# Supplementary material for: Conformational restriction shapes the inhibition of a multidrug efflux adaptor protein
Source: Nat Commun. 2023 Jul 18;14:3900. doi: 10.1038/s41467-023-39615-x (PMC10354078; doi:10.1038/s41467-023-39615-x)
Supplement: Supplementary file 5 — Supplementary Data 2 [file 41467_2023_39615_MOESM5_ESM.zip]

Archive with 10 entries (9 files):
- SI-files/
- SI-files/monomer-apo-start.pdb
- SI-files/monomer-apo-end.pdb
- SI-files/dimer-apo-end.pdb
- SI-files/monomer-bound-end.pdb
- SI-files/dimer-apo-start.pdb
- SI-files/monomer-bound-start.pdb
- SI-files/dimer-bound-end.pdb
- SI-files/dimer-bound-start.pdb
- nsc-60339.str
