# Supplementary material for: Conformational restriction shapes the inhibition of a multidrug efflux adaptor protein
Source: Nat Commun. 2023 Jul 18;14:3900. doi: 10.1038/s41467-023-39615-x (PMC10354078; doi:10.1038/s41467-023-39615-x)
Supplement: Supplementary file 5 — Supplementary Data 2 [file 41467_2023_39615_MOESM5_ESM.zip › SI-files/monomer-apo-start.pdb]

CRYST1  170.000  170.000  170.000  90.00  90.00  90.00 P 1           1
ATOM      1  N   PRO A  38      -5.697 -45.813  38.029  1.00  0.00      A1    
ATOM      2  HN1 PRO A  38      -5.298 -44.908  38.175  1.00  0.00      A1    
ATOM      3  HN2 PRO A  38      -4.974 -46.503  37.998  1.00  0.00      A1    
ATOM      4  CD  PRO A  38      -6.605 -46.119  39.121  1.00  0.00      A1    
ATOM      5  HD1 PRO A  38      -6.576 -45.320  39.897  1.00  0.00      A1    
ATOM      6  HD2 PRO A  38      -6.342 -47.093  39.595  1.00  0.00      A1    
ATOM      7  CA  PRO A  38      -6.407 -45.817  36.768  1.00  0.00      A1    
ATOM      8  HA  PRO A  38      -5.829 -46.349  36.022  1.00  0.00      A1    
ATOM      9  CB  PRO A  38      -7.669 -46.616  37.074  1.00  0.00      A1    
ATOM     10  HB1 PRO A  38      -7.502 -47.716  37.046  1.00  0.00      A1    
ATOM     11  HB2 PRO A  38      -8.523 -46.346  36.413  1.00  0.00      A1    
ATOM     12  CG  PRO A  38      -7.996 -46.198  38.506  1.00  0.00      A1    
ATOM     13  HG1 PRO A  38      -8.651 -46.933  39.013  1.00  0.00      A1    
ATOM     14  HG2 PRO A  38      -8.485 -45.199  38.576  1.00  0.00      A1    
ATOM     15  C   PRO A  38      -6.710 -44.421  36.258  1.00  0.00      A1    
ATOM     16  O   PRO A  38      -7.877 -44.080  36.057  1.00  0.00      A1    
ATOM     17  N   ALA A  39      -5.711 -43.550  36.131  1.00  0.00      A1    
ATOM     18  HN  ALA A  39      -4.763 -43.864  36.168  1.00  0.00      A1    
ATOM     19  CA  ALA A  39      -5.887 -42.123  35.935  1.00  0.00      A1    
ATOM     20  HA  ALA A  39      -6.818 -41.807  36.391  1.00  0.00      A1    
ATOM     21  CB  ALA A  39      -4.815 -41.437  36.783  1.00  0.00      A1    
ATOM     22  HB1 ALA A  39      -4.895 -41.782  37.836  1.00  0.00      A1    
ATOM     23  HB2 ALA A  39      -3.795 -41.688  36.418  1.00  0.00      A1    
ATOM     24  HB3 ALA A  39      -4.932 -40.332  36.774  1.00  0.00      A1    
ATOM     25  C   ALA A  39      -5.967 -41.721  34.479  1.00  0.00      A1    
ATOM     26  O   ALA A  39      -5.101 -42.060  33.673  1.00  0.00      A1    
ATOM     27  N   VAL A  40      -7.023 -40.951  34.186  1.00  0.00      A1    
ATOM     28  HN  VAL A  40      -7.611 -40.511  34.860  1.00  0.00      A1    
ATOM     29  CA  VAL A  40      -7.396 -40.696  32.809  1.00  0.00      A1    
ATOM     30  HA  VAL A  40      -6.693 -41.233  32.185  1.00  0.00      A1    
ATOM     31  CB  VAL A  40      -8.758 -41.347  32.614  1.00  0.00      A1    
ATOM     32  HB  VAL A  40      -9.102 -41.107  31.578  1.00  0.00      A1    
ATOM     33  CG1 VAL A  40      -8.527 -42.848  32.793  1.00  0.00      A1    
ATOM     34 HG11 VAL A  40      -9.488 -43.399  32.704  1.00  0.00      A1    
ATOM     35 HG12 VAL A  40      -7.841 -43.252  32.020  1.00  0.00      A1    
ATOM     36 HG13 VAL A  40      -8.099 -43.063  33.796  1.00  0.00      A1    
ATOM     37  CG2 VAL A  40      -9.795 -40.871  33.628  1.00  0.00      A1    
ATOM     38 HG21 VAL A  40     -10.762 -41.397  33.478  1.00  0.00      A1    
ATOM     39 HG22 VAL A  40      -9.446 -41.069  34.665  1.00  0.00      A1    
ATOM     40 HG23 VAL A  40      -9.987 -39.783  33.526  1.00  0.00      A1    
ATOM     41  C   VAL A  40      -7.286 -39.223  32.456  1.00  0.00      A1    
ATOM     42  O   VAL A  40      -7.668 -38.375  33.261  1.00  0.00      A1    
ATOM     43  N   GLY A  41      -6.896 -38.956  31.206  1.00  0.00      A1    
ATOM     44  HN  GLY A  41      -6.390 -39.518  30.553  1.00  0.00      A1    
ATOM     45  CA  GLY A  41      -7.275 -37.634  30.736  1.00  0.00      A1    
ATOM     46  HA1 GLY A  41      -6.497 -37.363  30.035  1.00  0.00      A1    
ATOM     47  HA2 GLY A  41      -7.302 -37.023  31.628  1.00  0.00      A1    
ATOM     48  C   GLY A  41      -8.607 -37.494  30.034  1.00  0.00      A1    
ATOM     49  O   GLY A  41      -8.875 -38.437  29.297  1.00  0.00      A1    
ATOM     50  N   VAL A  42      -9.387 -36.449  30.346  1.00  0.00      A1    
ATOM     51  HN  VAL A  42      -9.144 -35.689  30.943  1.00  0.00      A1    
ATOM     52  CA  VAL A  42     -10.716 -36.368  29.790  1.00  0.00      A1    
ATOM     53  HA  VAL A  42     -10.695 -36.962  28.885  1.00  0.00      A1    
ATOM     54  CB  VAL A  42     -11.715 -36.975  30.780  1.00  0.00      A1    
ATOM     55  HB  VAL A  42     -12.025 -36.165  31.486  1.00  0.00      A1    
ATOM     56  CG1 VAL A  42     -12.970 -37.518  30.105  1.00  0.00      A1    
ATOM     57 HG11 VAL A  42     -13.643 -37.981  30.858  1.00  0.00      A1    
ATOM     58 HG12 VAL A  42     -13.544 -36.714  29.599  1.00  0.00      A1    
ATOM     59 HG13 VAL A  42     -12.708 -38.295  29.355  1.00  0.00      A1    
ATOM     60  CG2 VAL A  42     -11.297 -38.156  31.647  1.00  0.00      A1    
ATOM     61 HG21 VAL A  42     -12.144 -38.500  32.277  1.00  0.00      A1    
ATOM     62 HG22 VAL A  42     -10.964 -39.007  31.014  1.00  0.00      A1    
ATOM     63 HG23 VAL A  42     -10.464 -37.881  32.327  1.00  0.00      A1    
ATOM     64  C   VAL A  42     -11.151 -34.966  29.404  1.00  0.00      A1    
ATOM     65  O   VAL A  42     -10.804 -33.961  30.021  1.00  0.00      A1    
ATOM     66  N   VAL A  43     -11.883 -34.805  28.298  1.00  0.00      A1    
ATOM     67  HN  VAL A  43     -12.237 -35.596  27.806  1.00  0.00      A1    
ATOM     68  CA  VAL A  43     -12.232 -33.532  27.712  1.00  0.00      A1    
ATOM     69  HA  VAL A  43     -12.255 -32.793  28.503  1.00  0.00      A1    
ATOM     70  CB  VAL A  43     -11.193 -33.171  26.647  1.00  0.00      A1    
ATOM     71  HB  VAL A  43     -11.579 -32.284  26.086  1.00  0.00      A1    
ATOM     72  CG1 VAL A  43      -9.881 -32.822  27.355  1.00  0.00      A1    
ATOM     73 HG11 VAL A  43      -9.090 -32.592  26.609  1.00  0.00      A1    
ATOM     74 HG12 VAL A  43      -9.991 -31.930  28.006  1.00  0.00      A1    
ATOM     75 HG13 VAL A  43      -9.531 -33.674  27.975  1.00  0.00      A1    
ATOM     76  CG2 VAL A  43     -10.879 -34.183  25.548  1.00  0.00      A1    
ATOM     77 HG21 VAL A  43     -10.082 -33.799  24.876  1.00  0.00      A1    
ATOM     78 HG22 VAL A  43     -10.533 -35.143  25.989  1.00  0.00      A1    
ATOM     79 HG23 VAL A  43     -11.773 -34.389  24.924  1.00  0.00      A1    
ATOM     80  C   VAL A  43     -13.628 -33.608  27.119  1.00  0.00      A1    
ATOM     81  O   VAL A  43     -14.098 -34.648  26.670  1.00  0.00      A1    
ATOM     82  N   THR A  44     -14.310 -32.452  27.146  1.00  0.00      A1    
ATOM     83  HN  THR A  44     -13.966 -31.632  27.602  1.00  0.00      A1    
ATOM     84  CA  THR A  44     -15.605 -32.285  26.519  1.00  0.00      A1    
ATOM     85  HA  THR A  44     -15.997 -33.287  26.413  1.00  0.00      A1    
ATOM     86  CB  THR A  44     -16.532 -31.486  27.429  1.00  0.00      A1    
ATOM     87  HB  THR A  44     -16.080 -30.468  27.515  1.00  0.00      A1    
ATOM     88  OG1 THR A  44     -16.544 -32.074  28.720  1.00  0.00      A1    
ATOM     89  HG1 THR A  44     -17.116 -31.501  29.223  1.00  0.00      A1    
ATOM     90  CG2 THR A  44     -17.953 -31.509  26.888  1.00  0.00      A1    
ATOM     91 HG21 THR A  44     -18.612 -30.838  27.479  1.00  0.00      A1    
ATOM     92 HG22 THR A  44     -17.971 -31.163  25.833  1.00  0.00      A1    
ATOM     93 HG23 THR A  44     -18.379 -32.535  26.925  1.00  0.00      A1    
ATOM     94  C   THR A  44     -15.518 -31.704  25.118  1.00  0.00      A1    
ATOM     95  O   THR A  44     -14.995 -30.593  25.079  1.00  0.00      A1    
ATOM     96  N   VAL A  45     -16.038 -32.375  24.079  1.00  0.00      A1    
ATOM     97  HN  VAL A  45     -16.507 -33.243  24.218  1.00  0.00      A1    
ATOM     98  CA  VAL A  45     -15.983 -31.939  22.699  1.00  0.00      A1    
ATOM     99  HA  VAL A  45     -15.148 -31.256  22.611  1.00  0.00      A1    
ATOM    100  CB  VAL A  45     -15.662 -33.110  21.772  1.00  0.00      A1    
ATOM    101  HB  VAL A  45     -15.635 -32.715  20.727  1.00  0.00      A1    
ATOM    102  CG1 VAL A  45     -14.305 -33.742  22.085  1.00  0.00      A1    
ATOM    103 HG11 VAL A  45     -14.122 -34.613  21.419  1.00  0.00      A1    
ATOM    104 HG12 VAL A  45     -13.473 -33.025  21.927  1.00  0.00      A1    
ATOM    105 HG13 VAL A  45     -14.272 -34.101  23.136  1.00  0.00      A1    
ATOM    106  CG2 VAL A  45     -16.684 -34.244  21.742  1.00  0.00      A1    
ATOM    107 HG21 VAL A  45     -16.343 -35.062  21.072  1.00  0.00      A1    
ATOM    108 HG22 VAL A  45     -16.831 -34.664  22.761  1.00  0.00      A1    
ATOM    109 HG23 VAL A  45     -17.666 -33.890  21.366  1.00  0.00      A1    
ATOM    110  C   VAL A  45     -17.236 -31.179  22.307  1.00  0.00      A1    
ATOM    111  O   VAL A  45     -18.375 -31.601  22.531  1.00  0.00      A1    
ATOM    112  N   LYS A  46     -17.019 -29.975  21.783  1.00  0.00      A1    
ATOM    113  HN  LYS A  46     -16.115 -29.553  21.727  1.00  0.00      A1    
ATOM    114  CA  LYS A  46     -18.101 -29.180  21.248  1.00  0.00      A1    
ATOM    115  HA  LYS A  46     -19.002 -29.777  21.319  1.00  0.00      A1    
ATOM    116  CB  LYS A  46     -18.372 -27.989  22.176  1.00  0.00      A1    
ATOM    117  HB1 LYS A  46     -19.104 -27.328  21.656  1.00  0.00      A1    
ATOM    118  HB2 LYS A  46     -18.880 -28.355  23.096  1.00  0.00      A1    
ATOM    119  CG  LYS A  46     -17.093 -27.220  22.491  1.00  0.00      A1    
ATOM    120  HG1 LYS A  46     -16.392 -27.888  23.041  1.00  0.00      A1    
ATOM    121  HG2 LYS A  46     -16.597 -26.934  21.535  1.00  0.00      A1    
ATOM    122  CD  LYS A  46     -17.467 -26.004  23.338  1.00  0.00      A1    
ATOM    123  HD1 LYS A  46     -18.168 -25.368  22.750  1.00  0.00      A1    
ATOM    124  HD2 LYS A  46     -18.017 -26.364  24.238  1.00  0.00      A1    
ATOM    125  CE  LYS A  46     -16.216 -25.238  23.731  1.00  0.00      A1    
ATOM    126  HE1 LYS A  46     -15.442 -25.933  24.126  1.00  0.00      A1    
ATOM    127  HE2 LYS A  46     -15.793 -24.703  22.852  1.00  0.00      A1    
ATOM    128  NZ  LYS A  46     -16.489 -24.236  24.774  1.00  0.00      A1    
ATOM    129  HZ1 LYS A  46     -17.162 -24.543  25.470  1.00  0.00      A1    
ATOM    130  HZ2 LYS A  46     -17.077 -23.519  24.374  1.00  0.00      A1    
ATOM    131  HZ3 LYS A  46     -15.678 -23.807  25.182  1.00  0.00      A1    
ATOM    132  C   LYS A  46     -17.877 -28.873  19.782  1.00  0.00      A1    
ATOM    133  O   LYS A  46     -16.718 -28.621  19.445  1.00  0.00      A1    
ATOM    134  N   THR A  47     -18.894 -28.984  18.927  1.00  0.00      A1    
ATOM    135  HN  THR A  47     -19.818 -29.317  19.112  1.00  0.00      A1    
ATOM    136  CA  THR A  47     -18.670 -28.583  17.557  1.00  0.00      A1    
ATOM    137  HA  THR A  47     -17.952 -29.325  17.234  1.00  0.00      A1    
ATOM    138  CB  THR A  47     -19.991 -28.558  16.778  1.00  0.00      A1    
ATOM    139  HB  THR A  47     -19.784 -27.997  15.834  1.00  0.00      A1    
ATOM    140  OG1 THR A  47     -20.923 -27.832  17.542  1.00  0.00      A1    
ATOM    141  HG1 THR A  47     -20.931 -27.010  17.066  1.00  0.00      A1    
ATOM    142  CG2 THR A  47     -20.574 -29.942  16.513  1.00  0.00      A1    
ATOM    143 HG21 THR A  47     -21.464 -29.876  15.852  1.00  0.00      A1    
ATOM    144 HG22 THR A  47     -19.823 -30.589  16.011  1.00  0.00      A1    
ATOM    145 HG23 THR A  47     -20.880 -30.435  17.460  1.00  0.00      A1    
ATOM    146  C   THR A  47     -18.074 -27.225  17.214  1.00  0.00      A1    
ATOM    147  O   THR A  47     -18.197 -26.368  18.083  1.00  0.00      A1    
ATOM    148  N   GLU A  48     -17.524 -27.069  16.003  1.00  0.00      A1    
ATOM    149  HN  GLU A  48     -17.409 -27.779  15.314  1.00  0.00      A1    
ATOM    150  CA  GLU A  48     -17.031 -25.771  15.597  1.00  0.00      A1    
ATOM    151  HA  GLU A  48     -17.690 -25.034  16.038  1.00  0.00      A1    
ATOM    152  CB  GLU A  48     -15.610 -25.597  16.120  1.00  0.00      A1    
ATOM    153  HB1 GLU A  48     -15.225 -24.615  15.760  1.00  0.00      A1    
ATOM    154  HB2 GLU A  48     -15.622 -25.531  17.231  1.00  0.00      A1    
ATOM    155  CG  GLU A  48     -14.602 -26.670  15.708  1.00  0.00      A1    
ATOM    156  HG1 GLU A  48     -15.030 -27.671  15.898  1.00  0.00      A1    
ATOM    157  HG2 GLU A  48     -14.345 -26.582  14.634  1.00  0.00      A1    
ATOM    158  CD  GLU A  48     -13.400 -26.460  16.611  1.00  0.00      A1    
ATOM    159  OE1 GLU A  48     -12.691 -25.434  16.474  1.00  0.00      A1    
ATOM    160  OE2 GLU A  48     -13.072 -27.405  17.361  1.00  0.00      A1    
ATOM    161  C   GLU A  48     -17.043 -25.545  14.095  1.00  0.00      A1    
ATOM    162  O   GLU A  48     -17.189 -26.497  13.329  1.00  0.00      A1    
ATOM    163  N   PRO A  49     -16.935 -24.278  13.676  1.00  0.00      A1    
ATOM    164  CD  PRO A  49     -17.012 -23.055  14.457  1.00  0.00      A1    
ATOM    165  HD1 PRO A  49     -16.020 -22.687  14.805  1.00  0.00      A1    
ATOM    166  HD2 PRO A  49     -17.698 -23.128  15.332  1.00  0.00      A1    
ATOM    167  CA  PRO A  49     -16.675 -23.977  12.286  1.00  0.00      A1    
ATOM    168  HA  PRO A  49     -17.252 -24.628  11.639  1.00  0.00      A1    
ATOM    169  CB  PRO A  49     -17.235 -22.581  12.023  1.00  0.00      A1    
ATOM    170  HB1 PRO A  49     -18.157 -22.592  11.400  1.00  0.00      A1    
ATOM    171  HB2 PRO A  49     -16.486 -21.888  11.579  1.00  0.00      A1    
ATOM    172  CG  PRO A  49     -17.588 -22.100  13.423  1.00  0.00      A1    
ATOM    173  HG1 PRO A  49     -18.691 -22.017  13.479  1.00  0.00      A1    
ATOM    174  HG2 PRO A  49     -17.161 -21.084  13.584  1.00  0.00      A1    
ATOM    175  C   PRO A  49     -15.201 -24.128  11.955  1.00  0.00      A1    
ATOM    176  O   PRO A  49     -14.356 -23.305  12.324  1.00  0.00      A1    
ATOM    177  N   LEU A  50     -14.899 -25.278  11.347  1.00  0.00      A1    
ATOM    178  HN  LEU A  50     -15.622 -25.896  11.044  1.00  0.00      A1    
ATOM    179  CA  LEU A  50     -13.564 -25.746  11.068  1.00  0.00      A1    
ATOM    180  HA  LEU A  50     -12.908 -25.409  11.861  1.00  0.00      A1    
ATOM    181  CB  LEU A  50     -13.409 -27.252  10.837  1.00  0.00      A1    
ATOM    182  HB1 LEU A  50     -13.427 -27.742  11.838  1.00  0.00      A1    
ATOM    183  HB2 LEU A  50     -14.304 -27.629  10.294  1.00  0.00      A1    
ATOM    184  CG  LEU A  50     -12.196 -27.839  10.130  1.00  0.00      A1    
ATOM    185  HG  LEU A  50     -12.083 -27.384   9.117  1.00  0.00      A1    
ATOM    186  CD1 LEU A  50     -10.970 -27.449  10.955  1.00  0.00      A1    
ATOM    187 HD11 LEU A  50     -10.049 -27.890  10.517  1.00  0.00      A1    
ATOM    188 HD12 LEU A  50     -10.851 -26.345  10.980  1.00  0.00      A1    
ATOM    189 HD13 LEU A  50     -11.067 -27.816  11.999  1.00  0.00      A1    
ATOM    190  CD2 LEU A  50     -12.386 -29.346   9.953  1.00  0.00      A1    
ATOM    191 HD21 LEU A  50     -11.515 -29.785   9.421  1.00  0.00      A1    
ATOM    192 HD22 LEU A  50     -12.480 -29.864  10.928  1.00  0.00      A1    
ATOM    193 HD23 LEU A  50     -13.300 -29.555   9.356  1.00  0.00      A1    
ATOM    194  C   LEU A  50     -13.114 -25.070   9.781  1.00  0.00      A1    
ATOM    195  O   LEU A  50     -13.747 -25.188   8.728  1.00  0.00      A1    
ATOM    196  N   GLN A  51     -12.082 -24.231   9.853  1.00  0.00      A1    
ATOM    197  HN  GLN A  51     -11.687 -23.997  10.739  1.00  0.00      A1    
ATOM    198  CA  GLN A  51     -11.438 -23.587   8.717  1.00  0.00      A1    
ATOM    199  HA  GLN A  51     -12.211 -23.462   7.968  1.00  0.00      A1    
ATOM    200  CB  GLN A  51     -10.954 -22.206   9.136  1.00  0.00      A1    
ATOM    201  HB1 GLN A  51     -11.629 -21.862   9.954  1.00  0.00      A1    
ATOM    202  HB2 GLN A  51      -9.939 -22.292   9.587  1.00  0.00      A1    
ATOM    203  CG  GLN A  51     -10.957 -21.172   8.014  1.00  0.00      A1    
ATOM    204  HG1 GLN A  51     -10.263 -20.338   8.254  1.00  0.00      A1    
ATOM    205  HG2 GLN A  51     -10.625 -21.628   7.059  1.00  0.00      A1    
ATOM    206  CD  GLN A  51     -12.338 -20.563   7.830  1.00  0.00      A1    
ATOM    207  OE1 GLN A  51     -12.841 -19.842   8.698  1.00  0.00      A1    
ATOM    208  NE2 GLN A  51     -12.975 -20.811   6.690  1.00  0.00      A1    
ATOM    209 HE21 GLN A  51     -13.842 -20.292   6.631  1.00  0.00      A1    
ATOM    210 HE22 GLN A  51     -12.703 -21.371   5.898  1.00  0.00      A1    
ATOM    211  C   GLN A  51     -10.327 -24.425   8.095  1.00  0.00      A1    
ATOM    212  O   GLN A  51      -9.614 -25.172   8.767  1.00  0.00      A1    
ATOM    213  N   ILE A  52     -10.169 -24.282   6.776  1.00  0.00      A1    
ATOM    214  HN  ILE A  52     -10.869 -23.882   6.189  1.00  0.00      A1    
ATOM    215  CA  ILE A  52      -8.972 -24.692   6.076  1.00  0.00      A1    
ATOM    216  HA  ILE A  52      -8.276 -25.025   6.836  1.00  0.00      A1    
ATOM    217  CB  ILE A  52      -9.272 -25.788   5.049  1.00  0.00      A1    
ATOM    218  HB  ILE A  52      -9.534 -26.685   5.665  1.00  0.00      A1    
ATOM    219  CG2 ILE A  52     -10.550 -25.475   4.266  1.00  0.00      A1    
ATOM    220 HG21 ILE A  52     -10.846 -26.341   3.638  1.00  0.00      A1    
ATOM    221 HG22 ILE A  52     -11.393 -25.256   4.955  1.00  0.00      A1    
ATOM    222 HG23 ILE A  52     -10.404 -24.598   3.600  1.00  0.00      A1    
ATOM    223  CG1 ILE A  52      -8.087 -26.226   4.205  1.00  0.00      A1    
ATOM    224 HG11 ILE A  52      -7.844 -25.437   3.458  1.00  0.00      A1    
ATOM    225 HG12 ILE A  52      -7.197 -26.340   4.865  1.00  0.00      A1    
ATOM    226  CD  ILE A  52      -8.275 -27.541   3.464  1.00  0.00      A1    
ATOM    227  HD1 ILE A  52      -7.345 -27.814   2.921  1.00  0.00      A1    
ATOM    228  HD2 ILE A  52      -8.516 -28.360   4.175  1.00  0.00      A1    
ATOM    229  HD3 ILE A  52      -9.097 -27.466   2.721  1.00  0.00      A1    
ATOM    230  C   ILE A  52      -8.317 -23.522   5.363  1.00  0.00      A1    
ATOM    231  O   ILE A  52      -8.935 -22.647   4.750  1.00  0.00      A1    
ATOM    232  N   THR A  53      -6.991 -23.520   5.461  1.00  0.00      A1    
ATOM    233  HN  THR A  53      -6.523 -24.337   5.795  1.00  0.00      A1    
ATOM    234  CA  THR A  53      -6.109 -22.426   5.126  1.00  0.00      A1    
ATOM    235  HA  THR A  53      -6.738 -21.714   4.609  1.00  0.00      A1    
ATOM    236  CB  THR A  53      -5.497 -21.796   6.379  1.00  0.00      A1    
ATOM    237  HB  THR A  53      -5.095 -20.803   6.062  1.00  0.00      A1    
ATOM    238  OG1 THR A  53      -4.397 -22.507   6.912  1.00  0.00      A1    
ATOM    239  HG1 THR A  53      -3.613 -22.306   6.384  1.00  0.00      A1    
ATOM    240  CG2 THR A  53      -6.493 -21.516   7.497  1.00  0.00      A1    
ATOM    241 HG21 THR A  53      -6.009 -20.959   8.327  1.00  0.00      A1    
ATOM    242 HG22 THR A  53      -7.337 -20.901   7.119  1.00  0.00      A1    
ATOM    243 HG23 THR A  53      -6.909 -22.461   7.909  1.00  0.00      A1    
ATOM    244  C   THR A  53      -4.995 -22.806   4.156  1.00  0.00      A1    
ATOM    245  O   THR A  53      -4.620 -23.970   4.039  1.00  0.00      A1    
ATOM    246  N   THR A  54      -4.453 -21.755   3.534  1.00  0.00      A1    
ATOM    247  HN  THR A  54      -4.917 -20.870   3.532  1.00  0.00      A1    
ATOM    248  CA  THR A  54      -3.184 -21.767   2.819  1.00  0.00      A1    
ATOM    249  HA  THR A  54      -2.585 -22.525   3.305  1.00  0.00      A1    
ATOM    250  CB  THR A  54      -3.502 -21.960   1.339  1.00  0.00      A1    
ATOM    251  HB  THR A  54      -4.183 -22.844   1.281  1.00  0.00      A1    
ATOM    252  OG1 THR A  54      -2.334 -22.275   0.615  1.00  0.00      A1    
ATOM    253  HG1 THR A  54      -2.618 -22.631  -0.225  1.00  0.00      A1    
ATOM    254  CG2 THR A  54      -4.159 -20.762   0.663  1.00  0.00      A1    
ATOM    255 HG21 THR A  54      -4.464 -21.012  -0.375  1.00  0.00      A1    
ATOM    256 HG22 THR A  54      -5.069 -20.453   1.221  1.00  0.00      A1    
ATOM    257 HG23 THR A  54      -3.465 -19.895   0.622  1.00  0.00      A1    
ATOM    258  C   THR A  54      -2.431 -20.459   2.972  1.00  0.00      A1    
ATOM    259  O   THR A  54      -3.101 -19.455   3.207  1.00  0.00      A1    
ATOM    260  N   GLU A  55      -1.088 -20.527   2.932  1.00  0.00      A1    
ATOM    261  HN  GLU A  55      -0.652 -21.411   2.790  1.00  0.00      A1    
ATOM    262  CA  GLU A  55      -0.156 -19.427   3.076  1.00  0.00      A1    
ATOM    263  HA  GLU A  55      -0.770 -18.567   3.312  1.00  0.00      A1    
ATOM    264  CB  GLU A  55       0.642 -19.695   4.356  1.00  0.00      A1    
ATOM    265  HB1 GLU A  55      -0.061 -20.085   5.128  1.00  0.00      A1    
ATOM    266  HB2 GLU A  55       1.380 -20.509   4.177  1.00  0.00      A1    
ATOM    267  CG  GLU A  55       1.367 -18.485   4.940  1.00  0.00      A1    
ATOM    268  HG1 GLU A  55       2.259 -18.259   4.328  1.00  0.00      A1    
ATOM    269  HG2 GLU A  55       0.704 -17.597   4.961  1.00  0.00      A1    
ATOM    270  CD  GLU A  55       1.840 -18.842   6.340  1.00  0.00      A1    
ATOM    271  OE1 GLU A  55       0.963 -19.003   7.214  1.00  0.00      A1    
ATOM    272  OE2 GLU A  55       3.040 -19.074   6.608  1.00  0.00      A1    
ATOM    273  C   GLU A  55       0.689 -19.060   1.873  1.00  0.00      A1    
ATOM    274  O   GLU A  55       1.469 -19.931   1.485  1.00  0.00      A1    
ATOM    275  N   LEU A  56       0.769 -17.811   1.407  1.00  0.00      A1    
ATOM    276  HN  LEU A  56       0.273 -17.079   1.870  1.00  0.00      A1    
ATOM    277  CA  LEU A  56       1.529 -17.377   0.253  1.00  0.00      A1    
ATOM    278  HA  LEU A  56       1.849 -18.277  -0.256  1.00  0.00      A1    
ATOM    279  CB  LEU A  56       0.642 -16.667  -0.773  1.00  0.00      A1    
ATOM    280  HB1 LEU A  56       0.297 -15.715  -0.307  1.00  0.00      A1    
ATOM    281  HB2 LEU A  56       1.264 -16.373  -1.648  1.00  0.00      A1    
ATOM    282  CG  LEU A  56      -0.582 -17.459  -1.231  1.00  0.00      A1    
ATOM    283  HG  LEU A  56      -1.128 -17.703  -0.287  1.00  0.00      A1    
ATOM    284  CD1 LEU A  56      -1.436 -16.568  -2.123  1.00  0.00      A1    
ATOM    285 HD11 LEU A  56      -2.311 -17.131  -2.512  1.00  0.00      A1    
ATOM    286 HD12 LEU A  56      -1.810 -15.689  -1.555  1.00  0.00      A1    
ATOM    287 HD13 LEU A  56      -0.847 -16.200  -2.990  1.00  0.00      A1    
ATOM    288  CD2 LEU A  56      -0.296 -18.766  -1.961  1.00  0.00      A1    
ATOM    289 HD21 LEU A  56      -1.247 -19.272  -2.234  1.00  0.00      A1    
ATOM    290 HD22 LEU A  56       0.275 -18.597  -2.896  1.00  0.00      A1    
ATOM    291 HD23 LEU A  56       0.290 -19.453  -1.313  1.00  0.00      A1    
ATOM    292  C   LEU A  56       2.782 -16.601   0.649  1.00  0.00      A1    
ATOM    293  O   LEU A  56       2.631 -15.577   1.310  1.00  0.00      A1    
ATOM    294  N   PRO A  57       3.961 -16.877   0.096  1.00  0.00      A1    
ATOM    295  CD  PRO A  57       4.258 -17.992  -0.788  1.00  0.00      A1    
ATOM    296  HD1 PRO A  57       3.899 -17.771  -1.819  1.00  0.00      A1    
ATOM    297  HD2 PRO A  57       3.758 -18.918  -0.421  1.00  0.00      A1    
ATOM    298  CA  PRO A  57       5.150 -16.040   0.184  1.00  0.00      A1    
ATOM    299  HA  PRO A  57       5.312 -15.718   1.206  1.00  0.00      A1    
ATOM    300  CB  PRO A  57       6.334 -16.830  -0.355  1.00  0.00      A1    
ATOM    301  HB1 PRO A  57       7.105 -16.996   0.431  1.00  0.00      A1    
ATOM    302  HB2 PRO A  57       6.793 -16.327  -1.236  1.00  0.00      A1    
ATOM    303  CG  PRO A  57       5.767 -18.183  -0.792  1.00  0.00      A1    
ATOM    304  HG1 PRO A  57       6.103 -18.980  -0.100  1.00  0.00      A1    
ATOM    305  HG2 PRO A  57       6.099 -18.460  -1.819  1.00  0.00      A1    
ATOM    306  C   PRO A  57       5.044 -14.816  -0.712  1.00  0.00      A1    
ATOM    307  O   PRO A  57       4.603 -14.843  -1.861  1.00  0.00      A1    
ATOM    308  N   GLY A  58       5.496 -13.725  -0.100  1.00  0.00      A1    
ATOM    309  HN  GLY A  58       5.947 -13.841   0.784  1.00  0.00      A1    
ATOM    310  CA  GLY A  58       5.404 -12.359  -0.584  1.00  0.00      A1    
ATOM    311  HA1 GLY A  58       4.514 -11.963  -0.113  1.00  0.00      A1    
ATOM    312  HA2 GLY A  58       5.334 -12.451  -1.660  1.00  0.00      A1    
ATOM    313  C   GLY A  58       6.556 -11.426  -0.269  1.00  0.00      A1    
ATOM    314  O   GLY A  58       7.534 -11.833   0.356  1.00  0.00      A1    
ATOM    315  N   ARG A  59       6.467 -10.181  -0.758  1.00  0.00      A1    
ATOM    316  HN  ARG A  59       5.858 -10.017  -1.531  1.00  0.00      A1    
ATOM    317  CA  ARG A  59       7.197  -9.032  -0.246  1.00  0.00      A1    
ATOM    318  HA  ARG A  59       7.486  -9.226   0.780  1.00  0.00      A1    
ATOM    319  CB  ARG A  59       8.430  -8.634  -1.051  1.00  0.00      A1    
ATOM    320  HB1 ARG A  59       8.068  -8.372  -2.074  1.00  0.00      A1    
ATOM    321  HB2 ARG A  59       8.863  -7.699  -0.631  1.00  0.00      A1    
ATOM    322  CG  ARG A  59       9.495  -9.712  -1.183  1.00  0.00      A1    
ATOM    323  HG1 ARG A  59       9.663 -10.168  -0.183  1.00  0.00      A1    
ATOM    324  HG2 ARG A  59       9.101 -10.534  -1.824  1.00  0.00      A1    
ATOM    325  CD  ARG A  59      10.742  -9.100  -1.816  1.00  0.00      A1    
ATOM    326  HD1 ARG A  59      10.454  -8.543  -2.738  1.00  0.00      A1    
ATOM    327  HD2 ARG A  59      11.252  -8.396  -1.118  1.00  0.00      A1    
ATOM    328  NE  ARG A  59      11.678 -10.168  -2.140  1.00  0.00      A1    
ATOM    329  HE  ARG A  59      11.773 -10.438  -3.106  1.00  0.00      A1    
ATOM    330  CZ  ARG A  59      12.702 -10.523  -1.342  1.00  0.00      A1    
ATOM    331  NH1 ARG A  59      12.924 -10.015  -0.122  1.00  0.00      A1    
ATOM    332 HH11 ARG A  59      12.272  -9.315   0.198  1.00  0.00      A1    
ATOM    333 HH12 ARG A  59      13.717 -10.320   0.420  1.00  0.00      A1    
ATOM    334  NH2 ARG A  59      13.555 -11.491  -1.671  1.00  0.00      A1    
ATOM    335 HH21 ARG A  59      13.363 -12.024  -2.517  1.00  0.00      A1    
ATOM    336 HH22 ARG A  59      14.217 -11.848  -1.001  1.00  0.00      A1    
ATOM    337  C   ARG A  59       6.287  -7.818  -0.219  1.00  0.00      A1    
ATOM    338  O   ARG A  59       5.334  -7.787  -0.999  1.00  0.00      A1    
ATOM    339  N   THR A  60       6.510  -6.828   0.650  1.00  0.00      A1    
ATOM    340  HN  THR A  60       7.232  -6.931   1.334  1.00  0.00      A1    
ATOM    341  CA  THR A  60       5.799  -5.571   0.721  1.00  0.00      A1    
ATOM    342  HA  THR A  60       4.769  -5.849   0.541  1.00  0.00      A1    
ATOM    343  CB  THR A  60       5.982  -4.899   2.080  1.00  0.00      A1    
ATOM    344  HB  THR A  60       5.564  -3.868   1.975  1.00  0.00      A1    
ATOM    345  OG1 THR A  60       7.346  -4.765   2.408  1.00  0.00      A1    
ATOM    346  HG1 THR A  60       7.382  -4.000   2.991  1.00  0.00      A1    
ATOM    347  CG2 THR A  60       5.302  -5.699   3.187  1.00  0.00      A1    
ATOM    348 HG21 THR A  60       5.340  -5.150   4.152  1.00  0.00      A1    
ATOM    349 HG22 THR A  60       4.234  -5.876   2.937  1.00  0.00      A1    
ATOM    350 HG23 THR A  60       5.794  -6.685   3.328  1.00  0.00      A1    
ATOM    351  C   THR A  60       6.160  -4.533  -0.336  1.00  0.00      A1    
ATOM    352  O   THR A  60       7.264  -4.560  -0.857  1.00  0.00      A1    
ATOM    353  N   SER A  61       5.240  -3.584  -0.528  1.00  0.00      A1    
ATOM    354  HN  SER A  61       4.415  -3.494   0.030  1.00  0.00      A1    
ATOM    355  CA  SER A  61       5.360  -2.588  -1.578  1.00  0.00      A1    
ATOM    356  HA  SER A  61       6.419  -2.393  -1.688  1.00  0.00      A1    
ATOM    357  CB  SER A  61       4.628  -3.161  -2.785  1.00  0.00      A1    
ATOM    358  HB1 SER A  61       3.534  -3.123  -2.577  1.00  0.00      A1    
ATOM    359  HB2 SER A  61       4.812  -2.531  -3.685  1.00  0.00      A1    
ATOM    360  OG  SER A  61       5.001  -4.501  -3.014  1.00  0.00      A1    
ATOM    361  HG1 SER A  61       4.358  -4.873  -3.631  1.00  0.00      A1    
ATOM    362  C   SER A  61       4.700  -1.281  -1.167  1.00  0.00      A1    
ATOM    363  O   SER A  61       3.654  -1.287  -0.517  1.00  0.00      A1    
ATOM    364  N   ALA A  62       5.240  -0.122  -1.558  1.00  0.00      A1    
ATOM    365  HN  ALA A  62       6.019  -0.145  -2.184  1.00  0.00      A1    
ATOM    366  CA  ALA A  62       4.803   1.200  -1.158  1.00  0.00      A1    
ATOM    367  HA  ALA A  62       4.811   1.321  -0.081  1.00  0.00      A1    
ATOM    368  CB  ALA A  62       5.808   2.224  -1.673  1.00  0.00      A1    
ATOM    369  HB1 ALA A  62       6.809   2.013  -1.240  1.00  0.00      A1    
ATOM    370  HB2 ALA A  62       5.897   2.175  -2.780  1.00  0.00      A1    
ATOM    371  HB3 ALA A  62       5.521   3.259  -1.387  1.00  0.00      A1    
ATOM    372  C   ALA A  62       3.353   1.376  -1.601  1.00  0.00      A1    
ATOM    373  O   ALA A  62       3.051   0.808  -2.647  1.00  0.00      A1    
ATOM    374  N   TYR A  63       2.462   2.104  -0.921  1.00  0.00      A1    
ATOM    375  HN  TYR A  63       2.756   2.522  -0.063  1.00  0.00      A1    
ATOM    376  CA  TYR A  63       1.088   2.371  -1.278  1.00  0.00      A1    
ATOM    377  HA  TYR A  63       0.717   1.406  -1.601  1.00  0.00      A1    
ATOM    378  CB  TYR A  63       0.308   2.689  -0.002  1.00  0.00      A1    
ATOM    379  HB1 TYR A  63       0.393   1.831   0.700  1.00  0.00      A1    
ATOM    380  HB2 TYR A  63       0.738   3.577   0.510  1.00  0.00      A1    
ATOM    381  CG  TYR A  63      -1.175   2.929  -0.139  1.00  0.00      A1    
ATOM    382  CD1 TYR A  63      -1.855   2.042  -0.979  1.00  0.00      A1    
ATOM    383  HD1 TYR A  63      -1.311   1.253  -1.481  1.00  0.00      A1    
ATOM    384  CE1 TYR A  63      -3.226   2.184  -1.189  1.00  0.00      A1    
ATOM    385  HE1 TYR A  63      -3.748   1.529  -1.870  1.00  0.00      A1    
ATOM    386  CZ  TYR A  63      -3.966   3.189  -0.526  1.00  0.00      A1    
ATOM    387  OH  TYR A  63      -5.332   3.229  -0.623  1.00  0.00      A1    
ATOM    388  HH  TYR A  63      -5.532   2.474  -1.180  1.00  0.00      A1    
ATOM    389  CD2 TYR A  63      -1.904   3.958   0.458  1.00  0.00      A1    
ATOM    390  HD2 TYR A  63      -1.394   4.716   1.036  1.00  0.00      A1    
ATOM    391  CE2 TYR A  63      -3.289   4.101   0.311  1.00  0.00      A1    
ATOM    392  HE2 TYR A  63      -3.801   4.907   0.816  1.00  0.00      A1    
ATOM    393  C   TYR A  63       0.832   3.351  -2.410  1.00  0.00      A1    
ATOM    394  O   TYR A  63       0.083   3.085  -3.350  1.00  0.00      A1    
ATOM    395  N   ARG A  64       1.575   4.457  -2.325  1.00  0.00      A1    
ATOM    396  HN  ARG A  64       2.131   4.477  -1.498  1.00  0.00      A1    
ATOM    397  CA  ARG A  64       1.694   5.587  -3.212  1.00  0.00      A1    
ATOM    398  HA  ARG A  64       1.505   5.282  -4.234  1.00  0.00      A1    
ATOM    399  CB  ARG A  64       0.820   6.759  -2.770  1.00  0.00      A1    
ATOM    400  HB1 ARG A  64       1.403   7.312  -1.995  1.00  0.00      A1    
ATOM    401  HB2 ARG A  64       0.689   7.467  -3.618  1.00  0.00      A1    
ATOM    402  CG  ARG A  64      -0.537   6.406  -2.166  1.00  0.00      A1    
ATOM    403  HG1 ARG A  64      -0.960   5.544  -2.727  1.00  0.00      A1    
ATOM    404  HG2 ARG A  64      -0.386   6.040  -1.124  1.00  0.00      A1    
ATOM    405  CD  ARG A  64      -1.489   7.603  -2.125  1.00  0.00      A1    
ATOM    406  HD1 ARG A  64      -0.978   8.466  -1.639  1.00  0.00      A1    
ATOM    407  HD2 ARG A  64      -1.808   7.907  -3.149  1.00  0.00      A1    
ATOM    408  NE  ARG A  64      -2.698   7.268  -1.380  1.00  0.00      A1    
ATOM    409  HE  ARG A  64      -2.678   7.535  -0.400  1.00  0.00      A1    
ATOM    410  CZ  ARG A  64      -3.780   6.634  -1.852  1.00  0.00      A1    
ATOM    411  NH1 ARG A  64      -3.786   6.114  -3.095  1.00  0.00      A1    
ATOM    412 HH11 ARG A  64      -3.004   6.317  -3.711  1.00  0.00      A1    
ATOM    413 HH12 ARG A  64      -4.550   5.510  -3.345  1.00  0.00      A1    
ATOM    414  NH2 ARG A  64      -4.885   6.509  -1.117  1.00  0.00      A1    
ATOM    415 HH21 ARG A  64      -4.780   6.820  -0.161  1.00  0.00      A1    
ATOM    416 HH22 ARG A  64      -5.727   6.030  -1.408  1.00  0.00      A1    
ATOM    417  C   ARG A  64       3.152   6.049  -3.156  1.00  0.00      A1    
ATOM    418  O   ARG A  64       3.787   6.013  -2.107  1.00  0.00      A1    
ATOM    419  N   ILE A  65       3.706   6.586  -4.245  1.00  0.00      A1    
ATOM    420  HN  ILE A  65       3.181   6.769  -5.074  1.00  0.00      A1    
ATOM    421  CA  ILE A  65       5.110   6.954  -4.335  1.00  0.00      A1    
ATOM    422  HA  ILE A  65       5.371   7.425  -3.396  1.00  0.00      A1    
ATOM    423  CB  ILE A  65       5.967   5.730  -4.635  1.00  0.00      A1    
ATOM    424  HB  ILE A  65       5.799   5.050  -3.762  1.00  0.00      A1    
ATOM    425  CG2 ILE A  65       5.592   5.160  -5.990  1.00  0.00      A1    
ATOM    426 HG21 ILE A  65       6.093   4.183  -6.155  1.00  0.00      A1    
ATOM    427 HG22 ILE A  65       4.497   4.992  -6.060  1.00  0.00      A1    
ATOM    428 HG23 ILE A  65       5.894   5.848  -6.808  1.00  0.00      A1    
ATOM    429  CG1 ILE A  65       7.478   5.946  -4.662  1.00  0.00      A1    
ATOM    430 HG11 ILE A  65       7.747   6.618  -5.507  1.00  0.00      A1    
ATOM    431 HG12 ILE A  65       7.786   6.459  -3.722  1.00  0.00      A1    
ATOM    432  CD  ILE A  65       8.284   4.652  -4.781  1.00  0.00      A1    
ATOM    433  HD1 ILE A  65       9.373   4.870  -4.737  1.00  0.00      A1    
ATOM    434  HD2 ILE A  65       8.035   3.957  -3.950  1.00  0.00      A1    
ATOM    435  HD3 ILE A  65       8.075   4.140  -5.744  1.00  0.00      A1    
ATOM    436  C   ILE A  65       5.308   8.000  -5.421  1.00  0.00      A1    
ATOM    437  O   ILE A  65       4.587   8.150  -6.395  1.00  0.00      A1    
ATOM    438  N   ALA A  66       6.251   8.888  -5.110  1.00  0.00      A1    
ATOM    439  HN  ALA A  66       6.915   8.724  -4.381  1.00  0.00      A1    
ATOM    440  CA  ALA A  66       6.387  10.159  -5.804  1.00  0.00      A1    
ATOM    441  HA  ALA A  66       6.160  10.070  -6.860  1.00  0.00      A1    
ATOM    442  CB  ALA A  66       5.592  11.238  -5.069  1.00  0.00      A1    
ATOM    443  HB1 ALA A  66       4.506  11.012  -5.136  1.00  0.00      A1    
ATOM    444  HB2 ALA A  66       5.868  11.274  -3.993  1.00  0.00      A1    
ATOM    445  HB3 ALA A  66       5.761  12.243  -5.511  1.00  0.00      A1    
ATOM    446  C   ALA A  66       7.840  10.597  -5.713  1.00  0.00      A1    
ATOM    447  O   ALA A  66       8.546  10.333  -4.747  1.00  0.00      A1    
ATOM    448  N   GLU A  67       8.332  11.377  -6.679  1.00  0.00      A1    
ATOM    449  HN  GLU A  67       7.671  11.756  -7.321  1.00  0.00      A1    
ATOM    450  CA  GLU A  67       9.706  11.768  -6.947  1.00  0.00      A1    
ATOM    451  HA  GLU A  67      10.268  11.568  -6.043  1.00  0.00      A1    
ATOM    452  CB  GLU A  67      10.161  10.859  -8.088  1.00  0.00      A1    
ATOM    453  HB1 GLU A  67       9.795   9.828  -7.878  1.00  0.00      A1    
ATOM    454  HB2 GLU A  67       9.669  11.170  -9.037  1.00  0.00      A1    
ATOM    455  CG  GLU A  67      11.676  10.848  -8.241  1.00  0.00      A1    
ATOM    456  HG1 GLU A  67      12.026  11.858  -8.521  1.00  0.00      A1    
ATOM    457  HG2 GLU A  67      12.168  10.540  -7.297  1.00  0.00      A1    
ATOM    458  CD  GLU A  67      12.097   9.909  -9.369  1.00  0.00      A1    
ATOM    459  OE1 GLU A  67      12.331  10.233 -10.552  1.00  0.00      A1    
ATOM    460  OE2 GLU A  67      12.289   8.703  -9.098  1.00  0.00      A1    
ATOM    461  C   GLU A  67       9.887  13.246  -7.275  1.00  0.00      A1    
ATOM    462  O   GLU A  67       9.057  13.762  -8.015  1.00  0.00      A1    
ATOM    463  N   VAL A  68      10.960  13.940  -6.919  1.00  0.00      A1    
ATOM    464  HN  VAL A  68      11.757  13.483  -6.533  1.00  0.00      A1    
ATOM    465  CA  VAL A  68      11.096  15.381  -7.043  1.00  0.00      A1    
ATOM    466  HA  VAL A  68      10.400  15.703  -7.808  1.00  0.00      A1    
ATOM    467  CB  VAL A  68      10.794  16.207  -5.791  1.00  0.00      A1    
ATOM    468  HB  VAL A  68      10.990  17.279  -6.039  1.00  0.00      A1    
ATOM    469  CG1 VAL A  68       9.321  15.933  -5.529  1.00  0.00      A1    
ATOM    470 HG11 VAL A  68       8.990  16.457  -4.606  1.00  0.00      A1    
ATOM    471 HG12 VAL A  68       8.683  16.294  -6.362  1.00  0.00      A1    
ATOM    472 HG13 VAL A  68       9.143  14.845  -5.390  1.00  0.00      A1    
ATOM    473  CG2 VAL A  68      11.677  15.843  -4.602  1.00  0.00      A1    
ATOM    474 HG21 VAL A  68      11.396  16.438  -3.707  1.00  0.00      A1    
ATOM    475 HG22 VAL A  68      11.571  14.765  -4.352  1.00  0.00      A1    
ATOM    476 HG23 VAL A  68      12.746  16.047  -4.818  1.00  0.00      A1    
ATOM    477  C   VAL A  68      12.491  15.776  -7.500  1.00  0.00      A1    
ATOM    478  O   VAL A  68      13.471  15.116  -7.186  1.00  0.00      A1    
ATOM    479  N   ARG A  69      12.593  16.899  -8.219  1.00  0.00      A1    
ATOM    480  HN  ARG A  69      11.761  17.392  -8.462  1.00  0.00      A1    
ATOM    481  CA  ARG A  69      13.841  17.465  -8.681  1.00  0.00      A1    
ATOM    482  HA  ARG A  69      14.627  16.960  -8.133  1.00  0.00      A1    
ATOM    483  CB  ARG A  69      14.042  17.178 -10.167  1.00  0.00      A1    
ATOM    484  HB1 ARG A  69      13.024  17.033 -10.601  1.00  0.00      A1    
ATOM    485  HB2 ARG A  69      14.462  18.079 -10.667  1.00  0.00      A1    
ATOM    486  CG  ARG A  69      14.890  15.922 -10.326  1.00  0.00      A1    
ATOM    487  HG1 ARG A  69      15.939  16.166 -10.048  1.00  0.00      A1    
ATOM    488  HG2 ARG A  69      14.553  15.162  -9.584  1.00  0.00      A1    
ATOM    489  CD  ARG A  69      14.817  15.274 -11.707  1.00  0.00      A1    
ATOM    490  HD1 ARG A  69      13.755  15.234 -12.042  1.00  0.00      A1    
ATOM    491  HD2 ARG A  69      15.407  15.847 -12.459  1.00  0.00      A1    
ATOM    492  NE  ARG A  69      15.361  13.912 -11.712  1.00  0.00      A1    
ATOM    493  HE  ARG A  69      16.340  13.851 -11.955  1.00  0.00      A1    
ATOM    494  CZ  ARG A  69      14.799  12.763 -11.303  1.00  0.00      A1    
ATOM    495  NH1 ARG A  69      13.546  12.852 -10.844  1.00  0.00      A1    
ATOM    496 HH11 ARG A  69      13.195  13.740 -10.521  1.00  0.00      A1    
ATOM    497 HH12 ARG A  69      12.974  12.022 -10.787  1.00  0.00      A1    
ATOM    498  NH2 ARG A  69      15.426  11.581 -11.367  1.00  0.00      A1    
ATOM    499 HH21 ARG A  69      16.296  11.566 -11.882  1.00  0.00      A1    
ATOM    500 HH22 ARG A  69      15.090  10.751 -10.905  1.00  0.00      A1    
ATOM    501  C   ARG A  69      14.020  18.954  -8.425  1.00  0.00      A1    
ATOM    502  O   ARG A  69      13.029  19.513  -7.951  1.00  0.00      A1    
ATOM    503  N   PRO A  70      15.185  19.597  -8.581  1.00  0.00      A1    
ATOM    504  CD  PRO A  70      16.536  19.079  -8.663  1.00  0.00      A1    
ATOM    505  HD1 PRO A  70      16.738  18.762  -9.711  1.00  0.00      A1    
ATOM    506  HD2 PRO A  70      16.624  18.192  -7.994  1.00  0.00      A1    
ATOM    507  CA  PRO A  70      15.307  21.029  -8.702  1.00  0.00      A1    
ATOM    508  HA  PRO A  70      14.751  21.540  -7.925  1.00  0.00      A1    
ATOM    509  CB  PRO A  70      16.778  21.428  -8.607  1.00  0.00      A1    
ATOM    510  HB1 PRO A  70      16.939  22.192  -7.814  1.00  0.00      A1    
ATOM    511  HB2 PRO A  70      17.157  21.808  -9.582  1.00  0.00      A1    
ATOM    512  CG  PRO A  70      17.541  20.160  -8.237  1.00  0.00      A1    
ATOM    513  HG1 PRO A  70      17.787  20.120  -7.158  1.00  0.00      A1    
ATOM    514  HG2 PRO A  70      18.488  20.026  -8.808  1.00  0.00      A1    
ATOM    515  C   PRO A  70      14.792  21.480 -10.063  1.00  0.00      A1    
ATOM    516  O   PRO A  70      15.389  21.188 -11.094  1.00  0.00      A1    
ATOM    517  N   GLN A  71      13.873  22.450 -10.029  1.00  0.00      A1    
ATOM    518  HN  GLN A  71      13.412  22.689  -9.176  1.00  0.00      A1    
ATOM    519  CA  GLN A  71      13.457  23.233 -11.176  1.00  0.00      A1    
ATOM    520  HA  GLN A  71      13.703  22.630 -12.042  1.00  0.00      A1    
ATOM    521  CB  GLN A  71      11.952  23.459 -11.182  1.00  0.00      A1    
ATOM    522  HB1 GLN A  71      11.702  23.990 -10.234  1.00  0.00      A1    
ATOM    523  HB2 GLN A  71      11.687  24.158 -12.008  1.00  0.00      A1    
ATOM    524  CG  GLN A  71      10.937  22.312 -11.269  1.00  0.00      A1    
ATOM    525  HG1 GLN A  71       9.914  22.682 -11.043  1.00  0.00      A1    
ATOM    526  HG2 GLN A  71      10.924  21.876 -12.289  1.00  0.00      A1    
ATOM    527  CD  GLN A  71      11.209  21.195 -10.274  1.00  0.00      A1    
ATOM    528  OE1 GLN A  71      11.578  20.071 -10.600  1.00  0.00      A1    
ATOM    529  NE2 GLN A  71      11.036  21.474  -8.979  1.00  0.00      A1    
ATOM    530 HE21 GLN A  71      11.334  20.849  -8.237  1.00  0.00      A1    
ATOM    531 HE22 GLN A  71      10.623  22.348  -8.692  1.00  0.00      A1    
ATOM    532  C   GLN A  71      14.174  24.560 -11.325  1.00  0.00      A1    
ATOM    533  O   GLN A  71      13.953  25.394 -12.196  1.00  0.00      A1    
ATOM    534  N   VAL A  72      15.241  24.741 -10.540  1.00  0.00      A1    
ATOM    535  HN  VAL A  72      15.367  24.172  -9.731  1.00  0.00      A1    
ATOM    536  CA  VAL A  72      16.284  25.722 -10.749  1.00  0.00      A1    
ATOM    537  HA  VAL A  72      16.231  26.010 -11.792  1.00  0.00      A1    
ATOM    538  CB  VAL A  72      16.112  27.034  -9.993  1.00  0.00      A1    
ATOM    539  HB  VAL A  72      17.129  27.472  -9.841  1.00  0.00      A1    
ATOM    540  CG1 VAL A  72      15.261  28.029 -10.785  1.00  0.00      A1    
ATOM    541 HG11 VAL A  72      15.115  28.963 -10.200  1.00  0.00      A1    
ATOM    542 HG12 VAL A  72      15.745  28.311 -11.743  1.00  0.00      A1    
ATOM    543 HG13 VAL A  72      14.259  27.601 -11.005  1.00  0.00      A1    
ATOM    544  CG2 VAL A  72      15.415  26.881  -8.641  1.00  0.00      A1    
ATOM    545 HG21 VAL A  72      15.281  27.870  -8.154  1.00  0.00      A1    
ATOM    546 HG22 VAL A  72      14.414  26.415  -8.768  1.00  0.00      A1    
ATOM    547 HG23 VAL A  72      16.010  26.246  -7.952  1.00  0.00      A1    
ATOM    548  C   VAL A  72      17.681  25.171 -10.497  1.00  0.00      A1    
ATOM    549  O   VAL A  72      17.836  24.292  -9.640  1.00  0.00      A1    
ATOM    550  N   SER A  73      18.703  25.787 -11.081  1.00  0.00      A1    
ATOM    551  HN  SER A  73      18.546  26.511 -11.752  1.00  0.00      A1    
ATOM    552  CA  SER A  73      20.104  25.501 -10.831  1.00  0.00      A1    
ATOM    553  HA  SER A  73      20.195  24.487 -10.464  1.00  0.00      A1    
ATOM    554  CB  SER A  73      21.040  25.775 -12.001  1.00  0.00      A1    
ATOM    555  HB1 SER A  73      20.754  26.753 -12.451  1.00  0.00      A1    
ATOM    556  HB2 SER A  73      22.090  25.874 -11.643  1.00  0.00      A1    
ATOM    557  OG  SER A  73      20.882  24.735 -12.953  1.00  0.00      A1    
ATOM    558  HG1 SER A  73      21.302  25.032 -13.770  1.00  0.00      A1    
ATOM    559  C   SER A  73      20.485  26.431  -9.689  1.00  0.00      A1    
ATOM    560  O   SER A  73      20.001  27.551  -9.588  1.00  0.00      A1    
ATOM    561  N   GLY A  74      21.486  26.046  -8.886  1.00  0.00      A1    
ATOM    562  HN  GLY A  74      21.974  25.184  -9.013  1.00  0.00      A1    
ATOM    563  CA  GLY A  74      21.931  26.861  -7.771  1.00  0.00      A1    
ATOM    564  HA1 GLY A  74      21.119  27.524  -7.504  1.00  0.00      A1    
ATOM    565  HA2 GLY A  74      22.839  27.368  -8.070  1.00  0.00      A1    
ATOM    566  C   GLY A  74      22.253  25.998  -6.558  1.00  0.00      A1    
ATOM    567  O   GLY A  74      22.059  24.791  -6.653  1.00  0.00      A1    
ATOM    568  N   ILE A  75      22.729  26.559  -5.437  1.00  0.00      A1    
ATOM    569  HN  ILE A  75      22.965  27.521  -5.313  1.00  0.00      A1    
ATOM    570  CA  ILE A  75      22.942  25.737  -4.258  1.00  0.00      A1    
ATOM    571  HA  ILE A  75      23.199  24.764  -4.657  1.00  0.00      A1    
ATOM    572  CB  ILE A  75      24.159  26.203  -3.477  1.00  0.00      A1    
ATOM    573  HB  ILE A  75      24.156  25.572  -2.552  1.00  0.00      A1    
ATOM    574  CG2 ILE A  75      25.521  26.075  -4.155  1.00  0.00      A1    
ATOM    575 HG21 ILE A  75      26.337  26.298  -3.437  1.00  0.00      A1    
ATOM    576 HG22 ILE A  75      25.679  25.044  -4.535  1.00  0.00      A1    
ATOM    577 HG23 ILE A  75      25.608  26.780  -5.008  1.00  0.00      A1    
ATOM    578  CG1 ILE A  75      24.075  27.641  -2.982  1.00  0.00      A1    
ATOM    579 HG11 ILE A  75      24.463  28.332  -3.764  1.00  0.00      A1    
ATOM    580 HG12 ILE A  75      23.005  27.902  -2.813  1.00  0.00      A1    
ATOM    581  CD  ILE A  75      24.821  27.931  -1.684  1.00  0.00      A1    
ATOM    582  HD1 ILE A  75      24.656  28.985  -1.371  1.00  0.00      A1    
ATOM    583  HD2 ILE A  75      24.462  27.266  -0.869  1.00  0.00      A1    
ATOM    584  HD3 ILE A  75      25.913  27.777  -1.810  1.00  0.00      A1    
ATOM    585  C   ILE A  75      21.732  25.536  -3.350  1.00  0.00      A1    
ATOM    586  O   ILE A  75      20.993  26.481  -3.090  1.00  0.00      A1    
ATOM    587  N   ILE A  76      21.493  24.369  -2.766  1.00  0.00      A1    
ATOM    588  HN  ILE A  76      21.871  23.520  -3.129  1.00  0.00      A1    
ATOM    589  CA  ILE A  76      20.685  24.198  -1.577  1.00  0.00      A1    
ATOM    590  HA  ILE A  76      19.682  24.496  -1.856  1.00  0.00      A1    
ATOM    591  CB  ILE A  76      20.737  22.729  -1.170  1.00  0.00      A1    
ATOM    592  HB  ILE A  76      21.816  22.541  -0.937  1.00  0.00      A1    
ATOM    593  CG2 ILE A  76      19.926  22.393   0.075  1.00  0.00      A1    
ATOM    594 HG21 ILE A  76      20.130  21.353   0.405  1.00  0.00      A1    
ATOM    595 HG22 ILE A  76      20.190  23.070   0.914  1.00  0.00      A1    
ATOM    596 HG23 ILE A  76      18.837  22.487  -0.122  1.00  0.00      A1    
ATOM    597  CG1 ILE A  76      20.403  21.693  -2.243  1.00  0.00      A1    
ATOM    598 HG11 ILE A  76      21.205  21.678  -3.014  1.00  0.00      A1    
ATOM    599 HG12 ILE A  76      20.378  20.683  -1.774  1.00  0.00      A1    
ATOM    600  CD  ILE A  76      19.052  21.957  -2.912  1.00  0.00      A1    
ATOM    601  HD1 ILE A  76      18.820  21.152  -3.643  1.00  0.00      A1    
ATOM    602  HD2 ILE A  76      18.239  21.985  -2.155  1.00  0.00      A1    
ATOM    603  HD3 ILE A  76      19.060  22.924  -3.457  1.00  0.00      A1    
ATOM    604  C   ILE A  76      21.118  25.118  -0.443  1.00  0.00      A1    
ATOM    605  O   ILE A  76      22.189  24.966   0.149  1.00  0.00      A1    
ATOM    606  N   LEU A  77      20.205  26.054  -0.187  1.00  0.00      A1    
ATOM    607  HN  LEU A  77      19.347  26.199  -0.675  1.00  0.00      A1    
ATOM    608  CA  LEU A  77      20.435  26.986   0.907  1.00  0.00      A1    
ATOM    609  HA  LEU A  77      21.499  27.167   0.984  1.00  0.00      A1    
ATOM    610  CB  LEU A  77      19.685  28.269   0.602  1.00  0.00      A1    
ATOM    611  HB1 LEU A  77      20.077  28.657  -0.367  1.00  0.00      A1    
ATOM    612  HB2 LEU A  77      18.613  28.028   0.426  1.00  0.00      A1    
ATOM    613  CG  LEU A  77      19.825  29.359   1.662  1.00  0.00      A1    
ATOM    614  HG  LEU A  77      19.792  28.814   2.636  1.00  0.00      A1    
ATOM    615  CD1 LEU A  77      21.171  30.056   1.504  1.00  0.00      A1    
ATOM    616 HD11 LEU A  77      21.269  30.885   2.238  1.00  0.00      A1    
ATOM    617 HD12 LEU A  77      22.004  29.340   1.672  1.00  0.00      A1    
ATOM    618 HD13 LEU A  77      21.275  30.482   0.484  1.00  0.00      A1    
ATOM    619  CD2 LEU A  77      18.697  30.386   1.658  1.00  0.00      A1    
ATOM    620 HD21 LEU A  77      18.854  31.135   2.464  1.00  0.00      A1    
ATOM    621 HD22 LEU A  77      18.645  30.934   0.695  1.00  0.00      A1    
ATOM    622 HD23 LEU A  77      17.718  29.889   1.831  1.00  0.00      A1    
ATOM    623  C   LEU A  77      19.992  26.298   2.192  1.00  0.00      A1    
ATOM    624  O   LEU A  77      20.666  26.444   3.202  1.00  0.00      A1    
ATOM    625  N   LYS A  78      18.889  25.553   2.150  1.00  0.00      A1    
ATOM    626  HN  LYS A  78      18.481  25.357   1.260  1.00  0.00      A1    
ATOM    627  CA  LYS A  78      18.191  24.976   3.290  1.00  0.00      A1    
ATOM    628  HA  LYS A  78      18.951  24.731   4.022  1.00  0.00      A1    
ATOM    629  CB  LYS A  78      17.253  26.011   3.920  1.00  0.00      A1    
ATOM    630  HB1 LYS A  78      16.677  26.480   3.089  1.00  0.00      A1    
ATOM    631  HB2 LYS A  78      16.508  25.484   4.558  1.00  0.00      A1    
ATOM    632  CG  LYS A  78      17.900  27.131   4.725  1.00  0.00      A1    
ATOM    633  HG1 LYS A  78      18.591  27.702   4.064  1.00  0.00      A1    
ATOM    634  HG2 LYS A  78      17.108  27.837   5.066  1.00  0.00      A1    
ATOM    635  CD  LYS A  78      18.689  26.596   5.928  1.00  0.00      A1    
ATOM    636  HD1 LYS A  78      17.982  26.060   6.602  1.00  0.00      A1    
ATOM    637  HD2 LYS A  78      19.426  25.848   5.554  1.00  0.00      A1    
ATOM    638  CE  LYS A  78      19.463  27.585   6.787  1.00  0.00      A1    
ATOM    639  HE1 LYS A  78      19.899  28.392   6.156  1.00  0.00      A1    
ATOM    640  HE2 LYS A  78      18.795  28.052   7.544  1.00  0.00      A1    
ATOM    641  NZ  LYS A  78      20.576  26.978   7.523  1.00  0.00      A1    
ATOM    642  HZ1 LYS A  78      21.269  26.481   6.974  1.00  0.00      A1    
ATOM    643  HZ2 LYS A  78      20.328  26.233   8.162  1.00  0.00      A1    
ATOM    644  HZ3 LYS A  78      21.011  27.658   8.121  1.00  0.00      A1    
ATOM    645  C   LYS A  78      17.466  23.693   2.945  1.00  0.00      A1    
ATOM    646  O   LYS A  78      17.100  23.471   1.791  1.00  0.00      A1    
ATOM    647  N   ARG A  79      17.247  22.858   3.959  1.00  0.00      A1    
ATOM    648  HN  ARG A  79      17.678  23.080   4.830  1.00  0.00      A1    
ATOM    649  CA  ARG A  79      16.439  21.651   3.920  1.00  0.00      A1    
ATOM    650  HA  ARG A  79      15.793  21.675   3.050  1.00  0.00      A1    
ATOM    651  CB  ARG A  79      17.333  20.424   3.796  1.00  0.00      A1    
ATOM    652  HB1 ARG A  79      17.904  20.545   2.845  1.00  0.00      A1    
ATOM    653  HB2 ARG A  79      18.090  20.431   4.611  1.00  0.00      A1    
ATOM    654  CG  ARG A  79      16.546  19.115   3.752  1.00  0.00      A1    
ATOM    655  HG1 ARG A  79      15.591  19.294   3.211  1.00  0.00      A1    
ATOM    656  HG2 ARG A  79      17.106  18.376   3.134  1.00  0.00      A1    
ATOM    657  CD  ARG A  79      16.276  18.437   5.096  1.00  0.00      A1    
ATOM    658  HD1 ARG A  79      15.892  19.191   5.821  1.00  0.00      A1    
ATOM    659  HD2 ARG A  79      15.524  17.620   4.998  1.00  0.00      A1    
ATOM    660  NE  ARG A  79      17.530  17.856   5.568  1.00  0.00      A1    
ATOM    661  HE  ARG A  79      18.250  17.619   4.901  1.00  0.00      A1    
ATOM    662  CZ  ARG A  79      17.856  17.476   6.814  1.00  0.00      A1    
ATOM    663  NH1 ARG A  79      16.909  17.594   7.754  1.00  0.00      A1    
ATOM    664 HH11 ARG A  79      15.955  17.836   7.557  1.00  0.00      A1    
ATOM    665 HH12 ARG A  79      17.211  17.607   8.722  1.00  0.00      A1    
ATOM    666  NH2 ARG A  79      19.011  16.911   7.170  1.00  0.00      A1    
ATOM    667 HH21 ARG A  79      19.741  16.782   6.475  1.00  0.00      A1    
ATOM    668 HH22 ARG A  79      19.140  16.700   8.143  1.00  0.00      A1    
ATOM    669  C   ARG A  79      15.528  21.638   5.137  1.00  0.00      A1    
ATOM    670  O   ARG A  79      16.023  21.716   6.265  1.00  0.00      A1    
ATOM    671  N   ASN A  80      14.232  21.664   4.838  1.00  0.00      A1    
ATOM    672  HN  ASN A  80      13.928  21.542   3.894  1.00  0.00      A1    
ATOM    673  CA  ASN A  80      13.157  21.862   5.796  1.00  0.00      A1    
ATOM    674  HA  ASN A  80      13.560  22.522   6.557  1.00  0.00      A1    
ATOM    675  CB  ASN A  80      11.949  22.513   5.120  1.00  0.00      A1    
ATOM    676  HB1 ASN A  80      12.237  23.548   4.833  1.00  0.00      A1    
ATOM    677  HB2 ASN A  80      11.689  21.969   4.189  1.00  0.00      A1    
ATOM    678  CG  ASN A  80      10.745  22.593   6.042  1.00  0.00      A1    
ATOM    679  OD1 ASN A  80      10.737  23.487   6.883  1.00  0.00      A1    
ATOM    680  ND2 ASN A  80       9.739  21.712   6.032  1.00  0.00      A1    
ATOM    681 HD21 ASN A  80       9.818  20.912   5.408  1.00  0.00      A1    
ATOM    682 HD22 ASN A  80       8.929  21.909   6.602  1.00  0.00      A1    
ATOM    683  C   ASN A  80      12.767  20.562   6.475  1.00  0.00      A1    
ATOM    684  O   ASN A  80      12.340  20.599   7.623  1.00  0.00      A1    
ATOM    685  N   PHE A  81      12.753  19.413   5.788  1.00  0.00      A1    
ATOM    686  HN  PHE A  81      13.175  19.250   4.898  1.00  0.00      A1    
ATOM    687  CA  PHE A  81      12.074  18.267   6.347  1.00  0.00      A1    
ATOM    688  HA  PHE A  81      11.218  18.639   6.896  1.00  0.00      A1    
ATOM    689  CB  PHE A  81      11.639  17.320   5.226  1.00  0.00      A1    
ATOM    690  HB1 PHE A  81      11.044  16.488   5.663  1.00  0.00      A1    
ATOM    691  HB2 PHE A  81      10.985  17.841   4.494  1.00  0.00      A1    
ATOM    692  CG  PHE A  81      12.761  16.646   4.462  1.00  0.00      A1    
ATOM    693  CD1 PHE A  81      13.197  15.432   4.985  1.00  0.00      A1    
ATOM    694  HD1 PHE A  81      12.737  15.040   5.882  1.00  0.00      A1    
ATOM    695  CE1 PHE A  81      14.231  14.676   4.397  1.00  0.00      A1    
ATOM    696  HE1 PHE A  81      14.535  13.739   4.841  1.00  0.00      A1    
ATOM    697  CZ  PHE A  81      14.809  15.203   3.236  1.00  0.00      A1    
ATOM    698  HZ  PHE A  81      15.619  14.671   2.759  1.00  0.00      A1    
ATOM    699  CD2 PHE A  81      13.320  17.140   3.284  1.00  0.00      A1    
ATOM    700  HD2 PHE A  81      12.974  18.079   2.874  1.00  0.00      A1    
ATOM    701  CE2 PHE A  81      14.341  16.402   2.687  1.00  0.00      A1    
ATOM    702  HE2 PHE A  81      14.796  16.755   1.772  1.00  0.00      A1    
ATOM    703  C   PHE A  81      12.995  17.587   7.360  1.00  0.00      A1    
ATOM    704  O   PHE A  81      14.219  17.608   7.310  1.00  0.00      A1    
ATOM    705  N   LYS A  82      12.423  16.905   8.353  1.00  0.00      A1    
ATOM    706  HN  LYS A  82      11.432  16.895   8.480  1.00  0.00      A1    
ATOM    707  CA  LYS A  82      13.179  16.127   9.326  1.00  0.00      A1    
ATOM    708  HA  LYS A  82      14.165  16.562   9.430  1.00  0.00      A1    
ATOM    709  CB  LYS A  82      12.484  16.040  10.677  1.00  0.00      A1    
ATOM    710  HB1 LYS A  82      11.393  15.927  10.478  1.00  0.00      A1    
ATOM    711  HB2 LYS A  82      12.807  15.107  11.191  1.00  0.00      A1    
ATOM    712  CG  LYS A  82      12.765  17.301  11.497  1.00  0.00      A1    
ATOM    713  HG1 LYS A  82      13.804  17.253  11.895  1.00  0.00      A1    
ATOM    714  HG2 LYS A  82      12.706  18.190  10.827  1.00  0.00      A1    
ATOM    715  CD  LYS A  82      11.809  17.482  12.674  1.00  0.00      A1    
ATOM    716  HD1 LYS A  82      10.817  17.796  12.276  1.00  0.00      A1    
ATOM    717  HD2 LYS A  82      11.673  16.491  13.166  1.00  0.00      A1    
ATOM    718  CE  LYS A  82      12.202  18.475  13.762  1.00  0.00      A1    
ATOM    719  HE1 LYS A  82      11.386  18.574  14.512  1.00  0.00      A1    
ATOM    720  HE2 LYS A  82      13.123  18.136  14.286  1.00  0.00      A1    
ATOM    721  NZ  LYS A  82      12.482  19.833  13.285  1.00  0.00      A1    
ATOM    722  HZ1 LYS A  82      13.233  19.909  12.618  1.00  0.00      A1    
ATOM    723  HZ2 LYS A  82      12.732  20.451  14.045  1.00  0.00      A1    
ATOM    724  HZ3 LYS A  82      11.654  20.254  12.889  1.00  0.00      A1    
ATOM    725  C   LYS A  82      13.358  14.729   8.753  1.00  0.00      A1    
ATOM    726  O   LYS A  82      12.437  14.198   8.145  1.00  0.00      A1    
ATOM    727  N   GLU A  83      14.598  14.220   8.803  1.00  0.00      A1    
ATOM    728  HN  GLU A  83      15.351  14.725   9.216  1.00  0.00      A1    
ATOM    729  CA  GLU A  83      14.973  12.929   8.284  1.00  0.00      A1    
ATOM    730  HA  GLU A  83      14.834  12.985   7.212  1.00  0.00      A1    
ATOM    731  CB  GLU A  83      16.476  12.709   8.412  1.00  0.00      A1    
ATOM    732  HB1 GLU A  83      16.729  12.661   9.496  1.00  0.00      A1    
ATOM    733  HB2 GLU A  83      16.749  11.716   7.990  1.00  0.00      A1    
ATOM    734  CG  GLU A  83      17.305  13.816   7.746  1.00  0.00      A1    
ATOM    735  HG1 GLU A  83      16.836  14.102   6.787  1.00  0.00      A1    
ATOM    736  HG2 GLU A  83      17.373  14.709   8.399  1.00  0.00      A1    
ATOM    737  CD  GLU A  83      18.684  13.245   7.448  1.00  0.00      A1    
ATOM    738  OE1 GLU A  83      19.266  13.650   6.425  1.00  0.00      A1    
ATOM    739  OE2 GLU A  83      19.195  12.424   8.241  1.00  0.00      A1    
ATOM    740  C   GLU A  83      14.146  11.754   8.786  1.00  0.00      A1    
ATOM    741  O   GLU A  83      13.717  11.731   9.947  1.00  0.00      A1    
ATOM    742  N   GLY A  84      13.973  10.682   8.006  1.00  0.00      A1    
ATOM    743  HN  GLY A  84      14.151  10.621   7.025  1.00  0.00      A1    
ATOM    744  CA  GLY A  84      13.477   9.476   8.627  1.00  0.00      A1    
ATOM    745  HA1 GLY A  84      14.128   9.320   9.476  1.00  0.00      A1    
ATOM    746  HA2 GLY A  84      13.558   8.717   7.860  1.00  0.00      A1    
ATOM    747  C   GLY A  84      12.036   9.484   9.131  1.00  0.00      A1    
ATOM    748  O   GLY A  84      11.688   8.591   9.899  1.00  0.00      A1    
ATOM    749  N   SER A  85      11.170  10.400   8.683  1.00  0.00      A1    
ATOM    750  HN  SER A  85      11.271  10.851   7.796  1.00  0.00      A1    
ATOM    751  CA  SER A  85      10.011  10.824   9.433  1.00  0.00      A1    
ATOM    752  HA  SER A  85       9.931  10.101  10.235  1.00  0.00      A1    
ATOM    753  CB  SER A  85      10.282  12.248   9.906  1.00  0.00      A1    
ATOM    754  HB1 SER A  85      10.652  12.837   9.036  1.00  0.00      A1    
ATOM    755  HB2 SER A  85       9.338  12.729  10.249  1.00  0.00      A1    
ATOM    756  OG  SER A  85      11.258  12.306  10.919  1.00  0.00      A1    
ATOM    757  HG1 SER A  85      11.528  13.229  11.000  1.00  0.00      A1    
ATOM    758  C   SER A  85       8.691  10.791   8.657  1.00  0.00      A1    
ATOM    759  O   SER A  85       8.789  10.632   7.442  1.00  0.00      A1    
ATOM    760  N   ASP A  86       7.581  11.142   9.312  1.00  0.00      A1    
ATOM    761  HN  ASP A  86       7.565  11.089  10.307  1.00  0.00      A1    
ATOM    762  CA  ASP A  86       6.331  11.613   8.752  1.00  0.00      A1    
ATOM    763  HA  ASP A  86       5.901  10.803   8.173  1.00  0.00      A1    
ATOM    764  CB  ASP A  86       5.277  11.864   9.843  1.00  0.00      A1    
ATOM    765  HB1 ASP A  86       5.037  10.906  10.346  1.00  0.00      A1    
ATOM    766  HB2 ASP A  86       5.664  12.570  10.605  1.00  0.00      A1    
ATOM    767  CG  ASP A  86       4.003  12.420   9.226  1.00  0.00      A1    
ATOM    768  OD1 ASP A  86       3.854  13.664   9.167  1.00  0.00      A1    
ATOM    769  OD2 ASP A  86       3.216  11.610   8.704  1.00  0.00      A1    
ATOM    770  C   ASP A  86       6.611  12.750   7.777  1.00  0.00      A1    
ATOM    771  O   ASP A  86       7.357  13.638   8.156  1.00  0.00      A1    
ATOM    772  N   ILE A  87       5.908  12.816   6.639  1.00  0.00      A1    
ATOM    773  HN  ILE A  87       5.412  12.031   6.274  1.00  0.00      A1    
ATOM    774  CA  ILE A  87       5.797  14.017   5.832  1.00  0.00      A1    
ATOM    775  HA  ILE A  87       5.933  14.848   6.512  1.00  0.00      A1    
ATOM    776  CB  ILE A  87       6.897  14.025   4.784  1.00  0.00      A1    
ATOM    777  HB  ILE A  87       7.832  13.802   5.358  1.00  0.00      A1    
ATOM    778  CG2 ILE A  87       6.796  13.028   3.634  1.00  0.00      A1    
ATOM    779 HG21 ILE A  87       7.729  13.030   3.032  1.00  0.00      A1    
ATOM    780 HG22 ILE A  87       6.644  11.997   4.016  1.00  0.00      A1    
ATOM    781 HG23 ILE A  87       5.949  13.281   2.962  1.00  0.00      A1    
ATOM    782  CG1 ILE A  87       7.019  15.442   4.231  1.00  0.00      A1    
ATOM    783 HG11 ILE A  87       6.211  15.627   3.488  1.00  0.00      A1    
ATOM    784 HG12 ILE A  87       6.873  16.168   5.063  1.00  0.00      A1    
ATOM    785  CD  ILE A  87       8.369  15.712   3.587  1.00  0.00      A1    
ATOM    786  HD1 ILE A  87       8.432  16.770   3.252  1.00  0.00      A1    
ATOM    787  HD2 ILE A  87       9.192  15.526   4.310  1.00  0.00      A1    
ATOM    788  HD3 ILE A  87       8.525  15.061   2.701  1.00  0.00      A1    
ATOM    789  C   ILE A  87       4.406  14.168   5.224  1.00  0.00      A1    
ATOM    790  O   ILE A  87       3.767  13.229   4.765  1.00  0.00      A1    
ATOM    791  N   GLU A  88       3.885  15.396   5.216  1.00  0.00      A1    
ATOM    792  HN  GLU A  88       4.392  16.175   5.576  1.00  0.00      A1    
ATOM    793  CA  GLU A  88       2.569  15.734   4.703  1.00  0.00      A1    
ATOM    794  HA  GLU A  88       2.030  14.802   4.589  1.00  0.00      A1    
ATOM    795  CB  GLU A  88       1.954  16.653   5.752  1.00  0.00      A1    
ATOM    796  HB1 GLU A  88       2.182  16.233   6.759  1.00  0.00      A1    
ATOM    797  HB2 GLU A  88       2.450  17.649   5.718  1.00  0.00      A1    
ATOM    798  CG  GLU A  88       0.447  16.843   5.646  1.00  0.00      A1    
ATOM    799  HG1 GLU A  88       0.187  17.161   4.620  1.00  0.00      A1    
ATOM    800  HG2 GLU A  88      -0.089  15.903   5.883  1.00  0.00      A1    
ATOM    801  CD  GLU A  88      -0.080  17.938   6.559  1.00  0.00      A1    
ATOM    802  OE1 GLU A  88      -0.334  19.025   5.989  1.00  0.00      A1    
ATOM    803  OE2 GLU A  88      -0.087  17.810   7.800  1.00  0.00      A1    
ATOM    804  C   GLU A  88       2.584  16.415   3.344  1.00  0.00      A1    
ATOM    805  O   GLU A  88       3.442  17.257   3.075  1.00  0.00      A1    
ATOM    806  N   ALA A  89       1.661  16.077   2.446  1.00  0.00      A1    
ATOM    807  HN  ALA A  89       0.986  15.344   2.521  1.00  0.00      A1    
ATOM    808  CA  ALA A  89       1.613  16.845   1.215  1.00  0.00      A1    
ATOM    809  HA  ALA A  89       2.488  16.611   0.619  1.00  0.00      A1    
ATOM    810  CB  ALA A  89       0.439  16.417   0.339  1.00  0.00      A1    
ATOM    811  HB1 ALA A  89       0.482  15.320   0.168  1.00  0.00      A1    
ATOM    812  HB2 ALA A  89      -0.531  16.649   0.830  1.00  0.00      A1    
ATOM    813  HB3 ALA A  89       0.463  16.920  -0.652  1.00  0.00      A1    
ATOM    814  C   ALA A  89       1.618  18.357   1.411  1.00  0.00      A1    
ATOM    815  O   ALA A  89       0.946  18.917   2.262  1.00  0.00      A1    
ATOM    816  N   GLY A  90       2.373  19.148   0.643  1.00  0.00      A1    
ATOM    817  HN  GLY A  90       2.968  18.681  -0.010  1.00  0.00      A1    
ATOM    818  CA  GLY A  90       2.443  20.594   0.631  1.00  0.00      A1    
ATOM    819  HA1 GLY A  90       1.478  20.934   0.979  1.00  0.00      A1    
ATOM    820  HA2 GLY A  90       2.669  20.870  -0.390  1.00  0.00      A1    
ATOM    821  C   GLY A  90       3.512  21.205   1.531  1.00  0.00      A1    
ATOM    822  O   GLY A  90       3.776  22.375   1.285  1.00  0.00      A1    
ATOM    823  N   VAL A  91       4.198  20.421   2.369  1.00  0.00      A1    
ATOM    824  HN  VAL A  91       4.051  19.443   2.492  1.00  0.00      A1    
ATOM    825  CA  VAL A  91       5.254  20.977   3.193  1.00  0.00      A1    
ATOM    826  HA  VAL A  91       4.914  21.959   3.498  1.00  0.00      A1    
ATOM    827  CB  VAL A  91       5.511  20.291   4.528  1.00  0.00      A1    
ATOM    828  HB  VAL A  91       6.296  20.879   5.064  1.00  0.00      A1    
ATOM    829  CG1 VAL A  91       4.234  20.266   5.372  1.00  0.00      A1    
ATOM    830 HG11 VAL A  91       4.415  19.730   6.329  1.00  0.00      A1    
ATOM    831 HG12 VAL A  91       3.891  21.290   5.626  1.00  0.00      A1    
ATOM    832 HG13 VAL A  91       3.417  19.740   4.833  1.00  0.00      A1    
ATOM    833  CG2 VAL A  91       6.160  18.932   4.338  1.00  0.00      A1    
ATOM    834 HG21 VAL A  91       6.305  18.426   5.316  1.00  0.00      A1    
ATOM    835 HG22 VAL A  91       5.524  18.282   3.699  1.00  0.00      A1    
ATOM    836 HG23 VAL A  91       7.156  19.026   3.858  1.00  0.00      A1    
ATOM    837  C   VAL A  91       6.572  21.159   2.456  1.00  0.00      A1    
ATOM    838  O   VAL A  91       6.868  20.336   1.588  1.00  0.00      A1    
ATOM    839  N   SER A  92       7.238  22.274   2.761  1.00  0.00      A1    
ATOM    840  HN  SER A  92       6.853  22.945   3.394  1.00  0.00      A1    
ATOM    841  CA  SER A  92       8.536  22.631   2.238  1.00  0.00      A1    
ATOM    842  HA  SER A  92       8.389  22.846   1.188  1.00  0.00      A1    
ATOM    843  CB  SER A  92       9.100  23.761   3.097  1.00  0.00      A1    
ATOM    844  HB1 SER A  92       9.121  23.414   4.155  1.00  0.00      A1    
ATOM    845  HB2 SER A  92      10.151  23.983   2.804  1.00  0.00      A1    
ATOM    846  OG  SER A  92       8.278  24.903   2.998  1.00  0.00      A1    
ATOM    847  HG1 SER A  92       8.535  25.500   3.712  1.00  0.00      A1    
ATOM    848  C   SER A  92       9.499  21.457   2.329  1.00  0.00      A1    
ATOM    849  O   SER A  92       9.769  20.935   3.413  1.00  0.00      A1    
ATOM    850  N   LEU A  93      10.228  21.063   1.275  1.00  0.00      A1    
ATOM    851  HN  LEU A  93      10.008  21.385   0.357  1.00  0.00      A1    
ATOM    852  CA  LEU A  93      11.367  20.167   1.335  1.00  0.00      A1    
ATOM    853  HA  LEU A  93      11.230  19.575   2.231  1.00  0.00      A1    
ATOM    854  CB  LEU A  93      11.323  19.261   0.111  1.00  0.00      A1    
ATOM    855  HB1 LEU A  93      11.372  19.919  -0.787  1.00  0.00      A1    
ATOM    856  HB2 LEU A  93      12.245  18.639   0.088  1.00  0.00      A1    
ATOM    857  CG  LEU A  93      10.091  18.358  -0.034  1.00  0.00      A1    
ATOM    858  HG  LEU A  93       9.241  18.989  -0.389  1.00  0.00      A1    
ATOM    859  CD1 LEU A  93      10.427  17.330  -1.108  1.00  0.00      A1    
ATOM    860 HD11 LEU A  93       9.591  16.609  -1.232  1.00  0.00      A1    
ATOM    861 HD12 LEU A  93      10.606  17.829  -2.085  1.00  0.00      A1    
ATOM    862 HD13 LEU A  93      11.340  16.759  -0.833  1.00  0.00      A1    
ATOM    863  CD2 LEU A  93       9.673  17.697   1.279  1.00  0.00      A1    
ATOM    864 HD21 LEU A  93       8.768  17.070   1.125  1.00  0.00      A1    
ATOM    865 HD22 LEU A  93      10.472  17.041   1.680  1.00  0.00      A1    
ATOM    866 HD23 LEU A  93       9.436  18.467   2.044  1.00  0.00      A1    
ATOM    867  C   LEU A  93      12.694  20.896   1.466  1.00  0.00      A1    
ATOM    868  O   LEU A  93      13.505  20.606   2.348  1.00  0.00      A1    
ATOM    869  N   TYR A  94      12.935  21.823   0.543  1.00  0.00      A1    
ATOM    870  HN  TYR A  94      12.149  22.221   0.072  1.00  0.00      A1    
ATOM    871  CA  TYR A  94      14.213  22.343   0.121  1.00  0.00      A1    
ATOM    872  HA  TYR A  94      14.847  22.344   1.000  1.00  0.00      A1    
ATOM    873  CB  TYR A  94      14.755  21.538  -1.058  1.00  0.00      A1    
ATOM    874  HB1 TYR A  94      13.909  21.242  -1.716  1.00  0.00      A1    
ATOM    875  HB2 TYR A  94      15.447  22.156  -1.670  1.00  0.00      A1    
ATOM    876  CG  TYR A  94      15.455  20.262  -0.657  1.00  0.00      A1    
ATOM    877  CD1 TYR A  94      14.949  18.997  -0.991  1.00  0.00      A1    
ATOM    878  HD1 TYR A  94      13.980  18.913  -1.464  1.00  0.00      A1    
ATOM    879  CE1 TYR A  94      15.653  17.813  -0.712  1.00  0.00      A1    
ATOM    880  HE1 TYR A  94      15.265  16.856  -1.028  1.00  0.00      A1    
ATOM    881  CZ  TYR A  94      16.869  17.910  -0.005  1.00  0.00      A1    
ATOM    882  OH  TYR A  94      17.563  16.803   0.393  1.00  0.00      A1    
ATOM    883  HH  TYR A  94      17.077  16.012   0.161  1.00  0.00      A1    
ATOM    884  CD2 TYR A  94      16.599  20.264   0.140  1.00  0.00      A1    
ATOM    885  HD2 TYR A  94      16.902  21.169   0.649  1.00  0.00      A1    
ATOM    886  CE2 TYR A  94      17.407  19.151   0.397  1.00  0.00      A1    
ATOM    887  HE2 TYR A  94      18.358  19.282   0.891  1.00  0.00      A1    
ATOM    888  C   TYR A  94      14.103  23.788  -0.356  1.00  0.00      A1    
ATOM    889  O   TYR A  94      13.173  24.066  -1.104  1.00  0.00      A1    
ATOM    890  N   GLN A  95      15.020  24.700  -0.034  1.00  0.00      A1    
ATOM    891  HN  GLN A  95      15.705  24.487   0.661  1.00  0.00      A1    
ATOM    892  CA  GLN A  95      15.138  26.027  -0.607  1.00  0.00      A1    
ATOM    893  HA  GLN A  95      14.398  26.160  -1.387  1.00  0.00      A1    
ATOM    894  CB  GLN A  95      15.046  27.066   0.505  1.00  0.00      A1    
ATOM    895  HB1 GLN A  95      14.018  26.992   0.931  1.00  0.00      A1    
ATOM    896  HB2 GLN A  95      15.744  26.788   1.328  1.00  0.00      A1    
ATOM    897  CG  GLN A  95      15.308  28.469  -0.018  1.00  0.00      A1    
ATOM    898  HG1 GLN A  95      15.669  29.127   0.802  1.00  0.00      A1    
ATOM    899  HG2 GLN A  95      16.085  28.454  -0.810  1.00  0.00      A1    
ATOM    900  CD  GLN A  95      14.034  29.098  -0.569  1.00  0.00      A1    
ATOM    901  OE1 GLN A  95      12.905  29.019  -0.101  1.00  0.00      A1    
ATOM    902  NE2 GLN A  95      14.301  29.793  -1.677  1.00  0.00      A1    
ATOM    903 HE21 GLN A  95      13.580  30.394  -2.037  1.00  0.00      A1    
ATOM    904 HE22 GLN A  95      15.257  29.894  -2.007  1.00  0.00      A1    
ATOM    905  C   GLN A  95      16.511  26.034  -1.271  1.00  0.00      A1    
ATOM    906  O   GLN A  95      17.493  25.579  -0.694  1.00  0.00      A1    
ATOM    907  N   ILE A  96      16.613  26.544  -2.503  1.00  0.00      A1    
ATOM    908  HN  ILE A  96      15.735  26.703  -2.949  1.00  0.00      A1    
ATOM    909  CA  ILE A  96      17.758  26.906  -3.304  1.00  0.00      A1    
ATOM    910  HA  ILE A  96      18.614  26.393  -2.885  1.00  0.00      A1    
ATOM    911  CB  ILE A  96      17.571  26.534  -4.777  1.00  0.00      A1    
ATOM    912  HB  ILE A  96      16.535  26.879  -5.023  1.00  0.00      A1    
ATOM    913  CG2 ILE A  96      18.782  26.986  -5.594  1.00  0.00      A1    
ATOM    914 HG21 ILE A  96      18.589  26.862  -6.680  1.00  0.00      A1    
ATOM    915 HG22 ILE A  96      19.005  28.058  -5.412  1.00  0.00      A1    
ATOM    916 HG23 ILE A  96      19.683  26.391  -5.332  1.00  0.00      A1    
ATOM    917  CG1 ILE A  96      17.584  25.021  -4.957  1.00  0.00      A1    
ATOM    918 HG11 ILE A  96      17.728  24.771  -6.032  1.00  0.00      A1    
ATOM    919 HG12 ILE A  96      18.453  24.599  -4.401  1.00  0.00      A1    
ATOM    920  CD  ILE A  96      16.380  24.202  -4.496  1.00  0.00      A1    
ATOM    921  HD1 ILE A  96      16.572  23.117  -4.644  1.00  0.00      A1    
ATOM    922  HD2 ILE A  96      16.178  24.375  -3.417  1.00  0.00      A1    
ATOM    923  HD3 ILE A  96      15.470  24.472  -5.073  1.00  0.00      A1    
ATOM    924  C   ILE A  96      18.025  28.396  -3.162  1.00  0.00      A1    
ATOM    925  O   ILE A  96      17.131  29.207  -2.940  1.00  0.00      A1    
ATOM    926  N   ASP A  97      19.276  28.857  -3.195  1.00  0.00      A1    
ATOM    927  HN  ASP A  97      20.053  28.288  -3.450  1.00  0.00      A1    
ATOM    928  CA  ASP A  97      19.656  30.224  -2.869  1.00  0.00      A1    
ATOM    929  HA  ASP A  97      19.137  30.462  -1.947  1.00  0.00      A1    
ATOM    930  CB  ASP A  97      21.188  30.268  -2.812  1.00  0.00      A1    
ATOM    931  HB1 ASP A  97      21.542  29.613  -1.990  1.00  0.00      A1    
ATOM    932  HB2 ASP A  97      21.625  29.902  -3.762  1.00  0.00      A1    
ATOM    933  CG  ASP A  97      21.749  31.656  -2.543  1.00  0.00      A1    
ATOM    934  OD1 ASP A  97      22.472  32.241  -3.386  1.00  0.00      A1    
ATOM    935  OD2 ASP A  97      21.495  32.158  -1.422  1.00  0.00      A1    
ATOM    936  C   ASP A  97      19.213  31.255  -3.902  1.00  0.00      A1    
ATOM    937  O   ASP A  97      19.552  31.195  -5.074  1.00  0.00      A1    
ATOM    938  N   PRO A  98      18.354  32.229  -3.584  1.00  0.00      A1    
ATOM    939  CD  PRO A  98      17.900  32.486  -2.222  1.00  0.00      A1    
ATOM    940  HD1 PRO A  98      18.761  32.639  -1.533  1.00  0.00      A1    
ATOM    941  HD2 PRO A  98      17.276  31.646  -1.840  1.00  0.00      A1    
ATOM    942  CA  PRO A  98      17.509  32.994  -4.469  1.00  0.00      A1    
ATOM    943  HA  PRO A  98      17.135  32.354  -5.260  1.00  0.00      A1    
ATOM    944  CB  PRO A  98      16.349  33.531  -3.640  1.00  0.00      A1    
ATOM    945  HB1 PRO A  98      15.521  32.803  -3.487  1.00  0.00      A1    
ATOM    946  HB2 PRO A  98      15.940  34.501  -4.001  1.00  0.00      A1    
ATOM    947  CG  PRO A  98      17.066  33.758  -2.306  1.00  0.00      A1    
ATOM    948  HG1 PRO A  98      16.360  33.869  -1.459  1.00  0.00      A1    
ATOM    949  HG2 PRO A  98      17.744  34.642  -2.303  1.00  0.00      A1    
ATOM    950  C   PRO A  98      18.218  34.190  -5.090  1.00  0.00      A1    
ATOM    951  O   PRO A  98      17.686  34.930  -5.915  1.00  0.00      A1    
ATOM    952  N   ALA A  99      19.396  34.555  -4.585  1.00  0.00      A1    
ATOM    953  HN  ALA A  99      19.949  33.917  -4.050  1.00  0.00      A1    
ATOM    954  CA  ALA A  99      19.965  35.875  -4.762  1.00  0.00      A1    
ATOM    955  HA  ALA A  99      19.193  36.604  -4.546  1.00  0.00      A1    
ATOM    956  CB  ALA A  99      21.107  35.946  -3.746  1.00  0.00      A1    
ATOM    957  HB1 ALA A  99      20.711  35.753  -2.726  1.00  0.00      A1    
ATOM    958  HB2 ALA A  99      21.883  35.179  -3.963  1.00  0.00      A1    
ATOM    959  HB3 ALA A  99      21.590  36.947  -3.743  1.00  0.00      A1    
ATOM    960  C   ALA A  99      20.491  36.205  -6.144  1.00  0.00      A1    
ATOM    961  O   ALA A  99      20.406  37.379  -6.512  1.00  0.00      A1    
ATOM    962  N   THR A 100      20.834  35.204  -6.956  1.00  0.00      A1    
ATOM    963  HN  THR A 100      20.959  34.275  -6.608  1.00  0.00      A1    
ATOM    964  CA  THR A 100      21.058  35.342  -8.387  1.00  0.00      A1    
ATOM    965  HA  THR A 100      21.593  36.273  -8.518  1.00  0.00      A1    
ATOM    966  CB  THR A 100      21.855  34.182  -9.004  1.00  0.00      A1    
ATOM    967  HB  THR A 100      21.739  34.280 -10.111  1.00  0.00      A1    
ATOM    968  OG1 THR A 100      21.332  32.923  -8.650  1.00  0.00      A1    
ATOM    969  HG1 THR A 100      21.321  32.823  -7.698  1.00  0.00      A1    
ATOM    970  CG2 THR A 100      23.311  34.240  -8.572  1.00  0.00      A1    
ATOM    971 HG21 THR A 100      23.912  33.473  -9.104  1.00  0.00      A1    
ATOM    972 HG22 THR A 100      23.745  35.236  -8.805  1.00  0.00      A1    
ATOM    973 HG23 THR A 100      23.412  34.064  -7.479  1.00  0.00      A1    
ATOM    974  C   THR A 100      19.738  35.493  -9.126  1.00  0.00      A1    
ATOM    975  O   THR A 100      19.665  36.334 -10.023  1.00  0.00      A1    
ATOM    976  N   TYR A 101      18.708  34.734  -8.732  1.00  0.00      A1    
ATOM    977  HN  TYR A 101      18.794  34.034  -8.025  1.00  0.00      A1    
ATOM    978  CA  TYR A 101      17.385  34.859  -9.293  1.00  0.00      A1    
ATOM    979  HA  TYR A 101      17.548  34.834 -10.364  1.00  0.00      A1    
ATOM    980  CB  TYR A 101      16.570  33.712  -8.702  1.00  0.00      A1    
ATOM    981  HB1 TYR A 101      16.788  33.633  -7.615  1.00  0.00      A1    
ATOM    982  HB2 TYR A 101      15.481  33.910  -8.805  1.00  0.00      A1    
ATOM    983  CG  TYR A 101      16.871  32.346  -9.291  1.00  0.00      A1    
ATOM    984  CD1 TYR A 101      16.536  32.185 -10.646  1.00  0.00      A1    
ATOM    985  HD1 TYR A 101      15.784  32.821 -11.093  1.00  0.00      A1    
ATOM    986  CE1 TYR A 101      17.195  31.171 -11.349  1.00  0.00      A1    
ATOM    987  HE1 TYR A 101      17.056  31.061 -12.414  1.00  0.00      A1    
ATOM    988  CZ  TYR A 101      18.028  30.312 -10.607  1.00  0.00      A1    
ATOM    989  OH  TYR A 101      18.755  29.302 -11.166  1.00  0.00      A1    
ATOM    990  HH  TYR A 101      19.000  28.671 -10.487  1.00  0.00      A1    
ATOM    991  CD2 TYR A 101      17.692  31.475  -8.568  1.00  0.00      A1    
ATOM    992  HD2 TYR A 101      17.850  31.635  -7.510  1.00  0.00      A1    
ATOM    993  CE2 TYR A 101      18.258  30.375  -9.219  1.00  0.00      A1    
ATOM    994  HE2 TYR A 101      18.806  29.639  -8.650  1.00  0.00      A1    
ATOM    995  C   TYR A 101      16.634  36.152  -8.982  1.00  0.00      A1    
ATOM    996  O   TYR A 101      15.906  36.689  -9.814  1.00  0.00      A1    
ATOM    997  N   GLN A 102      16.860  36.689  -7.784  1.00  0.00      A1    
ATOM    998  HN  GLN A 102      17.301  36.221  -7.020  1.00  0.00      A1    
ATOM    999  CA  GLN A 102      16.461  38.049  -7.502  1.00  0.00      A1    
ATOM   1000  HA  GLN A 102      15.401  38.100  -7.718  1.00  0.00      A1    
ATOM   1001  CB  GLN A 102      16.561  38.368  -6.008  1.00  0.00      A1    
ATOM   1002  HB1 GLN A 102      17.645  38.355  -5.748  1.00  0.00      A1    
ATOM   1003  HB2 GLN A 102      16.211  39.410  -5.829  1.00  0.00      A1    
ATOM   1004  CG  GLN A 102      15.811  37.382  -5.114  1.00  0.00      A1    
ATOM   1005  HG1 GLN A 102      14.723  37.607  -5.116  1.00  0.00      A1    
ATOM   1006  HG2 GLN A 102      15.944  36.342  -5.477  1.00  0.00      A1    
ATOM   1007  CD  GLN A 102      16.215  37.404  -3.649  1.00  0.00      A1    
ATOM   1008  OE1 GLN A 102      17.301  37.895  -3.320  1.00  0.00      A1    
ATOM   1009  NE2 GLN A 102      15.334  37.163  -2.681  1.00  0.00      A1    
ATOM   1010 HE21 GLN A 102      14.376  36.922  -2.912  1.00  0.00      A1    
ATOM   1011 HE22 GLN A 102      15.656  37.164  -1.722  1.00  0.00      A1    
ATOM   1012  C   GLN A 102      17.157  39.074  -8.380  1.00  0.00      A1    
ATOM   1013  O   GLN A 102      16.499  39.947  -8.961  1.00  0.00      A1    
ATOM   1014  N   ALA A 103      18.479  38.982  -8.511  1.00  0.00      A1    
ATOM   1015  HN  ALA A 103      19.014  38.232  -8.122  1.00  0.00      A1    
ATOM   1016  CA  ALA A 103      19.238  39.975  -9.235  1.00  0.00      A1    
ATOM   1017  HA  ALA A 103      18.932  40.948  -8.867  1.00  0.00      A1    
ATOM   1018  CB  ALA A 103      20.669  39.647  -8.791  1.00  0.00      A1    
ATOM   1019  HB1 ALA A 103      20.731  39.676  -7.682  1.00  0.00      A1    
ATOM   1020  HB2 ALA A 103      20.967  38.629  -9.123  1.00  0.00      A1    
ATOM   1021  HB3 ALA A 103      21.401  40.379  -9.195  1.00  0.00      A1    
ATOM   1022  C   ALA A 103      19.084  40.021 -10.752  1.00  0.00      A1    
ATOM   1023  O   ALA A 103      19.067  41.120 -11.308  1.00  0.00      A1    
ATOM   1024  N   THR A 104      18.799  38.880 -11.370  1.00  0.00      A1    
ATOM   1025  HN  THR A 104      18.834  38.004 -10.890  1.00  0.00      A1    
ATOM   1026  CA  THR A 104      18.418  38.780 -12.764  1.00  0.00      A1    
ATOM   1027  HA  THR A 104      19.027  39.487 -13.312  1.00  0.00      A1    
ATOM   1028  CB  THR A 104      18.467  37.318 -13.235  1.00  0.00      A1    
ATOM   1029  HB  THR A 104      17.826  36.741 -12.524  1.00  0.00      A1    
ATOM   1030  OG1 THR A 104      19.811  36.923 -13.092  1.00  0.00      A1    
ATOM   1031  HG1 THR A 104      19.837  36.101 -12.599  1.00  0.00      A1    
ATOM   1032  CG2 THR A 104      18.215  37.215 -14.731  1.00  0.00      A1    
ATOM   1033 HG21 THR A 104      18.138  36.153 -15.047  1.00  0.00      A1    
ATOM   1034 HG22 THR A 104      17.263  37.721 -14.999  1.00  0.00      A1    
ATOM   1035 HG23 THR A 104      19.036  37.691 -15.309  1.00  0.00      A1    
ATOM   1036  C   THR A 104      16.980  39.251 -12.901  1.00  0.00      A1    
ATOM   1037  O   THR A 104      16.632  40.081 -13.737  1.00  0.00      A1    
ATOM   1038  N   TYR A 105      16.006  38.875 -12.061  1.00  0.00      A1    
ATOM   1039  HN  TYR A 105      16.141  38.219 -11.320  1.00  0.00      A1    
ATOM   1040  CA  TYR A 105      14.663  39.397 -12.163  1.00  0.00      A1    
ATOM   1041  HA  TYR A 105      14.396  39.223 -13.198  1.00  0.00      A1    
ATOM   1042  CB  TYR A 105      13.721  38.626 -11.240  1.00  0.00      A1    
ATOM   1043  HB1 TYR A 105      13.709  37.556 -11.543  1.00  0.00      A1    
ATOM   1044  HB2 TYR A 105      14.081  38.666 -10.189  1.00  0.00      A1    
ATOM   1045  CG  TYR A 105      12.260  39.012 -11.203  1.00  0.00      A1    
ATOM   1046  CD1 TYR A 105      11.462  39.252 -12.327  1.00  0.00      A1    
ATOM   1047  HD1 TYR A 105      11.914  39.290 -13.309  1.00  0.00      A1    
ATOM   1048  CE1 TYR A 105      10.097  39.457 -12.119  1.00  0.00      A1    
ATOM   1049  HE1 TYR A 105       9.430  39.607 -12.955  1.00  0.00      A1    
ATOM   1050  CZ  TYR A 105       9.566  39.479 -10.812  1.00  0.00      A1    
ATOM   1051  OH  TYR A 105       8.223  39.648 -10.609  1.00  0.00      A1    
ATOM   1052  HH  TYR A 105       7.763  39.956 -11.395  1.00  0.00      A1    
ATOM   1053  CD2 TYR A 105      11.771  39.000  -9.894  1.00  0.00      A1    
ATOM   1054  HD2 TYR A 105      12.449  38.852  -9.065  1.00  0.00      A1    
ATOM   1055  CE2 TYR A 105      10.398  39.236  -9.701  1.00  0.00      A1    
ATOM   1056  HE2 TYR A 105       9.992  39.251  -8.700  1.00  0.00      A1    
ATOM   1057  C   TYR A 105      14.473  40.886 -11.894  1.00  0.00      A1    
ATOM   1058  O   TYR A 105      13.512  41.438 -12.422  1.00  0.00      A1    
ATOM   1059  N   ASP A 106      15.276  41.533 -11.057  1.00  0.00      A1    
ATOM   1060  HN  ASP A 106      15.912  41.106 -10.419  1.00  0.00      A1    
ATOM   1061  CA  ASP A 106      15.300  42.983 -10.995  1.00  0.00      A1    
ATOM   1062  HA  ASP A 106      14.270  43.284 -10.842  1.00  0.00      A1    
ATOM   1063  CB  ASP A 106      16.139  43.449  -9.809  1.00  0.00      A1    
ATOM   1064  HB1 ASP A 106      15.871  42.851  -8.915  1.00  0.00      A1    
ATOM   1065  HB2 ASP A 106      17.218  43.305 -10.014  1.00  0.00      A1    
ATOM   1066  CG  ASP A 106      15.853  44.921  -9.521  1.00  0.00      A1    
ATOM   1067  OD1 ASP A 106      15.139  45.167  -8.520  1.00  0.00      A1    
ATOM   1068  OD2 ASP A 106      16.350  45.819 -10.229  1.00  0.00      A1    
ATOM   1069  C   ASP A 106      15.771  43.662 -12.274  1.00  0.00      A1    
ATOM   1070  O   ASP A 106      15.092  44.554 -12.779  1.00  0.00      A1    
ATOM   1071  N   SER A 107      16.869  43.114 -12.786  1.00  0.00      A1    
ATOM   1072  HN  SER A 107      17.505  42.475 -12.354  1.00  0.00      A1    
ATOM   1073  CA  SER A 107      17.218  43.471 -14.152  1.00  0.00      A1    
ATOM   1074  HA  SER A 107      17.372  44.538 -14.062  1.00  0.00      A1    
ATOM   1075  CB  SER A 107      18.672  43.143 -14.469  1.00  0.00      A1    
ATOM   1076  HB1 SER A 107      18.986  43.765 -15.338  1.00  0.00      A1    
ATOM   1077  HB2 SER A 107      19.328  43.422 -13.613  1.00  0.00      A1    
ATOM   1078  OG  SER A 107      18.872  41.792 -14.812  1.00  0.00      A1    
ATOM   1079  HG1 SER A 107      19.751  41.727 -15.206  1.00  0.00      A1    
ATOM   1080  C   SER A 107      16.238  43.249 -15.305  1.00  0.00      A1    
ATOM   1081  O   SER A 107      16.250  44.015 -16.265  1.00  0.00      A1    
ATOM   1082  N   ALA A 108      15.376  42.243 -15.178  1.00  0.00      A1    
ATOM   1083  HN  ALA A 108      15.430  41.560 -14.450  1.00  0.00      A1    
ATOM   1084  CA  ALA A 108      14.280  42.073 -16.111  1.00  0.00      A1    
ATOM   1085  HA  ALA A 108      14.625  42.364 -17.097  1.00  0.00      A1    
ATOM   1086  CB  ALA A 108      13.835  40.615 -16.026  1.00  0.00      A1    
ATOM   1087  HB1 ALA A 108      14.691  39.949 -16.269  1.00  0.00      A1    
ATOM   1088  HB2 ALA A 108      13.486  40.363 -15.001  1.00  0.00      A1    
ATOM   1089  HB3 ALA A 108      13.015  40.395 -16.743  1.00  0.00      A1    
ATOM   1090  C   ALA A 108      13.034  42.896 -15.833  1.00  0.00      A1    
ATOM   1091  O   ALA A 108      12.354  43.365 -16.748  1.00  0.00      A1    
ATOM   1092  N   LYS A 109      12.728  43.261 -14.587  1.00  0.00      A1    
ATOM   1093  HN  LYS A 109      13.111  42.824 -13.775  1.00  0.00      A1    
ATOM   1094  CA  LYS A 109      11.798  44.341 -14.324  1.00  0.00      A1    
ATOM   1095  HA  LYS A 109      10.878  44.031 -14.805  1.00  0.00      A1    
ATOM   1096  CB  LYS A 109      11.469  44.407 -12.839  1.00  0.00      A1    
ATOM   1097  HB1 LYS A 109      12.425  44.262 -12.285  1.00  0.00      A1    
ATOM   1098  HB2 LYS A 109      11.116  45.433 -12.591  1.00  0.00      A1    
ATOM   1099  CG  LYS A 109      10.456  43.296 -12.574  1.00  0.00      A1    
ATOM   1100  HG1 LYS A 109       9.549  43.474 -13.195  1.00  0.00      A1    
ATOM   1101  HG2 LYS A 109      10.893  42.323 -12.896  1.00  0.00      A1    
ATOM   1102  CD  LYS A 109       9.992  43.165 -11.119  1.00  0.00      A1    
ATOM   1103  HD1 LYS A 109       9.691  44.174 -10.753  1.00  0.00      A1    
ATOM   1104  HD2 LYS A 109       9.084  42.519 -11.101  1.00  0.00      A1    
ATOM   1105  CE  LYS A 109      11.090  42.571 -10.241  1.00  0.00      A1    
ATOM   1106  HE1 LYS A 109      11.261  41.502 -10.500  1.00  0.00      A1    
ATOM   1107  HE2 LYS A 109      12.045  43.124 -10.382  1.00  0.00      A1    
ATOM   1108  NZ  LYS A 109      10.688  42.662  -8.827  1.00  0.00      A1    
ATOM   1109  HZ1 LYS A 109      10.299  41.799  -8.469  1.00  0.00      A1    
ATOM   1110  HZ2 LYS A 109      10.114  43.480  -8.631  1.00  0.00      A1    
ATOM   1111  HZ3 LYS A 109      11.522  42.851  -8.301  1.00  0.00      A1    
ATOM   1112  C   LYS A 109      12.163  45.709 -14.880  1.00  0.00      A1    
ATOM   1113  O   LYS A 109      11.356  46.409 -15.488  1.00  0.00      A1    
ATOM   1114  N   GLY A 110      13.451  46.038 -14.745  1.00  0.00      A1    
ATOM   1115  HN  GLY A 110      14.052  45.442 -14.214  1.00  0.00      A1    
ATOM   1116  CA  GLY A 110      14.077  47.212 -15.313  1.00  0.00      A1    
ATOM   1117  HA1 GLY A 110      15.101  47.207 -14.965  1.00  0.00      A1    
ATOM   1118  HA2 GLY A 110      13.498  48.062 -14.978  1.00  0.00      A1    
ATOM   1119  C   GLY A 110      14.097  47.229 -16.837  1.00  0.00      A1    
ATOM   1120  O   GLY A 110      13.812  48.228 -17.500  1.00  0.00      A1    
ATOM   1121  N   ASP A 111      14.296  46.048 -17.412  1.00  0.00      A1    
ATOM   1122  HN  ASP A 111      14.540  45.210 -16.931  1.00  0.00      A1    
ATOM   1123  CA  ASP A 111      14.173  45.862 -18.838  1.00  0.00      A1    
ATOM   1124  HA  ASP A 111      14.807  46.613 -19.294  1.00  0.00      A1    
ATOM   1125  CB  ASP A 111      14.677  44.506 -19.304  1.00  0.00      A1    
ATOM   1126  HB1 ASP A 111      15.379  44.098 -18.549  1.00  0.00      A1    
ATOM   1127  HB2 ASP A 111      13.835  43.794 -19.417  1.00  0.00      A1    
ATOM   1128  CG  ASP A 111      15.426  44.604 -20.634  1.00  0.00      A1    
ATOM   1129  OD1 ASP A 111      16.498  45.249 -20.600  1.00  0.00      A1    
ATOM   1130  OD2 ASP A 111      14.941  44.057 -21.644  1.00  0.00      A1    
ATOM   1131  C   ASP A 111      12.761  46.104 -19.358  1.00  0.00      A1    
ATOM   1132  O   ASP A 111      12.500  46.881 -20.281  1.00  0.00      A1    
ATOM   1133  N   LEU A 112      11.772  45.439 -18.756  1.00  0.00      A1    
ATOM   1134  HN  LEU A 112      11.868  44.740 -18.050  1.00  0.00      A1    
ATOM   1135  CA  LEU A 112      10.398  45.724 -19.130  1.00  0.00      A1    
ATOM   1136  HA  LEU A 112      10.307  45.532 -20.191  1.00  0.00      A1    
ATOM   1137  CB  LEU A 112       9.440  44.795 -18.383  1.00  0.00      A1    
ATOM   1138  HB1 LEU A 112       9.642  43.759 -18.740  1.00  0.00      A1    
ATOM   1139  HB2 LEU A 112       9.698  44.804 -17.301  1.00  0.00      A1    
ATOM   1140  CG  LEU A 112       7.965  45.134 -18.607  1.00  0.00      A1    
ATOM   1141  HG  LEU A 112       7.777  46.213 -18.389  1.00  0.00      A1    
ATOM   1142  CD1 LEU A 112       7.525  44.781 -20.024  1.00  0.00      A1    
ATOM   1143 HD11 LEU A 112       6.442  44.987 -20.159  1.00  0.00      A1    
ATOM   1144 HD12 LEU A 112       8.090  45.381 -20.770  1.00  0.00      A1    
ATOM   1145 HD13 LEU A 112       7.702  43.704 -20.233  1.00  0.00      A1    
ATOM   1146  CD2 LEU A 112       7.132  44.304 -17.635  1.00  0.00      A1    
ATOM   1147 HD21 LEU A 112       6.052  44.538 -17.755  1.00  0.00      A1    
ATOM   1148 HD22 LEU A 112       7.263  43.217 -17.808  1.00  0.00      A1    
ATOM   1149 HD23 LEU A 112       7.421  44.528 -16.585  1.00  0.00      A1    
ATOM   1150  C   LEU A 112      10.094  47.202 -18.901  1.00  0.00      A1    
ATOM   1151  O   LEU A 112       9.539  47.884 -19.763  1.00  0.00      A1    
ATOM   1152  N   ALA A 113      10.489  47.879 -17.824  1.00  0.00      A1    
ATOM   1153  HN  ALA A 113      11.181  47.491 -17.216  1.00  0.00      A1    
ATOM   1154  CA  ALA A 113       9.985  49.180 -17.441  1.00  0.00      A1    
ATOM   1155  HA  ALA A 113       8.907  49.231 -17.541  1.00  0.00      A1    
ATOM   1156  CB  ALA A 113      10.358  49.483 -15.996  1.00  0.00      A1    
ATOM   1157  HB1 ALA A 113       9.894  48.729 -15.325  1.00  0.00      A1    
ATOM   1158  HB2 ALA A 113      11.459  49.439 -15.850  1.00  0.00      A1    
ATOM   1159  HB3 ALA A 113      10.000  50.487 -15.683  1.00  0.00      A1    
ATOM   1160  C   ALA A 113      10.552  50.237 -18.372  1.00  0.00      A1    
ATOM   1161  O   ALA A 113       9.821  51.211 -18.605  1.00  0.00      A1    
ATOM   1162  N   LYS A 114      11.753  50.007 -18.914  1.00  0.00      A1    
ATOM   1163  HN  LYS A 114      12.293  49.216 -18.630  1.00  0.00      A1    
ATOM   1164  CA  LYS A 114      12.369  50.840 -19.922  1.00  0.00      A1    
ATOM   1165  HA  LYS A 114      12.151  51.868 -19.658  1.00  0.00      A1    
ATOM   1166  CB  LYS A 114      13.891  50.742 -19.892  1.00  0.00      A1    
ATOM   1167  HB1 LYS A 114      14.150  49.658 -19.896  1.00  0.00      A1    
ATOM   1168  HB2 LYS A 114      14.300  51.164 -20.837  1.00  0.00      A1    
ATOM   1169  CG  LYS A 114      14.459  51.423 -18.659  1.00  0.00      A1    
ATOM   1170  HG1 LYS A 114      14.030  52.448 -18.579  1.00  0.00      A1    
ATOM   1171  HG2 LYS A 114      14.140  50.858 -17.753  1.00  0.00      A1    
ATOM   1172  CD  LYS A 114      15.982  51.506 -18.747  1.00  0.00      A1    
ATOM   1173  HD1 LYS A 114      16.386  50.472 -18.839  1.00  0.00      A1    
ATOM   1174  HD2 LYS A 114      16.246  52.051 -19.682  1.00  0.00      A1    
ATOM   1175  CE  LYS A 114      16.585  52.211 -17.539  1.00  0.00      A1    
ATOM   1176  HE1 LYS A 114      16.113  53.209 -17.394  1.00  0.00      A1    
ATOM   1177  HE2 LYS A 114      16.427  51.610 -16.617  1.00  0.00      A1    
ATOM   1178  NZ  LYS A 114      18.030  52.461 -17.609  1.00  0.00      A1    
ATOM   1179  HZ1 LYS A 114      18.193  53.018 -18.444  1.00  0.00      A1    
ATOM   1180  HZ2 LYS A 114      18.577  51.628 -17.753  1.00  0.00      A1    
ATOM   1181  HZ3 LYS A 114      18.459  52.923 -16.820  1.00  0.00      A1    
ATOM   1182  C   LYS A 114      11.772  50.589 -21.302  1.00  0.00      A1    
ATOM   1183  O   LYS A 114      11.510  51.600 -21.954  1.00  0.00      A1    
ATOM   1184  N   ALA A 115      11.615  49.315 -21.669  1.00  0.00      A1    
ATOM   1185  HN  ALA A 115      11.869  48.516 -21.124  1.00  0.00      A1    
ATOM   1186  CA  ALA A 115      11.030  49.026 -22.959  1.00  0.00      A1    
ATOM   1187  HA  ALA A 115      11.665  49.423 -23.743  1.00  0.00      A1    
ATOM   1188  CB  ALA A 115      10.944  47.506 -23.140  1.00  0.00      A1    
ATOM   1189  HB1 ALA A 115      11.957  47.061 -23.044  1.00  0.00      A1    
ATOM   1190  HB2 ALA A 115      10.294  47.047 -22.363  1.00  0.00      A1    
ATOM   1191  HB3 ALA A 115      10.544  47.235 -24.141  1.00  0.00      A1    
ATOM   1192  C   ALA A 115       9.659  49.659 -23.155  1.00  0.00      A1    
ATOM   1193  O   ALA A 115       9.254  49.945 -24.281  1.00  0.00      A1    
ATOM   1194  N   GLN A 116       8.868  49.719 -22.084  1.00  0.00      A1    
ATOM   1195  HN  GLN A 116       9.109  49.346 -21.190  1.00  0.00      A1    
ATOM   1196  CA  GLN A 116       7.563  50.347 -22.140  1.00  0.00      A1    
ATOM   1197  HA  GLN A 116       7.092  50.020 -23.059  1.00  0.00      A1    
ATOM   1198  CB  GLN A 116       6.727  49.905 -20.947  1.00  0.00      A1    
ATOM   1199  HB1 GLN A 116       7.331  50.116 -20.034  1.00  0.00      A1    
ATOM   1200  HB2 GLN A 116       5.820  50.547 -20.874  1.00  0.00      A1    
ATOM   1201  CG  GLN A 116       6.310  48.437 -20.911  1.00  0.00      A1    
ATOM   1202  HG1 GLN A 116       5.472  48.255 -21.618  1.00  0.00      A1    
ATOM   1203  HG2 GLN A 116       7.154  47.781 -21.208  1.00  0.00      A1    
ATOM   1204  CD  GLN A 116       5.836  48.124 -19.494  1.00  0.00      A1    
ATOM   1205  OE1 GLN A 116       6.444  48.489 -18.492  1.00  0.00      A1    
ATOM   1206  NE2 GLN A 116       4.717  47.427 -19.340  1.00  0.00      A1    
ATOM   1207 HE21 GLN A 116       4.224  47.544 -18.463  1.00  0.00      A1    
ATOM   1208 HE22 GLN A 116       4.211  47.078 -20.141  1.00  0.00      A1    
ATOM   1209  C   GLN A 116       7.687  51.855 -22.203  1.00  0.00      A1    
ATOM   1210  O   GLN A 116       6.964  52.465 -22.999  1.00  0.00      A1    
ATOM   1211  N   ALA A 117       8.610  52.452 -21.453  1.00  0.00      A1    
ATOM   1212  HN  ALA A 117       9.184  51.953 -20.804  1.00  0.00      A1    
ATOM   1213  CA  ALA A 117       8.849  53.880 -21.526  1.00  0.00      A1    
ATOM   1214  HA  ALA A 117       7.958  54.409 -21.207  1.00  0.00      A1    
ATOM   1215  CB  ALA A 117       9.857  54.345 -20.473  1.00  0.00      A1    
ATOM   1216  HB1 ALA A 117       9.540  53.988 -19.470  1.00  0.00      A1    
ATOM   1217  HB2 ALA A 117      10.869  53.932 -20.679  1.00  0.00      A1    
ATOM   1218  HB3 ALA A 117       9.928  55.454 -20.436  1.00  0.00      A1    
ATOM   1219  C   ALA A 117       9.166  54.379 -22.923  1.00  0.00      A1    
ATOM   1220  O   ALA A 117       8.951  55.546 -23.247  1.00  0.00      A1    
ATOM   1221  N   ALA A 118       9.713  53.528 -23.797  1.00  0.00      A1    
ATOM   1222  HN  ALA A 118       9.907  52.612 -23.447  1.00  0.00      A1    
ATOM   1223  CA  ALA A 118      10.066  53.752 -25.192  1.00  0.00      A1    
ATOM   1224  HA  ALA A 118      10.444  54.753 -25.364  1.00  0.00      A1    
ATOM   1225  CB  ALA A 118      11.207  52.839 -25.620  1.00  0.00      A1    
ATOM   1226  HB1 ALA A 118      12.102  53.042 -24.993  1.00  0.00      A1    
ATOM   1227  HB2 ALA A 118      10.933  51.769 -25.489  1.00  0.00      A1    
ATOM   1228  HB3 ALA A 118      11.488  53.005 -26.682  1.00  0.00      A1    
ATOM   1229  C   ALA A 118       8.790  53.627 -26.015  1.00  0.00      A1    
ATOM   1230  O   ALA A 118       8.504  54.505 -26.816  1.00  0.00      A1    
ATOM   1231  N   ALA A 119       7.967  52.585 -25.876  1.00  0.00      A1    
ATOM   1232  HN  ALA A 119       8.205  51.883 -25.205  1.00  0.00      A1    
ATOM   1233  CA  ALA A 119       6.742  52.355 -26.606  1.00  0.00      A1    
ATOM   1234  HA  ALA A 119       6.960  52.244 -27.662  1.00  0.00      A1    
ATOM   1235  CB  ALA A 119       6.231  50.985 -26.174  1.00  0.00      A1    
ATOM   1236  HB1 ALA A 119       7.018  50.221 -26.351  1.00  0.00      A1    
ATOM   1237  HB2 ALA A 119       5.982  50.975 -25.090  1.00  0.00      A1    
ATOM   1238  HB3 ALA A 119       5.327  50.686 -26.747  1.00  0.00      A1    
ATOM   1239  C   ALA A 119       5.760  53.507 -26.490  1.00  0.00      A1    
ATOM   1240  O   ALA A 119       5.177  53.920 -27.490  1.00  0.00      A1    
ATOM   1241  N   ASN A 120       5.596  53.997 -25.257  1.00  0.00      A1    
ATOM   1242  HN  ASN A 120       6.101  53.625 -24.479  1.00  0.00      A1    
ATOM   1243  CA  ASN A 120       4.697  55.086 -24.926  1.00  0.00      A1    
ATOM   1244  HA  ASN A 120       3.707  54.658 -25.040  1.00  0.00      A1    
ATOM   1245  CB  ASN A 120       4.994  55.529 -23.504  1.00  0.00      A1    
ATOM   1246  HB1 ASN A 120       4.906  54.638 -22.845  1.00  0.00      A1    
ATOM   1247  HB2 ASN A 120       6.036  55.899 -23.425  1.00  0.00      A1    
ATOM   1248  CG  ASN A 120       4.040  56.584 -22.971  1.00  0.00      A1    
ATOM   1249  OD1 ASN A 120       4.310  57.781 -22.899  1.00  0.00      A1    
ATOM   1250  ND2 ASN A 120       2.808  56.183 -22.628  1.00  0.00      A1    
ATOM   1251 HD21 ASN A 120       2.198  56.838 -22.166  1.00  0.00      A1    
ATOM   1252 HD22 ASN A 120       2.627  55.194 -22.583  1.00  0.00      A1    
ATOM   1253  C   ASN A 120       4.787  56.295 -25.852  1.00  0.00      A1    
ATOM   1254  O   ASN A 120       3.776  56.648 -26.460  1.00  0.00      A1    
ATOM   1255  N   ILE A 121       5.942  56.941 -25.955  1.00  0.00      A1    
ATOM   1256  HN  ILE A 121       6.765  56.597 -25.508  1.00  0.00      A1    
ATOM   1257  CA  ILE A 121       6.139  58.171 -26.698  1.00  0.00      A1    
ATOM   1258  HA  ILE A 121       5.390  58.862 -26.332  1.00  0.00      A1    
ATOM   1259  CB  ILE A 121       7.483  58.749 -26.279  1.00  0.00      A1    
ATOM   1260  HB  ILE A 121       7.616  59.649 -26.931  1.00  0.00      A1    
ATOM   1261  CG2 ILE A 121       7.417  59.191 -24.822  1.00  0.00      A1    
ATOM   1262 HG21 ILE A 121       8.331  59.755 -24.543  1.00  0.00      A1    
ATOM   1263 HG22 ILE A 121       6.545  59.856 -24.649  1.00  0.00      A1    
ATOM   1264 HG23 ILE A 121       7.330  58.315 -24.145  1.00  0.00      A1    
ATOM   1265  CG1 ILE A 121       8.722  57.906 -26.555  1.00  0.00      A1    
ATOM   1266 HG11 ILE A 121       8.693  56.981 -25.937  1.00  0.00      A1    
ATOM   1267 HG12 ILE A 121       8.712  57.589 -27.623  1.00  0.00      A1    
ATOM   1268  CD  ILE A 121      10.078  58.564 -26.316  1.00  0.00      A1    
ATOM   1269  HD1 ILE A 121      10.899  57.873 -26.606  1.00  0.00      A1    
ATOM   1270  HD2 ILE A 121      10.175  59.492 -26.919  1.00  0.00      A1    
ATOM   1271  HD3 ILE A 121      10.211  58.824 -25.245  1.00  0.00      A1    
ATOM   1272  C   ILE A 121       5.881  57.990 -28.188  1.00  0.00      A1    
ATOM   1273  O   ILE A 121       5.618  58.980 -28.869  1.00  0.00      A1    
ATOM   1274  N   ALA A 122       5.873  56.779 -28.751  1.00  0.00      A1    
ATOM   1275  HN  ALA A 122       6.024  56.064 -28.069  1.00  0.00      A1    
ATOM   1276  CA  ALA A 122       5.695  56.314 -30.108  1.00  0.00      A1    
ATOM   1277  HA  ALA A 122       5.988  57.073 -30.824  1.00  0.00      A1    
ATOM   1278  CB  ALA A 122       6.524  55.061 -30.371  1.00  0.00      A1    
ATOM   1279  HB1 ALA A 122       7.602  55.291 -30.229  1.00  0.00      A1    
ATOM   1280  HB2 ALA A 122       6.252  54.247 -29.664  1.00  0.00      A1    
ATOM   1281  HB3 ALA A 122       6.386  54.689 -31.409  1.00  0.00      A1    
ATOM   1282  C   ALA A 122       4.221  56.026 -30.366  1.00  0.00      A1    
ATOM   1283  O   ALA A 122       3.664  56.593 -31.298  1.00  0.00      A1    
ATOM   1284  N   GLN A 123       3.556  55.134 -29.623  1.00  0.00      A1    
ATOM   1285  HN  GLN A 123       4.030  54.511 -29.004  1.00  0.00      A1    
ATOM   1286  CA  GLN A 123       2.119  54.983 -29.639  1.00  0.00      A1    
ATOM   1287  HA  GLN A 123       1.839  54.691 -30.644  1.00  0.00      A1    
ATOM   1288  CB  GLN A 123       1.769  53.951 -28.576  1.00  0.00      A1    
ATOM   1289  HB1 GLN A 123       2.392  54.185 -27.682  1.00  0.00      A1    
ATOM   1290  HB2 GLN A 123       0.710  54.090 -28.261  1.00  0.00      A1    
ATOM   1291  CG  GLN A 123       2.031  52.520 -29.034  1.00  0.00      A1    
ATOM   1292  HG1 GLN A 123       1.373  52.261 -29.891  1.00  0.00      A1    
ATOM   1293  HG2 GLN A 123       3.083  52.400 -29.364  1.00  0.00      A1    
ATOM   1294  CD  GLN A 123       1.752  51.472 -27.975  1.00  0.00      A1    
ATOM   1295  OE1 GLN A 123       2.492  51.158 -27.047  1.00  0.00      A1    
ATOM   1296  NE2 GLN A 123       0.643  50.733 -28.084  1.00  0.00      A1    
ATOM   1297 HE21 GLN A 123       0.631  49.973 -27.418  1.00  0.00      A1    
ATOM   1298 HE22 GLN A 123       0.017  50.837 -28.866  1.00  0.00      A1    
ATOM   1299  C   GLN A 123       1.436  56.307 -29.340  1.00  0.00      A1    
ATOM   1300  O   GLN A 123       0.324  56.464 -29.834  1.00  0.00      A1    
ATOM   1301  N   LEU A 124       2.109  57.319 -28.780  1.00  0.00      A1    
ATOM   1302  HN  LEU A 124       3.000  57.196 -28.347  1.00  0.00      A1    
ATOM   1303  CA  LEU A 124       1.614  58.680 -28.748  1.00  0.00      A1    
ATOM   1304  HA  LEU A 124       0.545  58.579 -28.608  1.00  0.00      A1    
ATOM   1305  CB  LEU A 124       2.181  59.385 -27.519  1.00  0.00      A1    
ATOM   1306  HB1 LEU A 124       1.956  58.741 -26.637  1.00  0.00      A1    
ATOM   1307  HB2 LEU A 124       3.290  59.418 -27.600  1.00  0.00      A1    
ATOM   1308  CG  LEU A 124       1.660  60.786 -27.209  1.00  0.00      A1    
ATOM   1309  HG  LEU A 124       1.384  61.347 -28.135  1.00  0.00      A1    
ATOM   1310  CD1 LEU A 124       0.415  60.612 -26.347  1.00  0.00      A1    
ATOM   1311 HD11 LEU A 124       0.010  61.601 -26.043  1.00  0.00      A1    
ATOM   1312 HD12 LEU A 124      -0.376  60.068 -26.907  1.00  0.00      A1    
ATOM   1313 HD13 LEU A 124       0.652  60.037 -25.427  1.00  0.00      A1    
ATOM   1314  CD2 LEU A 124       2.751  61.572 -26.488  1.00  0.00      A1    
ATOM   1315 HD21 LEU A 124       2.402  62.604 -26.268  1.00  0.00      A1    
ATOM   1316 HD22 LEU A 124       3.029  61.098 -25.525  1.00  0.00      A1    
ATOM   1317 HD23 LEU A 124       3.663  61.642 -27.120  1.00  0.00      A1    
ATOM   1318  C   LEU A 124       1.838  59.495 -30.020  1.00  0.00      A1    
ATOM   1319  O   LEU A 124       0.980  60.236 -30.477  1.00  0.00      A1    
ATOM   1320  N   THR A 125       3.070  59.500 -30.533  1.00  0.00      A1    
ATOM   1321  HN  THR A 125       3.875  59.091 -30.105  1.00  0.00      A1    
ATOM   1322  CA  THR A 125       3.330  60.130 -31.807  1.00  0.00      A1    
ATOM   1323  HA  THR A 125       2.996  61.155 -31.714  1.00  0.00      A1    
ATOM   1324  CB  THR A 125       4.806  59.910 -32.160  1.00  0.00      A1    
ATOM   1325  HB  THR A 125       4.990  58.813 -32.054  1.00  0.00      A1    
ATOM   1326  OG1 THR A 125       5.619  60.582 -31.224  1.00  0.00      A1    
ATOM   1327  HG1 THR A 125       5.462  60.036 -30.449  1.00  0.00      A1    
ATOM   1328  CG2 THR A 125       5.121  60.478 -33.535  1.00  0.00      A1    
ATOM   1329 HG21 THR A 125       6.157  60.221 -33.841  1.00  0.00      A1    
ATOM   1330 HG22 THR A 125       4.427  60.060 -34.295  1.00  0.00      A1    
ATOM   1331 HG23 THR A 125       5.021  61.585 -33.543  1.00  0.00      A1    
ATOM   1332  C   THR A 125       2.475  59.494 -32.888  1.00  0.00      A1    
ATOM   1333  O   THR A 125       1.910  60.191 -33.726  1.00  0.00      A1    
ATOM   1334  N   VAL A 126       2.166  58.199 -32.883  1.00  0.00      A1    
ATOM   1335  HN  VAL A 126       2.619  57.572 -32.254  1.00  0.00      A1    
ATOM   1336  CA  VAL A 126       1.183  57.575 -33.748  1.00  0.00      A1    
ATOM   1337  HA  VAL A 126       1.519  57.734 -34.765  1.00  0.00      A1    
ATOM   1338  CB  VAL A 126       1.216  56.069 -33.513  1.00  0.00      A1    
ATOM   1339  HB  VAL A 126       1.221  55.900 -32.408  1.00  0.00      A1    
ATOM   1340  CG1 VAL A 126      -0.030  55.433 -34.127  1.00  0.00      A1    
ATOM   1341 HG11 VAL A 126      -0.003  54.329 -33.999  1.00  0.00      A1    
ATOM   1342 HG12 VAL A 126      -0.958  55.799 -33.642  1.00  0.00      A1    
ATOM   1343 HG13 VAL A 126      -0.087  55.651 -35.215  1.00  0.00      A1    
ATOM   1344  CG2 VAL A 126       2.384  55.418 -34.255  1.00  0.00      A1    
ATOM   1345 HG21 VAL A 126       2.376  54.317 -34.110  1.00  0.00      A1    
ATOM   1346 HG22 VAL A 126       2.320  55.628 -35.345  1.00  0.00      A1    
ATOM   1347 HG23 VAL A 126       3.358  55.798 -33.883  1.00  0.00      A1    
ATOM   1348  C   VAL A 126      -0.195  58.202 -33.619  1.00  0.00      A1    
ATOM   1349  O   VAL A 126      -0.854  58.529 -34.605  1.00  0.00      A1    
ATOM   1350  N   ASN A 127      -0.662  58.377 -32.375  1.00  0.00      A1    
ATOM   1351  HN  ASN A 127      -0.076  58.079 -31.622  1.00  0.00      A1    
ATOM   1352  CA  ASN A 127      -1.924  58.950 -31.962  1.00  0.00      A1    
ATOM   1353  HA  ASN A 127      -2.682  58.393 -32.502  1.00  0.00      A1    
ATOM   1354  CB  ASN A 127      -1.927  58.822 -30.445  1.00  0.00      A1    
ATOM   1355  HB1 ASN A 127      -1.615  57.785 -30.190  1.00  0.00      A1    
ATOM   1356  HB2 ASN A 127      -1.183  59.513 -29.998  1.00  0.00      A1    
ATOM   1357  CG  ASN A 127      -3.294  59.061 -29.821  1.00  0.00      A1    
ATOM   1358  OD1 ASN A 127      -3.632  59.986 -29.099  1.00  0.00      A1    
ATOM   1359  ND2 ASN A 127      -4.203  58.096 -30.014  1.00  0.00      A1    
ATOM   1360 HD21 ASN A 127      -5.172  58.226 -29.758  1.00  0.00      A1    
ATOM   1361 HD22 ASN A 127      -3.996  57.214 -30.458  1.00  0.00      A1    
ATOM   1362  C   ASN A 127      -2.055  60.414 -32.362  1.00  0.00      A1    
ATOM   1363  O   ASN A 127      -3.155  60.850 -32.676  1.00  0.00      A1    
ATOM   1364  N   ARG A 128      -0.987  61.202 -32.240  1.00  0.00      A1    
ATOM   1365  HN  ARG A 128      -0.151  60.774 -31.905  1.00  0.00      A1    
ATOM   1366  CA  ARG A 128      -0.916  62.622 -32.546  1.00  0.00      A1    
ATOM   1367  HA  ARG A 128      -1.812  63.098 -32.165  1.00  0.00      A1    
ATOM   1368  CB  ARG A 128       0.206  63.407 -31.870  1.00  0.00      A1    
ATOM   1369  HB1 ARG A 128       1.162  62.927 -32.188  1.00  0.00      A1    
ATOM   1370  HB2 ARG A 128       0.233  64.442 -32.276  1.00  0.00      A1    
ATOM   1371  CG  ARG A 128       0.194  63.445 -30.348  1.00  0.00      A1    
ATOM   1372  HG1 ARG A 128      -0.735  63.956 -30.014  1.00  0.00      A1    
ATOM   1373  HG2 ARG A 128       0.118  62.403 -29.960  1.00  0.00      A1    
ATOM   1374  CD  ARG A 128       1.470  64.092 -29.809  1.00  0.00      A1    
ATOM   1375  HD1 ARG A 128       2.330  63.402 -29.967  1.00  0.00      A1    
ATOM   1376  HD2 ARG A 128       1.688  65.057 -30.323  1.00  0.00      A1    
ATOM   1377  NE  ARG A 128       1.439  64.427 -28.384  1.00  0.00      A1    
ATOM   1378  HE  ARG A 128       0.568  64.296 -27.894  1.00  0.00      A1    
ATOM   1379  CZ  ARG A 128       2.450  64.875 -27.621  1.00  0.00      A1    
ATOM   1380  NH1 ARG A 128       3.706  64.901 -28.065  1.00  0.00      A1    
ATOM   1381 HH11 ARG A 128       3.991  64.587 -28.983  1.00  0.00      A1    
ATOM   1382 HH12 ARG A 128       4.366  65.196 -27.364  1.00  0.00      A1    
ATOM   1383  NH2 ARG A 128       2.157  65.306 -26.382  1.00  0.00      A1    
ATOM   1384 HH21 ARG A 128       1.198  65.214 -26.072  1.00  0.00      A1    
ATOM   1385 HH22 ARG A 128       2.810  65.838 -25.827  1.00  0.00      A1    
ATOM   1386  C   ARG A 128      -0.901  62.862 -34.045  1.00  0.00      A1    
ATOM   1387  O   ARG A 128      -1.562  63.793 -34.522  1.00  0.00      A1    
ATOM   1388  N   TYR A 129      -0.258  61.998 -34.837  1.00  0.00      A1    
ATOM   1389  HN  TYR A 129       0.291  61.261 -34.446  1.00  0.00      A1    
ATOM   1390  CA  TYR A 129      -0.282  62.028 -36.284  1.00  0.00      A1    
ATOM   1391  HA  TYR A 129      -0.037  63.047 -36.559  1.00  0.00      A1    
ATOM   1392  CB  TYR A 129       0.820  61.073 -36.748  1.00  0.00      A1    
ATOM   1393  HB1 TYR A 129       0.843  60.188 -36.075  1.00  0.00      A1    
ATOM   1394  HB2 TYR A 129       0.611  60.700 -37.774  1.00  0.00      A1    
ATOM   1395  CG  TYR A 129       2.273  61.495 -36.784  1.00  0.00      A1    
ATOM   1396  CD1 TYR A 129       3.224  60.502 -37.057  1.00  0.00      A1    
ATOM   1397  HD1 TYR A 129       2.902  59.486 -37.243  1.00  0.00      A1    
ATOM   1398  CE1 TYR A 129       4.580  60.847 -37.060  1.00  0.00      A1    
ATOM   1399  HE1 TYR A 129       5.324  60.148 -37.413  1.00  0.00      A1    
ATOM   1400  CZ  TYR A 129       4.962  62.121 -36.587  1.00  0.00      A1    
ATOM   1401  OH  TYR A 129       6.279  62.435 -36.459  1.00  0.00      A1    
ATOM   1402  HH  TYR A 129       6.803  61.686 -36.770  1.00  0.00      A1    
ATOM   1403  CD2 TYR A 129       2.615  62.802 -36.423  1.00  0.00      A1    
ATOM   1404  HD2 TYR A 129       1.839  63.530 -36.231  1.00  0.00      A1    
ATOM   1405  CE2 TYR A 129       3.982  63.085 -36.278  1.00  0.00      A1    
ATOM   1406  HE2 TYR A 129       4.293  64.049 -35.904  1.00  0.00      A1    
ATOM   1407  C   TYR A 129      -1.660  61.723 -36.868  1.00  0.00      A1    
ATOM   1408  O   TYR A 129      -2.023  62.344 -37.863  1.00  0.00      A1    
ATOM   1409  N   GLN A 130      -2.478  60.875 -36.248  1.00  0.00      A1    
ATOM   1410  HN  GLN A 130      -2.119  60.356 -35.475  1.00  0.00      A1    
ATOM   1411  CA  GLN A 130      -3.870  60.600 -36.563  1.00  0.00      A1    
ATOM   1412  HA  GLN A 130      -3.895  60.324 -37.610  1.00  0.00      A1    
ATOM   1413  CB  GLN A 130      -4.479  59.537 -35.648  1.00  0.00      A1    
ATOM   1414  HB1 GLN A 130      -4.293  59.869 -34.600  1.00  0.00      A1    
ATOM   1415  HB2 GLN A 130      -5.585  59.528 -35.779  1.00  0.00      A1    
ATOM   1416  CG  GLN A 130      -3.833  58.180 -35.926  1.00  0.00      A1    
ATOM   1417  HG1 GLN A 130      -4.219  57.754 -36.877  1.00  0.00      A1    
ATOM   1418  HG2 GLN A 130      -2.732  58.281 -36.021  1.00  0.00      A1    
ATOM   1419  CD  GLN A 130      -4.155  57.184 -34.831  1.00  0.00      A1    
ATOM   1420  OE1 GLN A 130      -4.995  57.448 -33.964  1.00  0.00      A1    
ATOM   1421  NE2 GLN A 130      -3.485  56.039 -34.738  1.00  0.00      A1    
ATOM   1422 HE21 GLN A 130      -3.805  55.228 -34.221  1.00  0.00      A1    
ATOM   1423 HE22 GLN A 130      -2.704  55.778 -35.327  1.00  0.00      A1    
ATOM   1424  C   GLN A 130      -4.768  61.818 -36.388  1.00  0.00      A1    
ATOM   1425  O   GLN A 130      -5.903  61.833 -36.847  1.00  0.00      A1    
ATOM   1426  N   LYS A 131      -4.136  62.936 -36.017  1.00  0.00      A1    
ATOM   1427  HN  LYS A 131      -3.158  62.961 -35.815  1.00  0.00      A1    
ATOM   1428  CA  LYS A 131      -4.826  64.205 -35.879  1.00  0.00      A1    
ATOM   1429  HA  LYS A 131      -5.804  64.118 -36.337  1.00  0.00      A1    
ATOM   1430  CB  LYS A 131      -4.917  64.530 -34.390  1.00  0.00      A1    
ATOM   1431  HB1 LYS A 131      -4.990  63.560 -33.846  1.00  0.00      A1    
ATOM   1432  HB2 LYS A 131      -3.963  65.000 -34.063  1.00  0.00      A1    
ATOM   1433  CG  LYS A 131      -6.134  65.403 -34.120  1.00  0.00      A1    
ATOM   1434  HG1 LYS A 131      -5.992  66.390 -34.616  1.00  0.00      A1    
ATOM   1435  HG2 LYS A 131      -7.031  64.927 -34.579  1.00  0.00      A1    
ATOM   1436  CD  LYS A 131      -6.366  65.631 -32.630  1.00  0.00      A1    
ATOM   1437  HD1 LYS A 131      -6.402  64.639 -32.124  1.00  0.00      A1    
ATOM   1438  HD2 LYS A 131      -5.487  66.182 -32.222  1.00  0.00      A1    
ATOM   1439  CE  LYS A 131      -7.662  66.417 -32.479  1.00  0.00      A1    
ATOM   1440  HE1 LYS A 131      -7.550  67.439 -32.904  1.00  0.00      A1    
ATOM   1441  HE2 LYS A 131      -8.494  65.904 -33.010  1.00  0.00      A1    
ATOM   1442  NZ  LYS A 131      -7.971  66.509 -31.045  1.00  0.00      A1    
ATOM   1443  HZ1 LYS A 131      -7.304  67.062 -30.524  1.00  0.00      A1    
ATOM   1444  HZ2 LYS A 131      -8.005  65.581 -30.638  1.00  0.00      A1    
ATOM   1445  HZ3 LYS A 131      -8.914  66.864 -31.061  1.00  0.00      A1    
ATOM   1446  C   LYS A 131      -4.045  65.251 -36.668  1.00  0.00      A1    
ATOM   1447  O   LYS A 131      -4.331  66.421 -36.454  1.00  0.00      A1    
ATOM   1448  N   LEU A 132      -3.125  64.890 -37.562  1.00  0.00      A1    
ATOM   1449  HN  LEU A 132      -2.937  63.915 -37.665  1.00  0.00      A1    
ATOM   1450  CA  LEU A 132      -2.337  65.745 -38.431  1.00  0.00      A1    
ATOM   1451  HA  LEU A 132      -2.804  66.721 -38.414  1.00  0.00      A1    
ATOM   1452  CB  LEU A 132      -0.955  66.029 -37.852  1.00  0.00      A1    
ATOM   1453  HB1 LEU A 132      -1.092  66.255 -36.769  1.00  0.00      A1    
ATOM   1454  HB2 LEU A 132      -0.345  65.099 -37.898  1.00  0.00      A1    
ATOM   1455  CG  LEU A 132      -0.212  67.182 -38.498  1.00  0.00      A1    
ATOM   1456  HG  LEU A 132      -0.313  66.943 -39.584  1.00  0.00      A1    
ATOM   1457  CD1 LEU A 132      -0.776  68.556 -38.177  1.00  0.00      A1    
ATOM   1458 HD11 LEU A 132      -0.155  69.351 -38.643  1.00  0.00      A1    
ATOM   1459 HD12 LEU A 132      -1.814  68.653 -38.562  1.00  0.00      A1    
ATOM   1460 HD13 LEU A 132      -0.792  68.727 -37.080  1.00  0.00      A1    
ATOM   1461  CD2 LEU A 132       1.280  67.224 -38.159  1.00  0.00      A1    
ATOM   1462 HD21 LEU A 132       1.769  68.078 -38.676  1.00  0.00      A1    
ATOM   1463 HD22 LEU A 132       1.450  67.348 -37.070  1.00  0.00      A1    
ATOM   1464 HD23 LEU A 132       1.780  66.287 -38.486  1.00  0.00      A1    
ATOM   1465  C   LEU A 132      -2.369  65.244 -39.873  1.00  0.00      A1    
ATOM   1466  O   LEU A 132      -2.242  66.003 -40.831  1.00  0.00      A1    
ATOM   1467  N   LEU A 133      -2.465  63.935 -40.078  1.00  0.00      A1    
ATOM   1468  HN  LEU A 133      -2.515  63.283 -39.325  1.00  0.00      A1    
ATOM   1469  CA  LEU A 133      -2.506  63.330 -41.392  1.00  0.00      A1    
ATOM   1470  HA  LEU A 133      -1.566  63.600 -41.856  1.00  0.00      A1    
ATOM   1471  CB  LEU A 133      -2.610  61.819 -41.225  1.00  0.00      A1    
ATOM   1472  HB1 LEU A 133      -1.875  61.523 -40.441  1.00  0.00      A1    
ATOM   1473  HB2 LEU A 133      -3.614  61.568 -40.816  1.00  0.00      A1    
ATOM   1474  CG  LEU A 133      -2.322  61.056 -42.516  1.00  0.00      A1    
ATOM   1475  HG  LEU A 133      -3.057  61.283 -43.326  1.00  0.00      A1    
ATOM   1476  CD1 LEU A 133      -0.871  61.158 -42.994  1.00  0.00      A1    
ATOM   1477 HD11 LEU A 133      -0.717  60.544 -43.907  1.00  0.00      A1    
ATOM   1478 HD12 LEU A 133      -0.611  62.211 -43.234  1.00  0.00      A1    
ATOM   1479 HD13 LEU A 133      -0.173  60.794 -42.210  1.00  0.00      A1    
ATOM   1480  CD2 LEU A 133      -2.490  59.593 -42.123  1.00  0.00      A1    
ATOM   1481 HD21 LEU A 133      -2.320  58.935 -43.003  1.00  0.00      A1    
ATOM   1482 HD22 LEU A 133      -1.769  59.295 -41.335  1.00  0.00      A1    
ATOM   1483 HD23 LEU A 133      -3.518  59.407 -41.744  1.00  0.00      A1    
ATOM   1484  C   LEU A 133      -3.627  63.839 -42.293  1.00  0.00      A1    
ATOM   1485  O   LEU A 133      -3.572  63.620 -43.497  1.00  0.00      A1    
ATOM   1486  N   GLY A 134      -4.651  64.501 -41.754  1.00  0.00      A1    
ATOM   1487  HN  GLY A 134      -4.692  64.545 -40.757  1.00  0.00      A1    
ATOM   1488  CA  GLY A 134      -5.727  65.174 -42.457  1.00  0.00      A1    
ATOM   1489  HA1 GLY A 134      -6.481  65.459 -41.736  1.00  0.00      A1    
ATOM   1490  HA2 GLY A 134      -6.087  64.524 -43.243  1.00  0.00      A1    
ATOM   1491  C   GLY A 134      -5.195  66.436 -43.103  1.00  0.00      A1    
ATOM   1492  O   GLY A 134      -5.915  67.128 -43.828  1.00  0.00      A1    
ATOM   1493  N   THR A 135      -3.907  66.744 -42.997  1.00  0.00      A1    
ATOM   1494  HN  THR A 135      -3.306  66.074 -42.563  1.00  0.00      A1    
ATOM   1495  CA  THR A 135      -3.232  67.955 -43.438  1.00  0.00      A1    
ATOM   1496  HA  THR A 135      -3.920  68.371 -44.161  1.00  0.00      A1    
ATOM   1497  CB  THR A 135      -2.958  68.986 -42.342  1.00  0.00      A1    
ATOM   1498  HB  THR A 135      -2.813  69.963 -42.865  1.00  0.00      A1    
ATOM   1499  OG1 THR A 135      -1.789  68.825 -41.567  1.00  0.00      A1    
ATOM   1500  HG1 THR A 135      -1.743  67.935 -41.221  1.00  0.00      A1    
ATOM   1501  CG2 THR A 135      -4.166  69.231 -41.445  1.00  0.00      A1    
ATOM   1502 HG21 THR A 135      -3.970  70.063 -40.736  1.00  0.00      A1    
ATOM   1503 HG22 THR A 135      -5.053  69.505 -42.056  1.00  0.00      A1    
ATOM   1504 HG23 THR A 135      -4.417  68.323 -40.855  1.00  0.00      A1    
ATOM   1505  C   THR A 135      -1.906  67.794 -44.149  1.00  0.00      A1    
ATOM   1506  O   THR A 135      -1.300  66.726 -44.238  1.00  0.00      A1    
ATOM   1507  N   GLN A 136      -1.450  68.898 -44.739  1.00  0.00      A1    
ATOM   1508  HN  GLN A 136      -1.927  69.775 -44.747  1.00  0.00      A1    
ATOM   1509  CA  GLN A 136      -0.180  68.900 -45.437  1.00  0.00      A1    
ATOM   1510  HA  GLN A 136      -0.260  68.039 -46.090  1.00  0.00      A1    
ATOM   1511  CB  GLN A 136      -0.059  70.069 -46.421  1.00  0.00      A1    
ATOM   1512  HB1 GLN A 136       0.921  69.954 -46.939  1.00  0.00      A1    
ATOM   1513  HB2 GLN A 136      -0.840  69.970 -47.209  1.00  0.00      A1    
ATOM   1514  CG  GLN A 136      -0.131  71.421 -45.719  1.00  0.00      A1    
ATOM   1515  HG1 GLN A 136      -1.183  71.668 -45.460  1.00  0.00      A1    
ATOM   1516  HG2 GLN A 136       0.457  71.407 -44.778  1.00  0.00      A1    
ATOM   1517  CD  GLN A 136       0.358  72.607 -46.534  1.00  0.00      A1    
ATOM   1518  OE1 GLN A 136       0.699  72.483 -47.715  1.00  0.00      A1    
ATOM   1519  NE2 GLN A 136       0.329  73.848 -46.051  1.00  0.00      A1    
ATOM   1520 HE21 GLN A 136       0.278  74.661 -46.644  1.00  0.00      A1    
ATOM   1521 HE22 GLN A 136       0.363  73.923 -45.040  1.00  0.00      A1    
ATOM   1522  C   GLN A 136       1.111  68.759 -44.650  1.00  0.00      A1    
ATOM   1523  O   GLN A 136       2.203  68.901 -45.198  1.00  0.00      A1    
ATOM   1524  N   TYR A 137       0.997  68.479 -43.349  1.00  0.00      A1    
ATOM   1525  HN  TYR A 137       0.107  68.116 -43.076  1.00  0.00      A1    
ATOM   1526  CA  TYR A 137       1.951  68.614 -42.264  1.00  0.00      A1    
ATOM   1527  HA  TYR A 137       2.819  69.061 -42.733  1.00  0.00      A1    
ATOM   1528  CB  TYR A 137       1.543  69.681 -41.245  1.00  0.00      A1    
ATOM   1529  HB1 TYR A 137       0.618  69.351 -40.723  1.00  0.00      A1    
ATOM   1530  HB2 TYR A 137       2.331  69.806 -40.471  1.00  0.00      A1    
ATOM   1531  CG  TYR A 137       1.233  71.028 -41.849  1.00  0.00      A1    
ATOM   1532  CD1 TYR A 137      -0.034  71.591 -41.683  1.00  0.00      A1    
ATOM   1533  HD1 TYR A 137      -0.773  71.082 -41.079  1.00  0.00      A1    
ATOM   1534  CE1 TYR A 137      -0.421  72.803 -42.289  1.00  0.00      A1    
ATOM   1535  HE1 TYR A 137      -1.451  73.125 -42.264  1.00  0.00      A1    
ATOM   1536  CZ  TYR A 137       0.635  73.500 -42.903  1.00  0.00      A1    
ATOM   1537  OH  TYR A 137       0.448  74.787 -43.322  1.00  0.00      A1    
ATOM   1538  HH  TYR A 137      -0.473  75.024 -43.225  1.00  0.00      A1    
ATOM   1539  CD2 TYR A 137       2.212  71.692 -42.608  1.00  0.00      A1    
ATOM   1540  HD2 TYR A 137       3.133  71.187 -42.862  1.00  0.00      A1    
ATOM   1541  CE2 TYR A 137       1.935  72.980 -43.056  1.00  0.00      A1    
ATOM   1542  HE2 TYR A 137       2.710  73.559 -43.534  1.00  0.00      A1    
ATOM   1543  C   TYR A 137       2.416  67.322 -41.592  1.00  0.00      A1    
ATOM   1544  O   TYR A 137       3.326  67.377 -40.778  1.00  0.00      A1    
ATOM   1545  N   ILE A 138       1.819  66.153 -41.804  1.00  0.00      A1    
ATOM   1546  HN  ILE A 138       0.837  66.042 -41.945  1.00  0.00      A1    
ATOM   1547  CA  ILE A 138       2.572  64.908 -41.848  1.00  0.00      A1    
ATOM   1548  HA  ILE A 138       3.604  65.152 -42.064  1.00  0.00      A1    
ATOM   1549  CB  ILE A 138       2.490  64.122 -40.544  1.00  0.00      A1    
ATOM   1550  HB  ILE A 138       2.802  64.854 -39.756  1.00  0.00      A1    
ATOM   1551  CG2 ILE A 138       1.094  63.556 -40.349  1.00  0.00      A1    
ATOM   1552 HG21 ILE A 138       0.988  63.119 -39.334  1.00  0.00      A1    
ATOM   1553 HG22 ILE A 138       0.326  64.351 -40.455  1.00  0.00      A1    
ATOM   1554 HG23 ILE A 138       0.880  62.760 -41.093  1.00  0.00      A1    
ATOM   1555  CG1 ILE A 138       3.487  62.966 -40.436  1.00  0.00      A1    
ATOM   1556 HG11 ILE A 138       3.299  62.392 -39.501  1.00  0.00      A1    
ATOM   1557 HG12 ILE A 138       3.324  62.268 -41.289  1.00  0.00      A1    
ATOM   1558  CD  ILE A 138       4.967  63.318 -40.452  1.00  0.00      A1    
ATOM   1559  HD1 ILE A 138       5.584  62.394 -40.426  1.00  0.00      A1    
ATOM   1560  HD2 ILE A 138       5.226  63.883 -41.373  1.00  0.00      A1    
ATOM   1561  HD3 ILE A 138       5.239  63.937 -39.571  1.00  0.00      A1    
ATOM   1562  C   ILE A 138       2.055  64.094 -43.030  1.00  0.00      A1    
ATOM   1563  O   ILE A 138       0.923  64.342 -43.436  1.00  0.00      A1    
ATOM   1564  N   SER A 139       2.858  63.248 -43.688  1.00  0.00      A1    
ATOM   1565  HN  SER A 139       3.788  63.063 -43.371  1.00  0.00      A1    
ATOM   1566  CA  SER A 139       2.486  62.528 -44.892  1.00  0.00      A1    
ATOM   1567  HA  SER A 139       1.468  62.842 -45.083  1.00  0.00      A1    
ATOM   1568  CB  SER A 139       3.319  63.000 -46.076  1.00  0.00      A1    
ATOM   1569  HB1 SER A 139       2.859  62.595 -47.006  1.00  0.00      A1    
ATOM   1570  HB2 SER A 139       3.289  64.111 -46.153  1.00  0.00      A1    
ATOM   1571  OG  SER A 139       4.646  62.526 -45.976  1.00  0.00      A1    
ATOM   1572  HG1 SER A 139       5.060  62.658 -46.838  1.00  0.00      A1    
ATOM   1573  C   SER A 139       2.477  61.012 -44.772  1.00  0.00      A1    
ATOM   1574  O   SER A 139       3.108  60.499 -43.855  1.00  0.00      A1    
ATOM   1575  N   LYS A 140       1.770  60.297 -45.666  1.00  0.00      A1    
ATOM   1576  HN  LYS A 140       1.461  60.757 -46.497  1.00  0.00      A1    
ATOM   1577  CA  LYS A 140       1.395  58.901 -45.560  1.00  0.00      A1    
ATOM   1578  HA  LYS A 140       0.791  58.800 -44.667  1.00  0.00      A1    
ATOM   1579  CB  LYS A 140       0.414  58.619 -46.701  1.00  0.00      A1    
ATOM   1580  HB1 LYS A 140       0.033  59.604 -47.057  1.00  0.00      A1    
ATOM   1581  HB2 LYS A 140       0.971  58.172 -47.555  1.00  0.00      A1    
ATOM   1582  CG  LYS A 140      -0.747  57.735 -46.246  1.00  0.00      A1    
ATOM   1583  HG1 LYS A 140      -0.355  56.728 -45.977  1.00  0.00      A1    
ATOM   1584  HG2 LYS A 140      -1.197  58.173 -45.325  1.00  0.00      A1    
ATOM   1585  CD  LYS A 140      -1.817  57.575 -47.332  1.00  0.00      A1    
ATOM   1586  HD1 LYS A 140      -2.275  58.572 -47.524  1.00  0.00      A1    
ATOM   1587  HD2 LYS A 140      -1.312  57.253 -48.272  1.00  0.00      A1    
ATOM   1588  CE  LYS A 140      -2.909  56.572 -46.982  1.00  0.00      A1    
ATOM   1589  HE1 LYS A 140      -3.424  56.869 -46.041  1.00  0.00      A1    
ATOM   1590  HE2 LYS A 140      -3.666  56.518 -47.795  1.00  0.00      A1    
ATOM   1591  NZ  LYS A 140      -2.363  55.218 -46.786  1.00  0.00      A1    
ATOM   1592  HZ1 LYS A 140      -1.773  54.841 -47.517  1.00  0.00      A1    
ATOM   1593  HZ2 LYS A 140      -3.080  54.507 -46.770  1.00  0.00      A1    
ATOM   1594  HZ3 LYS A 140      -1.847  55.194 -45.915  1.00  0.00      A1    
ATOM   1595  C   LYS A 140       2.619  58.013 -45.383  1.00  0.00      A1    
ATOM   1596  O   LYS A 140       2.586  57.244 -44.430  1.00  0.00      A1    
ATOM   1597  N   GLN A 141       3.682  58.211 -46.163  1.00  0.00      A1    
ATOM   1598  HN  GLN A 141       3.695  58.905 -46.881  1.00  0.00      A1    
ATOM   1599  CA  GLN A 141       4.907  57.447 -46.045  1.00  0.00      A1    
ATOM   1600  HA  GLN A 141       4.641  56.407 -46.188  1.00  0.00      A1    
ATOM   1601  CB  GLN A 141       5.884  57.773 -47.175  1.00  0.00      A1    
ATOM   1602  HB1 GLN A 141       5.277  57.883 -48.104  1.00  0.00      A1    
ATOM   1603  HB2 GLN A 141       6.347  58.769 -46.987  1.00  0.00      A1    
ATOM   1604  CG  GLN A 141       6.886  56.630 -47.270  1.00  0.00      A1    
ATOM   1605  HG1 GLN A 141       7.417  56.499 -46.303  1.00  0.00      A1    
ATOM   1606  HG2 GLN A 141       6.372  55.676 -47.509  1.00  0.00      A1    
ATOM   1607  CD  GLN A 141       7.871  57.043 -48.348  1.00  0.00      A1    
ATOM   1608  OE1 GLN A 141       8.511  58.076 -48.154  1.00  0.00      A1    
ATOM   1609  NE2 GLN A 141       8.048  56.322 -49.452  1.00  0.00      A1    
ATOM   1610 HE21 GLN A 141       8.638  56.718 -50.180  1.00  0.00      A1    
ATOM   1611 HE22 GLN A 141       7.394  55.576 -49.636  1.00  0.00      A1    
ATOM   1612  C   GLN A 141       5.525  57.577 -44.653  1.00  0.00      A1    
ATOM   1613  O   GLN A 141       5.983  56.583 -44.086  1.00  0.00      A1    
ATOM   1614  N   GLU A 142       5.482  58.762 -44.049  1.00  0.00      A1    
ATOM   1615  HN  GLU A 142       4.977  59.532 -44.428  1.00  0.00      A1    
ATOM   1616  CA  GLU A 142       6.153  59.056 -42.796  1.00  0.00      A1    
ATOM   1617  HA  GLU A 142       7.134  58.597 -42.785  1.00  0.00      A1    
ATOM   1618  CB  GLU A 142       6.203  60.570 -42.606  1.00  0.00      A1    
ATOM   1619  HB1 GLU A 142       5.158  60.940 -42.490  1.00  0.00      A1    
ATOM   1620  HB2 GLU A 142       6.720  60.813 -41.651  1.00  0.00      A1    
ATOM   1621  CG  GLU A 142       6.874  61.268 -43.782  1.00  0.00      A1    
ATOM   1622  HG1 GLU A 142       7.919  60.918 -43.871  1.00  0.00      A1    
ATOM   1623  HG2 GLU A 142       6.337  61.057 -44.728  1.00  0.00      A1    
ATOM   1624  CD  GLU A 142       6.998  62.787 -43.677  1.00  0.00      A1    
ATOM   1625  OE1 GLU A 142       6.004  63.486 -43.972  1.00  0.00      A1    
ATOM   1626  OE2 GLU A 142       8.085  63.293 -43.331  1.00  0.00      A1    
ATOM   1627  C   GLU A 142       5.343  58.410 -41.692  1.00  0.00      A1    
ATOM   1628  O   GLU A 142       5.843  57.763 -40.771  1.00  0.00      A1    
ATOM   1629  N   TYR A 143       4.015  58.477 -41.824  1.00  0.00      A1    
ATOM   1630  HN  TYR A 143       3.652  58.953 -42.623  1.00  0.00      A1    
ATOM   1631  CA  TYR A 143       3.007  57.935 -40.937  1.00  0.00      A1    
ATOM   1632  HA  TYR A 143       3.208  58.318 -39.944  1.00  0.00      A1    
ATOM   1633  CB  TYR A 143       1.599  58.280 -41.412  1.00  0.00      A1    
ATOM   1634  HB1 TYR A 143       1.513  59.383 -41.524  1.00  0.00      A1    
ATOM   1635  HB2 TYR A 143       1.400  57.831 -42.409  1.00  0.00      A1    
ATOM   1636  CG  TYR A 143       0.558  57.836 -40.417  1.00  0.00      A1    
ATOM   1637  CD1 TYR A 143      -0.441  56.928 -40.807  1.00  0.00      A1    
ATOM   1638  HD1 TYR A 143      -0.562  56.678 -41.852  1.00  0.00      A1    
ATOM   1639  CE1 TYR A 143      -1.288  56.369 -39.842  1.00  0.00      A1    
ATOM   1640  HE1 TYR A 143      -2.040  55.646 -40.123  1.00  0.00      A1    
ATOM   1641  CZ  TYR A 143      -1.133  56.783 -38.508  1.00  0.00      A1    
ATOM   1642  OH  TYR A 143      -1.960  56.233 -37.577  1.00  0.00      A1    
ATOM   1643  HH  TYR A 143      -2.526  55.512 -37.878  1.00  0.00      A1    
ATOM   1644  CD2 TYR A 143       0.594  58.351 -39.123  1.00  0.00      A1    
ATOM   1645  HD2 TYR A 143       1.290  59.140 -38.875  1.00  0.00      A1    
ATOM   1646  CE2 TYR A 143      -0.312  57.875 -38.161  1.00  0.00      A1    
ATOM   1647  HE2 TYR A 143      -0.376  58.360 -37.199  1.00  0.00      A1    
ATOM   1648  C   TYR A 143       3.162  56.423 -40.874  1.00  0.00      A1    
ATOM   1649  O   TYR A 143       3.112  55.848 -39.788  1.00  0.00      A1    
ATOM   1650  N   ASP A 144       3.342  55.750 -42.017  1.00  0.00      A1    
ATOM   1651  HN  ASP A 144       3.266  56.177 -42.914  1.00  0.00      A1    
ATOM   1652  CA  ASP A 144       3.666  54.336 -42.088  1.00  0.00      A1    
ATOM   1653  HA  ASP A 144       2.830  53.808 -41.644  1.00  0.00      A1    
ATOM   1654  CB  ASP A 144       3.927  53.964 -43.538  1.00  0.00      A1    
ATOM   1655  HB1 ASP A 144       2.988  54.073 -44.118  1.00  0.00      A1    
ATOM   1656  HB2 ASP A 144       4.690  54.634 -43.982  1.00  0.00      A1    
ATOM   1657  CG  ASP A 144       4.402  52.555 -43.854  1.00  0.00      A1    
ATOM   1658  OD1 ASP A 144       5.418  52.371 -44.562  1.00  0.00      A1    
ATOM   1659  OD2 ASP A 144       3.820  51.576 -43.332  1.00  0.00      A1    
ATOM   1660  C   ASP A 144       4.898  53.976 -41.268  1.00  0.00      A1    
ATOM   1661  O   ASP A 144       4.822  53.046 -40.469  1.00  0.00      A1    
ATOM   1662  N   GLN A 145       6.034  54.673 -41.351  1.00  0.00      A1    
ATOM   1663  HN  GLN A 145       6.084  55.492 -41.920  1.00  0.00      A1    
ATOM   1664  CA  GLN A 145       7.262  54.345 -40.665  1.00  0.00      A1    
ATOM   1665  HA  GLN A 145       7.453  53.295 -40.850  1.00  0.00      A1    
ATOM   1666  CB  GLN A 145       8.341  55.317 -41.151  1.00  0.00      A1    
ATOM   1667  HB1 GLN A 145       7.877  56.330 -41.170  1.00  0.00      A1    
ATOM   1668  HB2 GLN A 145       9.160  55.365 -40.398  1.00  0.00      A1    
ATOM   1669  CG  GLN A 145       8.761  54.822 -42.533  1.00  0.00      A1    
ATOM   1670  HG1 GLN A 145       9.387  53.908 -42.444  1.00  0.00      A1    
ATOM   1671  HG2 GLN A 145       7.872  54.567 -43.146  1.00  0.00      A1    
ATOM   1672  CD  GLN A 145       9.585  55.939 -43.165  1.00  0.00      A1    
ATOM   1673  OE1 GLN A 145      10.808  55.983 -43.021  1.00  0.00      A1    
ATOM   1674  NE2 GLN A 145       8.908  56.786 -43.948  1.00  0.00      A1    
ATOM   1675 HE21 GLN A 145       9.409  57.523 -44.420  1.00  0.00      A1    
ATOM   1676 HE22 GLN A 145       7.905  56.710 -44.009  1.00  0.00      A1    
ATOM   1677  C   GLN A 145       7.130  54.529 -39.157  1.00  0.00      A1    
ATOM   1678  O   GLN A 145       7.636  53.680 -38.430  1.00  0.00      A1    
ATOM   1679  N   ALA A 146       6.397  55.557 -38.693  1.00  0.00      A1    
ATOM   1680  HN  ALA A 146       5.981  56.249 -39.283  1.00  0.00      A1    
ATOM   1681  CA  ALA A 146       6.162  55.726 -37.277  1.00  0.00      A1    
ATOM   1682  HA  ALA A 146       7.081  55.558 -36.728  1.00  0.00      A1    
ATOM   1683  CB  ALA A 146       5.650  57.141 -36.982  1.00  0.00      A1    
ATOM   1684  HB1 ALA A 146       6.397  57.887 -37.327  1.00  0.00      A1    
ATOM   1685  HB2 ALA A 146       4.696  57.340 -37.517  1.00  0.00      A1    
ATOM   1686  HB3 ALA A 146       5.485  57.298 -35.894  1.00  0.00      A1    
ATOM   1687  C   ALA A 146       5.151  54.735 -36.732  1.00  0.00      A1    
ATOM   1688  O   ALA A 146       5.252  54.416 -35.550  1.00  0.00      A1    
ATOM   1689  N   LEU A 147       4.179  54.218 -37.483  1.00  0.00      A1    
ATOM   1690  HN  LEU A 147       4.032  54.471 -38.437  1.00  0.00      A1    
ATOM   1691  CA  LEU A 147       3.243  53.235 -36.977  1.00  0.00      A1    
ATOM   1692  HA  LEU A 147       2.976  53.514 -35.966  1.00  0.00      A1    
ATOM   1693  CB  LEU A 147       1.983  53.264 -37.834  1.00  0.00      A1    
ATOM   1694  HB1 LEU A 147       1.464  54.228 -37.624  1.00  0.00      A1    
ATOM   1695  HB2 LEU A 147       2.276  53.300 -38.907  1.00  0.00      A1    
ATOM   1696  CG  LEU A 147       1.040  52.092 -37.543  1.00  0.00      A1    
ATOM   1697  HG  LEU A 147       1.436  51.134 -37.959  1.00  0.00      A1    
ATOM   1698  CD1 LEU A 147       0.637  51.954 -36.082  1.00  0.00      A1    
ATOM   1699 HD11 LEU A 147      -0.082  51.117 -35.953  1.00  0.00      A1    
ATOM   1700 HD12 LEU A 147       1.527  51.751 -35.448  1.00  0.00      A1    
ATOM   1701 HD13 LEU A 147       0.153  52.885 -35.719  1.00  0.00      A1    
ATOM   1702  CD2 LEU A 147      -0.243  52.439 -38.296  1.00  0.00      A1    
ATOM   1703 HD21 LEU A 147      -0.998  51.633 -38.165  1.00  0.00      A1    
ATOM   1704 HD22 LEU A 147      -0.692  53.383 -37.928  1.00  0.00      A1    
ATOM   1705 HD23 LEU A 147      -0.038  52.550 -39.383  1.00  0.00      A1    
ATOM   1706  C   LEU A 147       3.959  51.889 -36.910  1.00  0.00      A1    
ATOM   1707  O   LEU A 147       3.792  51.140 -35.951  1.00  0.00      A1    
ATOM   1708  N   ALA A 148       4.785  51.561 -37.912  1.00  0.00      A1    
ATOM   1709  HN  ALA A 148       4.868  52.128 -38.731  1.00  0.00      A1    
ATOM   1710  CA  ALA A 148       5.617  50.370 -37.891  1.00  0.00      A1    
ATOM   1711  HA  ALA A 148       4.996  49.492 -37.754  1.00  0.00      A1    
ATOM   1712  CB  ALA A 148       6.390  50.233 -39.200  1.00  0.00      A1    
ATOM   1713  HB1 ALA A 148       5.677  50.181 -40.050  1.00  0.00      A1    
ATOM   1714  HB2 ALA A 148       7.055  51.109 -39.365  1.00  0.00      A1    
ATOM   1715  HB3 ALA A 148       7.010  49.310 -39.215  1.00  0.00      A1    
ATOM   1716  C   ALA A 148       6.621  50.369 -36.746  1.00  0.00      A1    
ATOM   1717  O   ALA A 148       6.711  49.339 -36.078  1.00  0.00      A1    
ATOM   1718  N   ASP A 149       7.224  51.509 -36.409  1.00  0.00      A1    
ATOM   1719  HN  ASP A 149       7.087  52.356 -36.917  1.00  0.00      A1    
ATOM   1720  CA  ASP A 149       8.134  51.662 -35.289  1.00  0.00      A1    
ATOM   1721  HA  ASP A 149       8.884  50.887 -35.403  1.00  0.00      A1    
ATOM   1722  CB  ASP A 149       8.686  53.070 -35.399  1.00  0.00      A1    
ATOM   1723  HB1 ASP A 149       9.379  53.124 -36.262  1.00  0.00      A1    
ATOM   1724  HB2 ASP A 149       7.868  53.799 -35.563  1.00  0.00      A1    
ATOM   1725  CG  ASP A 149       9.473  53.507 -34.163  1.00  0.00      A1    
ATOM   1726  OD1 ASP A 149       8.946  54.183 -33.251  1.00  0.00      A1    
ATOM   1727  OD2 ASP A 149      10.582  52.974 -33.997  1.00  0.00      A1    
ATOM   1728  C   ASP A 149       7.464  51.433 -33.931  1.00  0.00      A1    
ATOM   1729  O   ASP A 149       7.930  50.577 -33.186  1.00  0.00      A1    
ATOM   1730  N   ALA A 150       6.239  51.911 -33.745  1.00  0.00      A1    
ATOM   1731  HN  ALA A 150       5.834  52.507 -34.438  1.00  0.00      A1    
ATOM   1732  CA  ALA A 150       5.406  51.641 -32.595  1.00  0.00      A1    
ATOM   1733  HA  ALA A 150       5.922  51.892 -31.675  1.00  0.00      A1    
ATOM   1734  CB  ALA A 150       4.197  52.575 -32.622  1.00  0.00      A1    
ATOM   1735  HB1 ALA A 150       4.542  53.631 -32.631  1.00  0.00      A1    
ATOM   1736  HB2 ALA A 150       3.583  52.408 -33.534  1.00  0.00      A1    
ATOM   1737  HB3 ALA A 150       3.550  52.433 -31.730  1.00  0.00      A1    
ATOM   1738  C   ALA A 150       5.080  50.153 -32.514  1.00  0.00      A1    
ATOM   1739  O   ALA A 150       5.221  49.651 -31.399  1.00  0.00      A1    
ATOM   1740  N   GLN A 151       4.717  49.447 -33.590  1.00  0.00      A1    
ATOM   1741  HN  GLN A 151       4.525  49.890 -34.464  1.00  0.00      A1    
ATOM   1742  CA  GLN A 151       4.568  48.007 -33.602  1.00  0.00      A1    
ATOM   1743  HA  GLN A 151       3.851  47.803 -32.816  1.00  0.00      A1    
ATOM   1744  CB  GLN A 151       3.970  47.696 -34.968  1.00  0.00      A1    
ATOM   1745  HB1 GLN A 151       3.156  48.438 -35.140  1.00  0.00      A1    
ATOM   1746  HB2 GLN A 151       4.734  47.885 -35.757  1.00  0.00      A1    
ATOM   1747  CG  GLN A 151       3.403  46.286 -35.093  1.00  0.00      A1    
ATOM   1748  HG1 GLN A 151       4.203  45.531 -34.935  1.00  0.00      A1    
ATOM   1749  HG2 GLN A 151       2.614  46.111 -34.333  1.00  0.00      A1    
ATOM   1750  CD  GLN A 151       2.809  45.960 -36.452  1.00  0.00      A1    
ATOM   1751  OE1 GLN A 151       3.060  46.648 -37.448  1.00  0.00      A1    
ATOM   1752  NE2 GLN A 151       2.124  44.840 -36.677  1.00  0.00      A1    
ATOM   1753 HE21 GLN A 151       1.750  44.765 -37.611  1.00  0.00      A1    
ATOM   1754 HE22 GLN A 151       1.675  44.289 -35.954  1.00  0.00      A1    
ATOM   1755  C   GLN A 151       5.822  47.187 -33.305  1.00  0.00      A1    
ATOM   1756  O   GLN A 151       5.724  46.083 -32.777  1.00  0.00      A1    
ATOM   1757  N   GLN A 152       6.987  47.718 -33.684  1.00  0.00      A1    
ATOM   1758  HN  GLN A 152       7.117  48.513 -34.274  1.00  0.00      A1    
ATOM   1759  CA  GLN A 152       8.212  47.114 -33.218  1.00  0.00      A1    
ATOM   1760  HA  GLN A 152       8.045  46.050 -33.332  1.00  0.00      A1    
ATOM   1761  CB  GLN A 152       9.353  47.554 -34.128  1.00  0.00      A1    
ATOM   1762  HB1 GLN A 152       9.258  48.658 -34.253  1.00  0.00      A1    
ATOM   1763  HB2 GLN A 152      10.325  47.382 -33.611  1.00  0.00      A1    
ATOM   1764  CG  GLN A 152       9.243  46.823 -35.470  1.00  0.00      A1    
ATOM   1765  HG1 GLN A 152       9.625  45.784 -35.378  1.00  0.00      A1    
ATOM   1766  HG2 GLN A 152       8.186  46.769 -35.802  1.00  0.00      A1    
ATOM   1767  CD  GLN A 152      10.083  47.534 -36.511  1.00  0.00      A1    
ATOM   1768  OE1 GLN A 152      11.259  47.214 -36.673  1.00  0.00      A1    
ATOM   1769  NE2 GLN A 152       9.529  48.345 -37.419  1.00  0.00      A1    
ATOM   1770 HE21 GLN A 152      10.085  48.677 -38.188  1.00  0.00      A1    
ATOM   1771 HE22 GLN A 152       8.534  48.523 -37.375  1.00  0.00      A1    
ATOM   1772  C   GLN A 152       8.599  47.365 -31.763  1.00  0.00      A1    
ATOM   1773  O   GLN A 152       9.063  46.472 -31.064  1.00  0.00      A1    
ATOM   1774  N   ALA A 153       8.338  48.576 -31.254  1.00  0.00      A1    
ATOM   1775  HN  ALA A 153       7.976  49.356 -31.763  1.00  0.00      A1    
ATOM   1776  CA  ALA A 153       8.590  48.814 -29.846  1.00  0.00      A1    
ATOM   1777  HA  ALA A 153       9.569  48.443 -29.564  1.00  0.00      A1    
ATOM   1778  CB  ALA A 153       8.574  50.313 -29.518  1.00  0.00      A1    
ATOM   1779  HB1 ALA A 153       9.347  50.835 -30.121  1.00  0.00      A1    
ATOM   1780  HB2 ALA A 153       7.588  50.765 -29.762  1.00  0.00      A1    
ATOM   1781  HB3 ALA A 153       8.793  50.499 -28.444  1.00  0.00      A1    
ATOM   1782  C   ALA A 153       7.583  48.070 -28.980  1.00  0.00      A1    
ATOM   1783  O   ALA A 153       7.966  47.537 -27.939  1.00  0.00      A1    
ATOM   1784  N   ASN A 154       6.353  47.789 -29.410  1.00  0.00      A1    
ATOM   1785  HN  ASN A 154       5.990  48.168 -30.260  1.00  0.00      A1    
ATOM   1786  CA  ASN A 154       5.433  46.919 -28.698  1.00  0.00      A1    
ATOM   1787  HA  ASN A 154       5.521  47.189 -27.651  1.00  0.00      A1    
ATOM   1788  CB  ASN A 154       4.064  47.311 -29.233  1.00  0.00      A1    
ATOM   1789  HB1 ASN A 154       4.014  48.422 -29.258  1.00  0.00      A1    
ATOM   1790  HB2 ASN A 154       3.939  46.949 -30.274  1.00  0.00      A1    
ATOM   1791  CG  ASN A 154       2.961  46.786 -28.328  1.00  0.00      A1    
ATOM   1792  OD1 ASN A 154       3.177  46.358 -27.198  1.00  0.00      A1    
ATOM   1793  ND2 ASN A 154       1.671  47.019 -28.625  1.00  0.00      A1    
ATOM   1794 HD21 ASN A 154       1.134  46.926 -27.774  1.00  0.00      A1    
ATOM   1795 HD22 ASN A 154       1.426  47.628 -29.388  1.00  0.00      A1    
ATOM   1796  C   ASN A 154       5.840  45.455 -28.834  1.00  0.00      A1    
ATOM   1797  O   ASN A 154       5.695  44.830 -27.784  1.00  0.00      A1    
ATOM   1798  N   ALA A 155       6.342  45.001 -29.980  1.00  0.00      A1    
ATOM   1799  HN  ALA A 155       6.403  45.526 -30.829  1.00  0.00      A1    
ATOM   1800  CA  ALA A 155       6.849  43.651 -30.048  1.00  0.00      A1    
ATOM   1801  HA  ALA A 155       6.072  42.960 -29.740  1.00  0.00      A1    
ATOM   1802  CB  ALA A 155       7.189  43.434 -31.522  1.00  0.00      A1    
ATOM   1803  HB1 ALA A 155       6.279  43.585 -32.141  1.00  0.00      A1    
ATOM   1804  HB2 ALA A 155       7.959  44.159 -31.865  1.00  0.00      A1    
ATOM   1805  HB3 ALA A 155       7.564  42.404 -31.708  1.00  0.00      A1    
ATOM   1806  C   ALA A 155       8.041  43.394 -29.132  1.00  0.00      A1    
ATOM   1807  O   ALA A 155       8.201  42.318 -28.556  1.00  0.00      A1    
ATOM   1808  N   ALA A 156       8.922  44.364 -28.903  1.00  0.00      A1    
ATOM   1809  HN  ALA A 156       8.892  45.221 -29.416  1.00  0.00      A1    
ATOM   1810  CA  ALA A 156       9.980  44.267 -27.913  1.00  0.00      A1    
ATOM   1811  HA  ALA A 156      10.450  43.292 -27.980  1.00  0.00      A1    
ATOM   1812  CB  ALA A 156      10.936  45.420 -28.194  1.00  0.00      A1    
ATOM   1813  HB1 ALA A 156      11.354  45.317 -29.218  1.00  0.00      A1    
ATOM   1814  HB2 ALA A 156      10.410  46.398 -28.137  1.00  0.00      A1    
ATOM   1815  HB3 ALA A 156      11.785  45.432 -27.477  1.00  0.00      A1    
ATOM   1816  C   ALA A 156       9.484  44.407 -26.481  1.00  0.00      A1    
ATOM   1817  O   ALA A 156      10.014  43.719 -25.618  1.00  0.00      A1    
ATOM   1818  N   VAL A 157       8.377  45.092 -26.169  1.00  0.00      A1    
ATOM   1819  HN  VAL A 157       7.921  45.661 -26.849  1.00  0.00      A1    
ATOM   1820  CA  VAL A 157       7.742  45.088 -24.871  1.00  0.00      A1    
ATOM   1821  HA  VAL A 157       8.501  45.229 -24.112  1.00  0.00      A1    
ATOM   1822  CB  VAL A 157       6.677  46.167 -24.685  1.00  0.00      A1    
ATOM   1823  HB  VAL A 157       6.048  46.184 -25.609  1.00  0.00      A1    
ATOM   1824  CG1 VAL A 157       5.737  45.947 -23.510  1.00  0.00      A1    
ATOM   1825 HG11 VAL A 157       5.022  46.794 -23.424  1.00  0.00      A1    
ATOM   1826 HG12 VAL A 157       5.139  45.020 -23.632  1.00  0.00      A1    
ATOM   1827 HG13 VAL A 157       6.307  45.881 -22.558  1.00  0.00      A1    
ATOM   1828  CG2 VAL A 157       7.382  47.486 -24.391  1.00  0.00      A1    
ATOM   1829 HG21 VAL A 157       6.642  48.295 -24.209  1.00  0.00      A1    
ATOM   1830 HG22 VAL A 157       8.027  47.392 -23.490  1.00  0.00      A1    
ATOM   1831 HG23 VAL A 157       8.019  47.800 -25.244  1.00  0.00      A1    
ATOM   1832  C   VAL A 157       7.125  43.718 -24.649  1.00  0.00      A1    
ATOM   1833  O   VAL A 157       7.304  43.191 -23.552  1.00  0.00      A1    
ATOM   1834  N   THR A 158       6.446  43.128 -25.625  1.00  0.00      A1    
ATOM   1835  HN  THR A 158       6.183  43.641 -26.442  1.00  0.00      A1    
ATOM   1836  CA  THR A 158       6.023  41.744 -25.630  1.00  0.00      A1    
ATOM   1837  HA  THR A 158       5.250  41.647 -24.879  1.00  0.00      A1    
ATOM   1838  CB  THR A 158       5.349  41.308 -26.940  1.00  0.00      A1    
ATOM   1839  HB  THR A 158       5.967  41.740 -27.765  1.00  0.00      A1    
ATOM   1840  OG1 THR A 158       4.086  41.924 -26.909  1.00  0.00      A1    
ATOM   1841  HG1 THR A 158       3.575  41.786 -27.710  1.00  0.00      A1    
ATOM   1842  CG2 THR A 158       5.292  39.823 -27.254  1.00  0.00      A1    
ATOM   1843 HG21 THR A 158       4.886  39.650 -28.273  1.00  0.00      A1    
ATOM   1844 HG22 THR A 158       6.309  39.379 -27.212  1.00  0.00      A1    
ATOM   1845 HG23 THR A 158       4.647  39.285 -26.527  1.00  0.00      A1    
ATOM   1846  C   THR A 158       7.184  40.881 -25.169  1.00  0.00      A1    
ATOM   1847  O   THR A 158       7.011  39.919 -24.421  1.00  0.00      A1    
ATOM   1848  N   ALA A 159       8.402  41.067 -25.684  1.00  0.00      A1    
ATOM   1849  HN  ALA A 159       8.547  41.821 -26.324  1.00  0.00      A1    
ATOM   1850  CA  ALA A 159       9.566  40.263 -25.400  1.00  0.00      A1    
ATOM   1851  HA  ALA A 159       9.301  39.221 -25.542  1.00  0.00      A1    
ATOM   1852  CB  ALA A 159      10.590  40.377 -26.527  1.00  0.00      A1    
ATOM   1853  HB1 ALA A 159      10.085  40.233 -27.506  1.00  0.00      A1    
ATOM   1854  HB2 ALA A 159      11.067  41.381 -26.533  1.00  0.00      A1    
ATOM   1855  HB3 ALA A 159      11.387  39.607 -26.436  1.00  0.00      A1    
ATOM   1856  C   ALA A 159      10.130  40.375 -23.987  1.00  0.00      A1    
ATOM   1857  O   ALA A 159      10.346  39.347 -23.345  1.00  0.00      A1    
ATOM   1858  N   ALA A 160      10.226  41.606 -23.500  1.00  0.00      A1    
ATOM   1859  HN  ALA A 160      10.101  42.394 -24.102  1.00  0.00      A1    
ATOM   1860  CA  ALA A 160      10.508  41.921 -22.113  1.00  0.00      A1    
ATOM   1861  HA  ALA A 160      11.423  41.436 -21.793  1.00  0.00      A1    
ATOM   1862  CB  ALA A 160      10.684  43.430 -22.016  1.00  0.00      A1    
ATOM   1863  HB1 ALA A 160      11.527  43.749 -22.665  1.00  0.00      A1    
ATOM   1864  HB2 ALA A 160       9.769  43.962 -22.357  1.00  0.00      A1    
ATOM   1865  HB3 ALA A 160      10.912  43.750 -20.976  1.00  0.00      A1    
ATOM   1866  C   ALA A 160       9.407  41.412 -21.191  1.00  0.00      A1    
ATOM   1867  O   ALA A 160       9.787  40.909 -20.142  1.00  0.00      A1    
ATOM   1868  N   LYS A 161       8.145  41.344 -21.640  1.00  0.00      A1    
ATOM   1869  HN  LYS A 161       7.935  41.769 -22.519  1.00  0.00      A1    
ATOM   1870  CA  LYS A 161       7.026  40.712 -20.983  1.00  0.00      A1    
ATOM   1871  HA  LYS A 161       6.902  41.215 -20.032  1.00  0.00      A1    
ATOM   1872  CB  LYS A 161       5.668  41.061 -21.583  1.00  0.00      A1    
ATOM   1873  HB1 LYS A 161       5.783  41.035 -22.691  1.00  0.00      A1    
ATOM   1874  HB2 LYS A 161       4.941  40.258 -21.325  1.00  0.00      A1    
ATOM   1875  CG  LYS A 161       5.066  42.415 -21.215  1.00  0.00      A1    
ATOM   1876  HG1 LYS A 161       5.324  42.653 -20.158  1.00  0.00      A1    
ATOM   1877  HG2 LYS A 161       5.526  43.203 -21.855  1.00  0.00      A1    
ATOM   1878  CD  LYS A 161       3.544  42.517 -21.342  1.00  0.00      A1    
ATOM   1879  HD1 LYS A 161       3.285  42.583 -22.424  1.00  0.00      A1    
ATOM   1880  HD2 LYS A 161       3.099  41.573 -20.950  1.00  0.00      A1    
ATOM   1881  CE  LYS A 161       2.979  43.717 -20.584  1.00  0.00      A1    
ATOM   1882  HE1 LYS A 161       3.321  43.706 -19.525  1.00  0.00      A1    
ATOM   1883  HE2 LYS A 161       3.315  44.668 -21.052  1.00  0.00      A1    
ATOM   1884  NZ  LYS A 161       1.508  43.799 -20.526  1.00  0.00      A1    
ATOM   1885  HZ1 LYS A 161       1.068  42.940 -20.227  1.00  0.00      A1    
ATOM   1886  HZ2 LYS A 161       1.123  43.857 -21.454  1.00  0.00      A1    
ATOM   1887  HZ3 LYS A 161       1.285  44.577 -19.922  1.00  0.00      A1    
ATOM   1888  C   LYS A 161       7.283  39.236 -20.688  1.00  0.00      A1    
ATOM   1889  O   LYS A 161       7.134  38.772 -19.567  1.00  0.00      A1    
ATOM   1890  N   ALA A 162       7.767  38.479 -21.673  1.00  0.00      A1    
ATOM   1891  HN  ALA A 162       8.000  38.896 -22.551  1.00  0.00      A1    
ATOM   1892  CA  ALA A 162       7.996  37.047 -21.582  1.00  0.00      A1    
ATOM   1893  HA  ALA A 162       7.204  36.563 -21.023  1.00  0.00      A1    
ATOM   1894  CB  ALA A 162       8.161  36.378 -22.948  1.00  0.00      A1    
ATOM   1895  HB1 ALA A 162       7.229  36.502 -23.539  1.00  0.00      A1    
ATOM   1896  HB2 ALA A 162       8.994  36.841 -23.521  1.00  0.00      A1    
ATOM   1897  HB3 ALA A 162       8.362  35.289 -22.849  1.00  0.00      A1    
ATOM   1898  C   ALA A 162       9.290  36.763 -20.828  1.00  0.00      A1    
ATOM   1899  O   ALA A 162       9.340  35.783 -20.092  1.00  0.00      A1    
ATOM   1900  N   ALA A 163      10.349  37.567 -20.935  1.00  0.00      A1    
ATOM   1901  HN  ALA A 163      10.292  38.324 -21.585  1.00  0.00      A1    
ATOM   1902  CA  ALA A 163      11.601  37.468 -20.201  1.00  0.00      A1    
ATOM   1903  HA  ALA A 163      12.097  36.523 -20.392  1.00  0.00      A1    
ATOM   1904  CB  ALA A 163      12.533  38.578 -20.690  1.00  0.00      A1    
ATOM   1905  HB1 ALA A 163      12.729  38.449 -21.776  1.00  0.00      A1    
ATOM   1906  HB2 ALA A 163      12.073  39.580 -20.543  1.00  0.00      A1    
ATOM   1907  HB3 ALA A 163      13.510  38.556 -20.160  1.00  0.00      A1    
ATOM   1908  C   ALA A 163      11.317  37.509 -18.710  1.00  0.00      A1    
ATOM   1909  O   ALA A 163      11.771  36.687 -17.904  1.00  0.00      A1    
ATOM   1910  N   VAL A 164      10.576  38.534 -18.316  1.00  0.00      A1    
ATOM   1911  HN  VAL A 164      10.325  39.189 -19.024  1.00  0.00      A1    
ATOM   1912  CA  VAL A 164      10.067  38.854 -16.995  1.00  0.00      A1    
ATOM   1913  HA  VAL A 164      10.952  38.973 -16.382  1.00  0.00      A1    
ATOM   1914  CB  VAL A 164       9.427  40.245 -16.946  1.00  0.00      A1    
ATOM   1915  HB  VAL A 164       8.726  40.324 -17.813  1.00  0.00      A1    
ATOM   1916  CG1 VAL A 164       8.623  40.518 -15.680  1.00  0.00      A1    
ATOM   1917 HG11 VAL A 164       8.222  41.554 -15.694  1.00  0.00      A1    
ATOM   1918 HG12 VAL A 164       7.757  39.830 -15.588  1.00  0.00      A1    
ATOM   1919 HG13 VAL A 164       9.262  40.409 -14.778  1.00  0.00      A1    
ATOM   1920  CG2 VAL A 164      10.552  41.262 -17.128  1.00  0.00      A1    
ATOM   1921 HG21 VAL A 164      10.159  42.299 -17.062  1.00  0.00      A1    
ATOM   1922 HG22 VAL A 164      11.327  41.131 -16.342  1.00  0.00      A1    
ATOM   1923 HG23 VAL A 164      11.038  41.150 -18.119  1.00  0.00      A1    
ATOM   1924  C   VAL A 164       9.185  37.814 -16.325  1.00  0.00      A1    
ATOM   1925  O   VAL A 164       9.431  37.326 -15.227  1.00  0.00      A1    
ATOM   1926  N   GLU A 165       8.255  37.230 -17.073  1.00  0.00      A1    
ATOM   1927  HN  GLU A 165       8.064  37.465 -18.022  1.00  0.00      A1    
ATOM   1928  CA  GLU A 165       7.418  36.170 -16.548  1.00  0.00      A1    
ATOM   1929  HA  GLU A 165       7.062  36.467 -15.569  1.00  0.00      A1    
ATOM   1930  CB  GLU A 165       6.170  36.009 -17.407  1.00  0.00      A1    
ATOM   1931  HB1 GLU A 165       6.445  36.228 -18.464  1.00  0.00      A1    
ATOM   1932  HB2 GLU A 165       5.837  34.947 -17.393  1.00  0.00      A1    
ATOM   1933  CG  GLU A 165       4.959  36.871 -17.084  1.00  0.00      A1    
ATOM   1934  HG1 GLU A 165       5.249  37.937 -17.105  1.00  0.00      A1    
ATOM   1935  HG2 GLU A 165       4.144  36.700 -17.815  1.00  0.00      A1    
ATOM   1936  CD  GLU A 165       4.492  36.546 -15.669  1.00  0.00      A1    
ATOM   1937  OE1 GLU A 165       4.062  35.403 -15.413  1.00  0.00      A1    
ATOM   1938  OE2 GLU A 165       4.512  37.425 -14.780  1.00  0.00      A1    
ATOM   1939  C   GLU A 165       8.228  34.888 -16.366  1.00  0.00      A1    
ATOM   1940  O   GLU A 165       8.024  34.173 -15.386  1.00  0.00      A1    
ATOM   1941  N   THR A 166       9.230  34.640 -17.209  1.00  0.00      A1    
ATOM   1942  HN  THR A 166       9.415  35.235 -17.991  1.00  0.00      A1    
ATOM   1943  CA  THR A 166      10.137  33.512 -17.089  1.00  0.00      A1    
ATOM   1944  HA  THR A 166       9.497  32.646 -16.988  1.00  0.00      A1    
ATOM   1945  CB  THR A 166      11.007  33.329 -18.316  1.00  0.00      A1    
ATOM   1946  HB  THR A 166      11.580  34.281 -18.435  1.00  0.00      A1    
ATOM   1947  OG1 THR A 166      10.120  33.175 -19.396  1.00  0.00      A1    
ATOM   1948  HG1 THR A 166       9.495  33.902 -19.355  1.00  0.00      A1    
ATOM   1949  CG2 THR A 166      11.947  32.131 -18.207  1.00  0.00      A1    
ATOM   1950 HG21 THR A 166      12.645  32.096 -19.070  1.00  0.00      A1    
ATOM   1951 HG22 THR A 166      12.555  32.199 -17.280  1.00  0.00      A1    
ATOM   1952 HG23 THR A 166      11.378  31.177 -18.181  1.00  0.00      A1    
ATOM   1953  C   THR A 166      10.995  33.568 -15.829  1.00  0.00      A1    
ATOM   1954  O   THR A 166      11.086  32.538 -15.161  1.00  0.00      A1    
ATOM   1955  N   ALA A 167      11.464  34.779 -15.558  1.00  0.00      A1    
ATOM   1956  HN  ALA A 167      11.197  35.529 -16.162  1.00  0.00      A1    
ATOM   1957  CA  ALA A 167      12.343  35.147 -14.456  1.00  0.00      A1    
ATOM   1958  HA  ALA A 167      13.150  34.430 -14.355  1.00  0.00      A1    
ATOM   1959  CB  ALA A 167      12.950  36.526 -14.667  1.00  0.00      A1    
ATOM   1960  HB1 ALA A 167      13.542  36.533 -15.607  1.00  0.00      A1    
ATOM   1961  HB2 ALA A 167      12.158  37.301 -14.756  1.00  0.00      A1    
ATOM   1962  HB3 ALA A 167      13.628  36.807 -13.832  1.00  0.00      A1    
ATOM   1963  C   ALA A 167      11.593  35.139 -13.130  1.00  0.00      A1    
ATOM   1964  O   ALA A 167      12.163  34.805 -12.098  1.00  0.00      A1    
ATOM   1965  N   ARG A 168      10.301  35.456 -13.083  1.00  0.00      A1    
ATOM   1966  HN  ARG A 168       9.930  35.683 -13.981  1.00  0.00      A1    
ATOM   1967  CA  ARG A 168       9.382  35.519 -11.965  1.00  0.00      A1    
ATOM   1968  HA  ARG A 168       9.859  36.058 -11.155  1.00  0.00      A1    
ATOM   1969  CB  ARG A 168       8.130  36.321 -12.299  1.00  0.00      A1    
ATOM   1970  HB1 ARG A 168       8.481  37.321 -12.650  1.00  0.00      A1    
ATOM   1971  HB2 ARG A 168       7.611  35.857 -13.167  1.00  0.00      A1    
ATOM   1972  CG  ARG A 168       7.262  36.453 -11.055  1.00  0.00      A1    
ATOM   1973  HG1 ARG A 168       7.117  35.442 -10.616  1.00  0.00      A1    
ATOM   1974  HG2 ARG A 168       7.819  37.036 -10.285  1.00  0.00      A1    
ATOM   1975  CD  ARG A 168       5.925  37.161 -11.293  1.00  0.00      A1    
ATOM   1976  HD1 ARG A 168       5.398  37.294 -10.320  1.00  0.00      A1    
ATOM   1977  HD2 ARG A 168       6.070  38.163 -11.760  1.00  0.00      A1    
ATOM   1978  NE  ARG A 168       5.115  36.347 -12.207  1.00  0.00      A1    
ATOM   1979  HE  ARG A 168       4.933  36.719 -13.135  1.00  0.00      A1    
ATOM   1980  CZ  ARG A 168       4.479  35.207 -11.940  1.00  0.00      A1    
ATOM   1981  NH1 ARG A 168       4.612  34.600 -10.751  1.00  0.00      A1    
ATOM   1982 HH11 ARG A 168       4.156  33.744 -10.478  1.00  0.00      A1    
ATOM   1983 HH12 ARG A 168       4.987  35.123  -9.970  1.00  0.00      A1    
ATOM   1984  NH2 ARG A 168       3.784  34.536 -12.870  1.00  0.00      A1    
ATOM   1985 HH21 ARG A 168       3.727  35.009 -13.769  1.00  0.00      A1    
ATOM   1986 HH22 ARG A 168       3.392  33.621 -12.683  1.00  0.00      A1    
ATOM   1987  C   ARG A 168       9.079  34.125 -11.440  1.00  0.00      A1    
ATOM   1988  O   ARG A 168       9.374  33.815 -10.292  1.00  0.00      A1    
ATOM   1989  N   ILE A 169       8.644  33.172 -12.267  1.00  0.00      A1    
ATOM   1990  HN  ILE A 169       8.307  33.382 -13.182  1.00  0.00      A1    
ATOM   1991  CA  ILE A 169       8.615  31.764 -11.933  1.00  0.00      A1    
ATOM   1992  HA  ILE A 169       7.983  31.715 -11.056  1.00  0.00      A1    
ATOM   1993  CB  ILE A 169       8.189  30.948 -13.141  1.00  0.00      A1    
ATOM   1994  HB  ILE A 169       8.926  31.222 -13.938  1.00  0.00      A1    
ATOM   1995  CG2 ILE A 169       8.107  29.450 -12.853  1.00  0.00      A1    
ATOM   1996 HG21 ILE A 169       7.947  28.880 -13.792  1.00  0.00      A1    
ATOM   1997 HG22 ILE A 169       9.048  29.083 -12.393  1.00  0.00      A1    
ATOM   1998 HG23 ILE A 169       7.267  29.223 -12.162  1.00  0.00      A1    
ATOM   1999  CG1 ILE A 169       6.813  31.425 -13.608  1.00  0.00      A1    
ATOM   2000 HG11 ILE A 169       6.859  32.504 -13.876  1.00  0.00      A1    
ATOM   2001 HG12 ILE A 169       6.533  30.868 -14.531  1.00  0.00      A1    
ATOM   2002  CD  ILE A 169       5.607  31.282 -12.680  1.00  0.00      A1    
ATOM   2003  HD1 ILE A 169       4.682  31.622 -13.194  1.00  0.00      A1    
ATOM   2004  HD2 ILE A 169       5.468  30.221 -12.379  1.00  0.00      A1    
ATOM   2005  HD3 ILE A 169       5.735  31.895 -11.763  1.00  0.00      A1    
ATOM   2006  C   ILE A 169       9.946  31.133 -11.552  1.00  0.00      A1    
ATOM   2007  O   ILE A 169       9.953  30.354 -10.601  1.00  0.00      A1    
ATOM   2008  N   ASN A 170      11.054  31.473 -12.218  1.00  0.00      A1    
ATOM   2009  HN  ASN A 170      10.998  32.081 -13.009  1.00  0.00      A1    
ATOM   2010  CA  ASN A 170      12.396  31.028 -11.895  1.00  0.00      A1    
ATOM   2011  HA  ASN A 170      12.377  29.943 -11.898  1.00  0.00      A1    
ATOM   2012  CB  ASN A 170      13.428  31.632 -12.842  1.00  0.00      A1    
ATOM   2013  HB1 ASN A 170      13.031  32.606 -13.202  1.00  0.00      A1    
ATOM   2014  HB2 ASN A 170      14.374  31.838 -12.301  1.00  0.00      A1    
ATOM   2015  CG  ASN A 170      13.692  30.746 -14.059  1.00  0.00      A1    
ATOM   2016  OD1 ASN A 170      13.295  29.590 -14.180  1.00  0.00      A1    
ATOM   2017  ND2 ASN A 170      14.339  31.319 -15.073  1.00  0.00      A1    
ATOM   2018 HD21 ASN A 170      14.521  30.715 -15.865  1.00  0.00      A1    
ATOM   2019 HD22 ASN A 170      14.858  32.163 -14.858  1.00  0.00      A1    
ATOM   2020  C   ASN A 170      12.741  31.481 -10.477  1.00  0.00      A1    
ATOM   2021  O   ASN A 170      13.417  30.742  -9.770  1.00  0.00      A1    
ATOM   2022  N   LEU A 171      12.231  32.585  -9.928  1.00  0.00      A1    
ATOM   2023  HN  LEU A 171      11.630  33.224 -10.403  1.00  0.00      A1    
ATOM   2024  CA  LEU A 171      12.522  32.949  -8.556  1.00  0.00      A1    
ATOM   2025  HA  LEU A 171      13.557  32.703  -8.354  1.00  0.00      A1    
ATOM   2026  CB  LEU A 171      12.394  34.457  -8.348  1.00  0.00      A1    
ATOM   2027  HB1 LEU A 171      13.352  34.918  -8.683  1.00  0.00      A1    
ATOM   2028  HB2 LEU A 171      11.608  34.851  -9.030  1.00  0.00      A1    
ATOM   2029  CG  LEU A 171      12.119  34.983  -6.942  1.00  0.00      A1    
ATOM   2030  HG  LEU A 171      11.279  34.394  -6.502  1.00  0.00      A1    
ATOM   2031  CD1 LEU A 171      13.389  34.806  -6.107  1.00  0.00      A1    
ATOM   2032 HD11 LEU A 171      13.246  35.222  -5.087  1.00  0.00      A1    
ATOM   2033 HD12 LEU A 171      13.648  33.730  -6.012  1.00  0.00      A1    
ATOM   2034 HD13 LEU A 171      14.246  35.333  -6.579  1.00  0.00      A1    
ATOM   2035  CD2 LEU A 171      11.719  36.452  -6.934  1.00  0.00      A1    
ATOM   2036 HD21 LEU A 171      11.510  36.790  -5.896  1.00  0.00      A1    
ATOM   2037 HD22 LEU A 171      12.522  37.098  -7.342  1.00  0.00      A1    
ATOM   2038 HD23 LEU A 171      10.801  36.609  -7.541  1.00  0.00      A1    
ATOM   2039  C   LEU A 171      11.660  32.086  -7.648  1.00  0.00      A1    
ATOM   2040  O   LEU A 171      12.048  31.704  -6.547  1.00  0.00      A1    
ATOM   2041  N   ALA A 172      10.421  31.739  -7.992  1.00  0.00      A1    
ATOM   2042  HN  ALA A 172      10.067  32.107  -8.851  1.00  0.00      A1    
ATOM   2043  CA  ALA A 172       9.512  30.881  -7.261  1.00  0.00      A1    
ATOM   2044  HA  ALA A 172       9.464  31.223  -6.234  1.00  0.00      A1    
ATOM   2045  CB  ALA A 172       8.174  30.987  -7.987  1.00  0.00      A1    
ATOM   2046  HB1 ALA A 172       7.838  32.046  -7.997  1.00  0.00      A1    
ATOM   2047  HB2 ALA A 172       8.264  30.647  -9.042  1.00  0.00      A1    
ATOM   2048  HB3 ALA A 172       7.387  30.382  -7.486  1.00  0.00      A1    
ATOM   2049  C   ALA A 172       9.908  29.410  -7.206  1.00  0.00      A1    
ATOM   2050  O   ALA A 172       9.753  28.727  -6.200  1.00  0.00      A1    
ATOM   2051  N   TYR A 173      10.554  28.876  -8.243  1.00  0.00      A1    
ATOM   2052  HN  TYR A 173      10.768  29.387  -9.074  1.00  0.00      A1    
ATOM   2053  CA  TYR A 173      11.005  27.494  -8.252  1.00  0.00      A1    
ATOM   2054  HA  TYR A 173      10.155  26.892  -7.954  1.00  0.00      A1    
ATOM   2055  CB  TYR A 173      11.344  27.082  -9.678  1.00  0.00      A1    
ATOM   2056  HB1 TYR A 173      11.688  27.976 -10.243  1.00  0.00      A1    
ATOM   2057  HB2 TYR A 173      12.177  26.347  -9.687  1.00  0.00      A1    
ATOM   2058  CG  TYR A 173      10.323  26.488 -10.623  1.00  0.00      A1    
ATOM   2059  CD1 TYR A 173      10.484  26.730 -11.998  1.00  0.00      A1    
ATOM   2060  HD1 TYR A 173      11.236  27.430 -12.336  1.00  0.00      A1    
ATOM   2061  CE1 TYR A 173       9.649  26.074 -12.903  1.00  0.00      A1    
ATOM   2062  HE1 TYR A 173       9.771  26.217 -13.966  1.00  0.00      A1    
ATOM   2063  CZ  TYR A 173       8.626  25.218 -12.439  1.00  0.00      A1    
ATOM   2064  OH  TYR A 173       7.689  24.736 -13.299  1.00  0.00      A1    
ATOM   2065  HH  TYR A 173       7.796  25.010 -14.221  1.00  0.00      A1    
ATOM   2066  CD2 TYR A 173       9.329  25.577 -10.233  1.00  0.00      A1    
ATOM   2067  HD2 TYR A 173       9.190  25.344  -9.186  1.00  0.00      A1    
ATOM   2068  CE2 TYR A 173       8.422  24.938 -11.079  1.00  0.00      A1    
ATOM   2069  HE2 TYR A 173       7.644  24.317 -10.660  1.00  0.00      A1    
ATOM   2070  C   TYR A 173      12.097  27.264  -7.227  1.00  0.00      A1    
ATOM   2071  O   TYR A 173      12.492  26.130  -6.989  1.00  0.00      A1    
ATOM   2072  N   THR A 174      12.717  28.298  -6.634  1.00  0.00      A1    
ATOM   2073  HN  THR A 174      12.510  29.248  -6.865  1.00  0.00      A1    
ATOM   2074  CA  THR A 174      13.737  28.141  -5.610  1.00  0.00      A1    
ATOM   2075  HA  THR A 174      14.515  27.531  -6.049  1.00  0.00      A1    
ATOM   2076  CB  THR A 174      14.152  29.535  -5.154  1.00  0.00      A1    
ATOM   2077  HB  THR A 174      14.904  29.384  -4.341  1.00  0.00      A1    
ATOM   2078  OG1 THR A 174      13.081  30.264  -4.587  1.00  0.00      A1    
ATOM   2079  HG1 THR A 174      12.629  30.760  -5.266  1.00  0.00      A1    
ATOM   2080  CG2 THR A 174      14.865  30.439  -6.152  1.00  0.00      A1    
ATOM   2081 HG21 THR A 174      15.210  31.374  -5.662  1.00  0.00      A1    
ATOM   2082 HG22 THR A 174      15.756  29.925  -6.573  1.00  0.00      A1    
ATOM   2083 HG23 THR A 174      14.193  30.715  -6.993  1.00  0.00      A1    
ATOM   2084  C   THR A 174      13.187  27.357  -4.433  1.00  0.00      A1    
ATOM   2085  O   THR A 174      14.001  26.891  -3.639  1.00  0.00      A1    
ATOM   2086  N   LYS A 175      11.896  27.185  -4.156  1.00  0.00      A1    
ATOM   2087  HN  LYS A 175      11.245  27.713  -4.698  1.00  0.00      A1    
ATOM   2088  CA  LYS A 175      11.302  26.316  -3.153  1.00  0.00      A1    
ATOM   2089  HA  LYS A 175      12.119  26.007  -2.513  1.00  0.00      A1    
ATOM   2090  CB  LYS A 175      10.317  27.182  -2.372  1.00  0.00      A1    
ATOM   2091  HB1 LYS A 175      10.905  28.000  -1.896  1.00  0.00      A1    
ATOM   2092  HB2 LYS A 175       9.620  27.673  -3.088  1.00  0.00      A1    
ATOM   2093  CG  LYS A 175       9.528  26.461  -1.285  1.00  0.00      A1    
ATOM   2094  HG1 LYS A 175       8.955  25.624  -1.745  1.00  0.00      A1    
ATOM   2095  HG2 LYS A 175      10.242  26.013  -0.556  1.00  0.00      A1    
ATOM   2096  CD  LYS A 175       8.552  27.380  -0.561  1.00  0.00      A1    
ATOM   2097  HD1 LYS A 175       9.138  28.118   0.033  1.00  0.00      A1    
ATOM   2098  HD2 LYS A 175       7.978  27.950  -1.328  1.00  0.00      A1    
ATOM   2099  CE  LYS A 175       7.748  26.367   0.241  1.00  0.00      A1    
ATOM   2100  HE1 LYS A 175       7.217  25.664  -0.439  1.00  0.00      A1    
ATOM   2101  HE2 LYS A 175       8.416  25.776   0.906  1.00  0.00      A1    
ATOM   2102  NZ  LYS A 175       6.738  27.037   1.084  1.00  0.00      A1    
ATOM   2103  HZ1 LYS A 175       7.037  27.481   1.947  1.00  0.00      A1    
ATOM   2104  HZ2 LYS A 175       6.043  26.356   1.347  1.00  0.00      A1    
ATOM   2105  HZ3 LYS A 175       6.234  27.743   0.576  1.00  0.00      A1    
ATOM   2106  C   LYS A 175      10.663  25.054  -3.716  1.00  0.00      A1    
ATOM   2107  O   LYS A 175      10.087  25.113  -4.804  1.00  0.00      A1    
ATOM   2108  N   VAL A 176      10.745  23.959  -2.961  1.00  0.00      A1    
ATOM   2109  HN  VAL A 176      11.208  24.042  -2.082  1.00  0.00      A1    
ATOM   2110  CA  VAL A 176      10.241  22.631  -3.249  1.00  0.00      A1    
ATOM   2111  HA  VAL A 176       9.695  22.686  -4.182  1.00  0.00      A1    
ATOM   2112  CB  VAL A 176      11.420  21.680  -3.413  1.00  0.00      A1    
ATOM   2113  HB  VAL A 176      11.831  21.474  -2.394  1.00  0.00      A1    
ATOM   2114  CG1 VAL A 176      10.868  20.404  -4.051  1.00  0.00      A1    
ATOM   2115 HG11 VAL A 176      11.689  19.678  -4.235  1.00  0.00      A1    
ATOM   2116 HG12 VAL A 176      10.127  19.904  -3.393  1.00  0.00      A1    
ATOM   2117 HG13 VAL A 176      10.384  20.630  -5.025  1.00  0.00      A1    
ATOM   2118  CG2 VAL A 176      12.500  22.166  -4.371  1.00  0.00      A1    
ATOM   2119 HG21 VAL A 176      13.306  21.408  -4.472  1.00  0.00      A1    
ATOM   2120 HG22 VAL A 176      12.071  22.357  -5.378  1.00  0.00      A1    
ATOM   2121 HG23 VAL A 176      12.967  23.105  -4.007  1.00  0.00      A1    
ATOM   2122  C   VAL A 176       9.263  22.172  -2.173  1.00  0.00      A1    
ATOM   2123  O   VAL A 176       9.377  22.356  -0.959  1.00  0.00      A1    
ATOM   2124  N   THR A 177       8.120  21.657  -2.627  1.00  0.00      A1    
ATOM   2125  HN  THR A 177       7.897  21.634  -3.601  1.00  0.00      A1    
ATOM   2126  CA  THR A 177       7.096  21.085  -1.766  1.00  0.00      A1    
ATOM   2127  HA  THR A 177       7.470  21.260  -0.766  1.00  0.00      A1    
ATOM   2128  CB  THR A 177       5.820  21.910  -1.948  1.00  0.00      A1    
ATOM   2129  HB  THR A 177       5.031  21.397  -1.346  1.00  0.00      A1    
ATOM   2130  OG1 THR A 177       5.340  21.941  -3.277  1.00  0.00      A1    
ATOM   2131  HG1 THR A 177       4.384  21.922  -3.316  1.00  0.00      A1    
ATOM   2132  CG2 THR A 177       6.099  23.371  -1.602  1.00  0.00      A1    
ATOM   2133 HG21 THR A 177       5.162  23.967  -1.617  1.00  0.00      A1    
ATOM   2134 HG22 THR A 177       6.538  23.451  -0.585  1.00  0.00      A1    
ATOM   2135 HG23 THR A 177       6.811  23.825  -2.325  1.00  0.00      A1    
ATOM   2136  C   THR A 177       6.887  19.585  -1.893  1.00  0.00      A1    
ATOM   2137  O   THR A 177       7.140  18.999  -2.941  1.00  0.00      A1    
ATOM   2138  N   SER A 178       6.344  18.908  -0.878  1.00  0.00      A1    
ATOM   2139  HN  SER A 178       6.150  19.332   0.007  1.00  0.00      A1    
ATOM   2140  CA  SER A 178       5.984  17.504  -0.956  1.00  0.00      A1    
ATOM   2141  HA  SER A 178       6.806  17.055  -1.498  1.00  0.00      A1    
ATOM   2142  CB  SER A 178       5.992  16.795   0.402  1.00  0.00      A1    
ATOM   2143  HB1 SER A 178       6.979  16.980   0.883  1.00  0.00      A1    
ATOM   2144  HB2 SER A 178       5.215  17.230   1.071  1.00  0.00      A1    
ATOM   2145  OG  SER A 178       5.809  15.418   0.146  1.00  0.00      A1    
ATOM   2146  HG1 SER A 178       6.034  14.946   0.958  1.00  0.00      A1    
ATOM   2147  C   SER A 178       4.716  17.187  -1.717  1.00  0.00      A1    
ATOM   2148  O   SER A 178       3.636  17.668  -1.352  1.00  0.00      A1    
ATOM   2149  N   PRO A 179       4.780  16.297  -2.714  1.00  0.00      A1    
ATOM   2150  CD  PRO A 179       5.907  15.487  -3.114  1.00  0.00      A1    
ATOM   2151  HD1 PRO A 179       6.214  14.801  -2.292  1.00  0.00      A1    
ATOM   2152  HD2 PRO A 179       6.776  16.126  -3.395  1.00  0.00      A1    
ATOM   2153  CA  PRO A 179       3.649  16.110  -3.609  1.00  0.00      A1    
ATOM   2154  HA  PRO A 179       3.223  17.075  -3.858  1.00  0.00      A1    
ATOM   2155  CB  PRO A 179       4.236  15.463  -4.855  1.00  0.00      A1    
ATOM   2156  HB1 PRO A 179       4.590  16.212  -5.598  1.00  0.00      A1    
ATOM   2157  HB2 PRO A 179       3.529  14.753  -5.340  1.00  0.00      A1    
ATOM   2158  CG  PRO A 179       5.441  14.681  -4.321  1.00  0.00      A1    
ATOM   2159  HG1 PRO A 179       6.219  14.586  -5.103  1.00  0.00      A1    
ATOM   2160  HG2 PRO A 179       5.162  13.654  -3.991  1.00  0.00      A1    
ATOM   2161  C   PRO A 179       2.557  15.217  -3.037  1.00  0.00      A1    
ATOM   2162  O   PRO A 179       1.398  15.221  -3.452  1.00  0.00      A1    
ATOM   2163  N   ILE A 180       2.933  14.260  -2.177  1.00  0.00      A1    
ATOM   2164  HN  ILE A 180       3.903  14.100  -2.006  1.00  0.00      A1    
ATOM   2165  CA  ILE A 180       2.049  13.390  -1.432  1.00  0.00      A1    
ATOM   2166  HA  ILE A 180       1.049  13.798  -1.504  1.00  0.00      A1    
ATOM   2167  CB  ILE A 180       2.128  11.996  -2.036  1.00  0.00      A1    
ATOM   2168  HB  ILE A 180       1.392  11.393  -1.446  1.00  0.00      A1    
ATOM   2169  CG2 ILE A 180       1.614  11.864  -3.461  1.00  0.00      A1    
ATOM   2170 HG21 ILE A 180       1.565  10.797  -3.761  1.00  0.00      A1    
ATOM   2171 HG22 ILE A 180       0.592  12.287  -3.554  1.00  0.00      A1    
ATOM   2172 HG23 ILE A 180       2.280  12.394  -4.174  1.00  0.00      A1    
ATOM   2173  CG1 ILE A 180       3.476  11.300  -1.834  1.00  0.00      A1    
ATOM   2174 HG11 ILE A 180       4.191  11.628  -2.621  1.00  0.00      A1    
ATOM   2175 HG12 ILE A 180       3.901  11.614  -0.853  1.00  0.00      A1    
ATOM   2176  CD  ILE A 180       3.355   9.779  -1.852  1.00  0.00      A1    
ATOM   2177  HD1 ILE A 180       4.342   9.311  -1.645  1.00  0.00      A1    
ATOM   2178  HD2 ILE A 180       2.637   9.434  -1.077  1.00  0.00      A1    
ATOM   2179  HD3 ILE A 180       3.005   9.419  -2.842  1.00  0.00      A1    
ATOM   2180  C   ILE A 180       2.447  13.457   0.034  1.00  0.00      A1    
ATOM   2181  O   ILE A 180       3.527  13.936   0.369  1.00  0.00      A1    
ATOM   2182  N   SER A 181       1.580  12.956   0.924  1.00  0.00      A1    
ATOM   2183  HN  SER A 181       0.620  12.809   0.685  1.00  0.00      A1    
ATOM   2184  CA  SER A 181       1.917  12.583   2.285  1.00  0.00      A1    
ATOM   2185  HA  SER A 181       2.704  13.254   2.602  1.00  0.00      A1    
ATOM   2186  CB  SER A 181       0.779  12.756   3.291  1.00  0.00      A1    
ATOM   2187  HB1 SER A 181       0.135  11.848   3.245  1.00  0.00      A1    
ATOM   2188  HB2 SER A 181       1.183  12.818   4.327  1.00  0.00      A1    
ATOM   2189  OG  SER A 181      -0.017  13.880   2.998  1.00  0.00      A1    
ATOM   2190  HG1 SER A 181      -0.824  13.800   3.522  1.00  0.00      A1    
ATOM   2191  C   SER A 181       2.488  11.166   2.316  1.00  0.00      A1    
ATOM   2192  O   SER A 181       2.204  10.430   1.376  1.00  0.00      A1    
ATOM   2193  N   GLY A 182       3.346  10.882   3.291  1.00  0.00      A1    
ATOM   2194  HN  GLY A 182       3.552  11.548   4.007  1.00  0.00      A1    
ATOM   2195  CA  GLY A 182       4.037   9.616   3.397  1.00  0.00      A1    
ATOM   2196  HA1 GLY A 182       4.542   9.444   2.456  1.00  0.00      A1    
ATOM   2197  HA2 GLY A 182       3.304   8.863   3.652  1.00  0.00      A1    
ATOM   2198  C   GLY A 182       5.090   9.640   4.501  1.00  0.00      A1    
ATOM   2199  O   GLY A 182       5.066  10.364   5.502  1.00  0.00      A1    
ATOM   2200  N   ARG A 183       6.127   8.830   4.269  1.00  0.00      A1    
ATOM   2201  HN  ARG A 183       6.014   8.184   3.518  1.00  0.00      A1    
ATOM   2202  CA  ARG A 183       7.381   8.785   4.977  1.00  0.00      A1    
ATOM   2203  HA  ARG A 183       7.315   9.452   5.828  1.00  0.00      A1    
ATOM   2204  CB  ARG A 183       7.582   7.373   5.536  1.00  0.00      A1    
ATOM   2205  HB1 ARG A 183       7.821   6.719   4.663  1.00  0.00      A1    
ATOM   2206  HB2 ARG A 183       8.484   7.355   6.187  1.00  0.00      A1    
ATOM   2207  CG  ARG A 183       6.422   6.705   6.279  1.00  0.00      A1    
ATOM   2208  HG1 ARG A 183       5.614   6.483   5.547  1.00  0.00      A1    
ATOM   2209  HG2 ARG A 183       6.760   5.715   6.662  1.00  0.00      A1    
ATOM   2210  CD  ARG A 183       5.880   7.483   7.471  1.00  0.00      A1    
ATOM   2211  HD1 ARG A 183       5.702   8.542   7.172  1.00  0.00      A1    
ATOM   2212  HD2 ARG A 183       4.921   7.050   7.840  1.00  0.00      A1    
ATOM   2213  NE  ARG A 183       6.853   7.416   8.553  1.00  0.00      A1    
ATOM   2214  HE  ARG A 183       7.804   7.156   8.326  1.00  0.00      A1    
ATOM   2215  CZ  ARG A 183       6.692   7.616   9.871  1.00  0.00      A1    
ATOM   2216  NH1 ARG A 183       5.563   7.985  10.492  1.00  0.00      A1    
ATOM   2217 HH11 ARG A 183       4.776   8.099   9.869  1.00  0.00      A1    
ATOM   2218 HH12 ARG A 183       5.508   8.329  11.439  1.00  0.00      A1    
ATOM   2219  NH2 ARG A 183       7.744   7.385  10.673  1.00  0.00      A1    
ATOM   2220 HH21 ARG A 183       8.627   7.017  10.346  1.00  0.00      A1    
ATOM   2221 HH22 ARG A 183       7.649   7.419  11.674  1.00  0.00      A1    
ATOM   2222  C   ARG A 183       8.525   9.295   4.112  1.00  0.00      A1    
ATOM   2223  O   ARG A 183       8.606   8.888   2.945  1.00  0.00      A1    
ATOM   2224  N   ILE A 184       9.492  10.024   4.666  1.00  0.00      A1    
ATOM   2225  HN  ILE A 184       9.410  10.298   5.622  1.00  0.00      A1    
ATOM   2226  CA  ILE A 184      10.703  10.487   4.017  1.00  0.00      A1    
ATOM   2227  HA  ILE A 184      10.715  10.003   3.049  1.00  0.00      A1    
ATOM   2228  CB  ILE A 184      10.671  11.996   3.828  1.00  0.00      A1    
ATOM   2229  HB  ILE A 184       9.595  12.230   3.626  1.00  0.00      A1    
ATOM   2230  CG2 ILE A 184      11.120  12.727   5.093  1.00  0.00      A1    
ATOM   2231 HG21 ILE A 184      10.944  13.819   4.996  1.00  0.00      A1    
ATOM   2232 HG22 ILE A 184      10.552  12.372   5.978  1.00  0.00      A1    
ATOM   2233 HG23 ILE A 184      12.202  12.565   5.283  1.00  0.00      A1    
ATOM   2234  CG1 ILE A 184      11.444  12.441   2.583  1.00  0.00      A1    
ATOM   2235 HG11 ILE A 184      12.537  12.427   2.793  1.00  0.00      A1    
ATOM   2236 HG12 ILE A 184      11.258  11.711   1.763  1.00  0.00      A1    
ATOM   2237  CD  ILE A 184      11.078  13.829   2.050  1.00  0.00      A1    
ATOM   2238  HD1 ILE A 184      11.642  14.045   1.117  1.00  0.00      A1    
ATOM   2239  HD2 ILE A 184       9.992  13.887   1.821  1.00  0.00      A1    
ATOM   2240  HD3 ILE A 184      11.325  14.618   2.791  1.00  0.00      A1    
ATOM   2241  C   ILE A 184      11.965  10.058   4.737  1.00  0.00      A1    
ATOM   2242  O   ILE A 184      11.942   9.716   5.916  1.00  0.00      A1    
ATOM   2243  N   GLY A 185      13.085   9.952   4.021  1.00  0.00      A1    
ATOM   2244  HN  GLY A 185      13.094  10.342   3.101  1.00  0.00      A1    
ATOM   2245  CA  GLY A 185      14.319   9.316   4.446  1.00  0.00      A1    
ATOM   2246  HA1 GLY A 185      14.634   8.680   3.630  1.00  0.00      A1    
ATOM   2247  HA2 GLY A 185      14.097   8.785   5.362  1.00  0.00      A1    
ATOM   2248  C   GLY A 185      15.440  10.301   4.735  1.00  0.00      A1    
ATOM   2249  O   GLY A 185      15.262  11.429   5.179  1.00  0.00      A1    
ATOM   2250  N   LYS A 186      16.639   9.786   4.463  1.00  0.00      A1    
ATOM   2251  HN  LYS A 186      16.561   8.840   4.151  1.00  0.00      A1    
ATOM   2252  CA  LYS A 186      17.995  10.304   4.526  1.00  0.00      A1    
ATOM   2253  HA  LYS A 186      18.107  10.817   5.474  1.00  0.00      A1    
ATOM   2254  CB  LYS A 186      19.001   9.164   4.422  1.00  0.00      A1    
ATOM   2255  HB1 LYS A 186      18.782   8.457   5.255  1.00  0.00      A1    
ATOM   2256  HB2 LYS A 186      18.816   8.603   3.479  1.00  0.00      A1    
ATOM   2257  CG  LYS A 186      20.468   9.578   4.509  1.00  0.00      A1    
ATOM   2258  HG1 LYS A 186      21.108   8.720   4.202  1.00  0.00      A1    
ATOM   2259  HG2 LYS A 186      20.654  10.406   3.787  1.00  0.00      A1    
ATOM   2260  CD  LYS A 186      20.934  10.023   5.898  1.00  0.00      A1    
ATOM   2261  HD1 LYS A 186      20.241  10.815   6.265  1.00  0.00      A1    
ATOM   2262  HD2 LYS A 186      20.843   9.154   6.589  1.00  0.00      A1    
ATOM   2263  CE  LYS A 186      22.375  10.530   5.853  1.00  0.00      A1    
ATOM   2264  HE1 LYS A 186      22.548  11.133   4.934  1.00  0.00      A1    
ATOM   2265  HE2 LYS A 186      22.593  11.167   6.738  1.00  0.00      A1    
ATOM   2266  NZ  LYS A 186      23.366   9.442   5.848  1.00  0.00      A1    
ATOM   2267  HZ1 LYS A 186      23.007   8.531   5.586  1.00  0.00      A1    
ATOM   2268  HZ2 LYS A 186      23.646   9.280   6.797  1.00  0.00      A1    
ATOM   2269  HZ3 LYS A 186      24.200   9.663   5.319  1.00  0.00      A1    
ATOM   2270  C   LYS A 186      18.210  11.329   3.428  1.00  0.00      A1    
ATOM   2271  O   LYS A 186      17.931  10.958   2.288  1.00  0.00      A1    
ATOM   2272  N   SER A 187      18.759  12.509   3.727  1.00  0.00      A1    
ATOM   2273  HN  SER A 187      19.132  12.673   4.640  1.00  0.00      A1    
ATOM   2274  CA  SER A 187      18.879  13.633   2.828  1.00  0.00      A1    
ATOM   2275  HA  SER A 187      17.933  13.704   2.307  1.00  0.00      A1    
ATOM   2276  CB  SER A 187      19.229  14.868   3.640  1.00  0.00      A1    
ATOM   2277  HB1 SER A 187      20.164  14.656   4.207  1.00  0.00      A1    
ATOM   2278  HB2 SER A 187      19.443  15.728   2.965  1.00  0.00      A1    
ATOM   2279  OG  SER A 187      18.266  15.264   4.586  1.00  0.00      A1    
ATOM   2280  HG1 SER A 187      18.691  15.901   5.174  1.00  0.00      A1    
ATOM   2281  C   SER A 187      19.957  13.382   1.778  1.00  0.00      A1    
ATOM   2282  O   SER A 187      21.062  12.986   2.128  1.00  0.00      A1    
ATOM   2283  N   ASN A 188      19.646  13.490   0.483  1.00  0.00      A1    
ATOM   2284  HN  ASN A 188      18.734  13.726   0.150  1.00  0.00      A1    
ATOM   2285  CA  ASN A 188      20.624  13.270  -0.556  1.00  0.00      A1    
ATOM   2286  HA  ASN A 188      21.147  12.362  -0.276  1.00  0.00      A1    
ATOM   2287  CB  ASN A 188      19.798  13.078  -1.826  1.00  0.00      A1    
ATOM   2288  HB1 ASN A 188      19.156  12.181  -1.682  1.00  0.00      A1    
ATOM   2289  HB2 ASN A 188      19.126  13.946  -1.984  1.00  0.00      A1    
ATOM   2290  CG  ASN A 188      20.661  12.850  -3.048  1.00  0.00      A1    
ATOM   2291  OD1 ASN A 188      21.830  12.469  -2.969  1.00  0.00      A1    
ATOM   2292  ND2 ASN A 188      20.227  13.141  -4.280  1.00  0.00      A1    
ATOM   2293 HD21 ASN A 188      19.258  13.413  -4.407  1.00  0.00      A1    
ATOM   2294 HD22 ASN A 188      20.958  12.962  -4.958  1.00  0.00      A1    
ATOM   2295  C   ASN A 188      21.651  14.395  -0.615  1.00  0.00      A1    
ATOM   2296  O   ASN A 188      22.802  14.077  -0.905  1.00  0.00      A1    
ATOM   2297  N   VAL A 189      21.251  15.598  -0.219  1.00  0.00      A1    
ATOM   2298  HN  VAL A 189      20.326  15.819   0.079  1.00  0.00      A1    
ATOM   2299  CA  VAL A 189      22.172  16.716  -0.193  1.00  0.00      A1    
ATOM   2300  HA  VAL A 189      23.170  16.296  -0.188  1.00  0.00      A1    
ATOM   2301  CB  VAL A 189      21.957  17.540  -1.460  1.00  0.00      A1    
ATOM   2302  HB  VAL A 189      22.542  18.486  -1.350  1.00  0.00      A1    
ATOM   2303  CG1 VAL A 189      22.371  17.007  -2.824  1.00  0.00      A1    
ATOM   2304 HG11 VAL A 189      22.098  17.732  -3.621  1.00  0.00      A1    
ATOM   2305 HG12 VAL A 189      23.467  16.846  -2.885  1.00  0.00      A1    
ATOM   2306 HG13 VAL A 189      21.857  16.047  -3.043  1.00  0.00      A1    
ATOM   2307  CG2 VAL A 189      20.486  17.870  -1.664  1.00  0.00      A1    
ATOM   2308 HG21 VAL A 189      20.338  18.435  -2.609  1.00  0.00      A1    
ATOM   2309 HG22 VAL A 189      19.880  16.939  -1.714  1.00  0.00      A1    
ATOM   2310 HG23 VAL A 189      20.096  18.496  -0.835  1.00  0.00      A1    
ATOM   2311  C   VAL A 189      22.028  17.567   1.062  1.00  0.00      A1    
ATOM   2312  O   VAL A 189      20.947  17.724   1.631  1.00  0.00      A1    
ATOM   2313  N   THR A 190      23.125  18.221   1.447  1.00  0.00      A1    
ATOM   2314  HN  THR A 190      23.979  18.114   0.939  1.00  0.00      A1    
ATOM   2315  CA  THR A 190      23.215  19.117   2.583  1.00  0.00      A1    
ATOM   2316  HA  THR A 190      22.256  19.069   3.080  1.00  0.00      A1    
ATOM   2317  CB  THR A 190      24.352  18.610   3.469  1.00  0.00      A1    
ATOM   2318  HB  THR A 190      24.453  19.352   4.299  1.00  0.00      A1    
ATOM   2319  OG1 THR A 190      25.616  18.557   2.860  1.00  0.00      A1    
ATOM   2320  HG1 THR A 190      25.929  19.424   2.566  1.00  0.00      A1    
ATOM   2321  CG2 THR A 190      24.044  17.233   4.041  1.00  0.00      A1    
ATOM   2322 HG21 THR A 190      24.822  16.925   4.771  1.00  0.00      A1    
ATOM   2323 HG22 THR A 190      23.066  17.242   4.568  1.00  0.00      A1    
ATOM   2324 HG23 THR A 190      23.998  16.467   3.237  1.00  0.00      A1    
ATOM   2325  C   THR A 190      23.390  20.551   2.119  1.00  0.00      A1    
ATOM   2326  O   THR A 190      23.629  20.803   0.948  1.00  0.00      A1    
ATOM   2327  N   GLU A 191      23.197  21.557   2.990  1.00  0.00      A1    
ATOM   2328  HN  GLU A 191      23.016  21.357   3.949  1.00  0.00      A1    
ATOM   2329  CA  GLU A 191      23.223  22.968   2.679  1.00  0.00      A1    
ATOM   2330  HA  GLU A 191      22.536  23.156   1.864  1.00  0.00      A1    
ATOM   2331  CB  GLU A 191      22.638  23.849   3.780  1.00  0.00      A1    
ATOM   2332  HB1 GLU A 191      22.754  24.914   3.472  1.00  0.00      A1    
ATOM   2333  HB2 GLU A 191      21.542  23.673   3.861  1.00  0.00      A1    
ATOM   2334  CG  GLU A 191      23.216  23.741   5.183  1.00  0.00      A1    
ATOM   2335  HG1 GLU A 191      23.105  22.704   5.549  1.00  0.00      A1    
ATOM   2336  HG2 GLU A 191      24.289  24.019   5.193  1.00  0.00      A1    
ATOM   2337  CD  GLU A 191      22.395  24.659   6.088  1.00  0.00      A1    
ATOM   2338  OE1 GLU A 191      21.315  24.299   6.592  1.00  0.00      A1    
ATOM   2339  OE2 GLU A 191      22.843  25.795   6.340  1.00  0.00      A1    
ATOM   2340  C   GLU A 191      24.614  23.372   2.201  1.00  0.00      A1    
ATOM   2341  O   GLU A 191      25.610  22.949   2.771  1.00  0.00      A1    
ATOM   2342  N   GLY A 192      24.671  24.304   1.242  1.00  0.00      A1    
ATOM   2343  HN  GLY A 192      23.850  24.806   0.972  1.00  0.00      A1    
ATOM   2344  CA  GLY A 192      25.879  24.657   0.535  1.00  0.00      A1    
ATOM   2345  HA1 GLY A 192      26.692  24.418   1.207  1.00  0.00      A1    
ATOM   2346  HA2 GLY A 192      25.790  25.709   0.301  1.00  0.00      A1    
ATOM   2347  C   GLY A 192      26.109  23.903  -0.771  1.00  0.00      A1    
ATOM   2348  O   GLY A 192      27.056  24.345  -1.424  1.00  0.00      A1    
ATOM   2349  N   ALA A 193      25.318  22.896  -1.126  1.00  0.00      A1    
ATOM   2350  HN  ALA A 193      24.447  22.746  -0.658  1.00  0.00      A1    
ATOM   2351  CA  ALA A 193      25.626  21.956  -2.181  1.00  0.00      A1    
ATOM   2352  HA  ALA A 193      26.696  21.886  -2.342  1.00  0.00      A1    
ATOM   2353  CB  ALA A 193      25.073  20.602  -1.736  1.00  0.00      A1    
ATOM   2354  HB1 ALA A 193      25.581  20.281  -0.802  1.00  0.00      A1    
ATOM   2355  HB2 ALA A 193      23.982  20.665  -1.528  1.00  0.00      A1    
ATOM   2356  HB3 ALA A 193      25.242  19.818  -2.505  1.00  0.00      A1    
ATOM   2357  C   ALA A 193      25.024  22.433  -3.496  1.00  0.00      A1    
ATOM   2358  O   ALA A 193      23.824  22.692  -3.471  1.00  0.00      A1    
ATOM   2359  N   LEU A 194      25.736  22.301  -4.615  1.00  0.00      A1    
ATOM   2360  HN  LEU A 194      26.635  21.869  -4.576  1.00  0.00      A1    
ATOM   2361  CA  LEU A 194      25.338  22.733  -5.945  1.00  0.00      A1    
ATOM   2362  HA  LEU A 194      24.849  23.691  -5.828  1.00  0.00      A1    
ATOM   2363  CB  LEU A 194      26.556  23.015  -6.813  1.00  0.00      A1    
ATOM   2364  HB1 LEU A 194      27.242  23.660  -6.217  1.00  0.00      A1    
ATOM   2365  HB2 LEU A 194      27.104  22.063  -6.988  1.00  0.00      A1    
ATOM   2366  CG  LEU A 194      26.380  23.708  -8.164  1.00  0.00      A1    
ATOM   2367  HG  LEU A 194      25.832  22.935  -8.755  1.00  0.00      A1    
ATOM   2368  CD1 LEU A 194      25.671  25.064  -8.149  1.00  0.00      A1    
ATOM   2369 HD11 LEU A 194      25.640  25.499  -9.171  1.00  0.00      A1    
ATOM   2370 HD12 LEU A 194      24.627  24.956  -7.783  1.00  0.00      A1    
ATOM   2371 HD13 LEU A 194      26.203  25.778  -7.485  1.00  0.00      A1    
ATOM   2372  CD2 LEU A 194      27.689  24.006  -8.878  1.00  0.00      A1    
ATOM   2373 HD21 LEU A 194      27.492  24.491  -9.859  1.00  0.00      A1    
ATOM   2374 HD22 LEU A 194      28.331  24.690  -8.287  1.00  0.00      A1    
ATOM   2375 HD23 LEU A 194      28.254  23.067  -9.062  1.00  0.00      A1    
ATOM   2376  C   LEU A 194      24.326  21.771  -6.554  1.00  0.00      A1    
ATOM   2377  O   LEU A 194      24.577  20.570  -6.503  1.00  0.00      A1    
ATOM   2378  N   VAL A 195      23.126  22.222  -6.928  1.00  0.00      A1    
ATOM   2379  HN  VAL A 195      22.787  23.125  -6.676  1.00  0.00      A1    
ATOM   2380  CA  VAL A 195      22.205  21.438  -7.736  1.00  0.00      A1    
ATOM   2381  HA  VAL A 195      22.660  20.470  -7.905  1.00  0.00      A1    
ATOM   2382  CB  VAL A 195      20.909  21.089  -7.013  1.00  0.00      A1    
ATOM   2383  HB  VAL A 195      20.224  20.615  -7.758  1.00  0.00      A1    
ATOM   2384  CG1 VAL A 195      21.254  20.105  -5.898  1.00  0.00      A1    
ATOM   2385 HG11 VAL A 195      20.344  19.849  -5.314  1.00  0.00      A1    
ATOM   2386 HG12 VAL A 195      21.665  19.157  -6.301  1.00  0.00      A1    
ATOM   2387 HG13 VAL A 195      21.997  20.547  -5.200  1.00  0.00      A1    
ATOM   2388  CG2 VAL A 195      20.125  22.261  -6.432  1.00  0.00      A1    
ATOM   2389 HG21 VAL A 195      19.222  21.901  -5.894  1.00  0.00      A1    
ATOM   2390 HG22 VAL A 195      20.753  22.835  -5.717  1.00  0.00      A1    
ATOM   2391 HG23 VAL A 195      19.786  22.953  -7.231  1.00  0.00      A1    
ATOM   2392  C   VAL A 195      21.996  22.090  -9.100  1.00  0.00      A1    
ATOM   2393  O   VAL A 195      22.441  23.197  -9.385  1.00  0.00      A1    
ATOM   2394  N   GLN A 196      21.355  21.358 -10.022  1.00  0.00      A1    
ATOM   2395  HN  GLN A 196      20.917  20.529  -9.680  1.00  0.00      A1    
ATOM   2396  CA  GLN A 196      21.194  21.577 -11.441  1.00  0.00      A1    
ATOM   2397  HA  GLN A 196      21.334  22.646 -11.544  1.00  0.00      A1    
ATOM   2398  CB  GLN A 196      22.319  20.945 -12.257  1.00  0.00      A1    
ATOM   2399  HB1 GLN A 196      23.276  21.225 -11.758  1.00  0.00      A1    
ATOM   2400  HB2 GLN A 196      22.246  19.836 -12.188  1.00  0.00      A1    
ATOM   2401  CG  GLN A 196      22.398  21.365 -13.722  1.00  0.00      A1    
ATOM   2402  HG1 GLN A 196      21.446  21.130 -14.244  1.00  0.00      A1    
ATOM   2403  HG2 GLN A 196      22.574  22.457 -13.809  1.00  0.00      A1    
ATOM   2404  CD  GLN A 196      23.507  20.601 -14.420  1.00  0.00      A1    
ATOM   2405  OE1 GLN A 196      24.641  20.447 -13.973  1.00  0.00      A1    
ATOM   2406  NE2 GLN A 196      23.148  19.834 -15.459  1.00  0.00      A1    
ATOM   2407 HE21 GLN A 196      23.842  19.218 -15.849  1.00  0.00      A1    
ATOM   2408 HE22 GLN A 196      22.161  19.715 -15.617  1.00  0.00      A1    
ATOM   2409  C   GLN A 196      19.870  21.223 -12.100  1.00  0.00      A1    
ATOM   2410  O   GLN A 196      19.428  20.081 -12.034  1.00  0.00      A1    
ATOM   2411  N   ASN A 197      19.284  22.236 -12.746  1.00  0.00      A1    
ATOM   2412  HN  ASN A 197      19.709  23.138 -12.813  1.00  0.00      A1    
ATOM   2413  CA  ASN A 197      17.989  22.128 -13.405  1.00  0.00      A1    
ATOM   2414  HA  ASN A 197      17.279  22.075 -12.587  1.00  0.00      A1    
ATOM   2415  CB  ASN A 197      17.783  23.452 -14.127  1.00  0.00      A1    
ATOM   2416  HB1 ASN A 197      18.075  24.268 -13.431  1.00  0.00      A1    
ATOM   2417  HB2 ASN A 197      18.448  23.516 -15.013  1.00  0.00      A1    
ATOM   2418  CG  ASN A 197      16.329  23.671 -14.535  1.00  0.00      A1    
ATOM   2419  OD1 ASN A 197      15.408  23.178 -13.880  1.00  0.00      A1    
ATOM   2420  ND2 ASN A 197      16.003  24.375 -15.624  1.00  0.00      A1    
ATOM   2421 HD21 ASN A 197      15.048  24.468 -15.946  1.00  0.00      A1    
ATOM   2422 HD22 ASN A 197      16.697  24.812 -16.216  1.00  0.00      A1    
ATOM   2423  C   ASN A 197      17.806  20.887 -14.253  1.00  0.00      A1    
ATOM   2424  O   ASN A 197      18.618  20.599 -15.126  1.00  0.00      A1    
ATOM   2425  N   GLY A 198      16.858  20.005 -13.883  1.00  0.00      A1    
ATOM   2426  HN  GLY A 198      16.362  20.252 -13.052  1.00  0.00      A1    
ATOM   2427  CA  GLY A 198      16.455  18.763 -14.506  1.00  0.00      A1    
ATOM   2428  HA1 GLY A 198      16.430  18.969 -15.567  1.00  0.00      A1    
ATOM   2429  HA2 GLY A 198      15.492  18.521 -14.078  1.00  0.00      A1    
ATOM   2430  C   GLY A 198      17.383  17.576 -14.277  1.00  0.00      A1    
ATOM   2431  O   GLY A 198      17.295  16.627 -15.057  1.00  0.00      A1    
ATOM   2432  N   GLN A 199      18.433  17.695 -13.463  1.00  0.00      A1    
ATOM   2433  HN  GLN A 199      18.582  18.570 -13.005  1.00  0.00      A1    
ATOM   2434  CA  GLN A 199      19.414  16.682 -13.151  1.00  0.00      A1    
ATOM   2435  HA  GLN A 199      20.112  16.695 -13.979  1.00  0.00      A1    
ATOM   2436  CB  GLN A 199      20.319  17.047 -11.976  1.00  0.00      A1    
ATOM   2437  HB1 GLN A 199      21.065  16.225 -11.876  1.00  0.00      A1    
ATOM   2438  HB2 GLN A 199      20.899  17.964 -12.228  1.00  0.00      A1    
ATOM   2439  CG  GLN A 199      19.629  17.235 -10.624  1.00  0.00      A1    
ATOM   2440  HG1 GLN A 199      18.995  18.147 -10.636  1.00  0.00      A1    
ATOM   2441  HG2 GLN A 199      18.975  16.369 -10.393  1.00  0.00      A1    
ATOM   2442  CD  GLN A 199      20.683  17.410  -9.538  1.00  0.00      A1    
ATOM   2443  OE1 GLN A 199      21.232  18.501  -9.377  1.00  0.00      A1    
ATOM   2444  NE2 GLN A 199      21.252  16.296  -9.072  1.00  0.00      A1    
ATOM   2445 HE21 GLN A 199      20.875  15.380  -9.254  1.00  0.00      A1    
ATOM   2446 HE22 GLN A 199      22.105  16.394  -8.525  1.00  0.00      A1    
ATOM   2447  C   GLN A 199      18.862  15.274 -13.041  1.00  0.00      A1    
ATOM   2448  O   GLN A 199      17.815  15.083 -12.428  1.00  0.00      A1    
ATOM   2449  N   ALA A 200      19.697  14.317 -13.471  1.00  0.00      A1    
ATOM   2450  HN  ALA A 200      20.632  14.604 -13.677  1.00  0.00      A1    
ATOM   2451  CA  ALA A 200      19.418  12.911 -13.678  1.00  0.00      A1    
ATOM   2452  HA  ALA A 200      18.603  12.767 -14.378  1.00  0.00      A1    
ATOM   2453  CB  ALA A 200      20.525  12.233 -14.481  1.00  0.00      A1    
ATOM   2454  HB1 ALA A 200      20.691  12.788 -15.429  1.00  0.00      A1    
ATOM   2455  HB2 ALA A 200      21.483  12.228 -13.916  1.00  0.00      A1    
ATOM   2456  HB3 ALA A 200      20.261  11.185 -14.738  1.00  0.00      A1    
ATOM   2457  C   ALA A 200      18.969  12.290 -12.362  1.00  0.00      A1    
ATOM   2458  O   ALA A 200      18.174  11.357 -12.431  1.00  0.00      A1    
ATOM   2459  N   THR A 201      19.440  12.682 -11.176  1.00  0.00      A1    
ATOM   2460  HN  THR A 201      20.052  13.453 -11.005  1.00  0.00      A1    
ATOM   2461  CA  THR A 201      19.056  11.950  -9.984  1.00  0.00      A1    
ATOM   2462  HA  THR A 201      18.680  10.993 -10.319  1.00  0.00      A1    
ATOM   2463  CB  THR A 201      20.151  12.031  -8.937  1.00  0.00      A1    
ATOM   2464  HB  THR A 201      19.714  11.612  -7.998  1.00  0.00      A1    
ATOM   2465  OG1 THR A 201      20.535  13.355  -8.645  1.00  0.00      A1    
ATOM   2466  HG1 THR A 201      21.332  13.242  -8.118  1.00  0.00      A1    
ATOM   2467  CG2 THR A 201      21.509  11.423  -9.297  1.00  0.00      A1    
ATOM   2468 HG21 THR A 201      22.193  11.437  -8.422  1.00  0.00      A1    
ATOM   2469 HG22 THR A 201      21.388  10.366  -9.618  1.00  0.00      A1    
ATOM   2470 HG23 THR A 201      21.992  11.985 -10.125  1.00  0.00      A1    
ATOM   2471  C   THR A 201      17.897  12.654  -9.299  1.00  0.00      A1    
ATOM   2472  O   THR A 201      17.796  13.876  -9.416  1.00  0.00      A1    
ATOM   2473  N   ALA A 202      17.138  11.919  -8.471  1.00  0.00      A1    
ATOM   2474  HN  ALA A 202      17.332  10.943  -8.375  1.00  0.00      A1    
ATOM   2475  CA  ALA A 202      16.036  12.412  -7.681  1.00  0.00      A1    
ATOM   2476  HA  ALA A 202      15.439  13.122  -8.242  1.00  0.00      A1    
ATOM   2477  CB  ALA A 202      14.990  11.338  -7.404  1.00  0.00      A1    
ATOM   2478  HB1 ALA A 202      14.645  10.898  -8.364  1.00  0.00      A1    
ATOM   2479  HB2 ALA A 202      15.414  10.518  -6.784  1.00  0.00      A1    
ATOM   2480  HB3 ALA A 202      14.104  11.756  -6.879  1.00  0.00      A1    
ATOM   2481  C   ALA A 202      16.566  13.163  -6.460  1.00  0.00      A1    
ATOM   2482  O   ALA A 202      17.479  12.694  -5.778  1.00  0.00      A1    
ATOM   2483  N   LEU A 203      15.965  14.314  -6.167  1.00  0.00      A1    
ATOM   2484  HN  LEU A 203      15.246  14.628  -6.783  1.00  0.00      A1    
ATOM   2485  CA  LEU A 203      16.217  15.198  -5.048  1.00  0.00      A1    
ATOM   2486  HA  LEU A 203      17.286  15.274  -4.900  1.00  0.00      A1    
ATOM   2487  CB  LEU A 203      15.691  16.596  -5.366  1.00  0.00      A1    
ATOM   2488  HB1 LEU A 203      16.306  16.996  -6.205  1.00  0.00      A1    
ATOM   2489  HB2 LEU A 203      14.653  16.512  -5.758  1.00  0.00      A1    
ATOM   2490  CG  LEU A 203      15.693  17.670  -4.289  1.00  0.00      A1    
ATOM   2491  HG  LEU A 203      15.287  17.274  -3.327  1.00  0.00      A1    
ATOM   2492  CD1 LEU A 203      17.094  18.257  -4.124  1.00  0.00      A1    
ATOM   2493 HD11 LEU A 203      17.088  19.075  -3.372  1.00  0.00      A1    
ATOM   2494 HD12 LEU A 203      17.808  17.476  -3.785  1.00  0.00      A1    
ATOM   2495 HD13 LEU A 203      17.461  18.674  -5.086  1.00  0.00      A1    
ATOM   2496  CD2 LEU A 203      14.814  18.839  -4.727  1.00  0.00      A1    
ATOM   2497 HD21 LEU A 203      14.793  19.623  -3.939  1.00  0.00      A1    
ATOM   2498 HD22 LEU A 203      15.191  19.308  -5.658  1.00  0.00      A1    
ATOM   2499 HD23 LEU A 203      13.772  18.497  -4.905  1.00  0.00      A1    
ATOM   2500  C   LEU A 203      15.629  14.523  -3.816  1.00  0.00      A1    
ATOM   2501  O   LEU A 203      16.279  14.490  -2.784  1.00  0.00      A1    
ATOM   2502  N   ALA A 204      14.418  13.976  -3.952  1.00  0.00      A1    
ATOM   2503  HN  ALA A 204      13.830  14.163  -4.738  1.00  0.00      A1    
ATOM   2504  CA  ALA A 204      13.869  13.070  -2.968  1.00  0.00      A1    
ATOM   2505  HA  ALA A 204      14.654  12.499  -2.485  1.00  0.00      A1    
ATOM   2506  CB  ALA A 204      13.226  13.774  -1.776  1.00  0.00      A1    
ATOM   2507  HB1 ALA A 204      13.963  14.459  -1.306  1.00  0.00      A1    
ATOM   2508  HB2 ALA A 204      12.351  14.381  -2.095  1.00  0.00      A1    
ATOM   2509  HB3 ALA A 204      12.891  13.048  -1.004  1.00  0.00      A1    
ATOM   2510  C   ALA A 204      12.949  12.055  -3.640  1.00  0.00      A1    
ATOM   2511  O   ALA A 204      12.493  12.293  -4.754  1.00  0.00      A1    
ATOM   2512  N   THR A 205      12.511  11.018  -2.925  1.00  0.00      A1    
ATOM   2513  HN  THR A 205      12.992  10.719  -2.102  1.00  0.00      A1    
ATOM   2514  CA  THR A 205      11.335  10.236  -3.244  1.00  0.00      A1    
ATOM   2515  HA  THR A 205      10.796  10.750  -4.028  1.00  0.00      A1    
ATOM   2516  CB  THR A 205      11.699   8.792  -3.597  1.00  0.00      A1    
ATOM   2517  HB  THR A 205      12.385   8.439  -2.789  1.00  0.00      A1    
ATOM   2518  OG1 THR A 205      12.393   8.925  -4.813  1.00  0.00      A1    
ATOM   2519  HG1 THR A 205      13.327   8.881  -4.570  1.00  0.00      A1    
ATOM   2520  CG2 THR A 205      10.540   7.827  -3.826  1.00  0.00      A1    
ATOM   2521 HG21 THR A 205      10.911   6.789  -3.962  1.00  0.00      A1    
ATOM   2522 HG22 THR A 205       9.853   7.832  -2.953  1.00  0.00      A1    
ATOM   2523 HG23 THR A 205       9.957   8.109  -4.729  1.00  0.00      A1    
ATOM   2524  C   THR A 205      10.450  10.278  -2.012  1.00  0.00      A1    
ATOM   2525  O   THR A 205      10.931  10.347  -0.881  1.00  0.00      A1    
ATOM   2526  N   VAL A 206       9.130  10.118  -2.136  1.00  0.00      A1    
ATOM   2527  HN  VAL A 206       8.720   9.945  -3.028  1.00  0.00      A1    
ATOM   2528  CA  VAL A 206       8.182  10.174  -1.041  1.00  0.00      A1    
ATOM   2529  HA  VAL A 206       8.716   9.996  -0.116  1.00  0.00      A1    
ATOM   2530  CB  VAL A 206       7.428  11.487  -0.834  1.00  0.00      A1    
ATOM   2531  HB  VAL A 206       6.767  11.640  -1.722  1.00  0.00      A1    
ATOM   2532  CG1 VAL A 206       6.548  11.489   0.410  1.00  0.00      A1    
ATOM   2533 HG11 VAL A 206       6.056  12.478   0.532  1.00  0.00      A1    
ATOM   2534 HG12 VAL A 206       5.745  10.726   0.345  1.00  0.00      A1    
ATOM   2535 HG13 VAL A 206       7.154  11.292   1.320  1.00  0.00      A1    
ATOM   2536  CG2 VAL A 206       8.337  12.710  -0.789  1.00  0.00      A1    
ATOM   2537 HG21 VAL A 206       7.747  13.631  -0.598  1.00  0.00      A1    
ATOM   2538 HG22 VAL A 206       9.093  12.605   0.019  1.00  0.00      A1    
ATOM   2539 HG23 VAL A 206       8.872  12.849  -1.751  1.00  0.00      A1    
ATOM   2540  C   VAL A 206       7.170   9.048  -1.208  1.00  0.00      A1    
ATOM   2541  O   VAL A 206       6.596   9.083  -2.292  1.00  0.00      A1    
ATOM   2542  N   GLN A 207       7.146   8.118  -0.249  1.00  0.00      A1    
ATOM   2543  HN  GLN A 207       7.782   8.218   0.514  1.00  0.00      A1    
ATOM   2544  CA  GLN A 207       6.294   6.952  -0.169  1.00  0.00      A1    
ATOM   2545  HA  GLN A 207       5.779   6.889  -1.120  1.00  0.00      A1    
ATOM   2546  CB  GLN A 207       7.108   5.666  -0.063  1.00  0.00      A1    
ATOM   2547  HB1 GLN A 207       7.453   5.589   0.994  1.00  0.00      A1    
ATOM   2548  HB2 GLN A 207       6.440   4.791  -0.236  1.00  0.00      A1    
ATOM   2549  CG  GLN A 207       8.349   5.469  -0.934  1.00  0.00      A1    
ATOM   2550  HG1 GLN A 207       8.057   5.315  -1.995  1.00  0.00      A1    
ATOM   2551  HG2 GLN A 207       9.007   6.361  -0.888  1.00  0.00      A1    
ATOM   2552  CD  GLN A 207       9.133   4.237  -0.502  1.00  0.00      A1    
ATOM   2553  OE1 GLN A 207       9.317   3.322  -1.293  1.00  0.00      A1    
ATOM   2554  NE2 GLN A 207       9.764   4.271   0.677  1.00  0.00      A1    
ATOM   2555 HE21 GLN A 207      10.448   3.554   0.878  1.00  0.00      A1    
ATOM   2556 HE22 GLN A 207       9.488   5.025   1.289  1.00  0.00      A1    
ATOM   2557  C   GLN A 207       5.236   7.062   0.919  1.00  0.00      A1    
ATOM   2558  O   GLN A 207       5.554   7.363   2.072  1.00  0.00      A1    
ATOM   2559  N   GLN A 208       3.991   6.721   0.564  1.00  0.00      A1    
ATOM   2560  HN  GLN A 208       3.685   6.630  -0.382  1.00  0.00      A1    
ATOM   2561  CA  GLN A 208       2.967   6.452   1.554  1.00  0.00      A1    
ATOM   2562  HA  GLN A 208       3.187   7.060   2.423  1.00  0.00      A1    
ATOM   2563  CB  GLN A 208       1.595   6.846   0.986  1.00  0.00      A1    
ATOM   2564  HB1 GLN A 208       1.732   7.817   0.456  1.00  0.00      A1    
ATOM   2565  HB2 GLN A 208       1.292   6.108   0.208  1.00  0.00      A1    
ATOM   2566  CG  GLN A 208       0.449   7.016   1.978  1.00  0.00      A1    
ATOM   2567  HG1 GLN A 208       0.036   6.026   2.266  1.00  0.00      A1    
ATOM   2568  HG2 GLN A 208       0.801   7.520   2.902  1.00  0.00      A1    
ATOM   2569  CD  GLN A 208      -0.720   7.815   1.405  1.00  0.00      A1    
ATOM   2570  OE1 GLN A 208      -1.793   7.250   1.199  1.00  0.00      A1    
ATOM   2571  NE2 GLN A 208      -0.603   9.108   1.085  1.00  0.00      A1    
ATOM   2572 HE21 GLN A 208       0.292   9.566   1.145  1.00  0.00      A1    
ATOM   2573 HE22 GLN A 208      -1.353   9.557   0.570  1.00  0.00      A1    
ATOM   2574  C   GLN A 208       3.027   4.992   1.988  1.00  0.00      A1    
ATOM   2575  O   GLN A 208       3.113   4.064   1.183  1.00  0.00      A1    
ATOM   2576  N   LEU A 209       3.028   4.777   3.303  1.00  0.00      A1    
ATOM   2577  HN  LEU A 209       2.840   5.529   3.931  1.00  0.00      A1    
ATOM   2578  CA  LEU A 209       3.283   3.516   3.950  1.00  0.00      A1    
ATOM   2579  HA  LEU A 209       3.260   2.769   3.167  1.00  0.00      A1    
ATOM   2580  CB  LEU A 209       4.692   3.365   4.520  1.00  0.00      A1    
ATOM   2581  HB1 LEU A 209       4.801   4.121   5.332  1.00  0.00      A1    
ATOM   2582  HB2 LEU A 209       4.779   2.371   5.011  1.00  0.00      A1    
ATOM   2583  CG  LEU A 209       5.914   3.538   3.618  1.00  0.00      A1    
ATOM   2584  HG  LEU A 209       5.792   4.564   3.194  1.00  0.00      A1    
ATOM   2585  CD1 LEU A 209       7.242   3.402   4.342  1.00  0.00      A1    
ATOM   2586 HD11 LEU A 209       8.087   3.490   3.626  1.00  0.00      A1    
ATOM   2587 HD12 LEU A 209       7.352   4.197   5.111  1.00  0.00      A1    
ATOM   2588 HD13 LEU A 209       7.315   2.414   4.845  1.00  0.00      A1    
ATOM   2589  CD2 LEU A 209       5.913   2.542   2.456  1.00  0.00      A1    
ATOM   2590 HD21 LEU A 209       6.802   2.704   1.808  1.00  0.00      A1    
ATOM   2591 HD22 LEU A 209       5.945   1.494   2.815  1.00  0.00      A1    
ATOM   2592 HD23 LEU A 209       5.001   2.671   1.833  1.00  0.00      A1    
ATOM   2593  C   LEU A 209       2.208   3.148   4.969  1.00  0.00      A1    
ATOM   2594  O   LEU A 209       2.458   2.265   5.778  1.00  0.00      A1    
ATOM   2595  N   ASP A 210       1.040   3.792   4.897  1.00  0.00      A1    
ATOM   2596  HN  ASP A 210       0.869   4.619   4.368  1.00  0.00      A1    
ATOM   2597  CA  ASP A 210      -0.132   3.326   5.612  1.00  0.00      A1    
ATOM   2598  HA  ASP A 210      -0.084   2.244   5.664  1.00  0.00      A1    
ATOM   2599  CB  ASP A 210      -0.231   3.973   6.993  1.00  0.00      A1    
ATOM   2600  HB1 ASP A 210       0.669   3.711   7.585  1.00  0.00      A1    
ATOM   2601  HB2 ASP A 210      -0.281   5.076   6.905  1.00  0.00      A1    
ATOM   2602  CG  ASP A 210      -1.443   3.500   7.781  1.00  0.00      A1    
ATOM   2603  OD1 ASP A 210      -2.032   4.409   8.395  1.00  0.00      A1    
ATOM   2604  OD2 ASP A 210      -1.718   2.274   7.786  1.00  0.00      A1    
ATOM   2605  C   ASP A 210      -1.372   3.672   4.807  1.00  0.00      A1    
ATOM   2606  O   ASP A 210      -1.812   4.819   4.898  1.00  0.00      A1    
ATOM   2607  N   PRO A 211      -2.080   2.682   4.243  1.00  0.00      A1    
ATOM   2608  CD  PRO A 211      -3.328   2.839   3.530  1.00  0.00      A1    
ATOM   2609  HD1 PRO A 211      -3.160   2.956   2.435  1.00  0.00      A1    
ATOM   2610  HD2 PRO A 211      -3.904   3.717   3.904  1.00  0.00      A1    
ATOM   2611  CA  PRO A 211      -1.836   1.255   4.176  1.00  0.00      A1    
ATOM   2612  HA  PRO A 211      -1.786   0.813   5.164  1.00  0.00      A1    
ATOM   2613  CB  PRO A 211      -3.005   0.530   3.515  1.00  0.00      A1    
ATOM   2614  HB1 PRO A 211      -3.280  -0.440   3.988  1.00  0.00      A1    
ATOM   2615  HB2 PRO A 211      -2.911   0.402   2.413  1.00  0.00      A1    
ATOM   2616  CG  PRO A 211      -4.101   1.553   3.805  1.00  0.00      A1    
ATOM   2617  HG1 PRO A 211      -4.483   1.492   4.843  1.00  0.00      A1    
ATOM   2618  HG2 PRO A 211      -4.975   1.496   3.116  1.00  0.00      A1    
ATOM   2619  C   PRO A 211      -0.530   0.994   3.449  1.00  0.00      A1    
ATOM   2620  O   PRO A 211       0.080   1.870   2.836  1.00  0.00      A1    
ATOM   2621  N   ILE A 212      -0.191  -0.304   3.442  1.00  0.00      A1    
ATOM   2622  HN  ILE A 212      -0.658  -1.009   3.971  1.00  0.00      A1    
ATOM   2623  CA  ILE A 212       0.913  -0.795   2.642  1.00  0.00      A1    
ATOM   2624  HA  ILE A 212       1.084  -0.055   1.870  1.00  0.00      A1    
ATOM   2625  CB  ILE A 212       2.150  -0.947   3.518  1.00  0.00      A1    
ATOM   2626  HB  ILE A 212       2.159  -0.025   4.152  1.00  0.00      A1    
ATOM   2627  CG2 ILE A 212       2.029  -2.149   4.448  1.00  0.00      A1    
ATOM   2628 HG21 ILE A 212       2.859  -2.158   5.184  1.00  0.00      A1    
ATOM   2629 HG22 ILE A 212       1.076  -2.116   5.016  1.00  0.00      A1    
ATOM   2630 HG23 ILE A 212       2.063  -3.100   3.875  1.00  0.00      A1    
ATOM   2631  CG1 ILE A 212       3.444  -0.915   2.705  1.00  0.00      A1    
ATOM   2632 HG11 ILE A 212       3.544  -1.856   2.119  1.00  0.00      A1    
ATOM   2633 HG12 ILE A 212       3.390  -0.077   1.973  1.00  0.00      A1    
ATOM   2634  CD  ILE A 212       4.709  -0.724   3.534  1.00  0.00      A1    
ATOM   2635  HD1 ILE A 212       5.598  -0.653   2.871  1.00  0.00      A1    
ATOM   2636  HD2 ILE A 212       4.647   0.210   4.134  1.00  0.00      A1    
ATOM   2637  HD3 ILE A 212       4.864  -1.578   4.226  1.00  0.00      A1    
ATOM   2638  C   ILE A 212       0.542  -2.089   1.936  1.00  0.00      A1    
ATOM   2639  O   ILE A 212      -0.236  -2.912   2.412  1.00  0.00      A1    
ATOM   2640  N   TYR A 213       1.052  -2.249   0.711  1.00  0.00      A1    
ATOM   2641  HN  TYR A 213       1.708  -1.611   0.310  1.00  0.00      A1    
ATOM   2642  CA  TYR A 213       0.699  -3.358  -0.139  1.00  0.00      A1    
ATOM   2643  HA  TYR A 213      -0.296  -3.694   0.126  1.00  0.00      A1    
ATOM   2644  CB  TYR A 213       0.802  -3.083  -1.643  1.00  0.00      A1    
ATOM   2645  HB1 TYR A 213       1.766  -2.571  -1.854  1.00  0.00      A1    
ATOM   2646  HB2 TYR A 213       0.803  -4.035  -2.217  1.00  0.00      A1    
ATOM   2647  CG  TYR A 213      -0.272  -2.189  -2.209  1.00  0.00      A1    
ATOM   2648  CD1 TYR A 213      -1.590  -2.665  -2.235  1.00  0.00      A1    
ATOM   2649  HD1 TYR A 213      -1.821  -3.631  -1.808  1.00  0.00      A1    
ATOM   2650  CE1 TYR A 213      -2.573  -1.878  -2.839  1.00  0.00      A1    
ATOM   2651  HE1 TYR A 213      -3.606  -2.193  -2.839  1.00  0.00      A1    
ATOM   2652  CZ  TYR A 213      -2.225  -0.667  -3.462  1.00  0.00      A1    
ATOM   2653  OH  TYR A 213      -3.261   0.040  -3.999  1.00  0.00      A1    
ATOM   2654  HH  TYR A 213      -2.991   0.859  -4.420  1.00  0.00      A1    
ATOM   2655  CD2 TYR A 213       0.104  -0.988  -2.826  1.00  0.00      A1    
ATOM   2656  HD2 TYR A 213       1.134  -0.661  -2.789  1.00  0.00      A1    
ATOM   2657  CE2 TYR A 213      -0.870  -0.265  -3.524  1.00  0.00      A1    
ATOM   2658  HE2 TYR A 213      -0.580   0.584  -4.124  1.00  0.00      A1    
ATOM   2659  C   TYR A 213       1.664  -4.491   0.207  1.00  0.00      A1    
ATOM   2660  O   TYR A 213       2.822  -4.308   0.571  1.00  0.00      A1    
ATOM   2661  N   VAL A 214       1.195  -5.678  -0.178  1.00  0.00      A1    
ATOM   2662  HN  VAL A 214       0.210  -5.765  -0.305  1.00  0.00      A1    
ATOM   2663  CA  VAL A 214       1.942  -6.889  -0.443  1.00  0.00      A1    
ATOM   2664  HA  VAL A 214       2.991  -6.627  -0.381  1.00  0.00      A1    
ATOM   2665  CB  VAL A 214       1.678  -7.967   0.600  1.00  0.00      A1    
ATOM   2666  HB  VAL A 214       0.570  -8.092   0.683  1.00  0.00      A1    
ATOM   2667  CG1 VAL A 214       2.236  -9.359   0.326  1.00  0.00      A1    
ATOM   2668 HG11 VAL A 214       2.010 -10.039   1.175  1.00  0.00      A1    
ATOM   2669 HG12 VAL A 214       1.789  -9.808  -0.585  1.00  0.00      A1    
ATOM   2670 HG13 VAL A 214       3.339  -9.322   0.200  1.00  0.00      A1    
ATOM   2671  CG2 VAL A 214       2.151  -7.483   1.970  1.00  0.00      A1    
ATOM   2672 HG21 VAL A 214       2.003  -8.272   2.738  1.00  0.00      A1    
ATOM   2673 HG22 VAL A 214       3.231  -7.222   1.940  1.00  0.00      A1    
ATOM   2674 HG23 VAL A 214       1.584  -6.587   2.297  1.00  0.00      A1    
ATOM   2675  C   VAL A 214       1.690  -7.440  -1.841  1.00  0.00      A1    
ATOM   2676  O   VAL A 214       0.529  -7.529  -2.242  1.00  0.00      A1    
ATOM   2677  N   ASP A 215       2.764  -7.920  -2.482  1.00  0.00      A1    
ATOM   2678  HN  ASP A 215       3.689  -7.737  -2.159  1.00  0.00      A1    
ATOM   2679  CA  ASP A 215       2.735  -8.738  -3.684  1.00  0.00      A1    
ATOM   2680  HA  ASP A 215       1.712  -8.774  -4.040  1.00  0.00      A1    
ATOM   2681  CB  ASP A 215       3.483  -8.035  -4.811  1.00  0.00      A1    
ATOM   2682  HB1 ASP A 215       4.514  -7.804  -4.476  1.00  0.00      A1    
ATOM   2683  HB2 ASP A 215       3.544  -8.687  -5.705  1.00  0.00      A1    
ATOM   2684  CG  ASP A 215       2.795  -6.731  -5.178  1.00  0.00      A1    
ATOM   2685  OD1 ASP A 215       1.688  -6.775  -5.756  1.00  0.00      A1    
ATOM   2686  OD2 ASP A 215       3.346  -5.648  -4.887  1.00  0.00      A1    
ATOM   2687  C   ASP A 215       3.124 -10.164  -3.320  1.00  0.00      A1    
ATOM   2688  O   ASP A 215       4.283 -10.397  -2.967  1.00  0.00      A1    
ATOM   2689  N   VAL A 216       2.208 -11.130  -3.230  1.00  0.00      A1    
ATOM   2690  HN  VAL A 216       1.238 -10.912  -3.298  1.00  0.00      A1    
ATOM   2691  CA  VAL A 216       2.491 -12.528  -3.034  1.00  0.00      A1    
ATOM   2692  HA  VAL A 216       3.461 -12.614  -2.560  1.00  0.00      A1    
ATOM   2693  CB  VAL A 216       1.434 -13.181  -2.144  1.00  0.00      A1    
ATOM   2694  HB  VAL A 216       1.572 -14.288  -2.213  1.00  0.00      A1    
ATOM   2695  CG1 VAL A 216       1.569 -12.772  -0.676  1.00  0.00      A1    
ATOM   2696 HG11 VAL A 216       0.761 -13.236  -0.071  1.00  0.00      A1    
ATOM   2697 HG12 VAL A 216       2.536 -13.104  -0.245  1.00  0.00      A1    
ATOM   2698 HG13 VAL A 216       1.490 -11.669  -0.567  1.00  0.00      A1    
ATOM   2699  CG2 VAL A 216       0.017 -12.911  -2.646  1.00  0.00      A1    
ATOM   2700 HG21 VAL A 216      -0.734 -13.361  -1.963  1.00  0.00      A1    
ATOM   2701 HG22 VAL A 216      -0.174 -11.818  -2.705  1.00  0.00      A1    
ATOM   2702 HG23 VAL A 216      -0.142 -13.348  -3.654  1.00  0.00      A1    
ATOM   2703  C   VAL A 216       2.581 -13.217  -4.387  1.00  0.00      A1    
ATOM   2704  O   VAL A 216       2.155 -12.716  -5.430  1.00  0.00      A1    
ATOM   2705  N   THR A 217       3.201 -14.393  -4.408  1.00  0.00      A1    
ATOM   2706  HN  THR A 217       3.586 -14.764  -3.563  1.00  0.00      A1    
ATOM   2707  CA  THR A 217       3.391 -15.238  -5.570  1.00  0.00      A1    
ATOM   2708  HA  THR A 217       2.943 -14.728  -6.412  1.00  0.00      A1    
ATOM   2709  CB  THR A 217       4.860 -15.632  -5.705  1.00  0.00      A1    
ATOM   2710  HB  THR A 217       4.871 -16.607  -6.251  1.00  0.00      A1    
ATOM   2711  OG1 THR A 217       5.461 -15.855  -4.442  1.00  0.00      A1    
ATOM   2712  HG1 THR A 217       4.983 -15.348  -3.776  1.00  0.00      A1    
ATOM   2713  CG2 THR A 217       5.660 -14.536  -6.406  1.00  0.00      A1    
ATOM   2714 HG21 THR A 217       6.700 -14.871  -6.604  1.00  0.00      A1    
ATOM   2715 HG22 THR A 217       5.193 -14.278  -7.380  1.00  0.00      A1    
ATOM   2716 HG23 THR A 217       5.704 -13.614  -5.787  1.00  0.00      A1    
ATOM   2717  C   THR A 217       2.594 -16.513  -5.364  1.00  0.00      A1    
ATOM   2718  O   THR A 217       2.697 -17.035  -4.256  1.00  0.00      A1    
ATOM   2719  N   GLN A 218       1.855 -17.029  -6.347  1.00  0.00      A1    
ATOM   2720  HN  GLN A 218       1.889 -16.602  -7.249  1.00  0.00      A1    
ATOM   2721  CA  GLN A 218       0.975 -18.180  -6.260  1.00  0.00      A1    
ATOM   2722  HA  GLN A 218       1.413 -18.815  -5.499  1.00  0.00      A1    
ATOM   2723  CB  GLN A 218      -0.381 -17.715  -5.736  1.00  0.00      A1    
ATOM   2724  HB1 GLN A 218      -0.208 -17.305  -4.714  1.00  0.00      A1    
ATOM   2725  HB2 GLN A 218      -0.743 -16.863  -6.355  1.00  0.00      A1    
ATOM   2726  CG  GLN A 218      -1.411 -18.849  -5.681  1.00  0.00      A1    
ATOM   2727  HG1 GLN A 218      -1.580 -19.268  -6.696  1.00  0.00      A1    
ATOM   2728  HG2 GLN A 218      -1.055 -19.672  -5.028  1.00  0.00      A1    
ATOM   2729  CD  GLN A 218      -2.758 -18.336  -5.172  1.00  0.00      A1    
ATOM   2730  OE1 GLN A 218      -3.139 -17.192  -5.360  1.00  0.00      A1    
ATOM   2731  NE2 GLN A 218      -3.576 -19.145  -4.485  1.00  0.00      A1    
ATOM   2732 HE21 GLN A 218      -4.394 -18.630  -4.179  1.00  0.00      A1    
ATOM   2733 HE22 GLN A 218      -3.530 -20.152  -4.428  1.00  0.00      A1    
ATOM   2734  C   GLN A 218       0.862 -19.003  -7.534  1.00  0.00      A1    
ATOM   2735  O   GLN A 218       0.704 -18.434  -8.612  1.00  0.00      A1    
ATOM   2736  N   SER A 219       0.798 -20.322  -7.348  1.00  0.00      A1    
ATOM   2737  HN  SER A 219       0.836 -20.783  -6.461  1.00  0.00      A1    
ATOM   2738  CA  SER A 219       0.662 -21.219  -8.478  1.00  0.00      A1    
ATOM   2739  HA  SER A 219       1.458 -20.933  -9.153  1.00  0.00      A1    
ATOM   2740  CB  SER A 219       0.690 -22.681  -8.044  1.00  0.00      A1    
ATOM   2741  HB1 SER A 219      -0.263 -22.902  -7.511  1.00  0.00      A1    
ATOM   2742  HB2 SER A 219       0.730 -23.349  -8.934  1.00  0.00      A1    
ATOM   2743  OG  SER A 219       1.767 -22.924  -7.172  1.00  0.00      A1    
ATOM   2744  HG1 SER A 219       1.610 -23.783  -6.760  1.00  0.00      A1    
ATOM   2745  C   SER A 219      -0.654 -21.071  -9.238  1.00  0.00      A1    
ATOM   2746  O   SER A 219      -1.735 -20.972  -8.665  1.00  0.00      A1    
ATOM   2747  N   SER A 220      -0.560 -21.186 -10.562  1.00  0.00      A1    
ATOM   2748  HN  SER A 220       0.258 -21.518 -11.032  1.00  0.00      A1    
ATOM   2749  CA  SER A 220      -1.652 -20.835 -11.448  1.00  0.00      A1    
ATOM   2750  HA  SER A 220      -1.916 -19.840 -11.116  1.00  0.00      A1    
ATOM   2751  CB  SER A 220      -1.151 -20.676 -12.883  1.00  0.00      A1    
ATOM   2752  HB1 SER A 220      -0.946 -21.691 -13.292  1.00  0.00      A1    
ATOM   2753  HB2 SER A 220      -1.941 -20.219 -13.521  1.00  0.00      A1    
ATOM   2754  OG  SER A 220       0.042 -19.926 -12.996  1.00  0.00      A1    
ATOM   2755  HG1 SER A 220       0.386 -20.073 -13.886  1.00  0.00      A1    
ATOM   2756  C   SER A 220      -2.924 -21.678 -11.412  1.00  0.00      A1    
ATOM   2757  O   SER A 220      -3.993 -21.095 -11.285  1.00  0.00      A1    
ATOM   2758  N   ASN A 221      -2.831 -23.009 -11.377  1.00  0.00      A1    
ATOM   2759  HN  ASN A 221      -1.989 -23.483 -11.631  1.00  0.00      A1    
ATOM   2760  CA  ASN A 221      -3.910 -23.880 -10.979  1.00  0.00      A1    
ATOM   2761  HA  ASN A 221      -4.636 -23.741 -11.773  1.00  0.00      A1    
ATOM   2762  CB  ASN A 221      -3.555 -25.343 -11.220  1.00  0.00      A1    
ATOM   2763  HB1 ASN A 221      -4.483 -25.943 -11.099  1.00  0.00      A1    
ATOM   2764  HB2 ASN A 221      -3.199 -25.487 -12.261  1.00  0.00      A1    
ATOM   2765  CG  ASN A 221      -2.522 -25.865 -10.231  1.00  0.00      A1    
ATOM   2766  OD1 ASN A 221      -1.904 -25.156  -9.434  1.00  0.00      A1    
ATOM   2767  ND2 ASN A 221      -2.194 -27.153 -10.370  1.00  0.00      A1    
ATOM   2768 HD21 ASN A 221      -1.640 -27.610  -9.656  1.00  0.00      A1    
ATOM   2769 HD22 ASN A 221      -2.637 -27.753 -11.054  1.00  0.00      A1    
ATOM   2770  C   ASN A 221      -4.613 -23.590  -9.654  1.00  0.00      A1    
ATOM   2771  O   ASN A 221      -5.822 -23.804  -9.628  1.00  0.00      A1    
ATOM   2772  N   ASP A 222      -3.892 -23.259  -8.582  1.00  0.00      A1    
ATOM   2773  HN  ASP A 222      -2.896 -23.277  -8.557  1.00  0.00      A1    
ATOM   2774  CA  ASP A 222      -4.480 -22.835  -7.331  1.00  0.00      A1    
ATOM   2775  HA  ASP A 222      -5.276 -23.541  -7.123  1.00  0.00      A1    
ATOM   2776  CB  ASP A 222      -3.437 -22.998  -6.224  1.00  0.00      A1    
ATOM   2777  HB1 ASP A 222      -2.937 -23.981  -6.335  1.00  0.00      A1    
ATOM   2778  HB2 ASP A 222      -2.666 -22.205  -6.294  1.00  0.00      A1    
ATOM   2779  CG  ASP A 222      -4.016 -22.959  -4.817  1.00  0.00      A1    
ATOM   2780  OD1 ASP A 222      -4.839 -23.846  -4.486  1.00  0.00      A1    
ATOM   2781  OD2 ASP A 222      -3.637 -22.104  -3.985  1.00  0.00      A1    
ATOM   2782  C   ASP A 222      -5.121 -21.455  -7.394  1.00  0.00      A1    
ATOM   2783  O   ASP A 222      -6.213 -21.187  -6.903  1.00  0.00      A1    
ATOM   2784  N   PHE A 223      -4.489 -20.526  -8.126  1.00  0.00      A1    
ATOM   2785  HN  PHE A 223      -3.601 -20.683  -8.556  1.00  0.00      A1    
ATOM   2786  CA  PHE A 223      -5.041 -19.212  -8.357  1.00  0.00      A1    
ATOM   2787  HA  PHE A 223      -5.283 -18.825  -7.375  1.00  0.00      A1    
ATOM   2788  CB  PHE A 223      -4.058 -18.389  -9.185  1.00  0.00      A1    
ATOM   2789  HB1 PHE A 223      -3.219 -18.061  -8.533  1.00  0.00      A1    
ATOM   2790  HB2 PHE A 223      -3.618 -18.997 -10.004  1.00  0.00      A1    
ATOM   2791  CG  PHE A 223      -4.625 -17.125  -9.778  1.00  0.00      A1    
ATOM   2792  CD1 PHE A 223      -5.011 -16.111  -8.889  1.00  0.00      A1    
ATOM   2793  HD1 PHE A 223      -4.818 -16.225  -7.831  1.00  0.00      A1    
ATOM   2794  CE1 PHE A 223      -5.650 -14.932  -9.279  1.00  0.00      A1    
ATOM   2795  HE1 PHE A 223      -5.900 -14.183  -8.541  1.00  0.00      A1    
ATOM   2796  CZ  PHE A 223      -5.918 -14.813 -10.656  1.00  0.00      A1    
ATOM   2797  HZ  PHE A 223      -6.500 -13.972 -11.005  1.00  0.00      A1    
ATOM   2798  CD2 PHE A 223      -4.881 -16.961 -11.136  1.00  0.00      A1    
ATOM   2799  HD2 PHE A 223      -4.670 -17.765 -11.827  1.00  0.00      A1    
ATOM   2800  CE2 PHE A 223      -5.437 -15.754 -11.568  1.00  0.00      A1    
ATOM   2801  HE2 PHE A 223      -5.500 -15.538 -12.625  1.00  0.00      A1    
ATOM   2802  C   PHE A 223      -6.334 -19.242  -9.156  1.00  0.00      A1    
ATOM   2803  O   PHE A 223      -7.246 -18.475  -8.866  1.00  0.00      A1    
ATOM   2804  N   LEU A 224      -6.511 -20.230 -10.032  1.00  0.00      A1    
ATOM   2805  HN  LEU A 224      -5.803 -20.908 -10.218  1.00  0.00      A1    
ATOM   2806  CA  LEU A 224      -7.726 -20.418 -10.789  1.00  0.00      A1    
ATOM   2807  HA  LEU A 224      -8.163 -19.437 -10.927  1.00  0.00      A1    
ATOM   2808  CB  LEU A 224      -7.294 -21.036 -12.119  1.00  0.00      A1    
ATOM   2809  HB1 LEU A 224      -6.493 -21.777 -11.893  1.00  0.00      A1    
ATOM   2810  HB2 LEU A 224      -8.143 -21.620 -12.539  1.00  0.00      A1    
ATOM   2811  CG  LEU A 224      -6.759 -20.094 -13.185  1.00  0.00      A1    
ATOM   2812  HG  LEU A 224      -5.833 -19.738 -12.672  1.00  0.00      A1    
ATOM   2813  CD1 LEU A 224      -6.340 -20.952 -14.376  1.00  0.00      A1    
ATOM   2814 HD11 LEU A 224      -5.983 -20.312 -15.211  1.00  0.00      A1    
ATOM   2815 HD12 LEU A 224      -5.519 -21.644 -14.090  1.00  0.00      A1    
ATOM   2816 HD13 LEU A 224      -7.196 -21.557 -14.744  1.00  0.00      A1    
ATOM   2817  CD2 LEU A 224      -7.588 -18.870 -13.568  1.00  0.00      A1    
ATOM   2818 HD21 LEU A 224      -7.059 -18.272 -14.342  1.00  0.00      A1    
ATOM   2819 HD22 LEU A 224      -8.576 -19.157 -13.981  1.00  0.00      A1    
ATOM   2820 HD23 LEU A 224      -7.755 -18.220 -12.682  1.00  0.00      A1    
ATOM   2821  C   LEU A 224      -8.725 -21.260 -10.017  1.00  0.00      A1    
ATOM   2822  O   LEU A 224      -9.880 -20.857 -10.074  1.00  0.00      A1    
ATOM   2823  N   ARG A 225      -8.393 -22.359  -9.326  1.00  0.00      A1    
ATOM   2824  HN  ARG A 225      -7.516 -22.802  -9.496  1.00  0.00      A1    
ATOM   2825  CA  ARG A 225      -9.244 -22.965  -8.322  1.00  0.00      A1    
ATOM   2826  HA  ARG A 225     -10.087 -23.411  -8.836  1.00  0.00      A1    
ATOM   2827  CB  ARG A 225      -8.479 -24.074  -7.605  1.00  0.00      A1    
ATOM   2828  HB1 ARG A 225      -8.057 -24.732  -8.402  1.00  0.00      A1    
ATOM   2829  HB2 ARG A 225      -7.605 -23.639  -7.072  1.00  0.00      A1    
ATOM   2830  CG  ARG A 225      -9.315 -24.934  -6.666  1.00  0.00      A1    
ATOM   2831  HG1 ARG A 225      -9.959 -24.266  -6.053  1.00  0.00      A1    
ATOM   2832  HG2 ARG A 225     -10.017 -25.553  -7.271  1.00  0.00      A1    
ATOM   2833  CD  ARG A 225      -8.383 -25.836  -5.851  1.00  0.00      A1    
ATOM   2834  HD1 ARG A 225      -8.988 -26.592  -5.300  1.00  0.00      A1    
ATOM   2835  HD2 ARG A 225      -7.655 -26.369  -6.505  1.00  0.00      A1    
ATOM   2836  NE  ARG A 225      -7.595 -25.058  -4.890  1.00  0.00      A1    
ATOM   2837  HE  ARG A 225      -6.745 -24.645  -5.242  1.00  0.00      A1    
ATOM   2838  CZ  ARG A 225      -7.864 -24.868  -3.588  1.00  0.00      A1    
ATOM   2839  NH1 ARG A 225      -9.016 -25.099  -2.946  1.00  0.00      A1    
ATOM   2840 HH11 ARG A 225      -9.875 -25.163  -3.462  1.00  0.00      A1    
ATOM   2841 HH12 ARG A 225      -8.939 -25.031  -1.944  1.00  0.00      A1    
ATOM   2842  NH2 ARG A 225      -6.870 -24.399  -2.812  1.00  0.00      A1    
ATOM   2843 HH21 ARG A 225      -7.013 -24.292  -1.826  1.00  0.00      A1    
ATOM   2844 HH22 ARG A 225      -5.991 -24.147  -3.251  1.00  0.00      A1    
ATOM   2845  C   ARG A 225      -9.815 -21.962  -7.342  1.00  0.00      A1    
ATOM   2846  O   ARG A 225     -11.026 -21.997  -7.128  1.00  0.00      A1    
ATOM   2847  N   LEU A 226      -9.076 -20.973  -6.824  1.00  0.00      A1    
ATOM   2848  HN  LEU A 226      -8.129 -20.840  -7.109  1.00  0.00      A1    
ATOM   2849  CA  LEU A 226      -9.538 -20.023  -5.836  1.00  0.00      A1    
ATOM   2850  HA  LEU A 226     -10.247 -20.573  -5.231  1.00  0.00      A1    
ATOM   2851  CB  LEU A 226      -8.414 -19.678  -4.861  1.00  0.00      A1    
ATOM   2852  HB1 LEU A 226      -7.556 -19.304  -5.467  1.00  0.00      A1    
ATOM   2853  HB2 LEU A 226      -8.737 -18.825  -4.224  1.00  0.00      A1    
ATOM   2854  CG  LEU A 226      -7.974 -20.874  -4.023  1.00  0.00      A1    
ATOM   2855  HG  LEU A 226      -7.898 -21.745  -4.718  1.00  0.00      A1    
ATOM   2856  CD1 LEU A 226      -6.636 -20.544  -3.368  1.00  0.00      A1    
ATOM   2857 HD11 LEU A 226      -6.308 -21.377  -2.710  1.00  0.00      A1    
ATOM   2858 HD12 LEU A 226      -5.853 -20.379  -4.139  1.00  0.00      A1    
ATOM   2859 HD13 LEU A 226      -6.718 -19.625  -2.749  1.00  0.00      A1    
ATOM   2860  CD2 LEU A 226      -8.901 -21.264  -2.876  1.00  0.00      A1    
ATOM   2861 HD21 LEU A 226      -8.502 -22.154  -2.342  1.00  0.00      A1    
ATOM   2862 HD22 LEU A 226      -9.003 -20.445  -2.136  1.00  0.00      A1    
ATOM   2863 HD23 LEU A 226      -9.913 -21.515  -3.262  1.00  0.00      A1    
ATOM   2864  C   LEU A 226     -10.258 -18.811  -6.397  1.00  0.00      A1    
ATOM   2865  O   LEU A 226     -11.146 -18.238  -5.776  1.00  0.00      A1    
ATOM   2866  N   LYS A 227      -9.887 -18.387  -7.613  1.00  0.00      A1    
ATOM   2867  HN  LYS A 227      -9.017 -18.624  -8.043  1.00  0.00      A1    
ATOM   2868  CA  LYS A 227     -10.746 -17.537  -8.398  1.00  0.00      A1    
ATOM   2869  HA  LYS A 227     -10.872 -16.638  -7.807  1.00  0.00      A1    
ATOM   2870  CB  LYS A 227     -10.085 -17.076  -9.696  1.00  0.00      A1    
ATOM   2871  HB1 LYS A 227      -9.091 -16.652  -9.425  1.00  0.00      A1    
ATOM   2872  HB2 LYS A 227      -9.882 -17.965 -10.335  1.00  0.00      A1    
ATOM   2873  CG  LYS A 227     -10.798 -16.026 -10.547  1.00  0.00      A1    
ATOM   2874  HG1 LYS A 227     -11.699 -16.486 -11.014  1.00  0.00      A1    
ATOM   2875  HG2 LYS A 227     -11.151 -15.202  -9.885  1.00  0.00      A1    
ATOM   2876  CD  LYS A 227      -9.813 -15.540 -11.612  1.00  0.00      A1    
ATOM   2877  HD1 LYS A 227      -9.067 -14.873 -11.123  1.00  0.00      A1    
ATOM   2878  HD2 LYS A 227      -9.262 -16.426 -12.005  1.00  0.00      A1    
ATOM   2879  CE  LYS A 227     -10.654 -14.841 -12.670  1.00  0.00      A1    
ATOM   2880  HE1 LYS A 227     -11.514 -15.481 -12.970  1.00  0.00      A1    
ATOM   2881  HE2 LYS A 227     -11.051 -13.878 -12.280  1.00  0.00      A1    
ATOM   2882  NZ  LYS A 227      -9.898 -14.531 -13.898  1.00  0.00      A1    
ATOM   2883  HZ1 LYS A 227      -9.523 -15.357 -14.336  1.00  0.00      A1    
ATOM   2884  HZ2 LYS A 227      -9.183 -13.814 -13.846  1.00  0.00      A1    
ATOM   2885  HZ3 LYS A 227     -10.528 -14.199 -14.610  1.00  0.00      A1    
ATOM   2886  C   LYS A 227     -12.132 -18.093  -8.680  1.00  0.00      A1    
ATOM   2887  O   LYS A 227     -13.102 -17.333  -8.641  1.00  0.00      A1    
ATOM   2888  N   GLN A 228     -12.271 -19.390  -8.972  1.00  0.00      A1    
ATOM   2889  HN  GLN A 228     -11.464 -19.960  -9.117  1.00  0.00      A1    
ATOM   2890  CA  GLN A 228     -13.533 -20.090  -9.107  1.00  0.00      A1    
ATOM   2891  HA  GLN A 228     -14.170 -19.516  -9.768  1.00  0.00      A1    
ATOM   2892  CB  GLN A 228     -13.257 -21.445  -9.766  1.00  0.00      A1    
ATOM   2893  HB1 GLN A 228     -12.823 -21.232 -10.771  1.00  0.00      A1    
ATOM   2894  HB2 GLN A 228     -12.465 -21.979  -9.193  1.00  0.00      A1    
ATOM   2895  CG  GLN A 228     -14.538 -22.257  -9.887  1.00  0.00      A1    
ATOM   2896  HG1 GLN A 228     -14.822 -22.682  -8.900  1.00  0.00      A1    
ATOM   2897  HG2 GLN A 228     -15.376 -21.619 -10.237  1.00  0.00      A1    
ATOM   2898  CD  GLN A 228     -14.389 -23.440 -10.841  1.00  0.00      A1    
ATOM   2899  OE1 GLN A 228     -13.313 -23.810 -11.314  1.00  0.00      A1    
ATOM   2900  NE2 GLN A 228     -15.438 -24.258 -10.900  1.00  0.00      A1    
ATOM   2901 HE21 GLN A 228     -15.315 -25.088 -11.475  1.00  0.00      A1    
ATOM   2902 HE22 GLN A 228     -16.315 -24.024 -10.460  1.00  0.00      A1    
ATOM   2903  C   GLN A 228     -14.206 -20.132  -7.745  1.00  0.00      A1    
ATOM   2904  O   GLN A 228     -15.432 -20.135  -7.657  1.00  0.00      A1    
ATOM   2905  N   GLU A 229     -13.496 -20.250  -6.621  1.00  0.00      A1    
ATOM   2906  HN  GLU A 229     -12.504 -20.269  -6.712  1.00  0.00      A1    
ATOM   2907  CA  GLU A 229     -13.966 -20.358  -5.249  1.00  0.00      A1    
ATOM   2908  HA  GLU A 229     -14.823 -21.018  -5.201  1.00  0.00      A1    
ATOM   2909  CB  GLU A 229     -12.829 -20.870  -4.376  1.00  0.00      A1    
ATOM   2910  HB1 GLU A 229     -12.248 -21.616  -4.965  1.00  0.00      A1    
ATOM   2911  HB2 GLU A 229     -12.122 -20.040  -4.153  1.00  0.00      A1    
ATOM   2912  CG  GLU A 229     -13.086 -21.549  -3.039  1.00  0.00      A1    
ATOM   2913  HG1 GLU A 229     -12.144 -21.985  -2.659  1.00  0.00      A1    
ATOM   2914  HG2 GLU A 229     -13.480 -20.827  -2.296  1.00  0.00      A1    
ATOM   2915  CD  GLU A 229     -14.069 -22.697  -3.226  1.00  0.00      A1    
ATOM   2916  OE1 GLU A 229     -15.250 -22.432  -3.533  1.00  0.00      A1    
ATOM   2917  OE2 GLU A 229     -13.541 -23.816  -3.028  1.00  0.00      A1    
ATOM   2918  C   GLU A 229     -14.439 -18.969  -4.828  1.00  0.00      A1    
ATOM   2919  O   GLU A 229     -15.353 -18.949  -3.996  1.00  0.00      A1    
ATOM   2920  N   LEU A 230     -13.888 -17.832  -5.256  1.00  0.00      A1    
ATOM   2921  HN  LEU A 230     -13.031 -17.870  -5.765  1.00  0.00      A1    
ATOM   2922  CA  LEU A 230     -14.405 -16.496  -5.063  1.00  0.00      A1    
ATOM   2923  HA  LEU A 230     -14.718 -16.406  -4.031  1.00  0.00      A1    
ATOM   2924  CB  LEU A 230     -13.370 -15.379  -5.221  1.00  0.00      A1    
ATOM   2925  HB1 LEU A 230     -12.596 -15.534  -4.434  1.00  0.00      A1    
ATOM   2926  HB2 LEU A 230     -12.848 -15.505  -6.195  1.00  0.00      A1    
ATOM   2927  CG  LEU A 230     -13.989 -13.996  -5.080  1.00  0.00      A1    
ATOM   2928  HG  LEU A 230     -14.765 -13.949  -5.882  1.00  0.00      A1    
ATOM   2929  CD1 LEU A 230     -14.509 -13.660  -3.681  1.00  0.00      A1    
ATOM   2930 HD11 LEU A 230     -14.900 -12.620  -3.650  1.00  0.00      A1    
ATOM   2931 HD12 LEU A 230     -15.330 -14.351  -3.392  1.00  0.00      A1    
ATOM   2932 HD13 LEU A 230     -13.696 -13.748  -2.929  1.00  0.00      A1    
ATOM   2933  CD2 LEU A 230     -13.013 -12.839  -5.298  1.00  0.00      A1    
ATOM   2934 HD21 LEU A 230     -13.540 -11.865  -5.198  1.00  0.00      A1    
ATOM   2935 HD22 LEU A 230     -12.189 -12.853  -4.557  1.00  0.00      A1    
ATOM   2936 HD23 LEU A 230     -12.570 -12.891  -6.316  1.00  0.00      A1    
ATOM   2937  C   LEU A 230     -15.637 -16.326  -5.932  1.00  0.00      A1    
ATOM   2938  O   LEU A 230     -16.563 -15.643  -5.508  1.00  0.00      A1    
ATOM   2939  N   ALA A 231     -15.855 -16.972  -7.085  1.00  0.00      A1    
ATOM   2940  HN  ALA A 231     -15.118 -17.549  -7.436  1.00  0.00      A1    
ATOM   2941  CA  ALA A 231     -17.056 -16.932  -7.898  1.00  0.00      A1    
ATOM   2942  HA  ALA A 231     -17.439 -15.921  -7.978  1.00  0.00      A1    
ATOM   2943  CB  ALA A 231     -16.669 -17.351  -9.311  1.00  0.00      A1    
ATOM   2944  HB1 ALA A 231     -15.898 -16.656  -9.708  1.00  0.00      A1    
ATOM   2945  HB2 ALA A 231     -16.241 -18.377  -9.320  1.00  0.00      A1    
ATOM   2946  HB3 ALA A 231     -17.541 -17.325  -9.999  1.00  0.00      A1    
ATOM   2947  C   ALA A 231     -18.152 -17.755  -7.249  1.00  0.00      A1    
ATOM   2948  O   ALA A 231     -19.343 -17.525  -7.461  1.00  0.00      A1    
ATOM   2949  N   ASN A 232     -17.817 -18.790  -6.472  1.00  0.00      A1    
ATOM   2950  HN  ASN A 232     -16.880 -19.135  -6.425  1.00  0.00      A1    
ATOM   2951  CA  ASN A 232     -18.766 -19.505  -5.632  1.00  0.00      A1    
ATOM   2952  HA  ASN A 232     -19.693 -19.492  -6.195  1.00  0.00      A1    
ATOM   2953  CB  ASN A 232     -18.268 -20.942  -5.643  1.00  0.00      A1    
ATOM   2954  HB1 ASN A 232     -18.011 -21.205  -6.692  1.00  0.00      A1    
ATOM   2955  HB2 ASN A 232     -17.341 -21.033  -5.040  1.00  0.00      A1    
ATOM   2956  CG  ASN A 232     -19.311 -21.935  -5.153  1.00  0.00      A1    
ATOM   2957  OD1 ASN A 232     -20.139 -22.527  -5.837  1.00  0.00      A1    
ATOM   2958  ND2 ASN A 232     -19.243 -22.242  -3.845  1.00  0.00      A1    
ATOM   2959 HD21 ASN A 232     -19.797 -23.033  -3.562  1.00  0.00      A1    
ATOM   2960 HD22 ASN A 232     -18.514 -21.876  -3.253  1.00  0.00      A1    
ATOM   2961  C   ASN A 232     -19.033 -18.835  -4.287  1.00  0.00      A1    
ATOM   2962  O   ASN A 232     -19.874 -19.320  -3.537  1.00  0.00      A1    
ATOM   2963  N   GLY A 233     -18.399 -17.684  -4.025  1.00  0.00      A1    
ATOM   2964  HN  GLY A 233     -17.791 -17.301  -4.720  1.00  0.00      A1    
ATOM   2965  CA  GLY A 233     -18.511 -16.918  -2.798  1.00  0.00      A1    
ATOM   2966  HA1 GLY A 233     -19.561 -16.677  -2.706  1.00  0.00      A1    
ATOM   2967  HA2 GLY A 233     -17.868 -16.058  -2.932  1.00  0.00      A1    
ATOM   2968  C   GLY A 233     -18.078 -17.634  -1.525  1.00  0.00      A1    
ATOM   2969  O   GLY A 233     -18.483 -17.247  -0.435  1.00  0.00      A1    
ATOM   2970  N   THR A 234     -17.196 -18.630  -1.634  1.00  0.00      A1    
ATOM   2971  HN  THR A 234     -16.700 -18.784  -2.488  1.00  0.00      A1    
ATOM   2972  CA  THR A 234     -16.866 -19.567  -0.575  1.00  0.00      A1    
ATOM   2973  HA  THR A 234     -17.794 -19.748  -0.050  1.00  0.00      A1    
ATOM   2974  CB  THR A 234     -16.276 -20.853  -1.133  1.00  0.00      A1    
ATOM   2975  HB  THR A 234     -15.233 -20.604  -1.448  1.00  0.00      A1    
ATOM   2976  OG1 THR A 234     -17.031 -21.202  -2.277  1.00  0.00      A1    
ATOM   2977  HG1 THR A 234     -16.377 -21.584  -2.868  1.00  0.00      A1    
ATOM   2978  CG2 THR A 234     -16.191 -22.046  -0.190  1.00  0.00      A1    
ATOM   2979 HG21 THR A 234     -15.644 -22.887  -0.665  1.00  0.00      A1    
ATOM   2980 HG22 THR A 234     -15.649 -21.768   0.739  1.00  0.00      A1    
ATOM   2981 HG23 THR A 234     -17.204 -22.405   0.093  1.00  0.00      A1    
ATOM   2982  C   THR A 234     -15.902 -18.966   0.442  1.00  0.00      A1    
ATOM   2983  O   THR A 234     -15.730 -19.395   1.579  1.00  0.00      A1    
ATOM   2984  N   LEU A 235     -15.300 -17.832   0.074  1.00  0.00      A1    
ATOM   2985  HN  LEU A 235     -15.468 -17.352  -0.785  1.00  0.00      A1    
ATOM   2986  CA  LEU A 235     -14.321 -17.193   0.932  1.00  0.00      A1    
ATOM   2987  HA  LEU A 235     -13.882 -17.985   1.524  1.00  0.00      A1    
ATOM   2988  CB  LEU A 235     -13.353 -16.501  -0.030  1.00  0.00      A1    
ATOM   2989  HB1 LEU A 235     -13.928 -15.708  -0.562  1.00  0.00      A1    
ATOM   2990  HB2 LEU A 235     -12.573 -15.972   0.560  1.00  0.00      A1    
ATOM   2991  CG  LEU A 235     -12.701 -17.400  -1.071  1.00  0.00      A1    
ATOM   2992  HG  LEU A 235     -13.560 -17.740  -1.698  1.00  0.00      A1    
ATOM   2993  CD1 LEU A 235     -11.633 -16.668  -1.889  1.00  0.00      A1    
ATOM   2994 HD11 LEU A 235     -11.145 -17.364  -2.605  1.00  0.00      A1    
ATOM   2995 HD12 LEU A 235     -12.086 -15.834  -2.467  1.00  0.00      A1    
ATOM   2996 HD13 LEU A 235     -10.848 -16.248  -1.224  1.00  0.00      A1    
ATOM   2997  CD2 LEU A 235     -11.994 -18.633  -0.533  1.00  0.00      A1    
ATOM   2998 HD21 LEU A 235     -11.569 -19.230  -1.369  1.00  0.00      A1    
ATOM   2999 HD22 LEU A 235     -11.160 -18.364   0.146  1.00  0.00      A1    
ATOM   3000 HD23 LEU A 235     -12.706 -19.277   0.027  1.00  0.00      A1    
ATOM   3001  C   LEU A 235     -14.944 -16.192   1.894  1.00  0.00      A1    
ATOM   3002  O   LEU A 235     -16.167 -16.108   1.956  1.00  0.00      A1    
ATOM   3003  N   LYS A 236     -14.113 -15.441   2.619  1.00  0.00      A1    
ATOM   3004  HN  LYS A 236     -13.129 -15.588   2.533  1.00  0.00      A1    
ATOM   3005  CA  LYS A 236     -14.500 -14.399   3.550  1.00  0.00      A1    
ATOM   3006  HA  LYS A 236     -15.521 -14.602   3.850  1.00  0.00      A1    
ATOM   3007  CB  LYS A 236     -13.722 -14.453   4.858  1.00  0.00      A1    
ATOM   3008  HB1 LYS A 236     -12.652 -14.259   4.612  1.00  0.00      A1    
ATOM   3009  HB2 LYS A 236     -14.050 -13.612   5.510  1.00  0.00      A1    
ATOM   3010  CG  LYS A 236     -13.881 -15.808   5.529  1.00  0.00      A1    
ATOM   3011  HG1 LYS A 236     -14.956 -15.971   5.771  1.00  0.00      A1    
ATOM   3012  HG2 LYS A 236     -13.577 -16.605   4.812  1.00  0.00      A1    
ATOM   3013  CD  LYS A 236     -13.031 -15.806   6.791  1.00  0.00      A1    
ATOM   3014  HD1 LYS A 236     -11.967 -15.960   6.499  1.00  0.00      A1    
ATOM   3015  HD2 LYS A 236     -13.106 -14.797   7.258  1.00  0.00      A1    
ATOM   3016  CE  LYS A 236     -13.538 -16.904   7.728  1.00  0.00      A1    
ATOM   3017  HE1 LYS A 236     -14.630 -16.790   7.907  1.00  0.00      A1    
ATOM   3018  HE2 LYS A 236     -13.357 -17.909   7.287  1.00  0.00      A1    
ATOM   3019  NZ  LYS A 236     -12.897 -16.907   9.052  1.00  0.00      A1    
ATOM   3020  HZ1 LYS A 236     -13.058 -16.092   9.632  1.00  0.00      A1    
ATOM   3021  HZ2 LYS A 236     -11.887 -16.976   9.059  1.00  0.00      A1    
ATOM   3022  HZ3 LYS A 236     -13.306 -17.718   9.486  1.00  0.00      A1    
ATOM   3023  C   LYS A 236     -14.487 -13.030   2.880  1.00  0.00      A1    
ATOM   3024  O   LYS A 236     -13.482 -12.615   2.315  1.00  0.00      A1    
ATOM   3025  N   GLN A 237     -15.562 -12.262   3.075  1.00  0.00      A1    
ATOM   3026  HN  GLN A 237     -16.360 -12.619   3.558  1.00  0.00      A1    
ATOM   3027  CA  GLN A 237     -15.694 -10.892   2.634  1.00  0.00      A1    
ATOM   3028  HA  GLN A 237     -14.757 -10.416   2.894  1.00  0.00      A1    
ATOM   3029  CB  GLN A 237     -15.924 -10.808   1.127  1.00  0.00      A1    
ATOM   3030  HB1 GLN A 237     -16.038  -9.727   0.878  1.00  0.00      A1    
ATOM   3031  HB2 GLN A 237     -15.009 -11.154   0.594  1.00  0.00      A1    
ATOM   3032  CG  GLN A 237     -17.127 -11.541   0.562  1.00  0.00      A1    
ATOM   3033  HG1 GLN A 237     -17.220 -12.547   1.024  1.00  0.00      A1    
ATOM   3034  HG2 GLN A 237     -18.062 -10.982   0.772  1.00  0.00      A1    
ATOM   3035  CD  GLN A 237     -17.048 -11.781  -0.937  1.00  0.00      A1    
ATOM   3036  OE1 GLN A 237     -16.409 -11.028  -1.678  1.00  0.00      A1    
ATOM   3037  NE2 GLN A 237     -17.839 -12.739  -1.419  1.00  0.00      A1    
ATOM   3038 HE21 GLN A 237     -17.928 -12.813  -2.426  1.00  0.00      A1    
ATOM   3039 HE22 GLN A 237     -18.315 -13.353  -0.769  1.00  0.00      A1    
ATOM   3040  C   GLN A 237     -16.813 -10.107   3.313  1.00  0.00      A1    
ATOM   3041  O   GLN A 237     -17.814 -10.637   3.778  1.00  0.00      A1    
ATOM   3042  N   GLU A 238     -16.656  -8.781   3.159  1.00  0.00      A1    
ATOM   3043  HN  GLU A 238     -15.796  -8.384   2.850  1.00  0.00      A1    
ATOM   3044  CA  GLU A 238     -17.697  -7.804   3.420  1.00  0.00      A1    
ATOM   3045  HA  GLU A 238     -18.635  -8.339   3.343  1.00  0.00      A1    
ATOM   3046  CB  GLU A 238     -17.713  -7.426   4.895  1.00  0.00      A1    
ATOM   3047  HB1 GLU A 238     -18.537  -6.693   5.057  1.00  0.00      A1    
ATOM   3048  HB2 GLU A 238     -17.972  -8.317   5.510  1.00  0.00      A1    
ATOM   3049  CG  GLU A 238     -16.409  -6.817   5.399  1.00  0.00      A1    
ATOM   3050  HG1 GLU A 238     -15.582  -7.533   5.241  1.00  0.00      A1    
ATOM   3051  HG2 GLU A 238     -16.180  -5.873   4.867  1.00  0.00      A1    
ATOM   3052  CD  GLU A 238     -16.431  -6.535   6.897  1.00  0.00      A1    
ATOM   3053  OE1 GLU A 238     -16.312  -7.513   7.667  1.00  0.00      A1    
ATOM   3054  OE2 GLU A 238     -16.648  -5.352   7.257  1.00  0.00      A1    
ATOM   3055  C   GLU A 238     -17.763  -6.639   2.452  1.00  0.00      A1    
ATOM   3056  O   GLU A 238     -18.826  -6.021   2.350  1.00  0.00      A1    
ATOM   3057  N   ASN A 239     -16.700  -6.329   1.696  1.00  0.00      A1    
ATOM   3058  HN  ASN A 239     -15.862  -6.870   1.751  1.00  0.00      A1    
ATOM   3059  CA  ASN A 239     -16.644  -5.228   0.757  1.00  0.00      A1    
ATOM   3060  HA  ASN A 239     -17.676  -4.966   0.552  1.00  0.00      A1    
ATOM   3061  CB  ASN A 239     -15.916  -4.102   1.492  1.00  0.00      A1    
ATOM   3062  HB1 ASN A 239     -16.331  -4.044   2.522  1.00  0.00      A1    
ATOM   3063  HB2 ASN A 239     -14.835  -4.335   1.581  1.00  0.00      A1    
ATOM   3064  CG  ASN A 239     -16.060  -2.709   0.890  1.00  0.00      A1    
ATOM   3065  OD1 ASN A 239     -16.504  -2.471  -0.231  1.00  0.00      A1    
ATOM   3066  ND2 ASN A 239     -15.619  -1.630   1.538  1.00  0.00      A1    
ATOM   3067 HD21 ASN A 239     -15.759  -0.668   1.239  1.00  0.00      A1    
ATOM   3068 HD22 ASN A 239     -15.175  -1.828   2.419  1.00  0.00      A1    
ATOM   3069  C   ASN A 239     -16.007  -5.641  -0.552  1.00  0.00      A1    
ATOM   3070  O   ASN A 239     -15.076  -4.974  -0.984  1.00  0.00      A1    
ATOM   3071  N   GLY A 240     -16.526  -6.680  -1.224  1.00  0.00      A1    
ATOM   3072  HN  GLY A 240     -17.208  -7.224  -0.737  1.00  0.00      A1    
ATOM   3073  CA  GLY A 240     -16.223  -7.115  -2.570  1.00  0.00      A1    
ATOM   3074  HA1 GLY A 240     -16.274  -6.204  -3.150  1.00  0.00      A1    
ATOM   3075  HA2 GLY A 240     -17.004  -7.829  -2.794  1.00  0.00      A1    
ATOM   3076  C   GLY A 240     -14.879  -7.782  -2.855  1.00  0.00      A1    
ATOM   3077  O   GLY A 240     -14.597  -8.092  -4.004  1.00  0.00      A1    
ATOM   3078  N   LYS A 241     -14.053  -7.864  -1.814  1.00  0.00      A1    
ATOM   3079  HN  LYS A 241     -14.368  -7.606  -0.902  1.00  0.00      A1    
ATOM   3080  CA  LYS A 241     -12.671  -8.315  -1.886  1.00  0.00      A1    
ATOM   3081  HA  LYS A 241     -12.529  -8.789  -2.850  1.00  0.00      A1    
ATOM   3082  CB  LYS A 241     -11.759  -7.095  -1.809  1.00  0.00      A1    
ATOM   3083  HB1 LYS A 241     -12.026  -6.544  -0.877  1.00  0.00      A1    
ATOM   3084  HB2 LYS A 241     -10.707  -7.436  -1.680  1.00  0.00      A1    
ATOM   3085  CG  LYS A 241     -11.836  -6.115  -2.971  1.00  0.00      A1    
ATOM   3086  HG1 LYS A 241     -12.850  -5.655  -2.993  1.00  0.00      A1    
ATOM   3087  HG2 LYS A 241     -11.103  -5.293  -2.802  1.00  0.00      A1    
ATOM   3088  CD  LYS A 241     -11.584  -6.697  -4.359  1.00  0.00      A1    
ATOM   3089  HD1 LYS A 241     -10.552  -7.115  -4.383  1.00  0.00      A1    
ATOM   3090  HD2 LYS A 241     -12.291  -7.545  -4.513  1.00  0.00      A1    
ATOM   3091  CE  LYS A 241     -11.772  -5.636  -5.432  1.00  0.00      A1    
ATOM   3092  HE1 LYS A 241     -12.782  -5.176  -5.353  1.00  0.00      A1    
ATOM   3093  HE2 LYS A 241     -11.010  -4.832  -5.325  1.00  0.00      A1    
ATOM   3094  NZ  LYS A 241     -11.638  -6.220  -6.771  1.00  0.00      A1    
ATOM   3095  HZ1 LYS A 241     -12.126  -7.100  -6.834  1.00  0.00      A1    
ATOM   3096  HZ2 LYS A 241     -10.665  -6.411  -6.990  1.00  0.00      A1    
ATOM   3097  HZ3 LYS A 241     -11.938  -5.510  -7.421  1.00  0.00      A1    
ATOM   3098  C   LYS A 241     -12.415  -9.368  -0.821  1.00  0.00      A1    
ATOM   3099  O   LYS A 241     -12.819  -9.196   0.333  1.00  0.00      A1    
ATOM   3100  N   ALA A 242     -11.838 -10.508  -1.184  1.00  0.00      A1    
ATOM   3101  HN  ALA A 242     -11.598 -10.695  -2.136  1.00  0.00      A1    
ATOM   3102  CA  ALA A 242     -11.513 -11.563  -0.240  1.00  0.00      A1    
ATOM   3103  HA  ALA A 242     -12.408 -11.893   0.276  1.00  0.00      A1    
ATOM   3104  CB  ALA A 242     -10.941 -12.718  -1.060  1.00  0.00      A1    
ATOM   3105  HB1 ALA A 242     -11.698 -13.063  -1.796  1.00  0.00      A1    
ATOM   3106  HB2 ALA A 242     -10.037 -12.399  -1.623  1.00  0.00      A1    
ATOM   3107  HB3 ALA A 242     -10.670 -13.582  -0.416  1.00  0.00      A1    
ATOM   3108  C   ALA A 242     -10.549 -11.085   0.836  1.00  0.00      A1    
ATOM   3109  O   ALA A 242      -9.545 -10.413   0.626  1.00  0.00      A1    
ATOM   3110  N   LYS A 243     -10.893 -11.367   2.095  1.00  0.00      A1    
ATOM   3111  HN  LYS A 243     -11.739 -11.859   2.296  1.00  0.00      A1    
ATOM   3112  CA  LYS A 243     -10.103 -11.001   3.256  1.00  0.00      A1    
ATOM   3113  HA  LYS A 243      -9.750  -9.985   3.123  1.00  0.00      A1    
ATOM   3114  CB  LYS A 243     -10.968 -11.218   4.488  1.00  0.00      A1    
ATOM   3115  HB1 LYS A 243     -11.416 -12.235   4.399  1.00  0.00      A1    
ATOM   3116  HB2 LYS A 243     -10.315 -11.242   5.389  1.00  0.00      A1    
ATOM   3117  CG  LYS A 243     -12.123 -10.252   4.764  1.00  0.00      A1    
ATOM   3118  HG1 LYS A 243     -11.712  -9.230   4.927  1.00  0.00      A1    
ATOM   3119  HG2 LYS A 243     -12.780 -10.207   3.865  1.00  0.00      A1    
ATOM   3120  CD  LYS A 243     -12.927 -10.673   5.996  1.00  0.00      A1    
ATOM   3121  HD1 LYS A 243     -13.377 -11.673   5.798  1.00  0.00      A1    
ATOM   3122  HD2 LYS A 243     -12.219 -10.789   6.849  1.00  0.00      A1    
ATOM   3123  CE  LYS A 243     -14.028  -9.692   6.393  1.00  0.00      A1    
ATOM   3124  HE1 LYS A 243     -13.597  -8.690   6.614  1.00  0.00      A1    
ATOM   3125  HE2 LYS A 243     -14.769  -9.582   5.571  1.00  0.00      A1    
ATOM   3126  NZ  LYS A 243     -14.888  -9.932   7.565  1.00  0.00      A1    
ATOM   3127  HZ1 LYS A 243     -15.449 -10.765   7.515  1.00  0.00      A1    
ATOM   3128  HZ2 LYS A 243     -15.586  -9.221   7.720  1.00  0.00      A1    
ATOM   3129  HZ3 LYS A 243     -14.330  -9.944   8.410  1.00  0.00      A1    
ATOM   3130  C   LYS A 243      -8.879 -11.904   3.307  1.00  0.00      A1    
ATOM   3131  O   LYS A 243      -8.913 -13.086   2.965  1.00  0.00      A1    
ATOM   3132  N   VAL A 244      -7.758 -11.391   3.809  1.00  0.00      A1    
ATOM   3133  HN  VAL A 244      -7.760 -10.431   4.078  1.00  0.00      A1    
ATOM   3134  CA  VAL A 244      -6.493 -12.071   4.022  1.00  0.00      A1    
ATOM   3135  HA  VAL A 244      -6.719 -13.128   4.076  1.00  0.00      A1    
ATOM   3136  CB  VAL A 244      -5.422 -11.761   2.983  1.00  0.00      A1    
ATOM   3137  HB  VAL A 244      -4.439 -11.716   3.514  1.00  0.00      A1    
ATOM   3138  CG1 VAL A 244      -5.354 -12.845   1.914  1.00  0.00      A1    
ATOM   3139 HG11 VAL A 244      -4.595 -12.582   1.146  1.00  0.00      A1    
ATOM   3140 HG12 VAL A 244      -5.063 -13.826   2.343  1.00  0.00      A1    
ATOM   3141 HG13 VAL A 244      -6.335 -12.956   1.404  1.00  0.00      A1    
ATOM   3142  CG2 VAL A 244      -5.613 -10.435   2.245  1.00  0.00      A1    
ATOM   3143 HG21 VAL A 244      -4.821 -10.294   1.479  1.00  0.00      A1    
ATOM   3144 HG22 VAL A 244      -6.601 -10.410   1.736  1.00  0.00      A1    
ATOM   3145 HG23 VAL A 244      -5.559  -9.575   2.944  1.00  0.00      A1    
ATOM   3146  C   VAL A 244      -5.812 -11.681   5.330  1.00  0.00      A1    
ATOM   3147  O   VAL A 244      -6.087 -10.590   5.818  1.00  0.00      A1    
ATOM   3148  N   SER A 245      -4.946 -12.542   5.862  1.00  0.00      A1    
ATOM   3149  HN  SER A 245      -4.785 -13.425   5.421  1.00  0.00      A1    
ATOM   3150  CA  SER A 245      -4.175 -12.332   7.066  1.00  0.00      A1    
ATOM   3151  HA  SER A 245      -4.500 -11.385   7.476  1.00  0.00      A1    
ATOM   3152  CB  SER A 245      -4.420 -13.423   8.100  1.00  0.00      A1    
ATOM   3153  HB1 SER A 245      -4.222 -14.408   7.618  1.00  0.00      A1    
ATOM   3154  HB2 SER A 245      -3.704 -13.323   8.947  1.00  0.00      A1    
ATOM   3155  OG  SER A 245      -5.714 -13.526   8.650  1.00  0.00      A1    
ATOM   3156  HG1 SER A 245      -5.764 -14.379   9.101  1.00  0.00      A1    
ATOM   3157  C   SER A 245      -2.689 -12.196   6.730  1.00  0.00      A1    
ATOM   3158  O   SER A 245      -2.197 -12.761   5.755  1.00  0.00      A1    
ATOM   3159  N   LEU A 246      -1.953 -11.419   7.532  1.00  0.00      A1    
ATOM   3160  HN  LEU A 246      -2.331 -11.010   8.360  1.00  0.00      A1    
ATOM   3161  CA  LEU A 246      -0.565 -11.097   7.291  1.00  0.00      A1    
ATOM   3162  HA  LEU A 246      -0.298 -11.510   6.327  1.00  0.00      A1    
ATOM   3163  CB  LEU A 246      -0.370  -9.583   7.307  1.00  0.00      A1    
ATOM   3164  HB1 LEU A 246      -0.933  -9.170   6.439  1.00  0.00      A1    
ATOM   3165  HB2 LEU A 246      -0.856  -9.165   8.216  1.00  0.00      A1    
ATOM   3166  CG  LEU A 246       1.025  -8.983   7.222  1.00  0.00      A1    
ATOM   3167  HG  LEU A 246       1.525  -9.238   8.188  1.00  0.00      A1    
ATOM   3168  CD1 LEU A 246       1.838  -9.472   6.022  1.00  0.00      A1    
ATOM   3169 HD11 LEU A 246       2.826  -8.964   5.987  1.00  0.00      A1    
ATOM   3170 HD12 LEU A 246       2.011 -10.568   6.087  1.00  0.00      A1    
ATOM   3171 HD13 LEU A 246       1.304  -9.257   5.072  1.00  0.00      A1    
ATOM   3172  CD2 LEU A 246       0.958  -7.463   7.112  1.00  0.00      A1    
ATOM   3173 HD21 LEU A 246       1.982  -7.034   7.069  1.00  0.00      A1    
ATOM   3174 HD22 LEU A 246       0.420  -7.142   6.197  1.00  0.00      A1    
ATOM   3175 HD23 LEU A 246       0.437  -7.032   7.994  1.00  0.00      A1    
ATOM   3176  C   LEU A 246       0.304 -11.779   8.341  1.00  0.00      A1    
ATOM   3177  O   LEU A 246      -0.002 -11.710   9.527  1.00  0.00      A1    
ATOM   3178  N   ILE A 247       1.369 -12.509   8.002  1.00  0.00      A1    
ATOM   3179  HN  ILE A 247       1.761 -12.452   7.086  1.00  0.00      A1    
ATOM   3180  CA  ILE A 247       2.054 -13.431   8.884  1.00  0.00      A1    
ATOM   3181  HA  ILE A 247       1.827 -13.152   9.905  1.00  0.00      A1    
ATOM   3182  CB  ILE A 247       1.723 -14.911   8.702  1.00  0.00      A1    
ATOM   3183  HB  ILE A 247       2.264 -15.206   7.768  1.00  0.00      A1    
ATOM   3184  CG2 ILE A 247       2.182 -15.719   9.911  1.00  0.00      A1    
ATOM   3185 HG21 ILE A 247       2.084 -16.807   9.714  1.00  0.00      A1    
ATOM   3186 HG22 ILE A 247       3.248 -15.513  10.143  1.00  0.00      A1    
ATOM   3187 HG23 ILE A 247       1.574 -15.473  10.807  1.00  0.00      A1    
ATOM   3188  CG1 ILE A 247       0.225 -15.055   8.428  1.00  0.00      A1    
ATOM   3189 HG11 ILE A 247      -0.074 -14.372   7.602  1.00  0.00      A1    
ATOM   3190 HG12 ILE A 247       0.019 -16.095   8.085  1.00  0.00      A1    
ATOM   3191  CD  ILE A 247      -0.742 -14.796   9.582  1.00  0.00      A1    
ATOM   3192  HD1 ILE A 247      -1.788 -14.992   9.260  1.00  0.00      A1    
ATOM   3193  HD2 ILE A 247      -0.512 -15.461  10.442  1.00  0.00      A1    
ATOM   3194  HD3 ILE A 247      -0.680 -13.742   9.925  1.00  0.00      A1    
ATOM   3195  C   ILE A 247       3.549 -13.210   8.689  1.00  0.00      A1    
ATOM   3196  O   ILE A 247       4.039 -13.447   7.586  1.00  0.00      A1    
ATOM   3197  N   THR A 248       4.291 -12.612   9.633  1.00  0.00      A1    
ATOM   3198  HN  THR A 248       3.810 -12.462  10.496  1.00  0.00      A1    
ATOM   3199  CA  THR A 248       5.655 -12.147   9.627  1.00  0.00      A1    
ATOM   3200  HA  THR A 248       5.984 -12.267   8.604  1.00  0.00      A1    
ATOM   3201  CB  THR A 248       5.772 -10.639   9.847  1.00  0.00      A1    
ATOM   3202  HB  THR A 248       6.866 -10.419   9.912  1.00  0.00      A1    
ATOM   3203  OG1 THR A 248       5.173 -10.351  11.085  1.00  0.00      A1    
ATOM   3204  HG1 THR A 248       5.619  -9.561  11.402  1.00  0.00      A1    
ATOM   3205  CG2 THR A 248       5.016  -9.716   8.898  1.00  0.00      A1    
ATOM   3206 HG21 THR A 248       5.273  -8.653   9.092  1.00  0.00      A1    
ATOM   3207 HG22 THR A 248       5.280  -9.944   7.843  1.00  0.00      A1    
ATOM   3208 HG23 THR A 248       3.917  -9.835   9.015  1.00  0.00      A1    
ATOM   3209  C   THR A 248       6.588 -12.988  10.483  1.00  0.00      A1    
ATOM   3210  O   THR A 248       6.092 -13.831  11.219  1.00  0.00      A1    
ATOM   3211  N   SER A 249       7.890 -12.687  10.459  1.00  0.00      A1    
ATOM   3212  HN  SER A 249       8.265 -12.043   9.793  1.00  0.00      A1    
ATOM   3213  CA  SER A 249       8.876 -13.243  11.368  1.00  0.00      A1    
ATOM   3214  HA  SER A 249       9.834 -12.915  10.986  1.00  0.00      A1    
ATOM   3215  CB  SER A 249       8.657 -12.657  12.756  1.00  0.00      A1    
ATOM   3216  HB1 SER A 249       7.630 -12.931  13.089  1.00  0.00      A1    
ATOM   3217  HB2 SER A 249       9.368 -13.108  13.484  1.00  0.00      A1    
ATOM   3218  OG  SER A 249       8.766 -11.248  12.756  1.00  0.00      A1    
ATOM   3219  HG1 SER A 249       8.402 -10.935  13.594  1.00  0.00      A1    
ATOM   3220  C   SER A 249       8.887 -14.772  11.369  1.00  0.00      A1    
ATOM   3221  O   SER A 249       9.120 -15.360  12.420  1.00  0.00      A1    
ATOM   3222  N   ASP A 250       8.636 -15.336  10.198  1.00  0.00      A1    
ATOM   3223  HN  ASP A 250       8.579 -14.804   9.357  1.00  0.00      A1    
ATOM   3224  CA  ASP A 250       8.418 -16.755   9.985  1.00  0.00      A1    
ATOM   3225  HA  ASP A 250       8.060 -16.844   8.965  1.00  0.00      A1    
ATOM   3226  CB  ASP A 250       9.765 -17.461  10.073  1.00  0.00      A1    
ATOM   3227  HB1 ASP A 250      10.422 -17.097   9.258  1.00  0.00      A1    
ATOM   3228  HB2 ASP A 250      10.257 -17.243  11.041  1.00  0.00      A1    
ATOM   3229  CG  ASP A 250       9.656 -18.966   9.922  1.00  0.00      A1    
ATOM   3230  OD1 ASP A 250      10.173 -19.674  10.818  1.00  0.00      A1    
ATOM   3231  OD2 ASP A 250       9.145 -19.399   8.863  1.00  0.00      A1    
ATOM   3232  C   ASP A 250       7.349 -17.374  10.882  1.00  0.00      A1    
ATOM   3233  O   ASP A 250       7.143 -18.593  10.879  1.00  0.00      A1    
ATOM   3234  N   GLY A 251       6.377 -16.671  11.451  1.00  0.00      A1    
ATOM   3235  HN  GLY A 251       6.428 -15.681  11.573  1.00  0.00      A1    
ATOM   3236  CA  GLY A 251       5.166 -17.300  11.937  1.00  0.00      A1    
ATOM   3237  HA1 GLY A 251       5.497 -18.184  12.465  1.00  0.00      A1    
ATOM   3238  HA2 GLY A 251       4.574 -17.505  11.055  1.00  0.00      A1    
ATOM   3239  C   GLY A 251       4.315 -16.471  12.892  1.00  0.00      A1    
ATOM   3240  O   GLY A 251       3.272 -16.984  13.283  1.00  0.00      A1    
ATOM   3241  N   ILE A 252       4.519 -15.231  13.341  1.00  0.00      A1    
ATOM   3242  HN  ILE A 252       5.372 -14.747  13.156  1.00  0.00      A1    
ATOM   3243  CA  ILE A 252       3.563 -14.472  14.120  1.00  0.00      A1    
ATOM   3244  HA  ILE A 252       2.912 -15.188  14.606  1.00  0.00      A1    
ATOM   3245  CB  ILE A 252       4.243 -13.676  15.216  1.00  0.00      A1    
ATOM   3246  HB  ILE A 252       4.926 -12.976  14.671  1.00  0.00      A1    
ATOM   3247  CG2 ILE A 252       3.302 -12.948  16.177  1.00  0.00      A1    
ATOM   3248 HG21 ILE A 252       3.873 -12.270  16.845  1.00  0.00      A1    
ATOM   3249 HG22 ILE A 252       2.567 -12.330  15.620  1.00  0.00      A1    
ATOM   3250 HG23 ILE A 252       2.744 -13.670  16.810  1.00  0.00      A1    
ATOM   3251  CG1 ILE A 252       5.145 -14.522  16.105  1.00  0.00      A1    
ATOM   3252 HG11 ILE A 252       5.900 -15.051  15.481  1.00  0.00      A1    
ATOM   3253 HG12 ILE A 252       5.703 -13.850  16.797  1.00  0.00      A1    
ATOM   3254  CD  ILE A 252       4.546 -15.594  17.009  1.00  0.00      A1    
ATOM   3255  HD1 ILE A 252       5.341 -16.068  17.624  1.00  0.00      A1    
ATOM   3256  HD2 ILE A 252       3.792 -15.151  17.696  1.00  0.00      A1    
ATOM   3257  HD3 ILE A 252       4.054 -16.390  16.411  1.00  0.00      A1    
ATOM   3258  C   ILE A 252       2.687 -13.638  13.192  1.00  0.00      A1    
ATOM   3259  O   ILE A 252       3.166 -12.874  12.359  1.00  0.00      A1    
ATOM   3260  N   LYS A 253       1.369 -13.762  13.365  1.00  0.00      A1    
ATOM   3261  HN  LYS A 253       1.058 -14.502  13.960  1.00  0.00      A1    
ATOM   3262  CA  LYS A 253       0.313 -12.947  12.791  1.00  0.00      A1    
ATOM   3263  HA  LYS A 253       0.396 -13.073  11.718  1.00  0.00      A1    
ATOM   3264  CB  LYS A 253      -1.048 -13.524  13.157  1.00  0.00      A1    
ATOM   3265  HB1 LYS A 253      -1.078 -14.567  12.765  1.00  0.00      A1    
ATOM   3266  HB2 LYS A 253      -1.121 -13.604  14.265  1.00  0.00      A1    
ATOM   3267  CG  LYS A 253      -2.242 -12.757  12.600  1.00  0.00      A1    
ATOM   3268  HG1 LYS A 253      -2.114 -11.673  12.822  1.00  0.00      A1    
ATOM   3269  HG2 LYS A 253      -2.260 -12.869  11.492  1.00  0.00      A1    
ATOM   3270  CD  LYS A 253      -3.644 -13.095  13.084  1.00  0.00      A1    
ATOM   3271  HD1 LYS A 253      -3.757 -14.203  13.088  1.00  0.00      A1    
ATOM   3272  HD2 LYS A 253      -3.741 -12.746  14.138  1.00  0.00      A1    
ATOM   3273  CE  LYS A 253      -4.616 -12.395  12.138  1.00  0.00      A1    
ATOM   3274  HE1 LYS A 253      -4.368 -11.313  12.055  1.00  0.00      A1    
ATOM   3275  HE2 LYS A 253      -4.567 -12.846  11.123  1.00  0.00      A1    
ATOM   3276  NZ  LYS A 253      -5.992 -12.534  12.661  1.00  0.00      A1    
ATOM   3277  HZ1 LYS A 253      -6.017 -12.224  13.618  1.00  0.00      A1    
ATOM   3278  HZ2 LYS A 253      -6.302 -13.491  12.652  1.00  0.00      A1    
ATOM   3279  HZ3 LYS A 253      -6.674 -12.025  12.121  1.00  0.00      A1    
ATOM   3280  C   LYS A 253       0.440 -11.459  13.084  1.00  0.00      A1    
ATOM   3281  O   LYS A 253       0.720 -11.094  14.212  1.00  0.00      A1    
ATOM   3282  N   PHE A 254       0.355 -10.601  12.067  1.00  0.00      A1    
ATOM   3283  HN  PHE A 254       0.249 -10.925  11.128  1.00  0.00      A1    
ATOM   3284  CA  PHE A 254       0.405  -9.153  12.203  1.00  0.00      A1    
ATOM   3285  HA  PHE A 254       1.363  -8.915  12.650  1.00  0.00      A1    
ATOM   3286  CB  PHE A 254       0.256  -8.530  10.817  1.00  0.00      A1    
ATOM   3287  HB1 PHE A 254       0.974  -9.016  10.121  1.00  0.00      A1    
ATOM   3288  HB2 PHE A 254      -0.763  -8.702  10.409  1.00  0.00      A1    
ATOM   3289  CG  PHE A 254       0.541  -7.055  10.652  1.00  0.00      A1    
ATOM   3290  CD1 PHE A 254       1.857  -6.588  10.675  1.00  0.00      A1    
ATOM   3291  HD1 PHE A 254       2.667  -7.280  10.862  1.00  0.00      A1    
ATOM   3292  CE1 PHE A 254       2.093  -5.225  10.460  1.00  0.00      A1    
ATOM   3293  HE1 PHE A 254       3.107  -4.855  10.396  1.00  0.00      A1    
ATOM   3294  CZ  PHE A 254       1.023  -4.336  10.321  1.00  0.00      A1    
ATOM   3295  HZ  PHE A 254       1.225  -3.281  10.206  1.00  0.00      A1    
ATOM   3296  CD2 PHE A 254      -0.529  -6.151  10.585  1.00  0.00      A1    
ATOM   3297  HD2 PHE A 254      -1.539  -6.495  10.760  1.00  0.00      A1    
ATOM   3298  CE2 PHE A 254      -0.296  -4.799  10.320  1.00  0.00      A1    
ATOM   3299  HE2 PHE A 254      -1.128  -4.138  10.122  1.00  0.00      A1    
ATOM   3300  C   PHE A 254      -0.667  -8.683  13.171  1.00  0.00      A1    
ATOM   3301  O   PHE A 254      -1.619  -9.437  13.361  1.00  0.00      A1    
ATOM   3302  N   PRO A 255      -0.613  -7.493  13.786  1.00  0.00      A1    
ATOM   3303  CD  PRO A 255       0.575  -6.718  14.085  1.00  0.00      A1    
ATOM   3304  HD1 PRO A 255       0.720  -5.867  13.382  1.00  0.00      A1    
ATOM   3305  HD2 PRO A 255       1.501  -7.338  14.098  1.00  0.00      A1    
ATOM   3306  CA  PRO A 255      -1.734  -7.009  14.555  1.00  0.00      A1    
ATOM   3307  HA  PRO A 255      -2.018  -7.790  15.250  1.00  0.00      A1    
ATOM   3308  CB  PRO A 255      -1.206  -5.846  15.380  1.00  0.00      A1    
ATOM   3309  HB1 PRO A 255      -1.639  -5.797  16.404  1.00  0.00      A1    
ATOM   3310  HB2 PRO A 255      -1.313  -4.860  14.875  1.00  0.00      A1    
ATOM   3311  CG  PRO A 255       0.280  -6.195  15.483  1.00  0.00      A1    
ATOM   3312  HG1 PRO A 255       0.472  -6.946  16.274  1.00  0.00      A1    
ATOM   3313  HG2 PRO A 255       0.926  -5.311  15.688  1.00  0.00      A1    
ATOM   3314  C   PRO A 255      -2.967  -6.564  13.774  1.00  0.00      A1    
ATOM   3315  O   PRO A 255      -3.986  -6.332  14.419  1.00  0.00      A1    
ATOM   3316  N   GLN A 256      -2.984  -6.660  12.443  1.00  0.00      A1    
ATOM   3317  HN  GLN A 256      -2.198  -6.946  11.898  1.00  0.00      A1    
ATOM   3318  CA  GLN A 256      -4.176  -6.348  11.665  1.00  0.00      A1    
ATOM   3319  HA  GLN A 256      -5.036  -6.489  12.308  1.00  0.00      A1    
ATOM   3320  CB  GLN A 256      -4.089  -4.887  11.246  1.00  0.00      A1    
ATOM   3321  HB1 GLN A 256      -3.069  -4.733  10.824  1.00  0.00      A1    
ATOM   3322  HB2 GLN A 256      -4.802  -4.700  10.411  1.00  0.00      A1    
ATOM   3323  CG  GLN A 256      -4.292  -3.766  12.250  1.00  0.00      A1    
ATOM   3324  HG1 GLN A 256      -4.517  -2.812  11.726  1.00  0.00      A1    
ATOM   3325  HG2 GLN A 256      -5.143  -3.992  12.925  1.00  0.00      A1    
ATOM   3326  CD  GLN A 256      -3.102  -3.437  13.143  1.00  0.00      A1    
ATOM   3327  OE1 GLN A 256      -1.931  -3.454  12.779  1.00  0.00      A1    
ATOM   3328  NE2 GLN A 256      -3.187  -2.910  14.369  1.00  0.00      A1    
ATOM   3329 HE21 GLN A 256      -2.365  -2.637  14.885  1.00  0.00      A1    
ATOM   3330 HE22 GLN A 256      -4.096  -2.679  14.754  1.00  0.00      A1    
ATOM   3331  C   GLN A 256      -4.302  -7.327  10.512  1.00  0.00      A1    
ATOM   3332  O   GLN A 256      -3.367  -8.019  10.132  1.00  0.00      A1    
ATOM   3333  N   ASP A 257      -5.510  -7.411   9.933  1.00  0.00      A1    
ATOM   3334  HN  ASP A 257      -6.305  -6.974  10.346  1.00  0.00      A1    
ATOM   3335  CA  ASP A 257      -5.823  -8.102   8.702  1.00  0.00      A1    
ATOM   3336  HA  ASP A 257      -4.900  -8.617   8.463  1.00  0.00      A1    
ATOM   3337  CB  ASP A 257      -6.945  -9.105   8.988  1.00  0.00      A1    
ATOM   3338  HB1 ASP A 257      -7.826  -8.563   9.386  1.00  0.00      A1    
ATOM   3339  HB2 ASP A 257      -7.247  -9.628   8.059  1.00  0.00      A1    
ATOM   3340  CG  ASP A 257      -6.705 -10.210   9.998  1.00  0.00      A1    
ATOM   3341  OD1 ASP A 257      -6.110 -11.220   9.551  1.00  0.00      A1    
ATOM   3342  OD2 ASP A 257      -7.105 -10.103  11.177  1.00  0.00      A1    
ATOM   3343  C   ASP A 257      -6.204  -7.296   7.475  1.00  0.00      A1    
ATOM   3344  O   ASP A 257      -6.368  -6.078   7.545  1.00  0.00      A1    
ATOM   3345  N   GLY A 258      -6.325  -7.854   6.260  1.00  0.00      A1    
ATOM   3346  HN  GLY A 258      -6.440  -8.846   6.218  1.00  0.00      A1    
ATOM   3347  CA  GLY A 258      -6.308  -7.174   4.989  1.00  0.00      A1    
ATOM   3348  HA1 GLY A 258      -5.300  -7.251   4.606  1.00  0.00      A1    
ATOM   3349  HA2 GLY A 258      -6.639  -6.160   5.167  1.00  0.00      A1    
ATOM   3350  C   GLY A 258      -7.249  -7.803   3.970  1.00  0.00      A1    
ATOM   3351  O   GLY A 258      -8.167  -8.577   4.219  1.00  0.00      A1    
ATOM   3352  N   THR A 259      -7.042  -7.331   2.739  1.00  0.00      A1    
ATOM   3353  HN  THR A 259      -6.372  -6.628   2.503  1.00  0.00      A1    
ATOM   3354  CA  THR A 259      -7.807  -7.827   1.611  1.00  0.00      A1    
ATOM   3355  HA  THR A 259      -8.183  -8.797   1.908  1.00  0.00      A1    
ATOM   3356  CB  THR A 259      -8.933  -6.913   1.166  1.00  0.00      A1    
ATOM   3357  HB  THR A 259      -9.272  -7.299   0.174  1.00  0.00      A1    
ATOM   3358  OG1 THR A 259      -8.503  -5.580   0.959  1.00  0.00      A1    
ATOM   3359  HG1 THR A 259      -8.167  -5.538   0.060  1.00  0.00      A1    
ATOM   3360  CG2 THR A 259     -10.114  -7.063   2.121  1.00  0.00      A1    
ATOM   3361 HG21 THR A 259     -10.993  -6.492   1.755  1.00  0.00      A1    
ATOM   3362 HG22 THR A 259     -10.411  -8.130   2.205  1.00  0.00      A1    
ATOM   3363 HG23 THR A 259      -9.857  -6.693   3.137  1.00  0.00      A1    
ATOM   3364  C   THR A 259      -6.907  -8.062   0.410  1.00  0.00      A1    
ATOM   3365  O   THR A 259      -5.787  -7.557   0.349  1.00  0.00      A1    
ATOM   3366  N   LEU A 260      -7.422  -8.913  -0.487  1.00  0.00      A1    
ATOM   3367  HN  LEU A 260      -8.379  -9.170  -0.367  1.00  0.00      A1    
ATOM   3368  CA  LEU A 260      -6.781  -9.526  -1.628  1.00  0.00      A1    
ATOM   3369  HA  LEU A 260      -5.757  -9.177  -1.610  1.00  0.00      A1    
ATOM   3370  CB  LEU A 260      -6.907 -11.050  -1.581  1.00  0.00      A1    
ATOM   3371  HB1 LEU A 260      -6.729 -11.362  -0.526  1.00  0.00      A1    
ATOM   3372  HB2 LEU A 260      -7.958 -11.334  -1.812  1.00  0.00      A1    
ATOM   3373  CG  LEU A 260      -6.021 -11.956  -2.418  1.00  0.00      A1    
ATOM   3374  HG  LEU A 260      -6.223 -11.810  -3.507  1.00  0.00      A1    
ATOM   3375  CD1 LEU A 260      -4.538 -11.788  -2.086  1.00  0.00      A1    
ATOM   3376 HD11 LEU A 260      -3.923 -12.497  -2.680  1.00  0.00      A1    
ATOM   3377 HD12 LEU A 260      -4.200 -10.755  -2.317  1.00  0.00      A1    
ATOM   3378 HD13 LEU A 260      -4.352 -11.986  -1.009  1.00  0.00      A1    
ATOM   3379  CD2 LEU A 260      -6.366 -13.393  -2.064  1.00  0.00      A1    
ATOM   3380 HD21 LEU A 260      -5.753 -14.097  -2.668  1.00  0.00      A1    
ATOM   3381 HD22 LEU A 260      -6.171 -13.610  -0.994  1.00  0.00      A1    
ATOM   3382 HD23 LEU A 260      -7.438 -13.598  -2.273  1.00  0.00      A1    
ATOM   3383  C   LEU A 260      -7.387  -9.107  -2.962  1.00  0.00      A1    
ATOM   3384  O   LEU A 260      -8.534  -8.662  -2.992  1.00  0.00      A1    
ATOM   3385  N   GLU A 261      -6.613  -9.224  -4.046  1.00  0.00      A1    
ATOM   3386  HN  GLU A 261      -5.686  -9.588  -4.022  1.00  0.00      A1    
ATOM   3387  CA  GLU A 261      -7.057  -8.828  -5.369  1.00  0.00      A1    
ATOM   3388  HA  GLU A 261      -8.131  -8.701  -5.310  1.00  0.00      A1    
ATOM   3389  CB  GLU A 261      -6.568  -7.421  -5.686  1.00  0.00      A1    
ATOM   3390  HB1 GLU A 261      -6.926  -6.739  -4.880  1.00  0.00      A1    
ATOM   3391  HB2 GLU A 261      -5.456  -7.389  -5.641  1.00  0.00      A1    
ATOM   3392  CG  GLU A 261      -7.021  -6.838  -7.029  1.00  0.00      A1    
ATOM   3393  HG1 GLU A 261      -6.621  -5.814  -7.140  1.00  0.00      A1    
ATOM   3394  HG2 GLU A 261      -6.665  -7.462  -7.873  1.00  0.00      A1    
ATOM   3395  CD  GLU A 261      -8.529  -6.720  -7.093  1.00  0.00      A1    
ATOM   3396  OE1 GLU A 261      -9.161  -7.698  -7.541  1.00  0.00      A1    
ATOM   3397  OE2 GLU A 261      -9.032  -5.610  -6.814  1.00  0.00      A1    
ATOM   3398  C   GLU A 261      -6.782  -9.855  -6.462  1.00  0.00      A1    
ATOM   3399  O   GLU A 261      -5.623 -10.068  -6.826  1.00  0.00      A1    
ATOM   3400  N   PHE A 262      -7.839 -10.483  -6.990  1.00  0.00      A1    
ATOM   3401  HN  PHE A 262      -8.782 -10.330  -6.697  1.00  0.00      A1    
ATOM   3402  CA  PHE A 262      -7.691 -11.457  -8.053  1.00  0.00      A1    
ATOM   3403  HA  PHE A 262      -6.713 -11.898  -7.903  1.00  0.00      A1    
ATOM   3404  CB  PHE A 262      -8.839 -12.474  -8.021  1.00  0.00      A1    
ATOM   3405  HB1 PHE A 262      -9.806 -11.929  -7.947  1.00  0.00      A1    
ATOM   3406  HB2 PHE A 262      -8.871 -13.071  -8.958  1.00  0.00      A1    
ATOM   3407  CG  PHE A 262      -8.818 -13.423  -6.845  1.00  0.00      A1    
ATOM   3408  CD1 PHE A 262      -8.385 -14.737  -7.068  1.00  0.00      A1    
ATOM   3409  HD1 PHE A 262      -8.067 -15.035  -8.058  1.00  0.00      A1    
ATOM   3410  CE1 PHE A 262      -8.379 -15.639  -6.003  1.00  0.00      A1    
ATOM   3411  HE1 PHE A 262      -7.944 -16.620  -6.128  1.00  0.00      A1    
ATOM   3412  CZ  PHE A 262      -8.932 -15.276  -4.760  1.00  0.00      A1    
ATOM   3413  HZ  PHE A 262      -9.065 -16.038  -4.005  1.00  0.00      A1    
ATOM   3414  CD2 PHE A 262      -9.308 -13.076  -5.576  1.00  0.00      A1    
ATOM   3415  HD2 PHE A 262      -9.736 -12.097  -5.411  1.00  0.00      A1    
ATOM   3416  CE2 PHE A 262      -9.298 -13.954  -4.490  1.00  0.00      A1    
ATOM   3417  HE2 PHE A 262      -9.566 -13.596  -3.506  1.00  0.00      A1    
ATOM   3418  C   PHE A 262      -7.692 -10.839  -9.437  1.00  0.00      A1    
ATOM   3419  O   PHE A 262      -7.156 -11.434 -10.365  1.00  0.00      A1    
ATOM   3420  N   SER A 263      -8.303  -9.681  -9.738  1.00  0.00      A1    
ATOM   3421  HN  SER A 263      -8.416  -8.931  -9.087  1.00  0.00      A1    
ATOM   3422  CA  SER A 263      -8.859  -9.416 -11.051  1.00  0.00      A1    
ATOM   3423  HA  SER A 263      -9.233 -10.378 -11.378  1.00  0.00      A1    
ATOM   3424  CB  SER A 263      -9.988  -8.423 -10.802  1.00  0.00      A1    
ATOM   3425  HB1 SER A 263      -9.555  -7.524 -10.307  1.00  0.00      A1    
ATOM   3426  HB2 SER A 263     -10.428  -8.085 -11.768  1.00  0.00      A1    
ATOM   3427  OG  SER A 263     -10.922  -9.057  -9.954  1.00  0.00      A1    
ATOM   3428  HG1 SER A 263     -11.512  -8.370  -9.618  1.00  0.00      A1    
ATOM   3429  C   SER A 263      -7.870  -8.938 -12.096  1.00  0.00      A1    
ATOM   3430  O   SER A 263      -8.256  -8.907 -13.263  1.00  0.00      A1    
ATOM   3431  N   ASP A 264      -6.681  -8.518 -11.656  1.00  0.00      A1    
ATOM   3432  HN  ASP A 264      -6.427  -8.409 -10.699  1.00  0.00      A1    
ATOM   3433  CA  ASP A 264      -5.615  -8.170 -12.564  1.00  0.00      A1    
ATOM   3434  HA  ASP A 264      -5.749  -8.738 -13.478  1.00  0.00      A1    
ATOM   3435  CB  ASP A 264      -5.619  -6.658 -12.831  1.00  0.00      A1    
ATOM   3436  HB1 ASP A 264      -6.651  -6.332 -13.070  1.00  0.00      A1    
ATOM   3437  HB2 ASP A 264      -5.276  -6.102 -11.936  1.00  0.00      A1    
ATOM   3438  CG  ASP A 264      -4.710  -6.380 -14.020  1.00  0.00      A1    
ATOM   3439  OD1 ASP A 264      -5.275  -5.783 -14.967  1.00  0.00      A1    
ATOM   3440  OD2 ASP A 264      -3.480  -6.484 -13.844  1.00  0.00      A1    
ATOM   3441  C   ASP A 264      -4.295  -8.624 -11.954  1.00  0.00      A1    
ATOM   3442  O   ASP A 264      -3.898  -8.330 -10.834  1.00  0.00      A1    
ATOM   3443  N   VAL A 265      -3.567  -9.416 -12.729  1.00  0.00      A1    
ATOM   3444  HN  VAL A 265      -3.805  -9.591 -13.681  1.00  0.00      A1    
ATOM   3445  CA  VAL A 265      -2.365 -10.099 -12.274  1.00  0.00      A1    
ATOM   3446  HA  VAL A 265      -1.993  -9.537 -11.426  1.00  0.00      A1    
ATOM   3447  CB  VAL A 265      -2.595 -11.527 -11.792  1.00  0.00      A1    
ATOM   3448  HB  VAL A 265      -1.622 -11.911 -11.398  1.00  0.00      A1    
ATOM   3449  CG1 VAL A 265      -3.629 -11.614 -10.671  1.00  0.00      A1    
ATOM   3450 HG11 VAL A 265      -3.793 -12.674 -10.379  1.00  0.00      A1    
ATOM   3451 HG12 VAL A 265      -3.296 -11.069  -9.764  1.00  0.00      A1    
ATOM   3452 HG13 VAL A 265      -4.603 -11.194 -11.002  1.00  0.00      A1    
ATOM   3453  CG2 VAL A 265      -3.150 -12.394 -12.926  1.00  0.00      A1    
ATOM   3454 HG21 VAL A 265      -3.356 -13.425 -12.567  1.00  0.00      A1    
ATOM   3455 HG22 VAL A 265      -4.097 -11.964 -13.318  1.00  0.00      A1    
ATOM   3456 HG23 VAL A 265      -2.427 -12.469 -13.765  1.00  0.00      A1    
ATOM   3457  C   VAL A 265      -1.266 -10.124 -13.322  1.00  0.00      A1    
ATOM   3458  O   VAL A 265      -1.491  -9.812 -14.492  1.00  0.00      A1    
ATOM   3459  N   THR A 266      -0.042 -10.431 -12.883  1.00  0.00      A1    
ATOM   3460  HN  THR A 266       0.114 -10.504 -11.898  1.00  0.00      A1    
ATOM   3461  CA  THR A 266       1.135 -10.681 -13.693  1.00  0.00      A1    
ATOM   3462  HA  THR A 266       0.772 -10.774 -14.708  1.00  0.00      A1    
ATOM   3463  CB  THR A 266       2.151  -9.558 -13.602  1.00  0.00      A1    
ATOM   3464  HB  THR A 266       3.026  -9.881 -14.217  1.00  0.00      A1    
ATOM   3465  OG1 THR A 266       2.621  -9.372 -12.284  1.00  0.00      A1    
ATOM   3466  HG1 THR A 266       1.864  -8.978 -11.853  1.00  0.00      A1    
ATOM   3467  CG2 THR A 266       1.526  -8.250 -14.101  1.00  0.00      A1    
ATOM   3468 HG21 THR A 266       2.286  -7.442 -14.149  1.00  0.00      A1    
ATOM   3469 HG22 THR A 266       1.106  -8.385 -15.121  1.00  0.00      A1    
ATOM   3470 HG23 THR A 266       0.706  -7.916 -13.429  1.00  0.00      A1    
ATOM   3471  C   THR A 266       1.800 -12.002 -13.350  1.00  0.00      A1    
ATOM   3472  O   THR A 266       1.713 -12.419 -12.193  1.00  0.00      A1    
ATOM   3473  N   VAL A 267       2.360 -12.680 -14.362  1.00  0.00      A1    
ATOM   3474  HN  VAL A 267       2.274 -12.335 -15.293  1.00  0.00      A1    
ATOM   3475  CA  VAL A 267       3.106 -13.908 -14.248  1.00  0.00      A1    
ATOM   3476  HA  VAL A 267       2.844 -14.370 -13.304  1.00  0.00      A1    
ATOM   3477  CB  VAL A 267       2.634 -15.034 -15.175  1.00  0.00      A1    
ATOM   3478  HB  VAL A 267       3.243 -15.942 -14.941  1.00  0.00      A1    
ATOM   3479  CG1 VAL A 267       1.204 -15.562 -15.165  1.00  0.00      A1    
ATOM   3480 HG11 VAL A 267       1.077 -16.346 -15.942  1.00  0.00      A1    
ATOM   3481 HG12 VAL A 267       0.943 -16.019 -14.188  1.00  0.00      A1    
ATOM   3482 HG13 VAL A 267       0.482 -14.745 -15.380  1.00  0.00      A1    
ATOM   3483  CG2 VAL A 267       2.968 -14.747 -16.633  1.00  0.00      A1    
ATOM   3484 HG21 VAL A 267       2.583 -15.555 -17.291  1.00  0.00      A1    
ATOM   3485 HG22 VAL A 267       2.512 -13.786 -16.956  1.00  0.00      A1    
ATOM   3486 HG23 VAL A 267       4.065 -14.683 -16.789  1.00  0.00      A1    
ATOM   3487  C   VAL A 267       4.598 -13.612 -14.212  1.00  0.00      A1    
ATOM   3488  O   VAL A 267       5.128 -12.684 -14.823  1.00  0.00      A1    
ATOM   3489  N   ASP A 268       5.285 -14.503 -13.495  1.00  0.00      A1    
ATOM   3490  HN  ASP A 268       4.817 -15.239 -13.013  1.00  0.00      A1    
ATOM   3491  CA  ASP A 268       6.722 -14.537 -13.318  1.00  0.00      A1    
ATOM   3492  HA  ASP A 268       7.062 -13.510 -13.256  1.00  0.00      A1    
ATOM   3493  CB  ASP A 268       6.976 -15.286 -12.015  1.00  0.00      A1    
ATOM   3494  HB1 ASP A 268       6.483 -14.746 -11.182  1.00  0.00      A1    
ATOM   3495  HB2 ASP A 268       6.555 -16.310 -12.065  1.00  0.00      A1    
ATOM   3496  CG  ASP A 268       8.474 -15.356 -11.731  1.00  0.00      A1    
ATOM   3497  OD1 ASP A 268       9.025 -14.403 -11.142  1.00  0.00      A1    
ATOM   3498  OD2 ASP A 268       9.192 -16.270 -12.196  1.00  0.00      A1    
ATOM   3499  C   ASP A 268       7.400 -15.151 -14.535  1.00  0.00      A1    
ATOM   3500  O   ASP A 268       6.928 -16.156 -15.072  1.00  0.00      A1    
ATOM   3501  N   GLN A 269       8.594 -14.675 -14.933  1.00  0.00      A1    
ATOM   3502  HN  GLN A 269       8.989 -13.908 -14.430  1.00  0.00      A1    
ATOM   3503  CA  GLN A 269       9.402 -15.148 -16.031  1.00  0.00      A1    
ATOM   3504  HA  GLN A 269       8.689 -15.639 -16.682  1.00  0.00      A1    
ATOM   3505  CB  GLN A 269       9.920 -13.923 -16.770  1.00  0.00      A1    
ATOM   3506  HB1 GLN A 269      10.467 -13.303 -16.022  1.00  0.00      A1    
ATOM   3507  HB2 GLN A 269      10.677 -14.239 -17.524  1.00  0.00      A1    
ATOM   3508  CG  GLN A 269       8.807 -13.098 -17.414  1.00  0.00      A1    
ATOM   3509  HG1 GLN A 269       8.219 -13.724 -18.119  1.00  0.00      A1    
ATOM   3510  HG2 GLN A 269       8.111 -12.708 -16.643  1.00  0.00      A1    
ATOM   3511  CD  GLN A 269       9.317 -11.915 -18.235  1.00  0.00      A1    
ATOM   3512  OE1 GLN A 269      10.525 -11.677 -18.320  1.00  0.00      A1    
ATOM   3513  NE2 GLN A 269       8.395 -11.175 -18.846  1.00  0.00      A1    
ATOM   3514 HE21 GLN A 269       8.596 -10.347 -19.385  1.00  0.00      A1    
ATOM   3515 HE22 GLN A 269       7.475 -11.593 -18.879  1.00  0.00      A1    
ATOM   3516  C   GLN A 269      10.508 -16.145 -15.728  1.00  0.00      A1    
ATOM   3517  O   GLN A 269      11.200 -16.639 -16.617  1.00  0.00      A1    
ATOM   3518  N   THR A 270      10.499 -16.713 -14.518  1.00  0.00      A1    
ATOM   3519  HN  THR A 270       9.855 -16.392 -13.825  1.00  0.00      A1    
ATOM   3520  CA  THR A 270      11.356 -17.789 -14.079  1.00  0.00      A1    
ATOM   3521  HA  THR A 270      11.872 -18.109 -14.974  1.00  0.00      A1    
ATOM   3522  CB  THR A 270      12.367 -17.198 -13.094  1.00  0.00      A1    
ATOM   3523  HB  THR A 270      12.965 -18.060 -12.709  1.00  0.00      A1    
ATOM   3524  OG1 THR A 270      11.876 -16.574 -11.935  1.00  0.00      A1    
ATOM   3525  HG1 THR A 270      10.925 -16.420 -12.027  1.00  0.00      A1    
ATOM   3526  CG2 THR A 270      13.453 -16.333 -13.732  1.00  0.00      A1    
ATOM   3527 HG21 THR A 270      14.212 -16.033 -12.979  1.00  0.00      A1    
ATOM   3528 HG22 THR A 270      13.973 -16.895 -14.536  1.00  0.00      A1    
ATOM   3529 HG23 THR A 270      13.021 -15.411 -14.176  1.00  0.00      A1    
ATOM   3530  C   THR A 270      10.607 -19.004 -13.553  1.00  0.00      A1    
ATOM   3531  O   THR A 270      11.115 -20.121 -13.514  1.00  0.00      A1    
ATOM   3532  N   THR A 271       9.362 -18.828 -13.097  1.00  0.00      A1    
ATOM   3533  HN  THR A 271       8.890 -17.957 -13.233  1.00  0.00      A1    
ATOM   3534  CA  THR A 271       8.585 -19.821 -12.389  1.00  0.00      A1    
ATOM   3535  HA  THR A 271       9.128 -20.751 -12.491  1.00  0.00      A1    
ATOM   3536  CB  THR A 271       8.307 -19.382 -10.956  1.00  0.00      A1    
ATOM   3537  HB  THR A 271       7.777 -20.236 -10.467  1.00  0.00      A1    
ATOM   3538  OG1 THR A 271       7.435 -18.271 -10.917  1.00  0.00      A1    
ATOM   3539  HG1 THR A 271       7.514 -17.846 -10.065  1.00  0.00      A1    
ATOM   3540  CG2 THR A 271       9.589 -19.179 -10.139  1.00  0.00      A1    
ATOM   3541 HG21 THR A 271       9.351 -18.972  -9.074  1.00  0.00      A1    
ATOM   3542 HG22 THR A 271      10.221 -20.092 -10.176  1.00  0.00      A1    
ATOM   3543 HG23 THR A 271      10.185 -18.328 -10.534  1.00  0.00      A1    
ATOM   3544  C   THR A 271       7.234 -20.033 -13.055  1.00  0.00      A1    
ATOM   3545  O   THR A 271       6.704 -21.131 -13.212  1.00  0.00      A1    
ATOM   3546  N   GLY A 272       6.755 -18.952 -13.689  1.00  0.00      A1    
ATOM   3547  HN  GLY A 272       7.330 -18.135 -13.669  1.00  0.00      A1    
ATOM   3548  CA  GLY A 272       5.509 -18.820 -14.399  1.00  0.00      A1    
ATOM   3549  HA1 GLY A 272       5.395 -19.712 -15.000  1.00  0.00      A1    
ATOM   3550  HA2 GLY A 272       5.564 -17.903 -14.970  1.00  0.00      A1    
ATOM   3551  C   GLY A 272       4.309 -18.722 -13.470  1.00  0.00      A1    
ATOM   3552  O   GLY A 272       3.178 -18.644 -13.951  1.00  0.00      A1    
ATOM   3553  N   SER A 273       4.500 -18.695 -12.160  1.00  0.00      A1    
ATOM   3554  HN  SER A 273       5.385 -18.906 -11.746  1.00  0.00      A1    
ATOM   3555  CA  SER A 273       3.460 -18.361 -11.203  1.00  0.00      A1    
ATOM   3556  HA  SER A 273       2.691 -19.095 -11.404  1.00  0.00      A1    
ATOM   3557  CB  SER A 273       4.071 -18.539  -9.812  1.00  0.00      A1    
ATOM   3558  HB1 SER A 273       4.960 -17.872  -9.737  1.00  0.00      A1    
ATOM   3559  HB2 SER A 273       3.351 -18.214  -9.028  1.00  0.00      A1    
ATOM   3560  OG  SER A 273       4.467 -19.876  -9.648  1.00  0.00      A1    
ATOM   3561  HG1 SER A 273       5.040 -19.909  -8.871  1.00  0.00      A1    
ATOM   3562  C   SER A 273       2.818 -16.990 -11.325  1.00  0.00      A1    
ATOM   3563  O   SER A 273       3.434 -16.093 -11.885  1.00  0.00      A1    
ATOM   3564  N   ILE A 274       1.663 -16.838 -10.672  1.00  0.00      A1    
ATOM   3565  HN  ILE A 274       1.235 -17.631 -10.243  1.00  0.00      A1    
ATOM   3566  CA  ILE A 274       0.924 -15.601 -10.506  1.00  0.00      A1    
ATOM   3567  HA  ILE A 274       1.048 -15.031 -11.418  1.00  0.00      A1    
ATOM   3568  CB  ILE A 274      -0.528 -16.003 -10.244  1.00  0.00      A1    
ATOM   3569  HB  ILE A 274      -0.528 -16.383  -9.191  1.00  0.00      A1    
ATOM   3570  CG2 ILE A 274      -1.418 -14.774 -10.436  1.00  0.00      A1    
ATOM   3571 HG21 ILE A 274      -2.455 -14.987 -10.104  1.00  0.00      A1    
ATOM   3572 HG22 ILE A 274      -1.043 -13.916  -9.839  1.00  0.00      A1    
ATOM   3573 HG23 ILE A 274      -1.451 -14.470 -11.504  1.00  0.00      A1    
ATOM   3574  CG1 ILE A 274      -1.102 -17.163 -11.049  1.00  0.00      A1    
ATOM   3575 HG11 ILE A 274      -0.607 -18.113 -10.747  1.00  0.00      A1    
ATOM   3576 HG12 ILE A 274      -2.185 -17.267 -10.810  1.00  0.00      A1    
ATOM   3577  CD  ILE A 274      -0.998 -17.057 -12.573  1.00  0.00      A1    
ATOM   3578  HD1 ILE A 274      -1.497 -17.925 -13.055  1.00  0.00      A1    
ATOM   3579  HD2 ILE A 274      -1.488 -16.128 -12.936  1.00  0.00      A1    
ATOM   3580  HD3 ILE A 274       0.063 -17.046 -12.900  1.00  0.00      A1    
ATOM   3581  C   ILE A 274       1.553 -14.781  -9.384  1.00  0.00      A1    
ATOM   3582  O   ILE A 274       1.925 -15.365  -8.375  1.00  0.00      A1    
ATOM   3583  N   THR A 275       1.636 -13.463  -9.609  1.00  0.00      A1    
ATOM   3584  HN  THR A 275       1.374 -13.126 -10.512  1.00  0.00      A1    
ATOM   3585  CA  THR A 275       2.067 -12.433  -8.693  1.00  0.00      A1    
ATOM   3586  HA  THR A 275       2.279 -12.924  -7.753  1.00  0.00      A1    
ATOM   3587  CB  THR A 275       3.240 -11.677  -9.305  1.00  0.00      A1    
ATOM   3588  HB  THR A 275       2.836 -11.155 -10.207  1.00  0.00      A1    
ATOM   3589  OG1 THR A 275       4.305 -12.463  -9.783  1.00  0.00      A1    
ATOM   3590  HG1 THR A 275       4.051 -12.993 -10.538  1.00  0.00      A1    
ATOM   3591  CG2 THR A 275       3.944 -10.747  -8.311  1.00  0.00      A1    
ATOM   3592 HG21 THR A 275       4.716 -10.133  -8.822  1.00  0.00      A1    
ATOM   3593 HG22 THR A 275       3.212 -10.055  -7.843  1.00  0.00      A1    
ATOM   3594 HG23 THR A 275       4.440 -11.327  -7.503  1.00  0.00      A1    
ATOM   3595  C   THR A 275       0.913 -11.473  -8.430  1.00  0.00      A1    
ATOM   3596  O   THR A 275       0.482 -10.839  -9.388  1.00  0.00      A1    
ATOM   3597  N   LEU A 276       0.363 -11.466  -7.211  1.00  0.00      A1    
ATOM   3598  HN  LEU A 276       0.804 -11.888  -6.421  1.00  0.00      A1    
ATOM   3599  CA  LEU A 276      -0.913 -10.851  -6.921  1.00  0.00      A1    
ATOM   3600  HA  LEU A 276      -1.033 -10.108  -7.699  1.00  0.00      A1    
ATOM   3601  CB  LEU A 276      -1.977 -11.935  -7.081  1.00  0.00      A1    
ATOM   3602  HB1 LEU A 276      -2.954 -11.418  -7.227  1.00  0.00      A1    
ATOM   3603  HB2 LEU A 276      -1.782 -12.497  -8.021  1.00  0.00      A1    
ATOM   3604  CG  LEU A 276      -2.101 -12.894  -5.900  1.00  0.00      A1    
ATOM   3605  HG  LEU A 276      -1.791 -12.283  -5.018  1.00  0.00      A1    
ATOM   3606  CD1 LEU A 276      -3.499 -13.469  -5.709  1.00  0.00      A1    
ATOM   3607 HD11 LEU A 276      -3.511 -14.193  -4.866  1.00  0.00      A1    
ATOM   3608 HD12 LEU A 276      -4.227 -12.660  -5.485  1.00  0.00      A1    
ATOM   3609 HD13 LEU A 276      -3.834 -13.999  -6.626  1.00  0.00      A1    
ATOM   3610  CD2 LEU A 276      -1.138 -14.073  -6.019  1.00  0.00      A1    
ATOM   3611 HD21 LEU A 276      -1.237 -14.743  -5.138  1.00  0.00      A1    
ATOM   3612 HD22 LEU A 276      -1.341 -14.678  -6.926  1.00  0.00      A1    
ATOM   3613 HD23 LEU A 276      -0.087 -13.714  -6.066  1.00  0.00      A1    
ATOM   3614  C   LEU A 276      -1.035 -10.138  -5.582  1.00  0.00      A1    
ATOM   3615  O   LEU A 276      -0.317 -10.448  -4.648  1.00  0.00      A1    
ATOM   3616  N   ARG A 277      -1.886  -9.115  -5.531  1.00  0.00      A1    
ATOM   3617  HN  ARG A 277      -2.611  -9.104  -6.216  1.00  0.00      A1    
ATOM   3618  CA  ARG A 277      -1.868  -8.016  -4.583  1.00  0.00      A1    
ATOM   3619  HA  ARG A 277      -0.860  -7.999  -4.186  1.00  0.00      A1    
ATOM   3620  CB  ARG A 277      -2.016  -6.730  -5.386  1.00  0.00      A1    
ATOM   3621  HB1 ARG A 277      -1.251  -6.775  -6.198  1.00  0.00      A1    
ATOM   3622  HB2 ARG A 277      -3.004  -6.722  -5.897  1.00  0.00      A1    
ATOM   3623  CG  ARG A 277      -1.792  -5.471  -4.552  1.00  0.00      A1    
ATOM   3624  HG1 ARG A 277      -2.735  -5.232  -4.013  1.00  0.00      A1    
ATOM   3625  HG2 ARG A 277      -1.041  -5.691  -3.759  1.00  0.00      A1    
ATOM   3626  CD  ARG A 277      -1.289  -4.377  -5.480  1.00  0.00      A1    
ATOM   3627  HD1 ARG A 277      -1.640  -4.582  -6.518  1.00  0.00      A1    
ATOM   3628  HD2 ARG A 277      -1.661  -3.373  -5.168  1.00  0.00      A1    
ATOM   3629  NE  ARG A 277       0.177  -4.326  -5.454  1.00  0.00      A1    
ATOM   3630  HE  ARG A 277       0.733  -5.140  -5.259  1.00  0.00      A1    
ATOM   3631  CZ  ARG A 277       0.909  -3.226  -5.681  1.00  0.00      A1    
ATOM   3632  NH1 ARG A 277       0.254  -2.088  -5.958  1.00  0.00      A1    
ATOM   3633 HH11 ARG A 277      -0.746  -2.150  -6.113  1.00  0.00      A1    
ATOM   3634 HH12 ARG A 277       0.719  -1.296  -6.380  1.00  0.00      A1    
ATOM   3635  NH2 ARG A 277       2.247  -3.256  -5.590  1.00  0.00      A1    
ATOM   3636 HH21 ARG A 277       2.653  -4.165  -5.451  1.00  0.00      A1    
ATOM   3637 HH22 ARG A 277       2.798  -2.418  -5.739  1.00  0.00      A1    
ATOM   3638  C   ARG A 277      -2.808  -8.091  -3.384  1.00  0.00      A1    
ATOM   3639  O   ARG A 277      -3.981  -8.423  -3.559  1.00  0.00      A1    
ATOM   3640  N   ALA A 278      -2.305  -7.898  -2.162  1.00  0.00      A1    
ATOM   3641  HN  ALA A 278      -1.314  -7.882  -2.029  1.00  0.00      A1    
ATOM   3642  CA  ALA A 278      -3.099  -7.701  -0.961  1.00  0.00      A1    
ATOM   3643  HA  ALA A 278      -4.163  -7.697  -1.167  1.00  0.00      A1    
ATOM   3644  CB  ALA A 278      -2.772  -8.831   0.003  1.00  0.00      A1    
ATOM   3645  HB1 ALA A 278      -3.088  -9.800  -0.438  1.00  0.00      A1    
ATOM   3646  HB2 ALA A 278      -1.679  -8.885   0.199  1.00  0.00      A1    
ATOM   3647  HB3 ALA A 278      -3.300  -8.707   0.973  1.00  0.00      A1    
ATOM   3648  C   ALA A 278      -2.762  -6.323  -0.416  1.00  0.00      A1    
ATOM   3649  O   ALA A 278      -1.635  -5.879  -0.604  1.00  0.00      A1    
ATOM   3650  N   ILE A 279      -3.601  -5.763   0.458  1.00  0.00      A1    
ATOM   3651  HN  ILE A 279      -4.441  -6.230   0.727  1.00  0.00      A1    
ATOM   3652  CA  ILE A 279      -3.409  -4.473   1.094  1.00  0.00      A1    
ATOM   3653  HA  ILE A 279      -2.348  -4.263   1.056  1.00  0.00      A1    
ATOM   3654  CB  ILE A 279      -4.173  -3.377   0.352  1.00  0.00      A1    
ATOM   3655  HB  ILE A 279      -3.740  -3.384  -0.681  1.00  0.00      A1    
ATOM   3656  CG2 ILE A 279      -5.671  -3.655   0.221  1.00  0.00      A1    
ATOM   3657 HG21 ILE A 279      -6.148  -2.915  -0.454  1.00  0.00      A1    
ATOM   3658 HG22 ILE A 279      -5.851  -4.664  -0.205  1.00  0.00      A1    
ATOM   3659 HG23 ILE A 279      -6.174  -3.597   1.209  1.00  0.00      A1    
ATOM   3660  CG1 ILE A 279      -3.838  -2.019   0.978  1.00  0.00      A1    
ATOM   3661 HG11 ILE A 279      -4.293  -1.949   1.991  1.00  0.00      A1    
ATOM   3662 HG12 ILE A 279      -2.734  -1.944   1.107  1.00  0.00      A1    
ATOM   3663  CD  ILE A 279      -4.280  -0.804   0.179  1.00  0.00      A1    
ATOM   3664  HD1 ILE A 279      -3.945   0.130   0.680  1.00  0.00      A1    
ATOM   3665  HD2 ILE A 279      -3.844  -0.827  -0.843  1.00  0.00      A1    
ATOM   3666  HD3 ILE A 279      -5.386  -0.767   0.089  1.00  0.00      A1    
ATOM   3667  C   ILE A 279      -3.791  -4.542   2.563  1.00  0.00      A1    
ATOM   3668  O   ILE A 279      -4.820  -5.134   2.867  1.00  0.00      A1    
ATOM   3669  N   PHE A 280      -2.978  -3.943   3.431  1.00  0.00      A1    
ATOM   3670  HN  PHE A 280      -2.310  -3.285   3.087  1.00  0.00      A1    
ATOM   3671  CA  PHE A 280      -2.944  -4.139   4.872  1.00  0.00      A1    
ATOM   3672  HA  PHE A 280      -3.924  -4.481   5.182  1.00  0.00      A1    
ATOM   3673  CB  PHE A 280      -1.826  -5.151   5.097  1.00  0.00      A1    
ATOM   3674  HB1 PHE A 280      -0.900  -4.786   4.601  1.00  0.00      A1    
ATOM   3675  HB2 PHE A 280      -1.597  -5.260   6.179  1.00  0.00      A1    
ATOM   3676  CG  PHE A 280      -1.979  -6.556   4.558  1.00  0.00      A1    
ATOM   3677  CD1 PHE A 280      -1.163  -7.122   3.576  1.00  0.00      A1    
ATOM   3678  HD1 PHE A 280      -0.445  -6.503   3.055  1.00  0.00      A1    
ATOM   3679  CE1 PHE A 280      -1.302  -8.486   3.285  1.00  0.00      A1    
ATOM   3680  HE1 PHE A 280      -0.660  -8.950   2.550  1.00  0.00      A1    
ATOM   3681  CZ  PHE A 280      -2.232  -9.324   3.894  1.00  0.00      A1    
ATOM   3682  HZ  PHE A 280      -2.264 -10.388   3.708  1.00  0.00      A1    
ATOM   3683  CD2 PHE A 280      -2.889  -7.424   5.175  1.00  0.00      A1    
ATOM   3684  HD2 PHE A 280      -3.480  -7.081   6.013  1.00  0.00      A1    
ATOM   3685  CE2 PHE A 280      -3.142  -8.742   4.785  1.00  0.00      A1    
ATOM   3686  HE2 PHE A 280      -4.009  -9.260   5.170  1.00  0.00      A1    
ATOM   3687  C   PHE A 280      -2.721  -2.783   5.517  1.00  0.00      A1    
ATOM   3688  O   PHE A 280      -1.945  -1.947   5.066  1.00  0.00      A1    
ATOM   3689  N   PRO A 281      -3.302  -2.484   6.687  1.00  0.00      A1    
ATOM   3690  CD  PRO A 281      -4.478  -3.140   7.220  1.00  0.00      A1    
ATOM   3691  HD1 PRO A 281      -4.207  -4.052   7.799  1.00  0.00      A1    
ATOM   3692  HD2 PRO A 281      -5.188  -3.424   6.409  1.00  0.00      A1    
ATOM   3693  CA  PRO A 281      -2.950  -1.407   7.592  1.00  0.00      A1    
ATOM   3694  HA  PRO A 281      -3.169  -0.448   7.137  1.00  0.00      A1    
ATOM   3695  CB  PRO A 281      -3.888  -1.507   8.795  1.00  0.00      A1    
ATOM   3696  HB1 PRO A 281      -4.155  -0.522   9.240  1.00  0.00      A1    
ATOM   3697  HB2 PRO A 281      -3.527  -2.197   9.590  1.00  0.00      A1    
ATOM   3698  CG  PRO A 281      -5.124  -2.107   8.142  1.00  0.00      A1    
ATOM   3699  HG1 PRO A 281      -5.721  -1.352   7.594  1.00  0.00      A1    
ATOM   3700  HG2 PRO A 281      -5.803  -2.627   8.856  1.00  0.00      A1    
ATOM   3701  C   PRO A 281      -1.486  -1.446   7.985  1.00  0.00      A1    
ATOM   3702  O   PRO A 281      -0.901  -2.518   8.140  1.00  0.00      A1    
ATOM   3703  N   ASN A 282      -0.867  -0.286   8.179  1.00  0.00      A1    
ATOM   3704  HN  ASN A 282      -1.278   0.569   7.864  1.00  0.00      A1    
ATOM   3705  CA  ASN A 282       0.412  -0.130   8.837  1.00  0.00      A1    
ATOM   3706  HA  ASN A 282       0.635  -1.106   9.254  1.00  0.00      A1    
ATOM   3707  CB  ASN A 282       1.410   0.298   7.769  1.00  0.00      A1    
ATOM   3708  HB1 ASN A 282       1.222  -0.316   6.861  1.00  0.00      A1    
ATOM   3709  HB2 ASN A 282       1.247   1.360   7.492  1.00  0.00      A1    
ATOM   3710  CG  ASN A 282       2.838   0.053   8.260  1.00  0.00      A1    
ATOM   3711  OD1 ASN A 282       3.131  -0.837   9.059  1.00  0.00      A1    
ATOM   3712  ND2 ASN A 282       3.853   0.648   7.623  1.00  0.00      A1    
ATOM   3713 HD21 ASN A 282       4.826   0.473   7.836  1.00  0.00      A1    
ATOM   3714 HD22 ASN A 282       3.489   1.241   6.893  1.00  0.00      A1    
ATOM   3715  C   ASN A 282       0.371   0.860   9.984  1.00  0.00      A1    
ATOM   3716  O   ASN A 282       1.157   1.808  10.022  1.00  0.00      A1    
ATOM   3717  N   PRO A 283      -0.532   0.713  10.952  1.00  0.00      A1    
ATOM   3718  CD  PRO A 283      -1.215  -0.535  11.269  1.00  0.00      A1    
ATOM   3719  HD1 PRO A 283      -0.450  -1.326  11.440  1.00  0.00      A1    
ATOM   3720  HD2 PRO A 283      -1.847  -0.826  10.399  1.00  0.00      A1    
ATOM   3721  CA  PRO A 283      -1.099   1.763  11.784  1.00  0.00      A1    
ATOM   3722  HA  PRO A 283      -1.446   2.610  11.205  1.00  0.00      A1    
ATOM   3723  CB  PRO A 283      -2.316   1.138  12.456  1.00  0.00      A1    
ATOM   3724  HB1 PRO A 283      -3.238   1.341  11.866  1.00  0.00      A1    
ATOM   3725  HB2 PRO A 283      -2.436   1.526  13.492  1.00  0.00      A1    
ATOM   3726  CG  PRO A 283      -2.083  -0.370  12.513  1.00  0.00      A1    
ATOM   3727  HG1 PRO A 283      -3.022  -0.955  12.465  1.00  0.00      A1    
ATOM   3728  HG2 PRO A 283      -1.512  -0.713  13.407  1.00  0.00      A1    
ATOM   3729  C   PRO A 283      -0.017   2.226  12.740  1.00  0.00      A1    
ATOM   3730  O   PRO A 283      -0.223   3.245  13.392  1.00  0.00      A1    
ATOM   3731  N   ASP A 284       1.042   1.453  13.010  1.00  0.00      A1    
ATOM   3732  HN  ASP A 284       1.173   0.498  12.756  1.00  0.00      A1    
ATOM   3733  CA  ASP A 284       2.166   2.001  13.754  1.00  0.00      A1    
ATOM   3734  HA  ASP A 284       1.801   2.978  14.050  1.00  0.00      A1    
ATOM   3735  CB  ASP A 284       2.255   1.094  14.976  1.00  0.00      A1    
ATOM   3736  HB1 ASP A 284       1.241   0.956  15.403  1.00  0.00      A1    
ATOM   3737  HB2 ASP A 284       2.653   0.099  14.696  1.00  0.00      A1    
ATOM   3738  CG  ASP A 284       3.138   1.688  16.063  1.00  0.00      A1    
ATOM   3739  OD1 ASP A 284       3.925   1.034  16.789  1.00  0.00      A1    
ATOM   3740  OD2 ASP A 284       2.974   2.916  16.247  1.00  0.00      A1    
ATOM   3741  C   ASP A 284       3.505   2.220  13.080  1.00  0.00      A1    
ATOM   3742  O   ASP A 284       4.555   2.458  13.680  1.00  0.00      A1    
ATOM   3743  N   HSD A 285       3.413   2.246  11.742  1.00  0.00      A1    
ATOM   3744  HN  HSD A 285       2.523   2.067  11.325  1.00  0.00      A1    
ATOM   3745  CA  HSD A 285       4.488   2.512  10.811  1.00  0.00      A1    
ATOM   3746  HA  HSD A 285       4.081   2.400   9.814  1.00  0.00      A1    
ATOM   3747  CB  HSD A 285       4.868   3.970  10.629  1.00  0.00      A1    
ATOM   3748  HB1 HSD A 285       4.928   4.456  11.627  1.00  0.00      A1    
ATOM   3749  HB2 HSD A 285       5.883   4.036  10.179  1.00  0.00      A1    
ATOM   3750  ND1 HSD A 285       2.865   5.518  10.202  1.00  0.00      A1    
ATOM   3751  HD1 HSD A 285       2.707   5.870  11.140  1.00  0.00      A1    
ATOM   3752  CG  HSD A 285       3.832   4.629   9.769  1.00  0.00      A1    
ATOM   3753  CE1 HSD A 285       2.161   5.827   9.097  1.00  0.00      A1    
ATOM   3754  HE1 HSD A 285       1.309   6.512   9.089  1.00  0.00      A1    
ATOM   3755  NE2 HSD A 285       2.611   5.219   8.006  1.00  0.00      A1    
ATOM   3756  CD2 HSD A 285       3.671   4.412   8.419  1.00  0.00      A1    
ATOM   3757  HD2 HSD A 285       4.203   3.737   7.759  1.00  0.00      A1    
ATOM   3758  C   HSD A 285       5.630   1.517  10.950  1.00  0.00      A1    
ATOM   3759  O   HSD A 285       6.818   1.684  10.694  1.00  0.00      A1    
ATOM   3760  N   THR A 286       5.294   0.273  11.314  1.00  0.00      A1    
ATOM   3761  HN  THR A 286       4.333   0.028  11.435  1.00  0.00      A1    
ATOM   3762  CA  THR A 286       6.221  -0.812  11.564  1.00  0.00      A1    
ATOM   3763  HA  THR A 286       7.054  -0.324  12.051  1.00  0.00      A1    
ATOM   3764  CB  THR A 286       5.801  -1.840  12.606  1.00  0.00      A1    
ATOM   3765  HB  THR A 286       6.595  -2.626  12.603  1.00  0.00      A1    
ATOM   3766  OG1 THR A 286       4.598  -2.501  12.306  1.00  0.00      A1    
ATOM   3767  HG1 THR A 286       4.799  -3.419  12.485  1.00  0.00      A1    
ATOM   3768  CG2 THR A 286       5.544  -1.347  14.030  1.00  0.00      A1    
ATOM   3769 HG21 THR A 286       5.358  -2.200  14.716  1.00  0.00      A1    
ATOM   3770 HG22 THR A 286       6.425  -0.788  14.412  1.00  0.00      A1    
ATOM   3771 HG23 THR A 286       4.662  -0.672  14.067  1.00  0.00      A1    
ATOM   3772  C   THR A 286       6.792  -1.527  10.336  1.00  0.00      A1    
ATOM   3773  O   THR A 286       7.927  -1.978  10.360  1.00  0.00      A1    
ATOM   3774  N   LEU A 287       5.965  -1.512   9.295  1.00  0.00      A1    
ATOM   3775  HN  LEU A 287       5.037  -1.150   9.349  1.00  0.00      A1    
ATOM   3776  CA  LEU A 287       6.334  -2.021   7.979  1.00  0.00      A1    
ATOM   3777  HA  LEU A 287       7.033  -2.822   8.183  1.00  0.00      A1    
ATOM   3778  CB  LEU A 287       5.029  -2.517   7.358  1.00  0.00      A1    
ATOM   3779  HB1 LEU A 287       4.357  -1.634   7.256  1.00  0.00      A1    
ATOM   3780  HB2 LEU A 287       5.232  -2.871   6.323  1.00  0.00      A1    
ATOM   3781  CG  LEU A 287       4.308  -3.597   8.166  1.00  0.00      A1    
ATOM   3782  HG  LEU A 287       4.031  -3.149   9.151  1.00  0.00      A1    
ATOM   3783  CD1 LEU A 287       3.076  -4.110   7.431  1.00  0.00      A1    
ATOM   3784 HD11 LEU A 287       2.590  -4.927   8.007  1.00  0.00      A1    
ATOM   3785 HD12 LEU A 287       2.336  -3.293   7.291  1.00  0.00      A1    
ATOM   3786 HD13 LEU A 287       3.353  -4.508   6.432  1.00  0.00      A1    
ATOM   3787  CD2 LEU A 287       5.216  -4.793   8.430  1.00  0.00      A1    
ATOM   3788 HD21 LEU A 287       4.681  -5.558   9.034  1.00  0.00      A1    
ATOM   3789 HD22 LEU A 287       5.542  -5.276   7.487  1.00  0.00      A1    
ATOM   3790 HD23 LEU A 287       6.121  -4.478   8.992  1.00  0.00      A1    
ATOM   3791  C   LEU A 287       7.027  -1.032   7.057  1.00  0.00      A1    
ATOM   3792  O   LEU A 287       6.624   0.126   7.042  1.00  0.00      A1    
ATOM   3793  N   LEU A 288       7.891  -1.570   6.198  1.00  0.00      A1    
ATOM   3794  HN  LEU A 288       8.089  -2.548   6.196  1.00  0.00      A1    
ATOM   3795  CA  LEU A 288       8.618  -0.814   5.201  1.00  0.00      A1    
ATOM   3796  HA  LEU A 288       8.127   0.142   5.074  1.00  0.00      A1    
ATOM   3797  CB  LEU A 288      10.039  -0.550   5.720  1.00  0.00      A1    
ATOM   3798  HB1 LEU A 288      10.603  -0.055   4.896  1.00  0.00      A1    
ATOM   3799  HB2 LEU A 288       9.990   0.191   6.548  1.00  0.00      A1    
ATOM   3800  CG  LEU A 288      10.874  -1.740   6.181  1.00  0.00      A1    
ATOM   3801  HG  LEU A 288      10.314  -2.259   6.996  1.00  0.00      A1    
ATOM   3802  CD1 LEU A 288      11.261  -2.708   5.066  1.00  0.00      A1    
ATOM   3803 HD11 LEU A 288      11.906  -3.522   5.462  1.00  0.00      A1    
ATOM   3804 HD12 LEU A 288      10.355  -3.168   4.616  1.00  0.00      A1    
ATOM   3805 HD13 LEU A 288      11.822  -2.180   4.265  1.00  0.00      A1    
ATOM   3806  CD2 LEU A 288      12.168  -1.205   6.767  1.00  0.00      A1    
ATOM   3807 HD21 LEU A 288      12.801  -2.042   7.134  1.00  0.00      A1    
ATOM   3808 HD22 LEU A 288      12.757  -0.643   6.015  1.00  0.00      A1    
ATOM   3809 HD23 LEU A 288      11.957  -0.528   7.623  1.00  0.00      A1    
ATOM   3810  C   LEU A 288       8.507  -1.566   3.884  1.00  0.00      A1    
ATOM   3811  O   LEU A 288       7.875  -2.619   3.819  1.00  0.00      A1    
ATOM   3812  N   PRO A 289       9.084  -1.050   2.807  1.00  0.00      A1    
ATOM   3813  CD  PRO A 289       9.169   0.379   2.553  1.00  0.00      A1    
ATOM   3814  HD1 PRO A 289      10.229   0.721   2.548  1.00  0.00      A1    
ATOM   3815  HD2 PRO A 289       8.607   0.956   3.323  1.00  0.00      A1    
ATOM   3816  CA  PRO A 289       9.077  -1.749   1.541  1.00  0.00      A1    
ATOM   3817  HA  PRO A 289       8.065  -2.107   1.395  1.00  0.00      A1    
ATOM   3818  CB  PRO A 289       9.036  -0.663   0.479  1.00  0.00      A1    
ATOM   3819  HB1 PRO A 289       8.327  -0.923  -0.338  1.00  0.00      A1    
ATOM   3820  HB2 PRO A 289      10.048  -0.472   0.056  1.00  0.00      A1    
ATOM   3821  CG  PRO A 289       8.545   0.596   1.181  1.00  0.00      A1    
ATOM   3822  HG1 PRO A 289       7.440   0.668   1.215  1.00  0.00      A1    
ATOM   3823  HG2 PRO A 289       8.935   1.545   0.746  1.00  0.00      A1    
ATOM   3824  C   PRO A 289      10.049  -2.901   1.322  1.00  0.00      A1    
ATOM   3825  O   PRO A 289      11.161  -2.907   1.854  1.00  0.00      A1    
ATOM   3826  N   GLY A 290       9.701  -3.887   0.492  1.00  0.00      A1    
ATOM   3827  HN  GLY A 290       8.766  -3.942   0.145  1.00  0.00      A1    
ATOM   3828  CA  GLY A 290      10.601  -4.926   0.034  1.00  0.00      A1    
ATOM   3829  HA1 GLY A 290      11.541  -4.436  -0.182  1.00  0.00      A1    
ATOM   3830  HA2 GLY A 290      10.129  -5.381  -0.827  1.00  0.00      A1    
ATOM   3831  C   GLY A 290      10.864  -6.019   1.056  1.00  0.00      A1    
ATOM   3832  O   GLY A 290      11.645  -6.931   0.798  1.00  0.00      A1    
ATOM   3833  N   MET A 291      10.366  -5.943   2.291  1.00  0.00      A1    
ATOM   3834  HN  MET A 291       9.751  -5.215   2.585  1.00  0.00      A1    
ATOM   3835  CA  MET A 291      10.677  -6.919   3.322  1.00  0.00      A1    
ATOM   3836  HA  MET A 291      11.739  -7.130   3.299  1.00  0.00      A1    
ATOM   3837  CB  MET A 291      10.432  -6.348   4.708  1.00  0.00      A1    
ATOM   3838  HB1 MET A 291      10.889  -7.058   5.437  1.00  0.00      A1    
ATOM   3839  HB2 MET A 291      10.988  -5.390   4.816  1.00  0.00      A1    
ATOM   3840  CG  MET A 291       8.940  -6.186   4.993  1.00  0.00      A1    
ATOM   3841  HG1 MET A 291       8.493  -5.443   4.299  1.00  0.00      A1    
ATOM   3842  HG2 MET A 291       8.421  -7.155   4.828  1.00  0.00      A1    
ATOM   3843  SD  MET A 291       8.635  -5.633   6.684  1.00  0.00      A1    
ATOM   3844  CE  MET A 291       9.258  -7.097   7.550  1.00  0.00      A1    
ATOM   3845  HE1 MET A 291       9.156  -6.980   8.650  1.00  0.00      A1    
ATOM   3846  HE2 MET A 291       8.695  -8.007   7.250  1.00  0.00      A1    
ATOM   3847  HE3 MET A 291      10.332  -7.269   7.323  1.00  0.00      A1    
ATOM   3848  C   MET A 291       9.946  -8.202   2.953  1.00  0.00      A1    
ATOM   3849  O   MET A 291       8.897  -8.132   2.331  1.00  0.00      A1    
ATOM   3850  N   PHE A 292      10.486  -9.328   3.439  1.00  0.00      A1    
ATOM   3851  HN  PHE A 292      11.362  -9.272   3.915  1.00  0.00      A1    
ATOM   3852  CA  PHE A 292       9.936 -10.659   3.355  1.00  0.00      A1    
ATOM   3853  HA  PHE A 292       9.496 -10.712   2.366  1.00  0.00      A1    
ATOM   3854  CB  PHE A 292      11.051 -11.691   3.463  1.00  0.00      A1    
ATOM   3855  HB1 PHE A 292      11.808 -11.493   2.673  1.00  0.00      A1    
ATOM   3856  HB2 PHE A 292      11.572 -11.617   4.442  1.00  0.00      A1    
ATOM   3857  CG  PHE A 292      10.669 -13.140   3.264  1.00  0.00      A1    
ATOM   3858  CD1 PHE A 292       9.793 -13.465   2.220  1.00  0.00      A1    
ATOM   3859  HD1 PHE A 292       9.504 -12.704   1.507  1.00  0.00      A1    
ATOM   3860  CE1 PHE A 292       9.305 -14.777   2.130  1.00  0.00      A1    
ATOM   3861  HE1 PHE A 292       8.747 -15.087   1.258  1.00  0.00      A1    
ATOM   3862  CZ  PHE A 292       9.535 -15.709   3.159  1.00  0.00      A1    
ATOM   3863  HZ  PHE A 292       9.078 -16.688   3.173  1.00  0.00      A1    
ATOM   3864  CD2 PHE A 292      11.053 -14.088   4.206  1.00  0.00      A1    
ATOM   3865  HD2 PHE A 292      11.814 -13.848   4.935  1.00  0.00      A1    
ATOM   3866  CE2 PHE A 292      10.401 -15.330   4.183  1.00  0.00      A1    
ATOM   3867  HE2 PHE A 292      10.562 -16.038   4.984  1.00  0.00      A1    
ATOM   3868  C   PHE A 292       8.826 -10.954   4.353  1.00  0.00      A1    
ATOM   3869  O   PHE A 292       8.880 -10.697   5.560  1.00  0.00      A1    
ATOM   3870  N   VAL A 293       7.699 -11.377   3.769  1.00  0.00      A1    
ATOM   3871  HN  VAL A 293       7.702 -11.491   2.779  1.00  0.00      A1    
ATOM   3872  CA  VAL A 293       6.442 -11.700   4.403  1.00  0.00      A1    
ATOM   3873  HA  VAL A 293       6.647 -11.908   5.446  1.00  0.00      A1    
ATOM   3874  CB  VAL A 293       5.433 -10.562   4.319  1.00  0.00      A1    
ATOM   3875  HB  VAL A 293       4.502 -10.897   4.839  1.00  0.00      A1    
ATOM   3876  CG1 VAL A 293       5.878  -9.268   4.983  1.00  0.00      A1    
ATOM   3877 HG11 VAL A 293       5.107  -8.479   4.845  1.00  0.00      A1    
ATOM   3878 HG12 VAL A 293       6.026  -9.398   6.075  1.00  0.00      A1    
ATOM   3879 HG13 VAL A 293       6.827  -8.903   4.536  1.00  0.00      A1    
ATOM   3880  CG2 VAL A 293       5.063 -10.358   2.849  1.00  0.00      A1    
ATOM   3881 HG21 VAL A 293       4.357  -9.508   2.736  1.00  0.00      A1    
ATOM   3882 HG22 VAL A 293       5.970 -10.142   2.245  1.00  0.00      A1    
ATOM   3883 HG23 VAL A 293       4.572 -11.260   2.429  1.00  0.00      A1    
ATOM   3884  C   VAL A 293       5.836 -12.954   3.799  1.00  0.00      A1    
ATOM   3885  O   VAL A 293       6.099 -13.342   2.663  1.00  0.00      A1    
ATOM   3886  N   ARG A 294       4.928 -13.555   4.578  1.00  0.00      A1    
ATOM   3887  HN  ARG A 294       4.995 -13.403   5.561  1.00  0.00      A1    
ATOM   3888  CA  ARG A 294       3.853 -14.409   4.126  1.00  0.00      A1    
ATOM   3889  HA  ARG A 294       3.941 -14.562   3.057  1.00  0.00      A1    
ATOM   3890  CB  ARG A 294       3.939 -15.798   4.755  1.00  0.00      A1    
ATOM   3891  HB1 ARG A 294       3.545 -15.698   5.795  1.00  0.00      A1    
ATOM   3892  HB2 ARG A 294       3.244 -16.489   4.229  1.00  0.00      A1    
ATOM   3893  CG  ARG A 294       5.377 -16.331   4.796  1.00  0.00      A1    
ATOM   3894  HG1 ARG A 294       5.917 -15.961   3.897  1.00  0.00      A1    
ATOM   3895  HG2 ARG A 294       5.905 -15.882   5.669  1.00  0.00      A1    
ATOM   3896  CD  ARG A 294       5.440 -17.848   4.927  1.00  0.00      A1    
ATOM   3897  HD1 ARG A 294       5.029 -18.152   5.917  1.00  0.00      A1    
ATOM   3898  HD2 ARG A 294       4.851 -18.353   4.126  1.00  0.00      A1    
ATOM   3899  NE  ARG A 294       6.812 -18.357   4.811  1.00  0.00      A1    
ATOM   3900  HE  ARG A 294       7.351 -18.291   5.664  1.00  0.00      A1    
ATOM   3901  CZ  ARG A 294       7.432 -18.957   3.789  1.00  0.00      A1    
ATOM   3902  NH1 ARG A 294       6.863 -19.219   2.612  1.00  0.00      A1    
ATOM   3903 HH11 ARG A 294       7.212 -20.060   2.172  1.00  0.00      A1    
ATOM   3904 HH12 ARG A 294       5.868 -19.067   2.472  1.00  0.00      A1    
ATOM   3905  NH2 ARG A 294       8.755 -19.176   3.750  1.00  0.00      A1    
ATOM   3906 HH21 ARG A 294       9.396 -19.115   4.524  1.00  0.00      A1    
ATOM   3907 HH22 ARG A 294       9.098 -19.364   2.813  1.00  0.00      A1    
ATOM   3908  C   ARG A 294       2.535 -13.704   4.354  1.00  0.00      A1    
ATOM   3909  O   ARG A 294       2.433 -12.805   5.188  1.00  0.00      A1    
ATOM   3910  N   ALA A 295       1.474 -14.132   3.657  1.00  0.00      A1    
ATOM   3911  HN  ALA A 295       1.663 -14.741   2.887  1.00  0.00      A1    
ATOM   3912  CA  ALA A 295       0.077 -13.823   3.877  1.00  0.00      A1    
ATOM   3913  HA  ALA A 295      -0.079 -13.416   4.870  1.00  0.00      A1    
ATOM   3914  CB  ALA A 295      -0.404 -12.879   2.782  1.00  0.00      A1    
ATOM   3915  HB1 ALA A 295       0.155 -11.921   2.844  1.00  0.00      A1    
ATOM   3916  HB2 ALA A 295      -0.227 -13.314   1.774  1.00  0.00      A1    
ATOM   3917  HB3 ALA A 295      -1.487 -12.651   2.884  1.00  0.00      A1    
ATOM   3918  C   ALA A 295      -0.765 -15.093   3.795  1.00  0.00      A1    
ATOM   3919  O   ALA A 295      -0.386 -16.051   3.130  1.00  0.00      A1    
ATOM   3920  N   ARG A 296      -1.902 -15.149   4.488  1.00  0.00      A1    
ATOM   3921  HN  ARG A 296      -2.156 -14.318   4.977  1.00  0.00      A1    
ATOM   3922  CA  ARG A 296      -2.803 -16.275   4.609  1.00  0.00      A1    
ATOM   3923  HA  ARG A 296      -2.360 -17.068   4.018  1.00  0.00      A1    
ATOM   3924  CB  ARG A 296      -2.811 -16.751   6.057  1.00  0.00      A1    
ATOM   3925  HB1 ARG A 296      -1.759 -16.669   6.421  1.00  0.00      A1    
ATOM   3926  HB2 ARG A 296      -3.406 -16.045   6.678  1.00  0.00      A1    
ATOM   3927  CG  ARG A 296      -3.286 -18.187   6.216  1.00  0.00      A1    
ATOM   3928  HG1 ARG A 296      -4.286 -18.284   5.739  1.00  0.00      A1    
ATOM   3929  HG2 ARG A 296      -2.612 -18.858   5.635  1.00  0.00      A1    
ATOM   3930  CD  ARG A 296      -3.262 -18.581   7.690  1.00  0.00      A1    
ATOM   3931  HD1 ARG A 296      -3.665 -17.743   8.304  1.00  0.00      A1    
ATOM   3932  HD2 ARG A 296      -3.878 -19.491   7.880  1.00  0.00      A1    
ATOM   3933  NE  ARG A 296      -1.901 -18.893   8.139  1.00  0.00      A1    
ATOM   3934  HE  ARG A 296      -1.165 -18.937   7.450  1.00  0.00      A1    
ATOM   3935  CZ  ARG A 296      -1.501 -18.905   9.415  1.00  0.00      A1    
ATOM   3936  NH1 ARG A 296      -2.307 -18.887  10.490  1.00  0.00      A1    
ATOM   3937 HH11 ARG A 296      -3.286 -18.678  10.362  1.00  0.00      A1    
ATOM   3938 HH12 ARG A 296      -1.867 -18.795  11.396  1.00  0.00      A1    
ATOM   3939  NH2 ARG A 296      -0.187 -19.010   9.651  1.00  0.00      A1    
ATOM   3940 HH21 ARG A 296       0.374 -19.152   8.821  1.00  0.00      A1    
ATOM   3941 HH22 ARG A 296       0.236 -19.165  10.550  1.00  0.00      A1    
ATOM   3942  C   ARG A 296      -4.222 -16.087   4.091  1.00  0.00      A1    
ATOM   3943  O   ARG A 296      -4.808 -15.068   4.457  1.00  0.00      A1    
ATOM   3944  N   LEU A 297      -4.716 -17.076   3.333  1.00  0.00      A1    
ATOM   3945  HN  LEU A 297      -4.160 -17.857   3.055  1.00  0.00      A1    
ATOM   3946  CA  LEU A 297      -6.079 -17.114   2.849  1.00  0.00      A1    
ATOM   3947  HA  LEU A 297      -6.525 -16.182   3.170  1.00  0.00      A1    
ATOM   3948  CB  LEU A 297      -5.907 -17.275   1.340  1.00  0.00      A1    
ATOM   3949  HB1 LEU A 297      -5.330 -16.392   0.979  1.00  0.00      A1    
ATOM   3950  HB2 LEU A 297      -5.267 -18.163   1.141  1.00  0.00      A1    
ATOM   3951  CG  LEU A 297      -7.226 -17.365   0.569  1.00  0.00      A1    
ATOM   3952  HG  LEU A 297      -7.884 -18.143   1.026  1.00  0.00      A1    
ATOM   3953  CD1 LEU A 297      -7.962 -16.034   0.524  1.00  0.00      A1    
ATOM   3954 HD11 LEU A 297      -8.889 -16.122  -0.082  1.00  0.00      A1    
ATOM   3955 HD12 LEU A 297      -8.244 -15.708   1.548  1.00  0.00      A1    
ATOM   3956 HD13 LEU A 297      -7.323 -15.248   0.069  1.00  0.00      A1    
ATOM   3957  CD2 LEU A 297      -6.862 -17.823  -0.842  1.00  0.00      A1    
ATOM   3958 HD21 LEU A 297      -7.779 -17.930  -1.462  1.00  0.00      A1    
ATOM   3959 HD22 LEU A 297      -6.196 -17.096  -1.350  1.00  0.00      A1    
ATOM   3960 HD23 LEU A 297      -6.347 -18.807  -0.811  1.00  0.00      A1    
ATOM   3961  C   LEU A 297      -6.908 -18.243   3.432  1.00  0.00      A1    
ATOM   3962  O   LEU A 297      -6.391 -19.341   3.612  1.00  0.00      A1    
ATOM   3963  N   GLU A 298      -8.211 -18.153   3.722  1.00  0.00      A1    
ATOM   3964  HN  GLU A 298      -8.661 -17.318   3.417  1.00  0.00      A1    
ATOM   3965  CA  GLU A 298      -9.093 -19.081   4.417  1.00  0.00      A1    
ATOM   3966  HA  GLU A 298      -8.539 -19.942   4.769  1.00  0.00      A1    
ATOM   3967  CB  GLU A 298      -9.848 -18.516   5.615  1.00  0.00      A1    
ATOM   3968  HB1 GLU A 298     -10.348 -17.572   5.297  1.00  0.00      A1    
ATOM   3969  HB2 GLU A 298     -10.667 -19.211   5.907  1.00  0.00      A1    
ATOM   3970  CG  GLU A 298      -8.877 -18.258   6.766  1.00  0.00      A1    
ATOM   3971  HG1 GLU A 298      -8.733 -19.190   7.343  1.00  0.00      A1    
ATOM   3972  HG2 GLU A 298      -7.896 -17.908   6.387  1.00  0.00      A1    
ATOM   3973  CD  GLU A 298      -9.421 -17.231   7.751  1.00  0.00      A1    
ATOM   3974  OE1 GLU A 298      -8.879 -16.111   7.843  1.00  0.00      A1    
ATOM   3975  OE2 GLU A 298     -10.295 -17.619   8.555  1.00  0.00      A1    
ATOM   3976  C   GLU A 298     -10.080 -19.576   3.371  1.00  0.00      A1    
ATOM   3977  O   GLU A 298     -11.143 -19.030   3.060  1.00  0.00      A1    
ATOM   3978  N   GLU A 299      -9.610 -20.608   2.668  1.00  0.00      A1    
ATOM   3979  HN  GLU A 299      -8.834 -21.107   3.043  1.00  0.00      A1    
ATOM   3980  CA  GLU A 299     -10.082 -21.122   1.398  1.00  0.00      A1    
ATOM   3981  HA  GLU A 299     -10.362 -20.268   0.794  1.00  0.00      A1    
ATOM   3982  CB  GLU A 299      -8.918 -21.764   0.636  1.00  0.00      A1    
ATOM   3983  HB1 GLU A 299      -9.313 -22.170  -0.324  1.00  0.00      A1    
ATOM   3984  HB2 GLU A 299      -8.175 -20.984   0.355  1.00  0.00      A1    
ATOM   3985  CG  GLU A 299      -8.207 -22.889   1.374  1.00  0.00      A1    
ATOM   3986  HG1 GLU A 299      -7.353 -22.476   1.941  1.00  0.00      A1    
ATOM   3987  HG2 GLU A 299      -8.896 -23.402   2.074  1.00  0.00      A1    
ATOM   3988  CD  GLU A 299      -7.651 -23.871   0.352  1.00  0.00      A1    
ATOM   3989  OE1 GLU A 299      -8.405 -24.763  -0.096  1.00  0.00      A1    
ATOM   3990  OE2 GLU A 299      -6.469 -23.753  -0.053  1.00  0.00      A1    
ATOM   3991  C   GLU A 299     -11.313 -22.011   1.521  1.00  0.00      A1    
ATOM   3992  O   GLU A 299     -11.967 -22.288   0.521  1.00  0.00      A1    
ATOM   3993  N   GLY A 300     -11.735 -22.287   2.757  1.00  0.00      A1    
ATOM   3994  HN  GLY A 300     -11.285 -21.985   3.596  1.00  0.00      A1    
ATOM   3995  CA  GLY A 300     -12.938 -23.085   2.940  1.00  0.00      A1    
ATOM   3996  HA1 GLY A 300     -12.735 -24.031   2.457  1.00  0.00      A1    
ATOM   3997  HA2 GLY A 300     -13.740 -22.518   2.487  1.00  0.00      A1    
ATOM   3998  C   GLY A 300     -13.323 -23.368   4.394  1.00  0.00      A1    
ATOM   3999  O   GLY A 300     -12.532 -23.215   5.312  1.00  0.00      A1    
ATOM   4000  N   LEU A 301     -14.596 -23.692   4.596  1.00  0.00      A1    
ATOM   4001  HN  LEU A 301     -15.240 -23.795   3.841  1.00  0.00      A1    
ATOM   4002  CA  LEU A 301     -15.171 -23.925   5.906  1.00  0.00      A1    
ATOM   4003  HA  LEU A 301     -14.339 -24.127   6.569  1.00  0.00      A1    
ATOM   4004  CB  LEU A 301     -15.933 -22.656   6.283  1.00  0.00      A1    
ATOM   4005  HB1 LEU A 301     -15.286 -21.790   6.010  1.00  0.00      A1    
ATOM   4006  HB2 LEU A 301     -16.840 -22.576   5.644  1.00  0.00      A1    
ATOM   4007  CG  LEU A 301     -16.251 -22.651   7.774  1.00  0.00      A1    
ATOM   4008  HG  LEU A 301     -16.412 -23.699   8.126  1.00  0.00      A1    
ATOM   4009  CD1 LEU A 301     -15.050 -22.086   8.537  1.00  0.00      A1    
ATOM   4010 HD11 LEU A 301     -15.272 -22.026   9.624  1.00  0.00      A1    
ATOM   4011 HD12 LEU A 301     -14.158 -22.734   8.398  1.00  0.00      A1    
ATOM   4012 HD13 LEU A 301     -14.801 -21.065   8.177  1.00  0.00      A1    
ATOM   4013  CD2 LEU A 301     -17.553 -21.882   7.972  1.00  0.00      A1    
ATOM   4014 HD21 LEU A 301     -17.834 -21.869   9.047  1.00  0.00      A1    
ATOM   4015 HD22 LEU A 301     -17.463 -20.830   7.635  1.00  0.00      A1    
ATOM   4016 HD23 LEU A 301     -18.379 -22.362   7.403  1.00  0.00      A1    
ATOM   4017  C   LEU A 301     -16.082 -25.142   5.929  1.00  0.00      A1    
ATOM   4018  O   LEU A 301     -16.977 -25.344   5.116  1.00  0.00      A1    
ATOM   4019  N   ASN A 302     -15.821 -26.003   6.925  1.00  0.00      A1    
ATOM   4020  HN  ASN A 302     -14.978 -26.011   7.461  1.00  0.00      A1    
ATOM   4021  CA  ASN A 302     -16.783 -27.017   7.303  1.00  0.00      A1    
ATOM   4022  HA  ASN A 302     -17.482 -27.079   6.475  1.00  0.00      A1    
ATOM   4023  CB  ASN A 302     -15.926 -28.270   7.466  1.00  0.00      A1    
ATOM   4024  HB1 ASN A 302     -15.395 -28.446   6.505  1.00  0.00      A1    
ATOM   4025  HB2 ASN A 302     -15.156 -28.111   8.248  1.00  0.00      A1    
ATOM   4026  CG  ASN A 302     -16.739 -29.519   7.784  1.00  0.00      A1    
ATOM   4027  OD1 ASN A 302     -17.961 -29.632   7.729  1.00  0.00      A1    
ATOM   4028  ND2 ASN A 302     -15.998 -30.598   8.053  1.00  0.00      A1    
ATOM   4029 HD21 ASN A 302     -16.502 -31.414   8.367  1.00  0.00      A1    
ATOM   4030 HD22 ASN A 302     -15.008 -30.536   7.854  1.00  0.00      A1    
ATOM   4031  C   ASN A 302     -17.569 -26.615   8.539  1.00  0.00      A1    
ATOM   4032  O   ASN A 302     -17.076 -26.669   9.668  1.00  0.00      A1    
ATOM   4033  N   PRO A 303     -18.847 -26.220   8.440  1.00  0.00      A1    
ATOM   4034  CD  PRO A 303     -19.572 -26.233   7.182  1.00  0.00      A1    
ATOM   4035  HD1 PRO A 303     -19.768 -27.267   6.817  1.00  0.00      A1    
ATOM   4036  HD2 PRO A 303     -19.046 -25.661   6.383  1.00  0.00      A1    
ATOM   4037  CA  PRO A 303     -19.629 -25.777   9.569  1.00  0.00      A1    
ATOM   4038  HA  PRO A 303     -19.038 -25.082  10.154  1.00  0.00      A1    
ATOM   4039  CB  PRO A 303     -20.782 -24.987   8.955  1.00  0.00      A1    
ATOM   4040  HB1 PRO A 303     -20.568 -23.896   8.901  1.00  0.00      A1    
ATOM   4041  HB2 PRO A 303     -21.745 -25.158   9.487  1.00  0.00      A1    
ATOM   4042  CG  PRO A 303     -20.891 -25.544   7.536  1.00  0.00      A1    
ATOM   4043  HG1 PRO A 303     -21.138 -24.707   6.853  1.00  0.00      A1    
ATOM   4044  HG2 PRO A 303     -21.720 -26.287   7.479  1.00  0.00      A1    
ATOM   4045  C   PRO A 303     -20.127 -26.898  10.479  1.00  0.00      A1    
ATOM   4046  O   PRO A 303     -20.424 -27.978   9.964  1.00  0.00      A1    
ATOM   4047  N   ASN A 304     -20.127 -26.670  11.792  1.00  0.00      A1    
ATOM   4048  HN  ASN A 304     -19.834 -25.818  12.224  1.00  0.00      A1    
ATOM   4049  CA  ASN A 304     -20.572 -27.690  12.718  1.00  0.00      A1    
ATOM   4050  HA  ASN A 304     -20.347 -27.280  13.697  1.00  0.00      A1    
ATOM   4051  CB  ASN A 304     -22.092 -27.801  12.600  1.00  0.00      A1    
ATOM   4052  HB1 ASN A 304     -22.509 -26.770  12.599  1.00  0.00      A1    
ATOM   4053  HB2 ASN A 304     -22.370 -28.273  11.636  1.00  0.00      A1    
ATOM   4054  CG  ASN A 304     -22.707 -28.563  13.763  1.00  0.00      A1    
ATOM   4055  OD1 ASN A 304     -23.278 -29.633  13.591  1.00  0.00      A1    
ATOM   4056  ND2 ASN A 304     -22.681 -27.932  14.937  1.00  0.00      A1    
ATOM   4057 HD21 ASN A 304     -23.079 -28.369  15.757  1.00  0.00      A1    
ATOM   4058 HD22 ASN A 304     -22.415 -26.956  14.982  1.00  0.00      A1    
ATOM   4059  C   ASN A 304     -19.843 -29.019  12.597  1.00  0.00      A1    
ATOM   4060  O   ASN A 304     -20.401 -30.092  12.812  1.00  0.00      A1    
ATOM   4061  N   ALA A 305     -18.568 -28.966  12.212  1.00  0.00      A1    
ATOM   4062  HN  ALA A 305     -18.290 -28.116  11.766  1.00  0.00      A1    
ATOM   4063  CA  ALA A 305     -17.525 -29.968  12.349  1.00  0.00      A1    
ATOM   4064  HA  ALA A 305     -17.735 -30.871  11.787  1.00  0.00      A1    
ATOM   4065  CB  ALA A 305     -16.272 -29.429  11.673  1.00  0.00      A1    
ATOM   4066  HB1 ALA A 305     -16.480 -29.241  10.598  1.00  0.00      A1    
ATOM   4067  HB2 ALA A 305     -15.952 -28.468  12.132  1.00  0.00      A1    
ATOM   4068  HB3 ALA A 305     -15.429 -30.150  11.739  1.00  0.00      A1    
ATOM   4069  C   ALA A 305     -17.503 -30.372  13.819  1.00  0.00      A1    
ATOM   4070  O   ALA A 305     -17.748 -29.547  14.705  1.00  0.00      A1    
ATOM   4071  N   ILE A 306     -17.155 -31.614  14.163  1.00  0.00      A1    
ATOM   4072  HN  ILE A 306     -17.247 -32.383  13.534  1.00  0.00      A1    
ATOM   4073  CA  ILE A 306     -16.617 -31.969  15.463  1.00  0.00      A1    
ATOM   4074  HA  ILE A 306     -16.317 -31.034  15.920  1.00  0.00      A1    
ATOM   4075  CB  ILE A 306     -17.743 -32.572  16.302  1.00  0.00      A1    
ATOM   4076  HB  ILE A 306     -18.671 -32.070  15.927  1.00  0.00      A1    
ATOM   4077  CG2 ILE A 306     -17.969 -34.069  16.205  1.00  0.00      A1    
ATOM   4078 HG21 ILE A 306     -18.902 -34.358  16.732  1.00  0.00      A1    
ATOM   4079 HG22 ILE A 306     -18.069 -34.387  15.146  1.00  0.00      A1    
ATOM   4080 HG23 ILE A 306     -17.125 -34.629  16.661  1.00  0.00      A1    
ATOM   4081  CG1 ILE A 306     -17.516 -32.132  17.744  1.00  0.00      A1    
ATOM   4082 HG11 ILE A 306     -16.615 -32.639  18.155  1.00  0.00      A1    
ATOM   4083 HG12 ILE A 306     -17.313 -31.037  17.759  1.00  0.00      A1    
ATOM   4084  CD  ILE A 306     -18.731 -32.429  18.620  1.00  0.00      A1    
ATOM   4085  HD1 ILE A 306     -18.566 -32.048  19.651  1.00  0.00      A1    
ATOM   4086  HD2 ILE A 306     -19.640 -31.938  18.209  1.00  0.00      A1    
ATOM   4087  HD3 ILE A 306     -18.919 -33.521  18.684  1.00  0.00      A1    
ATOM   4088  C   ILE A 306     -15.370 -32.832  15.370  1.00  0.00      A1    
ATOM   4089  O   ILE A 306     -15.291 -33.736  14.538  1.00  0.00      A1    
ATOM   4090  N   LEU A 307     -14.393 -32.633  16.252  1.00  0.00      A1    
ATOM   4091  HN  LEU A 307     -14.557 -31.935  16.946  1.00  0.00      A1    
ATOM   4092  CA  LEU A 307     -13.108 -33.287  16.359  1.00  0.00      A1    
ATOM   4093  HA  LEU A 307     -13.166 -34.096  15.642  1.00  0.00      A1    
ATOM   4094  CB  LEU A 307     -12.048 -32.303  15.882  1.00  0.00      A1    
ATOM   4095  HB1 LEU A 307     -12.025 -31.463  16.614  1.00  0.00      A1    
ATOM   4096  HB2 LEU A 307     -11.049 -32.790  15.941  1.00  0.00      A1    
ATOM   4097  CG  LEU A 307     -12.224 -31.694  14.494  1.00  0.00      A1    
ATOM   4098  HG  LEU A 307     -12.793 -32.493  13.960  1.00  0.00      A1    
ATOM   4099  CD1 LEU A 307     -12.944 -30.345  14.449  1.00  0.00      A1    
ATOM   4100 HD11 LEU A 307     -12.983 -29.958  13.408  1.00  0.00      A1    
ATOM   4101 HD12 LEU A 307     -13.985 -30.445  14.824  1.00  0.00      A1    
ATOM   4102 HD13 LEU A 307     -12.415 -29.597  15.077  1.00  0.00      A1    
ATOM   4103  CD2 LEU A 307     -10.915 -31.475  13.755  1.00  0.00      A1    
ATOM   4104 HD21 LEU A 307     -11.108 -31.048  12.747  1.00  0.00      A1    
ATOM   4105 HD22 LEU A 307     -10.251 -30.771  14.297  1.00  0.00      A1    
ATOM   4106 HD23 LEU A 307     -10.375 -32.438  13.627  1.00  0.00      A1    
ATOM   4107  C   LEU A 307     -12.750 -33.893  17.708  1.00  0.00      A1    
ATOM   4108  O   LEU A 307     -13.421 -33.603  18.682  1.00  0.00      A1    
ATOM   4109  N   VAL A 308     -11.685 -34.704  17.793  1.00  0.00      A1    
ATOM   4110  HN  VAL A 308     -11.250 -34.952  16.931  1.00  0.00      A1    
ATOM   4111  CA  VAL A 308     -11.064 -35.281  18.962  1.00  0.00      A1    
ATOM   4112  HA  VAL A 308     -11.276 -34.647  19.814  1.00  0.00      A1    
ATOM   4113  CB  VAL A 308     -11.541 -36.717  19.176  1.00  0.00      A1    
ATOM   4114  HB  VAL A 308     -12.638 -36.680  19.389  1.00  0.00      A1    
ATOM   4115  CG1 VAL A 308     -11.355 -37.653  17.994  1.00  0.00      A1    
ATOM   4116 HG11 VAL A 308     -11.694 -38.678  18.257  1.00  0.00      A1    
ATOM   4117 HG12 VAL A 308     -11.947 -37.325  17.115  1.00  0.00      A1    
ATOM   4118 HG13 VAL A 308     -10.285 -37.709  17.702  1.00  0.00      A1    
ATOM   4119  CG2 VAL A 308     -11.026 -37.286  20.499  1.00  0.00      A1    
ATOM   4120 HG21 VAL A 308     -11.346 -38.342  20.624  1.00  0.00      A1    
ATOM   4121 HG22 VAL A 308      -9.916 -37.251  20.533  1.00  0.00      A1    
ATOM   4122 HG23 VAL A 308     -11.420 -36.712  21.364  1.00  0.00      A1    
ATOM   4123  C   VAL A 308      -9.555 -35.281  18.756  1.00  0.00      A1    
ATOM   4124  O   VAL A 308      -9.146 -35.520  17.626  1.00  0.00      A1    
ATOM   4125  N   PRO A 309      -8.581 -35.136  19.664  1.00  0.00      A1    
ATOM   4126  CD  PRO A 309      -8.763 -34.552  20.976  1.00  0.00      A1    
ATOM   4127  HD1 PRO A 309      -9.249 -35.284  21.660  1.00  0.00      A1    
ATOM   4128  HD2 PRO A 309      -9.402 -33.641  20.908  1.00  0.00      A1    
ATOM   4129  CA  PRO A 309      -7.154 -35.390  19.537  1.00  0.00      A1    
ATOM   4130  HA  PRO A 309      -6.696 -34.600  18.954  1.00  0.00      A1    
ATOM   4131  CB  PRO A 309      -6.521 -35.291  20.913  1.00  0.00      A1    
ATOM   4132  HB1 PRO A 309      -5.458 -34.960  20.908  1.00  0.00      A1    
ATOM   4133  HB2 PRO A 309      -6.630 -36.207  21.536  1.00  0.00      A1    
ATOM   4134  CG  PRO A 309      -7.383 -34.182  21.504  1.00  0.00      A1    
ATOM   4135  HG1 PRO A 309      -7.049 -33.179  21.173  1.00  0.00      A1    
ATOM   4136  HG2 PRO A 309      -7.404 -34.185  22.618  1.00  0.00      A1    
ATOM   4137  C   PRO A 309      -6.833 -36.730  18.897  1.00  0.00      A1    
ATOM   4138  O   PRO A 309      -7.545 -37.704  19.127  1.00  0.00      A1    
ATOM   4139  N   GLN A 310      -5.743 -36.765  18.128  1.00  0.00      A1    
ATOM   4140  HN  GLN A 310      -5.107 -35.999  18.047  1.00  0.00      A1    
ATOM   4141  CA  GLN A 310      -5.385 -37.932  17.335  1.00  0.00      A1    
ATOM   4142  HA  GLN A 310      -6.270 -38.103  16.735  1.00  0.00      A1    
ATOM   4143  CB  GLN A 310      -4.297 -37.504  16.350  1.00  0.00      A1    
ATOM   4144  HB1 GLN A 310      -4.069 -36.435  16.566  1.00  0.00      A1    
ATOM   4145  HB2 GLN A 310      -3.362 -38.070  16.564  1.00  0.00      A1    
ATOM   4146  CG  GLN A 310      -4.647 -37.632  14.869  1.00  0.00      A1    
ATOM   4147  HG1 GLN A 310      -4.609 -38.696  14.552  1.00  0.00      A1    
ATOM   4148  HG2 GLN A 310      -5.672 -37.256  14.674  1.00  0.00      A1    
ATOM   4149  CD  GLN A 310      -3.693 -36.894  13.939  1.00  0.00      A1    
ATOM   4150  OE1 GLN A 310      -2.554 -37.325  13.774  1.00  0.00      A1    
ATOM   4151  NE2 GLN A 310      -4.027 -35.743  13.342  1.00  0.00      A1    
ATOM   4152 HE21 GLN A 310      -3.309 -35.379  12.723  1.00  0.00      A1    
ATOM   4153 HE22 GLN A 310      -4.981 -35.412  13.337  1.00  0.00      A1    
ATOM   4154  C   GLN A 310      -5.050 -39.236  18.038  1.00  0.00      A1    
ATOM   4155  O   GLN A 310      -5.465 -40.340  17.685  1.00  0.00      A1    
ATOM   4156  N   GLN A 311      -4.520 -39.185  19.267  1.00  0.00      A1    
ATOM   4157  HN  GLN A 311      -4.216 -38.294  19.598  1.00  0.00      A1    
ATOM   4158  CA  GLN A 311      -4.323 -40.271  20.203  1.00  0.00      A1    
ATOM   4159  HA  GLN A 311      -4.115 -41.139  19.590  1.00  0.00      A1    
ATOM   4160  CB  GLN A 311      -3.097 -40.010  21.076  1.00  0.00      A1    
ATOM   4161  HB1 GLN A 311      -3.086 -38.918  21.298  1.00  0.00      A1    
ATOM   4162  HB2 GLN A 311      -3.226 -40.524  22.056  1.00  0.00      A1    
ATOM   4163  CG  GLN A 311      -1.807 -40.424  20.382  1.00  0.00      A1    
ATOM   4164  HG1 GLN A 311      -1.016 -40.641  21.132  1.00  0.00      A1    
ATOM   4165  HG2 GLN A 311      -1.963 -41.341  19.777  1.00  0.00      A1    
ATOM   4166  CD  GLN A 311      -1.310 -39.290  19.498  1.00  0.00      A1    
ATOM   4167  OE1 GLN A 311      -0.687 -38.303  19.902  1.00  0.00      A1    
ATOM   4168  NE2 GLN A 311      -1.482 -39.329  18.179  1.00  0.00      A1    
ATOM   4169 HE21 GLN A 311      -1.181 -38.472  17.725  1.00  0.00      A1    
ATOM   4170 HE22 GLN A 311      -1.675 -40.199  17.709  1.00  0.00      A1    
ATOM   4171  C   GLN A 311      -5.526 -40.602  21.072  1.00  0.00      A1    
ATOM   4172  O   GLN A 311      -5.553 -41.627  21.748  1.00  0.00      A1    
ATOM   4173  N   GLY A 312      -6.594 -39.811  21.123  1.00  0.00      A1    
ATOM   4174  HN  GLY A 312      -6.546 -38.918  20.678  1.00  0.00      A1    
ATOM   4175  CA  GLY A 312      -7.850 -40.119  21.773  1.00  0.00      A1    
ATOM   4176  HA1 GLY A 312      -8.326 -39.152  21.865  1.00  0.00      A1    
ATOM   4177  HA2 GLY A 312      -7.547 -40.556  22.715  1.00  0.00      A1    
ATOM   4178  C   GLY A 312      -8.835 -41.067  21.112  1.00  0.00      A1    
ATOM   4179  O   GLY A 312      -9.923 -41.363  21.600  1.00  0.00      A1    
ATOM   4180  N   VAL A 313      -8.465 -41.628  19.955  1.00  0.00      A1    
ATOM   4181  HN  VAL A 313      -7.607 -41.285  19.581  1.00  0.00      A1    
ATOM   4182  CA  VAL A 313      -9.100 -42.651  19.152  1.00  0.00      A1    
ATOM   4183  HA  VAL A 313     -10.108 -42.805  19.516  1.00  0.00      A1    
ATOM   4184  CB  VAL A 313      -9.100 -42.157  17.717  1.00  0.00      A1    
ATOM   4185  HB  VAL A 313      -8.041 -42.157  17.360  1.00  0.00      A1    
ATOM   4186  CG1 VAL A 313      -9.953 -43.150  16.919  1.00  0.00      A1    
ATOM   4187 HG11 VAL A 313     -10.030 -42.827  15.858  1.00  0.00      A1    
ATOM   4188 HG12 VAL A 313      -9.509 -44.167  16.923  1.00  0.00      A1    
ATOM   4189 HG13 VAL A 313     -10.981 -43.208  17.336  1.00  0.00      A1    
ATOM   4190  CG2 VAL A 313      -9.798 -40.822  17.445  1.00  0.00      A1    
ATOM   4191 HG21 VAL A 313      -9.772 -40.579  16.361  1.00  0.00      A1    
ATOM   4192 HG22 VAL A 313     -10.861 -40.864  17.769  1.00  0.00      A1    
ATOM   4193 HG23 VAL A 313      -9.301 -39.991  17.987  1.00  0.00      A1    
ATOM   4194  C   VAL A 313      -8.335 -43.954  19.357  1.00  0.00      A1    
ATOM   4195  O   VAL A 313      -7.123 -43.973  19.554  1.00  0.00      A1    
ATOM   4196  N   THR A 314      -9.004 -45.095  19.175  1.00  0.00      A1    
ATOM   4197  HN  THR A 314      -9.968 -44.962  18.945  1.00  0.00      A1    
ATOM   4198  CA  THR A 314      -8.595 -46.487  19.248  1.00  0.00      A1    
ATOM   4199  HA  THR A 314      -7.545 -46.506  18.989  1.00  0.00      A1    
ATOM   4200  CB  THR A 314      -8.866 -46.962  20.667  1.00  0.00      A1    
ATOM   4201  HB  THR A 314      -9.978 -46.990  20.778  1.00  0.00      A1    
ATOM   4202  OG1 THR A 314      -8.389 -46.071  21.652  1.00  0.00      A1    
ATOM   4203  HG1 THR A 314      -9.206 -45.793  22.082  1.00  0.00      A1    
ATOM   4204  CG2 THR A 314      -8.298 -48.343  20.971  1.00  0.00      A1    
ATOM   4205 HG21 THR A 314      -8.619 -48.690  21.976  1.00  0.00      A1    
ATOM   4206 HG22 THR A 314      -8.657 -49.083  20.224  1.00  0.00      A1    
ATOM   4207 HG23 THR A 314      -7.187 -48.333  20.945  1.00  0.00      A1    
ATOM   4208  C   THR A 314      -9.315 -47.312  18.195  1.00  0.00      A1    
ATOM   4209  O   THR A 314     -10.409 -46.972  17.754  1.00  0.00      A1    
ATOM   4210  N   ARG A 315      -8.710 -48.428  17.783  1.00  0.00      A1    
ATOM   4211  HN  ARG A 315      -7.948 -48.795  18.312  1.00  0.00      A1    
ATOM   4212  CA  ARG A 315      -9.090 -49.163  16.593  1.00  0.00      A1    
ATOM   4213  HA  ARG A 315     -10.028 -48.755  16.236  1.00  0.00      A1    
ATOM   4214  CB  ARG A 315      -8.051 -48.874  15.516  1.00  0.00      A1    
ATOM   4215  HB1 ARG A 315      -7.053 -49.022  15.993  1.00  0.00      A1    
ATOM   4216  HB2 ARG A 315      -8.124 -49.641  14.713  1.00  0.00      A1    
ATOM   4217  CG  ARG A 315      -8.040 -47.486  14.885  1.00  0.00      A1    
ATOM   4218  HG1 ARG A 315      -9.030 -47.304  14.413  1.00  0.00      A1    
ATOM   4219  HG2 ARG A 315      -7.948 -46.722  15.691  1.00  0.00      A1    
ATOM   4220  CD  ARG A 315      -6.920 -47.194  13.889  1.00  0.00      A1    
ATOM   4221  HD1 ARG A 315      -5.934 -47.370  14.378  1.00  0.00      A1    
ATOM   4222  HD2 ARG A 315      -6.994 -47.846  12.988  1.00  0.00      A1    
ATOM   4223  NE  ARG A 315      -7.061 -45.800  13.474  1.00  0.00      A1    
ATOM   4224  HE  ARG A 315      -6.300 -45.217  13.805  1.00  0.00      A1    
ATOM   4225  CZ  ARG A 315      -8.010 -45.235  12.712  1.00  0.00      A1    
ATOM   4226  NH1 ARG A 315      -9.079 -45.926  12.292  1.00  0.00      A1    
ATOM   4227 HH11 ARG A 315      -9.682 -45.440  11.648  1.00  0.00      A1    
ATOM   4228 HH12 ARG A 315      -9.100 -46.936  12.260  1.00  0.00      A1    
ATOM   4229  NH2 ARG A 315      -8.066 -43.915  12.488  1.00  0.00      A1    
ATOM   4230 HH21 ARG A 315      -7.557 -43.293  13.101  1.00  0.00      A1    
ATOM   4231 HH22 ARG A 315      -8.707 -43.583  11.783  1.00  0.00      A1    
ATOM   4232  C   ARG A 315      -9.337 -50.640  16.879  1.00  0.00      A1    
ATOM   4233  O   ARG A 315      -8.726 -51.242  17.751  1.00  0.00      A1    
ATOM   4234  N   THR A 316     -10.208 -51.247  16.066  1.00  0.00      A1    
ATOM   4235  HN  THR A 316     -10.588 -50.784  15.266  1.00  0.00      A1    
ATOM   4236  CA  THR A 316     -10.684 -52.605  16.250  1.00  0.00      A1    
ATOM   4237  HA  THR A 316      -9.916 -53.105  16.825  1.00  0.00      A1    
ATOM   4238  CB  THR A 316     -12.050 -52.579  16.938  1.00  0.00      A1    
ATOM   4239  HB  THR A 316     -12.665 -51.834  16.377  1.00  0.00      A1    
ATOM   4240  OG1 THR A 316     -11.932 -52.120  18.263  1.00  0.00      A1    
ATOM   4241  HG1 THR A 316     -12.704 -52.460  18.719  1.00  0.00      A1    
ATOM   4242  CG2 THR A 316     -12.771 -53.919  17.038  1.00  0.00      A1    
ATOM   4243 HG21 THR A 316     -13.795 -53.787  17.446  1.00  0.00      A1    
ATOM   4244 HG22 THR A 316     -12.860 -54.387  16.034  1.00  0.00      A1    
ATOM   4245 HG23 THR A 316     -12.221 -54.621  17.701  1.00  0.00      A1    
ATOM   4246  C   THR A 316     -10.795 -53.356  14.933  1.00  0.00      A1    
ATOM   4247  O   THR A 316     -10.902 -52.713  13.885  1.00  0.00      A1    
ATOM   4248  N   PRO A 317     -10.638 -54.686  14.924  1.00  0.00      A1    
ATOM   4249  CD  PRO A 317     -10.030 -55.469  15.979  1.00  0.00      A1    
ATOM   4250  HD1 PRO A 317     -10.749 -55.536  16.827  1.00  0.00      A1    
ATOM   4251  HD2 PRO A 317      -9.111 -54.941  16.325  1.00  0.00      A1    
ATOM   4252  CA  PRO A 317     -10.636 -55.567  13.777  1.00  0.00      A1    
ATOM   4253  HA  PRO A 317      -9.716 -55.446  13.218  1.00  0.00      A1    
ATOM   4254  CB  PRO A 317     -10.549 -57.024  14.243  1.00  0.00      A1    
ATOM   4255  HB1 PRO A 317     -10.036 -57.699  13.522  1.00  0.00      A1    
ATOM   4256  HB2 PRO A 317     -11.528 -57.462  14.542  1.00  0.00      A1    
ATOM   4257  CG  PRO A 317      -9.674 -56.866  15.485  1.00  0.00      A1    
ATOM   4258  HG1 PRO A 317      -8.601 -56.975  15.235  1.00  0.00      A1    
ATOM   4259  HG2 PRO A 317      -9.916 -57.609  16.279  1.00  0.00      A1    
ATOM   4260  C   PRO A 317     -11.818 -55.320  12.850  1.00  0.00      A1    
ATOM   4261  O   PRO A 317     -12.828 -54.822  13.320  1.00  0.00      A1    
ATOM   4262  N   ARG A 318     -11.702 -55.692  11.573  1.00  0.00      A1    
ATOM   4263  HN  ARG A 318     -10.976 -56.329  11.324  1.00  0.00      A1    
ATOM   4264  CA  ARG A 318     -12.566 -55.233  10.497  1.00  0.00      A1    
ATOM   4265  HA  ARG A 318     -12.178 -55.605   9.556  1.00  0.00      A1    
ATOM   4266  CB  ARG A 318     -13.958 -55.847  10.448  1.00  0.00      A1    
ATOM   4267  HB1 ARG A 318     -14.588 -55.256  11.155  1.00  0.00      A1    
ATOM   4268  HB2 ARG A 318     -14.399 -55.689   9.439  1.00  0.00      A1    
ATOM   4269  CG  ARG A 318     -14.002 -57.314  10.856  1.00  0.00      A1    
ATOM   4270  HG1 ARG A 318     -13.292 -57.881  10.215  1.00  0.00      A1    
ATOM   4271  HG2 ARG A 318     -13.612 -57.413  11.895  1.00  0.00      A1    
ATOM   4272  CD  ARG A 318     -15.411 -57.906  10.819  1.00  0.00      A1    
ATOM   4273  HD1 ARG A 318     -15.801 -57.868   9.776  1.00  0.00      A1    
ATOM   4274  HD2 ARG A 318     -15.419 -58.966  11.165  1.00  0.00      A1    
ATOM   4275  NE  ARG A 318     -16.252 -57.114  11.722  1.00  0.00      A1    
ATOM   4276  HE  ARG A 318     -16.473 -56.144  11.564  1.00  0.00      A1    
ATOM   4277  CZ  ARG A 318     -16.975 -57.623  12.733  1.00  0.00      A1    
ATOM   4278  NH1 ARG A 318     -16.993 -58.907  13.109  1.00  0.00      A1    
ATOM   4279 HH11 ARG A 318     -16.472 -59.657  12.665  1.00  0.00      A1    
ATOM   4280 HH12 ARG A 318     -17.670 -59.159  13.810  1.00  0.00      A1    
ATOM   4281  NH2 ARG A 318     -17.754 -56.833  13.490  1.00  0.00      A1    
ATOM   4282 HH21 ARG A 318     -17.768 -55.833  13.320  1.00  0.00      A1    
ATOM   4283 HH22 ARG A 318     -18.359 -57.337  14.112  1.00  0.00      A1    
ATOM   4284  C   ARG A 318     -12.540 -53.711  10.408  1.00  0.00      A1    
ATOM   4285  O   ARG A 318     -13.568 -53.081  10.168  1.00  0.00      A1    
ATOM   4286  N   GLY A 319     -11.360 -53.124  10.600  1.00  0.00      A1    
ATOM   4287  HN  GLY A 319     -10.620 -53.530  11.134  1.00  0.00      A1    
ATOM   4288  CA  GLY A 319     -11.079 -51.827  10.027  1.00  0.00      A1    
ATOM   4289  HA1 GLY A 319     -11.437 -51.864   9.007  1.00  0.00      A1    
ATOM   4290  HA2 GLY A 319     -10.012 -51.677  10.118  1.00  0.00      A1    
ATOM   4291  C   GLY A 319     -11.777 -50.671  10.729  1.00  0.00      A1    
ATOM   4292  O   GLY A 319     -11.824 -49.593  10.135  1.00  0.00      A1    
ATOM   4293  N   ASP A 320     -12.353 -50.824  11.922  1.00  0.00      A1    
ATOM   4294  HN  ASP A 320     -12.083 -51.613  12.467  1.00  0.00      A1    
ATOM   4295  CA  ASP A 320     -13.346 -49.996  12.579  1.00  0.00      A1    
ATOM   4296  HA  ASP A 320     -13.704 -49.269  11.859  1.00  0.00      A1    
ATOM   4297  CB  ASP A 320     -14.517 -50.914  12.932  1.00  0.00      A1    
ATOM   4298  HB1 ASP A 320     -14.681 -51.632  12.103  1.00  0.00      A1    
ATOM   4299  HB2 ASP A 320     -14.298 -51.490  13.853  1.00  0.00      A1    
ATOM   4300  CG  ASP A 320     -15.857 -50.211  13.152  1.00  0.00      A1    
ATOM   4301  OD1 ASP A 320     -16.540 -50.693  14.074  1.00  0.00      A1    
ATOM   4302  OD2 ASP A 320     -16.111 -49.179  12.498  1.00  0.00      A1    
ATOM   4303  C   ASP A 320     -12.675 -49.209  13.703  1.00  0.00      A1    
ATOM   4304  O   ASP A 320     -11.671 -49.589  14.300  1.00  0.00      A1    
ATOM   4305  N   ALA A 321     -13.247 -48.022  13.918  1.00  0.00      A1    
ATOM   4306  HN  ALA A 321     -13.997 -47.742  13.319  1.00  0.00      A1    
ATOM   4307  CA  ALA A 321     -12.890 -47.075  14.948  1.00  0.00      A1    
ATOM   4308  HA  ALA A 321     -11.935 -47.403  15.342  1.00  0.00      A1    
ATOM   4309  CB  ALA A 321     -12.400 -45.840  14.203  1.00  0.00      A1    
ATOM   4310  HB1 ALA A 321     -11.710 -46.146  13.388  1.00  0.00      A1    
ATOM   4311  HB2 ALA A 321     -13.249 -45.288  13.743  1.00  0.00      A1    
ATOM   4312  HB3 ALA A 321     -11.851 -45.147  14.876  1.00  0.00      A1    
ATOM   4313  C   ALA A 321     -13.800 -46.870  16.147  1.00  0.00      A1    
ATOM   4314  O   ALA A 321     -15.008 -46.966  15.959  1.00  0.00      A1    
ATOM   4315  N   THR A 322     -13.230 -46.549  17.310  1.00  0.00      A1    
ATOM   4316  HN  THR A 322     -12.273 -46.263  17.346  1.00  0.00      A1    
ATOM   4317  CA  THR A 322     -13.890 -46.573  18.594  1.00  0.00      A1    
ATOM   4318  HA  THR A 322     -14.937 -46.379  18.403  1.00  0.00      A1    
ATOM   4319  CB  THR A 322     -13.785 -47.941  19.269  1.00  0.00      A1    
ATOM   4320  HB  THR A 322     -14.476 -48.617  18.709  1.00  0.00      A1    
ATOM   4321  OG1 THR A 322     -14.228 -47.929  20.600  1.00  0.00      A1    
ATOM   4322  HG1 THR A 322     -14.561 -48.821  20.748  1.00  0.00      A1    
ATOM   4323  CG2 THR A 322     -12.377 -48.536  19.346  1.00  0.00      A1    
ATOM   4324 HG21 THR A 322     -12.407 -49.572  19.745  1.00  0.00      A1    
ATOM   4325 HG22 THR A 322     -11.916 -48.572  18.336  1.00  0.00      A1    
ATOM   4326 HG23 THR A 322     -11.721 -47.928  20.006  1.00  0.00      A1    
ATOM   4327  C   THR A 322     -13.386 -45.421  19.462  1.00  0.00      A1    
ATOM   4328  O   THR A 322     -12.224 -45.016  19.349  1.00  0.00      A1    
ATOM   4329  N   VAL A 323     -14.159 -44.856  20.391  1.00  0.00      A1    
ATOM   4330  HN  VAL A 323     -15.139 -45.019  20.470  1.00  0.00      A1    
ATOM   4331  CA  VAL A 323     -13.621 -43.938  21.383  1.00  0.00      A1    
ATOM   4332  HA  VAL A 323     -12.548 -44.073  21.440  1.00  0.00      A1    
ATOM   4333  CB  VAL A 323     -13.907 -42.474  21.053  1.00  0.00      A1    
ATOM   4334  HB  VAL A 323     -13.531 -41.856  21.906  1.00  0.00      A1    
ATOM   4335  CG1 VAL A 323     -13.190 -42.050  19.783  1.00  0.00      A1    
ATOM   4336 HG11 VAL A 323     -13.438 -40.996  19.534  1.00  0.00      A1    
ATOM   4337 HG12 VAL A 323     -12.088 -42.113  19.894  1.00  0.00      A1    
ATOM   4338 HG13 VAL A 323     -13.498 -42.687  18.927  1.00  0.00      A1    
ATOM   4339  CG2 VAL A 323     -15.384 -42.156  20.910  1.00  0.00      A1    
ATOM   4340 HG21 VAL A 323     -15.531 -41.091  20.632  1.00  0.00      A1    
ATOM   4341 HG22 VAL A 323     -15.845 -42.790  20.123  1.00  0.00      A1    
ATOM   4342 HG23 VAL A 323     -15.927 -42.332  21.862  1.00  0.00      A1    
ATOM   4343  C   VAL A 323     -14.200 -44.319  22.732  1.00  0.00      A1    
ATOM   4344  O   VAL A 323     -15.267 -44.914  22.903  1.00  0.00      A1    
ATOM   4345  N   LEU A 324     -13.585 -43.950  23.859  1.00  0.00      A1    
ATOM   4346  HN  LEU A 324     -12.755 -43.402  23.773  1.00  0.00      A1    
ATOM   4347  CA  LEU A 324     -13.966 -44.243  25.224  1.00  0.00      A1    
ATOM   4348  HA  LEU A 324     -14.771 -44.965  25.176  1.00  0.00      A1    
ATOM   4349  CB  LEU A 324     -12.711 -44.832  25.880  1.00  0.00      A1    
ATOM   4350  HB1 LEU A 324     -12.325 -45.625  25.199  1.00  0.00      A1    
ATOM   4351  HB2 LEU A 324     -11.921 -44.049  25.919  1.00  0.00      A1    
ATOM   4352  CG  LEU A 324     -12.951 -45.431  27.258  1.00  0.00      A1    
ATOM   4353  HG  LEU A 324     -13.542 -44.626  27.758  1.00  0.00      A1    
ATOM   4354  CD1 LEU A 324     -13.653 -46.777  27.362  1.00  0.00      A1    
ATOM   4355 HD11 LEU A 324     -13.713 -47.105  28.422  1.00  0.00      A1    
ATOM   4356 HD12 LEU A 324     -14.686 -46.712  26.958  1.00  0.00      A1    
ATOM   4357 HD13 LEU A 324     -13.101 -47.553  26.790  1.00  0.00      A1    
ATOM   4358  CD2 LEU A 324     -11.620 -45.559  27.986  1.00  0.00      A1    
ATOM   4359 HD21 LEU A 324     -11.775 -45.978  29.004  1.00  0.00      A1    
ATOM   4360 HD22 LEU A 324     -10.922 -46.232  27.448  1.00  0.00      A1    
ATOM   4361 HD23 LEU A 324     -11.136 -44.564  28.090  1.00  0.00      A1    
ATOM   4362  C   LEU A 324     -14.504 -43.002  25.917  1.00  0.00      A1    
ATOM   4363  O   LEU A 324     -13.873 -41.941  25.853  1.00  0.00      A1    
ATOM   4364  N   VAL A 325     -15.713 -43.034  26.484  1.00  0.00      A1    
ATOM   4365  HN  VAL A 325     -16.186 -43.902  26.613  1.00  0.00      A1    
ATOM   4366  CA  VAL A 325     -16.446 -41.876  26.956  1.00  0.00      A1    
ATOM   4367  HA  VAL A 325     -15.737 -41.062  27.034  1.00  0.00      A1    
ATOM   4368  CB  VAL A 325     -17.548 -41.525  25.967  1.00  0.00      A1    
ATOM   4369  HB  VAL A 325     -18.184 -40.735  26.437  1.00  0.00      A1    
ATOM   4370  CG1 VAL A 325     -16.863 -40.997  24.708  1.00  0.00      A1    
ATOM   4371 HG11 VAL A 325     -17.619 -40.759  23.929  1.00  0.00      A1    
ATOM   4372 HG12 VAL A 325     -16.293 -40.067  24.911  1.00  0.00      A1    
ATOM   4373 HG13 VAL A 325     -16.168 -41.757  24.291  1.00  0.00      A1    
ATOM   4374  CG2 VAL A 325     -18.441 -42.701  25.570  1.00  0.00      A1    
ATOM   4375 HG21 VAL A 325     -19.196 -42.385  24.819  1.00  0.00      A1    
ATOM   4376 HG22 VAL A 325     -17.833 -43.522  25.132  1.00  0.00      A1    
ATOM   4377 HG23 VAL A 325     -18.989 -43.103  26.447  1.00  0.00      A1    
ATOM   4378  C   VAL A 325     -17.035 -42.103  28.340  1.00  0.00      A1    
ATOM   4379  O   VAL A 325     -17.099 -43.250  28.790  1.00  0.00      A1    
ATOM   4380  N   VAL A 326     -17.442 -41.030  29.011  1.00  0.00      A1    
ATOM   4381  HN  VAL A 326     -17.551 -40.150  28.555  1.00  0.00      A1    
ATOM   4382  CA  VAL A 326     -17.762 -41.016  30.427  1.00  0.00      A1    
ATOM   4383  HA  VAL A 326     -17.259 -41.835  30.926  1.00  0.00      A1    
ATOM   4384  CB  VAL A 326     -17.236 -39.709  31.033  1.00  0.00      A1    
ATOM   4385  HB  VAL A 326     -17.664 -38.865  30.438  1.00  0.00      A1    
ATOM   4386  CG1 VAL A 326     -17.718 -39.645  32.479  1.00  0.00      A1    
ATOM   4387 HG11 VAL A 326     -17.328 -38.730  32.975  1.00  0.00      A1    
ATOM   4388 HG12 VAL A 326     -18.825 -39.608  32.541  1.00  0.00      A1    
ATOM   4389 HG13 VAL A 326     -17.359 -40.526  33.052  1.00  0.00      A1    
ATOM   4390  CG2 VAL A 326     -15.724 -39.466  30.993  1.00  0.00      A1    
ATOM   4391 HG21 VAL A 326     -15.466 -38.509  31.496  1.00  0.00      A1    
ATOM   4392 HG22 VAL A 326     -15.183 -40.289  31.508  1.00  0.00      A1    
ATOM   4393 HG23 VAL A 326     -15.354 -39.406  29.948  1.00  0.00      A1    
ATOM   4394  C   VAL A 326     -19.258 -41.280  30.510  1.00  0.00      A1    
ATOM   4395  O   VAL A 326     -20.081 -40.583  29.918  1.00  0.00      A1    
ATOM   4396  N   GLY A 327     -19.682 -42.247  31.317  1.00  0.00      A1    
ATOM   4397  HN  GLY A 327     -18.981 -42.782  31.786  1.00  0.00      A1    
ATOM   4398  CA  GLY A 327     -21.054 -42.623  31.602  1.00  0.00      A1    
ATOM   4399  HA1 GLY A 327     -21.037 -43.638  31.974  1.00  0.00      A1    
ATOM   4400  HA2 GLY A 327     -21.622 -42.494  30.690  1.00  0.00      A1    
ATOM   4401  C   GLY A 327     -21.676 -41.742  32.669  1.00  0.00      A1    
ATOM   4402  O   GLY A 327     -20.983 -41.231  33.559  1.00  0.00      A1    
ATOM   4403  N   ALA A 328     -23.000 -41.623  32.654  1.00  0.00      A1    
ATOM   4404  HN  ALA A 328     -23.485 -42.031  31.881  1.00  0.00      A1    
ATOM   4405  CA  ALA A 328     -23.839 -40.963  33.637  1.00  0.00      A1    
ATOM   4406  HA  ALA A 328     -23.591 -39.908  33.659  1.00  0.00      A1    
ATOM   4407  CB  ALA A 328     -25.284 -40.959  33.151  1.00  0.00      A1    
ATOM   4408  HB1 ALA A 328     -25.332 -40.529  32.128  1.00  0.00      A1    
ATOM   4409  HB2 ALA A 328     -25.694 -41.992  33.107  1.00  0.00      A1    
ATOM   4410  HB3 ALA A 328     -25.936 -40.347  33.811  1.00  0.00      A1    
ATOM   4411  C   ALA A 328     -23.671 -41.475  35.064  1.00  0.00      A1    
ATOM   4412  O   ALA A 328     -23.969 -40.763  36.018  1.00  0.00      A1    
ATOM   4413  N   ASP A 329     -23.265 -42.715  35.339  1.00  0.00      A1    
ATOM   4414  HN  ASP A 329     -23.116 -43.384  34.615  1.00  0.00      A1    
ATOM   4415  CA  ASP A 329     -22.995 -43.244  36.662  1.00  0.00      A1    
ATOM   4416  HA  ASP A 329     -23.521 -42.629  37.383  1.00  0.00      A1    
ATOM   4417  CB  ASP A 329     -23.352 -44.725  36.747  1.00  0.00      A1    
ATOM   4418  HB1 ASP A 329     -24.403 -44.866  36.424  1.00  0.00      A1    
ATOM   4419  HB2 ASP A 329     -22.699 -45.323  36.081  1.00  0.00      A1    
ATOM   4420  CG  ASP A 329     -23.261 -45.365  38.131  1.00  0.00      A1    
ATOM   4421  OD1 ASP A 329     -22.557 -46.403  38.236  1.00  0.00      A1    
ATOM   4422  OD2 ASP A 329     -23.913 -44.898  39.090  1.00  0.00      A1    
ATOM   4423  C   ASP A 329     -21.511 -43.094  36.957  1.00  0.00      A1    
ATOM   4424  O   ASP A 329     -21.035 -43.747  37.879  1.00  0.00      A1    
ATOM   4425  N   ASP A 330     -20.738 -42.276  36.247  1.00  0.00      A1    
ATOM   4426  HN  ASP A 330     -21.227 -41.698  35.599  1.00  0.00      A1    
ATOM   4427  CA  ASP A 330     -19.303 -42.056  36.230  1.00  0.00      A1    
ATOM   4428  HA  ASP A 330     -19.174 -41.175  35.611  1.00  0.00      A1    
ATOM   4429  CB  ASP A 330     -18.790 -41.458  37.539  1.00  0.00      A1    
ATOM   4430  HB1 ASP A 330     -19.271 -40.473  37.703  1.00  0.00      A1    
ATOM   4431  HB2 ASP A 330     -19.042 -42.116  38.394  1.00  0.00      A1    
ATOM   4432  CG  ASP A 330     -17.286 -41.207  37.598  1.00  0.00      A1    
ATOM   4433  OD1 ASP A 330     -16.581 -41.962  38.298  1.00  0.00      A1    
ATOM   4434  OD2 ASP A 330     -16.868 -40.197  36.988  1.00  0.00      A1    
ATOM   4435  C   ASP A 330     -18.443 -43.147  35.622  1.00  0.00      A1    
ATOM   4436  O   ASP A 330     -17.353 -42.835  35.150  1.00  0.00      A1    
ATOM   4437  N   LYS A 331     -18.933 -44.349  35.313  1.00  0.00      A1    
ATOM   4438  HN  LYS A 331     -19.903 -44.563  35.418  1.00  0.00      A1    
ATOM   4439  CA  LYS A 331     -18.113 -45.436  34.804  1.00  0.00      A1    
ATOM   4440  HA  LYS A 331     -17.130 -45.350  35.251  1.00  0.00      A1    
ATOM   4441  CB  LYS A 331     -18.643 -46.799  35.232  1.00  0.00      A1    
ATOM   4442  HB1 LYS A 331     -19.469 -47.064  34.532  1.00  0.00      A1    
ATOM   4443  HB2 LYS A 331     -17.847 -47.562  35.079  1.00  0.00      A1    
ATOM   4444  CG  LYS A 331     -19.164 -46.821  36.670  1.00  0.00      A1    
ATOM   4445  HG1 LYS A 331     -20.053 -46.155  36.746  1.00  0.00      A1    
ATOM   4446  HG2 LYS A 331     -19.501 -47.854  36.918  1.00  0.00      A1    
ATOM   4447  CD  LYS A 331     -18.207 -46.376  37.778  1.00  0.00      A1    
ATOM   4448  HD1 LYS A 331     -17.188 -46.757  37.537  1.00  0.00      A1    
ATOM   4449  HD2 LYS A 331     -18.158 -45.263  37.767  1.00  0.00      A1    
ATOM   4450  CE  LYS A 331     -18.694 -46.894  39.136  1.00  0.00      A1    
ATOM   4451  HE1 LYS A 331     -18.687 -48.007  39.154  1.00  0.00      A1    
ATOM   4452  HE2 LYS A 331     -18.037 -46.525  39.954  1.00  0.00      A1    
ATOM   4453  NZ  LYS A 331     -20.060 -46.509  39.532  1.00  0.00      A1    
ATOM   4454  HZ1 LYS A 331     -20.743 -46.346  38.805  1.00  0.00      A1    
ATOM   4455  HZ2 LYS A 331     -20.057 -45.669  40.085  1.00  0.00      A1    
ATOM   4456  HZ3 LYS A 331     -20.495 -47.179  40.156  1.00  0.00      A1    
ATOM   4457  C   LYS A 331     -17.944 -45.279  33.306  1.00  0.00      A1    
ATOM   4458  O   LYS A 331     -18.879 -45.131  32.525  1.00  0.00      A1    
ATOM   4459  N   VAL A 332     -16.722 -45.584  32.855  1.00  0.00      A1    
ATOM   4460  HN  VAL A 332     -16.065 -46.031  33.456  1.00  0.00      A1    
ATOM   4461  CA  VAL A 332     -16.228 -45.320  31.518  1.00  0.00      A1    
ATOM   4462  HA  VAL A 332     -16.670 -44.395  31.171  1.00  0.00      A1    
ATOM   4463  CB  VAL A 332     -14.714 -45.229  31.332  1.00  0.00      A1    
ATOM   4464  HB  VAL A 332     -14.504 -45.298  30.236  1.00  0.00      A1    
ATOM   4465  CG1 VAL A 332     -14.312 -43.873  31.891  1.00  0.00      A1    
ATOM   4466 HG11 VAL A 332     -13.210 -43.742  31.829  1.00  0.00      A1    
ATOM   4467 HG12 VAL A 332     -14.776 -43.041  31.322  1.00  0.00      A1    
ATOM   4468 HG13 VAL A 332     -14.609 -43.784  32.958  1.00  0.00      A1    
ATOM   4469  CG2 VAL A 332     -13.786 -46.311  31.879  1.00  0.00      A1    
ATOM   4470 HG21 VAL A 332     -12.724 -46.053  31.683  1.00  0.00      A1    
ATOM   4471 HG22 VAL A 332     -13.922 -46.423  32.976  1.00  0.00      A1    
ATOM   4472 HG23 VAL A 332     -13.987 -47.292  31.401  1.00  0.00      A1    
ATOM   4473  C   VAL A 332     -16.692 -46.431  30.577  1.00  0.00      A1    
ATOM   4474  O   VAL A 332     -16.903 -47.573  30.970  1.00  0.00      A1    
ATOM   4475  N   GLU A 333     -17.006 -46.124  29.312  1.00  0.00      A1    
ATOM   4476  HN  GLU A 333     -16.963 -45.188  28.974  1.00  0.00      A1    
ATOM   4477  CA  GLU A 333     -17.432 -47.091  28.319  1.00  0.00      A1    
ATOM   4478  HA  GLU A 333     -16.899 -48.000  28.571  1.00  0.00      A1    
ATOM   4479  CB  GLU A 333     -18.906 -47.433  28.527  1.00  0.00      A1    
ATOM   4480  HB1 GLU A 333     -19.253 -48.023  27.647  1.00  0.00      A1    
ATOM   4481  HB2 GLU A 333     -19.017 -48.105  29.408  1.00  0.00      A1    
ATOM   4482  CG  GLU A 333     -19.740 -46.168  28.682  1.00  0.00      A1    
ATOM   4483  HG1 GLU A 333     -19.510 -45.691  29.652  1.00  0.00      A1    
ATOM   4484  HG2 GLU A 333     -19.530 -45.451  27.864  1.00  0.00      A1    
ATOM   4485  CD  GLU A 333     -21.219 -46.521  28.698  1.00  0.00      A1    
ATOM   4486  OE1 GLU A 333     -21.698 -47.184  29.639  1.00  0.00      A1    
ATOM   4487  OE2 GLU A 333     -21.884 -46.115  27.713  1.00  0.00      A1    
ATOM   4488  C   GLU A 333     -17.147 -46.792  26.860  1.00  0.00      A1    
ATOM   4489  O   GLU A 333     -16.768 -45.657  26.574  1.00  0.00      A1    
ATOM   4490  N   THR A 334     -17.162 -47.725  25.911  1.00  0.00      A1    
ATOM   4491  HN  THR A 334     -17.484 -48.649  26.113  1.00  0.00      A1    
ATOM   4492  CA  THR A 334     -16.737 -47.529  24.540  1.00  0.00      A1    
ATOM   4493  HA  THR A 334     -16.150 -46.621  24.569  1.00  0.00      A1    
ATOM   4494  CB  THR A 334     -15.900 -48.683  23.993  1.00  0.00      A1    
ATOM   4495  HB  THR A 334     -15.896 -48.564  22.882  1.00  0.00      A1    
ATOM   4496  OG1 THR A 334     -16.447 -49.952  24.249  1.00  0.00      A1    
ATOM   4497  HG1 THR A 334     -16.374 -50.125  25.194  1.00  0.00      A1    
ATOM   4498  CG2 THR A 334     -14.514 -48.688  24.657  1.00  0.00      A1    
ATOM   4499 HG21 THR A 334     -13.854 -49.449  24.189  1.00  0.00      A1    
ATOM   4500 HG22 THR A 334     -14.026 -47.697  24.542  1.00  0.00      A1    
ATOM   4501 HG23 THR A 334     -14.591 -48.914  25.742  1.00  0.00      A1    
ATOM   4502  C   THR A 334     -17.864 -47.283  23.554  1.00  0.00      A1    
ATOM   4503  O   THR A 334     -18.864 -48.008  23.562  1.00  0.00      A1    
ATOM   4504  N   ARG A 335     -17.696 -46.283  22.685  1.00  0.00      A1    
ATOM   4505  HN  ARG A 335     -16.903 -45.686  22.781  1.00  0.00      A1    
ATOM   4506  CA  ARG A 335     -18.601 -45.993  21.587  1.00  0.00      A1    
ATOM   4507  HA  ARG A 335     -19.430 -46.689  21.627  1.00  0.00      A1    
ATOM   4508  CB  ARG A 335     -19.105 -44.568  21.658  1.00  0.00      A1    
ATOM   4509  HB1 ARG A 335     -19.353 -44.374  22.729  1.00  0.00      A1    
ATOM   4510  HB2 ARG A 335     -18.279 -43.868  21.404  1.00  0.00      A1    
ATOM   4511  CG  ARG A 335     -20.352 -44.310  20.801  1.00  0.00      A1    
ATOM   4512  HG1 ARG A 335     -20.270 -44.909  19.868  1.00  0.00      A1    
ATOM   4513  HG2 ARG A 335     -21.246 -44.707  21.334  1.00  0.00      A1    
ATOM   4514  CD  ARG A 335     -20.548 -42.820  20.542  1.00  0.00      A1    
ATOM   4515  HD1 ARG A 335     -19.599 -42.384  20.153  1.00  0.00      A1    
ATOM   4516  HD2 ARG A 335     -21.357 -42.637  19.796  1.00  0.00      A1    
ATOM   4517  NE  ARG A 335     -20.930 -42.215  21.818  1.00  0.00      A1    
ATOM   4518  HE  ARG A 335     -21.275 -42.852  22.525  1.00  0.00      A1    
ATOM   4519  CZ  ARG A 335     -21.070 -40.897  21.983  1.00  0.00      A1    
ATOM   4520  NH1 ARG A 335     -20.610 -39.992  21.113  1.00  0.00      A1    
ATOM   4521 HH11 ARG A 335     -20.309 -40.366  20.224  1.00  0.00      A1    
ATOM   4522 HH12 ARG A 335     -20.921 -39.028  21.165  1.00  0.00      A1    
ATOM   4523  NH2 ARG A 335     -21.592 -40.412  23.121  1.00  0.00      A1    
ATOM   4524 HH21 ARG A 335     -21.963 -41.025  23.839  1.00  0.00      A1    
ATOM   4525 HH22 ARG A 335     -21.574 -39.410  23.259  1.00  0.00      A1    
ATOM   4526  C   ARG A 335     -17.905 -46.220  20.246  1.00  0.00      A1    
ATOM   4527  O   ARG A 335     -16.832 -45.665  20.032  1.00  0.00      A1    
ATOM   4528  N   PRO A 336     -18.582 -46.879  19.303  1.00  0.00      A1    
ATOM   4529  CD  PRO A 336     -19.717 -47.769  19.479  1.00  0.00      A1    
ATOM   4530  HD1 PRO A 336     -20.688 -47.245  19.327  1.00  0.00      A1    
ATOM   4531  HD2 PRO A 336     -19.720 -48.250  20.484  1.00  0.00      A1    
ATOM   4532  CA  PRO A 336     -18.084 -46.970  17.942  1.00  0.00      A1    
ATOM   4533  HA  PRO A 336     -17.013 -47.132  17.930  1.00  0.00      A1    
ATOM   4534  CB  PRO A 336     -18.834 -48.106  17.242  1.00  0.00      A1    
ATOM   4535  HB1 PRO A 336     -18.153 -48.818  16.724  1.00  0.00      A1    
ATOM   4536  HB2 PRO A 336     -19.609 -47.739  16.533  1.00  0.00      A1    
ATOM   4537  CG  PRO A 336     -19.518 -48.824  18.396  1.00  0.00      A1    
ATOM   4538  HG1 PRO A 336     -18.892 -49.674  18.731  1.00  0.00      A1    
ATOM   4539  HG2 PRO A 336     -20.510 -49.230  18.092  1.00  0.00      A1    
ATOM   4540  C   PRO A 336     -18.404 -45.697  17.168  1.00  0.00      A1    
ATOM   4541  O   PRO A 336     -19.426 -45.029  17.359  1.00  0.00      A1    
ATOM   4542  N   ILE A 337     -17.486 -45.284  16.300  1.00  0.00      A1    
ATOM   4543  HN  ILE A 337     -16.689 -45.857  16.120  1.00  0.00      A1    
ATOM   4544  CA  ILE A 337     -17.508 -44.038  15.547  1.00  0.00      A1    
ATOM   4545  HA  ILE A 337     -18.545 -43.735  15.479  1.00  0.00      A1    
ATOM   4546  CB  ILE A 337     -16.610 -42.970  16.153  1.00  0.00      A1    
ATOM   4547  HB  ILE A 337     -16.708 -42.096  15.460  1.00  0.00      A1    
ATOM   4548  CG2 ILE A 337     -17.034 -42.622  17.575  1.00  0.00      A1    
ATOM   4549 HG21 ILE A 337     -16.473 -41.738  17.945  1.00  0.00      A1    
ATOM   4550 HG22 ILE A 337     -18.116 -42.375  17.617  1.00  0.00      A1    
ATOM   4551 HG23 ILE A 337     -16.841 -43.470  18.266  1.00  0.00      A1    
ATOM   4552  CG1 ILE A 337     -15.131 -43.356  16.133  1.00  0.00      A1    
ATOM   4553 HG11 ILE A 337     -14.898 -44.000  17.010  1.00  0.00      A1    
ATOM   4554 HG12 ILE A 337     -14.928 -43.960  15.219  1.00  0.00      A1    
ATOM   4555  CD  ILE A 337     -14.104 -42.231  16.129  1.00  0.00      A1    
ATOM   4556  HD1 ILE A 337     -13.076 -42.647  16.055  1.00  0.00      A1    
ATOM   4557  HD2 ILE A 337     -14.268 -41.554  15.263  1.00  0.00      A1    
ATOM   4558  HD3 ILE A 337     -14.166 -41.632  17.062  1.00  0.00      A1    
ATOM   4559  C   ILE A 337     -17.020 -44.266  14.117  1.00  0.00      A1    
ATOM   4560  O   ILE A 337     -16.546 -45.308  13.686  1.00  0.00      A1    
ATOM   4561  N   VAL A 338     -17.100 -43.189  13.325  1.00  0.00      A1    
ATOM   4562  HN  VAL A 338     -17.709 -42.440  13.572  1.00  0.00      A1    
ATOM   4563  CA  VAL A 338     -16.370 -42.984  12.099  1.00  0.00      A1    
ATOM   4564  HA  VAL A 338     -15.538 -43.677  12.071  1.00  0.00      A1    
ATOM   4565  CB  VAL A 338     -17.084 -43.371  10.803  1.00  0.00      A1    
ATOM   4566  HB  VAL A 338     -18.141 -43.015  10.881  1.00  0.00      A1    
ATOM   4567  CG1 VAL A 338     -16.420 -42.707   9.604  1.00  0.00      A1    
ATOM   4568 HG11 VAL A 338     -16.919 -43.023   8.663  1.00  0.00      A1    
ATOM   4569 HG12 VAL A 338     -16.488 -41.601   9.659  1.00  0.00      A1    
ATOM   4570 HG13 VAL A 338     -15.349 -42.995   9.539  1.00  0.00      A1    
ATOM   4571  CG2 VAL A 338     -16.974 -44.874  10.537  1.00  0.00      A1    
ATOM   4572 HG21 VAL A 338     -17.461 -45.139   9.574  1.00  0.00      A1    
ATOM   4573 HG22 VAL A 338     -15.908 -45.185  10.487  1.00  0.00      A1    
ATOM   4574 HG23 VAL A 338     -17.471 -45.461  11.337  1.00  0.00      A1    
ATOM   4575  C   VAL A 338     -15.792 -41.578  12.117  1.00  0.00      A1    
ATOM   4576  O   VAL A 338     -16.496 -40.604  12.365  1.00  0.00      A1    
ATOM   4577  N   ALA A 339     -14.458 -41.520  12.016  1.00  0.00      A1    
ATOM   4578  HN  ALA A 339     -13.952 -42.354  12.233  1.00  0.00      A1    
ATOM   4579  CA  ALA A 339     -13.648 -40.386  11.627  1.00  0.00      A1    
ATOM   4580  HA  ALA A 339     -14.182 -39.474  11.868  1.00  0.00      A1    
ATOM   4581  CB  ALA A 339     -12.360 -40.328  12.443  1.00  0.00      A1    
ATOM   4582  HB1 ALA A 339     -12.605 -40.329  13.527  1.00  0.00      A1    
ATOM   4583  HB2 ALA A 339     -11.717 -41.211  12.237  1.00  0.00      A1    
ATOM   4584  HB3 ALA A 339     -11.778 -39.407  12.224  1.00  0.00      A1    
ATOM   4585  C   ALA A 339     -13.326 -40.316  10.139  1.00  0.00      A1    
ATOM   4586  O   ALA A 339     -13.101 -41.321   9.465  1.00  0.00      A1    
ATOM   4587  N   SER A 340     -13.263 -39.107   9.589  1.00  0.00      A1    
ATOM   4588  HN  SER A 340     -13.419 -38.285  10.136  1.00  0.00      A1    
ATOM   4589  CA  SER A 340     -12.974 -38.846   8.196  1.00  0.00      A1    
ATOM   4590  HA  SER A 340     -13.126 -39.791   7.691  1.00  0.00      A1    
ATOM   4591  CB  SER A 340     -13.912 -37.726   7.755  1.00  0.00      A1    
ATOM   4592  HB1 SER A 340     -13.636 -37.432   6.717  1.00  0.00      A1    
ATOM   4593  HB2 SER A 340     -14.964 -38.091   7.723  1.00  0.00      A1    
ATOM   4594  OG  SER A 340     -13.789 -36.608   8.589  1.00  0.00      A1    
ATOM   4595  HG1 SER A 340     -14.224 -35.871   8.142  1.00  0.00      A1    
ATOM   4596  C   SER A 340     -11.523 -38.432   7.959  1.00  0.00      A1    
ATOM   4597  O   SER A 340     -10.848 -38.989   7.100  1.00  0.00      A1    
ATOM   4598  N   GLN A 341     -10.930 -37.520   8.736  1.00  0.00      A1    
ATOM   4599  HN  GLN A 341     -11.319 -37.318   9.633  1.00  0.00      A1    
ATOM   4600  CA  GLN A 341      -9.744 -36.762   8.415  1.00  0.00      A1    
ATOM   4601  HA  GLN A 341      -9.220 -37.335   7.659  1.00  0.00      A1    
ATOM   4602  CB  GLN A 341     -10.198 -35.452   7.773  1.00  0.00      A1    
ATOM   4603  HB1 GLN A 341     -10.925 -34.984   8.476  1.00  0.00      A1    
ATOM   4604  HB2 GLN A 341      -9.333 -34.753   7.710  1.00  0.00      A1    
ATOM   4605  CG  GLN A 341     -10.862 -35.578   6.401  1.00  0.00      A1    
ATOM   4606  HG1 GLN A 341     -10.179 -36.084   5.685  1.00  0.00      A1    
ATOM   4607  HG2 GLN A 341     -11.792 -36.180   6.468  1.00  0.00      A1    
ATOM   4608  CD  GLN A 341     -11.223 -34.261   5.737  1.00  0.00      A1    
ATOM   4609  OE1 GLN A 341     -11.012 -33.162   6.231  1.00  0.00      A1    
ATOM   4610  NE2 GLN A 341     -11.704 -34.340   4.493  1.00  0.00      A1    
ATOM   4611 HE21 GLN A 341     -12.019 -33.532   3.968  1.00  0.00      A1    
ATOM   4612 HE22 GLN A 341     -11.651 -35.223   4.010  1.00  0.00      A1    
ATOM   4613  C   GLN A 341      -8.797 -36.587   9.597  1.00  0.00      A1    
ATOM   4614  O   GLN A 341      -9.259 -36.326  10.706  1.00  0.00      A1    
ATOM   4615  N   ALA A 342      -7.486 -36.753   9.352  1.00  0.00      A1    
ATOM   4616  HN  ALA A 342      -7.223 -37.167   8.481  1.00  0.00      A1    
ATOM   4617  CA  ALA A 342      -6.389 -36.393  10.225  1.00  0.00      A1    
ATOM   4618  HA  ALA A 342      -6.734 -36.451  11.251  1.00  0.00      A1    
ATOM   4619  CB  ALA A 342      -5.374 -37.520  10.248  1.00  0.00      A1    
ATOM   4620  HB1 ALA A 342      -5.892 -38.484  10.439  1.00  0.00      A1    
ATOM   4621  HB2 ALA A 342      -4.847 -37.602   9.273  1.00  0.00      A1    
ATOM   4622  HB3 ALA A 342      -4.617 -37.373  11.048  1.00  0.00      A1    
ATOM   4623  C   ALA A 342      -5.832 -34.989  10.038  1.00  0.00      A1    
ATOM   4624  O   ALA A 342      -5.055 -34.740   9.116  1.00  0.00      A1    
ATOM   4625  N   ILE A 343      -6.100 -34.018  10.907  1.00  0.00      A1    
ATOM   4626  HN  ILE A 343      -6.527 -34.275  11.771  1.00  0.00      A1    
ATOM   4627  CA  ILE A 343      -5.851 -32.600  10.768  1.00  0.00      A1    
ATOM   4628  HA  ILE A 343      -5.035 -32.485  10.065  1.00  0.00      A1    
ATOM   4629  CB  ILE A 343      -7.068 -31.885  10.187  1.00  0.00      A1    
ATOM   4630  HB  ILE A 343      -6.956 -30.823  10.523  1.00  0.00      A1    
ATOM   4631  CG2 ILE A 343      -7.083 -32.036   8.664  1.00  0.00      A1    
ATOM   4632 HG21 ILE A 343      -7.870 -31.394   8.215  1.00  0.00      A1    
ATOM   4633 HG22 ILE A 343      -6.110 -31.730   8.226  1.00  0.00      A1    
ATOM   4634 HG23 ILE A 343      -7.285 -33.088   8.371  1.00  0.00      A1    
ATOM   4635  CG1 ILE A 343      -8.433 -32.324  10.739  1.00  0.00      A1    
ATOM   4636 HG11 ILE A 343      -8.580 -33.412  10.558  1.00  0.00      A1    
ATOM   4637 HG12 ILE A 343      -8.443 -32.169  11.842  1.00  0.00      A1    
ATOM   4638  CD  ILE A 343      -9.591 -31.547  10.130  1.00  0.00      A1    
ATOM   4639  HD1 ILE A 343     -10.551 -31.855  10.598  1.00  0.00      A1    
ATOM   4640  HD2 ILE A 343      -9.459 -30.456  10.293  1.00  0.00      A1    
ATOM   4641  HD3 ILE A 343      -9.666 -31.734   9.038  1.00  0.00      A1    
ATOM   4642  C   ILE A 343      -5.367 -32.046  12.098  1.00  0.00      A1    
ATOM   4643  O   ILE A 343      -5.865 -32.446  13.139  1.00  0.00      A1    
ATOM   4644  N   GLY A 344      -4.295 -31.255  11.959  1.00  0.00      A1    
ATOM   4645  HN  GLY A 344      -4.121 -30.924  11.033  1.00  0.00      A1    
ATOM   4646  CA  GLY A 344      -3.351 -30.813  12.973  1.00  0.00      A1    
ATOM   4647  HA1 GLY A 344      -3.839 -30.098  13.622  1.00  0.00      A1    
ATOM   4648  HA2 GLY A 344      -2.458 -30.438  12.491  1.00  0.00      A1    
ATOM   4649  C   GLY A 344      -2.959 -32.021  13.813  1.00  0.00      A1    
ATOM   4650  O   GLY A 344      -2.239 -32.919  13.365  1.00  0.00      A1    
ATOM   4651  N   ASP A 345      -3.368 -32.046  15.078  1.00  0.00      A1    
ATOM   4652  HN  ASP A 345      -3.835 -31.279  15.511  1.00  0.00      A1    
ATOM   4653  CA  ASP A 345      -3.188 -33.178  15.973  1.00  0.00      A1    
ATOM   4654  HA  ASP A 345      -2.667 -33.943  15.408  1.00  0.00      A1    
ATOM   4655  CB  ASP A 345      -2.345 -32.631  17.120  1.00  0.00      A1    
ATOM   4656  HB1 ASP A 345      -1.402 -32.214  16.713  1.00  0.00      A1    
ATOM   4657  HB2 ASP A 345      -2.885 -31.821  17.650  1.00  0.00      A1    
ATOM   4658  CG  ASP A 345      -2.003 -33.746  18.094  1.00  0.00      A1    
ATOM   4659  OD1 ASP A 345      -1.799 -34.928  17.740  1.00  0.00      A1    
ATOM   4660  OD2 ASP A 345      -1.836 -33.389  19.282  1.00  0.00      A1    
ATOM   4661  C   ASP A 345      -4.515 -33.776  16.399  1.00  0.00      A1    
ATOM   4662  O   ASP A 345      -4.705 -34.034  17.584  1.00  0.00      A1    
ATOM   4663  N   LYS A 346      -5.483 -33.993  15.503  1.00  0.00      A1    
ATOM   4664  HN  LYS A 346      -5.154 -33.852  14.571  1.00  0.00      A1    
ATOM   4665  CA  LYS A 346      -6.877 -34.382  15.612  1.00  0.00      A1    
ATOM   4666  HA  LYS A 346      -6.942 -35.042  16.469  1.00  0.00      A1    
ATOM   4667  CB  LYS A 346      -7.711 -33.140  15.881  1.00  0.00      A1    
ATOM   4668  HB1 LYS A 346      -7.710 -32.535  14.945  1.00  0.00      A1    
ATOM   4669  HB2 LYS A 346      -8.767 -33.444  16.055  1.00  0.00      A1    
ATOM   4670  CG  LYS A 346      -7.210 -32.266  17.032  1.00  0.00      A1    
ATOM   4671  HG1 LYS A 346      -6.933 -32.918  17.891  1.00  0.00      A1    
ATOM   4672  HG2 LYS A 346      -6.286 -31.734  16.708  1.00  0.00      A1    
ATOM   4673  CD  LYS A 346      -8.282 -31.267  17.477  1.00  0.00      A1    
ATOM   4674  HD1 LYS A 346      -8.616 -30.689  16.585  1.00  0.00      A1    
ATOM   4675  HD2 LYS A 346      -9.160 -31.844  17.849  1.00  0.00      A1    
ATOM   4676  CE  LYS A 346      -7.676 -30.379  18.557  1.00  0.00      A1    
ATOM   4677  HE1 LYS A 346      -7.140 -30.995  19.313  1.00  0.00      A1    
ATOM   4678  HE2 LYS A 346      -6.953 -29.661  18.112  1.00  0.00      A1    
ATOM   4679  NZ  LYS A 346      -8.717 -29.601  19.260  1.00  0.00      A1    
ATOM   4680  HZ1 LYS A 346      -9.127 -29.050  18.524  1.00  0.00      A1    
ATOM   4681  HZ2 LYS A 346      -8.361 -29.009  19.990  1.00  0.00      A1    
ATOM   4682  HZ3 LYS A 346      -9.401 -30.187  19.720  1.00  0.00      A1    
ATOM   4683  C   LYS A 346      -7.375 -35.157  14.404  1.00  0.00      A1    
ATOM   4684  O   LYS A 346      -6.836 -35.226  13.294  1.00  0.00      A1    
ATOM   4685  N   TRP A 347      -8.494 -35.805  14.739  1.00  0.00      A1    
ATOM   4686  HN  TRP A 347      -8.810 -35.735  15.682  1.00  0.00      A1    
ATOM   4687  CA  TRP A 347      -9.326 -36.620  13.872  1.00  0.00      A1    
ATOM   4688  HA  TRP A 347      -8.903 -36.672  12.876  1.00  0.00      A1    
ATOM   4689  CB  TRP A 347      -9.576 -38.002  14.472  1.00  0.00      A1    
ATOM   4690  HB1 TRP A 347      -9.682 -37.881  15.573  1.00  0.00      A1    
ATOM   4691  HB2 TRP A 347     -10.541 -38.407  14.098  1.00  0.00      A1    
ATOM   4692  CG  TRP A 347      -8.479 -38.982  14.240  1.00  0.00      A1    
ATOM   4693  CD1 TRP A 347      -7.685 -39.531  15.199  1.00  0.00      A1    
ATOM   4694  HD1 TRP A 347      -7.764 -39.292  16.251  1.00  0.00      A1    
ATOM   4695  NE1 TRP A 347      -6.811 -40.450  14.650  1.00  0.00      A1    
ATOM   4696  HE1 TRP A 347      -6.265 -41.150  15.119  1.00  0.00      A1    
ATOM   4697  CE2 TRP A 347      -6.985 -40.459  13.285  1.00  0.00      A1    
ATOM   4698  CD2 TRP A 347      -8.055 -39.581  12.979  1.00  0.00      A1    
ATOM   4699  CE3 TRP A 347      -8.507 -39.559  11.655  1.00  0.00      A1    
ATOM   4700  HE3 TRP A 347      -9.331 -38.932  11.344  1.00  0.00      A1    
ATOM   4701  CZ3 TRP A 347      -7.881 -40.360  10.691  1.00  0.00      A1    
ATOM   4702  HZ3 TRP A 347      -8.229 -40.330   9.668  1.00  0.00      A1    
ATOM   4703  CZ2 TRP A 347      -6.276 -41.160  12.292  1.00  0.00      A1    
ATOM   4704  HZ2 TRP A 347      -5.343 -41.657  12.510  1.00  0.00      A1    
ATOM   4705  CH2 TRP A 347      -6.810 -41.205  10.997  1.00  0.00      A1    
ATOM   4706  HH2 TRP A 347      -6.419 -41.867  10.237  1.00  0.00      A1    
ATOM   4707  C   TRP A 347     -10.619 -35.831  13.762  1.00  0.00      A1    
ATOM   4708  O   TRP A 347     -11.192 -35.449  14.774  1.00  0.00      A1    
ATOM   4709  N   LEU A 348     -11.241 -35.745  12.579  1.00  0.00      A1    
ATOM   4710  HN  LEU A 348     -10.797 -36.086  11.753  1.00  0.00      A1    
ATOM   4711  CA  LEU A 348     -12.555 -35.182  12.358  1.00  0.00      A1    
ATOM   4712  HA  LEU A 348     -12.783 -34.519  13.183  1.00  0.00      A1    
ATOM   4713  CB  LEU A 348     -12.494 -34.498  10.992  1.00  0.00      A1    
ATOM   4714  HB1 LEU A 348     -11.675 -33.744  11.038  1.00  0.00      A1    
ATOM   4715  HB2 LEU A 348     -12.183 -35.244  10.227  1.00  0.00      A1    
ATOM   4716  CG  LEU A 348     -13.701 -33.765  10.442  1.00  0.00      A1    
ATOM   4717  HG  LEU A 348     -14.454 -34.554  10.203  1.00  0.00      A1    
ATOM   4718  CD1 LEU A 348     -14.298 -32.704  11.377  1.00  0.00      A1    
ATOM   4719 HD11 LEU A 348     -15.145 -32.182  10.883  1.00  0.00      A1    
ATOM   4720 HD12 LEU A 348     -14.674 -33.173  12.312  1.00  0.00      A1    
ATOM   4721 HD13 LEU A 348     -13.534 -31.945  11.648  1.00  0.00      A1    
ATOM   4722  CD2 LEU A 348     -13.309 -33.079   9.140  1.00  0.00      A1    
ATOM   4723 HD21 LEU A 348     -14.183 -32.548   8.705  1.00  0.00      A1    
ATOM   4724 HD22 LEU A 348     -12.505 -32.332   9.297  1.00  0.00      A1    
ATOM   4725 HD23 LEU A 348     -12.952 -33.826   8.399  1.00  0.00      A1    
ATOM   4726  C   LEU A 348     -13.562 -36.325  12.395  1.00  0.00      A1    
ATOM   4727  O   LEU A 348     -13.288 -37.392  11.848  1.00  0.00      A1    
ATOM   4728  N   VAL A 349     -14.666 -36.188  13.137  1.00  0.00      A1    
ATOM   4729  HN  VAL A 349     -14.974 -35.301  13.472  1.00  0.00      A1    
ATOM   4730  CA  VAL A 349     -15.511 -37.300  13.522  1.00  0.00      A1    
ATOM   4731  HA  VAL A 349     -15.036 -38.208  13.173  1.00  0.00      A1    
ATOM   4732  CB  VAL A 349     -15.567 -37.564  15.023  1.00  0.00      A1    
ATOM   4733  HB  VAL A 349     -16.171 -36.746  15.487  1.00  0.00      A1    
ATOM   4734  CG1 VAL A 349     -16.233 -38.899  15.328  1.00  0.00      A1    
ATOM   4735 HG11 VAL A 349     -16.229 -39.091  16.423  1.00  0.00      A1    
ATOM   4736 HG12 VAL A 349     -17.291 -38.915  14.994  1.00  0.00      A1    
ATOM   4737 HG13 VAL A 349     -15.690 -39.731  14.831  1.00  0.00      A1    
ATOM   4738  CG2 VAL A 349     -14.117 -37.662  15.490  1.00  0.00      A1    
ATOM   4739 HG21 VAL A 349     -14.069 -37.895  16.575  1.00  0.00      A1    
ATOM   4740 HG22 VAL A 349     -13.582 -38.463  14.936  1.00  0.00      A1    
ATOM   4741 HG23 VAL A 349     -13.577 -36.706  15.328  1.00  0.00      A1    
ATOM   4742  C   VAL A 349     -16.873 -37.205  12.840  1.00  0.00      A1    
ATOM   4743  O   VAL A 349     -17.708 -36.474  13.363  1.00  0.00      A1    
ATOM   4744  N   THR A 350     -17.122 -37.845  11.690  1.00  0.00      A1    
ATOM   4745  HN  THR A 350     -16.453 -38.442  11.249  1.00  0.00      A1    
ATOM   4746  CA  THR A 350     -18.376 -37.733  10.982  1.00  0.00      A1    
ATOM   4747  HA  THR A 350     -18.738 -36.746  11.235  1.00  0.00      A1    
ATOM   4748  CB  THR A 350     -18.303 -37.934   9.471  1.00  0.00      A1    
ATOM   4749  HB  THR A 350     -19.356 -37.889   9.101  1.00  0.00      A1    
ATOM   4750  OG1 THR A 350     -17.795 -39.223   9.192  1.00  0.00      A1    
ATOM   4751  HG1 THR A 350     -18.153 -39.514   8.348  1.00  0.00      A1    
ATOM   4752  CG2 THR A 350     -17.364 -36.919   8.800  1.00  0.00      A1    
ATOM   4753 HG21 THR A 350     -17.412 -37.007   7.694  1.00  0.00      A1    
ATOM   4754 HG22 THR A 350     -17.656 -35.882   9.073  1.00  0.00      A1    
ATOM   4755 HG23 THR A 350     -16.311 -37.078   9.116  1.00  0.00      A1    
ATOM   4756  C   THR A 350     -19.447 -38.712  11.424  1.00  0.00      A1    
ATOM   4757  O   THR A 350     -20.596 -38.448  11.072  1.00  0.00      A1    
ATOM   4758  N   GLU A 351     -19.266 -39.821  12.151  1.00  0.00      A1    
ATOM   4759  HN  GLU A 351     -18.357 -40.173  12.356  1.00  0.00      A1    
ATOM   4760  CA  GLU A 351     -20.341 -40.612  12.706  1.00  0.00      A1    
ATOM   4761  HA  GLU A 351     -21.271 -40.058  12.687  1.00  0.00      A1    
ATOM   4762  CB  GLU A 351     -20.559 -41.939  11.984  1.00  0.00      A1    
ATOM   4763  HB1 GLU A 351     -20.154 -41.843  10.950  1.00  0.00      A1    
ATOM   4764  HB2 GLU A 351     -19.958 -42.738  12.474  1.00  0.00      A1    
ATOM   4765  CG  GLU A 351     -21.999 -42.416  11.874  1.00  0.00      A1    
ATOM   4766  HG1 GLU A 351     -22.473 -42.391  12.872  1.00  0.00      A1    
ATOM   4767  HG2 GLU A 351     -22.577 -41.776  11.179  1.00  0.00      A1    
ATOM   4768  CD  GLU A 351     -21.952 -43.854  11.400  1.00  0.00      A1    
ATOM   4769  OE1 GLU A 351     -22.181 -44.030  10.184  1.00  0.00      A1    
ATOM   4770  OE2 GLU A 351     -21.456 -44.704  12.167  1.00  0.00      A1    
ATOM   4771  C   GLU A 351     -19.976 -40.833  14.169  1.00  0.00      A1    
ATOM   4772  O   GLU A 351     -18.855 -41.160  14.557  1.00  0.00      A1    
ATOM   4773  N   GLY A 352     -20.989 -40.709  15.024  1.00  0.00      A1    
ATOM   4774  HN  GLY A 352     -21.908 -40.365  14.836  1.00  0.00      A1    
ATOM   4775  CA  GLY A 352     -20.741 -41.117  16.389  1.00  0.00      A1    
ATOM   4776  HA1 GLY A 352     -19.943 -41.841  16.300  1.00  0.00      A1    
ATOM   4777  HA2 GLY A 352     -21.685 -41.534  16.714  1.00  0.00      A1    
ATOM   4778  C   GLY A 352     -20.316 -40.070  17.407  1.00  0.00      A1    
ATOM   4779  O   GLY A 352     -19.973 -40.449  18.528  1.00  0.00      A1    
ATOM   4780  N   LEU A 353     -20.233 -38.775  17.099  1.00  0.00      A1    
ATOM   4781  HN  LEU A 353     -20.473 -38.403  16.205  1.00  0.00      A1    
ATOM   4782  CA  LEU A 353     -19.781 -37.787  18.052  1.00  0.00      A1    
ATOM   4783  HA  LEU A 353     -19.997 -38.164  19.043  1.00  0.00      A1    
ATOM   4784  CB  LEU A 353     -18.274 -37.611  17.879  1.00  0.00      A1    
ATOM   4785  HB1 LEU A 353     -17.821 -38.629  17.882  1.00  0.00      A1    
ATOM   4786  HB2 LEU A 353     -18.073 -37.188  16.870  1.00  0.00      A1    
ATOM   4787  CG  LEU A 353     -17.505 -36.787  18.904  1.00  0.00      A1    
ATOM   4788  HG  LEU A 353     -18.019 -35.797  18.956  1.00  0.00      A1    
ATOM   4789  CD1 LEU A 353     -17.529 -37.505  20.248  1.00  0.00      A1    
ATOM   4790 HD11 LEU A 353     -16.933 -36.945  21.000  1.00  0.00      A1    
ATOM   4791 HD12 LEU A 353     -18.570 -37.595  20.625  1.00  0.00      A1    
ATOM   4792 HD13 LEU A 353     -17.100 -38.525  20.156  1.00  0.00      A1    
ATOM   4793  CD2 LEU A 353     -16.037 -36.540  18.576  1.00  0.00      A1    
ATOM   4794 HD21 LEU A 353     -15.564 -35.918  19.367  1.00  0.00      A1    
ATOM   4795 HD22 LEU A 353     -15.467 -37.488  18.509  1.00  0.00      A1    
ATOM   4796 HD23 LEU A 353     -15.940 -36.004  17.607  1.00  0.00      A1    
ATOM   4797  C   LEU A 353     -20.588 -36.501  17.861  1.00  0.00      A1    
ATOM   4798  O   LEU A 353     -20.884 -36.166  16.708  1.00  0.00      A1    
ATOM   4799  N   LYS A 354     -21.041 -35.834  18.914  1.00  0.00      A1    
ATOM   4800  HN  LYS A 354     -20.856 -36.156  19.841  1.00  0.00      A1    
ATOM   4801  CA  LYS A 354     -21.819 -34.620  18.830  1.00  0.00      A1    
ATOM   4802  HA  LYS A 354     -21.556 -34.130  17.900  1.00  0.00      A1    
ATOM   4803  CB  LYS A 354     -23.311 -34.945  18.895  1.00  0.00      A1    
ATOM   4804  HB1 LYS A 354     -23.508 -35.380  19.902  1.00  0.00      A1    
ATOM   4805  HB2 LYS A 354     -23.891 -33.996  18.846  1.00  0.00      A1    
ATOM   4806  CG  LYS A 354     -23.801 -35.924  17.833  1.00  0.00      A1    
ATOM   4807  HG1 LYS A 354     -23.609 -35.493  16.824  1.00  0.00      A1    
ATOM   4808  HG2 LYS A 354     -23.212 -36.867  17.909  1.00  0.00      A1    
ATOM   4809  CD  LYS A 354     -25.288 -36.236  17.948  1.00  0.00      A1    
ATOM   4810  HD1 LYS A 354     -25.489 -36.618  18.975  1.00  0.00      A1    
ATOM   4811  HD2 LYS A 354     -25.853 -35.282  17.831  1.00  0.00      A1    
ATOM   4812  CE  LYS A 354     -25.819 -37.245  16.930  1.00  0.00      A1    
ATOM   4813  HE1 LYS A 354     -25.700 -36.854  15.895  1.00  0.00      A1    
ATOM   4814  HE2 LYS A 354     -25.266 -38.207  17.008  1.00  0.00      A1    
ATOM   4815  NZ  LYS A 354     -27.248 -37.472  17.210  1.00  0.00      A1    
ATOM   4816  HZ1 LYS A 354     -27.789 -36.617  17.209  1.00  0.00      A1    
ATOM   4817  HZ2 LYS A 354     -27.405 -37.951  18.094  1.00  0.00      A1    
ATOM   4818  HZ3 LYS A 354     -27.633 -38.076  16.500  1.00  0.00      A1    
ATOM   4819  C   LYS A 354     -21.452 -33.672  19.963  1.00  0.00      A1    
ATOM   4820  O   LYS A 354     -20.776 -34.026  20.923  1.00  0.00      A1    
ATOM   4821  N   ALA A 355     -21.991 -32.448  20.035  1.00  0.00      A1    
ATOM   4822  HN  ALA A 355     -22.707 -32.162  19.398  1.00  0.00      A1    
ATOM   4823  CA  ALA A 355     -21.597 -31.456  21.014  1.00  0.00      A1    
ATOM   4824  HA  ALA A 355     -20.515 -31.400  21.026  1.00  0.00      A1    
ATOM   4825  CB  ALA A 355     -22.043 -30.116  20.430  1.00  0.00      A1    
ATOM   4826  HB1 ALA A 355     -21.632 -30.001  19.404  1.00  0.00      A1    
ATOM   4827  HB2 ALA A 355     -23.151 -30.059  20.363  1.00  0.00      A1    
ATOM   4828  HB3 ALA A 355     -21.681 -29.262  21.042  1.00  0.00      A1    
ATOM   4829  C   ALA A 355     -22.029 -31.730  22.446  1.00  0.00      A1    
ATOM   4830  O   ALA A 355     -23.161 -32.124  22.736  1.00  0.00      A1    
ATOM   4831  N   GLY A 356     -21.061 -31.579  23.342  1.00  0.00      A1    
ATOM   4832  HN  GLY A 356     -20.197 -31.226  22.984  1.00  0.00      A1    
ATOM   4833  CA  GLY A 356     -21.084 -31.856  24.772  1.00  0.00      A1    
ATOM   4834  HA1 GLY A 356     -22.091 -31.635  25.100  1.00  0.00      A1    
ATOM   4835  HA2 GLY A 356     -20.325 -31.224  25.213  1.00  0.00      A1    
ATOM   4836  C   GLY A 356     -20.770 -33.302  25.150  1.00  0.00      A1    
ATOM   4837  O   GLY A 356     -21.132 -33.667  26.267  1.00  0.00      A1    
ATOM   4838  N   ASP A 357     -20.171 -34.078  24.251  1.00  0.00      A1    
ATOM   4839  HN  ASP A 357     -20.022 -33.829  23.298  1.00  0.00      A1    
ATOM   4840  CA  ASP A 357     -19.663 -35.397  24.577  1.00  0.00      A1    
ATOM   4841  HA  ASP A 357     -20.387 -35.842  25.250  1.00  0.00      A1    
ATOM   4842  CB  ASP A 357     -19.506 -36.267  23.331  1.00  0.00      A1    
ATOM   4843  HB1 ASP A 357     -19.196 -35.631  22.478  1.00  0.00      A1    
ATOM   4844  HB2 ASP A 357     -18.729 -37.040  23.490  1.00  0.00      A1    
ATOM   4845  CG  ASP A 357     -20.750 -36.995  22.864  1.00  0.00      A1    
ATOM   4846  OD1 ASP A 357     -21.551 -37.328  23.763  1.00  0.00      A1    
ATOM   4847  OD2 ASP A 357     -20.763 -37.319  21.660  1.00  0.00      A1    
ATOM   4848  C   ASP A 357     -18.334 -35.356  25.325  1.00  0.00      A1    
ATOM   4849  O   ASP A 357     -17.481 -34.514  25.032  1.00  0.00      A1    
ATOM   4850  N   ARG A 358     -18.162 -36.239  26.296  1.00  0.00      A1    
ATOM   4851  HN  ARG A 358     -18.888 -36.911  26.425  1.00  0.00      A1    
ATOM   4852  CA  ARG A 358     -17.027 -36.329  27.191  1.00  0.00      A1    
ATOM   4853  HA  ARG A 358     -16.404 -35.458  27.028  1.00  0.00      A1    
ATOM   4854  CB  ARG A 358     -17.516 -36.219  28.639  1.00  0.00      A1    
ATOM   4855  HB1 ARG A 358     -18.060 -35.247  28.715  1.00  0.00      A1    
ATOM   4856  HB2 ARG A 358     -18.273 -37.010  28.837  1.00  0.00      A1    
ATOM   4857  CG  ARG A 358     -16.389 -36.242  29.674  1.00  0.00      A1    
ATOM   4858  HG1 ARG A 358     -16.800 -36.620  30.636  1.00  0.00      A1    
ATOM   4859  HG2 ARG A 358     -15.625 -36.990  29.360  1.00  0.00      A1    
ATOM   4860  CD  ARG A 358     -15.765 -34.851  29.757  1.00  0.00      A1    
ATOM   4861  HD1 ARG A 358     -15.098 -34.691  28.879  1.00  0.00      A1    
ATOM   4862  HD2 ARG A 358     -16.544 -34.053  29.764  1.00  0.00      A1    
ATOM   4863  NE  ARG A 358     -14.971 -34.610  30.955  1.00  0.00      A1    
ATOM   4864  HE  ARG A 358     -14.865 -35.369  31.626  1.00  0.00      A1    
ATOM   4865  CZ  ARG A 358     -14.446 -33.459  31.369  1.00  0.00      A1    
ATOM   4866  NH1 ARG A 358     -14.579 -32.305  30.694  1.00  0.00      A1    
ATOM   4867 HH11 ARG A 358     -14.123 -31.459  31.000  1.00  0.00      A1    
ATOM   4868 HH12 ARG A 358     -15.050 -32.352  29.803  1.00  0.00      A1    
ATOM   4869  NH2 ARG A 358     -13.599 -33.297  32.395  1.00  0.00      A1    
ATOM   4870 HH21 ARG A 358     -13.308 -34.105  32.935  1.00  0.00      A1    
ATOM   4871 HH22 ARG A 358     -13.282 -32.403  32.726  1.00  0.00      A1    
ATOM   4872  C   ARG A 358     -16.158 -37.548  26.897  1.00  0.00      A1    
ATOM   4873  O   ARG A 358     -16.454 -38.655  27.339  1.00  0.00      A1    
ATOM   4874  N   VAL A 359     -15.013 -37.305  26.257  1.00  0.00      A1    
ATOM   4875  HN  VAL A 359     -14.742 -36.356  26.119  1.00  0.00      A1    
ATOM   4876  CA  VAL A 359     -14.084 -38.276  25.720  1.00  0.00      A1    
ATOM   4877  HA  VAL A 359     -14.571 -39.239  25.810  1.00  0.00      A1    
ATOM   4878  CB  VAL A 359     -13.847 -37.897  24.260  1.00  0.00      A1    
ATOM   4879  HB  VAL A 359     -13.250 -36.952  24.249  1.00  0.00      A1    
ATOM   4880  CG1 VAL A 359     -13.065 -39.027  23.604  1.00  0.00      A1    
ATOM   4881 HG11 VAL A 359     -12.904 -38.809  22.526  1.00  0.00      A1    
ATOM   4882 HG12 VAL A 359     -12.065 -39.157  24.068  1.00  0.00      A1    
ATOM   4883 HG13 VAL A 359     -13.621 -39.986  23.681  1.00  0.00      A1    
ATOM   4884  CG2 VAL A 359     -15.049 -37.710  23.329  1.00  0.00      A1    
ATOM   4885 HG21 VAL A 359     -14.713 -37.477  22.296  1.00  0.00      A1    
ATOM   4886 HG22 VAL A 359     -15.665 -38.635  23.296  1.00  0.00      A1    
ATOM   4887 HG23 VAL A 359     -15.694 -36.873  23.669  1.00  0.00      A1    
ATOM   4888  C   VAL A 359     -12.767 -38.357  26.480  1.00  0.00      A1    
ATOM   4889  O   VAL A 359     -12.191 -37.325  26.828  1.00  0.00      A1    
ATOM   4890  N   VAL A 360     -12.333 -39.595  26.731  1.00  0.00      A1    
ATOM   4891  HN  VAL A 360     -12.970 -40.322  26.486  1.00  0.00      A1    
ATOM   4892  CA  VAL A 360     -11.084 -40.060  27.303  1.00  0.00      A1    
ATOM   4893  HA  VAL A 360     -10.760 -39.310  28.013  1.00  0.00      A1    
ATOM   4894  CB  VAL A 360     -11.299 -41.374  28.046  1.00  0.00      A1    
ATOM   4895  HB  VAL A 360     -11.411 -42.180  27.280  1.00  0.00      A1    
ATOM   4896  CG1 VAL A 360     -10.136 -41.754  28.958  1.00  0.00      A1    
ATOM   4897 HG11 VAL A 360     -10.364 -42.696  29.501  1.00  0.00      A1    
ATOM   4898 HG12 VAL A 360      -9.202 -41.922  28.383  1.00  0.00      A1    
ATOM   4899 HG13 VAL A 360      -9.952 -40.959  29.712  1.00  0.00      A1    
ATOM   4900  CG2 VAL A 360     -12.546 -41.355  28.924  1.00  0.00      A1    
ATOM   4901 HG21 VAL A 360     -12.650 -42.311  29.480  1.00  0.00      A1    
ATOM   4902 HG22 VAL A 360     -12.491 -40.526  29.662  1.00  0.00      A1    
ATOM   4903 HG23 VAL A 360     -13.464 -41.220  28.315  1.00  0.00      A1    
ATOM   4904  C   VAL A 360      -9.997 -40.191  26.251  1.00  0.00      A1    
ATOM   4905  O   VAL A 360     -10.219 -40.638  25.126  1.00  0.00      A1    
ATOM   4906  N   ILE A 361      -8.903 -39.483  26.531  1.00  0.00      A1    
ATOM   4907  HN  ILE A 361      -8.746 -39.098  27.438  1.00  0.00      A1    
ATOM   4908  CA  ILE A 361      -7.850 -39.202  25.576  1.00  0.00      A1    
ATOM   4909  HA  ILE A 361      -8.093 -39.759  24.680  1.00  0.00      A1    
ATOM   4910  CB  ILE A 361      -7.750 -37.726  25.221  1.00  0.00      A1    
ATOM   4911  HB  ILE A 361      -6.870 -37.663  24.532  1.00  0.00      A1    
ATOM   4912  CG2 ILE A 361      -8.993 -37.272  24.450  1.00  0.00      A1    
ATOM   4913 HG21 ILE A 361      -8.854 -36.244  24.056  1.00  0.00      A1    
ATOM   4914 HG22 ILE A 361      -9.188 -37.940  23.585  1.00  0.00      A1    
ATOM   4915 HG23 ILE A 361      -9.890 -37.275  25.105  1.00  0.00      A1    
ATOM   4916  CG1 ILE A 361      -7.410 -36.723  26.318  1.00  0.00      A1    
ATOM   4917 HG11 ILE A 361      -8.270 -36.624  27.018  1.00  0.00      A1    
ATOM   4918 HG12 ILE A 361      -6.549 -37.112  26.908  1.00  0.00      A1    
ATOM   4919  CD  ILE A 361      -7.037 -35.340  25.802  1.00  0.00      A1    
ATOM   4920  HD1 ILE A 361      -6.746 -34.679  26.647  1.00  0.00      A1    
ATOM   4921  HD2 ILE A 361      -6.180 -35.403  25.098  1.00  0.00      A1    
ATOM   4922  HD3 ILE A 361      -7.892 -34.868  25.275  1.00  0.00      A1    
ATOM   4923  C   ILE A 361      -6.507 -39.727  26.072  1.00  0.00      A1    
ATOM   4924  O   ILE A 361      -5.590 -39.633  25.255  1.00  0.00      A1    
ATOM   4925  N   SER A 362      -6.335 -40.186  27.309  1.00  0.00      A1    
ATOM   4926  HN  SER A 362      -7.143 -40.166  27.898  1.00  0.00      A1    
ATOM   4927  CA  SER A 362      -5.145 -40.719  27.950  1.00  0.00      A1    
ATOM   4928  HA  SER A 362      -4.692 -41.407  27.248  1.00  0.00      A1    
ATOM   4929  CB  SER A 362      -4.306 -39.498  28.322  1.00  0.00      A1    
ATOM   4930  HB1 SER A 362      -4.881 -38.895  29.061  1.00  0.00      A1    
ATOM   4931  HB2 SER A 362      -3.362 -39.814  28.821  1.00  0.00      A1    
ATOM   4932  OG  SER A 362      -3.953 -38.592  27.297  1.00  0.00      A1    
ATOM   4933  HG1 SER A 362      -3.631 -37.789  27.726  1.00  0.00      A1    
ATOM   4934  C   SER A 362      -5.551 -41.526  29.177  1.00  0.00      A1    
ATOM   4935  O   SER A 362      -6.599 -41.289  29.771  1.00  0.00      A1    
ATOM   4936  N   GLY A 363      -4.682 -42.495  29.478  1.00  0.00      A1    
ATOM   4937  HN  GLY A 363      -3.780 -42.641  29.073  1.00  0.00      A1    
ATOM   4938  CA  GLY A 363      -5.071 -43.445  30.499  1.00  0.00      A1    
ATOM   4939  HA1 GLY A 363      -5.649 -42.913  31.242  1.00  0.00      A1    
ATOM   4940  HA2 GLY A 363      -4.173 -43.909  30.884  1.00  0.00      A1    
ATOM   4941  C   GLY A 363      -5.949 -44.538  29.914  1.00  0.00      A1    
ATOM   4942  O   GLY A 363      -6.484 -45.283  30.734  1.00  0.00      A1    
ATOM   4943  N   LEU A 364      -6.101 -44.681  28.591  1.00  0.00      A1    
ATOM   4944  HN  LEU A 364      -5.633 -44.065  27.961  1.00  0.00      A1    
ATOM   4945  CA  LEU A 364      -6.916 -45.688  27.943  1.00  0.00      A1    
ATOM   4946  HA  LEU A 364      -7.934 -45.483  28.249  1.00  0.00      A1    
ATOM   4947  CB  LEU A 364      -6.988 -45.455  26.435  1.00  0.00      A1    
ATOM   4948  HB1 LEU A 364      -5.948 -45.528  26.041  1.00  0.00      A1    
ATOM   4949  HB2 LEU A 364      -7.554 -46.290  25.966  1.00  0.00      A1    
ATOM   4950  CG  LEU A 364      -7.583 -44.099  26.071  1.00  0.00      A1    
ATOM   4951  HG  LEU A 364      -7.030 -43.309  26.635  1.00  0.00      A1    
ATOM   4952  CD1 LEU A 364      -7.552 -43.841  24.572  1.00  0.00      A1    
ATOM   4953 HD11 LEU A 364      -8.035 -42.869  24.334  1.00  0.00      A1    
ATOM   4954 HD12 LEU A 364      -6.505 -43.811  24.202  1.00  0.00      A1    
ATOM   4955 HD13 LEU A 364      -8.095 -44.641  24.025  1.00  0.00      A1    
ATOM   4956  CD2 LEU A 364      -9.055 -44.041  26.494  1.00  0.00      A1    
ATOM   4957 HD21 LEU A 364      -9.489 -43.047  26.248  1.00  0.00      A1    
ATOM   4958 HD22 LEU A 364      -9.661 -44.811  25.975  1.00  0.00      A1    
ATOM   4959 HD23 LEU A 364      -9.151 -44.200  27.590  1.00  0.00      A1    
ATOM   4960  C   LEU A 364      -6.583 -47.106  28.379  1.00  0.00      A1    
ATOM   4961  O   LEU A 364      -7.481 -47.943  28.384  1.00  0.00      A1    
ATOM   4962  N   GLN A 365      -5.329 -47.429  28.702  1.00  0.00      A1    
ATOM   4963  HN  GLN A 365      -4.586 -46.763  28.718  1.00  0.00      A1    
ATOM   4964  CA  GLN A 365      -4.934 -48.776  29.059  1.00  0.00      A1    
ATOM   4965  HA  GLN A 365      -5.732 -49.442  28.753  1.00  0.00      A1    
ATOM   4966  CB  GLN A 365      -3.666 -49.169  28.300  1.00  0.00      A1    
ATOM   4967  HB1 GLN A 365      -2.883 -48.425  28.574  1.00  0.00      A1    
ATOM   4968  HB2 GLN A 365      -3.303 -50.154  28.673  1.00  0.00      A1    
ATOM   4969  CG  GLN A 365      -3.793 -49.205  26.777  1.00  0.00      A1    
ATOM   4970  HG1 GLN A 365      -4.388 -50.088  26.459  1.00  0.00      A1    
ATOM   4971  HG2 GLN A 365      -4.307 -48.295  26.404  1.00  0.00      A1    
ATOM   4972  CD  GLN A 365      -2.422 -49.324  26.126  1.00  0.00      A1    
ATOM   4973  OE1 GLN A 365      -1.401 -48.953  26.715  1.00  0.00      A1    
ATOM   4974  NE2 GLN A 365      -2.325 -49.767  24.876  1.00  0.00      A1    
ATOM   4975 HE21 GLN A 365      -1.405 -49.823  24.462  1.00  0.00      A1    
ATOM   4976 HE22 GLN A 365      -3.130 -50.017  24.318  1.00  0.00      A1    
ATOM   4977  C   GLN A 365      -4.792 -48.895  30.570  1.00  0.00      A1    
ATOM   4978  O   GLN A 365      -4.545 -49.992  31.059  1.00  0.00      A1    
ATOM   4979  N   LYS A 366      -4.830 -47.793  31.325  1.00  0.00      A1    
ATOM   4980  HN  LYS A 366      -4.907 -46.905  30.874  1.00  0.00      A1    
ATOM   4981  CA  LYS A 366      -4.769 -47.745  32.775  1.00  0.00      A1    
ATOM   4982  HA  LYS A 366      -4.010 -48.462  33.065  1.00  0.00      A1    
ATOM   4983  CB  LYS A 366      -4.195 -46.416  33.240  1.00  0.00      A1    
ATOM   4984  HB1 LYS A 366      -4.876 -45.616  32.868  1.00  0.00      A1    
ATOM   4985  HB2 LYS A 366      -4.239 -46.372  34.351  1.00  0.00      A1    
ATOM   4986  CG  LYS A 366      -2.781 -46.006  32.815  1.00  0.00      A1    
ATOM   4987  HG1 LYS A 366      -2.068 -46.815  33.092  1.00  0.00      A1    
ATOM   4988  HG2 LYS A 366      -2.751 -45.903  31.706  1.00  0.00      A1    
ATOM   4989  CD  LYS A 366      -2.394 -44.709  33.505  1.00  0.00      A1    
ATOM   4990  HD1 LYS A 366      -3.202 -43.962  33.330  1.00  0.00      A1    
ATOM   4991  HD2 LYS A 366      -2.348 -44.900  34.602  1.00  0.00      A1    
ATOM   4992  CE  LYS A 366      -1.067 -44.072  33.091  1.00  0.00      A1    
ATOM   4993  HE1 LYS A 366      -1.108 -43.739  32.030  1.00  0.00      A1    
ATOM   4994  HE2 LYS A 366      -0.842 -43.189  33.728  1.00  0.00      A1    
ATOM   4995  NZ  LYS A 366       0.048 -45.024  33.224  1.00  0.00      A1    
ATOM   4996  HZ1 LYS A 366       0.036 -45.817  32.585  1.00  0.00      A1    
ATOM   4997  HZ2 LYS A 366       0.120 -45.276  34.199  1.00  0.00      A1    
ATOM   4998  HZ3 LYS A 366       0.941 -44.614  33.016  1.00  0.00      A1    
ATOM   4999  C   LYS A 366      -6.066 -48.155  33.458  1.00  0.00      A1    
ATOM   5000  O   LYS A 366      -6.126 -48.602  34.591  1.00  0.00      A1    
ATOM   5001  N   VAL A 367      -7.176 -48.055  32.715  1.00  0.00      A1    
ATOM   5002  HN  VAL A 367      -7.051 -47.565  31.856  1.00  0.00      A1    
ATOM   5003  CA  VAL A 367      -8.528 -48.534  32.941  1.00  0.00      A1    
ATOM   5004  HA  VAL A 367      -8.647 -48.731  33.999  1.00  0.00      A1    
ATOM   5005  CB  VAL A 367      -9.591 -47.554  32.460  1.00  0.00      A1    
ATOM   5006  HB  VAL A 367     -10.590 -48.017  32.655  1.00  0.00      A1    
ATOM   5007  CG1 VAL A 367      -9.460 -46.253  33.244  1.00  0.00      A1    
ATOM   5008 HG11 VAL A 367     -10.202 -45.508  32.882  1.00  0.00      A1    
ATOM   5009 HG12 VAL A 367      -9.647 -46.407  34.327  1.00  0.00      A1    
ATOM   5010 HG13 VAL A 367      -8.446 -45.818  33.116  1.00  0.00      A1    
ATOM   5011  CG2 VAL A 367      -9.379 -47.181  31.001  1.00  0.00      A1    
ATOM   5012 HG21 VAL A 367     -10.135 -46.436  30.672  1.00  0.00      A1    
ATOM   5013 HG22 VAL A 367      -8.368 -46.742  30.853  1.00  0.00      A1    
ATOM   5014 HG23 VAL A 367      -9.474 -48.069  30.341  1.00  0.00      A1    
ATOM   5015  C   VAL A 367      -8.719 -49.852  32.208  1.00  0.00      A1    
ATOM   5016  O   VAL A 367      -7.945 -50.149  31.298  1.00  0.00      A1    
ATOM   5017  N   ARG A 368      -9.546 -50.786  32.688  1.00  0.00      A1    
ATOM   5018  HN  ARG A 368     -10.107 -50.489  33.457  1.00  0.00      A1    
ATOM   5019  CA  ARG A 368      -9.728 -52.153  32.240  1.00  0.00      A1    
ATOM   5020  HA  ARG A 368      -8.828 -52.454  31.717  1.00  0.00      A1    
ATOM   5021  CB  ARG A 368      -9.987 -53.053  33.440  1.00  0.00      A1    
ATOM   5022  HB1 ARG A 368     -10.110 -54.087  33.038  1.00  0.00      A1    
ATOM   5023  HB2 ARG A 368      -9.082 -53.082  34.086  1.00  0.00      A1    
ATOM   5024  CG  ARG A 368     -11.241 -52.663  34.225  1.00  0.00      A1    
ATOM   5025  HG1 ARG A 368     -11.080 -51.657  34.672  1.00  0.00      A1    
ATOM   5026  HG2 ARG A 368     -12.090 -52.542  33.514  1.00  0.00      A1    
ATOM   5027  CD  ARG A 368     -11.623 -53.710  35.262  1.00  0.00      A1    
ATOM   5028  HD1 ARG A 368     -11.840 -54.676  34.751  1.00  0.00      A1    
ATOM   5029  HD2 ARG A 368     -10.803 -53.873  36.000  1.00  0.00      A1    
ATOM   5030  NE  ARG A 368     -12.795 -53.402  36.091  1.00  0.00      A1    
ATOM   5031  HE  ARG A 368     -12.538 -52.880  36.921  1.00  0.00      A1    
ATOM   5032  CZ  ARG A 368     -14.092 -53.464  35.764  1.00  0.00      A1    
ATOM   5033  NH1 ARG A 368     -14.499 -54.332  34.842  1.00  0.00      A1    
ATOM   5034 HH11 ARG A 368     -13.772 -54.964  34.524  1.00  0.00      A1    
ATOM   5035 HH12 ARG A 368     -15.495 -54.505  34.796  1.00  0.00      A1    
ATOM   5036  NH2 ARG A 368     -15.040 -52.773  36.403  1.00  0.00      A1    
ATOM   5037 HH21 ARG A 368     -14.794 -52.274  37.244  1.00  0.00      A1    
ATOM   5038 HH22 ARG A 368     -15.920 -52.728  35.904  1.00  0.00      A1    
ATOM   5039  C   ARG A 368     -10.874 -52.287  31.247  1.00  0.00      A1    
ATOM   5040  O   ARG A 368     -11.722 -51.411  31.055  1.00  0.00      A1    
ATOM   5041  N   PRO A 369     -11.020 -53.401  30.528  1.00  0.00      A1    
ATOM   5042  CD  PRO A 369     -10.025 -54.413  30.219  1.00  0.00      A1    
ATOM   5043  HD1 PRO A 369      -9.448 -54.691  31.130  1.00  0.00      A1    
ATOM   5044  HD2 PRO A 369      -9.317 -54.047  29.440  1.00  0.00      A1    
ATOM   5045  CA  PRO A 369     -12.269 -53.720  29.871  1.00  0.00      A1    
ATOM   5046  HA  PRO A 369     -12.641 -52.898  29.271  1.00  0.00      A1    
ATOM   5047  CB  PRO A 369     -11.889 -54.874  28.947  1.00  0.00      A1    
ATOM   5048  HB1 PRO A 369     -11.481 -54.514  27.976  1.00  0.00      A1    
ATOM   5049  HB2 PRO A 369     -12.744 -55.563  28.767  1.00  0.00      A1    
ATOM   5050  CG  PRO A 369     -10.795 -55.625  29.697  1.00  0.00      A1    
ATOM   5051  HG1 PRO A 369     -10.181 -56.281  29.049  1.00  0.00      A1    
ATOM   5052  HG2 PRO A 369     -11.150 -56.234  30.560  1.00  0.00      A1    
ATOM   5053  C   PRO A 369     -13.289 -54.055  30.940  1.00  0.00      A1    
ATOM   5054  O   PRO A 369     -13.006 -54.405  32.083  1.00  0.00      A1    
ATOM   5055  N   GLY A 370     -14.543 -54.192  30.494  1.00  0.00      A1    
ATOM   5056  HN  GLY A 370     -14.811 -54.013  29.548  1.00  0.00      A1    
ATOM   5057  CA  GLY A 370     -15.608 -54.618  31.377  1.00  0.00      A1    
ATOM   5058  HA1 GLY A 370     -15.168 -54.745  32.356  1.00  0.00      A1    
ATOM   5059  HA2 GLY A 370     -16.023 -55.524  30.956  1.00  0.00      A1    
ATOM   5060  C   GLY A 370     -16.732 -53.596  31.494  1.00  0.00      A1    
ATOM   5061  O   GLY A 370     -16.838 -52.630  30.746  1.00  0.00      A1    
ATOM   5062  N   VAL A 371     -17.616 -53.840  32.471  1.00  0.00      A1
[truncated: 11,302 more chars]
