# Supplementary material for: Conformational restriction shapes the inhibition of a multidrug efflux adaptor protein
Source: Nat Commun. 2023 Jul 18;14:3900. doi: 10.1038/s41467-023-39615-x (PMC10354078; doi:10.1038/s41467-023-39615-x)
Supplement: Supplementary file 5 — Supplementary Data 2 [file 41467_2023_39615_MOESM5_ESM.zip › SI-files/monomer-apo-end.pdb]

CRYST1  167.929  167.929  167.929  90.00  90.00  90.00 P 1           1
ATOM      1  N   PRO A  38     -14.186 -27.694  41.474  0.00  0.00      A1    
ATOM      2  HN1 PRO A  38     -13.690 -28.374  40.923  0.00  0.00      A1    
ATOM      3  HN2 PRO A  38     -15.152 -27.976  41.498  0.00  0.00      A1    
ATOM      4  CD  PRO A  38     -13.827 -27.782  42.919  0.00  0.00      A1    
ATOM      5  HD1 PRO A  38     -12.951 -28.456  43.026  0.00  0.00      A1    
ATOM      6  HD2 PRO A  38     -14.664 -28.332  43.400  0.00  0.00      A1    
ATOM      7  CA  PRO A  38     -14.102 -26.233  41.083  0.00  0.00      A1    
ATOM      8  HA  PRO A  38     -15.073 -25.803  41.276  0.00  0.00      A1    
ATOM      9  CB  PRO A  38     -13.113 -25.615  42.044  0.00  0.00      A1    
ATOM     10  HB1 PRO A  38     -13.109 -24.518  42.222  0.00  0.00      A1    
ATOM     11  HB2 PRO A  38     -12.083 -25.958  41.804  0.00  0.00      A1    
ATOM     12  CG  PRO A  38     -13.559 -26.335  43.391  0.00  0.00      A1    
ATOM     13  HG1 PRO A  38     -14.511 -25.846  43.689  0.00  0.00      A1    
ATOM     14  HG2 PRO A  38     -12.768 -26.445  44.163  0.00  0.00      A1    
ATOM     15  C   PRO A  38     -14.052 -26.125  39.607  0.00  0.00      A1    
ATOM     16  O   PRO A  38     -14.564 -27.040  38.962  0.00  0.00      A1    
ATOM     17  N   ALA A  39     -13.490 -25.017  38.999  0.00  0.00      A1    
ATOM     18  HN  ALA A  39     -12.992 -24.306  39.490  0.00  0.00      A1    
ATOM     19  CA  ALA A  39     -13.626 -24.885  37.588  0.00  0.00      A1    
ATOM     20  HA  ALA A  39     -14.636 -25.041  37.237  0.00  0.00      A1    
ATOM     21  CB  ALA A  39     -13.369 -23.505  37.087  0.00  0.00      A1    
ATOM     22  HB1 ALA A  39     -13.842 -22.749  37.750  0.00  0.00      A1    
ATOM     23  HB2 ALA A  39     -12.265 -23.384  37.052  0.00  0.00      A1    
ATOM     24  HB3 ALA A  39     -13.700 -23.255  36.056  0.00  0.00      A1    
ATOM     25  C   ALA A  39     -12.884 -25.915  36.740  0.00  0.00      A1    
ATOM     26  O   ALA A  39     -11.653 -26.037  36.808  0.00  0.00      A1    
ATOM     27  N   VAL A  40     -13.600 -26.682  35.874  0.00  0.00      A1    
ATOM     28  HN  VAL A  40     -14.528 -26.458  35.588  0.00  0.00      A1    
ATOM     29  CA  VAL A  40     -12.922 -27.609  34.904  0.00  0.00      A1    
ATOM     30  HA  VAL A  40     -11.882 -27.372  34.735  0.00  0.00      A1    
ATOM     31  CB  VAL A  40     -12.974 -29.093  35.323  0.00  0.00      A1    
ATOM     32  HB  VAL A  40     -14.036 -29.397  35.433  0.00  0.00      A1    
ATOM     33  CG1 VAL A  40     -12.422 -30.027  34.201  0.00  0.00      A1    
ATOM     34 HG11 VAL A  40     -11.351 -29.792  34.020  0.00  0.00      A1    
ATOM     35 HG12 VAL A  40     -12.431 -31.080  34.555  0.00  0.00      A1    
ATOM     36 HG13 VAL A  40     -12.925 -29.978  33.212  0.00  0.00      A1    
ATOM     37  CG2 VAL A  40     -12.167 -29.207  36.686  0.00  0.00      A1    
ATOM     38 HG21 VAL A  40     -11.208 -28.646  36.668  0.00  0.00      A1    
ATOM     39 HG22 VAL A  40     -12.660 -28.716  37.552  0.00  0.00      A1    
ATOM     40 HG23 VAL A  40     -11.884 -30.268  36.857  0.00  0.00      A1    
ATOM     41  C   VAL A  40     -13.734 -27.263  33.659  0.00  0.00      A1    
ATOM     42  O   VAL A  40     -14.928 -27.002  33.837  0.00  0.00      A1    
ATOM     43  N   GLY A  41     -13.107 -27.127  32.452  0.00  0.00      A1    
ATOM     44  HN  GLY A  41     -12.114 -27.210  32.468  0.00  0.00      A1    
ATOM     45  CA  GLY A  41     -13.814 -26.799  31.217  0.00  0.00      A1    
ATOM     46  HA1 GLY A  41     -13.151 -26.301  30.525  0.00  0.00      A1    
ATOM     47  HA2 GLY A  41     -14.565 -26.063  31.463  0.00  0.00      A1    
ATOM     48  C   GLY A  41     -14.448 -27.925  30.373  0.00  0.00      A1    
ATOM     49  O   GLY A  41     -14.104 -28.290  29.203  0.00  0.00      A1    
ATOM     50  N   VAL A  42     -15.605 -28.435  30.846  0.00  0.00      A1    
ATOM     51  HN  VAL A  42     -15.898 -28.095  31.736  0.00  0.00      A1    
ATOM     52  CA  VAL A  42     -16.414 -29.444  30.265  0.00  0.00      A1    
ATOM     53  HA  VAL A  42     -15.818 -30.119  29.668  0.00  0.00      A1    
ATOM     54  CB  VAL A  42     -17.061 -30.242  31.356  0.00  0.00      A1    
ATOM     55  HB  VAL A  42     -17.524 -29.542  32.084  0.00  0.00      A1    
ATOM     56  CG1 VAL A  42     -18.075 -31.272  30.890  0.00  0.00      A1    
ATOM     57 HG11 VAL A  42     -19.119 -30.908  30.998  0.00  0.00      A1    
ATOM     58 HG12 VAL A  42     -17.741 -31.630  29.892  0.00  0.00      A1    
ATOM     59 HG13 VAL A  42     -17.995 -32.159  31.555  0.00  0.00      A1    
ATOM     60  CG2 VAL A  42     -16.011 -30.936  32.218  0.00  0.00      A1    
ATOM     61 HG21 VAL A  42     -16.342 -31.781  32.859  0.00  0.00      A1    
ATOM     62 HG22 VAL A  42     -15.405 -31.508  31.483  0.00  0.00      A1    
ATOM     63 HG23 VAL A  42     -15.414 -30.315  32.919  0.00  0.00      A1    
ATOM     64  C   VAL A  42     -17.577 -28.886  29.482  0.00  0.00      A1    
ATOM     65  O   VAL A  42     -18.448 -28.182  30.031  0.00  0.00      A1    
ATOM     66  N   VAL A  43     -17.773 -29.299  28.154  0.00  0.00      A1    
ATOM     67  HN  VAL A  43     -17.115 -29.887  27.690  0.00  0.00      A1    
ATOM     68  CA  VAL A  43     -18.883 -28.846  27.261  0.00  0.00      A1    
ATOM     69  HA  VAL A  43     -19.748 -28.526  27.823  0.00  0.00      A1    
ATOM     70  CB  VAL A  43     -18.425 -27.810  26.355  0.00  0.00      A1    
ATOM     71  HB  VAL A  43     -19.296 -27.499  25.739  0.00  0.00      A1    
ATOM     72  CG1 VAL A  43     -18.001 -26.579  27.115  0.00  0.00      A1    
ATOM     73 HG11 VAL A  43     -17.767 -25.724  26.445  0.00  0.00      A1    
ATOM     74 HG12 VAL A  43     -18.664 -26.341  27.974  0.00  0.00      A1    
ATOM     75 HG13 VAL A  43     -17.026 -26.834  27.584  0.00  0.00      A1    
ATOM     76  CG2 VAL A  43     -17.331 -28.276  25.345  0.00  0.00      A1    
ATOM     77 HG21 VAL A  43     -16.484 -28.612  25.982  0.00  0.00      A1    
ATOM     78 HG22 VAL A  43     -17.697 -29.095  24.689  0.00  0.00      A1    
ATOM     79 HG23 VAL A  43     -17.123 -27.450  24.632  0.00  0.00      A1    
ATOM     80  C   VAL A  43     -19.327 -30.108  26.610  0.00  0.00      A1    
ATOM     81  O   VAL A  43     -18.618 -31.121  26.540  0.00  0.00      A1    
ATOM     82  N   THR A  44     -20.518 -30.135  26.069  0.00  0.00      A1    
ATOM     83  HN  THR A  44     -20.954 -29.255  25.894  0.00  0.00      A1    
ATOM     84  CA  THR A  44     -21.157 -31.350  25.540  0.00  0.00      A1    
ATOM     85  HA  THR A  44     -20.508 -32.180  25.779  0.00  0.00      A1    
ATOM     86  CB  THR A  44     -22.646 -31.455  25.861  0.00  0.00      A1    
ATOM     87  HB  THR A  44     -23.226 -30.642  25.376  0.00  0.00      A1    
ATOM     88  OG1 THR A  44     -22.882 -31.455  27.310  0.00  0.00      A1    
ATOM     89  HG1 THR A  44     -23.045 -30.550  27.583  0.00  0.00      A1    
ATOM     90  CG2 THR A  44     -23.285 -32.804  25.374  0.00  0.00      A1    
ATOM     91 HG21 THR A  44     -24.379 -32.831  25.561  0.00  0.00      A1    
ATOM     92 HG22 THR A  44     -23.312 -32.979  24.278  0.00  0.00      A1    
ATOM     93 HG23 THR A  44     -22.850 -33.651  25.947  0.00  0.00      A1    
ATOM     94  C   THR A  44     -21.211 -31.346  23.989  0.00  0.00      A1    
ATOM     95  O   THR A  44     -21.684 -30.388  23.377  0.00  0.00      A1    
ATOM     96  N   VAL A  45     -20.688 -32.406  23.297  0.00  0.00      A1    
ATOM     97  HN  VAL A  45     -20.204 -33.140  23.766  0.00  0.00      A1    
ATOM     98  CA  VAL A  45     -20.688 -32.647  21.828  0.00  0.00      A1    
ATOM     99  HA  VAL A  45     -20.138 -31.804  21.436  0.00  0.00      A1    
ATOM    100  CB  VAL A  45     -19.878 -33.869  21.339  0.00  0.00      A1    
ATOM    101  HB  VAL A  45     -20.086 -34.754  21.978  0.00  0.00      A1    
ATOM    102  CG1 VAL A  45     -20.041 -34.199  19.823  0.00  0.00      A1    
ATOM    103 HG11 VAL A  45     -21.069 -34.359  19.435  0.00  0.00      A1    
ATOM    104 HG12 VAL A  45     -19.578 -33.415  19.186  0.00  0.00      A1    
ATOM    105 HG13 VAL A  45     -19.541 -35.188  19.747  0.00  0.00      A1    
ATOM    106  CG2 VAL A  45     -18.432 -33.445  21.639  0.00  0.00      A1    
ATOM    107 HG21 VAL A  45     -17.717 -34.229  21.311  0.00  0.00      A1    
ATOM    108 HG22 VAL A  45     -18.124 -32.473  21.197  0.00  0.00      A1    
ATOM    109 HG23 VAL A  45     -18.345 -33.406  22.746  0.00  0.00      A1    
ATOM    110  C   VAL A  45     -22.087 -32.744  21.221  0.00  0.00      A1    
ATOM    111  O   VAL A  45     -22.960 -33.365  21.804  0.00  0.00      A1    
ATOM    112  N   LYS A  46     -22.310 -32.006  20.116  0.00  0.00      A1    
ATOM    113  HN  LYS A  46     -21.578 -31.545  19.620  0.00  0.00      A1    
ATOM    114  CA  LYS A  46     -23.418 -32.193  19.231  0.00  0.00      A1    
ATOM    115  HA  LYS A  46     -23.765 -33.214  19.296  0.00  0.00      A1    
ATOM    116  CB  LYS A  46     -24.501 -31.078  19.340  0.00  0.00      A1    
ATOM    117  HB1 LYS A  46     -24.125 -30.040  19.218  0.00  0.00      A1    
ATOM    118  HB2 LYS A  46     -25.321 -31.314  18.628  0.00  0.00      A1    
ATOM    119  CG  LYS A  46     -25.222 -30.983  20.665  0.00  0.00      A1    
ATOM    120  HG1 LYS A  46     -24.395 -30.618  21.311  0.00  0.00      A1    
ATOM    121  HG2 LYS A  46     -26.080 -30.279  20.614  0.00  0.00      A1    
ATOM    122  CD  LYS A  46     -25.802 -32.332  21.139  0.00  0.00      A1    
ATOM    123  HD1 LYS A  46     -26.693 -32.551  20.513  0.00  0.00      A1    
ATOM    124  HD2 LYS A  46     -25.117 -33.186  20.946  0.00  0.00      A1    
ATOM    125  CE  LYS A  46     -26.152 -32.441  22.612  0.00  0.00      A1    
ATOM    126  HE1 LYS A  46     -26.587 -33.432  22.862  0.00  0.00      A1    
ATOM    127  HE2 LYS A  46     -25.160 -32.416  23.113  0.00  0.00      A1    
ATOM    128  NZ  LYS A  46     -26.991 -31.327  23.024  0.00  0.00      A1    
ATOM    129  HZ1 LYS A  46     -27.546 -31.498  23.886  0.00  0.00      A1    
ATOM    130  HZ2 LYS A  46     -27.677 -31.120  22.269  0.00  0.00      A1    
ATOM    131  HZ3 LYS A  46     -26.478 -30.442  23.210  0.00  0.00      A1    
ATOM    132  C   LYS A  46     -22.758 -32.063  17.890  0.00  0.00      A1    
ATOM    133  O   LYS A  46     -21.650 -31.517  17.785  0.00  0.00      A1    
ATOM    134  N   THR A  47     -23.421 -32.508  16.830  0.00  0.00      A1    
ATOM    135  HN  THR A  47     -24.256 -33.045  16.918  0.00  0.00      A1    
ATOM    136  CA  THR A  47     -23.015 -32.058  15.454  0.00  0.00      A1    
ATOM    137  HA  THR A  47     -21.972 -32.315  15.344  0.00  0.00      A1    
ATOM    138  CB  THR A  47     -23.665 -32.851  14.336  0.00  0.00      A1    
ATOM    139  HB  THR A  47     -23.785 -32.252  13.408  0.00  0.00      A1    
ATOM    140  OG1 THR A  47     -24.876 -33.284  14.802  0.00  0.00      A1    
ATOM    141  HG1 THR A  47     -25.511 -32.765  14.303  0.00  0.00      A1    
ATOM    142  CG2 THR A  47     -22.806 -34.113  14.025  0.00  0.00      A1    
ATOM    143 HG21 THR A  47     -23.336 -34.964  13.547  0.00  0.00      A1    
ATOM    144 HG22 THR A  47     -21.849 -33.876  13.513  0.00  0.00      A1    
ATOM    145 HG23 THR A  47     -22.488 -34.448  15.035  0.00  0.00      A1    
ATOM    146  C   THR A  47     -23.210 -30.587  15.148  0.00  0.00      A1    
ATOM    147  O   THR A  47     -24.154 -30.009  15.648  0.00  0.00      A1    
ATOM    148  N   GLU A  48     -22.392 -29.896  14.327  0.00  0.00      A1    
ATOM    149  HN  GLU A  48     -21.671 -30.480  13.963  0.00  0.00      A1    
ATOM    150  CA  GLU A  48     -22.329 -28.499  13.962  0.00  0.00      A1    
ATOM    151  HA  GLU A  48     -23.314 -28.082  14.113  0.00  0.00      A1    
ATOM    152  CB  GLU A  48     -21.257 -27.715  14.693  0.00  0.00      A1    
ATOM    153  HB1 GLU A  48     -20.238 -28.157  14.710  0.00  0.00      A1    
ATOM    154  HB2 GLU A  48     -21.080 -26.707  14.260  0.00  0.00      A1    
ATOM    155  CG  GLU A  48     -21.782 -27.323  16.062  0.00  0.00      A1    
ATOM    156  HG1 GLU A  48     -22.598 -26.569  16.057  0.00  0.00      A1    
ATOM    157  HG2 GLU A  48     -22.299 -28.232  16.438  0.00  0.00      A1    
ATOM    158  CD  GLU A  48     -20.758 -26.819  17.025  0.00  0.00      A1    
ATOM    159  OE1 GLU A  48     -20.260 -25.665  17.005  0.00  0.00      A1    
ATOM    160  OE2 GLU A  48     -20.463 -27.601  17.994  0.00  0.00      A1    
ATOM    161  C   GLU A  48     -22.123 -28.306  12.438  0.00  0.00      A1    
ATOM    162  O   GLU A  48     -21.453 -29.185  11.880  0.00  0.00      A1    
ATOM    163  N   PRO A  49     -22.632 -27.270  11.757  0.00  0.00      A1    
ATOM    164  CD  PRO A  49     -23.736 -26.371  12.203  0.00  0.00      A1    
ATOM    165  HD1 PRO A  49     -23.226 -25.531  12.721  0.00  0.00      A1    
ATOM    166  HD2 PRO A  49     -24.479 -26.904  12.833  0.00  0.00      A1    
ATOM    167  CA  PRO A  49     -22.282 -26.944  10.359  0.00  0.00      A1    
ATOM    168  HA  PRO A  49     -22.596 -27.865   9.891  0.00  0.00      A1    
ATOM    169  CB  PRO A  49     -23.122 -25.765  10.013  0.00  0.00      A1    
ATOM    170  HB1 PRO A  49     -23.466 -25.726   8.957  0.00  0.00      A1    
ATOM    171  HB2 PRO A  49     -22.738 -24.786  10.371  0.00  0.00      A1    
ATOM    172  CG  PRO A  49     -24.343 -25.834  10.937  0.00  0.00      A1    
ATOM    173  HG1 PRO A  49     -25.156 -26.463  10.515  0.00  0.00      A1    
ATOM    174  HG2 PRO A  49     -24.880 -24.876  11.106  0.00  0.00      A1    
ATOM    175  C   PRO A  49     -20.774 -26.774   9.990  0.00  0.00      A1    
ATOM    176  O   PRO A  49     -20.047 -26.127  10.734  0.00  0.00      A1    
ATOM    177  N   LEU A  50     -20.345 -27.251   8.786  0.00  0.00      A1    
ATOM    178  HN  LEU A  50     -20.935 -27.867   8.271  0.00  0.00      A1    
ATOM    179  CA  LEU A  50     -18.936 -27.124   8.433  0.00  0.00      A1    
ATOM    180  HA  LEU A  50     -18.325 -26.745   9.239  0.00  0.00      A1    
ATOM    181  CB  LEU A  50     -18.506 -28.527   8.102  0.00  0.00      A1    
ATOM    182  HB1 LEU A  50     -18.450 -29.131   9.033  0.00  0.00      A1    
ATOM    183  HB2 LEU A  50     -19.243 -28.920   7.370  0.00  0.00      A1    
ATOM    184  CG  LEU A  50     -17.125 -28.721   7.432  0.00  0.00      A1    
ATOM    185  HG  LEU A  50     -17.014 -28.441   6.363  0.00  0.00      A1    
ATOM    186  CD1 LEU A  50     -16.010 -27.995   8.225  0.00  0.00      A1    
ATOM    187 HD11 LEU A  50     -15.048 -28.086   7.677  0.00  0.00      A1    
ATOM    188 HD12 LEU A  50     -16.212 -26.906   8.149  0.00  0.00      A1    
ATOM    189 HD13 LEU A  50     -15.936 -28.230   9.309  0.00  0.00      A1    
ATOM    190  CD2 LEU A  50     -16.743 -30.147   7.361  0.00  0.00      A1    
ATOM    191 HD21 LEU A  50     -15.658 -30.137   7.123  0.00  0.00      A1    
ATOM    192 HD22 LEU A  50     -16.873 -30.691   8.321  0.00  0.00      A1    
ATOM    193 HD23 LEU A  50     -17.238 -30.685   6.524  0.00  0.00      A1    
ATOM    194  C   LEU A  50     -18.719 -26.218   7.214  0.00  0.00      A1    
ATOM    195  O   LEU A  50     -19.400 -26.399   6.141  0.00  0.00      A1    
ATOM    196  N   GLN A  51     -17.931 -25.195   7.328  0.00  0.00      A1    
ATOM    197  HN  GLN A  51     -17.473 -25.163   8.213  0.00  0.00      A1    
ATOM    198  CA  GLN A  51     -17.514 -24.259   6.229  0.00  0.00      A1    
ATOM    199  HA  GLN A  51     -18.323 -24.125   5.526  0.00  0.00      A1    
ATOM    200  CB  GLN A  51     -17.165 -22.915   6.880  0.00  0.00      A1    
ATOM    201  HB1 GLN A  51     -18.108 -22.546   7.337  0.00  0.00      A1    
ATOM    202  HB2 GLN A  51     -16.566 -23.204   7.770  0.00  0.00      A1    
ATOM    203  CG  GLN A  51     -16.578 -21.770   5.986  0.00  0.00      A1    
ATOM    204  HG1 GLN A  51     -16.385 -20.937   6.695  0.00  0.00      A1    
ATOM    205  HG2 GLN A  51     -15.602 -22.267   5.797  0.00  0.00      A1    
ATOM    206  CD  GLN A  51     -17.452 -21.540   4.704  0.00  0.00      A1    
ATOM    207  OE1 GLN A  51     -18.671 -21.383   4.872  0.00  0.00      A1    
ATOM    208  NE2 GLN A  51     -16.895 -21.671   3.497  0.00  0.00      A1    
ATOM    209 HE21 GLN A  51     -17.477 -21.590   2.688  0.00  0.00      A1    
ATOM    210 HE22 GLN A  51     -15.966 -22.032   3.412  0.00  0.00      A1    
ATOM    211  C   GLN A  51     -16.320 -24.883   5.579  0.00  0.00      A1    
ATOM    212  O   GLN A  51     -15.441 -25.422   6.231  0.00  0.00      A1    
ATOM    213  N   ILE A  52     -16.273 -24.807   4.226  0.00  0.00      A1    
ATOM    214  HN  ILE A  52     -17.027 -24.390   3.725  0.00  0.00      A1    
ATOM    215  CA  ILE A  52     -15.225 -25.392   3.418  0.00  0.00      A1    
ATOM    216  HA  ILE A  52     -14.589 -25.827   4.174  0.00  0.00      A1    
ATOM    217  CB  ILE A  52     -15.812 -26.369   2.374  0.00  0.00      A1    
ATOM    218  HB  ILE A  52     -16.572 -25.845   1.757  0.00  0.00      A1    
ATOM    219  CG2 ILE A  52     -14.822 -26.829   1.299  0.00  0.00      A1    
ATOM    220 HG21 ILE A  52     -13.877 -27.306   1.638  0.00  0.00      A1    
ATOM    221 HG22 ILE A  52     -15.304 -27.539   0.593  0.00  0.00      A1    
ATOM    222 HG23 ILE A  52     -14.470 -25.954   0.712  0.00  0.00      A1    
ATOM    223  CG1 ILE A  52     -16.667 -27.537   2.922  0.00  0.00      A1    
ATOM    224 HG11 ILE A  52     -15.993 -28.336   3.298  0.00  0.00      A1    
ATOM    225 HG12 ILE A  52     -17.300 -27.144   3.747  0.00  0.00      A1    
ATOM    226  CD  ILE A  52     -17.625 -28.136   1.864  0.00  0.00      A1    
ATOM    227  HD1 ILE A  52     -16.946 -28.569   1.099  0.00  0.00      A1    
ATOM    228  HD2 ILE A  52     -18.271 -28.959   2.238  0.00  0.00      A1    
ATOM    229  HD3 ILE A  52     -18.275 -27.428   1.306  0.00  0.00      A1    
ATOM    230  C   ILE A  52     -14.267 -24.241   2.984  0.00  0.00      A1    
ATOM    231  O   ILE A  52     -14.686 -23.259   2.416  0.00  0.00      A1    
ATOM    232  N   THR A  53     -12.983 -24.411   3.385  0.00  0.00      A1    
ATOM    233  HN  THR A  53     -12.607 -25.232   3.809  0.00  0.00      A1    
ATOM    234  CA  THR A  53     -11.930 -23.334   3.273  0.00  0.00      A1    
ATOM    235  HA  THR A  53     -12.448 -22.509   2.807  0.00  0.00      A1    
ATOM    236  CB  THR A  53     -11.469 -22.772   4.610  0.00  0.00      A1    
ATOM    237  HB  THR A  53     -10.613 -22.121   4.329  0.00  0.00      A1    
ATOM    238  OG1 THR A  53     -11.092 -23.714   5.581  0.00  0.00      A1    
ATOM    239  HG1 THR A  53     -10.138 -23.622   5.632  0.00  0.00      A1    
ATOM    240  CG2 THR A  53     -12.524 -21.850   5.116  0.00  0.00      A1    
ATOM    241 HG21 THR A  53     -12.112 -21.316   5.998  0.00  0.00      A1    
ATOM    242 HG22 THR A  53     -12.984 -21.212   4.332  0.00  0.00      A1    
ATOM    243 HG23 THR A  53     -13.358 -22.456   5.529  0.00  0.00      A1    
ATOM    244  C   THR A  53     -10.713 -23.674   2.424  0.00  0.00      A1    
ATOM    245  O   THR A  53     -10.231 -24.736   2.666  0.00  0.00      A1    
ATOM    246  N   THR A  54     -10.294 -22.771   1.493  0.00  0.00      A1    
ATOM    247  HN  THR A  54     -10.623 -21.831   1.440  0.00  0.00      A1    
ATOM    248  CA  THR A  54      -9.001 -22.959   0.737  0.00  0.00      A1    
ATOM    249  HA  THR A  54      -8.487 -23.889   0.930  0.00  0.00      A1    
ATOM    250  CB  THR A  54      -9.254 -22.895  -0.835  0.00  0.00      A1    
ATOM    251  HB  THR A  54     -10.030 -22.122  -1.018  0.00  0.00      A1    
ATOM    252  OG1 THR A  54      -9.580 -24.151  -1.389  0.00  0.00      A1    
ATOM    253  HG1 THR A  54     -10.539 -24.192  -1.424  0.00  0.00      A1    
ATOM    254  CG2 THR A  54      -7.930 -22.410  -1.520  0.00  0.00      A1    
ATOM    255 HG21 THR A  54      -7.832 -21.303  -1.532  0.00  0.00      A1    
ATOM    256 HG22 THR A  54      -6.931 -22.791  -1.217  0.00  0.00      A1    
ATOM    257 HG23 THR A  54      -7.960 -22.701  -2.592  0.00  0.00      A1    
ATOM    258  C   THR A  54      -8.061 -21.877   1.224  0.00  0.00      A1    
ATOM    259  O   THR A  54      -8.340 -20.678   1.068  0.00  0.00      A1    
ATOM    260  N   GLU A  55      -6.945 -22.314   1.929  0.00  0.00      A1    
ATOM    261  HN  GLU A  55      -6.932 -23.310   1.965  0.00  0.00      A1    
ATOM    262  CA  GLU A  55      -6.040 -21.524   2.791  0.00  0.00      A1    
ATOM    263  HA  GLU A  55      -6.370 -20.503   2.668  0.00  0.00      A1    
ATOM    264  CB  GLU A  55      -6.205 -21.796   4.379  0.00  0.00      A1    
ATOM    265  HB1 GLU A  55      -5.846 -22.818   4.629  0.00  0.00      A1    
ATOM    266  HB2 GLU A  55      -5.619 -21.021   4.918  0.00  0.00      A1    
ATOM    267  CG  GLU A  55      -7.721 -21.539   4.703  0.00  0.00      A1    
ATOM    268  HG1 GLU A  55      -7.921 -20.471   4.469  0.00  0.00      A1    
ATOM    269  HG2 GLU A  55      -8.457 -22.021   4.025  0.00  0.00      A1    
ATOM    270  CD  GLU A  55      -7.962 -21.872   6.069  0.00  0.00      A1    
ATOM    271  OE1 GLU A  55      -8.478 -22.963   6.358  0.00  0.00      A1    
ATOM    272  OE2 GLU A  55      -7.659 -21.093   7.007  0.00  0.00      A1    
ATOM    273  C   GLU A  55      -4.630 -21.612   2.364  0.00  0.00      A1    
ATOM    274  O   GLU A  55      -4.093 -22.756   2.356  0.00  0.00      A1    
ATOM    275  N   LEU A  56      -4.008 -20.443   2.063  0.00  0.00      A1    
ATOM    276  HN  LEU A  56      -4.459 -19.562   1.942  0.00  0.00      A1    
ATOM    277  CA  LEU A  56      -2.699 -20.485   1.451  0.00  0.00      A1    
ATOM    278  HA  LEU A  56      -2.257 -21.466   1.543  0.00  0.00      A1    
ATOM    279  CB  LEU A  56      -2.931 -20.077  -0.046  0.00  0.00      A1    
ATOM    280  HB1 LEU A  56      -3.536 -19.147  -0.108  0.00  0.00      A1    
ATOM    281  HB2 LEU A  56      -1.954 -19.895  -0.543  0.00  0.00      A1    
ATOM    282  CG  LEU A  56      -3.793 -21.025  -0.919  0.00  0.00      A1    
ATOM    283  HG  LEU A  56      -4.738 -21.241  -0.376  0.00  0.00      A1    
ATOM    284  CD1 LEU A  56      -4.177 -20.360  -2.240  0.00  0.00      A1    
ATOM    285 HD11 LEU A  56      -4.807 -19.500  -1.929  0.00  0.00      A1    
ATOM    286 HD12 LEU A  56      -3.252 -19.960  -2.707  0.00  0.00      A1    
ATOM    287 HD13 LEU A  56      -4.651 -20.983  -3.028  0.00  0.00      A1    
ATOM    288  CD2 LEU A  56      -2.979 -22.329  -1.202  0.00  0.00      A1    
ATOM    289 HD21 LEU A  56      -2.156 -22.304  -1.947  0.00  0.00      A1    
ATOM    290 HD22 LEU A  56      -2.682 -22.750  -0.218  0.00  0.00      A1    
ATOM    291 HD23 LEU A  56      -3.585 -23.227  -1.449  0.00  0.00      A1    
ATOM    292  C   LEU A  56      -1.676 -19.507   2.050  0.00  0.00      A1    
ATOM    293  O   LEU A  56      -2.137 -18.476   2.507  0.00  0.00      A1    
ATOM    294  N   PRO A  57      -0.398 -19.715   2.078  0.00  0.00      A1    
ATOM    295  CD  PRO A  57       0.235 -21.022   2.081  0.00  0.00      A1    
ATOM    296  HD1 PRO A  57       0.025 -21.577   1.141  0.00  0.00      A1    
ATOM    297  HD2 PRO A  57      -0.360 -21.503   2.887  0.00  0.00      A1    
ATOM    298  CA  PRO A  57       0.474 -18.709   2.662  0.00  0.00      A1    
ATOM    299  HA  PRO A  57       0.023 -18.201   3.502  0.00  0.00      A1    
ATOM    300  CB  PRO A  57       1.628 -19.510   3.301  0.00  0.00      A1    
ATOM    301  HB1 PRO A  57       1.289 -19.858   4.300  0.00  0.00      A1    
ATOM    302  HB2 PRO A  57       2.597 -18.970   3.367  0.00  0.00      A1    
ATOM    303  CG  PRO A  57       1.670 -20.758   2.371  0.00  0.00      A1    
ATOM    304  HG1 PRO A  57       2.169 -21.618   2.867  0.00  0.00      A1    
ATOM    305  HG2 PRO A  57       2.297 -20.499   1.491  0.00  0.00      A1    
ATOM    306  C   PRO A  57       1.044 -17.835   1.569  0.00  0.00      A1    
ATOM    307  O   PRO A  57       1.287 -18.360   0.477  0.00  0.00      A1    
ATOM    308  N   GLY A  58       1.434 -16.588   1.947  0.00  0.00      A1    
ATOM    309  HN  GLY A  58       1.208 -16.450   2.908  0.00  0.00      A1    
ATOM    310  CA  GLY A  58       1.844 -15.485   1.127  0.00  0.00      A1    
ATOM    311  HA1 GLY A  58       1.029 -14.993   0.617  0.00  0.00      A1    
ATOM    312  HA2 GLY A  58       2.503 -16.022   0.461  0.00  0.00      A1    
ATOM    313  C   GLY A  58       2.752 -14.444   1.676  0.00  0.00      A1    
ATOM    314  O   GLY A  58       3.032 -14.472   2.870  0.00  0.00      A1    
ATOM    315  N   ARG A  59       3.199 -13.481   0.881  0.00  0.00      A1    
ATOM    316  HN  ARG A  59       3.109 -13.527  -0.111  0.00  0.00      A1    
ATOM    317  CA  ARG A  59       3.895 -12.280   1.385  0.00  0.00      A1    
ATOM    318  HA  ARG A  59       3.643 -12.156   2.428  0.00  0.00      A1    
ATOM    319  CB  ARG A  59       5.422 -12.507   1.437  0.00  0.00      A1    
ATOM    320  HB1 ARG A  59       5.988 -11.596   1.726  0.00  0.00      A1    
ATOM    321  HB2 ARG A  59       5.638 -13.185   2.290  0.00  0.00      A1    
ATOM    322  CG  ARG A  59       5.905 -13.038   0.065  0.00  0.00      A1    
ATOM    323  HG1 ARG A  59       5.650 -14.119   0.053  0.00  0.00      A1    
ATOM    324  HG2 ARG A  59       5.470 -12.473  -0.787  0.00  0.00      A1    
ATOM    325  CD  ARG A  59       7.472 -13.092   0.040  0.00  0.00      A1    
ATOM    326  HD1 ARG A  59       7.982 -12.107  -0.033  0.00  0.00      A1    
ATOM    327  HD2 ARG A  59       7.818 -13.571   0.982  0.00  0.00      A1    
ATOM    328  NE  ARG A  59       7.925 -13.813  -1.206  0.00  0.00      A1    
ATOM    329  HE  ARG A  59       7.584 -13.478  -2.084  0.00  0.00      A1    
ATOM    330  CZ  ARG A  59       8.665 -14.938  -1.198  0.00  0.00      A1    
ATOM    331  NH1 ARG A  59       9.273 -15.390  -0.176  0.00  0.00      A1    
ATOM    332 HH11 ARG A  59       9.430 -14.847   0.649  0.00  0.00      A1    
ATOM    333 HH12 ARG A  59       9.886 -16.179  -0.199  0.00  0.00      A1    
ATOM    334  NH2 ARG A  59       8.789 -15.608  -2.311  0.00  0.00      A1    
ATOM    335 HH21 ARG A  59       8.255 -15.257  -3.080  0.00  0.00      A1    
ATOM    336 HH22 ARG A  59       9.265 -16.488  -2.309  0.00  0.00      A1    
ATOM    337  C   ARG A  59       3.560 -10.939   0.735  0.00  0.00      A1    
ATOM    338  O   ARG A  59       3.140 -10.858  -0.419  0.00  0.00      A1    
ATOM    339  N   THR A  60       3.804  -9.827   1.514  0.00  0.00      A1    
ATOM    340  HN  THR A  60       4.242  -9.840   2.409  0.00  0.00      A1    
ATOM    341  CA  THR A  60       3.324  -8.537   1.084  0.00  0.00      A1    
ATOM    342  HA  THR A  60       2.496  -8.658   0.402  0.00  0.00      A1    
ATOM    343  CB  THR A  60       2.881  -7.725   2.237  0.00  0.00      A1    
ATOM    344  HB  THR A  60       2.601  -6.672   2.019  0.00  0.00      A1    
ATOM    345  OG1 THR A  60       3.752  -7.652   3.405  0.00  0.00      A1    
ATOM    346  HG1 THR A  60       3.804  -6.743   3.709  0.00  0.00      A1    
ATOM    347  CG2 THR A  60       1.619  -8.365   2.736  0.00  0.00      A1    
ATOM    348 HG21 THR A  60       1.284  -7.848   3.661  0.00  0.00      A1    
ATOM    349 HG22 THR A  60       0.815  -8.101   2.016  0.00  0.00      A1    
ATOM    350 HG23 THR A  60       1.688  -9.458   2.919  0.00  0.00      A1    
ATOM    351  C   THR A  60       4.357  -7.685   0.262  0.00  0.00      A1    
ATOM    352  O   THR A  60       5.515  -7.492   0.713  0.00  0.00      A1    
ATOM    353  N   SER A  61       3.844  -7.011  -0.794  0.00  0.00      A1    
ATOM    354  HN  SER A  61       2.880  -7.099  -1.033  0.00  0.00      A1    
ATOM    355  CA  SER A  61       4.515  -6.002  -1.588  0.00  0.00      A1    
ATOM    356  HA  SER A  61       5.306  -5.652  -0.940  0.00  0.00      A1    
ATOM    357  CB  SER A  61       5.125  -6.487  -2.945  0.00  0.00      A1    
ATOM    358  HB1 SER A  61       4.318  -6.922  -3.573  0.00  0.00      A1    
ATOM    359  HB2 SER A  61       5.690  -5.673  -3.446  0.00  0.00      A1    
ATOM    360  OG  SER A  61       6.106  -7.514  -2.796  0.00  0.00      A1    
ATOM    361  HG1 SER A  61       5.735  -8.345  -2.492  0.00  0.00      A1    
ATOM    362  C   SER A  61       3.590  -4.849  -1.845  0.00  0.00      A1    
ATOM    363  O   SER A  61       2.367  -4.890  -1.821  0.00  0.00      A1    
ATOM    364  N   ALA A  62       4.307  -3.659  -1.996  0.00  0.00      A1    
ATOM    365  HN  ALA A  62       5.300  -3.740  -1.963  0.00  0.00      A1    
ATOM    366  CA  ALA A  62       3.761  -2.325  -2.315  0.00  0.00      A1    
ATOM    367  HA  ALA A  62       3.074  -2.083  -1.518  0.00  0.00      A1    
ATOM    368  CB  ALA A  62       5.006  -1.356  -2.279  0.00  0.00      A1    
ATOM    369  HB1 ALA A  62       5.513  -1.349  -1.291  0.00  0.00      A1    
ATOM    370  HB2 ALA A  62       5.691  -1.794  -3.036  0.00  0.00      A1    
ATOM    371  HB3 ALA A  62       4.795  -0.343  -2.682  0.00  0.00      A1    
ATOM    372  C   ALA A  62       3.143  -2.221  -3.651  0.00  0.00      A1    
ATOM    373  O   ALA A  62       3.539  -2.902  -4.610  0.00  0.00      A1    
ATOM    374  N   TYR A  63       1.999  -1.456  -3.706  0.00  0.00      A1    
ATOM    375  HN  TYR A  63       1.666  -0.999  -2.885  0.00  0.00      A1    
ATOM    376  CA  TYR A  63       1.197  -1.507  -4.923  0.00  0.00      A1    
ATOM    377  HA  TYR A  63       1.055  -2.547  -5.178  0.00  0.00      A1    
ATOM    378  CB  TYR A  63      -0.239  -1.105  -4.466  0.00  0.00      A1    
ATOM    379  HB1 TYR A  63      -0.713  -1.827  -3.767  0.00  0.00      A1    
ATOM    380  HB2 TYR A  63      -0.154  -0.138  -3.925  0.00  0.00      A1    
ATOM    381  CG  TYR A  63      -1.234  -0.840  -5.616  0.00  0.00      A1    
ATOM    382  CD1 TYR A  63      -2.256  -1.764  -5.946  0.00  0.00      A1    
ATOM    383  HD1 TYR A  63      -2.364  -2.695  -5.410  0.00  0.00      A1    
ATOM    384  CE1 TYR A  63      -3.103  -1.510  -7.051  0.00  0.00      A1    
ATOM    385  HE1 TYR A  63      -3.834  -2.276  -7.265  0.00  0.00      A1    
ATOM    386  CZ  TYR A  63      -3.056  -0.328  -7.668  0.00  0.00      A1    
ATOM    387  OH  TYR A  63      -4.040  -0.254  -8.682  0.00  0.00      A1    
ATOM    388  HH  TYR A  63      -3.852   0.377  -9.382  0.00  0.00      A1    
ATOM    389  CD2 TYR A  63      -1.309   0.417  -6.227  0.00  0.00      A1    
ATOM    390  HD2 TYR A  63      -0.642   1.163  -5.821  0.00  0.00      A1    
ATOM    391  CE2 TYR A  63      -2.196   0.666  -7.298  0.00  0.00      A1    
ATOM    392  HE2 TYR A  63      -2.033   1.618  -7.781  0.00  0.00      A1    
ATOM    393  C   TYR A  63       1.714  -0.645  -6.148  0.00  0.00      A1    
ATOM    394  O   TYR A  63       1.649  -1.129  -7.229  0.00  0.00      A1    
ATOM    395  N   ARG A  64       2.257   0.590  -6.025  0.00  0.00      A1    
ATOM    396  HN  ARG A  64       2.534   0.899  -5.118  0.00  0.00      A1    
ATOM    397  CA  ARG A  64       2.882   1.405  -7.097  0.00  0.00      A1    
ATOM    398  HA  ARG A  64       3.412   0.693  -7.712  0.00  0.00      A1    
ATOM    399  CB  ARG A  64       1.949   2.376  -7.829  0.00  0.00      A1    
ATOM    400  HB1 ARG A  64       1.557   3.141  -7.125  0.00  0.00      A1    
ATOM    401  HB2 ARG A  64       2.575   3.010  -8.493  0.00  0.00      A1    
ATOM    402  CG  ARG A  64       0.788   1.766  -8.688  0.00  0.00      A1    
ATOM    403  HG1 ARG A  64       0.344   0.926  -8.112  0.00  0.00      A1    
ATOM    404  HG2 ARG A  64      -0.015   2.499  -8.919  0.00  0.00      A1    
ATOM    405  CD  ARG A  64       1.358   1.107  -9.985  0.00  0.00      A1    
ATOM    406  HD1 ARG A  64       1.745   1.953 -10.592  0.00  0.00      A1    
ATOM    407  HD2 ARG A  64       2.163   0.346  -9.907  0.00  0.00      A1    
ATOM    408  NE  ARG A  64       0.096   0.468 -10.592  0.00  0.00      A1    
ATOM    409  HE  ARG A  64      -0.226   0.949 -11.407  0.00  0.00      A1    
ATOM    410  CZ  ARG A  64      -0.363  -0.710 -10.351  0.00  0.00      A1    
ATOM    411  NH1 ARG A  64       0.170  -1.600  -9.548  0.00  0.00      A1    
ATOM    412 HH11 ARG A  64      -0.491  -2.274  -9.219  0.00  0.00      A1    
ATOM    413 HH12 ARG A  64       0.762  -1.353  -8.781  0.00  0.00      A1    
ATOM    414  NH2 ARG A  64      -1.445  -1.132 -11.047  0.00  0.00      A1    
ATOM    415 HH21 ARG A  64      -1.761  -0.674 -11.878  0.00  0.00      A1    
ATOM    416 HH22 ARG A  64      -1.731  -2.090 -11.058  0.00  0.00      A1    
ATOM    417  C   ARG A  64       3.991   2.163  -6.522  0.00  0.00      A1    
ATOM    418  O   ARG A  64       3.888   2.641  -5.411  0.00  0.00      A1    
ATOM    419  N   ILE A  65       5.045   2.458  -7.362  0.00  0.00      A1    
ATOM    420  HN  ILE A  65       5.159   1.989  -8.234  0.00  0.00      A1    
ATOM    421  CA  ILE A  65       6.134   3.236  -6.764  0.00  0.00      A1    
ATOM    422  HA  ILE A  65       6.008   3.403  -5.704  0.00  0.00      A1    
ATOM    423  CB  ILE A  65       7.394   2.425  -6.754  0.00  0.00      A1    
ATOM    424  HB  ILE A  65       7.665   2.247  -7.817  0.00  0.00      A1    
ATOM    425  CG2 ILE A  65       8.561   3.304  -6.076  0.00  0.00      A1    
ATOM    426 HG21 ILE A  65       8.147   3.676  -5.114  0.00  0.00      A1    
ATOM    427 HG22 ILE A  65       9.500   2.716  -5.994  0.00  0.00      A1    
ATOM    428 HG23 ILE A  65       8.840   4.191  -6.683  0.00  0.00      A1    
ATOM    429  CG1 ILE A  65       7.155   1.056  -6.101  0.00  0.00      A1    
ATOM    430 HG11 ILE A  65       6.333   0.463  -6.557  0.00  0.00      A1    
ATOM    431 HG12 ILE A  65       8.017   0.413  -6.381  0.00  0.00      A1    
ATOM    432  CD  ILE A  65       6.935   1.018  -4.580  0.00  0.00      A1    
ATOM    433  HD1 ILE A  65       5.935   1.489  -4.473  0.00  0.00      A1    
ATOM    434  HD2 ILE A  65       6.881  -0.010  -4.163  0.00  0.00      A1    
ATOM    435  HD3 ILE A  65       7.640   1.652  -4.001  0.00  0.00      A1    
ATOM    436  C   ILE A  65       6.263   4.550  -7.502  0.00  0.00      A1    
ATOM    437  O   ILE A  65       6.477   4.502  -8.747  0.00  0.00      A1    
ATOM    438  N   ALA A  66       6.104   5.702  -6.812  0.00  0.00      A1    
ATOM    439  HN  ALA A  66       5.831   5.663  -5.854  0.00  0.00      A1    
ATOM    440  CA  ALA A  66       6.321   6.924  -7.543  0.00  0.00      A1    
ATOM    441  HA  ALA A  66       6.505   6.760  -8.594  0.00  0.00      A1    
ATOM    442  CB  ALA A  66       5.143   7.878  -7.373  0.00  0.00      A1    
ATOM    443  HB1 ALA A  66       5.150   8.313  -6.350  0.00  0.00      A1    
ATOM    444  HB2 ALA A  66       5.139   8.687  -8.134  0.00  0.00      A1    
ATOM    445  HB3 ALA A  66       4.152   7.386  -7.476  0.00  0.00      A1    
ATOM    446  C   ALA A  66       7.626   7.588  -7.127  0.00  0.00      A1    
ATOM    447  O   ALA A  66       7.864   8.032  -6.015  0.00  0.00      A1    
ATOM    448  N   GLU A  67       8.556   7.598  -8.068  0.00  0.00      A1    
ATOM    449  HN  GLU A  67       8.377   7.130  -8.930  0.00  0.00      A1    
ATOM    450  CA  GLU A  67       9.844   8.266  -8.135  0.00  0.00      A1    
ATOM    451  HA  GLU A  67      10.550   7.813  -7.455  0.00  0.00      A1    
ATOM    452  CB  GLU A  67      10.645   8.017  -9.435  0.00  0.00      A1    
ATOM    453  HB1 GLU A  67      10.061   8.479 -10.260  0.00  0.00      A1    
ATOM    454  HB2 GLU A  67      11.609   8.567  -9.380  0.00  0.00      A1    
ATOM    455  CG  GLU A  67      10.961   6.569  -9.789  0.00  0.00      A1    
ATOM    456  HG1 GLU A  67      11.981   6.376  -9.393  0.00  0.00      A1    
ATOM    457  HG2 GLU A  67      10.099   6.034  -9.336  0.00  0.00      A1    
ATOM    458  CD  GLU A  67      11.043   6.248 -11.262  0.00  0.00      A1    
ATOM    459  OE1 GLU A  67      10.287   5.359 -11.679  0.00  0.00      A1    
ATOM    460  OE2 GLU A  67      11.862   6.849 -12.038  0.00  0.00      A1    
ATOM    461  C   GLU A  67       9.689   9.779  -7.962  0.00  0.00      A1    
ATOM    462  O   GLU A  67       8.878  10.471  -8.550  0.00  0.00      A1    
ATOM    463  N   VAL A  68      10.585  10.388  -7.143  0.00  0.00      A1    
ATOM    464  HN  VAL A  68      11.215   9.788  -6.655  0.00  0.00      A1    
ATOM    465  CA  VAL A  68      10.685  11.792  -6.875  0.00  0.00      A1    
ATOM    466  HA  VAL A  68       9.693  12.171  -7.074  0.00  0.00      A1    
ATOM    467  CB  VAL A  68      11.000  12.148  -5.394  0.00  0.00      A1    
ATOM    468  HB  VAL A  68      12.012  11.801  -5.095  0.00  0.00      A1    
ATOM    469  CG1 VAL A  68      10.880  13.660  -5.249  0.00  0.00      A1    
ATOM    470 HG11 VAL A  68      11.746  14.134  -5.760  0.00  0.00      A1    
ATOM    471 HG12 VAL A  68       9.936  14.016  -5.713  0.00  0.00      A1    
ATOM    472 HG13 VAL A  68      10.795  13.986  -4.190  0.00  0.00      A1    
ATOM    473  CG2 VAL A  68      10.004  11.407  -4.606  0.00  0.00      A1    
ATOM    474 HG21 VAL A  68       9.022  11.880  -4.821  0.00  0.00      A1    
ATOM    475 HG22 VAL A  68      10.005  10.317  -4.822  0.00  0.00      A1    
ATOM    476 HG23 VAL A  68      10.215  11.509  -3.520  0.00  0.00      A1    
ATOM    477  C   VAL A  68      11.664  12.415  -7.775  0.00  0.00      A1    
ATOM    478  O   VAL A  68      12.786  11.883  -7.989  0.00  0.00      A1    
ATOM    479  N   ARG A  69      11.360  13.642  -8.346  0.00  0.00      A1    
ATOM    480  HN  ARG A  69      10.439  13.975  -8.159  0.00  0.00      A1    
ATOM    481  CA  ARG A  69      12.190  14.295  -9.298  0.00  0.00      A1    
ATOM    482  HA  ARG A  69      13.216  13.978  -9.189  0.00  0.00      A1    
ATOM    483  CB  ARG A  69      11.596  13.965 -10.749  0.00  0.00      A1    
ATOM    484  HB1 ARG A  69      10.741  14.625 -11.009  0.00  0.00      A1    
ATOM    485  HB2 ARG A  69      12.407  14.214 -11.467  0.00  0.00      A1    
ATOM    486  CG  ARG A  69      11.247  12.502 -10.908  0.00  0.00      A1    
ATOM    487  HG1 ARG A  69      12.023  11.927 -10.359  0.00  0.00      A1    
ATOM    488  HG2 ARG A  69      10.261  12.233 -10.471  0.00  0.00      A1    
ATOM    489  CD  ARG A  69      11.193  12.003 -12.346  0.00  0.00      A1    
ATOM    490  HD1 ARG A  69      10.383  12.465 -12.951  0.00  0.00      A1    
ATOM    491  HD2 ARG A  69      12.182  12.256 -12.783  0.00  0.00      A1    
ATOM    492  NE  ARG A  69      11.000  10.523 -12.425  0.00  0.00      A1    
ATOM    493  HE  ARG A  69      11.760   9.873 -12.384  0.00  0.00      A1    
ATOM    494  CZ  ARG A  69       9.869   9.915 -12.721  0.00  0.00      A1    
ATOM    495  NH1 ARG A  69       8.713  10.528 -12.625  0.00  0.00      A1    
ATOM    496 HH11 ARG A  69       8.858  11.509 -12.499  0.00  0.00      A1    
ATOM    497 HH12 ARG A  69       7.868  10.081 -12.918  0.00  0.00      A1    
ATOM    498  NH2 ARG A  69       9.726   8.667 -13.085  0.00  0.00      A1    
ATOM    499 HH21 ARG A  69      10.379   7.993 -12.740  0.00  0.00      A1    
ATOM    500 HH22 ARG A  69       8.774   8.410 -12.923  0.00  0.00      A1    
ATOM    501  C   ARG A  69      12.132  15.765  -8.974  0.00  0.00      A1    
ATOM    502  O   ARG A  69      11.085  16.333  -8.618  0.00  0.00      A1    
ATOM    503  N   PRO A  70      13.234  16.490  -9.106  0.00  0.00      A1    
ATOM    504  CD  PRO A  70      14.435  15.994  -9.757  0.00  0.00      A1    
ATOM    505  HD1 PRO A  70      14.332  15.683 -10.818  0.00  0.00      A1    
ATOM    506  HD2 PRO A  70      14.761  15.035  -9.300  0.00  0.00      A1    
ATOM    507  CA  PRO A  70      13.161  17.952  -9.346  0.00  0.00      A1    
ATOM    508  HA  PRO A  70      12.654  18.467  -8.544  0.00  0.00      A1    
ATOM    509  CB  PRO A  70      14.670  18.390  -9.708  0.00  0.00      A1    
ATOM    510  HB1 PRO A  70      15.009  18.993  -8.838  0.00  0.00      A1    
ATOM    511  HB2 PRO A  70      14.778  19.051 -10.594  0.00  0.00      A1    
ATOM    512  CG  PRO A  70      15.470  17.109  -9.661  0.00  0.00      A1    
ATOM    513  HG1 PRO A  70      16.085  16.932  -8.752  0.00  0.00      A1    
ATOM    514  HG2 PRO A  70      16.032  17.148 -10.619  0.00  0.00      A1    
ATOM    515  C   PRO A  70      12.323  18.447 -10.528  0.00  0.00      A1    
ATOM    516  O   PRO A  70      12.332  17.794 -11.568  0.00  0.00      A1    
ATOM    517  N   GLN A  71      11.599  19.577 -10.526  0.00  0.00      A1    
ATOM    518  HN  GLN A  71      11.415  20.031  -9.658  0.00  0.00      A1    
ATOM    519  CA  GLN A  71      11.085  20.203 -11.683  0.00  0.00      A1    
ATOM    520  HA  GLN A  71      11.171  19.576 -12.559  0.00  0.00      A1    
ATOM    521  CB  GLN A  71       9.610  20.594 -11.468  0.00  0.00      A1    
ATOM    522  HB1 GLN A  71       9.597  21.165 -10.515  0.00  0.00      A1    
ATOM    523  HB2 GLN A  71       9.131  21.285 -12.193  0.00  0.00      A1    
ATOM    524  CG  GLN A  71       8.572  19.415 -11.232  0.00  0.00      A1    
ATOM    525  HG1 GLN A  71       8.672  18.998 -10.207  0.00  0.00      A1    
ATOM    526  HG2 GLN A  71       7.536  19.812 -11.291  0.00  0.00      A1    
ATOM    527  CD  GLN A  71       8.729  18.238 -12.246  0.00  0.00      A1    
ATOM    528  OE1 GLN A  71       8.468  17.092 -11.963  0.00  0.00      A1    
ATOM    529  NE2 GLN A  71       9.086  18.520 -13.492  0.00  0.00      A1    
ATOM    530 HE21 GLN A  71       9.364  17.822 -14.153  0.00  0.00      A1    
ATOM    531 HE22 GLN A  71       9.309  19.460 -13.750  0.00  0.00      A1    
ATOM    532  C   GLN A  71      11.934  21.432 -12.026  0.00  0.00      A1    
ATOM    533  O   GLN A  71      11.616  22.276 -12.883  0.00  0.00      A1    
ATOM    534  N   VAL A  72      13.089  21.621 -11.360  0.00  0.00      A1    
ATOM    535  HN  VAL A  72      13.484  20.910 -10.784  0.00  0.00      A1    
ATOM    536  CA  VAL A  72      13.876  22.823 -11.592  0.00  0.00      A1    
ATOM    537  HA  VAL A  72      13.734  23.162 -12.608  0.00  0.00      A1    
ATOM    538  CB  VAL A  72      13.577  23.885 -10.565  0.00  0.00      A1    
ATOM    539  HB  VAL A  72      12.483  23.889 -10.373  0.00  0.00      A1    
ATOM    540  CG1 VAL A  72      14.295  23.850  -9.212  0.00  0.00      A1    
ATOM    541 HG11 VAL A  72      14.255  22.852  -8.727  0.00  0.00      A1    
ATOM    542 HG12 VAL A  72      15.356  24.164  -9.316  0.00  0.00      A1    
ATOM    543 HG13 VAL A  72      13.831  24.610  -8.548  0.00  0.00      A1    
ATOM    544  CG2 VAL A  72      13.873  25.229 -11.210  0.00  0.00      A1    
ATOM    545 HG21 VAL A  72      13.558  26.000 -10.475  0.00  0.00      A1    
ATOM    546 HG22 VAL A  72      14.892  25.460 -11.588  0.00  0.00      A1    
ATOM    547 HG23 VAL A  72      13.169  25.363 -12.059  0.00  0.00      A1    
ATOM    548  C   VAL A  72      15.271  22.228 -11.456  0.00  0.00      A1    
ATOM    549  O   VAL A  72      15.471  21.132 -10.929  0.00  0.00      A1    
ATOM    550  N   SER A  73      16.247  22.943 -11.892  0.00  0.00      A1    
ATOM    551  HN  SER A  73      16.150  23.756 -12.462  0.00  0.00      A1    
ATOM    552  CA  SER A  73      17.651  22.740 -11.527  0.00  0.00      A1    
ATOM    553  HA  SER A  73      17.850  21.721 -11.229  0.00  0.00      A1    
ATOM    554  CB  SER A  73      18.539  22.944 -12.777  0.00  0.00      A1    
ATOM    555  HB1 SER A  73      18.630  24.006 -13.092  0.00  0.00      A1    
ATOM    556  HB2 SER A  73      19.533  22.517 -12.524  0.00  0.00      A1    
ATOM    557  OG  SER A  73      18.034  22.222 -13.878  0.00  0.00      A1    
ATOM    558  HG1 SER A  73      17.355  22.768 -14.281  0.00  0.00      A1    
ATOM    559  C   SER A  73      18.102  23.780 -10.399  0.00  0.00      A1    
ATOM    560  O   SER A  73      17.544  24.864 -10.200  0.00  0.00      A1    
ATOM    561  N   GLY A  74      19.158  23.335  -9.716  0.00  0.00      A1    
ATOM    562  HN  GLY A  74      19.530  22.427  -9.888  0.00  0.00      A1    
ATOM    563  CA  GLY A  74      19.652  24.040  -8.547  0.00  0.00      A1    
ATOM    564  HA1 GLY A  74      18.811  24.408  -7.979  0.00  0.00      A1    
ATOM    565  HA2 GLY A  74      20.393  24.718  -8.946  0.00  0.00      A1    
ATOM    566  C   GLY A  74      20.311  23.020  -7.610  0.00  0.00      A1    
ATOM    567  O   GLY A  74      20.588  21.918  -7.999  0.00  0.00      A1    
ATOM    568  N   ILE A  75      20.450  23.436  -6.313  0.00  0.00      A1    
ATOM    569  HN  ILE A  75      20.127  24.348  -6.073  0.00  0.00      A1    
ATOM    570  CA  ILE A  75      21.225  22.721  -5.314  0.00  0.00      A1    
ATOM    571  HA  ILE A  75      21.839  21.921  -5.702  0.00  0.00      A1    
ATOM    572  CB  ILE A  75      22.123  23.660  -4.520  0.00  0.00      A1    
ATOM    573  HB  ILE A  75      21.646  24.637  -4.293  0.00  0.00      A1    
ATOM    574  CG2 ILE A  75      22.484  23.120  -3.074  0.00  0.00      A1    
ATOM    575 HG21 ILE A  75      23.110  22.202  -3.100  0.00  0.00      A1    
ATOM    576 HG22 ILE A  75      23.080  23.982  -2.704  0.00  0.00      A1    
ATOM    577 HG23 ILE A  75      21.576  23.018  -2.442  0.00  0.00      A1    
ATOM    578  CG1 ILE A  75      23.425  24.050  -5.266  0.00  0.00      A1    
ATOM    579 HG11 ILE A  75      23.114  24.722  -6.094  0.00  0.00      A1    
ATOM    580 HG12 ILE A  75      23.969  24.721  -4.567  0.00  0.00      A1    
ATOM    581  CD  ILE A  75      24.402  22.948  -5.764  0.00  0.00      A1    
ATOM    582  HD1 ILE A  75      23.878  22.234  -6.435  0.00  0.00      A1    
ATOM    583  HD2 ILE A  75      25.142  23.566  -6.316  0.00  0.00      A1    
ATOM    584  HD3 ILE A  75      24.803  22.366  -4.907  0.00  0.00      A1    
ATOM    585  C   ILE A  75      20.188  22.081  -4.408  0.00  0.00      A1    
ATOM    586  O   ILE A  75      19.250  22.726  -3.974  0.00  0.00      A1    
ATOM    587  N   ILE A  76      20.250  20.815  -4.052  0.00  0.00      A1    
ATOM    588  HN  ILE A  76      21.010  20.228  -4.319  0.00  0.00      A1    
ATOM    589  CA  ILE A  76      19.512  20.300  -2.912  0.00  0.00      A1    
ATOM    590  HA  ILE A  76      18.486  20.631  -2.966  0.00  0.00      A1    
ATOM    591  CB  ILE A  76      19.591  18.808  -2.786  0.00  0.00      A1    
ATOM    592  HB  ILE A  76      20.673  18.602  -2.641  0.00  0.00      A1    
ATOM    593  CG2 ILE A  76      18.849  18.418  -1.435  0.00  0.00      A1    
ATOM    594 HG21 ILE A  76      18.621  17.332  -1.491  0.00  0.00      A1    
ATOM    595 HG22 ILE A  76      19.507  18.545  -0.549  0.00  0.00      A1    
ATOM    596 HG23 ILE A  76      17.958  19.053  -1.243  0.00  0.00      A1    
ATOM    597  CG1 ILE A  76      19.087  18.034  -3.971  0.00  0.00      A1    
ATOM    598 HG11 ILE A  76      19.713  18.159  -4.880  0.00  0.00      A1    
ATOM    599 HG12 ILE A  76      19.350  16.970  -3.786  0.00  0.00      A1    
ATOM    600  CD  ILE A  76      17.596  18.172  -4.299  0.00  0.00      A1    
ATOM    601  HD1 ILE A  76      17.366  19.197  -4.660  0.00  0.00      A1    
ATOM    602  HD2 ILE A  76      17.192  17.324  -4.893  0.00  0.00      A1    
ATOM    603  HD3 ILE A  76      17.042  18.227  -3.337  0.00  0.00      A1    
ATOM    604  C   ILE A  76      19.984  20.931  -1.595  0.00  0.00      A1    
ATOM    605  O   ILE A  76      21.181  20.870  -1.258  0.00  0.00      A1    
ATOM    606  N   LEU A  77      19.069  21.573  -0.804  0.00  0.00      A1    
ATOM    607  HN  LEU A  77      18.131  21.580  -1.141  0.00  0.00      A1    
ATOM    608  CA  LEU A  77      19.450  22.313   0.367  0.00  0.00      A1    
ATOM    609  HA  LEU A  77      20.515  22.420   0.506  0.00  0.00      A1    
ATOM    610  CB  LEU A  77      18.686  23.672   0.358  0.00  0.00      A1    
ATOM    611  HB1 LEU A  77      18.847  24.107  -0.652  0.00  0.00      A1    
ATOM    612  HB2 LEU A  77      17.592  23.654   0.550  0.00  0.00      A1    
ATOM    613  CG  LEU A  77      19.159  24.696   1.451  0.00  0.00      A1    
ATOM    614  HG  LEU A  77      19.094  24.362   2.509  0.00  0.00      A1    
ATOM    615  CD1 LEU A  77      20.615  25.071   1.272  0.00  0.00      A1    
ATOM    616 HD11 LEU A  77      20.779  25.503   0.261  0.00  0.00      A1    
ATOM    617 HD12 LEU A  77      20.927  25.731   2.109  0.00  0.00      A1    
ATOM    618 HD13 LEU A  77      21.279  24.180   1.297  0.00  0.00      A1    
ATOM    619  CD2 LEU A  77      18.320  25.982   1.521  0.00  0.00      A1    
ATOM    620 HD21 LEU A  77      18.417  26.608   0.608  0.00  0.00      A1    
ATOM    621 HD22 LEU A  77      17.249  25.685   1.529  0.00  0.00      A1    
ATOM    622 HD23 LEU A  77      18.657  26.608   2.375  0.00  0.00      A1    
ATOM    623  C   LEU A  77      18.961  21.636   1.642  0.00  0.00      A1    
ATOM    624  O   LEU A  77      19.564  21.594   2.723  0.00  0.00      A1    
ATOM    625  N   LYS A  78      17.662  21.179   1.663  0.00  0.00      A1    
ATOM    626  HN  LYS A  78      16.965  21.480   1.018  0.00  0.00      A1    
ATOM    627  CA  LYS A  78      17.142  20.620   2.918  0.00  0.00      A1    
ATOM    628  HA  LYS A  78      17.979  20.175   3.436  0.00  0.00      A1    
ATOM    629  CB  LYS A  78      16.800  21.735   4.007  0.00  0.00      A1    
ATOM    630  HB1 LYS A  78      17.781  22.120   4.358  0.00  0.00      A1    
ATOM    631  HB2 LYS A  78      16.209  22.520   3.488  0.00  0.00      A1    
ATOM    632  CG  LYS A  78      15.921  21.250   5.249  0.00  0.00      A1    
ATOM    633  HG1 LYS A  78      14.942  20.971   4.804  0.00  0.00      A1    
ATOM    634  HG2 LYS A  78      16.518  20.345   5.495  0.00  0.00      A1    
ATOM    635  CD  LYS A  78      15.763  22.208   6.403  0.00  0.00      A1    
ATOM    636  HD1 LYS A  78      15.195  23.099   6.059  0.00  0.00      A1    
ATOM    637  HD2 LYS A  78      15.216  21.717   7.236  0.00  0.00      A1    
ATOM    638  CE  LYS A  78      17.101  22.587   7.071  0.00  0.00      A1    
ATOM    639  HE1 LYS A  78      17.654  21.662   7.341  0.00  0.00      A1    
ATOM    640  HE2 LYS A  78      17.717  23.202   6.380  0.00  0.00      A1    
ATOM    641  NZ  LYS A  78      16.882  23.483   8.284  0.00  0.00      A1    
ATOM    642  HZ1 LYS A  78      16.211  24.275   8.220  0.00  0.00      A1    
ATOM    643  HZ2 LYS A  78      17.764  24.008   8.454  0.00  0.00      A1    
ATOM    644  HZ3 LYS A  78      16.500  23.121   9.181  0.00  0.00      A1    
ATOM    645  C   LYS A  78      16.103  19.590   2.758  0.00  0.00      A1    
ATOM    646  O   LYS A  78      15.148  19.869   2.066  0.00  0.00      A1    
ATOM    647  N   ARG A  79      16.306  18.432   3.354  0.00  0.00      A1    
ATOM    648  HN  ARG A  79      17.190  18.268   3.785  0.00  0.00      A1    
ATOM    649  CA  ARG A  79      15.336  17.295   3.413  0.00  0.00      A1    
ATOM    650  HA  ARG A  79      14.860  17.239   2.444  0.00  0.00      A1    
ATOM    651  CB  ARG A  79      16.041  16.025   3.977  0.00  0.00      A1    
ATOM    652  HB1 ARG A  79      16.676  16.192   4.873  0.00  0.00      A1    
ATOM    653  HB2 ARG A  79      15.225  15.320   4.243  0.00  0.00      A1    
ATOM    654  CG  ARG A  79      16.944  15.390   2.910  0.00  0.00      A1    
ATOM    655  HG1 ARG A  79      16.335  14.701   2.287  0.00  0.00      A1    
ATOM    656  HG2 ARG A  79      17.485  16.197   2.370  0.00  0.00      A1    
ATOM    657  CD  ARG A  79      18.082  14.464   3.495  0.00  0.00      A1    
ATOM    658  HD1 ARG A  79      17.597  13.560   3.922  0.00  0.00      A1    
ATOM    659  HD2 ARG A  79      18.754  14.243   2.638  0.00  0.00      A1    
ATOM    660  NE  ARG A  79      18.900  15.344   4.362  0.00  0.00      A1    
ATOM    661  HE  ARG A  79      18.839  16.338   4.270  0.00  0.00      A1    
ATOM    662  CZ  ARG A  79      19.426  14.895   5.541  0.00  0.00      A1    
ATOM    663  NH1 ARG A  79      19.387  13.625   5.893  0.00  0.00      A1    
ATOM    664 HH11 ARG A  79      18.923  13.048   5.221  0.00  0.00      A1    
ATOM    665 HH12 ARG A  79      19.775  13.168   6.693  0.00  0.00      A1    
ATOM    666  NH2 ARG A  79      19.966  15.752   6.320  0.00  0.00      A1    
ATOM    667 HH21 ARG A  79      20.277  16.640   5.982  0.00  0.00      A1    
ATOM    668 HH22 ARG A  79      20.531  15.515   7.110  0.00  0.00      A1    
ATOM    669  C   ARG A  79      14.169  17.584   4.404  0.00  0.00      A1    
ATOM    670  O   ARG A  79      14.318  17.958   5.557  0.00  0.00      A1    
ATOM    671  N   ASN A  80      12.895  17.544   3.820  0.00  0.00      A1    
ATOM    672  HN  ASN A  80      12.636  17.265   2.898  0.00  0.00      A1    
ATOM    673  CA  ASN A  80      11.667  17.821   4.541  0.00  0.00      A1    
ATOM    674  HA  ASN A  80      11.971  18.539   5.289  0.00  0.00      A1    
ATOM    675  CB  ASN A  80      10.571  18.578   3.755  0.00  0.00      A1    
ATOM    676  HB1 ASN A  80      10.105  17.884   3.023  0.00  0.00      A1    
ATOM    677  HB2 ASN A  80       9.794  19.024   4.413  0.00  0.00      A1    
ATOM    678  CG  ASN A  80      11.225  19.706   2.994  0.00  0.00      A1    
ATOM    679  OD1 ASN A  80      11.011  19.942   1.734  0.00  0.00      A1    
ATOM    680  ND2 ASN A  80      11.901  20.646   3.811  0.00  0.00      A1    
ATOM    681 HD21 ASN A  80      11.970  20.536   4.803  0.00  0.00      A1    
ATOM    682 HD22 ASN A  80      12.248  21.490   3.403  0.00  0.00      A1    
ATOM    683  C   ASN A  80      11.107  16.671   5.362  0.00  0.00      A1    
ATOM    684  O   ASN A  80      10.069  16.778   5.945  0.00  0.00      A1    
ATOM    685  N   PHE A  81      11.796  15.573   5.409  0.00  0.00      A1    
ATOM    686  HN  PHE A  81      12.638  15.405   4.901  0.00  0.00      A1    
ATOM    687  CA  PHE A  81      11.294  14.368   5.966  0.00  0.00      A1    
ATOM    688  HA  PHE A  81      10.541  14.606   6.702  0.00  0.00      A1    
ATOM    689  CB  PHE A  81      10.588  13.522   4.777  0.00  0.00      A1    
ATOM    690  HB1 PHE A  81      10.020  12.675   5.218  0.00  0.00      A1    
ATOM    691  HB2 PHE A  81       9.894  14.049   4.088  0.00  0.00      A1    
ATOM    692  CG  PHE A  81      11.563  12.912   3.830  0.00  0.00      A1    
ATOM    693  CD1 PHE A  81      12.031  11.581   3.815  0.00  0.00      A1    
ATOM    694  HD1 PHE A  81      11.643  10.958   4.608  0.00  0.00      A1    
ATOM    695  CE1 PHE A  81      12.948  11.221   2.833  0.00  0.00      A1    
ATOM    696  HE1 PHE A  81      13.353  10.222   2.881  0.00  0.00      A1    
ATOM    697  CZ  PHE A  81      13.462  12.089   1.932  0.00  0.00      A1    
ATOM    698  HZ  PHE A  81      14.162  11.763   1.177  0.00  0.00      A1    
ATOM    699  CD2 PHE A  81      12.093  13.777   2.854  0.00  0.00      A1    
ATOM    700  HD2 PHE A  81      11.868  14.829   2.759  0.00  0.00      A1    
ATOM    701  CE2 PHE A  81      13.116  13.411   2.003  0.00  0.00      A1    
ATOM    702  HE2 PHE A  81      13.517  14.135   1.309  0.00  0.00      A1    
ATOM    703  C   PHE A  81      12.446  13.529   6.620  0.00  0.00      A1    
ATOM    704  O   PHE A  81      13.624  13.644   6.313  0.00  0.00      A1    
ATOM    705  N   LYS A  82      12.029  12.545   7.416  0.00  0.00      A1    
ATOM    706  HN  LYS A  82      11.107  12.449   7.783  0.00  0.00      A1    
ATOM    707  CA  LYS A  82      12.809  11.520   8.053  0.00  0.00      A1    
ATOM    708  HA  LYS A  82      13.842  11.685   7.782  0.00  0.00      A1    
ATOM    709  CB  LYS A  82      12.591  11.425   9.575  0.00  0.00      A1    
ATOM    710  HB1 LYS A  82      11.536  11.130   9.756  0.00  0.00      A1    
ATOM    711  HB2 LYS A  82      13.254  10.700  10.094  0.00  0.00      A1    
ATOM    712  CG  LYS A  82      12.723  12.757  10.321  0.00  0.00      A1    
ATOM    713  HG1 LYS A  82      11.805  13.348  10.113  0.00  0.00      A1    
ATOM    714  HG2 LYS A  82      12.603  12.563  11.409  0.00  0.00      A1    
ATOM    715  CD  LYS A  82      13.955  13.602  10.012  0.00  0.00      A1    
ATOM    716  HD1 LYS A  82      14.989  13.251  10.217  0.00  0.00      A1    
ATOM    717  HD2 LYS A  82      14.024  13.734   8.911  0.00  0.00      A1    
ATOM    718  CE  LYS A  82      13.822  15.064  10.554  0.00  0.00      A1    
ATOM    719  HE1 LYS A  82      14.592  15.716  10.089  0.00  0.00      A1    
ATOM    720  HE2 LYS A  82      12.807  15.464  10.348  0.00  0.00      A1    
ATOM    721  NZ  LYS A  82      13.956  15.157  12.029  0.00  0.00      A1    
ATOM    722  HZ1 LYS A  82      13.601  16.086  12.331  0.00  0.00      A1    
ATOM    723  HZ2 LYS A  82      14.959  15.130  12.302  0.00  0.00      A1    
ATOM    724  HZ3 LYS A  82      13.481  14.351  12.484  0.00  0.00      A1    
ATOM    725  C   LYS A  82      12.549  10.289   7.214  0.00  0.00      A1    
ATOM    726  O   LYS A  82      11.363   9.933   6.969  0.00  0.00      A1    
ATOM    727  N   GLU A  83      13.605   9.582   6.891  0.00  0.00      A1    
ATOM    728  HN  GLU A  83      14.513   9.948   7.083  0.00  0.00      A1    
ATOM    729  CA  GLU A  83      13.579   8.442   6.050  0.00  0.00      A1    
ATOM    730  HA  GLU A  83      13.205   8.674   5.063  0.00  0.00      A1    
ATOM    731  CB  GLU A  83      15.028   7.976   5.641  0.00  0.00      A1    
ATOM    732  HB1 GLU A  83      15.621   7.987   6.580  0.00  0.00      A1    
ATOM    733  HB2 GLU A  83      15.059   7.014   5.085  0.00  0.00      A1    
ATOM    734  CG  GLU A  83      15.797   8.919   4.758  0.00  0.00      A1    
ATOM    735  HG1 GLU A  83      15.173   9.173   3.874  0.00  0.00      A1    
ATOM    736  HG2 GLU A  83      15.887   9.865   5.333  0.00  0.00      A1    
ATOM    737  CD  GLU A  83      17.208   8.432   4.387  0.00  0.00      A1    
ATOM    738  OE1 GLU A  83      17.893   7.888   5.308  0.00  0.00      A1    
ATOM    739  OE2 GLU A  83      17.623   8.475   3.202  0.00  0.00      A1    
ATOM    740  C   GLU A  83      12.798   7.201   6.535  0.00  0.00      A1    
ATOM    741  O   GLU A  83      13.139   6.603   7.537  0.00  0.00      A1    
ATOM    742  N   GLY A  84      11.766   6.790   5.805  0.00  0.00      A1    
ATOM    743  HN  GLY A  84      11.482   7.231   4.957  0.00  0.00      A1    
ATOM    744  CA  GLY A  84      11.006   5.640   6.259  0.00  0.00      A1    
ATOM    745  HA1 GLY A  84      11.540   4.967   6.913  0.00  0.00      A1    
ATOM    746  HA2 GLY A  84      10.657   5.153   5.361  0.00  0.00      A1    
ATOM    747  C   GLY A  84       9.745   6.102   6.874  0.00  0.00      A1    
ATOM    748  O   GLY A  84       9.010   5.204   7.363  0.00  0.00      A1    
ATOM    749  N   SER A  85       9.396   7.373   6.871  0.00  0.00      A1    
ATOM    750  HN  SER A  85      10.064   7.953   6.412  0.00  0.00      A1    
ATOM    751  CA  SER A  85       8.138   7.869   7.434  0.00  0.00      A1    
ATOM    752  HA  SER A  85       7.865   7.179   8.218  0.00  0.00      A1    
ATOM    753  CB  SER A  85       8.472   9.261   7.967  0.00  0.00      A1    
ATOM    754  HB1 SER A  85       9.342   9.267   8.657  0.00  0.00      A1    
ATOM    755  HB2 SER A  85       8.639   9.934   7.098  0.00  0.00      A1    
ATOM    756  OG  SER A  85       7.290   9.654   8.581  0.00  0.00      A1    
ATOM    757  HG1 SER A  85       6.999  10.446   8.122  0.00  0.00      A1    
ATOM    758  C   SER A  85       7.001   7.886   6.414  0.00  0.00      A1    
ATOM    759  O   SER A  85       7.128   7.901   5.223  0.00  0.00      A1    
ATOM    760  N   ASP A  86       5.809   7.840   7.050  0.00  0.00      A1    
ATOM    761  HN  ASP A  86       5.887   7.754   8.040  0.00  0.00      A1    
ATOM    762  CA  ASP A  86       4.583   8.285   6.457  0.00  0.00      A1    
ATOM    763  HA  ASP A  86       4.311   7.470   5.803  0.00  0.00      A1    
ATOM    764  CB  ASP A  86       3.527   8.533   7.606  0.00  0.00      A1    
ATOM    765  HB1 ASP A  86       3.657   7.792   8.424  0.00  0.00      A1    
ATOM    766  HB2 ASP A  86       3.570   9.533   8.087  0.00  0.00      A1    
ATOM    767  CG  ASP A  86       2.087   8.366   7.096  0.00  0.00      A1    
ATOM    768  OD1 ASP A  86       1.176   8.769   7.844  0.00  0.00      A1    
ATOM    769  OD2 ASP A  86       1.920   7.637   6.086  0.00  0.00      A1    
ATOM    770  C   ASP A  86       4.618   9.605   5.650  0.00  0.00      A1    
ATOM    771  O   ASP A  86       5.471  10.426   5.967  0.00  0.00      A1    
ATOM    772  N   ILE A  87       3.845   9.754   4.535  0.00  0.00      A1    
ATOM    773  HN  ILE A  87       3.225   9.059   4.180  0.00  0.00      A1    
ATOM    774  CA  ILE A  87       3.851  10.955   3.702  0.00  0.00      A1    
ATOM    775  HA  ILE A  87       3.967  11.834   4.320  0.00  0.00      A1    
ATOM    776  CB  ILE A  87       5.057  10.937   2.676  0.00  0.00      A1    
ATOM    777  HB  ILE A  87       5.979  10.811   3.281  0.00  0.00      A1    
ATOM    778  CG2 ILE A  87       4.978   9.764   1.621  0.00  0.00      A1    
ATOM    779 HG21 ILE A  87       4.891   8.783   2.134  0.00  0.00      A1    
ATOM    780 HG22 ILE A  87       4.197   9.999   0.866  0.00  0.00      A1    
ATOM    781 HG23 ILE A  87       5.896   9.692   1.000  0.00  0.00      A1    
ATOM    782  CG1 ILE A  87       5.242  12.299   2.006  0.00  0.00      A1    
ATOM    783 HG11 ILE A  87       6.020  12.292   1.214  0.00  0.00      A1    
ATOM    784 HG12 ILE A  87       4.342  12.538   1.400  0.00  0.00      A1    
ATOM    785  CD  ILE A  87       5.607  13.534   2.869  0.00  0.00      A1    
ATOM    786  HD1 ILE A  87       4.829  13.591   3.660  0.00  0.00      A1    
ATOM    787  HD2 ILE A  87       6.658  13.593   3.225  0.00  0.00      A1    
ATOM    788  HD3 ILE A  87       5.579  14.451   2.244  0.00  0.00      A1    
ATOM    789  C   ILE A  87       2.497  11.125   3.049  0.00  0.00      A1    
ATOM    790  O   ILE A  87       1.663  10.222   2.871  0.00  0.00      A1    
ATOM    791  N   GLU A  88       2.194  12.381   2.659  0.00  0.00      A1    
ATOM    792  HN  GLU A  88       2.772  13.192   2.702  0.00  0.00      A1    
ATOM    793  CA  GLU A  88       0.997  12.763   1.969  0.00  0.00      A1    
ATOM    794  HA  GLU A  88       0.459  11.857   1.735  0.00  0.00      A1    
ATOM    795  CB  GLU A  88       0.288  13.777   2.910  0.00  0.00      A1    
ATOM    796  HB1 GLU A  88       0.968  14.551   3.326  0.00  0.00      A1    
ATOM    797  HB2 GLU A  88      -0.492  14.300   2.317  0.00  0.00      A1    
ATOM    798  CG  GLU A  88      -0.451  13.052   4.111  0.00  0.00      A1    
ATOM    799  HG1 GLU A  88      -0.975  12.097   3.892  0.00  0.00      A1    
ATOM    800  HG2 GLU A  88       0.339  12.722   4.818  0.00  0.00      A1    
ATOM    801  CD  GLU A  88      -1.530  13.943   4.826  0.00  0.00      A1    
ATOM    802  OE1 GLU A  88      -2.447  14.464   4.175  0.00  0.00      A1    
ATOM    803  OE2 GLU A  88      -1.384  14.153   6.056  0.00  0.00      A1    
ATOM    804  C   GLU A  88       1.470  13.342   0.663  0.00  0.00      A1    
ATOM    805  O   GLU A  88       2.568  13.952   0.581  0.00  0.00      A1    
ATOM    806  N   ALA A  89       0.591  13.203  -0.408  0.00  0.00      A1    
ATOM    807  HN  ALA A  89      -0.267  12.697  -0.367  0.00  0.00      A1    
ATOM    808  CA  ALA A  89       0.755  13.930  -1.653  0.00  0.00      A1    
ATOM    809  HA  ALA A  89       1.717  13.635  -2.045  0.00  0.00      A1    
ATOM    810  CB  ALA A  89      -0.106  13.412  -2.854  0.00  0.00      A1    
ATOM    811  HB1 ALA A  89       0.251  13.482  -3.904  0.00  0.00      A1    
ATOM    812  HB2 ALA A  89      -0.229  12.321  -2.683  0.00  0.00      A1    
ATOM    813  HB3 ALA A  89      -1.123  13.847  -2.748  0.00  0.00      A1    
ATOM    814  C   ALA A  89       0.738  15.438  -1.539  0.00  0.00      A1    
ATOM    815  O   ALA A  89       0.069  16.019  -0.714  0.00  0.00      A1    
ATOM    816  N   GLY A  90       1.510  16.113  -2.441  0.00  0.00      A1    
ATOM    817  HN  GLY A  90       2.111  15.620  -3.065  0.00  0.00      A1    
ATOM    818  CA  GLY A  90       1.524  17.613  -2.521  0.00  0.00      A1    
ATOM    819  HA1 GLY A  90       0.510  17.940  -2.698  0.00  0.00      A1    
ATOM    820  HA2 GLY A  90       2.198  17.921  -3.306  0.00  0.00      A1    
ATOM    821  C   GLY A  90       2.147  18.358  -1.273  0.00  0.00      A1    
ATOM    822  O   GLY A  90       2.092  19.581  -1.129  0.00  0.00      A1    
ATOM    823  N   VAL A  91       2.837  17.637  -0.428  0.00  0.00      A1    
ATOM    824  HN  VAL A  91       2.718  16.648  -0.450  0.00  0.00      A1    
ATOM    825  CA  VAL A  91       3.670  18.051   0.663  0.00  0.00      A1    
ATOM    826  HA  VAL A  91       3.416  19.059   0.955  0.00  0.00      A1    
ATOM    827  CB  VAL A  91       3.466  16.964   1.747  0.00  0.00      A1    
ATOM    828  HB  VAL A  91       3.547  15.951   1.298  0.00  0.00      A1    
ATOM    829  CG1 VAL A  91       4.390  17.237   3.048  0.00  0.00      A1    
ATOM    830 HG11 VAL A  91       4.182  18.234   3.491  0.00  0.00      A1    
ATOM    831 HG12 VAL A  91       4.245  16.458   3.827  0.00  0.00      A1    
ATOM    832 HG13 VAL A  91       5.470  17.248   2.789  0.00  0.00      A1    
ATOM    833  CG2 VAL A  91       2.009  17.202   2.265  0.00  0.00      A1    
ATOM    834 HG21 VAL A  91       1.329  16.908   1.437  0.00  0.00      A1    
ATOM    835 HG22 VAL A  91       1.873  16.597   3.188  0.00  0.00      A1    
ATOM    836 HG23 VAL A  91       1.737  18.248   2.521  0.00  0.00      A1    
ATOM    837  C   VAL A  91       5.049  18.061   0.037  0.00  0.00      A1    
ATOM    838  O   VAL A  91       5.298  17.421  -0.954  0.00  0.00      A1    
ATOM    839  N   SER A  92       5.980  18.847   0.600  0.00  0.00      A1    
ATOM    840  HN  SER A  92       5.815  19.458   1.370  0.00  0.00      A1    
ATOM    841  CA  SER A  92       7.295  19.130   0.030  0.00  0.00      A1    
ATOM    842  HA  SER A  92       7.306  18.987  -1.040  0.00  0.00      A1    
ATOM    843  CB  SER A  92       7.984  20.494   0.276  0.00  0.00      A1    
ATOM    844  HB1 SER A  92       7.254  21.195  -0.182  0.00  0.00      A1    
ATOM    845  HB2 SER A  92       8.047  20.717   1.362  0.00  0.00      A1    
ATOM    846  OG  SER A  92       9.295  20.551  -0.249  0.00  0.00      A1    
ATOM    847  HG1 SER A  92       9.880  20.358   0.487  0.00  0.00      A1    
ATOM    848  C   SER A  92       8.211  18.120   0.662  0.00  0.00      A1    
ATOM    849  O   SER A  92       8.133  18.065   1.910  0.00  0.00      A1    
ATOM    850  N   LEU A  93       9.128  17.465  -0.049  0.00  0.00      A1    
ATOM    851  HN  LEU A  93       9.215  17.583  -1.035  0.00  0.00      A1    
ATOM    852  CA  LEU A  93      10.135  16.550   0.426  0.00  0.00      A1    
ATOM    853  HA  LEU A  93       9.883  16.200   1.416  0.00  0.00      A1    
ATOM    854  CB  LEU A  93      10.288  15.377  -0.627  0.00  0.00      A1    
ATOM    855  HB1 LEU A  93      10.509  15.777  -1.640  0.00  0.00      A1    
ATOM    856  HB2 LEU A  93      11.124  14.671  -0.433  0.00  0.00      A1    
ATOM    857  CG  LEU A  93       9.070  14.425  -0.634  0.00  0.00      A1    
ATOM    858  HG  LEU A  93       8.197  15.002  -1.007  0.00  0.00      A1    
ATOM    859  CD1 LEU A  93       9.239  13.331  -1.756  0.00  0.00      A1    
ATOM    860 HD11 LEU A  93      10.256  12.888  -1.705  0.00  0.00      A1    
ATOM    861 HD12 LEU A  93       8.341  12.699  -1.589  0.00  0.00      A1    
ATOM    862 HD13 LEU A  93       9.097  13.849  -2.729  0.00  0.00      A1    
ATOM    863  CD2 LEU A  93       8.939  13.848   0.793  0.00  0.00      A1    
ATOM    864 HD21 LEU A  93       8.247  12.980   0.737  0.00  0.00      A1    
ATOM    865 HD22 LEU A  93       9.848  13.276   1.078  0.00  0.00      A1    
ATOM    866 HD23 LEU A  93       8.705  14.482   1.675  0.00  0.00      A1    
ATOM    867  C   LEU A  93      11.502  17.183   0.523  0.00  0.00      A1    
ATOM    868  O   LEU A  93      12.444  16.871   1.273  0.00  0.00      A1    
ATOM    869  N   TYR A  94      11.846  18.037  -0.491  0.00  0.00      A1    
ATOM    870  HN  TYR A  94      11.083  18.204  -1.112  0.00  0.00      A1    
ATOM    871  CA  TYR A  94      13.154  18.579  -0.690  0.00  0.00      A1    
ATOM    872  HA  TYR A  94      13.541  18.566   0.318  0.00  0.00      A1    
ATOM    873  CB  TYR A  94      14.112  17.871  -1.688  0.00  0.00      A1    
ATOM    874  HB1 TYR A  94      13.815  18.048  -2.744  0.00  0.00      A1    
ATOM    875  HB2 TYR A  94      15.042  18.471  -1.588  0.00  0.00      A1    
ATOM    876  CG  TYR A  94      14.236  16.437  -1.357  0.00  0.00      A1    
ATOM    877  CD1 TYR A  94      13.448  15.588  -2.165  0.00  0.00      A1    
ATOM    878  HD1 TYR A  94      12.536  15.878  -2.665  0.00  0.00      A1    
ATOM    879  CE1 TYR A  94      13.720  14.225  -2.214  0.00  0.00      A1    
ATOM    880  HE1 TYR A  94      13.086  13.551  -2.770  0.00  0.00      A1    
ATOM    881  CZ  TYR A  94      14.871  13.744  -1.534  0.00  0.00      A1    
ATOM    882  OH  TYR A  94      15.154  12.380  -1.680  0.00  0.00      A1    
ATOM    883  HH  TYR A  94      15.990  12.142  -1.272  0.00  0.00      A1    
ATOM    884  CD2 TYR A  94      15.299  15.930  -0.547  0.00  0.00      A1    
ATOM    885  HD2 TYR A  94      15.822  16.456   0.238  0.00  0.00      A1    
ATOM    886  CE2 TYR A  94      15.608  14.527  -0.624  0.00  0.00      A1    
ATOM    887  HE2 TYR A  94      16.417  14.134  -0.025  0.00  0.00      A1    
ATOM    888  C   TYR A  94      13.061  20.059  -1.025  0.00  0.00      A1    
ATOM    889  O   TYR A  94      12.317  20.499  -1.859  0.00  0.00      A1    
ATOM    890  N   GLN A  95      13.722  20.890  -0.280  0.00  0.00      A1    
ATOM    891  HN  GLN A  95      13.872  20.581   0.656  0.00  0.00      A1    
ATOM    892  CA  GLN A  95      13.961  22.256  -0.583  0.00  0.00      A1    
ATOM    893  HA  GLN A  95      13.097  22.613  -1.124  0.00  0.00      A1    
ATOM    894  CB  GLN A  95      14.128  23.076   0.712  0.00  0.00      A1    
ATOM    895  HB1 GLN A  95      13.206  22.829   1.280  0.00  0.00      A1    
ATOM    896  HB2 GLN A  95      15.029  22.715   1.252  0.00  0.00      A1    
ATOM    897  CG  GLN A  95      14.263  24.630   0.442  0.00  0.00      A1    
ATOM    898  HG1 GLN A  95      14.411  25.230   1.366  0.00  0.00      A1    
ATOM    899  HG2 GLN A  95      15.116  24.762  -0.257  0.00  0.00      A1    
ATOM    900  CD  GLN A  95      12.948  25.141  -0.226  0.00  0.00      A1    
ATOM    901  OE1 GLN A  95      11.802  24.907   0.250  0.00  0.00      A1    
ATOM    902  NE2 GLN A  95      13.085  25.943  -1.337  0.00  0.00      A1    
ATOM    903 HE21 GLN A  95      12.264  26.354  -1.734  0.00  0.00      A1    
ATOM    904 HE22 GLN A  95      13.944  26.052  -1.836  0.00  0.00      A1    
ATOM    905  C   GLN A  95      15.203  22.363  -1.476  0.00  0.00      A1    
ATOM    906  O   GLN A  95      16.344  22.238  -1.025  0.00  0.00      A1    
ATOM    907  N   ILE A  96      15.030  22.531  -2.767  0.00  0.00      A1    
ATOM    908  HN  ILE A  96      14.099  22.679  -3.091  0.00  0.00      A1    
ATOM    909  CA  ILE A  96      16.093  23.154  -3.566  0.00  0.00      A1    
ATOM    910  HA  ILE A  96      17.050  22.669  -3.452  0.00  0.00      A1    
ATOM    911  CB  ILE A  96      15.743  22.901  -5.086  0.00  0.00      A1    
ATOM    912  HB  ILE A  96      14.642  23.014  -5.179  0.00  0.00      A1    
ATOM    913  CG2 ILE A  96      16.512  23.883  -5.918  0.00  0.00      A1    
ATOM    914 HG21 ILE A  96      16.052  24.861  -5.660  0.00  0.00      A1    
ATOM    915 HG22 ILE A  96      17.585  23.882  -5.629  0.00  0.00      A1    
ATOM    916 HG23 ILE A  96      16.266  23.581  -6.959  0.00  0.00      A1    
ATOM    917  CG1 ILE A  96      15.900  21.381  -5.317  0.00  0.00      A1    
ATOM    918 HG11 ILE A  96      16.989  21.251  -5.490  0.00  0.00      A1    
ATOM    919 HG12 ILE A  96      15.464  20.813  -4.468  0.00  0.00      A1    
ATOM    920  CD  ILE A  96      15.266  20.949  -6.691  0.00  0.00      A1    
ATOM    921  HD1 ILE A  96      15.212  19.840  -6.727  0.00  0.00      A1    
ATOM    922  HD2 ILE A  96      14.235  21.363  -6.714  0.00  0.00      A1    
ATOM    923  HD3 ILE A  96      15.898  21.356  -7.509  0.00  0.00      A1    
ATOM    924  C   ILE A  96      16.370  24.600  -3.121  0.00  0.00      A1    
ATOM    925  O   ILE A  96      15.421  25.288  -2.627  0.00  0.00      A1    
ATOM    926  N   ASP A  97      17.652  24.994  -3.144  0.00  0.00      A1    
ATOM    927  HN  ASP A  97      18.363  24.387  -3.492  0.00  0.00      A1    
ATOM    928  CA  ASP A  97      18.099  26.271  -2.642  0.00  0.00      A1    
ATOM    929  HA  ASP A  97      17.800  26.194  -1.607  0.00  0.00      A1    
ATOM    930  CB  ASP A  97      19.663  26.467  -2.654  0.00  0.00      A1    
ATOM    931  HB1 ASP A  97      20.138  25.596  -2.153  0.00  0.00      A1    
ATOM    932  HB2 ASP A  97      19.940  26.408  -3.728  0.00  0.00      A1    
ATOM    933  CG  ASP A  97      20.155  27.775  -2.100  0.00  0.00      A1    
ATOM    934  OD1 ASP A  97      21.398  27.861  -1.891  0.00  0.00      A1    
ATOM    935  OD2 ASP A  97      19.438  28.783  -1.895  0.00  0.00      A1    
ATOM    936  C   ASP A  97      17.300  27.388  -3.291  0.00  0.00      A1    
ATOM    937  O   ASP A  97      17.377  27.597  -4.505  0.00  0.00      A1    
ATOM    938  N   PRO A  98      16.545  28.219  -2.527  0.00  0.00      A1    
ATOM    939  CD  PRO A  98      16.295  28.065  -1.114  0.00  0.00      A1    
ATOM    940  HD1 PRO A  98      17.172  28.408  -0.524  0.00  0.00      A1    
ATOM    941  HD2 PRO A  98      16.008  27.038  -0.804  0.00  0.00      A1    
ATOM    942  CA  PRO A  98      15.563  29.099  -3.147  0.00  0.00      A1    
ATOM    943  HA  PRO A  98      15.157  28.713  -4.071  0.00  0.00      A1    
ATOM    944  CB  PRO A  98      14.458  29.223  -2.097  0.00  0.00      A1    
ATOM    945  HB1 PRO A  98      13.745  28.378  -2.197  0.00  0.00      A1    
ATOM    946  HB2 PRO A  98      13.816  30.121  -2.229  0.00  0.00      A1    
ATOM    947  CG  PRO A  98      15.217  29.152  -0.744  0.00  0.00      A1    
ATOM    948  HG1 PRO A  98      14.468  28.907   0.040  0.00  0.00      A1    
ATOM    949  HG2 PRO A  98      15.618  30.164  -0.524  0.00  0.00      A1    
ATOM    950  C   PRO A  98      16.152  30.441  -3.484  0.00  0.00      A1    
ATOM    951  O   PRO A  98      15.578  31.089  -4.264  0.00  0.00      A1    
ATOM    952  N   ALA A  99      17.324  30.782  -2.866  0.00  0.00      A1    
ATOM    953  HN  ALA A  99      17.781  30.123  -2.273  0.00  0.00      A1    
ATOM    954  CA  ALA A  99      17.872  32.137  -2.783  0.00  0.00      A1    
ATOM    955  HA  ALA A  99      17.062  32.736  -2.395  0.00  0.00      A1    
ATOM    956  CB  ALA A  99      19.181  32.082  -1.947  0.00  0.00      A1    
ATOM    957  HB1 ALA A  99      19.087  31.533  -0.986  0.00  0.00      A1    
ATOM    958  HB2 ALA A  99      19.872  31.508  -2.601  0.00  0.00      A1    
ATOM    959  HB3 ALA A  99      19.570  33.105  -1.757  0.00  0.00      A1    
ATOM    960  C   ALA A  99      18.034  32.796  -4.108  0.00  0.00      A1    
ATOM    961  O   ALA A  99      17.675  33.944  -4.239  0.00  0.00      A1    
ATOM    962  N   THR A 100      18.695  32.166  -5.071  0.00  0.00      A1    
ATOM    963  HN  THR A 100      19.064  31.263  -4.864  0.00  0.00      A1    
ATOM    964  CA  THR A 100      18.914  32.787  -6.404  0.00  0.00      A1    
ATOM    965  HA  THR A 100      19.285  33.798  -6.334  0.00  0.00      A1    
ATOM    966  CB  THR A 100      19.935  31.932  -7.158  0.00  0.00      A1    
ATOM    967  HB  THR A 100      19.558  30.939  -7.486  0.00  0.00      A1    
ATOM    968  OG1 THR A 100      21.090  31.763  -6.397  0.00  0.00      A1    
ATOM    969  HG1 THR A 100      20.915  31.162  -5.668  0.00  0.00      A1    
ATOM    970  CG2 THR A 100      20.434  32.668  -8.393  0.00  0.00      A1    
ATOM    971 HG21 THR A 100      21.226  32.124  -8.952  0.00  0.00      A1    
ATOM    972 HG22 THR A 100      19.552  32.862  -9.041  0.00  0.00      A1    
ATOM    973 HG23 THR A 100      20.775  33.714  -8.240  0.00  0.00      A1    
ATOM    974  C   THR A 100      17.667  32.996  -7.214  0.00  0.00      A1    
ATOM    975  O   THR A 100      17.515  34.017  -7.909  0.00  0.00      A1    
ATOM    976  N   TYR A 101      16.600  32.079  -7.197  0.00  0.00      A1    
ATOM    977  HN  TYR A 101      16.820  31.177  -6.833  0.00  0.00      A1    
ATOM    978  CA  TYR A 101      15.248  32.260  -7.718  0.00  0.00      A1    
ATOM    979  HA  TYR A 101      15.285  32.662  -8.719  0.00  0.00      A1    
ATOM    980  CB  TYR A 101      14.261  31.050  -7.705  0.00  0.00      A1    
ATOM    981  HB1 TYR A 101      14.211  30.627  -6.679  0.00  0.00      A1    
ATOM    982  HB2 TYR A 101      13.221  31.342  -7.967  0.00  0.00      A1    
ATOM    983  CG  TYR A 101      14.821  30.004  -8.681  0.00  0.00      A1    
ATOM    984  CD1 TYR A 101      14.965  30.432 -10.110  0.00  0.00      A1    
ATOM    985  HD1 TYR A 101      14.670  31.432 -10.389  0.00  0.00      A1    
ATOM    986  CE1 TYR A 101      15.552  29.499 -10.900  0.00  0.00      A1    
ATOM    987  HE1 TYR A 101      15.771  29.929 -11.866  0.00  0.00      A1    
ATOM    988  CZ  TYR A 101      15.971  28.239 -10.492  0.00  0.00      A1    
ATOM    989  OH  TYR A 101      16.705  27.406 -11.409  0.00  0.00      A1    
ATOM    990  HH  TYR A 101      16.814  26.528 -11.035  0.00  0.00      A1    
ATOM    991  CD2 TYR A 101      15.272  28.741  -8.258  0.00  0.00      A1    
ATOM    992  HD2 TYR A 101      15.278  28.544  -7.196  0.00  0.00      A1    
ATOM    993  CE2 TYR A 101      15.866  27.844  -9.128  0.00  0.00      A1    
ATOM    994  HE2 TYR A 101      16.073  26.870  -8.711  0.00  0.00      A1    
ATOM    995  C   TYR A 101      14.575  33.406  -7.013  0.00  0.00      A1    
ATOM    996  O   TYR A 101      14.055  34.287  -7.739  0.00  0.00      A1    
ATOM    997  N   GLN A 102      14.613  33.511  -5.710  0.00  0.00      A1    
ATOM    998  HN  GLN A 102      14.944  32.799  -5.096  0.00  0.00      A1    
ATOM    999  CA  GLN A 102      14.154  34.637  -4.967  0.00  0.00      A1    
ATOM   1000  HA  GLN A 102      13.118  34.747  -5.250  0.00  0.00      A1    
ATOM   1001  CB  GLN A 102      14.204  34.307  -3.433  0.00  0.00      A1    
ATOM   1002  HB1 GLN A 102      13.497  33.468  -3.257  0.00  0.00      A1    
ATOM   1003  HB2 GLN A 102      15.257  34.009  -3.242  0.00  0.00      A1    
ATOM   1004  CG  GLN A 102      14.008  35.492  -2.458  0.00  0.00      A1    
ATOM   1005  HG1 GLN A 102      13.910  35.065  -1.437  0.00  0.00      A1    
ATOM   1006  HG2 GLN A 102      14.934  36.105  -2.478  0.00  0.00      A1    
ATOM   1007  CD  GLN A 102      12.797  36.418  -2.809  0.00  0.00      A1    
ATOM   1008  OE1 GLN A 102      11.666  35.998  -3.022  0.00  0.00      A1    
ATOM   1009  NE2 GLN A 102      13.024  37.743  -2.826  0.00  0.00      A1    
ATOM   1010 HE21 GLN A 102      13.973  38.059  -2.857  0.00  0.00      A1    
ATOM   1011 HE22 GLN A 102      12.268  38.397  -2.845  0.00  0.00      A1    
ATOM   1012  C   GLN A 102      14.823  36.024  -5.273  0.00  0.00      A1    
ATOM   1013  O   GLN A 102      14.138  37.019  -5.491  0.00  0.00      A1    
ATOM   1014  N   ALA A 103      16.125  36.082  -5.412  0.00  0.00      A1    
ATOM   1015  HN  ALA A 103      16.558  35.184  -5.408  0.00  0.00      A1    
ATOM   1016  CA  ALA A 103      16.887  37.236  -5.866  0.00  0.00      A1    
ATOM   1017  HA  ALA A 103      16.449  38.076  -5.348  0.00  0.00      A1    
ATOM   1018  CB  ALA A 103      18.341  37.272  -5.512  0.00  0.00      A1    
ATOM   1019  HB1 ALA A 103      18.640  38.326  -5.698  0.00  0.00      A1    
ATOM   1020  HB2 ALA A 103      18.518  36.969  -4.458  0.00  0.00      A1    
ATOM   1021  HB3 ALA A 103      18.979  36.510  -6.010  0.00  0.00      A1    
ATOM   1022  C   ALA A 103      16.574  37.480  -7.389  0.00  0.00      A1    
ATOM   1023  O   ALA A 103      16.507  38.642  -7.789  0.00  0.00      A1    
ATOM   1024  N   THR A 104      16.471  36.452  -8.252  0.00  0.00      A1    
ATOM   1025  HN  THR A 104      16.545  35.524  -7.896  0.00  0.00      A1    
ATOM   1026  CA  THR A 104      16.101  36.606  -9.674  0.00  0.00      A1    
ATOM   1027  HA  THR A 104      16.561  37.484 -10.101  0.00  0.00      A1    
ATOM   1028  CB  THR A 104      16.290  35.324 -10.529  0.00  0.00      A1    
ATOM   1029  HB  THR A 104      15.957  34.402 -10.005  0.00  0.00      A1    
ATOM   1030  OG1 THR A 104      17.690  35.210 -10.660  0.00  0.00      A1    
ATOM   1031  HG1 THR A 104      17.916  34.806  -9.819  0.00  0.00      A1    
ATOM   1032  CG2 THR A 104      15.615  35.441 -11.949  0.00  0.00      A1    
ATOM   1033 HG21 THR A 104      15.898  36.451 -12.313  0.00  0.00      A1    
ATOM   1034 HG22 THR A 104      15.888  34.555 -12.562  0.00  0.00      A1    
ATOM   1035 HG23 THR A 104      14.521  35.264 -11.878  0.00  0.00      A1    
ATOM   1036  C   THR A 104      14.583  37.140  -9.777  0.00  0.00      A1    
ATOM   1037  O   THR A 104      14.167  37.773 -10.730  0.00  0.00      A1    
ATOM   1038  N   TYR A 105      13.683  36.768  -8.913  0.00  0.00      A1    
ATOM   1039  HN  TYR A 105      13.788  36.027  -8.254  0.00  0.00      A1    
ATOM   1040  CA  TYR A 105      12.337  37.299  -8.799  0.00  0.00      A1    
ATOM   1041  HA  TYR A 105      11.770  37.309  -9.719  0.00  0.00      A1    
ATOM   1042  CB  TYR A 105      11.530  36.282  -7.876  0.00  0.00      A1    
ATOM   1043  HB1 TYR A 105      11.764  35.252  -8.219  0.00  0.00      A1    
ATOM   1044  HB2 TYR A 105      11.987  36.288  -6.863  0.00  0.00      A1    
ATOM   1045  CG  TYR A 105      10.011  36.474  -7.737  0.00  0.00      A1    
ATOM   1046  CD1 TYR A 105       9.386  36.626  -6.443  0.00  0.00      A1    
ATOM   1047  HD1 TYR A 105      10.037  36.682  -5.583  0.00  0.00      A1    
ATOM   1048  CE1 TYR A 105       8.010  36.431  -6.254  0.00  0.00      A1    
ATOM   1049  HE1 TYR A 105       7.520  36.549  -5.298  0.00  0.00      A1    
ATOM   1050  CZ  TYR A 105       7.214  36.333  -7.417  0.00  0.00      A1    
ATOM   1051  OH  TYR A 105       5.788  36.328  -7.299  0.00  0.00      A1    
ATOM   1052  HH  TYR A 105       5.410  36.444  -8.173  0.00  0.00      A1    
ATOM   1053  CD2 TYR A 105       9.157  36.389  -8.822  0.00  0.00      A1    
ATOM   1054  HD2 TYR A 105       9.583  36.373  -9.814  0.00  0.00      A1    
ATOM   1055  CE2 TYR A 105       7.783  36.332  -8.717  0.00  0.00      A1    
ATOM   1056  HE2 TYR A 105       7.086  36.439  -9.535  0.00  0.00      A1    
ATOM   1057  C   TYR A 105      12.372  38.702  -8.350  0.00  0.00      A1    
ATOM   1058  O   TYR A 105      11.462  39.523  -8.647  0.00  0.00      A1    
ATOM   1059  N   ASP A 106      13.243  39.146  -7.403  0.00  0.00      A1    
ATOM   1060  HN  ASP A 106      13.811  38.564  -6.826  0.00  0.00      A1    
ATOM   1061  CA  ASP A 106      13.216  40.506  -6.908  0.00  0.00      A1    
ATOM   1062  HA  ASP A 106      12.191  40.837  -6.834  0.00  0.00      A1    
ATOM   1063  CB  ASP A 106      13.922  40.512  -5.592  0.00  0.00      A1    
ATOM   1064  HB1 ASP A 106      13.655  39.650  -4.944  0.00  0.00      A1    
ATOM   1065  HB2 ASP A 106      15.025  40.401  -5.672  0.00  0.00      A1    
ATOM   1066  CG  ASP A 106      13.738  41.779  -4.765  0.00  0.00      A1    
ATOM   1067  OD1 ASP A 106      12.770  42.582  -4.981  0.00  0.00      A1    
ATOM   1068  OD2 ASP A 106      14.395  41.905  -3.707  0.00  0.00      A1    
ATOM   1069  C   ASP A 106      13.832  41.503  -7.934  0.00  0.00      A1    
ATOM   1070  O   ASP A 106      13.358  42.628  -8.188  0.00  0.00      A1    
ATOM   1071  N   SER A 107      14.886  41.020  -8.625  0.00  0.00      A1    
ATOM   1072  HN  SER A 107      15.365  40.202  -8.317  0.00  0.00      A1    
ATOM   1073  CA  SER A 107      15.497  41.920  -9.530  0.00  0.00      A1    
ATOM   1074  HA  SER A 107      15.564  42.945  -9.198  0.00  0.00      A1    
ATOM   1075  CB  SER A 107      16.987  41.511  -9.743  0.00  0.00      A1    
ATOM   1076  HB1 SER A 107      17.606  41.715  -8.843  0.00  0.00      A1    
ATOM   1077  HB2 SER A 107      16.988  40.400  -9.771  0.00  0.00      A1    
ATOM   1078  OG  SER A 107      17.607  42.142 -10.798  0.00  0.00      A1    
ATOM   1079  HG1 SER A 107      18.175  41.514 -11.250  0.00  0.00      A1    
ATOM   1080  C   SER A 107      14.787  41.961 -10.914  0.00  0.00      A1    
ATOM   1081  O   SER A 107      14.789  42.966 -11.634  0.00  0.00      A1    
ATOM   1082  N   ALA A 108      14.054  40.817 -11.238  0.00  0.00      A1    
ATOM   1083  HN  ALA A 108      14.149  40.015 -10.653  0.00  0.00      A1    
ATOM   1084  CA  ALA A 108      13.050  40.820 -12.271  0.00  0.00      A1    
ATOM   1085  HA  ALA A 108      13.527  41.342 -13.087  0.00  0.00      A1    
ATOM   1086  CB  ALA A 108      12.597  39.467 -12.890  0.00  0.00      A1    
ATOM   1087  HB1 ALA A 108      11.933  39.578 -13.774  0.00  0.00      A1    
ATOM   1088  HB2 ALA A 108      13.401  38.771 -13.211  0.00  0.00      A1    
ATOM   1089  HB3 ALA A 108      12.011  38.914 -12.125  0.00  0.00      A1    
ATOM   1090  C   ALA A 108      11.751  41.651 -11.960  0.00  0.00      A1    
ATOM   1091  O   ALA A 108      11.267  42.482 -12.717  0.00  0.00      A1    
ATOM   1092  N   LYS A 109      11.163  41.510 -10.764  0.00  0.00      A1    
ATOM   1093  HN  LYS A 109      11.590  40.936 -10.070  0.00  0.00      A1    
ATOM   1094  CA  LYS A 109      10.005  42.256 -10.377  0.00  0.00      A1    
ATOM   1095  HA  LYS A 109       9.352  42.118 -11.226  0.00  0.00      A1    
ATOM   1096  CB  LYS A 109       9.273  41.681  -9.128  0.00  0.00      A1    
ATOM   1097  HB1 LYS A 109      10.112  41.428  -8.445  0.00  0.00      A1    
ATOM   1098  HB2 LYS A 109       8.625  42.464  -8.679  0.00  0.00      A1    
ATOM   1099  CG  LYS A 109       8.522  40.420  -9.349  0.00  0.00      A1    
ATOM   1100  HG1 LYS A 109       7.772  40.665 -10.131  0.00  0.00      A1    
ATOM   1101  HG2 LYS A 109       9.247  39.657  -9.704  0.00  0.00      A1    
ATOM   1102  CD  LYS A 109       7.947  39.942  -8.042  0.00  0.00      A1    
ATOM   1103  HD1 LYS A 109       7.474  38.946  -8.177  0.00  0.00      A1    
ATOM   1104  HD2 LYS A 109       8.762  39.607  -7.365  0.00  0.00      A1    
ATOM   1105  CE  LYS A 109       7.058  41.075  -7.362  0.00  0.00      A1    
ATOM   1106  HE1 LYS A 109       6.595  40.555  -6.496  0.00  0.00      A1    
ATOM   1107  HE2 LYS A 109       7.657  41.920  -6.959  0.00  0.00      A1    
ATOM   1108  NZ  LYS A 109       6.012  41.500  -8.246  0.00  0.00      A1    
ATOM   1109  HZ1 LYS A 109       5.207  41.899  -7.723  0.00  0.00      A1    
ATOM   1110  HZ2 LYS A 109       5.612  40.753  -8.850  0.00  0.00      A1    
ATOM   1111  HZ3 LYS A 109       6.301  42.206  -8.953  0.00  0.00      A1    
ATOM   1112  C   LYS A 109      10.170  43.721 -10.270  0.00  0.00      A1    
ATOM   1113  O   LYS A 109       9.286  44.493 -10.633  0.00  0.00      A1    
ATOM   1114  N   GLY A 110      11.417  44.108  -9.861  0.00  0.00      A1    
ATOM   1115  HN  GLY A 110      12.010  43.453  -9.398  0.00  0.00      A1    
ATOM   1116  CA  GLY A 110      11.909  45.433 -10.062  0.00  0.00      A1    
ATOM   1117  HA1 GLY A 110      12.897  45.451  -9.626  0.00  0.00      A1    
ATOM   1118  HA2 GLY A 110      11.137  46.082  -9.677  0.00  0.00      A1    
ATOM   1119  C   GLY A 110      12.049  45.936 -11.479  0.00  0.00      A1    
ATOM   1120  O   GLY A 110      11.767  47.093 -11.682  0.00  0.00      A1    
ATOM   1121  N   ASP A 111      12.423  45.087 -12.469  0.00  0.00      A1    
ATOM   1122  HN  ASP A 111      12.697  44.150 -12.267  0.00  0.00      A1    
ATOM   1123  CA  ASP A 111      12.391  45.518 -13.886  0.00  0.00      A1    
ATOM   1124  HA  ASP A 111      12.785  46.523 -13.860  0.00  0.00      A1    
ATOM   1125  CB  ASP A 111      13.261  44.556 -14.667  0.00  0.00      A1    
ATOM   1126  HB1 ASP A 111      12.987  43.576 -14.222  0.00  0.00      A1    
ATOM   1127  HB2 ASP A 111      13.048  44.517 -15.757  0.00  0.00      A1    
ATOM   1128  CG  ASP A 111      14.696  44.858 -14.388  0.00  0.00      A1    
ATOM   1129  OD1 ASP A 111      15.105  45.979 -14.060  0.00  0.00      A1    
ATOM   1130  OD2 ASP A 111      15.512  43.923 -14.716  0.00  0.00      A1    
ATOM   1131  C   ASP A 111      11.010  45.628 -14.434  0.00  0.00      A1    
ATOM   1132  O   ASP A 111      10.694  46.469 -15.185  0.00  0.00      A1    
ATOM   1133  N   LEU A 112      10.083  44.852 -13.858  0.00  0.00      A1    
ATOM   1134  HN  LEU A 112      10.339  44.098 -13.258  0.00  0.00      A1    
ATOM   1135  CA  LEU A 112       8.651  45.014 -14.133  0.00  0.00      A1    
ATOM   1136  HA  LEU A 112       8.658  45.188 -15.199  0.00  0.00      A1    
ATOM   1137  CB  LEU A 112       7.807  43.729 -13.771  0.00  0.00      A1    
ATOM   1138  HB1 LEU A 112       8.225  42.801 -14.215  0.00  0.00      A1    
ATOM   1139  HB2 LEU A 112       7.754  43.639 -12.665  0.00  0.00      A1    
ATOM   1140  CG  LEU A 112       6.374  43.805 -14.433  0.00  0.00      A1    
ATOM   1141  HG  LEU A 112       5.857  44.767 -14.227  0.00  0.00      A1    
ATOM   1142  CD1 LEU A 112       6.405  43.388 -15.855  0.00  0.00      A1    
ATOM   1143 HD11 LEU A 112       5.408  43.078 -16.234  0.00  0.00      A1    
ATOM   1144 HD12 LEU A 112       6.718  44.227 -16.512  0.00  0.00      A1    
ATOM   1145 HD13 LEU A 112       7.049  42.496 -16.008  0.00  0.00      A1    
ATOM   1146  CD2 LEU A 112       5.431  42.888 -13.662  0.00  0.00      A1    
ATOM   1147 HD21 LEU A 112       5.429  43.161 -12.585  0.00  0.00      A1    
ATOM   1148 HD22 LEU A 112       4.404  43.014 -14.069  0.00  0.00      A1    
ATOM   1149 HD23 LEU A 112       5.552  41.787 -13.739  0.00  0.00      A1    
ATOM   1150  C   LEU A 112       8.249  46.400 -13.570  0.00  0.00      A1    
ATOM   1151  O   LEU A 112       7.615  47.157 -14.295  0.00  0.00      A1    
ATOM   1152  N   ALA A 113       8.642  46.790 -12.361  0.00  0.00      A1    
ATOM   1153  HN  ALA A 113       9.157  46.178 -11.765  0.00  0.00      A1    
ATOM   1154  CA  ALA A 113       8.340  48.043 -11.704  0.00  0.00      A1    
ATOM   1155  HA  ALA A 113       7.270  48.181 -11.652  0.00  0.00      A1    
ATOM   1156  CB  ALA A 113       8.838  47.915 -10.286  0.00  0.00      A1    
ATOM   1157  HB1 ALA A 113       8.375  48.754  -9.724  0.00  0.00      A1    
ATOM   1158  HB2 ALA A 113       8.489  46.933  -9.901  0.00  0.00      A1    
ATOM   1159  HB3 ALA A 113       9.937  47.943 -10.130  0.00  0.00      A1    
ATOM   1160  C   ALA A 113       9.021  49.211 -12.592  0.00  0.00      A1    
ATOM   1161  O   ALA A 113       8.381  50.223 -12.841  0.00  0.00      A1    
ATOM   1162  N   LYS A 114      10.338  49.033 -12.957  0.00  0.00      A1    
ATOM   1163  HN  LYS A 114      10.846  48.280 -12.544  0.00  0.00      A1    
ATOM   1164  CA  LYS A 114      11.091  50.026 -13.740  0.00  0.00      A1    
ATOM   1165  HA  LYS A 114      11.110  50.993 -13.261  0.00  0.00      A1    
ATOM   1166  CB  LYS A 114      12.587  49.534 -13.937  0.00  0.00      A1    
ATOM   1167  HB1 LYS A 114      12.894  49.601 -12.872  0.00  0.00      A1    
ATOM   1168  HB2 LYS A 114      12.802  48.486 -14.236  0.00  0.00      A1    
ATOM   1169  CG  LYS A 114      13.401  50.533 -14.791  0.00  0.00      A1    
ATOM   1170  HG1 LYS A 114      13.227  50.465 -15.886  0.00  0.00      A1    
ATOM   1171  HG2 LYS A 114      13.159  51.590 -14.550  0.00  0.00      A1    
ATOM   1172  CD  LYS A 114      14.898  50.404 -14.475  0.00  0.00      A1    
ATOM   1173  HD1 LYS A 114      15.064  50.642 -13.402  0.00  0.00      A1    
ATOM   1174  HD2 LYS A 114      15.137  49.333 -14.647  0.00  0.00      A1    
ATOM   1175  CE  LYS A 114      15.893  51.280 -15.270  0.00  0.00      A1    
ATOM   1176  HE1 LYS A 114      15.894  51.181 -16.377  0.00  0.00      A1    
ATOM   1177  HE2 LYS A 114      15.640  52.352 -15.129  0.00  0.00      A1    
ATOM   1178  NZ  LYS A 114      17.243  51.133 -14.705  0.00  0.00      A1    
ATOM   1179  HZ1 LYS A 114      17.819  50.361 -15.098  0.00  0.00      A1    
ATOM   1180  HZ2 LYS A 114      17.052  51.043 -13.686  0.00  0.00      A1    
ATOM   1181  HZ3 LYS A 114      17.759  52.023 -14.854  0.00  0.00      A1    
ATOM   1182  C   LYS A 114      10.536  50.220 -15.139  0.00  0.00      A1    
ATOM   1183  O   LYS A 114      10.501  51.322 -15.664  0.00  0.00      A1    
ATOM   1184  N   ALA A 115      10.004  49.154 -15.758  0.00  0.00      A1    
ATOM   1185  HN  ALA A 115      10.031  48.247 -15.344  0.00  0.00      A1    
ATOM   1186  CA  ALA A 115       9.579  49.175 -17.167  0.00  0.00      A1    
ATOM   1187  HA  ALA A 115      10.357  49.750 -17.645  0.00  0.00      A1    
ATOM   1188  CB  ALA A 115       9.634  47.743 -17.823  0.00  0.00      A1    
ATOM   1189  HB1 ALA A 115       9.091  47.023 -17.173  0.00  0.00      A1    
ATOM   1190  HB2 ALA A 115       9.146  47.762 -18.821  0.00  0.00      A1    
ATOM   1191  HB3 ALA A 115      10.645  47.295 -17.723  0.00  0.00      A1    
ATOM   1192  C   ALA A 115       8.170  49.783 -17.228  0.00  0.00      A1    
ATOM   1193  O   ALA A 115       7.887  50.628 -18.092  0.00  0.00      A1    
ATOM   1194  N   GLN A 116       7.377  49.449 -16.178  0.00  0.00      A1    
ATOM   1195  HN  GLN A 116       7.644  48.815 -15.456  0.00  0.00      A1    
ATOM   1196  CA  GLN A 116       6.115  50.120 -15.893  0.00  0.00      A1    
ATOM   1197  HA  GLN A 116       5.448  49.859 -16.702  0.00  0.00      A1    
ATOM   1198  CB  GLN A 116       5.453  49.453 -14.761  0.00  0.00      A1    
ATOM   1199  HB1 GLN A 116       6.214  49.040 -14.065  0.00  0.00      A1    
ATOM   1200  HB2 GLN A 116       4.817  50.107 -14.127  0.00  0.00      A1    
ATOM   1201  CG  GLN A 116       4.565  48.222 -15.203  0.00  0.00      A1    
ATOM   1202  HG1 GLN A 116       3.592  48.598 -15.585  0.00  0.00      A1    
ATOM   1203  HG2 GLN A 116       5.062  47.582 -15.962  0.00  0.00      A1    
ATOM   1204  CD  GLN A 116       4.202  47.299 -14.010  0.00  0.00      A1    
ATOM   1205  OE1 GLN A 116       4.440  47.540 -12.838  0.00  0.00      A1    
ATOM   1206  NE2 GLN A 116       3.477  46.161 -14.280  0.00  0.00      A1    
ATOM   1207 HE21 GLN A 116       3.197  45.551 -13.539  0.00  0.00      A1    
ATOM   1208 HE22 GLN A 116       3.135  45.877 -15.176  0.00  0.00      A1    
ATOM   1209  C   GLN A 116       6.097  51.660 -15.720  0.00  0.00      A1    
ATOM   1210  O   GLN A 116       5.139  52.272 -16.073  0.00  0.00      A1    
ATOM   1211  N   ALA A 117       7.037  52.205 -14.990  0.00  0.00      A1    
ATOM   1212  HN  ALA A 117       7.682  51.691 -14.430  0.00  0.00      A1    
ATOM   1213  CA  ALA A 117       7.233  53.651 -14.930  0.00  0.00      A1    
ATOM   1214  HA  ALA A 117       6.395  54.175 -14.494  0.00  0.00      A1    
ATOM   1215  CB  ALA A 117       8.419  53.909 -13.917  0.00  0.00      A1    
ATOM   1216  HB1 ALA A 117       8.038  53.544 -12.939  0.00  0.00      A1    
ATOM   1217  HB2 ALA A 117       9.205  53.234 -14.317  0.00  0.00      A1    
ATOM   1218  HB3 ALA A 117       8.867  54.924 -13.881  0.00  0.00      A1    
ATOM   1219  C   ALA A 117       7.617  54.418 -16.201  0.00  0.00      A1    
ATOM   1220  O   ALA A 117       7.154  55.517 -16.530  0.00  0.00      A1    
ATOM   1221  N   ALA A 118       8.382  53.802 -17.003  0.00  0.00      A1    
ATOM   1222  HN  ALA A 118       8.776  52.888 -16.941  0.00  0.00      A1    
ATOM   1223  CA  ALA A 118       8.711  54.347 -18.308  0.00  0.00      A1    
ATOM   1224  HA  ALA A 118       8.861  55.407 -18.166  0.00  0.00      A1    
ATOM   1225  CB  ALA A 118      10.005  53.625 -18.799  0.00  0.00      A1    
ATOM   1226  HB1 ALA A 118       9.831  52.531 -18.719  0.00  0.00      A1    
ATOM   1227  HB2 ALA A 118      10.265  53.872 -19.851  0.00  0.00      A1    
ATOM   1228  HB3 ALA A 118      10.844  53.974 -18.160  0.00  0.00      A1    
ATOM   1229  C   ALA A 118       7.598  54.264 -19.321  0.00  0.00      A1    
ATOM   1230  O   ALA A 118       7.348  55.195 -20.057  0.00  0.00      A1    
ATOM   1231  N   ALA A 119       6.869  53.142 -19.236  0.00  0.00      A1    
ATOM   1232  HN  ALA A 119       7.245  52.380 -18.715  0.00  0.00      A1    
ATOM   1233  CA  ALA A 119       5.464  52.973 -19.867  0.00  0.00      A1    
ATOM   1234  HA  ALA A 119       5.547  52.963 -20.944  0.00  0.00      A1    
ATOM   1235  CB  ALA A 119       5.126  51.450 -19.519  0.00  0.00      A1    
ATOM   1236  HB1 ALA A 119       5.757  50.778 -20.138  0.00  0.00      A1    
ATOM   1237  HB2 ALA A 119       5.173  51.378 -18.411  0.00  0.00      A1    
ATOM   1238  HB3 ALA A 119       4.079  51.195 -19.785  0.00  0.00      A1    
ATOM   1239  C   ALA A 119       4.450  53.952 -19.372  0.00  0.00      A1    
ATOM   1240  O   ALA A 119       3.814  54.613 -20.149  0.00  0.00      A1    
ATOM   1241  N   ASN A 120       4.327  54.232 -18.057  0.00  0.00      A1    
ATOM   1242  HN  ASN A 120       4.723  53.595 -17.400  0.00  0.00      A1    
ATOM   1243  CA  ASN A 120       3.501  55.378 -17.521  0.00  0.00      A1    
ATOM   1244  HA  ASN A 120       2.458  55.256 -17.770  0.00  0.00      A1    
ATOM   1245  CB  ASN A 120       3.788  55.517 -16.013  0.00  0.00      A1    
ATOM   1246  HB1 ASN A 120       4.865  55.672 -15.788  0.00  0.00      A1    
ATOM   1247  HB2 ASN A 120       3.238  56.343 -15.513  0.00  0.00      A1    
ATOM   1248  CG  ASN A 120       3.148  54.376 -15.170  0.00  0.00      A1    
ATOM   1249  OD1 ASN A 120       2.194  53.712 -15.645  0.00  0.00      A1    
ATOM   1250  ND2 ASN A 120       3.606  54.028 -14.013  0.00  0.00      A1    
ATOM   1251 HD21 ASN A 120       3.467  53.124 -13.608  0.00  0.00      A1    
ATOM   1252 HD22 ASN A 120       4.217  54.659 -13.535  0.00  0.00      A1    
ATOM   1253  C   ASN A 120       3.845  56.689 -18.174  0.00  0.00      A1    
ATOM   1254  O   ASN A 120       2.982  57.315 -18.717  0.00  0.00      A1    
ATOM   1255  N   ILE A 121       5.174  57.044 -18.209  0.00  0.00      A1    
ATOM   1256  HN  ILE A 121       5.819  56.552 -17.630  0.00  0.00      A1    
ATOM   1257  CA  ILE A 121       5.649  58.258 -18.908  0.00  0.00      A1    
ATOM   1258  HA  ILE A 121       4.994  59.051 -18.575  0.00  0.00      A1    
ATOM   1259  CB  ILE A 121       7.116  58.368 -18.685  0.00  0.00      A1    
ATOM   1260  HB  ILE A 121       7.689  57.448 -18.929  0.00  0.00      A1    
ATOM   1261  CG2 ILE A 121       7.768  59.463 -19.587  0.00  0.00      A1    
ATOM   1262 HG21 ILE A 121       7.180  60.404 -19.542  0.00  0.00      A1    
ATOM   1263 HG22 ILE A 121       8.755  59.608 -19.099  0.00  0.00      A1    
ATOM   1264 HG23 ILE A 121       7.980  59.095 -20.614  0.00  0.00      A1    
ATOM   1265  CG1 ILE A 121       7.447  58.677 -17.160  0.00  0.00      A1    
ATOM   1266 HG11 ILE A 121       7.022  57.909 -16.478  0.00  0.00      A1    
ATOM   1267 HG12 ILE A 121       8.544  58.671 -16.982  0.00  0.00      A1    
ATOM   1268  CD  ILE A 121       6.757  59.968 -16.654  0.00  0.00      A1    
ATOM   1269  HD1 ILE A 121       5.660  59.797 -16.626  0.00  0.00      A1    
ATOM   1270  HD2 ILE A 121       7.172  60.413 -15.724  0.00  0.00      A1    
ATOM   1271  HD3 ILE A 121       7.081  60.806 -17.307  0.00  0.00      A1    
ATOM   1272  C   ILE A 121       5.371  58.269 -20.415  0.00  0.00      A1    
ATOM   1273  O   ILE A 121       5.016  59.243 -21.021  0.00  0.00      A1    
ATOM   1274  N   ALA A 122       5.600  57.082 -21.084  0.00  0.00      A1    
ATOM   1275  HN  ALA A 122       5.995  56.276 -20.650  0.00  0.00      A1    
ATOM   1276  CA  ALA A 122       5.344  56.933 -22.578  0.00  0.00      A1    
ATOM   1277  HA  ALA A 122       5.934  57.691 -23.072  0.00  0.00      A1    
ATOM   1278  CB  ALA A 122       6.050  55.640 -23.052  0.00  0.00      A1    
ATOM   1279  HB1 ALA A 122       6.969  55.444 -22.459  0.00  0.00      A1    
ATOM   1280  HB2 ALA A 122       5.359  54.782 -22.911  0.00  0.00      A1    
ATOM   1281  HB3 ALA A 122       6.380  55.711 -24.111  0.00  0.00      A1    
ATOM   1282  C   ALA A 122       3.844  57.170 -22.941  0.00  0.00      A1    
ATOM   1283  O   ALA A 122       3.602  57.983 -23.788  0.00  0.00      A1    
ATOM   1284  N   GLN A 123       2.885  56.589 -22.214  0.00  0.00      A1    
ATOM   1285  HN  GLN A 123       3.173  56.038 -21.435  0.00  0.00      A1    
ATOM   1286  CA  GLN A 123       1.482  56.919 -22.224  0.00  0.00      A1    
ATOM   1287  HA  GLN A 123       1.103  56.828 -23.232  0.00  0.00      A1    
ATOM   1288  CB  GLN A 123       0.637  55.883 -21.402  0.00  0.00      A1    
ATOM   1289  HB1 GLN A 123       1.031  56.023 -20.373  0.00  0.00      A1    
ATOM   1290  HB2 GLN A 123      -0.426  56.192 -21.499  0.00  0.00      A1    
ATOM   1291  CG  GLN A 123       0.735  54.402 -21.775  0.00  0.00      A1    
ATOM   1292  HG1 GLN A 123       1.742  54.180 -21.362  0.00  0.00      A1    
ATOM   1293  HG2 GLN A 123       0.054  53.821 -21.116  0.00  0.00      A1    
ATOM   1294  CD  GLN A 123       0.733  53.974 -23.220  0.00  0.00      A1    
ATOM   1295  OE1 GLN A 123       1.424  53.088 -23.708  0.00  0.00      A1    
ATOM   1296  NE2 GLN A 123      -0.211  54.582 -23.961  0.00  0.00      A1    
ATOM   1297 HE21 GLN A 123      -0.143  54.574 -24.959  0.00  0.00      A1    
ATOM   1298 HE22 GLN A 123      -0.869  55.136 -23.452  0.00  0.00      A1    
ATOM   1299  C   GLN A 123       1.181  58.350 -21.759  0.00  0.00      A1    
ATOM   1300  O   GLN A 123       0.346  59.007 -22.338  0.00  0.00      A1    
ATOM   1301  N   LEU A 124       1.844  58.952 -20.803  0.00  0.00      A1    
ATOM   1302  HN  LEU A 124       2.371  58.330 -20.228  0.00  0.00      A1    
ATOM   1303  CA  LEU A 124       1.805  60.411 -20.528  0.00  0.00      A1    
ATOM   1304  HA  LEU A 124       0.812  60.766 -20.297  0.00  0.00      A1    
ATOM   1305  CB  LEU A 124       2.701  60.762 -19.372  0.00  0.00      A1    
ATOM   1306  HB1 LEU A 124       2.522  60.101 -18.497  0.00  0.00      A1    
ATOM   1307  HB2 LEU A 124       3.795  60.676 -19.545  0.00  0.00      A1    
ATOM   1308  CG  LEU A 124       2.665  62.271 -18.943  0.00  0.00      A1    
ATOM   1309  HG  LEU A 124       2.924  62.917 -19.809  0.00  0.00      A1    
ATOM   1310  CD1 LEU A 124       1.217  62.677 -18.607  0.00  0.00      A1    
ATOM   1311 HD11 LEU A 124       0.593  62.783 -19.521  0.00  0.00      A1    
ATOM   1312 HD12 LEU A 124       0.824  62.106 -17.739  0.00  0.00      A1    
ATOM   1313 HD13 LEU A 124       1.231  63.732 -18.259  0.00  0.00      A1    
ATOM   1314  CD2 LEU A 124       3.544  62.668 -17.782  0.00  0.00      A1    
ATOM   1315 HD21 LEU A 124       3.255  62.132 -16.853  0.00  0.00      A1    
ATOM   1316 HD22 LEU A 124       4.597  62.423 -18.039  0.00  0.00      A1    
ATOM   1317 HD23 LEU A 124       3.538  63.748 -17.518  0.00  0.00      A1    
ATOM   1318  C   LEU A 124       2.159  61.283 -21.711  0.00  0.00      A1    
ATOM   1319  O   LEU A 124       1.359  62.084 -22.167  0.00  0.00      A1    
ATOM   1320  N   THR A 125       3.221  61.020 -22.474  0.00  0.00      A1    
ATOM   1321  HN  THR A 125       3.825  60.311 -22.120  0.00  0.00      A1    
ATOM   1322  CA  THR A 125       3.542  61.533 -23.781  0.00  0.00      A1    
ATOM   1323  HA  THR A 125       3.619  62.603 -23.654  0.00  0.00      A1    
ATOM   1324  CB  THR A 125       4.803  60.898 -24.303  0.00  0.00      A1    
ATOM   1325  HB  THR A 125       4.748  59.829 -24.601  0.00  0.00      A1    
ATOM   1326  OG1 THR A 125       5.789  61.012 -23.219  0.00  0.00      A1    
ATOM   1327  HG1 THR A 125       5.765  60.244 -22.644  0.00  0.00      A1    
ATOM   1328  CG2 THR A 125       5.395  61.713 -25.478  0.00  0.00      A1    
ATOM   1329 HG21 THR A 125       6.365  61.260 -25.774  0.00  0.00      A1    
ATOM   1330 HG22 THR A 125       4.746  61.562 -26.367  0.00  0.00      A1    
ATOM   1331 HG23 THR A 125       5.379  62.800 -25.250  0.00  0.00      A1    
ATOM   1332  C   THR A 125       2.498  61.376 -24.934  0.00  0.00      A1    
ATOM   1333  O   THR A 125       2.174  62.302 -25.745  0.00  0.00      A1    
ATOM   1334  N   VAL A 126       1.883  60.176 -25.058  0.00  0.00      A1    
ATOM   1335  HN  VAL A 126       2.140  59.503 -24.369  0.00  0.00      A1    
ATOM   1336  CA  VAL A 126       0.871  59.904 -26.035  0.00  0.00      A1    
ATOM   1337  HA  VAL A 126       1.179  60.103 -27.050  0.00  0.00      A1    
ATOM   1338  CB  VAL A 126       0.654  58.344 -26.061  0.00  0.00      A1    
ATOM   1339  HB  VAL A 126       0.634  57.998 -25.006  0.00  0.00      A1    
ATOM   1340  CG1 VAL A 126      -0.574  57.908 -26.824  0.00  0.00      A1    
ATOM   1341 HG11 VAL A 126      -1.439  58.149 -26.170  0.00  0.00      A1    
ATOM   1342 HG12 VAL A 126      -0.864  58.407 -27.773  0.00  0.00      A1    
ATOM   1343 HG13 VAL A 126      -0.591  56.807 -26.973  0.00  0.00      A1    
ATOM   1344  CG2 VAL A 126       1.911  57.815 -26.793  0.00  0.00      A1    
ATOM   1345 HG21 VAL A 126       1.663  56.751 -26.995  0.00  0.00      A1    
ATOM   1346 HG22 VAL A 126       2.030  58.349 -27.760  0.00  0.00      A1    
ATOM   1347 HG23 VAL A 126       2.806  57.886 -26.138  0.00  0.00      A1    
ATOM   1348  C   VAL A 126      -0.411  60.667 -25.763  0.00  0.00      A1    
ATOM   1349  O   VAL A 126      -1.142  61.176 -26.626  0.00  0.00      A1    
ATOM   1350  N   ASN A 127      -0.738  60.814 -24.475  0.00  0.00      A1    
ATOM   1351  HN  ASN A 127      -0.156  60.282 -23.865  0.00  0.00      A1    
ATOM   1352  CA  ASN A 127      -1.886  61.654 -24.119  0.00  0.00      A1    
ATOM   1353  HA  ASN A 127      -2.716  61.436 -24.775  0.00  0.00      A1    
ATOM   1354  CB  ASN A 127      -2.277  61.264 -22.616  0.00  0.00      A1    
ATOM   1355  HB1 ASN A 127      -2.356  60.164 -22.751  0.00  0.00      A1    
ATOM   1356  HB2 ASN A 127      -1.460  61.539 -21.916  0.00  0.00      A1    
ATOM   1357  CG  ASN A 127      -3.516  61.927 -22.116  0.00  0.00      A1    
ATOM   1358  OD1 ASN A 127      -3.527  62.700 -21.160  0.00  0.00      A1    
ATOM   1359  ND2 ASN A 127      -4.656  61.660 -22.830  0.00  0.00      A1    
ATOM   1360 HD21 ASN A 127      -5.427  62.183 -22.466  0.00  0.00      A1    
ATOM   1361 HD22 ASN A 127      -4.667  60.904 -23.483  0.00  0.00      A1    
ATOM   1362  C   ASN A 127      -1.535  63.171 -24.299  0.00  0.00      A1    
ATOM   1363  O   ASN A 127      -2.370  63.966 -24.713  0.00  0.00      A1    
ATOM   1364  N   ARG A 128      -0.292  63.603 -24.051  0.00  0.00      A1    
ATOM   1365  HN  ARG A 128       0.428  62.949 -23.830  0.00  0.00      A1    
ATOM   1366  CA  ARG A 128       0.106  64.961 -24.168  0.00  0.00      A1    
ATOM   1367  HA  ARG A 128      -0.553  65.593 -23.590  0.00  0.00      A1    
ATOM   1368  CB  ARG A 128       1.495  65.180 -23.503  0.00  0.00      A1    
ATOM   1369  HB1 ARG A 128       1.390  64.980 -22.415  0.00  0.00      A1    
ATOM   1370  HB2 ARG A 128       2.207  64.436 -23.920  0.00  0.00      A1    
ATOM   1371  CG  ARG A 128       2.153  66.558 -23.739  0.00  0.00      A1    
ATOM   1372  HG1 ARG A 128       2.413  66.737 -24.804  0.00  0.00      A1    
ATOM   1373  HG2 ARG A 128       1.411  67.334 -23.453  0.00  0.00      A1    
ATOM   1374  CD  ARG A 128       3.401  66.712 -22.858  0.00  0.00      A1    
ATOM   1375  HD1 ARG A 128       3.758  67.762 -22.924  0.00  0.00      A1    
ATOM   1376  HD2 ARG A 128       3.201  66.520 -21.782  0.00  0.00      A1    
ATOM   1377  NE  ARG A 128       4.560  65.814 -23.419  0.00  0.00      A1    
ATOM   1378  HE  ARG A 128       4.719  65.701 -24.400  0.00  0.00      A1    
ATOM   1379  CZ  ARG A 128       5.420  65.086 -22.733  0.00  0.00      A1    
ATOM   1380  NH1 ARG A 128       5.386  64.916 -21.443  0.00  0.00      A1    
ATOM   1381 HH11 ARG A 128       4.781  65.437 -20.840  0.00  0.00      A1    
ATOM   1382 HH12 ARG A 128       6.122  64.349 -21.072  0.00  0.00      A1    
ATOM   1383  NH2 ARG A 128       6.338  64.304 -23.276  0.00  0.00      A1    
ATOM   1384 HH21 ARG A 128       6.819  63.584 -22.776  0.00  0.00      A1    
ATOM   1385 HH22 ARG A 128       6.455  64.341 -24.268  0.00  0.00      A1    
ATOM   1386  C   ARG A 128       0.016  65.531 -25.562  0.00  0.00      A1    
ATOM   1387  O   ARG A 128      -0.396  66.645 -25.786  0.00  0.00      A1    
ATOM   1388  N   TYR A 129       0.397  64.689 -26.523  0.00  0.00      A1    
ATOM   1389  HN  TYR A 129       0.916  63.868 -26.296  0.00  0.00      A1    
ATOM   1390  CA  TYR A 129       0.135  65.066 -27.861  0.00  0.00      A1    
ATOM   1391  HA  TYR A 129       0.542  66.057 -28.002  0.00  0.00      A1    
ATOM   1392  CB  TYR A 129       0.926  64.082 -28.761  0.00  0.00      A1    
ATOM   1393  HB1 TYR A 129       0.745  63.038 -28.427  0.00  0.00      A1    
ATOM   1394  HB2 TYR A 129       0.557  64.165 -29.806  0.00  0.00      A1    
ATOM   1395  CG  TYR A 129       2.402  64.403 -28.823  0.00  0.00      A1    
ATOM   1396  CD1 TYR A 129       3.311  63.390 -28.549  0.00  0.00      A1    
ATOM   1397  HD1 TYR A 129       3.028  62.374 -28.317  0.00  0.00      A1    
ATOM   1398  CE1 TYR A 129       4.673  63.757 -28.738  0.00  0.00      A1    
ATOM   1399  HE1 TYR A 129       5.368  62.979 -28.458  0.00  0.00      A1    
ATOM   1400  CZ  TYR A 129       5.103  64.956 -29.222  0.00  0.00      A1    
ATOM   1401  OH  TYR A 129       6.480  65.182 -29.512  0.00  0.00      A1    
ATOM   1402  HH  TYR A 129       6.859  64.300 -29.508  0.00  0.00      A1    
ATOM   1403  CD2 TYR A 129       2.829  65.680 -29.281  0.00  0.00      A1    
ATOM   1404  HD2 TYR A 129       2.168  66.516 -29.456  0.00  0.00      A1    
ATOM   1405  CE2 TYR A 129       4.206  65.962 -29.432  0.00  0.00      A1    
ATOM   1406  HE2 TYR A 129       4.492  66.849 -29.978  0.00  0.00      A1    
ATOM   1407  C   TYR A 129      -1.291  65.163 -28.213  0.00  0.00      A1    
ATOM   1408  O   TYR A 129      -1.723  66.134 -28.878  0.00  0.00      A1    
ATOM   1409  N   GLN A 130      -2.048  64.114 -27.844  0.00  0.00      A1    
ATOM   1410  HN  GLN A 130      -1.612  63.388 -27.317  0.00  0.00      A1    
ATOM   1411  CA  GLN A 130      -3.483  63.917 -28.273  0.00  0.00      A1    
ATOM   1412  HA  GLN A 130      -3.504  63.851 -29.351  0.00  0.00      A1    
ATOM   1413  CB  GLN A 130      -4.041  62.567 -27.738  0.00  0.00      A1    
ATOM   1414  HB1 GLN A 130      -3.556  61.751 -28.315  0.00  0.00      A1    
ATOM   1415  HB2 GLN A 130      -3.598  62.401 -26.732  0.00  0.00      A1    
ATOM   1416  CG  GLN A 130      -5.559  62.325 -27.559  0.00  0.00      A1    
ATOM   1417  HG1 GLN A 130      -5.884  63.095 -26.827  0.00  0.00      A1    
ATOM   1418  HG2 GLN A 130      -6.070  62.519 -28.526  0.00  0.00      A1    
ATOM   1419  CD  GLN A 130      -5.893  60.932 -27.001  0.00  0.00      A1    
ATOM   1420  OE1 GLN A 130      -5.879  60.623 -25.779  0.00  0.00      A1    
ATOM   1421  NE2 GLN A 130      -6.245  60.027 -27.925  0.00  0.00      A1    
ATOM   1422 HE21 GLN A 130      -6.503  59.100 -27.653  0.00  0.00      A1    
ATOM   1423 HE22 GLN A 130      -6.343  60.221 -28.901  0.00  0.00      A1    
ATOM   1424  C   GLN A 130      -4.423  65.043 -27.922  0.00  0.00      A1    
ATOM   1425  O   GLN A 130      -5.160  65.492 -28.741  0.00  0.00      A1    
ATOM   1426  N   LYS A 131      -4.297  65.513 -26.677  0.00  0.00      A1    
ATOM   1427  HN  LYS A 131      -3.728  65.026 -26.019  0.00  0.00      A1    
ATOM   1428  CA  LYS A 131      -5.081  66.616 -26.130  0.00  0.00      A1    
ATOM   1429  HA  LYS A 131      -5.865  66.903 -26.814  0.00  0.00      A1    
ATOM   1430  CB  LYS A 131      -5.495  66.159 -24.713  0.00  0.00      A1    
ATOM   1431  HB1 LYS A 131      -4.629  66.113 -24.019  0.00  0.00      A1    
ATOM   1432  HB2 LYS A 131      -6.164  66.906 -24.235  0.00  0.00      A1    
ATOM   1433  CG  LYS A 131      -6.248  64.864 -24.744  0.00  0.00      A1    
ATOM   1434  HG1 LYS A 131      -5.566  64.029 -25.012  0.00  0.00      A1    
ATOM   1435  HG2 LYS A 131      -6.616  64.682 -23.712  0.00  0.00      A1    
ATOM   1436  CD  LYS A 131      -7.448  64.730 -25.697  0.00  0.00      A1    
ATOM   1437  HD1 LYS A 131      -7.040  64.884 -26.718  0.00  0.00      A1    
ATOM   1438  HD2 LYS A 131      -7.873  63.739 -25.425  0.00  0.00      A1    
ATOM   1439  CE  LYS A 131      -8.536  65.861 -25.576  0.00  0.00      A1    
ATOM   1440  HE1 LYS A 131      -8.900  65.757 -24.532  0.00  0.00      A1    
ATOM   1441  HE2 LYS A 131      -8.101  66.871 -25.732  0.00  0.00      A1    
ATOM   1442  NZ  LYS A 131      -9.585  65.552 -26.539  0.00  0.00      A1    
ATOM   1443  HZ1 LYS A 131      -9.358  65.825 -27.516  0.00  0.00      A1    
ATOM   1444  HZ2 LYS A 131     -10.451  66.086 -26.325  0.00  0.00      A1    
ATOM   1445  HZ3 LYS A 131      -9.804  64.535 -26.553  0.00  0.00      A1    
ATOM   1446  C   LYS A 131      -4.261  67.866 -25.947  0.00  0.00      A1    
ATOM   1447  O   LYS A 131      -4.845  68.802 -25.346  0.00  0.00      A1    
ATOM   1448  N   LEU A 132      -3.037  67.985 -26.560  0.00  0.00      A1    
ATOM   1449  HN  LEU A 132      -2.871  67.278 -27.244  0.00  0.00      A1    
ATOM   1450  CA  LEU A 132      -2.083  69.095 -26.567  0.00  0.00      A1    
ATOM   1451  HA  LEU A 132      -1.119  68.707 -26.860  0.00  0.00      A1    
ATOM   1452  CB  LEU A 132      -2.393  70.311 -27.541  0.00  0.00      A1    
ATOM   1453  HB1 LEU A 132      -3.441  70.669 -27.455  0.00  0.00      A1    
ATOM   1454  HB2 LEU A 132      -1.548  71.015 -27.385  0.00  0.00      A1    
ATOM   1455  CG  LEU A 132      -2.238  69.924 -29.066  0.00  0.00      A1    
ATOM   1456  HG  LEU A 132      -1.626  69.001 -29.163  0.00  0.00      A1    
ATOM   1457  CD1 LEU A 132      -3.559  69.620 -29.752  0.00  0.00      A1    
ATOM   1458 HD11 LEU A 132      -3.436  69.425 -30.838  0.00  0.00      A1    
ATOM   1459 HD12 LEU A 132      -4.102  68.754 -29.317  0.00  0.00      A1    
ATOM   1460 HD13 LEU A 132      -4.211  70.517 -29.689  0.00  0.00      A1    
ATOM   1461  CD2 LEU A 132      -1.578  71.169 -29.610  0.00  0.00      A1    
ATOM   1462 HD21 LEU A 132      -1.407  71.025 -30.698  0.00  0.00      A1    
ATOM   1463 HD22 LEU A 132      -2.260  72.019 -29.395  0.00  0.00      A1    
ATOM   1464 HD23 LEU A 132      -0.569  71.410 -29.213  0.00  0.00      A1    
ATOM   1465  C   LEU A 132      -1.840  69.670 -25.171  0.00  0.00      A1    
ATOM   1466  O   LEU A 132      -2.262  70.797 -24.901  0.00  0.00      A1    
ATOM   1467  N   LEU A 133      -1.199  68.856 -24.262  0.00  0.00      A1    
ATOM   1468  HN  LEU A 133      -1.033  67.923 -24.571  0.00  0.00      A1    
ATOM   1469  CA  LEU A 133      -0.966  69.330 -22.846  0.00  0.00      A1    
ATOM   1470  HA  LEU A 133      -1.826  69.842 -22.439  0.00  0.00      A1    
ATOM   1471  CB  LEU A 133      -0.968  68.210 -21.815  0.00  0.00      A1    
ATOM   1472  HB1 LEU A 133      -0.222  67.450 -22.128  0.00  0.00      A1    
ATOM   1473  HB2 LEU A 133      -0.623  68.604 -20.835  0.00  0.00      A1    
ATOM   1474  CG  LEU A 133      -2.288  67.423 -21.824  0.00  0.00      A1    
ATOM   1475  HG  LEU A 133      -2.436  67.152 -22.891  0.00  0.00      A1    
ATOM   1476  CD1 LEU A 133      -2.187  66.137 -20.963  0.00  0.00      A1    
ATOM   1477 HD11 LEU A 133      -2.193  66.379 -19.879  0.00  0.00      A1    
ATOM   1478 HD12 LEU A 133      -3.001  65.401 -21.136  0.00  0.00      A1    
ATOM   1479 HD13 LEU A 133      -1.196  65.661 -21.121  0.00  0.00      A1    
ATOM   1480  CD2 LEU A 133      -3.561  68.236 -21.351  0.00  0.00      A1    
ATOM   1481 HD21 LEU A 133      -3.311  68.515 -20.305  0.00  0.00      A1    
ATOM   1482 HD22 LEU A 133      -3.760  69.114 -22.003  0.00  0.00      A1    
ATOM   1483 HD23 LEU A 133      -4.438  67.556 -21.312  0.00  0.00      A1    
ATOM   1484  C   LEU A 133       0.252  70.267 -22.662  0.00  0.00      A1    
ATOM   1485  O   LEU A 133       1.493  69.872 -22.713  0.00  0.00      A1    
ATOM   1486  N   GLY A 134      -0.005  71.582 -22.509  0.00  0.00      A1    
ATOM   1487  HN  GLY A 134      -0.934  71.928 -22.607  0.00  0.00      A1    
ATOM   1488  CA  GLY A 134       0.984  72.687 -22.367  0.00  0.00      A1    
ATOM   1489  HA1 GLY A 134       1.712  72.381 -21.631  0.00  0.00      A1    
ATOM   1490  HA2 GLY A 134       0.455  73.567 -22.031  0.00  0.00      A1    
ATOM   1491  C   GLY A 134       1.829  72.913 -23.546  0.00  0.00      A1    
ATOM   1492  O   GLY A 134       2.977  73.230 -23.428  0.00  0.00      A1    
ATOM   1493  N   THR A 135       1.317  72.684 -24.778  0.00  0.00      A1    
ATOM   1494  HN  THR A 135       0.354  72.546 -24.999  0.00  0.00      A1    
ATOM   1495  CA  THR A 135       2.108  72.604 -26.015  0.00  0.00      A1    
ATOM   1496  HA  THR A 135       2.916  73.305 -25.866  0.00  0.00      A1    
ATOM   1497  CB  THR A 135       2.592  71.137 -26.286  0.00  0.00      A1    
ATOM   1498  HB  THR A 135       3.067  70.773 -25.350  0.00  0.00      A1    
ATOM   1499  OG1 THR A 135       3.633  70.989 -27.320  0.00  0.00      A1    
ATOM   1500  HG1 THR A 135       4.348  71.493 -26.924  0.00  0.00      A1    
ATOM   1501  CG2 THR A 135       1.432  70.278 -26.571  0.00  0.00      A1    
ATOM   1502 HG21 THR A 135       0.633  70.334 -25.800  0.00  0.00      A1    
ATOM   1503 HG22 THR A 135       0.861  70.419 -27.514  0.00  0.00      A1    
ATOM   1504 HG23 THR A 135       1.728  69.211 -26.480  0.00  0.00      A1    
ATOM   1505  C   THR A 135       1.226  73.117 -27.125  0.00  0.00      A1    
ATOM   1506  O   THR A 135      -0.036  73.055 -27.083  0.00  0.00      A1    
ATOM   1507  N   GLN A 136       1.755  73.733 -28.196  0.00  0.00      A1    
ATOM   1508  HN  GLN A 136       2.715  73.906 -28.403  0.00  0.00      A1    
ATOM   1509  CA  GLN A 136       0.898  74.288 -29.260  0.00  0.00      A1    
ATOM   1510  HA  GLN A 136      -0.077  73.826 -29.312  0.00  0.00      A1    
ATOM   1511  CB  GLN A 136       0.352  75.671 -29.101  0.00  0.00      A1    
ATOM   1512  HB1 GLN A 136      -0.089  76.000 -30.066  0.00  0.00      A1    
ATOM   1513  HB2 GLN A 136      -0.518  75.521 -28.427  0.00  0.00      A1    
ATOM   1514  CG  GLN A 136       1.309  76.748 -28.495  0.00  0.00      A1    
ATOM   1515  HG1 GLN A 136       1.517  76.527 -27.426  0.00  0.00      A1    
ATOM   1516  HG2 GLN A 136       2.283  76.745 -29.030  0.00  0.00      A1    
ATOM   1517  CD  GLN A 136       0.827  78.264 -28.594  0.00  0.00      A1    
ATOM   1518  OE1 GLN A 136       1.676  79.024 -29.064  0.00  0.00      A1    
ATOM   1519  NE2 GLN A 136      -0.487  78.542 -28.336  0.00  0.00      A1    
ATOM   1520 HE21 GLN A 136      -0.678  79.520 -28.250  0.00  0.00      A1    
ATOM   1521 HE22 GLN A 136      -1.012  77.866 -27.819  0.00  0.00      A1    
ATOM   1522  C   GLN A 136       1.487  74.101 -30.646  0.00  0.00      A1    
ATOM   1523  O   GLN A 136       2.652  74.157 -30.893  0.00  0.00      A1    
ATOM   1524  N   TYR A 137       0.669  73.787 -31.652  0.00  0.00      A1    
ATOM   1525  HN  TYR A 137      -0.304  73.917 -31.477  0.00  0.00      A1    
ATOM   1526  CA  TYR A 137       1.082  73.486 -33.047  0.00  0.00      A1    
ATOM   1527  HA  TYR A 137       0.203  73.153 -33.580  0.00  0.00      A1    
ATOM   1528  CB  TYR A 137       1.590  74.765 -33.818  0.00  0.00      A1    
ATOM   1529  HB1 TYR A 137       2.592  75.028 -33.415  0.00  0.00      A1    
ATOM   1530  HB2 TYR A 137       1.652  74.535 -34.903  0.00  0.00      A1    
ATOM   1531  CG  TYR A 137       0.630  75.938 -33.639  0.00  0.00      A1    
ATOM   1532  CD1 TYR A 137      -0.498  76.031 -34.394  0.00  0.00      A1    
ATOM   1533  HD1 TYR A 137      -0.623  75.337 -35.212  0.00  0.00      A1    
ATOM   1534  CE1 TYR A 137      -1.464  76.985 -33.989  0.00  0.00      A1    
ATOM   1535  HE1 TYR A 137      -2.410  77.059 -34.504  0.00  0.00      A1    
ATOM   1536  CZ  TYR A 137      -1.186  77.911 -32.974  0.00  0.00      A1    
ATOM   1537  OH  TYR A 137      -2.031  78.984 -32.515  0.00  0.00      A1    
ATOM   1538  HH  TYR A 137      -2.697  79.209 -33.169  0.00  0.00      A1    
ATOM   1539  CD2 TYR A 137       0.902  76.826 -32.614  0.00  0.00      A1    
ATOM   1540  HD2 TYR A 137       1.810  76.811 -32.029  0.00  0.00      A1    
ATOM   1541  CE2 TYR A 137      -0.015  77.854 -32.367  0.00  0.00      A1    
ATOM   1542  HE2 TYR A 137       0.196  78.619 -31.634  0.00  0.00      A1    
ATOM   1543  C   TYR A 137       2.032  72.301 -33.280  0.00  0.00      A1    
ATOM   1544  O   TYR A 137       3.097  72.436 -33.920  0.00  0.00      A1    
ATOM   1545  N   ILE A 138       1.682  71.085 -32.731  0.00  0.00      A1    
ATOM   1546  HN  ILE A 138       0.836  71.130 -32.205  0.00  0.00      A1    
ATOM   1547  CA  ILE A 138       2.508  69.871 -32.711  0.00  0.00      A1    
ATOM   1548  HA  ILE A 138       3.509  70.201 -32.479  0.00  0.00      A1    
ATOM   1549  CB  ILE A 138       2.149  68.840 -31.631  0.00  0.00      A1    
ATOM   1550  HB  ILE A 138       2.877  68.004 -31.703  0.00  0.00      A1    
ATOM   1551  CG2 ILE A 138       2.211  69.577 -30.180  0.00  0.00      A1    
ATOM   1552 HG21 ILE A 138       1.472  70.392 -30.024  0.00  0.00      A1    
ATOM   1553 HG22 ILE A 138       1.928  68.839 -29.400  0.00  0.00      A1    
ATOM   1554 HG23 ILE A 138       3.248  69.914 -29.964  0.00  0.00      A1    
ATOM   1555  CG1 ILE A 138       0.698  68.201 -31.753  0.00  0.00      A1    
ATOM   1556 HG11 ILE A 138       0.187  68.318 -30.773  0.00  0.00      A1    
ATOM   1557 HG12 ILE A 138       0.205  68.932 -32.429  0.00  0.00      A1    
ATOM   1558  CD  ILE A 138       0.562  66.733 -32.111  0.00  0.00      A1    
ATOM   1559  HD1 ILE A 138       1.069  66.069 -31.379  0.00  0.00      A1    
ATOM   1560  HD2 ILE A 138      -0.530  66.531 -32.148  0.00  0.00      A1    
ATOM   1561  HD3 ILE A 138       0.936  66.572 -33.144  0.00  0.00      A1    
ATOM   1562  C   ILE A 138       2.606  69.054 -34.085  0.00  0.00      A1    
ATOM   1563  O   ILE A 138       1.675  69.024 -34.936  0.00  0.00      A1    
ATOM   1564  N   SER A 139       3.713  68.202 -34.240  0.00  0.00      A1    
ATOM   1565  HN  SER A 139       4.393  68.139 -33.513  0.00  0.00      A1    
ATOM   1566  CA  SER A 139       3.952  67.502 -35.447  0.00  0.00      A1    
ATOM   1567  HA  SER A 139       3.451  68.053 -36.229  0.00  0.00      A1    
ATOM   1568  CB  SER A 139       5.485  67.362 -35.805  0.00  0.00      A1    
ATOM   1569  HB1 SER A 139       5.921  68.329 -36.134  0.00  0.00      A1    
ATOM   1570  HB2 SER A 139       6.164  67.052 -34.982  0.00  0.00      A1    
ATOM   1571  OG  SER A 139       5.683  66.515 -36.920  0.00  0.00      A1    
ATOM   1572  HG1 SER A 139       6.629  66.454 -37.070  0.00  0.00      A1    
ATOM   1573  C   SER A 139       3.401  66.110 -35.310  0.00  0.00      A1    
ATOM   1574  O   SER A 139       3.683  65.389 -34.386  0.00  0.00      A1    
ATOM   1575  N   LYS A 140       2.569  65.657 -36.295  0.00  0.00      A1    
ATOM   1576  HN  LYS A 140       2.454  66.098 -37.182  0.00  0.00      A1    
ATOM   1577  CA  LYS A 140       1.862  64.382 -36.251  0.00  0.00      A1    
ATOM   1578  HA  LYS A 140       1.547  64.300 -35.221  0.00  0.00      A1    
ATOM   1579  CB  LYS A 140       0.676  64.252 -37.151  0.00  0.00      A1    
ATOM   1580  HB1 LYS A 140       1.148  64.592 -38.098  0.00  0.00      A1    
ATOM   1581  HB2 LYS A 140       0.367  63.219 -37.416  0.00  0.00      A1    
ATOM   1582  CG  LYS A 140      -0.489  65.261 -37.001  0.00  0.00      A1    
ATOM   1583  HG1 LYS A 140      -0.257  66.323 -37.232  0.00  0.00      A1    
ATOM   1584  HG2 LYS A 140      -1.265  64.755 -37.615  0.00  0.00      A1    
ATOM   1585  CD  LYS A 140      -1.061  65.208 -35.541  0.00  0.00      A1    
ATOM   1586  HD1 LYS A 140      -0.906  64.179 -35.151  0.00  0.00      A1    
ATOM   1587  HD2 LYS A 140      -0.369  65.839 -34.943  0.00  0.00      A1    
ATOM   1588  CE  LYS A 140      -2.560  65.616 -35.396  0.00  0.00      A1    
ATOM   1589  HE1 LYS A 140      -3.112  64.844 -35.975  0.00  0.00      A1    
ATOM   1590  HE2 LYS A 140      -2.919  65.474 -34.354  0.00  0.00      A1    
ATOM   1591  NZ  LYS A 140      -2.850  66.941 -35.837  0.00  0.00      A1    
ATOM   1592  HZ1 LYS A 140      -2.095  67.533 -35.434  0.00  0.00      A1    
ATOM   1593  HZ2 LYS A 140      -3.812  67.210 -35.548  0.00  0.00      A1    
ATOM   1594  HZ3 LYS A 140      -2.767  67.016 -36.871  0.00  0.00      A1    
ATOM   1595  C   LYS A 140       2.855  63.307 -36.509  0.00  0.00      A1    
ATOM   1596  O   LYS A 140       2.742  62.164 -36.027  0.00  0.00      A1    
ATOM   1597  N   GLN A 141       3.997  63.587 -37.229  0.00  0.00      A1    
ATOM   1598  HN  GLN A 141       4.096  64.493 -37.632  0.00  0.00      A1    
ATOM   1599  CA  GLN A 141       5.021  62.694 -37.545  0.00  0.00      A1    
ATOM   1600  HA  GLN A 141       4.620  61.815 -38.027  0.00  0.00      A1    
ATOM   1601  CB  GLN A 141       5.947  63.227 -38.670  0.00  0.00      A1    
ATOM   1602  HB1 GLN A 141       6.781  63.893 -38.360  0.00  0.00      A1    
ATOM   1603  HB2 GLN A 141       6.417  62.351 -39.167  0.00  0.00      A1    
ATOM   1604  CG  GLN A 141       5.105  63.849 -39.835  0.00  0.00      A1    
ATOM   1605  HG1 GLN A 141       4.472  64.698 -39.498  0.00  0.00      A1    
ATOM   1606  HG2 GLN A 141       5.748  64.265 -40.640  0.00  0.00      A1    
ATOM   1607  CD  GLN A 141       4.110  62.943 -40.483  0.00  0.00      A1    
ATOM   1608  OE1 GLN A 141       2.926  63.187 -40.487  0.00  0.00      A1    
ATOM   1609  NE2 GLN A 141       4.598  61.920 -41.242  0.00  0.00      A1    
ATOM   1610 HE21 GLN A 141       4.024  61.208 -41.647  0.00  0.00      A1    
ATOM   1611 HE22 GLN A 141       5.593  61.896 -41.337  0.00  0.00      A1    
ATOM   1612  C   GLN A 141       5.731  62.357 -36.264  0.00  0.00      A1    
ATOM   1613  O   GLN A 141       5.990  61.220 -35.942  0.00  0.00      A1    
ATOM   1614  N   GLU A 142       5.969  63.351 -35.356  0.00  0.00      A1    
ATOM   1615  HN  GLU A 142       5.798  64.306 -35.588  0.00  0.00      A1    
ATOM   1616  CA  GLU A 142       6.427  63.351 -33.928  0.00  0.00      A1    
ATOM   1617  HA  GLU A 142       7.343  62.792 -34.050  0.00  0.00      A1    
ATOM   1618  CB  GLU A 142       6.833  64.797 -33.413  0.00  0.00      A1    
ATOM   1619  HB1 GLU A 142       6.019  65.518 -33.644  0.00  0.00      A1    
ATOM   1620  HB2 GLU A 142       6.945  64.740 -32.310  0.00  0.00      A1    
ATOM   1621  CG  GLU A 142       8.304  65.204 -33.886  0.00  0.00      A1    
ATOM   1622  HG1 GLU A 142       8.955  64.353 -33.593  0.00  0.00      A1    
ATOM   1623  HG2 GLU A 142       8.391  65.325 -34.987  0.00  0.00      A1    
ATOM   1624  CD  GLU A 142       8.749  66.455 -33.164  0.00  0.00      A1    
ATOM   1625  OE1 GLU A 142       9.599  66.372 -32.229  0.00  0.00      A1    
ATOM   1626  OE2 GLU A 142       8.241  67.522 -33.544  0.00  0.00      A1    
ATOM   1627  C   GLU A 142       5.602  62.449 -32.972  0.00  0.00      A1    
ATOM   1628  O   GLU A 142       6.039  61.713 -32.136  0.00  0.00      A1    
ATOM   1629  N   TYR A 143       4.220  62.522 -33.144  0.00  0.00      A1    
ATOM   1630  HN  TYR A 143       3.786  63.236 -33.688  0.00  0.00      A1    
ATOM   1631  CA  TYR A 143       3.301  61.790 -32.368  0.00  0.00      A1    
ATOM   1632  HA  TYR A 143       3.518  61.955 -31.323  0.00  0.00      A1    
ATOM   1633  CB  TYR A 143       1.782  62.351 -32.579  0.00  0.00      A1    
ATOM   1634  HB1 TYR A 143       1.790  63.341 -32.075  0.00  0.00      A1    
ATOM   1635  HB2 TYR A 143       1.731  62.385 -33.689  0.00  0.00      A1    
ATOM   1636  CG  TYR A 143       0.577  61.606 -32.092  0.00  0.00      A1    
ATOM   1637  CD1 TYR A 143      -0.590  61.399 -32.853  0.00  0.00      A1    
ATOM   1638  HD1 TYR A 143      -0.488  61.748 -33.870  0.00  0.00      A1    
ATOM   1639  CE1 TYR A 143      -1.725  60.893 -32.243  0.00  0.00      A1    
ATOM   1640  HE1 TYR A 143      -2.633  60.747 -32.808  0.00  0.00      A1    
ATOM   1641  CZ  TYR A 143      -1.681  60.541 -30.932  0.00  0.00      A1    
ATOM   1642  OH  TYR A 143      -2.824  59.945 -30.269  0.00  0.00      A1    
ATOM   1643  HH  TYR A 143      -3.616  60.307 -30.673  0.00  0.00      A1    
ATOM   1644  CD2 TYR A 143       0.692  61.103 -30.782  0.00  0.00      A1    
ATOM   1645  HD2 TYR A 143       1.532  61.284 -30.127  0.00  0.00      A1    
ATOM   1646  CE2 TYR A 143      -0.534  60.601 -30.217  0.00  0.00      A1    
ATOM   1647  HE2 TYR A 143      -0.603  60.246 -29.200  0.00  0.00      A1    
ATOM   1648  C   TYR A 143       3.258  60.255 -32.613  0.00  0.00      A1    
ATOM   1649  O   TYR A 143       3.243  59.473 -31.652  0.00  0.00      A1    
ATOM   1650  N   ASP A 144       3.444  59.906 -33.901  0.00  0.00      A1    
ATOM   1651  HN  ASP A 144       3.511  60.596 -34.617  0.00  0.00      A1    
ATOM   1652  CA  ASP A 144       3.731  58.555 -34.332  0.00  0.00      A1    
ATOM   1653  HA  ASP A 144       2.968  57.934 -33.885  0.00  0.00      A1    
ATOM   1654  CB  ASP A 144       3.796  58.385 -35.851  0.00  0.00      A1    
ATOM   1655  HB1 ASP A 144       4.424  59.164 -36.334  0.00  0.00      A1    
ATOM   1656  HB2 ASP A 144       4.095  57.363 -36.169  0.00  0.00      A1    
ATOM   1657  CG  ASP A 144       2.347  58.500 -36.378  0.00  0.00      A1    
ATOM   1658  OD1 ASP A 144       1.437  57.855 -35.812  0.00  0.00      A1    
ATOM   1659  OD2 ASP A 144       2.106  59.121 -37.456  0.00  0.00      A1    
ATOM   1660  C   ASP A 144       4.941  57.917 -33.701  0.00  0.00      A1    
ATOM   1661  O   ASP A 144       5.000  56.674 -33.395  0.00  0.00      A1    
ATOM   1662  N   GLN A 145       5.968  58.729 -33.580  0.00  0.00      A1    
ATOM   1663  HN  GLN A 145       5.907  59.682 -33.867  0.00  0.00      A1    
ATOM   1664  CA  GLN A 145       7.153  58.339 -32.812  0.00  0.00      A1    
ATOM   1665  HA  GLN A 145       7.417  57.348 -33.151  0.00  0.00      A1    
ATOM   1666  CB  GLN A 145       8.289  59.344 -33.231  0.00  0.00      A1    
ATOM   1667  HB1 GLN A 145       7.761  60.317 -33.324  0.00  0.00      A1    
ATOM   1668  HB2 GLN A 145       9.093  59.404 -32.466  0.00  0.00      A1    
ATOM   1669  CG  GLN A 145       8.998  59.203 -34.591  0.00  0.00      A1    
ATOM   1670  HG1 GLN A 145       8.339  59.523 -35.426  0.00  0.00      A1    
ATOM   1671  HG2 GLN A 145       9.779  59.964 -34.805  0.00  0.00      A1    
ATOM   1672  CD  GLN A 145       9.600  57.837 -34.692  0.00  0.00      A1    
ATOM   1673  OE1 GLN A 145       9.079  56.939 -35.377  0.00  0.00      A1    
ATOM   1674  NE2 GLN A 145      10.847  57.679 -34.105  0.00  0.00      A1    
ATOM   1675 HE21 GLN A 145      11.300  58.458 -33.670  0.00  0.00      A1    
ATOM   1676 HE22 GLN A 145      11.413  56.879 -34.301  0.00  0.00      A1    
ATOM   1677  C   GLN A 145       6.963  58.221 -31.294  0.00  0.00      A1    
ATOM   1678  O   GLN A 145       7.550  57.295 -30.688  0.00  0.00      A1    
ATOM   1679  N   ALA A 146       6.134  59.052 -30.652  0.00  0.00      A1    
ATOM   1680  HN  ALA A 146       5.702  59.831 -31.101  0.00  0.00      A1    
ATOM   1681  CA  ALA A 146       5.757  58.826 -29.279  0.00  0.00      A1    
ATOM   1682  HA  ALA A 146       6.610  58.625 -28.649  0.00  0.00      A1    
ATOM   1683  CB  ALA A 146       5.032  60.044 -28.768  0.00  0.00      A1    
ATOM   1684  HB1 ALA A 146       5.703  60.928 -28.709  0.00  0.00      A1    
ATOM   1685  HB2 ALA A 146       4.305  60.520 -29.461  0.00  0.00      A1    
ATOM   1686  HB3 ALA A 146       4.612  59.995 -27.741  0.00  0.00      A1    
ATOM   1687  C   ALA A 146       4.894  57.550 -29.033  0.00  0.00      A1    
ATOM   1688  O   ALA A 146       5.098  56.884 -28.044  0.00  0.00      A1    
ATOM   1689  N   LEU A 147       3.993  57.171 -29.903  0.00  0.00      A1    
ATOM   1690  HN  LEU A 147       3.759  57.743 -30.685  0.00  0.00      A1    
ATOM   1691  CA  LEU A 147       3.385  55.859 -29.922  0.00  0.00      A1    
ATOM   1692  HA  LEU A 147       2.996  55.669 -28.933  0.00  0.00      A1    
ATOM   1693  CB  LEU A 147       2.164  55.761 -30.945  0.00  0.00      A1    
ATOM   1694  HB1 LEU A 147       2.588  56.042 -31.933  0.00  0.00      A1    
ATOM   1695  HB2 LEU A 147       1.899  54.682 -30.965  0.00  0.00      A1    
ATOM   1696  CG  LEU A 147       0.936  56.588 -30.671  0.00  0.00      A1    
ATOM   1697  HG  LEU A 147       1.201  57.395 -29.955  0.00  0.00      A1    
ATOM   1698  CD1 LEU A 147       0.361  57.289 -31.903  0.00  0.00      A1    
ATOM   1699 HD11 LEU A 147       1.033  58.143 -32.137  0.00  0.00      A1    
ATOM   1700 HD12 LEU A 147       0.263  56.634 -32.794  0.00  0.00      A1    
ATOM   1701 HD13 LEU A 147      -0.627  57.718 -31.631  0.00  0.00      A1    
ATOM   1702  CD2 LEU A 147      -0.147  55.637 -30.036  0.00  0.00      A1    
ATOM   1703 HD21 LEU A 147      -0.380  54.859 -30.793  0.00  0.00      A1    
ATOM   1704 HD22 LEU A 147       0.239  55.221 -29.081  0.00  0.00      A1    
ATOM   1705 HD23 LEU A 147      -1.022  56.276 -29.794  0.00  0.00      A1    
ATOM   1706  C   LEU A 147       4.368  54.691 -30.150  0.00  0.00      A1    
ATOM   1707  O   LEU A 147       4.405  53.777 -29.354  0.00  0.00      A1    
ATOM   1708  N   ALA A 148       5.297  54.736 -31.130  0.00  0.00      A1    
ATOM   1709  HN  ALA A 148       5.200  55.337 -31.920  0.00  0.00      A1    
ATOM   1710  CA  ALA A 148       6.422  53.799 -31.214  0.00  0.00      A1    
ATOM   1711  HA  ALA A 148       5.951  52.855 -31.442  0.00  0.00      A1    
ATOM   1712  CB  ALA A 148       7.262  54.363 -32.360  0.00  0.00      A1    
ATOM   1713  HB1 ALA A 148       8.085  53.672 -32.640  0.00  0.00      A1    
ATOM   1714  HB2 ALA A 148       6.628  54.445 -33.269  0.00  0.00      A1    
ATOM   1715  HB3 ALA A 148       7.743  55.340 -32.139  0.00  0.00      A1    
ATOM   1716  C   ALA A 148       7.243  53.693 -29.901  0.00  0.00      A1    
ATOM   1717  O   ALA A 148       7.624  52.570 -29.522  0.00  0.00      A1    
ATOM   1718  N   ASP A 149       7.538  54.805 -29.218  0.00  0.00      A1    
ATOM   1719  HN  ASP A 149       7.317  55.736 -29.497  0.00  0.00      A1    
ATOM   1720  CA  ASP A 149       8.316  54.781 -27.996  0.00  0.00      A1    
ATOM   1721  HA  ASP A 149       9.193  54.177 -28.171  0.00  0.00      A1    
ATOM   1722  CB  ASP A 149       8.768  56.231 -27.501  0.00  0.00      A1    
ATOM   1723  HB1 ASP A 149       7.863  56.875 -27.499  0.00  0.00      A1    
ATOM   1724  HB2 ASP A 149       9.154  56.170 -26.461  0.00  0.00      A1    
ATOM   1725  CG  ASP A 149       9.892  56.882 -28.303  0.00  0.00      A1    
ATOM   1726  OD1 ASP A 149      10.735  56.136 -28.812  0.00  0.00      A1    
ATOM   1727  OD2 ASP A 149       9.986  58.171 -28.260  0.00  0.00      A1    
ATOM   1728  C   ASP A 149       7.479  54.123 -26.860  0.00  0.00      A1    
ATOM   1729  O   ASP A 149       7.932  53.290 -26.055  0.00  0.00      A1    
ATOM   1730  N   ALA A 150       6.132  54.350 -26.829  0.00  0.00      A1    
ATOM   1731  HN  ALA A 150       5.787  55.071 -27.425  0.00  0.00      A1    
ATOM   1732  CA  ALA A 150       5.154  53.754 -25.886  0.00  0.00      A1    
ATOM   1733  HA  ALA A 150       5.578  53.860 -24.898  0.00  0.00      A1    
ATOM   1734  CB  ALA A 150       3.751  54.438 -25.953  0.00  0.00      A1    
ATOM   1735  HB1 ALA A 150       3.352  54.345 -26.986  0.00  0.00      A1    
ATOM   1736  HB2 ALA A 150       3.100  53.722 -25.409  0.00  0.00      A1    
ATOM   1737  HB3 ALA A 150       3.707  55.520 -25.706  0.00  0.00      A1    
ATOM   1738  C   ALA A 150       5.027  52.194 -26.091  0.00  0.00      A1    
ATOM   1739  O   ALA A 150       5.068  51.316 -25.151  0.00  0.00      A1    
ATOM   1740  N   GLN A 151       4.946  51.756 -27.347  0.00  0.00      A1    
ATOM   1741  HN  GLN A 151       4.903  52.475 -28.035  0.00  0.00      A1    
ATOM   1742  CA  GLN A 151       5.163  50.402 -27.790  0.00  0.00      A1    
ATOM   1743  HA  GLN A 151       4.530  49.761 -27.195  0.00  0.00      A1    
ATOM   1744  CB  GLN A 151       4.856  50.351 -29.300  0.00  0.00      A1    
ATOM   1745  HB1 GLN A 151       5.515  51.039 -29.870  0.00  0.00      A1    
ATOM   1746  HB2 GLN A 151       5.095  49.307 -29.594  0.00  0.00      A1    
ATOM   1747  CG  GLN A 151       3.391  50.551 -29.702  0.00  0.00      A1    
ATOM   1748  HG1 GLN A 151       3.126  51.630 -29.707  0.00  0.00      A1    
ATOM   1749  HG2 GLN A 151       3.395  50.208 -30.759  0.00  0.00      A1    
ATOM   1750  CD  GLN A 151       2.352  49.814 -28.798  0.00  0.00      A1    
ATOM   1751  OE1 GLN A 151       1.457  50.344 -28.196  0.00  0.00      A1    
ATOM   1752  NE2 GLN A 151       2.432  48.455 -28.833  0.00  0.00      A1    
ATOM   1753 HE21 GLN A 151       2.794  48.075 -29.685  0.00  0.00      A1    
ATOM   1754 HE22 GLN A 151       1.658  48.072 -28.328  0.00  0.00      A1    
ATOM   1755  C   GLN A 151       6.448  49.698 -27.397  0.00  0.00      A1    
ATOM   1756  O   GLN A 151       6.454  48.549 -26.864  0.00  0.00      A1    
ATOM   1757  N   GLN A 152       7.620  50.391 -27.493  0.00  0.00      A1    
ATOM   1758  HN  GLN A 152       7.721  51.287 -27.919  0.00  0.00      A1    
ATOM   1759  CA  GLN A 152       8.892  49.868 -26.979  0.00  0.00      A1    
ATOM   1760  HA  GLN A 152       8.952  48.843 -27.314  0.00  0.00      A1    
ATOM   1761  CB  GLN A 152      10.213  50.605 -27.488  0.00  0.00      A1    
ATOM   1762  HB1 GLN A 152      10.074  51.653 -27.149  0.00  0.00      A1    
ATOM   1763  HB2 GLN A 152      11.063  50.120 -26.963  0.00  0.00      A1    
ATOM   1764  CG  GLN A 152      10.498  50.458 -28.972  0.00  0.00      A1    
ATOM   1765  HG1 GLN A 152       9.592  50.955 -29.380  0.00  0.00      A1    
ATOM   1766  HG2 GLN A 152      11.450  50.883 -29.356  0.00  0.00      A1    
ATOM   1767  CD  GLN A 152      10.446  49.042 -29.531  0.00  0.00      A1    
ATOM   1768  OE1 GLN A 152       9.393  48.581 -30.067  0.00  0.00      A1    
ATOM   1769  NE2 GLN A 152      11.452  48.150 -29.270  0.00  0.00      A1    
ATOM   1770 HE21 GLN A 152      11.144  47.251 -29.582  0.00  0.00      A1    
ATOM   1771 HE22 GLN A 152      12.322  48.490 -28.914  0.00  0.00      A1    
ATOM   1772  C   GLN A 152       8.983  49.636 -25.492  0.00  0.00      A1    
ATOM   1773  O   GLN A 152       9.441  48.592 -24.976  0.00  0.00      A1    
ATOM   1774  N   ALA A 153       8.449  50.669 -24.725  0.00  0.00      A1    
ATOM   1775  HN  ALA A 153       8.197  51.519 -25.181  0.00  0.00      A1    
ATOM   1776  CA  ALA A 153       8.177  50.568 -23.279  0.00  0.00      A1    
ATOM   1777  HA  ALA A 153       9.132  50.563 -22.775  0.00  0.00      A1    
ATOM   1778  CB  ALA A 153       7.380  51.871 -22.869  0.00  0.00      A1    
ATOM   1779  HB1 ALA A 153       7.992  52.759 -23.137  0.00  0.00      A1    
ATOM   1780  HB2 ALA A 153       6.353  51.956 -23.282  0.00  0.00      A1    
ATOM   1781  HB3 ALA A 153       7.338  51.914 -21.759  0.00  0.00      A1    
ATOM   1782  C   ALA A 153       7.241  49.370 -22.917  0.00  0.00      A1    
ATOM   1783  O   ALA A 153       7.510  48.602 -22.028  0.00  0.00      A1    
ATOM   1784  N   ASN A 154       6.125  49.178 -23.680  0.00  0.00      A1    
ATOM   1785  HN  ASN A 154       5.764  49.699 -24.449  0.00  0.00      A1    
ATOM   1786  CA  ASN A 154       5.221  47.995 -23.440  0.00  0.00      A1    
ATOM   1787  HA  ASN A 154       4.962  47.951 -22.392  0.00  0.00      A1    
ATOM   1788  CB  ASN A 154       4.001  47.936 -24.372  0.00  0.00      A1    
ATOM   1789  HB1 ASN A 154       4.304  48.164 -25.416  0.00  0.00      A1    
ATOM   1790  HB2 ASN A 154       3.480  46.956 -24.430  0.00  0.00      A1    
ATOM   1791  CG  ASN A 154       2.919  49.022 -23.960  0.00  0.00      A1    
ATOM   1792  OD1 ASN A 154       3.170  49.683 -22.925  0.00  0.00      A1    
ATOM   1793  ND2 ASN A 154       1.824  49.172 -24.694  0.00  0.00      A1    
ATOM   1794 HD21 ASN A 154       1.020  49.610 -24.291  0.00  0.00      A1    
ATOM   1795 HD22 ASN A 154       1.649  48.600 -25.496  0.00  0.00      A1    
ATOM   1796  C   ASN A 154       5.896  46.661 -23.744  0.00  0.00      A1    
ATOM   1797  O   ASN A 154       5.791  45.725 -22.973  0.00  0.00      A1    
ATOM   1798  N   ALA A 155       6.660  46.686 -24.837  0.00  0.00      A1    
ATOM   1799  HN  ALA A 155       6.703  47.490 -25.425  0.00  0.00      A1    
ATOM   1800  CA  ALA A 155       7.484  45.545 -25.163  0.00  0.00      A1    
ATOM   1801  HA  ALA A 155       6.806  44.709 -25.256  0.00  0.00      A1    
ATOM   1802  CB  ALA A 155       8.142  45.865 -26.504  0.00  0.00      A1    
ATOM   1803  HB1 ALA A 155       8.800  46.760 -26.493  0.00  0.00      A1    
ATOM   1804  HB2 ALA A 155       8.698  44.972 -26.860  0.00  0.00      A1    
ATOM   1805  HB3 ALA A 155       7.387  46.029 -27.302  0.00  0.00      A1    
ATOM   1806  C   ALA A 155       8.508  45.157 -24.086  0.00  0.00      A1    
ATOM   1807  O   ALA A 155       8.682  43.968 -23.804  0.00  0.00      A1    
ATOM   1808  N   ALA A 156       9.117  46.189 -23.391  0.00  0.00      A1    
ATOM   1809  HN  ALA A 156       8.927  47.124 -23.682  0.00  0.00      A1    
ATOM   1810  CA  ALA A 156      10.072  46.093 -22.233  0.00  0.00      A1    
ATOM   1811  HA  ALA A 156      10.902  45.469 -22.531  0.00  0.00      A1    
ATOM   1812  CB  ALA A 156      10.561  47.557 -21.933  0.00  0.00      A1    
ATOM   1813  HB1 ALA A 156      11.135  47.969 -22.790  0.00  0.00      A1    
ATOM   1814  HB2 ALA A 156       9.745  48.218 -21.570  0.00  0.00      A1    
ATOM   1815  HB3 ALA A 156      11.345  47.597 -21.145  0.00  0.00      A1    
ATOM   1816  C   ALA A 156       9.347  45.460 -21.112  0.00  0.00      A1    
ATOM   1817  O   ALA A 156       9.744  44.434 -20.511  0.00  0.00      A1    
ATOM   1818  N   VAL A 157       8.084  45.886 -20.789  0.00  0.00      A1    
ATOM   1819  HN  VAL A 157       7.800  46.733 -21.231  0.00  0.00      A1    
ATOM   1820  CA  VAL A 157       7.142  45.289 -19.854  0.00  0.00      A1    
ATOM   1821  HA  VAL A 157       7.655  45.174 -18.911  0.00  0.00      A1    
ATOM   1822  CB  VAL A 157       5.833  46.157 -19.562  0.00  0.00      A1    
ATOM   1823  HB  VAL A 157       5.355  46.223 -20.562  0.00  0.00      A1    
ATOM   1824  CG1 VAL A 157       4.719  45.553 -18.664  0.00  0.00      A1    
ATOM   1825 HG11 VAL A 157       4.397  44.497 -18.796  0.00  0.00      A1    
ATOM   1826 HG12 VAL A 157       5.000  45.709 -17.601  0.00  0.00      A1    
ATOM   1827 HG13 VAL A 157       3.830  46.209 -18.780  0.00  0.00      A1    
ATOM   1828  CG2 VAL A 157       6.114  47.584 -19.130  0.00  0.00      A1    
ATOM   1829 HG21 VAL A 157       5.135  48.098 -19.028  0.00  0.00      A1    
ATOM   1830 HG22 VAL A 157       6.548  47.697 -18.114  0.00  0.00      A1    
ATOM   1831 HG23 VAL A 157       6.617  48.145 -19.947  0.00  0.00      A1    
ATOM   1832  C   VAL A 157       6.830  43.842 -20.271  0.00  0.00      A1    
ATOM   1833  O   VAL A 157       6.666  42.880 -19.426  0.00  0.00      A1    
ATOM   1834  N   THR A 158       6.599  43.554 -21.617  0.00  0.00      A1    
ATOM   1835  HN  THR A 158       6.358  44.288 -22.247  0.00  0.00      A1    
ATOM   1836  CA  THR A 158       6.374  42.208 -22.086  0.00  0.00      A1    
ATOM   1837  HA  THR A 158       5.561  41.810 -21.497  0.00  0.00      A1    
ATOM   1838  CB  THR A 158       6.017  42.207 -23.520  0.00  0.00      A1    
ATOM   1839  HB  THR A 158       6.832  42.609 -24.160  0.00  0.00      A1    
ATOM   1840  OG1 THR A 158       4.907  43.062 -23.717  0.00  0.00      A1    
ATOM   1841  HG1 THR A 158       5.217  43.966 -23.624  0.00  0.00      A1    
ATOM   1842  CG2 THR A 158       5.512  40.786 -23.992  0.00  0.00      A1    
ATOM   1843 HG21 THR A 158       4.610  40.471 -23.425  0.00  0.00      A1    
ATOM   1844 HG22 THR A 158       5.288  40.899 -25.074  0.00  0.00      A1    
ATOM   1845 HG23 THR A 158       6.372  40.098 -23.845  0.00  0.00      A1    
ATOM   1846  C   THR A 158       7.550  41.253 -21.817  0.00  0.00      A1    
ATOM   1847  O   THR A 158       7.527  40.113 -21.302  0.00  0.00      A1    
ATOM   1848  N   ALA A 159       8.801  41.708 -22.118  0.00  0.00      A1    
ATOM   1849  HN  ALA A 159       9.043  42.600 -22.493  0.00  0.00      A1    
ATOM   1850  CA  ALA A 159      10.005  40.898 -21.763  0.00  0.00      A1    
ATOM   1851  HA  ALA A 159       9.867  39.896 -22.141  0.00  0.00      A1    
ATOM   1852  CB  ALA A 159      11.221  41.587 -22.408  0.00  0.00      A1    
ATOM   1853  HB1 ALA A 159      11.358  42.638 -22.075  0.00  0.00      A1    
ATOM   1854  HB2 ALA A 159      12.200  41.075 -22.288  0.00  0.00      A1    
ATOM   1855  HB3 ALA A 159      10.907  41.619 -23.474  0.00  0.00      A1    
ATOM   1856  C   ALA A 159      10.279  40.811 -20.294  0.00  0.00      A1    
ATOM   1857  O   ALA A 159      10.654  39.751 -19.787  0.00  0.00      A1    
ATOM   1858  N   ALA A 160      10.073  41.906 -19.521  0.00  0.00      A1    
ATOM   1859  HN  ALA A 160       9.819  42.746 -19.994  0.00  0.00      A1    
ATOM   1860  CA  ALA A 160      10.147  41.869 -18.029  0.00  0.00      A1    
ATOM   1861  HA  ALA A 160      11.170  41.599 -17.817  0.00  0.00      A1    
ATOM   1862  CB  ALA A 160      10.058  43.284 -17.387  0.00  0.00      A1    
ATOM   1863  HB1 ALA A 160      10.184  43.133 -16.293  0.00  0.00      A1    
ATOM   1864  HB2 ALA A 160      10.856  43.920 -17.826  0.00  0.00      A1    
ATOM   1865  HB3 ALA A 160       9.023  43.651 -17.556  0.00  0.00      A1    
ATOM   1866  C   ALA A 160       9.178  40.922 -17.313  0.00  0.00      A1    
ATOM   1867  O   ALA A 160       9.589  40.236 -16.406  0.00  0.00      A1    
ATOM   1868  N   LYS A 161       7.905  40.902 -17.743  0.00  0.00      A1    
ATOM   1869  HN  LYS A 161       7.560  41.572 -18.395  0.00  0.00      A1    
ATOM   1870  CA  LYS A 161       6.952  39.900 -17.272  0.00  0.00      A1    
ATOM   1871  HA  LYS A 161       7.021  40.002 -16.199  0.00  0.00      A1    
ATOM   1872  CB  LYS A 161       5.576  40.263 -17.846  0.00  0.00      A1    
ATOM   1873  HB1 LYS A 161       5.396  41.344 -17.662  0.00  0.00      A1    
ATOM   1874  HB2 LYS A 161       5.629  40.190 -18.954  0.00  0.00      A1    
ATOM   1875  CG  LYS A 161       4.435  39.343 -17.409  0.00  0.00      A1    
ATOM   1876  HG1 LYS A 161       3.645  39.619 -18.140  0.00  0.00      A1    
ATOM   1877  HG2 LYS A 161       4.568  38.241 -17.463  0.00  0.00      A1    
ATOM   1878  CD  LYS A 161       3.888  39.633 -15.947  0.00  0.00      A1    
ATOM   1879  HD1 LYS A 161       4.785  39.590 -15.293  0.00  0.00      A1    
ATOM   1880  HD2 LYS A 161       3.567  40.697 -15.927  0.00  0.00      A1    
ATOM   1881  CE  LYS A 161       2.710  38.803 -15.453  0.00  0.00      A1    
ATOM   1882  HE1 LYS A 161       3.085  37.769 -15.292  0.00  0.00      A1    
ATOM   1883  HE2 LYS A 161       2.294  39.154 -14.484  0.00  0.00      A1    
ATOM   1884  NZ  LYS A 161       1.529  38.883 -16.331  0.00  0.00      A1    
ATOM   1885  HZ1 LYS A 161       1.267  39.889 -16.332  0.00  0.00      A1    
ATOM   1886  HZ2 LYS A 161       0.711  38.326 -16.012  0.00  0.00      A1    
ATOM   1887  HZ3 LYS A 161       1.711  38.507 -17.284  0.00  0.00      A1    
ATOM   1888  C   LYS A 161       7.260  38.426 -17.534  0.00  0.00      A1    
ATOM   1889  O   LYS A 161       6.948  37.544 -16.759  0.00  0.00      A1    
ATOM   1890  N   ALA A 162       7.853  38.175 -18.727  0.00  0.00      A1    
ATOM   1891  HN  ALA A 162       8.045  38.880 -19.407  0.00  0.00      A1    
ATOM   1892  CA  ALA A 162       8.391  36.875 -19.123  0.00  0.00      A1    
ATOM   1893  HA  ALA A 162       7.577  36.170 -19.041  0.00  0.00      A1    
ATOM   1894  CB  ALA A 162       8.889  37.067 -20.590  0.00  0.00      A1    
ATOM   1895  HB1 ALA A 162       8.417  37.868 -21.198  0.00  0.00      A1    
ATOM   1896  HB2 ALA A 162       9.992  37.197 -20.605  0.00  0.00      A1    
ATOM   1897  HB3 ALA A 162       8.750  36.135 -21.178  0.00  0.00      A1    
ATOM   1898  C   ALA A 162       9.493  36.435 -18.152  0.00  0.00      A1    
ATOM   1899  O   ALA A 162       9.433  35.321 -17.641  0.00  0.00      A1    
ATOM   1900  N   ALA A 163      10.383  37.414 -17.766  0.00  0.00      A1    
ATOM   1901  HN  ALA A 163      10.426  38.317 -18.185  0.00  0.00      A1    
ATOM   1902  CA  ALA A 163      11.254  37.175 -16.647  0.00  0.00      A1    
ATOM   1903  HA  ALA A 163      11.789  36.278 -16.922  0.00  0.00      A1    
ATOM   1904  CB  ALA A 163      12.302  38.160 -16.676  0.00  0.00      A1    
ATOM   1905  HB1 ALA A 163      12.746  38.248 -17.691  0.00  0.00      A1    
ATOM   1906  HB2 ALA A 163      12.050  39.173 -16.298  0.00  0.00      A1    
ATOM   1907  HB3 ALA A 163      13.113  37.829 -15.993  0.00  0.00      A1    
ATOM   1908  C   ALA A 163      10.675  36.893 -15.263  0.00  0.00      A1    
ATOM   1909  O   ALA A 163      10.964  35.837 -14.666  0.00  0.00      A1    
ATOM   1910  N   VAL A 164       9.648  37.801 -14.825  0.00  0.00      A1    
ATOM   1911  HN  VAL A 164       9.501  38.620 -15.375  0.00  0.00      A1    
ATOM   1912  CA  VAL A 164       8.831  37.684 -13.593  0.00  0.00      A1    
ATOM   1913  HA  VAL A 164       9.518  37.744 -12.762  0.00  0.00      A1    
ATOM   1914  CB  VAL A 164       7.922  38.865 -13.364  0.00  0.00      A1    
ATOM   1915  HB  VAL A 164       7.341  38.887 -14.311  0.00  0.00      A1    
ATOM   1916  CG1 VAL A 164       6.850  38.598 -12.282  0.00  0.00      A1    
ATOM   1917 HG11 VAL A 164       6.272  37.656 -12.400  0.00  0.00      A1    
ATOM   1918 HG12 VAL A 164       7.215  38.454 -11.243  0.00  0.00      A1    
ATOM   1919 HG13 VAL A 164       6.217  39.482 -12.055  0.00  0.00      A1    
ATOM   1920  CG2 VAL A 164       8.803  40.028 -13.085  0.00  0.00      A1    
ATOM   1921 HG21 VAL A 164       9.323  39.868 -12.116  0.00  0.00      A1    
ATOM   1922 HG22 VAL A 164       9.509  40.411 -13.852  0.00  0.00      A1    
ATOM   1923 HG23 VAL A 164       8.108  40.881 -12.936  0.00  0.00      A1    
ATOM   1924  C   VAL A 164       8.161  36.302 -13.513  0.00  0.00      A1    
ATOM   1925  O   VAL A 164       8.203  35.584 -12.524  0.00  0.00      A1    
ATOM   1926  N   GLU A 165       7.436  35.864 -14.616  0.00  0.00      A1    
ATOM   1927  HN  GLU A 165       7.245  36.466 -15.387  0.00  0.00      A1    
ATOM   1928  CA  GLU A 165       6.638  34.551 -14.696  0.00  0.00      A1    
ATOM   1929  HA  GLU A 165       5.961  34.560 -13.855  0.00  0.00      A1    
ATOM   1930  CB  GLU A 165       5.783  34.424 -15.975  0.00  0.00      A1    
ATOM   1931  HB1 GLU A 165       6.309  34.759 -16.895  0.00  0.00      A1    
ATOM   1932  HB2 GLU A 165       5.580  33.337 -16.079  0.00  0.00      A1    
ATOM   1933  CG  GLU A 165       4.416  35.215 -16.051  0.00  0.00      A1    
ATOM   1934  HG1 GLU A 165       4.629  36.290 -15.868  0.00  0.00      A1    
ATOM   1935  HG2 GLU A 165       4.088  35.028 -17.096  0.00  0.00      A1    
ATOM   1936  CD  GLU A 165       3.338  34.626 -15.130  0.00  0.00      A1    
ATOM   1937  OE1 GLU A 165       3.088  33.408 -15.261  0.00  0.00      A1    
ATOM   1938  OE2 GLU A 165       2.973  35.321 -14.141  0.00  0.00      A1    
ATOM   1939  C   GLU A 165       7.684  33.418 -14.583  0.00  0.00      A1    
ATOM   1940  O   GLU A 165       7.582  32.636 -13.649  0.00  0.00      A1    
ATOM   1941  N   THR A 166       8.749  33.380 -15.478  0.00  0.00      A1    
ATOM   1942  HN  THR A 166       8.828  34.099 -16.165  0.00  0.00      A1    
ATOM   1943  CA  THR A 166       9.841  32.464 -15.348  0.00  0.00      A1    
ATOM   1944  HA  THR A 166       9.481  31.484 -15.623  0.00  0.00      A1    
ATOM   1945  CB  THR A 166      11.006  32.800 -16.266  0.00  0.00      A1    
ATOM   1946  HB  THR A 166      11.424  33.805 -16.046  0.00  0.00      A1    
ATOM   1947  OG1 THR A 166      10.552  32.781 -17.615  0.00  0.00      A1    
ATOM   1948  HG1 THR A 166      10.045  33.590 -17.723  0.00  0.00      A1    
ATOM   1949  CG2 THR A 166      12.153  31.757 -16.158  0.00  0.00      A1    
ATOM   1950 HG21 THR A 166      12.599  31.798 -15.141  0.00  0.00      A1    
ATOM   1951 HG22 THR A 166      11.732  30.730 -16.211  0.00  0.00      A1    
ATOM   1952 HG23 THR A 166      12.939  31.684 -16.939  0.00  0.00      A1    
ATOM   1953  C   THR A 166      10.478  32.364 -13.989  0.00  0.00      A1    
ATOM   1954  O   THR A 166      10.771  31.266 -13.442  0.00  0.00      A1    
ATOM   1955  N   ALA A 167      10.692  33.473 -13.227  0.00  0.00      A1    
ATOM   1956  HN  ALA A 167      10.570  34.388 -13.605  0.00  0.00      A1    
ATOM   1957  CA  ALA A 167      11.251  33.558 -11.829  0.00  0.00      A1    
ATOM   1958  HA  ALA A 167      12.116  32.928 -11.977  0.00  0.00      A1    
ATOM   1959  CB  ALA A 167      11.549  35.035 -11.484  0.00  0.00      A1    
ATOM   1960  HB1 ALA A 167      10.619  35.638 -11.563  0.00  0.00      A1    
ATOM   1961  HB2 ALA A 167      11.967  34.987 -10.456  0.00  0.00      A1    
ATOM   1962  HB3 ALA A 167      12.285  35.451 -12.205  0.00  0.00      A1    
ATOM   1963  C   ALA A 167      10.322  32.871 -10.869  0.00  0.00      A1    
ATOM   1964  O   ALA A 167      10.859  32.134 -10.034  0.00  0.00      A1    
ATOM   1965  N   ARG A 168       8.977  33.150 -10.929  0.00  0.00      A1    
ATOM   1966  HN  ARG A 168       8.697  33.842 -11.590  0.00  0.00      A1    
ATOM   1967  CA  ARG A 168       8.016  32.646  -9.938  0.00  0.00      A1    
ATOM   1968  HA  ARG A 168       8.479  32.818  -8.977  0.00  0.00      A1    
ATOM   1969  CB  ARG A 168       6.644  33.415 -10.145  0.00  0.00      A1    
ATOM   1970  HB1 ARG A 168       6.880  34.487 -10.315  0.00  0.00      A1    
ATOM   1971  HB2 ARG A 168       6.212  33.229 -11.151  0.00  0.00      A1    
ATOM   1972  CG  ARG A 168       5.695  33.305  -8.968  0.00  0.00      A1    
ATOM   1973  HG1 ARG A 168       6.148  33.517  -7.976  0.00  0.00      A1    
ATOM   1974  HG2 ARG A 168       4.937  34.098  -9.146  0.00  0.00      A1    
ATOM   1975  CD  ARG A 168       4.773  32.063  -8.855  0.00  0.00      A1    
ATOM   1976  HD1 ARG A 168       5.372  31.142  -8.691  0.00  0.00      A1    
ATOM   1977  HD2 ARG A 168       4.100  32.236  -7.988  0.00  0.00      A1    
ATOM   1978  NE  ARG A 168       4.080  31.871 -10.128  0.00  0.00      A1    
ATOM   1979  HE  ARG A 168       4.272  32.370 -10.973  0.00  0.00      A1    
ATOM   1980  CZ  ARG A 168       3.356  30.770 -10.424  0.00  0.00      A1    
ATOM   1981  NH1 ARG A 168       3.060  29.872  -9.488  0.00  0.00      A1    
ATOM   1982 HH11 ARG A 168       2.776  28.963  -9.793  0.00  0.00      A1    
ATOM   1983 HH12 ARG A 168       3.585  29.969  -8.642  0.00  0.00      A1    
ATOM   1984  NH2 ARG A 168       3.108  30.450 -11.672  0.00  0.00      A1    
ATOM   1985 HH21 ARG A 168       2.667  29.577 -11.879  0.00  0.00      A1    
ATOM   1986 HH22 ARG A 168       3.335  31.009 -12.470  0.00  0.00      A1    
ATOM   1987  C   ARG A 168       7.750  31.209 -10.166  0.00  0.00      A1    
ATOM   1988  O   ARG A 168       7.809  30.537  -9.152  0.00  0.00      A1    
ATOM   1989  N   ILE A 169       7.580  30.658 -11.385  0.00  0.00      A1    
ATOM   1990  HN  ILE A 169       7.605  31.196 -12.225  0.00  0.00      A1    
ATOM   1991  CA  ILE A 169       7.307  29.225 -11.634  0.00  0.00      A1    
ATOM   1992  HA  ILE A 169       6.545  28.910 -10.937  0.00  0.00      A1    
ATOM   1993  CB  ILE A 169       6.887  28.976 -13.111  0.00  0.00      A1    
ATOM   1994  HB  ILE A 169       6.009  29.638 -13.269  0.00  0.00      A1    
ATOM   1995  CG2 ILE A 169       8.030  29.294 -14.098  0.00  0.00      A1    
ATOM   1996 HG21 ILE A 169       8.786  28.495 -14.256  0.00  0.00      A1    
ATOM   1997 HG22 ILE A 169       7.624  29.504 -15.111  0.00  0.00      A1    
ATOM   1998 HG23 ILE A 169       8.565  30.168 -13.668  0.00  0.00      A1    
ATOM   1999  CG1 ILE A 169       6.317  27.517 -13.285  0.00  0.00      A1    
ATOM   2000 HG11 ILE A 169       6.233  27.413 -14.387  0.00  0.00      A1    
ATOM   2001 HG12 ILE A 169       7.075  26.758 -12.997  0.00  0.00      A1    
ATOM   2002  CD  ILE A 169       4.973  27.371 -12.641  0.00  0.00      A1    
ATOM   2003  HD1 ILE A 169       4.252  28.077 -13.108  0.00  0.00      A1    
ATOM   2004  HD2 ILE A 169       4.579  26.348 -12.824  0.00  0.00      A1    
ATOM   2005  HD3 ILE A 169       5.085  27.493 -11.543  0.00  0.00      A1    
ATOM   2006  C   ILE A 169       8.420  28.325 -11.324  0.00  0.00      A1    
ATOM   2007  O   ILE A 169       8.368  27.346 -10.516  0.00  0.00      A1    
ATOM   2008  N   ASN A 170       9.595  28.839 -11.645  0.00  0.00      A1    
ATOM   2009  HN  ASN A 170       9.601  29.664 -12.206  0.00  0.00      A1    
ATOM   2010  CA  ASN A 170      10.809  28.317 -11.176  0.00  0.00      A1    
ATOM   2011  HA  ASN A 170      10.807  27.297 -11.528  0.00  0.00      A1    
ATOM   2012  CB  ASN A 170      12.128  28.921 -11.840  0.00  0.00      A1    
ATOM   2013  HB1 ASN A 170      12.226  30.001 -11.601  0.00  0.00      A1    
ATOM   2014  HB2 ASN A 170      12.989  28.393 -11.378  0.00  0.00      A1    
ATOM   2015  CG  ASN A 170      12.116  28.553 -13.315  0.00  0.00      A1    
ATOM   2016  OD1 ASN A 170      11.309  27.740 -13.860  0.00  0.00      A1    
ATOM   2017  ND2 ASN A 170      13.235  28.851 -13.995  0.00  0.00      A1    
ATOM   2018 HD21 ASN A 170      13.376  28.580 -14.947  0.00  0.00      A1    
ATOM   2019 HD22 ASN A 170      13.772  29.526 -13.488  0.00  0.00      A1    
ATOM   2020  C   ASN A 170      11.086  28.410  -9.643  0.00  0.00      A1    
ATOM   2021  O   ASN A 170      11.614  27.442  -9.087  0.00  0.00      A1    
ATOM   2022  N   LEU A 171      10.666  29.485  -8.950  0.00  0.00      A1    
ATOM   2023  HN  LEU A 171      10.204  30.225  -9.433  0.00  0.00      A1    
ATOM   2024  CA  LEU A 171      10.643  29.650  -7.484  0.00  0.00      A1    
ATOM   2025  HA  LEU A 171      11.657  29.464  -7.165  0.00  0.00      A1    
ATOM   2026  CB  LEU A 171      10.323  31.082  -7.141  0.00  0.00      A1    
ATOM   2027  HB1 LEU A 171      11.196  31.591  -7.603  0.00  0.00      A1    
ATOM   2028  HB2 LEU A 171       9.421  31.432  -7.687  0.00  0.00      A1    
ATOM   2029  CG  LEU A 171      10.277  31.476  -5.643  0.00  0.00      A1    
ATOM   2030  HG  LEU A 171       9.456  30.857  -5.223  0.00  0.00      A1    
ATOM   2031  CD1 LEU A 171      11.609  31.114  -4.971  0.00  0.00      A1    
ATOM   2032 HD11 LEU A 171      11.671  31.477  -3.923  0.00  0.00      A1    
ATOM   2033 HD12 LEU A 171      11.687  30.014  -4.835  0.00  0.00      A1    
ATOM   2034 HD13 LEU A 171      12.511  31.410  -5.547  0.00  0.00      A1    
ATOM   2035  CD2 LEU A 171       9.988  32.965  -5.503  0.00  0.00      A1    
ATOM   2036 HD21 LEU A 171      10.857  33.560  -5.857  0.00  0.00      A1    
ATOM   2037 HD22 LEU A 171       9.061  33.242  -6.049  0.00  0.00      A1    
ATOM   2038 HD23 LEU A 171       9.716  33.239  -4.462  0.00  0.00      A1    
ATOM   2039  C   LEU A 171       9.687  28.597  -6.789  0.00  0.00      A1    
ATOM   2040  O   LEU A 171       9.975  28.038  -5.708  0.00  0.00      A1    
ATOM   2041  N   ALA A 172       8.566  28.433  -7.415  0.00  0.00      A1    
ATOM   2042  HN  ALA A 172       8.245  29.042  -8.136  0.00  0.00      A1    
ATOM   2043  CA  ALA A 172       7.617  27.401  -7.015  0.00  0.00      A1    
ATOM   2044  HA  ALA A 172       7.230  27.580  -6.023  0.00  0.00      A1    
ATOM   2045  CB  ALA A 172       6.368  27.525  -7.871  0.00  0.00      A1    
ATOM   2046  HB1 ALA A 172       5.753  28.442  -7.748  0.00  0.00      A1    
ATOM   2047  HB2 ALA A 172       6.554  27.363  -8.954  0.00  0.00      A1    
ATOM   2048  HB3 ALA A 172       5.727  26.671  -7.563  0.00  0.00      A1    
ATOM   2049  C   ALA A 172       8.166  26.022  -7.062  0.00  0.00      A1    
ATOM   2050  O   ALA A 172       7.941  25.236  -6.126  0.00  0.00      A1    
ATOM   2051  N   TYR A 173       9.038  25.628  -8.039  0.00  0.00      A1    
ATOM   2052  HN  TYR A 173       9.030  26.189  -8.863  0.00  0.00      A1    
ATOM   2053  CA  TYR A 173       9.640  24.291  -8.166  0.00  0.00      A1    
ATOM   2054  HA  TYR A 173       9.030  23.478  -7.800  0.00  0.00      A1    
ATOM   2055  CB  TYR A 173       9.981  23.994  -9.618  0.00  0.00      A1    
ATOM   2056  HB1 TYR A 173      10.665  24.765 -10.032  0.00  0.00      A1    
ATOM   2057  HB2 TYR A 173      10.425  22.989  -9.778  0.00  0.00      A1    
ATOM   2058  CG  TYR A 173       8.728  24.104 -10.603  0.00  0.00      A1    
ATOM   2059  CD1 TYR A 173       7.453  23.642 -10.137  0.00  0.00      A1    
ATOM   2060  HD1 TYR A 173       7.297  23.292  -9.128  0.00  0.00      A1    
ATOM   2061  CE1 TYR A 173       6.454  23.589 -11.138  0.00  0.00      A1    
ATOM   2062  HE1 TYR A 173       5.528  23.159 -10.786  0.00  0.00      A1    
ATOM   2063  CZ  TYR A 173       6.604  23.967 -12.398  0.00  0.00      A1    
ATOM   2064  OH  TYR A 173       5.575  23.644 -13.376  0.00  0.00      A1    
ATOM   2065  HH  TYR A 173       5.712  24.187 -14.156  0.00  0.00      A1    
ATOM   2066  CD2 TYR A 173       8.951  24.582 -11.943  0.00  0.00      A1    
ATOM   2067  HD2 TYR A 173       9.932  24.905 -12.259  0.00  0.00      A1    
ATOM   2068  CE2 TYR A 173       7.832  24.457 -12.866  0.00  0.00      A1    
ATOM   2069  HE2 TYR A 173       7.901  24.786 -13.892  0.00  0.00      A1    
ATOM   2070  C   TYR A 173      10.894  24.036  -7.354  0.00  0.00      A1    
ATOM   2071  O   TYR A 173      11.592  22.970  -7.451  0.00  0.00      A1    
ATOM   2072  N   THR A 174      11.149  24.905  -6.442  0.00  0.00      A1    
ATOM   2073  HN  THR A 174      10.625  25.754  -6.439  0.00  0.00      A1    
ATOM   2074  CA  THR A 174      12.171  24.750  -5.443  0.00  0.00      A1    
ATOM   2075  HA  THR A 174      13.010  24.167  -5.792  0.00  0.00      A1    
ATOM   2076  CB  THR A 174      12.759  25.987  -4.873  0.00  0.00      A1    
ATOM   2077  HB  THR A 174      13.484  25.711  -4.078  0.00  0.00      A1    
ATOM   2078  OG1 THR A 174      11.708  26.749  -4.242  0.00  0.00      A1    
ATOM   2079  HG1 THR A 174      11.109  27.046  -4.931  0.00  0.00      A1    
ATOM   2080  CG2 THR A 174      13.382  26.826  -6.004  0.00  0.00      A1    
ATOM   2081 HG21 THR A 174      13.597  27.861  -5.662  0.00  0.00      A1    
ATOM   2082 HG22 THR A 174      14.237  26.332  -6.514  0.00  0.00      A1    
ATOM   2083 HG23 THR A 174      12.616  26.989  -6.791  0.00  0.00      A1    
ATOM   2084  C   THR A 174      11.795  23.855  -4.320  0.00  0.00      A1    
ATOM   2085  O   THR A 174      12.640  23.384  -3.571  0.00  0.00      A1    
ATOM   2086  N   LYS A 175      10.478  23.633  -4.131  0.00  0.00      A1    
ATOM   2087  HN  LYS A 175       9.808  24.163  -4.643  0.00  0.00      A1    
ATOM   2088  CA  LYS A 175       9.945  22.751  -3.139  0.00  0.00      A1    
ATOM   2089  HA  LYS A 175      10.664  22.414  -2.407  0.00  0.00      A1    
ATOM   2090  CB  LYS A 175       8.760  23.338  -2.470  0.00  0.00      A1    
ATOM   2091  HB1 LYS A 175       7.969  23.526  -3.227  0.00  0.00      A1    
ATOM   2092  HB2 LYS A 175       8.391  22.608  -1.719  0.00  0.00      A1    
ATOM   2093  CG  LYS A 175       8.981  24.710  -1.809  0.00  0.00      A1    
ATOM   2094  HG1 LYS A 175      10.045  24.802  -1.505  0.00  0.00      A1    
ATOM   2095  HG2 LYS A 175       8.798  25.545  -2.518  0.00  0.00      A1    
ATOM   2096  CD  LYS A 175       8.030  24.916  -0.579  0.00  0.00      A1    
ATOM   2097  HD1 LYS A 175       6.975  24.743  -0.882  0.00  0.00      A1    
ATOM   2098  HD2 LYS A 175       8.123  24.076   0.141  0.00  0.00      A1    
ATOM   2099  CE  LYS A 175       8.154  26.279   0.111  0.00  0.00      A1    
ATOM   2100  HE1 LYS A 175       7.194  26.516   0.617  0.00  0.00      A1    
ATOM   2101  HE2 LYS A 175       9.077  26.393   0.719  0.00  0.00      A1    
ATOM   2102  NZ  LYS A 175       8.198  27.500  -0.780  0.00  0.00      A1    
ATOM   2103  HZ1 LYS A 175       9.002  27.427  -1.436  0.00  0.00      A1    
ATOM   2104  HZ2 LYS A 175       8.370  28.374  -0.244  0.00  0.00      A1    
ATOM   2105  HZ3 LYS A 175       7.320  27.510  -1.337  0.00  0.00      A1    
ATOM   2106  C   LYS A 175       9.595  21.526  -3.944  0.00  0.00      A1    
ATOM   2107  O   LYS A 175       8.665  21.596  -4.743  0.00  0.00      A1    
ATOM   2108  N   VAL A 176      10.317  20.375  -3.797  0.00  0.00      A1    
ATOM   2109  HN  VAL A 176      11.005  20.267  -3.084  0.00  0.00      A1    
ATOM   2110  CA  VAL A 176      10.119  19.175  -4.550  0.00  0.00      A1    
ATOM   2111  HA  VAL A 176       9.762  19.603  -5.475  0.00  0.00      A1    
ATOM   2112  CB  VAL A 176      11.327  18.264  -4.667  0.00  0.00      A1    
ATOM   2113  HB  VAL A 176      11.734  17.956  -3.681  0.00  0.00      A1    
ATOM   2114  CG1 VAL A 176      11.012  17.002  -5.486  0.00  0.00      A1    
ATOM   2115 HG11 VAL A 176      10.615  17.286  -6.484  0.00  0.00      A1    
ATOM   2116 HG12 VAL A 176      11.830  16.252  -5.437  0.00  0.00      A1    
ATOM   2117 HG13 VAL A 176      10.130  16.455  -5.089  0.00  0.00      A1    
ATOM   2118  CG2 VAL A 176      12.476  18.983  -5.313  0.00  0.00      A1    
ATOM   2119 HG21 VAL A 176      12.298  19.077  -6.405  0.00  0.00      A1    
ATOM   2120 HG22 VAL A 176      12.730  20.004  -4.957  0.00  0.00      A1    
ATOM   2121 HG23 VAL A 176      13.420  18.409  -5.195  0.00  0.00      A1    
ATOM   2122  C   VAL A 176       9.052  18.404  -3.839  0.00  0.00      A1    
ATOM   2123  O   VAL A 176       9.209  17.909  -2.740  0.00  0.00      A1    
ATOM   2124  N   THR A 177       7.911  18.419  -4.487  0.00  0.00      A1    
ATOM   2125  HN  THR A 177       7.666  18.925  -5.310  0.00  0.00      A1    
ATOM   2126  CA  THR A 177       6.662  17.821  -3.953  0.00  0.00      A1    
ATOM   2127  HA  THR A 177       6.636  17.959  -2.882  0.00  0.00      A1    
ATOM   2128  CB  THR A 177       5.452  18.458  -4.563  0.00  0.00      A1    
ATOM   2129  HB  THR A 177       4.515  17.864  -4.500  0.00  0.00      A1    
ATOM   2130  OG1 THR A 177       5.635  18.858  -5.942  0.00  0.00      A1    
ATOM   2131  HG1 THR A 177       4.784  19.027  -6.355  0.00  0.00      A1    
ATOM   2132  CG2 THR A 177       5.260  19.763  -3.741  0.00  0.00      A1    
ATOM   2133 HG21 THR A 177       4.652  20.517  -4.286  0.00  0.00      A1    
ATOM   2134 HG22 THR A 177       4.849  19.679  -2.712  0.00  0.00      A1    
ATOM   2135 HG23 THR A 177       6.276  20.194  -3.609  0.00  0.00      A1    
ATOM   2136  C   THR A 177       6.528  16.366  -4.197  0.00  0.00      A1    
ATOM   2137  O   THR A 177       6.774  15.825  -5.257  0.00  0.00      A1    
ATOM   2138  N   SER A 178       6.118  15.633  -3.128  0.00  0.00      A1    
ATOM   2139  HN  SER A 178       6.085  16.050  -2.222  0.00  0.00      A1    
ATOM   2140  CA  SER A 178       5.818  14.226  -3.114  0.00  0.00      A1    
ATOM   2141  HA  SER A 178       6.756  13.790  -3.423  0.00  0.00      A1    
ATOM   2142  CB  SER A 178       5.411  13.595  -1.713  0.00  0.00      A1    
ATOM   2143  HB1 SER A 178       6.096  13.987  -0.931  0.00  0.00      A1    
ATOM   2144  HB2 SER A 178       4.418  13.926  -1.342  0.00  0.00      A1    
ATOM   2145  OG  SER A 178       5.453  12.144  -1.688  0.00  0.00      A1    
ATOM   2146  HG1 SER A 178       4.547  11.832  -1.633  0.00  0.00      A1    
ATOM   2147  C   SER A 178       4.684  13.923  -4.095  0.00  0.00      A1    
ATOM   2148  O   SER A 178       3.623  14.558  -4.074  0.00  0.00      A1    
ATOM   2149  N   PRO A 179       4.831  12.964  -4.954  0.00  0.00      A1    
ATOM   2150  CD  PRO A 179       6.134  12.364  -5.259  0.00  0.00      A1    
ATOM   2151  HD1 PRO A 179       6.557  11.960  -4.314  0.00  0.00      A1    
ATOM   2152  HD2 PRO A 179       6.855  13.072  -5.722  0.00  0.00      A1    
ATOM   2153  CA  PRO A 179       3.806  12.623  -5.934  0.00  0.00      A1    
ATOM   2154  HA  PRO A 179       3.448  13.539  -6.381  0.00  0.00      A1    
ATOM   2155  CB  PRO A 179       4.559  11.661  -6.878  0.00  0.00      A1    
ATOM   2156  HB1 PRO A 179       5.069  12.223  -7.689  0.00  0.00      A1    
ATOM   2157  HB2 PRO A 179       3.854  10.855  -7.177  0.00  0.00      A1    
ATOM   2158  CG  PRO A 179       5.713  11.149  -6.087  0.00  0.00      A1    
ATOM   2159  HG1 PRO A 179       6.494  10.663  -6.710  0.00  0.00      A1    
ATOM   2160  HG2 PRO A 179       5.382  10.381  -5.355  0.00  0.00      A1    
ATOM   2161  C   PRO A 179       2.594  11.881  -5.410  0.00  0.00      A1    
ATOM   2162  O   PRO A 179       1.574  11.936  -6.112  0.00  0.00      A1    
ATOM   2163  N   ILE A 180       2.747  11.106  -4.340  0.00  0.00      A1    
ATOM   2164  HN  ILE A 180       3.573  11.085  -3.783  0.00  0.00      A1    
ATOM   2165  CA  ILE A 180       1.650  10.420  -3.736  0.00  0.00      A1    
ATOM   2166  HA  ILE A 180       0.686  10.842  -3.976  0.00  0.00      A1    
ATOM   2167  CB  ILE A 180       1.547   8.891  -4.155  0.00  0.00      A1    
ATOM   2168  HB  ILE A 180       0.522   8.471  -4.065  0.00  0.00      A1    
ATOM   2169  CG2 ILE A 180       1.604   8.788  -5.690  0.00  0.00      A1    
ATOM   2170 HG21 ILE A 180       2.519   9.156  -6.203  0.00  0.00      A1    
ATOM   2171 HG22 ILE A 180       1.454   7.723  -5.965  0.00  0.00      A1    
ATOM   2172 HG23 ILE A 180       0.835   9.423  -6.180  0.00  0.00      A1    
ATOM   2173  CG1 ILE A 180       2.558   8.044  -3.434  0.00  0.00      A1    
ATOM   2174 HG11 ILE A 180       3.569   8.425  -3.691  0.00  0.00      A1    
ATOM   2175 HG12 ILE A 180       2.404   8.063  -2.334  0.00  0.00      A1    
ATOM   2176  CD  ILE A 180       2.425   6.502  -3.618  0.00  0.00      A1    
ATOM   2177  HD1 ILE A 180       1.906   6.065  -2.738  0.00  0.00      A1    
ATOM   2178  HD2 ILE A 180       2.016   6.300  -4.631  0.00  0.00      A1    
ATOM   2179  HD3 ILE A 180       3.387   5.954  -3.718  0.00  0.00      A1    
ATOM   2180  C   ILE A 180       1.715  10.497  -2.197  0.00  0.00      A1    
ATOM   2181  O   ILE A 180       2.708  10.895  -1.626  0.00  0.00      A1    
ATOM   2182  N   SER A 181       0.629  10.011  -1.558  0.00  0.00      A1    
ATOM   2183  HN  SER A 181      -0.257  10.032  -2.014  0.00  0.00      A1    
ATOM   2184  CA  SER A 181       0.620   9.652  -0.149  0.00  0.00      A1    
ATOM   2185  HA  SER A 181       1.336  10.181   0.462  0.00  0.00      A1    
ATOM   2186  CB  SER A 181      -0.873   9.819   0.310  0.00  0.00      A1    
ATOM   2187  HB1 SER A 181      -1.521   9.134  -0.277  0.00  0.00      A1    
ATOM   2188  HB2 SER A 181      -0.970   9.671   1.407  0.00  0.00      A1    
ATOM   2189  OG  SER A 181      -1.483  11.086  -0.035  0.00  0.00      A1    
ATOM   2190  HG1 SER A 181      -2.414  10.940   0.145  0.00  0.00      A1    
ATOM   2191  C   SER A 181       0.896   8.237   0.041  0.00  0.00      A1    
ATOM   2192  O   SER A 181       0.306   7.393  -0.652  0.00  0.00      A1    
ATOM   2193  N   GLY A 182       1.715   7.859   1.032  0.00  0.00      A1    
ATOM   2194  HN  GLY A 182       1.917   8.591   1.677  0.00  0.00      A1    
ATOM   2195  CA  GLY A 182       2.101   6.472   1.212  0.00  0.00      A1    
ATOM   2196  HA1 GLY A 182       2.526   6.151   0.273  0.00  0.00      A1    
ATOM   2197  HA2 GLY A 182       1.282   5.900   1.621  0.00  0.00      A1    
ATOM   2198  C   GLY A 182       3.163   6.477   2.295  0.00  0.00      A1    
ATOM   2199  O   GLY A 182       2.938   7.127   3.310  0.00  0.00      A1    
ATOM   2200  N   ARG A 183       4.312   5.864   2.097  0.00  0.00      A1    
ATOM   2201  HN  ARG A 183       4.553   5.283   1.324  0.00  0.00      A1    
ATOM   2202  CA  ARG A 183       5.420   6.147   2.979  0.00  0.00      A1    
ATOM   2203  HA  ARG A 183       5.281   7.110   3.447  0.00  0.00      A1    
ATOM   2204  CB  ARG A 183       5.812   5.005   3.959  0.00  0.00      A1    
ATOM   2205  HB1 ARG A 183       6.411   5.497   4.755  0.00  0.00      A1    
ATOM   2206  HB2 ARG A 183       4.892   4.615   4.444  0.00  0.00      A1    
ATOM   2207  CG  ARG A 183       6.451   3.753   3.458  0.00  0.00      A1    
ATOM   2208  HG1 ARG A 183       5.745   3.170   2.828  0.00  0.00      A1    
ATOM   2209  HG2 ARG A 183       7.248   3.951   2.709  0.00  0.00      A1    
ATOM   2210  CD  ARG A 183       7.099   2.950   4.565  0.00  0.00      A1    
ATOM   2211  HD1 ARG A 183       7.961   3.454   5.052  0.00  0.00      A1    
ATOM   2212  HD2 ARG A 183       6.413   2.864   5.435  0.00  0.00      A1    
ATOM   2213  NE  ARG A 183       7.532   1.583   4.145  0.00  0.00      A1    
ATOM   2214  HE  ARG A 183       7.487   1.482   3.151  0.00  0.00      A1    
ATOM   2215  CZ  ARG A 183       8.264   0.774   4.913  0.00  0.00      A1    
ATOM   2216  NH1 ARG A 183       8.211   0.626   6.234  0.00  0.00      A1    
ATOM   2217 HH11 ARG A 183       7.957   1.454   6.734  0.00  0.00      A1    
ATOM   2218 HH12 ARG A 183       8.904   0.046   6.663  0.00  0.00      A1    
ATOM   2219  NH2 ARG A 183       8.959  -0.150   4.207  0.00  0.00      A1    
ATOM   2220 HH21 ARG A 183       9.196   0.052   3.257  0.00  0.00      A1    
ATOM   2221 HH22 ARG A 183       9.101  -0.991   4.729  0.00  0.00      A1    
ATOM   2222  C   ARG A 183       6.606   6.451   2.037  0.00  0.00      A1    
ATOM   2223  O   ARG A 183       6.692   5.902   0.956  0.00  0.00      A1    
ATOM   2224  N   ILE A 184       7.674   7.121   2.480  0.00  0.00      A1    
ATOM   2225  HN  ILE A 184       7.712   7.393   3.439  0.00  0.00      A1    
ATOM   2226  CA  ILE A 184       8.897   7.323   1.682  0.00  0.00      A1    
ATOM   2227  HA  ILE A 184       8.863   6.602   0.879  0.00  0.00      A1    
ATOM   2228  CB  ILE A 184       9.050   8.784   1.218  0.00  0.00      A1    
ATOM   2229  HB  ILE A 184       8.270   8.940   0.443  0.00  0.00      A1    
ATOM   2230  CG2 ILE A 184       8.961   9.760   2.408  0.00  0.00      A1    
ATOM   2231 HG21 ILE A 184       8.179   9.434   3.126  0.00  0.00      A1    
ATOM   2232 HG22 ILE A 184       9.927   9.841   2.950  0.00  0.00      A1    
ATOM   2233 HG23 ILE A 184       8.636  10.743   2.005  0.00  0.00      A1    
ATOM   2234  CG1 ILE A 184      10.346   8.996   0.437  0.00  0.00      A1    
ATOM   2235 HG11 ILE A 184      11.141   8.769   1.180  0.00  0.00      A1    
ATOM   2236 HG12 ILE A 184      10.417   8.174  -0.307  0.00  0.00      A1    
ATOM   2237  CD  ILE A 184      10.672  10.401  -0.063  0.00  0.00      A1    
ATOM   2238  HD1 ILE A 184      10.454  11.146   0.732  0.00  0.00      A1    
ATOM   2239  HD2 ILE A 184      11.721  10.623  -0.354  0.00  0.00      A1    
ATOM   2240  HD3 ILE A 184      10.001  10.723  -0.888  0.00  0.00      A1    
ATOM   2241  C   ILE A 184       9.990   6.821   2.552  0.00  0.00      A1    
ATOM   2242  O   ILE A 184      10.117   7.137   3.764  0.00  0.00      A1    
ATOM   2243  N   GLY A 185      10.829   5.961   1.914  0.00  0.00      A1    
ATOM   2244  HN  GLY A 185      10.518   5.638   1.024  0.00  0.00      A1    
ATOM   2245  CA  GLY A 185      12.075   5.557   2.576  0.00  0.00      A1    
ATOM   2246  HA1 GLY A 185      12.283   4.528   2.321  0.00  0.00      A1    
ATOM   2247  HA2 GLY A 185      11.996   5.640   3.650  0.00  0.00      A1    
ATOM   2248  C   GLY A 185      13.216   6.444   2.219  0.00  0.00      A1    
ATOM   2249  O   GLY A 185      13.216   7.696   2.204  0.00  0.00      A1    
ATOM   2250  N   LYS A 186      14.401   5.771   1.942  0.00  0.00      A1    
ATOM   2251  HN  LYS A 186      14.387   4.798   2.159  0.00  0.00      A1    
ATOM   2252  CA  LYS A 186      15.681   6.354   1.657  0.00  0.00      A1    
ATOM   2253  HA  LYS A 186      15.737   6.977   2.537  0.00  0.00      A1    
ATOM   2254  CB  LYS A 186      16.760   5.257   1.714  0.00  0.00      A1    
ATOM   2255  HB1 LYS A 186      17.121   5.233   2.764  0.00  0.00      A1    
ATOM   2256  HB2 LYS A 186      16.383   4.216   1.624  0.00  0.00      A1    
ATOM   2257  CG  LYS A 186      18.017   5.447   0.730  0.00  0.00      A1    
ATOM   2258  HG1 LYS A 186      17.486   5.378  -0.243  0.00  0.00      A1    
ATOM   2259  HG2 LYS A 186      18.475   6.441   0.923  0.00  0.00      A1    
ATOM   2260  CD  LYS A 186      18.951   4.193   0.736  0.00  0.00      A1    
ATOM   2261  HD1 LYS A 186      18.386   3.252   0.913  0.00  0.00      A1    
ATOM   2262  HD2 LYS A 186      19.541   4.175  -0.205  0.00  0.00      A1    
ATOM   2263  CE  LYS A 186      19.847   4.009   1.955  0.00  0.00      A1    
ATOM   2264  HE1 LYS A 186      19.227   4.209   2.855  0.00  0.00      A1    
ATOM   2265  HE2 LYS A 186      20.264   2.979   1.978  0.00  0.00      A1    
ATOM   2266  NZ  LYS A 186      21.012   4.933   1.845  0.00  0.00      A1    
ATOM   2267  HZ1 LYS A 186      21.830   4.512   2.329  0.00  0.00      A1    
ATOM   2268  HZ2 LYS A 186      20.752   5.821   2.320  0.00  0.00      A1    
ATOM   2269  HZ3 LYS A 186      21.344   5.049   0.866  0.00  0.00      A1    
ATOM   2270  C   LYS A 186      15.730   7.335   0.525  0.00  0.00      A1    
ATOM   2271  O   LYS A 186      15.228   7.156  -0.615  0.00  0.00      A1    
ATOM   2272  N   SER A 187      16.572   8.336   0.797  0.00  0.00      A1    
ATOM   2273  HN  SER A 187      16.941   8.385   1.722  0.00  0.00      A1    
ATOM   2274  CA  SER A 187      16.986   9.462  -0.075  0.00  0.00      A1    
ATOM   2275  HA  SER A 187      16.165   9.649  -0.751  0.00  0.00      A1    
ATOM   2276  CB  SER A 187      17.061  10.805   0.735  0.00  0.00      A1    
ATOM   2277  HB1 SER A 187      16.109  11.162   1.182  0.00  0.00      A1    
ATOM   2278  HB2 SER A 187      17.801  10.783   1.563  0.00  0.00      A1    
ATOM   2279  OG  SER A 187      17.454  11.868  -0.154  0.00  0.00      A1    
ATOM   2280  HG1 SER A 187      18.404  11.954  -0.040  0.00  0.00      A1    
ATOM   2281  C   SER A 187      18.278   9.107  -0.857  0.00  0.00      A1    
ATOM   2282  O   SER A 187      19.383   9.088  -0.289  0.00  0.00      A1    
ATOM   2283  N   ASN A 188      18.275   9.102  -2.263  0.00  0.00      A1    
ATOM   2284  HN  ASN A 188      17.477   9.321  -2.818  0.00  0.00      A1    
ATOM   2285  CA  ASN A 188      19.485   8.794  -3.132  0.00  0.00      A1    
ATOM   2286  HA  ASN A 188      20.133   8.156  -2.551  0.00  0.00      A1    
ATOM   2287  CB  ASN A 188      19.119   8.064  -4.440  0.00  0.00      A1    
ATOM   2288  HB1 ASN A 188      18.650   8.773  -5.155  0.00  0.00      A1    
ATOM   2289  HB2 ASN A 188      20.100   7.756  -4.859  0.00  0.00      A1    
ATOM   2290  CG  ASN A 188      18.343   6.795  -4.210  0.00  0.00      A1    
ATOM   2291  OD1 ASN A 188      18.778   5.826  -3.571  0.00  0.00      A1    
ATOM   2292  ND2 ASN A 188      17.081   6.757  -4.739  0.00  0.00      A1    
ATOM   2293 HD21 ASN A 188      16.727   7.595  -5.156  0.00  0.00      A1    
ATOM   2294 HD22 ASN A 188      16.624   5.868  -4.715  0.00  0.00      A1    
ATOM   2295  C   ASN A 188      20.157  10.100  -3.535  0.00  0.00      A1    
ATOM   2296  O   ASN A 188      20.927  10.196  -4.470  0.00  0.00      A1    
ATOM   2297  N   VAL A 189      19.876  11.195  -2.736  0.00  0.00      A1    
ATOM   2298  HN  VAL A 189      19.117  11.271  -2.095  0.00  0.00      A1    
ATOM   2299  CA  VAL A 189      20.559  12.472  -2.995  0.00  0.00      A1    
ATOM   2300  HA  VAL A 189      21.580  12.316  -3.309  0.00  0.00      A1    
ATOM   2301  CB  VAL A 189      19.685  13.337  -3.938  0.00  0.00      A1    
ATOM   2302  HB  VAL A 189      19.453  12.705  -4.822  0.00  0.00      A1    
ATOM   2303  CG1 VAL A 189      18.353  13.805  -3.303  0.00  0.00      A1    
ATOM   2304 HG11 VAL A 189      18.479  14.568  -2.505  0.00  0.00      A1    
ATOM   2305 HG12 VAL A 189      17.740  14.235  -4.124  0.00  0.00      A1    
ATOM   2306 HG13 VAL A 189      17.695  12.987  -2.938  0.00  0.00      A1    
ATOM   2307  CG2 VAL A 189      20.570  14.538  -4.480  0.00  0.00      A1    
ATOM   2308 HG21 VAL A 189      20.896  15.229  -3.674  0.00  0.00      A1    
ATOM   2309 HG22 VAL A 189      21.534  14.143  -4.867  0.00  0.00      A1    
ATOM   2310 HG23 VAL A 189      19.973  15.128  -5.207  0.00  0.00      A1    
ATOM   2311  C   VAL A 189      20.768  13.076  -1.630  0.00  0.00      A1    
ATOM   2312  O   VAL A 189      19.934  13.079  -0.763  0.00  0.00      A1    
ATOM   2313  N   THR A 190      22.014  13.664  -1.456  0.00  0.00      A1    
ATOM   2314  HN  THR A 190      22.686  13.467  -2.165  0.00  0.00      A1    
ATOM   2315  CA  THR A 190      22.571  14.243  -0.183  0.00  0.00      A1    
ATOM   2316  HA  THR A 190      21.889  14.053   0.632  0.00  0.00      A1    
ATOM   2317  CB  THR A 190      23.965  13.570   0.293  0.00  0.00      A1    
ATOM   2318  HB  THR A 190      24.282  13.983   1.274  0.00  0.00      A1    
ATOM   2319  OG1 THR A 190      25.041  13.963  -0.508  0.00  0.00      A1    
ATOM   2320  HG1 THR A 190      24.886  13.661  -1.406  0.00  0.00      A1    
ATOM   2321  CG2 THR A 190      23.809  12.086   0.320  0.00  0.00      A1    
ATOM   2322 HG21 THR A 190      23.551  11.777  -0.715  0.00  0.00      A1    
ATOM   2323 HG22 THR A 190      24.735  11.631   0.734  0.00  0.00      A1    
ATOM   2324 HG23 THR A 190      23.068  11.652   1.025  0.00  0.00      A1    
ATOM   2325  C   THR A 190      22.672  15.721  -0.245  0.00  0.00      A1    
ATOM   2326  O   THR A 190      22.854  16.282  -1.298  0.00  0.00      A1    
ATOM   2327  N   GLU A 191      22.506  16.427   0.912  0.00  0.00      A1    
ATOM   2328  HN  GLU A 191      22.366  16.101   1.843  0.00  0.00      A1    
ATOM   2329  CA  GLU A 191      22.349  17.898   0.906  0.00  0.00      A1    
ATOM   2330  HA  GLU A 191      21.580  18.234   0.226  0.00  0.00      A1    
ATOM   2331  CB  GLU A 191      21.878  18.364   2.302  0.00  0.00      A1    
ATOM   2332  HB1 GLU A 191      22.615  17.974   3.037  0.00  0.00      A1    
ATOM   2333  HB2 GLU A 191      21.811  19.473   2.311  0.00  0.00      A1    
ATOM   2334  CG  GLU A 191      20.454  17.832   2.696  0.00  0.00      A1    
ATOM   2335  HG1 GLU A 191      19.579  18.024   2.039  0.00  0.00      A1    
ATOM   2336  HG2 GLU A 191      20.501  16.722   2.709  0.00  0.00      A1    
ATOM   2337  CD  GLU A 191      20.084  18.311   4.039  0.00  0.00      A1    
ATOM   2338  OE1 GLU A 191      20.944  18.743   4.796  0.00  0.00      A1    
ATOM   2339  OE2 GLU A 191      18.851  18.157   4.466  0.00  0.00      A1    
ATOM   2340  C   GLU A 191      23.569  18.653   0.398  0.00  0.00      A1    
ATOM   2341  O   GLU A 191      24.711  18.248   0.603  0.00  0.00      A1    
ATOM   2342  N   GLY A 192      23.347  19.687  -0.407  0.00  0.00      A1    
ATOM   2343  HN  GLY A 192      22.432  20.006  -0.638  0.00  0.00      A1    
ATOM   2344  CA  GLY A 192      24.407  20.275  -1.296  0.00  0.00      A1    
ATOM   2345  HA1 GLY A 192      25.316  20.316  -0.714  0.00  0.00      A1    
ATOM   2346  HA2 GLY A 192      24.105  21.293  -1.495  0.00  0.00      A1    
ATOM   2347  C   GLY A 192      24.646  19.633  -2.636  0.00  0.00      A1    
ATOM   2348  O   GLY A 192      25.414  20.193  -3.427  0.00  0.00      A1    
ATOM   2349  N   ALA A 193      23.981  18.505  -2.976  0.00  0.00      A1    
ATOM   2350  HN  ALA A 193      23.309  18.181  -2.315  0.00  0.00      A1    
ATOM   2351  CA  ALA A 193      24.058  17.958  -4.327  0.00  0.00      A1    
ATOM   2352  HA  ALA A 193      25.106  17.739  -4.474  0.00  0.00      A1    
ATOM   2353  CB  ALA A 193      23.420  16.626  -4.330  0.00  0.00      A1    
ATOM   2354  HB1 ALA A 193      22.385  16.852  -3.996  0.00  0.00      A1    
ATOM   2355  HB2 ALA A 193      23.430  16.165  -5.340  0.00  0.00      A1    
ATOM   2356  HB3 ALA A 193      23.762  15.937  -3.527  0.00  0.00      A1    
ATOM   2357  C   ALA A 193      23.563  18.822  -5.491  0.00  0.00      A1    
ATOM   2358  O   ALA A 193      22.445  19.284  -5.356  0.00  0.00      A1    
ATOM   2359  N   LEU A 194      24.257  18.794  -6.618  0.00  0.00      A1    
ATOM   2360  HN  LEU A 194      25.241  18.676  -6.512  0.00  0.00      A1    
ATOM   2361  CA  LEU A 194      23.842  19.364  -7.883  0.00  0.00      A1    
ATOM   2362  HA  LEU A 194      23.292  20.250  -7.602  0.00  0.00      A1    
ATOM   2363  CB  LEU A 194      24.982  19.569  -8.771  0.00  0.00      A1    
ATOM   2364  HB1 LEU A 194      25.674  18.703  -8.692  0.00  0.00      A1    
ATOM   2365  HB2 LEU A 194      24.713  19.564  -9.849  0.00  0.00      A1    
ATOM   2366  CG  LEU A 194      25.856  20.753  -8.388  0.00  0.00      A1    
ATOM   2367  HG  LEU A 194      25.667  21.083  -7.344  0.00  0.00      A1    
ATOM   2368  CD1 LEU A 194      27.332  20.303  -8.491  0.00  0.00      A1    
ATOM   2369 HD11 LEU A 194      27.603  19.464  -7.815  0.00  0.00      A1    
ATOM   2370 HD12 LEU A 194      27.674  20.123  -9.532  0.00  0.00      A1    
ATOM   2371 HD13 LEU A 194      27.900  21.161  -8.071  0.00  0.00      A1    
ATOM   2372  CD2 LEU A 194      25.556  21.910  -9.376  0.00  0.00      A1    
ATOM   2373 HD21 LEU A 194      24.462  22.084  -9.469  0.00  0.00      A1    
ATOM   2374 HD22 LEU A 194      26.017  22.864  -9.041  0.00  0.00      A1    
ATOM   2375 HD23 LEU A 194      25.976  21.736 -10.389  0.00  0.00      A1    
ATOM   2376  C   LEU A 194      22.845  18.503  -8.649  0.00  0.00      A1    
ATOM   2377  O   LEU A 194      23.109  17.391  -9.056  0.00  0.00      A1    
ATOM   2378  N   VAL A 195      21.614  19.044  -8.802  0.00  0.00      A1    
ATOM   2379  HN  VAL A 195      21.428  19.912  -8.348  0.00  0.00      A1    
ATOM   2380  CA  VAL A 195      20.417  18.355  -9.467  0.00  0.00      A1    
ATOM   2381  HA  VAL A 195      20.674  17.402  -9.905  0.00  0.00      A1    
ATOM   2382  CB  VAL A 195      19.249  17.995  -8.566  0.00  0.00      A1    
ATOM   2383  HB  VAL A 195      18.470  17.413  -9.103  0.00  0.00      A1    
ATOM   2384  CG1 VAL A 195      19.723  17.013  -7.535  0.00  0.00      A1    
ATOM   2385 HG11 VAL A 195      20.297  17.625  -6.807  0.00  0.00      A1    
ATOM   2386 HG12 VAL A 195      18.841  16.581  -7.016  0.00  0.00      A1    
ATOM   2387 HG13 VAL A 195      20.350  16.234  -8.020  0.00  0.00      A1    
ATOM   2388  CG2 VAL A 195      18.657  19.267  -7.909  0.00  0.00      A1    
ATOM   2389 HG21 VAL A 195      17.735  19.120  -7.308  0.00  0.00      A1    
ATOM   2390 HG22 VAL A 195      19.416  19.652  -7.196  0.00  0.00      A1    
ATOM   2391 HG23 VAL A 195      18.555  20.169  -8.550  0.00  0.00      A1    
ATOM   2392  C   VAL A 195      19.997  19.198 -10.642  0.00  0.00      A1    
ATOM   2393  O   VAL A 195      20.126  20.424 -10.725  0.00  0.00      A1    
ATOM   2394  N   GLN A 196      19.457  18.385 -11.635  0.00  0.00      A1    
ATOM   2395  HN  GLN A 196      19.432  17.408 -11.437  0.00  0.00      A1    
ATOM   2396  CA  GLN A 196      19.038  18.865 -12.868  0.00  0.00      A1    
ATOM   2397  HA  GLN A 196      19.087  19.943 -12.847  0.00  0.00      A1    
ATOM   2398  CB  GLN A 196      19.966  18.173 -13.921  0.00  0.00      A1    
ATOM   2399  HB1 GLN A 196      21.053  18.196 -13.695  0.00  0.00      A1    
ATOM   2400  HB2 GLN A 196      19.702  17.098 -13.821  0.00  0.00      A1    
ATOM   2401  CG  GLN A 196      19.702  18.598 -15.359  0.00  0.00      A1    
ATOM   2402  HG1 GLN A 196      20.493  18.123 -15.978  0.00  0.00      A1    
ATOM   2403  HG2 GLN A 196      18.681  18.384 -15.742  0.00  0.00      A1    
ATOM   2404  CD  GLN A 196      19.920  20.083 -15.596  0.00  0.00      A1    
ATOM   2405  OE1 GLN A 196      20.864  20.717 -15.057  0.00  0.00      A1    
ATOM   2406  NE2 GLN A 196      19.135  20.676 -16.489  0.00  0.00      A1    
ATOM   2407 HE21 GLN A 196      19.338  21.607 -16.793  0.00  0.00      A1    
ATOM   2408 HE22 GLN A 196      18.518  20.139 -17.064  0.00  0.00      A1    
ATOM   2409  C   GLN A 196      17.578  18.505 -13.099  0.00  0.00      A1    
ATOM   2410  O   GLN A 196      17.020  17.497 -12.762  0.00  0.00      A1    
ATOM   2411  N   ASN A 197      16.895  19.431 -13.747  0.00  0.00      A1    
ATOM   2412  HN  ASN A 197      17.358  20.303 -13.887  0.00  0.00      A1    
ATOM   2413  CA  ASN A 197      15.453  19.465 -13.984  0.00  0.00      A1    
ATOM   2414  HA  ASN A 197      14.978  19.370 -13.018  0.00  0.00      A1    
ATOM   2415  CB  ASN A 197      15.050  20.743 -14.683  0.00  0.00      A1    
ATOM   2416  HB1 ASN A 197      15.456  21.633 -14.157  0.00  0.00      A1    
ATOM   2417  HB2 ASN A 197      15.530  20.658 -15.681  0.00  0.00      A1    
ATOM   2418  CG  ASN A 197      13.576  21.029 -14.932  0.00  0.00      A1    
ATOM   2419  OD1 ASN A 197      12.669  20.237 -14.674  0.00  0.00      A1    
ATOM   2420  ND2 ASN A 197      13.335  22.269 -15.393  0.00  0.00      A1    
ATOM   2421 HD21 ASN A 197      12.408  22.632 -15.487  0.00  0.00      A1    
ATOM   2422 HD22 ASN A 197      14.091  22.901 -15.563  0.00  0.00      A1    
ATOM   2423  C   ASN A 197      14.808  18.242 -14.704  0.00  0.00      A1    
ATOM   2424  O   ASN A 197      15.115  18.015 -15.881  0.00  0.00      A1    
ATOM   2425  N   GLY A 198      13.956  17.458 -13.949  0.00  0.00      A1    
ATOM   2426  HN  GLY A 198      13.798  17.689 -12.992  0.00  0.00      A1    
ATOM   2427  CA  GLY A 198      13.431  16.161 -14.319  0.00  0.00      A1    
ATOM   2428  HA1 GLY A 198      12.784  16.323 -15.168  0.00  0.00      A1    
ATOM   2429  HA2 GLY A 198      13.062  15.738 -13.396  0.00  0.00      A1    
ATOM   2430  C   GLY A 198      14.320  15.050 -14.748  0.00  0.00      A1    
ATOM   2431  O   GLY A 198      13.985  14.265 -15.587  0.00  0.00      A1    
ATOM   2432  N   GLN A 199      15.467  14.886 -14.069  0.00  0.00      A1    
ATOM   2433  HN  GLN A 199      15.510  15.576 -13.350  0.00  0.00      A1    
ATOM   2434  CA  GLN A 199      16.561  13.910 -14.331  0.00  0.00      A1    
ATOM   2435  HA  GLN A 199      16.829  14.132 -15.354  0.00  0.00      A1    
ATOM   2436  CB  GLN A 199      17.836  14.340 -13.497  0.00  0.00      A1    
ATOM   2437  HB1 GLN A 199      18.678  13.627 -13.624  0.00  0.00      A1    
ATOM   2438  HB2 GLN A 199      18.196  15.382 -13.638  0.00  0.00      A1    
ATOM   2439  CG  GLN A 199      17.467  14.373 -11.990  0.00  0.00      A1    
ATOM   2440  HG1 GLN A 199      16.829  15.223 -11.669  0.00  0.00      A1    
ATOM   2441  HG2 GLN A 199      16.947  13.438 -11.691  0.00  0.00      A1    
ATOM   2442  CD  GLN A 199      18.783  14.480 -11.183  0.00  0.00      A1    
ATOM   2443  OE1 GLN A 199      19.593  15.419 -11.340  0.00  0.00      A1    
ATOM   2444  NE2 GLN A 199      18.988  13.624 -10.175  0.00  0.00      A1    
ATOM   2445 HE21 GLN A 199      18.328  12.901  -9.969  0.00  0.00      A1    
ATOM   2446 HE22 GLN A 199      19.724  13.855  -9.539  0.00  0.00      A1    
ATOM   2447  C   GLN A 199      16.178  12.355 -14.363  0.00  0.00      A1    
ATOM   2448  O   GLN A 199      15.195  11.898 -13.829  0.00  0.00      A1    
ATOM   2449  N   ALA A 200      16.993  11.539 -15.071  0.00  0.00      A1    
ATOM   2450  HN  ALA A 200      17.717  11.965 -15.609  0.00  0.00      A1    
ATOM   2451  CA  ALA A 200      16.824  10.122 -15.152  0.00  0.00      A1    
ATOM   2452  HA  ALA A 200      15.776  10.119 -15.413  0.00  0.00      A1    
ATOM   2453  CB  ALA A 200      17.798   9.553 -16.214  0.00  0.00      A1    
ATOM   2454  HB1 ALA A 200      17.676   8.464 -16.399  0.00  0.00      A1    
ATOM   2455  HB2 ALA A 200      17.801  10.092 -17.185  0.00  0.00      A1    
ATOM   2456  HB3 ALA A 200      18.808   9.890 -15.895  0.00  0.00      A1    
ATOM   2457  C   ALA A 200      17.025   9.324 -13.894  0.00  0.00      A1    
ATOM   2458  O   ALA A 200      16.460   8.274 -13.800  0.00  0.00      A1    
ATOM   2459  N   THR A 201      17.942   9.836 -12.982  0.00  0.00      A1    
ATOM   2460  HN  THR A 201      18.351  10.728 -13.159  0.00  0.00      A1    
ATOM   2461  CA  THR A 201      18.076   9.279 -11.609  0.00  0.00      A1    
ATOM   2462  HA  THR A 201      17.801   8.235 -11.596  0.00  0.00      A1    
ATOM   2463  CB  THR A 201      19.517   9.481 -11.034  0.00  0.00      A1    
ATOM   2464  HB  THR A 201      19.859  10.509 -11.279  0.00  0.00      A1    
ATOM   2465  OG1 THR A 201      20.442   8.512 -11.508  0.00  0.00      A1    
ATOM   2466  HG1 THR A 201      20.463   8.706 -12.448  0.00  0.00      A1    
ATOM   2467  CG2 THR A 201      19.642   9.358  -9.536  0.00  0.00      A1    
ATOM   2468 HG21 THR A 201      20.740   9.432  -9.385  0.00  0.00      A1    
ATOM   2469 HG22 THR A 201      19.161  10.221  -9.029  0.00  0.00      A1    
ATOM   2470 HG23 THR A 201      19.401   8.358  -9.116  0.00  0.00      A1    
ATOM   2471  C   THR A 201      17.113   9.932 -10.598  0.00  0.00      A1    
ATOM   2472  O   THR A 201      17.242  11.230 -10.456  0.00  0.00      A1    
ATOM   2473  N   ALA A 202      16.169   9.185 -10.015  0.00  0.00      A1    
ATOM   2474  HN  ALA A 202      16.020   8.223 -10.228  0.00  0.00      A1    
ATOM   2475  CA  ALA A 202      15.217   9.721  -9.024  0.00  0.00      A1    
ATOM   2476  HA  ALA A 202      14.888  10.697  -9.348  0.00  0.00      A1    
ATOM   2477  CB  ALA A 202      14.116   8.759  -8.606  0.00  0.00      A1    
ATOM   2478  HB1 ALA A 202      13.715   8.227  -9.496  0.00  0.00      A1    
ATOM   2479  HB2 ALA A 202      14.417   7.902  -7.966  0.00  0.00      A1    
ATOM   2480  HB3 ALA A 202      13.308   9.351  -8.126  0.00  0.00      A1    
ATOM   2481  C   ALA A 202      15.925  10.008  -7.718  0.00  0.00      A1    
ATOM   2482  O   ALA A 202      16.797   9.212  -7.281  0.00  0.00      A1    
ATOM   2483  N   LEU A 203      15.490  11.076  -6.995  0.00  0.00      A1    
ATOM   2484  HN  LEU A 203      14.722  11.637  -7.292  0.00  0.00      A1    
ATOM   2485  CA  LEU A 203      15.932  11.484  -5.707  0.00  0.00      A1    
ATOM   2486  HA  LEU A 203      17.004  11.570  -5.614  0.00  0.00      A1    
ATOM   2487  CB  LEU A 203      15.224  12.839  -5.351  0.00  0.00      A1    
ATOM   2488  HB1 LEU A 203      14.164  12.719  -5.042  0.00  0.00      A1    
ATOM   2489  HB2 LEU A 203      15.666  13.146  -4.379  0.00  0.00      A1    
ATOM   2490  CG  LEU A 203      15.515  13.940  -6.368  0.00  0.00      A1    
ATOM   2491  HG  LEU A 203      14.956  13.646  -7.282  0.00  0.00      A1    
ATOM   2492  CD1 LEU A 203      15.154  15.352  -5.733  0.00  0.00      A1    
ATOM   2493 HD11 LEU A 203      15.889  15.687  -4.970  0.00  0.00      A1    
ATOM   2494 HD12 LEU A 203      15.203  16.195  -6.455  0.00  0.00      A1    
ATOM   2495 HD13 LEU A 203      14.214  15.218  -5.157  0.00  0.00      A1    
ATOM   2496  CD2 LEU A 203      16.930  13.915  -7.081  0.00  0.00      A1    
ATOM   2497 HD21 LEU A 203      17.030  13.001  -7.705  0.00  0.00      A1    
ATOM   2498 HD22 LEU A 203      17.245  14.880  -7.534  0.00  0.00      A1    
ATOM   2499 HD23 LEU A 203      17.660  13.703  -6.271  0.00  0.00      A1    
ATOM   2500  C   LEU A 203      15.480  10.423  -4.663  0.00  0.00      A1    
ATOM   2501  O   LEU A 203      16.211  10.138  -3.697  0.00  0.00      A1    
ATOM   2502  N   ALA A 204      14.234   9.821  -4.923  0.00  0.00      A1    
ATOM   2503  HN  ALA A 204      13.750   9.895  -5.792  0.00  0.00      A1    
ATOM   2504  CA  ALA A 204      13.574   8.961  -3.897  0.00  0.00      A1    
ATOM   2505  HA  ALA A 204      14.287   8.254  -3.500  0.00  0.00      A1    
ATOM   2506  CB  ALA A 204      13.031   9.737  -2.724  0.00  0.00      A1    
ATOM   2507  HB1 ALA A 204      13.812  10.392  -2.282  0.00  0.00      A1    
ATOM   2508  HB2 ALA A 204      12.122  10.339  -2.938  0.00  0.00      A1    
ATOM   2509  HB3 ALA A 204      12.694   9.078  -1.896  0.00  0.00      A1    
ATOM   2510  C   ALA A 204      12.443   8.172  -4.460  0.00  0.00      A1    
ATOM   2511  O   ALA A 204      12.053   8.464  -5.595  0.00  0.00      A1    
ATOM   2512  N   THR A 205      11.824   7.280  -3.646  0.00  0.00      A1    
ATOM   2513  HN  THR A 205      12.043   7.184  -2.678  0.00  0.00      A1    
ATOM   2514  CA  THR A 205      10.713   6.439  -4.083  0.00  0.00      A1    
ATOM   2515  HA  THR A 205      10.341   6.815  -5.024  0.00  0.00      A1    
ATOM   2516  CB  THR A 205      11.111   5.013  -4.376  0.00  0.00      A1    
ATOM   2517  HB  THR A 205      10.227   4.353  -4.247  0.00  0.00      A1    
ATOM   2518  OG1 THR A 205      12.110   4.484  -3.482  0.00  0.00      A1    
ATOM   2519  HG1 THR A 205      12.062   5.130  -2.772  0.00  0.00      A1    
ATOM   2520  CG2 THR A 205      11.738   4.825  -5.824  0.00  0.00      A1    
ATOM   2521 HG21 THR A 205      11.154   5.436  -6.546  0.00  0.00      A1    
ATOM   2522 HG22 THR A 205      12.786   5.171  -5.698  0.00  0.00      A1    
ATOM   2523 HG23 THR A 205      11.740   3.775  -6.185  0.00  0.00      A1    
ATOM   2524  C   THR A 205       9.616   6.545  -3.121  0.00  0.00      A1    
ATOM   2525  O   THR A 205       9.818   6.306  -1.898  0.00  0.00      A1    
ATOM   2526  N   VAL A 206       8.373   6.885  -3.541  0.00  0.00      A1    
ATOM   2527  HN  VAL A 206       8.074   7.079  -4.472  0.00  0.00      A1    
ATOM   2528  CA  VAL A 206       7.239   6.978  -2.611  0.00  0.00      A1    
ATOM   2529  HA  VAL A 206       7.698   7.141  -1.647  0.00  0.00      A1    
ATOM   2530  CB  VAL A 206       6.426   8.148  -2.816  0.00  0.00      A1    
ATOM   2531  HB  VAL A 206       5.952   8.008  -3.811  0.00  0.00      A1    
ATOM   2532  CG1 VAL A 206       5.385   8.164  -1.657  0.00  0.00      A1    
ATOM   2533 HG11 VAL A 206       4.778   9.074  -1.854  0.00  0.00      A1    
ATOM   2534 HG12 VAL A 206       4.782   7.256  -1.445  0.00  0.00      A1    
ATOM   2535 HG13 VAL A 206       5.824   8.354  -0.654  0.00  0.00      A1    
ATOM   2536  CG2 VAL A 206       7.347   9.387  -2.821  0.00  0.00      A1    
ATOM   2537 HG21 VAL A 206       7.982   9.420  -1.910  0.00  0.00      A1    
ATOM   2538 HG22 VAL A 206       8.043   9.390  -3.687  0.00  0.00      A1    
ATOM   2539 HG23 VAL A 206       6.723  10.296  -2.956  0.00  0.00      A1    
ATOM   2540  C   VAL A 206       6.464   5.673  -2.851  0.00  0.00      A1    
ATOM   2541  O   VAL A 206       6.143   5.347  -3.983  0.00  0.00      A1    
ATOM   2542  N   GLN A 207       6.196   4.853  -1.810  0.00  0.00      A1    
ATOM   2543  HN  GLN A 207       6.598   5.007  -0.911  0.00  0.00      A1    
ATOM   2544  CA  GLN A 207       5.450   3.609  -1.906  0.00  0.00      A1    
ATOM   2545  HA  GLN A 207       5.610   3.176  -2.883  0.00  0.00      A1    
ATOM   2546  CB  GLN A 207       5.934   2.734  -0.773  0.00  0.00      A1    
ATOM   2547  HB1 GLN A 207       5.777   3.194   0.226  0.00  0.00      A1    
ATOM   2548  HB2 GLN A 207       5.275   1.842  -0.698  0.00  0.00      A1    
ATOM   2549  CG  GLN A 207       7.297   2.124  -1.022  0.00  0.00      A1    
ATOM   2550  HG1 GLN A 207       7.236   1.256  -1.713  0.00  0.00      A1    
ATOM   2551  HG2 GLN A 207       8.014   2.881  -1.408  0.00  0.00      A1    
ATOM   2552  CD  GLN A 207       7.947   1.696   0.293  0.00  0.00      A1    
ATOM   2553  OE1 GLN A 207       7.466   1.444   1.409  0.00  0.00      A1    
ATOM   2554  NE2 GLN A 207       9.299   1.485   0.244  0.00  0.00      A1    
ATOM   2555 HE21 GLN A 207       9.763   1.260   1.101  0.00  0.00      A1    
ATOM   2556 HE22 GLN A 207       9.797   1.777  -0.572  0.00  0.00      A1    
ATOM   2557  C   GLN A 207       3.961   3.867  -1.792  0.00  0.00      A1    
ATOM   2558  O   GLN A 207       3.477   4.471  -0.845  0.00  0.00      A1    
ATOM   2559  N   GLN A 208       3.127   3.304  -2.748  0.00  0.00      A1    
ATOM   2560  HN  GLN A 208       3.412   3.036  -3.665  0.00  0.00      A1    
ATOM   2561  CA  GLN A 208       1.770   3.314  -2.446  0.00  0.00      A1    
ATOM   2562  HA  GLN A 208       1.551   4.156  -1.807  0.00  0.00      A1    
ATOM   2563  CB  GLN A 208       0.895   3.442  -3.772  0.00  0.00      A1    
ATOM   2564  HB1 GLN A 208       1.296   4.383  -4.205  0.00  0.00      A1    
ATOM   2565  HB2 GLN A 208       1.150   2.554  -4.389  0.00  0.00      A1    
ATOM   2566  CG  GLN A 208      -0.655   3.567  -3.576  0.00  0.00      A1    
ATOM   2567  HG1 GLN A 208      -1.073   2.556  -3.383  0.00  0.00      A1    
ATOM   2568  HG2 GLN A 208      -0.918   4.190  -2.694  0.00  0.00      A1    
ATOM   2569  CD  GLN A 208      -1.247   4.138  -4.832  0.00  0.00      A1    
ATOM   2570  OE1 GLN A 208      -0.712   5.077  -5.367  0.00  0.00      A1    
ATOM   2571  NE2 GLN A 208      -2.408   3.627  -5.364  0.00  0.00      A1    
ATOM   2572 HE21 GLN A 208      -2.934   2.876  -4.965  0.00  0.00      A1    
ATOM   2573 HE22 GLN A 208      -2.751   4.129  -6.158  0.00  0.00      A1    
ATOM   2574  C   GLN A 208       1.434   2.077  -1.656  0.00  0.00      A1    
ATOM   2575  O   GLN A 208       1.722   0.964  -2.119  0.00  0.00      A1    
ATOM   2576  N   LEU A 209       0.807   2.263  -0.569  0.00  0.00      A1    
ATOM   2577  HN  LEU A 209       0.580   3.182  -0.258  0.00  0.00      A1    
ATOM   2578  CA  LEU A 209       0.393   1.187   0.319  0.00  0.00      A1    
ATOM   2579  HA  LEU A 209       0.942   0.300   0.040  0.00  0.00      A1    
ATOM   2580  CB  LEU A 209       0.901   1.565   1.735  0.00  0.00      A1    
ATOM   2581  HB1 LEU A 209       0.374   2.452   2.147  0.00  0.00      A1    
ATOM   2582  HB2 LEU A 209       0.697   0.711   2.416  0.00  0.00      A1    
ATOM   2583  CG  LEU A 209       2.498   1.746   1.897  0.00  0.00      A1    
ATOM   2584  HG  LEU A 209       2.825   2.647   1.336  0.00  0.00      A1    
ATOM   2585  CD1 LEU A 209       2.931   2.140   3.282  0.00  0.00      A1    
ATOM   2586 HD11 LEU A 209       2.420   3.053   3.658  0.00  0.00      A1    
ATOM   2587 HD12 LEU A 209       2.778   1.394   4.092  0.00  0.00      A1    
ATOM   2588 HD13 LEU A 209       4.029   2.307   3.309  0.00  0.00      A1    
ATOM   2589  CD2 LEU A 209       3.385   0.535   1.433  0.00  0.00      A1    
ATOM   2590 HD21 LEU A 209       2.954  -0.313   2.006  0.00  0.00      A1    
ATOM   2591 HD22 LEU A 209       3.288   0.401   0.335  0.00  0.00      A1    
ATOM   2592 HD23 LEU A 209       4.477   0.680   1.578  0.00  0.00      A1    
ATOM   2593  C   LEU A 209      -1.035   0.869   0.414  0.00  0.00      A1    
ATOM   2594  O   LEU A 209      -1.511  -0.085   0.998  0.00  0.00      A1    
ATOM   2595  N   ASP A 210      -1.909   1.675  -0.341  0.00  0.00      A1    
ATOM   2596  HN  ASP A 210      -1.652   2.407  -0.967  0.00  0.00      A1    
ATOM   2597  CA  ASP A 210      -3.334   1.438  -0.465  0.00  0.00      A1    
ATOM   2598  HA  ASP A 210      -3.579   0.498   0.008  0.00  0.00      A1    
ATOM   2599  CB  ASP A 210      -4.061   2.600   0.242  0.00  0.00      A1    
ATOM   2600  HB1 ASP A 210      -3.799   2.394   1.302  0.00  0.00      A1    
ATOM   2601  HB2 ASP A 210      -3.666   3.609  -0.005  0.00  0.00      A1    
ATOM   2602  CG  ASP A 210      -5.541   2.655   0.206  0.00  0.00      A1    
ATOM   2603  OD1 ASP A 210      -6.144   3.702  -0.258  0.00  0.00      A1    
ATOM   2604  OD2 ASP A 210      -6.189   1.628   0.597  0.00  0.00      A1    
ATOM   2605  C   ASP A 210      -3.658   1.417  -1.919  0.00  0.00      A1    
ATOM   2606  O   ASP A 210      -3.502   2.394  -2.654  0.00  0.00      A1    
ATOM   2607  N   PRO A 211      -4.102   0.358  -2.546  0.00  0.00      A1    
ATOM   2608  CD  PRO A 211      -4.684   0.471  -3.891  0.00  0.00      A1    
ATOM   2609  HD1 PRO A 211      -3.830   0.356  -4.593  0.00  0.00      A1    
ATOM   2610  HD2 PRO A 211      -5.306   1.385  -4.007  0.00  0.00      A1    
ATOM   2611  CA  PRO A 211      -4.002  -1.044  -2.124  0.00  0.00      A1    
ATOM   2612  HA  PRO A 211      -4.564  -1.048  -1.202  0.00  0.00      A1    
ATOM   2613  CB  PRO A 211      -4.731  -1.907  -3.249  0.00  0.00      A1    
ATOM   2614  HB1 PRO A 211      -5.278  -2.832  -2.969  0.00  0.00      A1    
ATOM   2615  HB2 PRO A 211      -4.162  -2.339  -4.100  0.00  0.00      A1    
ATOM   2616  CG  PRO A 211      -5.563  -0.815  -3.929  0.00  0.00      A1    
ATOM   2617  HG1 PRO A 211      -6.524  -0.672  -3.391  0.00  0.00      A1    
ATOM   2618  HG2 PRO A 211      -5.741  -1.053  -4.999  0.00  0.00      A1    
ATOM   2619  C   PRO A 211      -2.573  -1.528  -1.770  0.00  0.00      A1    
ATOM   2620  O   PRO A 211      -1.581  -0.928  -1.989  0.00  0.00      A1    
ATOM   2621  N   ILE A 212      -2.543  -2.786  -1.233  0.00  0.00      A1    
ATOM   2622  HN  ILE A 212      -3.320  -3.307  -0.888  0.00  0.00      A1    
ATOM   2623  CA  ILE A 212      -1.340  -3.527  -0.883  0.00  0.00      A1    
ATOM   2624  HA  ILE A 212      -0.502  -3.142  -1.446  0.00  0.00      A1    
ATOM   2625  CB  ILE A 212      -0.818  -3.501   0.568  0.00  0.00      A1    
ATOM   2626  HB  ILE A 212      -0.941  -2.588   1.189  0.00  0.00      A1    
ATOM   2627  CG2 ILE A 212      -1.818  -4.418   1.385  0.00  0.00      A1    
ATOM   2628 HG21 ILE A 212      -1.694  -4.215   2.470  0.00  0.00      A1    
ATOM   2629 HG22 ILE A 212      -2.905  -4.221   1.267  0.00  0.00      A1    
ATOM   2630 HG23 ILE A 212      -1.616  -5.466   1.076  0.00  0.00      A1    
ATOM   2631  CG1 ILE A 212       0.648  -4.101   0.598  0.00  0.00      A1    
ATOM   2632 HG11 ILE A 212       0.588  -5.210   0.573  0.00  0.00      A1    
ATOM   2633 HG12 ILE A 212       1.126  -3.738  -0.337  0.00  0.00      A1    
ATOM   2634  CD  ILE A 212       1.527  -3.529   1.707  0.00  0.00      A1    
ATOM   2635  HD1 ILE A 212       1.202  -3.940   2.687  0.00  0.00      A1    
ATOM   2636  HD2 ILE A 212       2.547  -3.903   1.475  0.00  0.00      A1    
ATOM   2637  HD3 ILE A 212       1.592  -2.424   1.605  0.00  0.00      A1    
ATOM   2638  C   ILE A 212      -1.504  -4.898  -1.541  0.00  0.00      A1    
ATOM   2639  O   ILE A 212      -2.605  -5.458  -1.609  0.00  0.00      A1    
ATOM   2640  N   TYR A 213      -0.430  -5.482  -2.064  0.00  0.00      A1    
ATOM   2641  HN  TYR A 213       0.459  -5.047  -1.940  0.00  0.00      A1    
ATOM   2642  CA  TYR A 213      -0.384  -6.742  -2.698  0.00  0.00      A1    
ATOM   2643  HA  TYR A 213      -1.416  -7.047  -2.796  0.00  0.00      A1    
ATOM   2644  CB  TYR A 213       0.328  -6.671  -4.093  0.00  0.00      A1    
ATOM   2645  HB1 TYR A 213       1.426  -6.561  -3.964  0.00  0.00      A1    
ATOM   2646  HB2 TYR A 213       0.151  -7.666  -4.556  0.00  0.00      A1    
ATOM   2647  CG  TYR A 213      -0.163  -5.747  -5.180  0.00  0.00      A1    
ATOM   2648  CD1 TYR A 213       0.816  -4.996  -5.930  0.00  0.00      A1    
ATOM   2649  HD1 TYR A 213       1.843  -4.936  -5.601  0.00  0.00      A1    
ATOM   2650  CE1 TYR A 213       0.442  -4.324  -7.062  0.00  0.00      A1    
ATOM   2651  HE1 TYR A 213       1.153  -3.906  -7.760  0.00  0.00      A1    
ATOM   2652  CZ  TYR A 213      -0.861  -4.551  -7.653  0.00  0.00      A1    
ATOM   2653  OH  TYR A 213      -1.243  -3.955  -8.886  0.00  0.00      A1    
ATOM   2654  HH  TYR A 213      -1.786  -4.597  -9.349  0.00  0.00      A1    
ATOM   2655  CD2 TYR A 213      -1.477  -5.797  -5.621  0.00  0.00      A1    
ATOM   2656  HD2 TYR A 213      -2.204  -6.351  -5.046  0.00  0.00      A1    
ATOM   2657  CE2 TYR A 213      -1.799  -5.194  -6.853  0.00  0.00      A1    
ATOM   2658  HE2 TYR A 213      -2.818  -5.211  -7.209  0.00  0.00      A1    
ATOM   2659  C   TYR A 213       0.253  -7.901  -1.985  0.00  0.00      A1    
ATOM   2660  O   TYR A 213       1.134  -7.719  -1.187  0.00  0.00      A1    
ATOM   2661  N   VAL A 214      -0.271  -9.165  -2.115  0.00  0.00      A1    
ATOM   2662  HN  VAL A 214      -1.038  -9.312  -2.734  0.00  0.00      A1    
ATOM   2663  CA  VAL A 214       0.111 -10.420  -1.556  0.00  0.00      A1    
ATOM   2664  HA  VAL A 214       1.103 -10.285  -1.152  0.00  0.00      A1    
ATOM   2665  CB  VAL A 214      -0.926 -10.852  -0.492  0.00  0.00      A1    
ATOM   2666  HB  VAL A 214      -1.839 -11.154  -1.048  0.00  0.00      A1    
ATOM   2667  CG1 VAL A 214      -0.447 -12.010   0.330  0.00  0.00      A1    
ATOM   2668 HG11 VAL A 214      -0.464 -12.943  -0.273  0.00  0.00      A1    
ATOM   2669 HG12 VAL A 214       0.526 -11.873   0.849  0.00  0.00      A1    
ATOM   2670 HG13 VAL A 214      -1.285 -12.128   1.049  0.00  0.00      A1    
ATOM   2671  CG2 VAL A 214      -1.222  -9.737   0.477  0.00  0.00      A1    
ATOM   2672 HG21 VAL A 214      -1.949 -10.205   1.175  0.00  0.00      A1    
ATOM   2673 HG22 VAL A 214      -0.345  -9.325   1.021  0.00  0.00      A1    
ATOM   2674 HG23 VAL A 214      -1.795  -8.974  -0.091  0.00  0.00      A1    
ATOM   2675  C   VAL A 214       0.283 -11.527  -2.555  0.00  0.00      A1    
ATOM   2676  O   VAL A 214      -0.544 -11.900  -3.334  0.00  0.00      A1    
ATOM   2677  N   ASP A 215       1.411 -12.106  -2.664  0.00  0.00      A1    
ATOM   2678  HN  ASP A 215       2.085 -11.684  -2.062  0.00  0.00      A1    
ATOM   2679  CA  ASP A 215       1.878 -13.149  -3.623  0.00  0.00      A1    
ATOM   2680  HA  ASP A 215       1.300 -13.137  -4.535  0.00  0.00      A1    
ATOM   2681  CB  ASP A 215       3.386 -13.159  -3.815  0.00  0.00      A1    
ATOM   2682  HB1 ASP A 215       3.949 -13.062  -2.862  0.00  0.00      A1    
ATOM   2683  HB2 ASP A 215       3.693 -14.051  -4.402  0.00  0.00      A1    
ATOM   2684  CG  ASP A 215       3.900 -12.011  -4.665  0.00  0.00      A1    
ATOM   2685  OD1 ASP A 215       3.204 -10.964  -4.825  0.00  0.00      A1    
ATOM   2686  OD2 ASP A 215       5.099 -12.150  -5.011  0.00  0.00      A1    
ATOM   2687  C   ASP A 215       1.468 -14.454  -3.010  0.00  0.00      A1    
ATOM   2688  O   ASP A 215       2.060 -14.882  -2.031  0.00  0.00      A1    
ATOM   2689  N   VAL A 216       0.392 -15.140  -3.533  0.00  0.00      A1    
ATOM   2690  HN  VAL A 216      -0.058 -14.847  -4.374  0.00  0.00      A1    
ATOM   2691  CA  VAL A 216      -0.077 -16.353  -2.929  0.00  0.00      A1    
ATOM   2692  HA  VAL A 216       0.483 -16.469  -2.013  0.00  0.00      A1    
ATOM   2693  CB  VAL A 216      -1.544 -16.281  -2.532  0.00  0.00      A1    
ATOM   2694  HB  VAL A 216      -2.095 -17.220  -2.752  0.00  0.00      A1    
ATOM   2695  CG1 VAL A 216      -1.468 -16.088  -1.070  0.00  0.00      A1    
ATOM   2696 HG11 VAL A 216      -0.996 -15.086  -0.975  0.00  0.00      A1    
ATOM   2697 HG12 VAL A 216      -2.442 -16.056  -0.537  0.00  0.00      A1    
ATOM   2698 HG13 VAL A 216      -0.852 -16.856  -0.555  0.00  0.00      A1    
ATOM   2699  CG2 VAL A 216      -2.387 -15.130  -3.196  0.00  0.00      A1    
ATOM   2700 HG21 VAL A 216      -2.160 -15.233  -4.279  0.00  0.00      A1    
ATOM   2701 HG22 VAL A 216      -3.472 -15.265  -2.999  0.00  0.00      A1    
ATOM   2702 HG23 VAL A 216      -2.036 -14.155  -2.796  0.00  0.00      A1    
ATOM   2703  C   VAL A 216       0.185 -17.572  -3.876  0.00  0.00      A1    
ATOM   2704  O   VAL A 216      -0.249 -17.626  -5.021  0.00  0.00      A1    
ATOM   2705  N   THR A 217       0.929 -18.546  -3.342  0.00  0.00      A1    
ATOM   2706  HN  THR A 217       1.343 -18.498  -2.436  0.00  0.00      A1    
ATOM   2707  CA  THR A 217       1.376 -19.727  -4.167  0.00  0.00      A1    
ATOM   2708  HA  THR A 217       1.414 -19.368  -5.185  0.00  0.00      A1    
ATOM   2709  CB  THR A 217       2.787 -20.259  -3.706  0.00  0.00      A1    
ATOM   2710  HB  THR A 217       3.051 -21.260  -4.109  0.00  0.00      A1    
ATOM   2711  OG1 THR A 217       2.826 -20.304  -2.327  0.00  0.00      A1    
ATOM   2712  HG1 THR A 217       2.542 -21.181  -2.060  0.00  0.00      A1    
ATOM   2713  CG2 THR A 217       3.739 -19.231  -4.190  0.00  0.00      A1    
ATOM   2714 HG21 THR A 217       4.772 -19.514  -3.895  0.00  0.00      A1    
ATOM   2715 HG22 THR A 217       3.681 -19.114  -5.294  0.00  0.00      A1    
ATOM   2716 HG23 THR A 217       3.556 -18.190  -3.848  0.00  0.00      A1    
ATOM   2717  C   THR A 217       0.427 -20.844  -4.113  0.00  0.00      A1    
ATOM   2718  O   THR A 217      -0.083 -21.232  -3.067  0.00  0.00      A1    
ATOM   2719  N   GLN A 218       0.059 -21.503  -5.227  0.00  0.00      A1    
ATOM   2720  HN  GLN A 218       0.392 -21.156  -6.100  0.00  0.00      A1    
ATOM   2721  CA  GLN A 218      -1.084 -22.426  -5.276  0.00  0.00      A1    
ATOM   2722  HA  GLN A 218      -1.122 -22.961  -4.338  0.00  0.00      A1    
ATOM   2723  CB  GLN A 218      -2.414 -21.697  -5.732  0.00  0.00      A1    
ATOM   2724  HB1 GLN A 218      -2.702 -20.970  -4.944  0.00  0.00      A1    
ATOM   2725  HB2 GLN A 218      -2.111 -21.128  -6.637  0.00  0.00      A1    
ATOM   2726  CG  GLN A 218      -3.651 -22.568  -6.036  0.00  0.00      A1    
ATOM   2727  HG1 GLN A 218      -4.585 -22.037  -6.317  0.00  0.00      A1    
ATOM   2728  HG2 GLN A 218      -3.377 -23.184  -6.919  0.00  0.00      A1    
ATOM   2729  CD  GLN A 218      -4.009 -23.522  -4.855  0.00  0.00      A1    
ATOM   2730  OE1 GLN A 218      -3.318 -24.512  -4.477  0.00  0.00      A1    
ATOM   2731  NE2 GLN A 218      -5.135 -23.238  -4.237  0.00  0.00      A1    
ATOM   2732 HE21 GLN A 218      -5.541 -23.883  -3.590  0.00  0.00      A1    
ATOM   2733 HE22 GLN A 218      -5.737 -22.569  -4.673  0.00  0.00      A1    
ATOM   2734  C   GLN A 218      -0.746 -23.538  -6.275  0.00  0.00      A1    
ATOM   2735  O   GLN A 218      -0.042 -23.316  -7.201  0.00  0.00      A1    
ATOM   2736  N   SER A 219      -1.136 -24.770  -5.916  0.00  0.00      A1    
ATOM   2737  HN  SER A 219      -1.582 -24.780  -5.024  0.00  0.00      A1    
ATOM   2738  CA  SER A 219      -1.163 -25.958  -6.741  0.00  0.00      A1    
ATOM   2739  HA  SER A 219      -0.162 -26.274  -6.995  0.00  0.00      A1    
ATOM   2740  CB  SER A 219      -1.797 -27.176  -5.938  0.00  0.00      A1    
ATOM   2741  HB1 SER A 219      -1.093 -27.547  -5.163  0.00  0.00      A1    
ATOM   2742  HB2 SER A 219      -2.684 -26.798  -5.386  0.00  0.00      A1    
ATOM   2743  OG  SER A 219      -2.211 -28.231  -6.793  0.00  0.00      A1    
ATOM   2744  HG1 SER A 219      -1.432 -28.362  -7.340  0.00  0.00      A1    
ATOM   2745  C   SER A 219      -1.899 -25.745  -8.087  0.00  0.00      A1    
ATOM   2746  O   SER A 219      -2.980 -25.177  -8.102  0.00  0.00      A1    
ATOM   2747  N   SER A 220      -1.371 -26.207  -9.181  0.00  0.00      A1    
ATOM   2748  HN  SER A 220      -0.433 -26.541  -9.231  0.00  0.00      A1    
ATOM   2749  CA  SER A 220      -2.067 -26.155 -10.504  0.00  0.00      A1    
ATOM   2750  HA  SER A 220      -2.437 -25.143 -10.584  0.00  0.00      A1    
ATOM   2751  CB  SER A 220      -1.103 -26.547 -11.622  0.00  0.00      A1    
ATOM   2752  HB1 SER A 220      -0.418 -27.369 -11.322  0.00  0.00      A1    
ATOM   2753  HB2 SER A 220      -1.713 -26.957 -12.455  0.00  0.00      A1    
ATOM   2754  OG  SER A 220      -0.371 -25.470 -12.119  0.00  0.00      A1    
ATOM   2755  HG1 SER A 220       0.238 -25.222 -11.419  0.00  0.00      A1    
ATOM   2756  C   SER A 220      -3.245 -27.056 -10.595  0.00  0.00      A1    
ATOM   2757  O   SER A 220      -4.188 -26.524 -11.116  0.00  0.00      A1    
ATOM   2758  N   ASN A 221      -3.227 -28.278 -10.118  0.00  0.00      A1    
ATOM   2759  HN  ASN A 221      -2.307 -28.498  -9.803  0.00  0.00      A1    
ATOM   2760  CA  ASN A 221      -4.368 -29.197 -10.065  0.00  0.00      A1    
ATOM   2761  HA  ASN A 221      -4.842 -29.371 -11.020  0.00  0.00      A1    
ATOM   2762  CB  ASN A 221      -3.862 -30.530  -9.579  0.00  0.00      A1    
ATOM   2763  HB1 ASN A 221      -3.300 -30.408  -8.628  0.00  0.00      A1    
ATOM   2764  HB2 ASN A 221      -4.666 -31.297  -9.569  0.00  0.00      A1    
ATOM   2765  CG  ASN A 221      -2.931 -31.052 -10.682  0.00  0.00      A1    
ATOM   2766  OD1 ASN A 221      -2.917 -30.720 -11.861  0.00  0.00      A1    
ATOM   2767  ND2 ASN A 221      -2.017 -32.020 -10.312  0.00  0.00      A1    
ATOM   2768 HD21 ASN A 221      -1.392 -32.335 -11.026  0.00  0.00      A1    
ATOM   2769 HD22 ASN A 221      -1.950 -32.240  -9.338  0.00  0.00      A1    
ATOM   2770  C   ASN A 221      -5.434 -28.667  -9.144  0.00  0.00      A1    
ATOM   2771  O   ASN A 221      -6.631 -28.797  -9.449  0.00  0.00      A1    
ATOM   2772  N   ASP A 222      -5.041 -27.965  -8.038  0.00  0.00      A1    
ATOM   2773  HN  ASP A 222      -4.069 -28.038  -7.826  0.00  0.00      A1    
ATOM   2774  CA  ASP A 222      -6.042 -27.585  -7.063  0.00  0.00      A1    
ATOM   2775  HA  ASP A 222      -6.860 -28.288  -7.022  0.00  0.00      A1    
ATOM   2776  CB  ASP A 222      -5.501 -27.400  -5.720  0.00  0.00      A1    
ATOM   2777  HB1 ASP A 222      -4.782 -26.561  -5.600  0.00  0.00      A1    
ATOM   2778  HB2 ASP A 222      -6.397 -27.265  -5.077  0.00  0.00      A1    
ATOM   2779  CG  ASP A 222      -4.913 -28.619  -5.021  0.00  0.00      A1    
ATOM   2780  OD1 ASP A 222      -5.297 -29.774  -5.334  0.00  0.00      A1    
ATOM   2781  OD2 ASP A 222      -4.108 -28.462  -4.103  0.00  0.00      A1    
ATOM   2782  C   ASP A 222      -6.566 -26.184  -7.476  0.00  0.00      A1    
ATOM   2783  O   ASP A 222      -7.765 -25.817  -7.312  0.00  0.00      A1    
ATOM   2784  N   PHE A 223      -5.744 -25.429  -8.255  0.00  0.00      A1    
ATOM   2785  HN  PHE A 223      -4.799 -25.719  -8.388  0.00  0.00      A1    
ATOM   2786  CA  PHE A 223      -6.284 -24.280  -9.019  0.00  0.00      A1    
ATOM   2787  HA  PHE A 223      -6.776 -23.522  -8.428  0.00  0.00      A1    
ATOM   2788  CB  PHE A 223      -5.043 -23.645  -9.763  0.00  0.00      A1    
ATOM   2789  HB1 PHE A 223      -4.300 -23.246  -9.040  0.00  0.00      A1    
ATOM   2790  HB2 PHE A 223      -4.558 -24.513 -10.259  0.00  0.00      A1    
ATOM   2791  CG  PHE A 223      -5.209 -22.532 -10.749  0.00  0.00      A1    
ATOM   2792  CD1 PHE A 223      -5.092 -22.655 -12.118  0.00  0.00      A1    
ATOM   2793  HD1 PHE A 223      -4.846 -23.614 -12.549  0.00  0.00      A1    
ATOM   2794  CE1 PHE A 223      -5.444 -21.619 -12.980  0.00  0.00      A1    
ATOM   2795  HE1 PHE A 223      -5.247 -21.669 -14.040  0.00  0.00      A1    
ATOM   2796  CZ  PHE A 223      -5.828 -20.387 -12.385  0.00  0.00      A1    
ATOM   2797  HZ  PHE A 223      -6.010 -19.565 -13.061  0.00  0.00      A1    
ATOM   2798  CD2 PHE A 223      -5.532 -21.310 -10.143  0.00  0.00      A1    
ATOM   2799  HD2 PHE A 223      -5.560 -21.312  -9.063  0.00  0.00      A1    
ATOM   2800  CE2 PHE A 223      -5.885 -20.200 -10.960  0.00  0.00      A1    
ATOM   2801  HE2 PHE A 223      -5.936 -19.215 -10.521  0.00  0.00      A1    
ATOM   2802  C   PHE A 223      -7.404 -24.685  -9.984  0.00  0.00      A1    
ATOM   2803  O   PHE A 223      -8.383 -23.954 -10.126  0.00  0.00      A1    
ATOM   2804  N   LEU A 224      -7.192 -25.747 -10.730  0.00  0.00      A1    
ATOM   2805  HN  LEU A 224      -6.307 -26.204 -10.778  0.00  0.00      A1    
ATOM   2806  CA  LEU A 224      -8.176 -26.368 -11.665  0.00  0.00      A1    
ATOM   2807  HA  LEU A 224      -8.434 -25.559 -12.333  0.00  0.00      A1    
ATOM   2808  CB  LEU A 224      -7.571 -27.423 -12.573  0.00  0.00      A1    
ATOM   2809  HB1 LEU A 224      -7.171 -28.262 -11.964  0.00  0.00      A1    
ATOM   2810  HB2 LEU A 224      -8.288 -27.894 -13.278  0.00  0.00      A1    
ATOM   2811  CG  LEU A 224      -6.487 -26.892 -13.551  0.00  0.00      A1    
ATOM   2812  HG  LEU A 224      -5.646 -26.372 -13.044  0.00  0.00      A1    
ATOM   2813  CD1 LEU A 224      -5.815 -28.172 -14.076  0.00  0.00      A1    
ATOM   2814 HD11 LEU A 224      -5.250 -28.682 -13.266  0.00  0.00      A1    
ATOM   2815 HD12 LEU A 224      -6.543 -28.920 -14.455  0.00  0.00      A1    
ATOM   2816 HD13 LEU A 224      -5.004 -27.910 -14.789  0.00  0.00      A1    
ATOM   2817  CD2 LEU A 224      -6.992 -25.895 -14.543  0.00  0.00      A1    
ATOM   2818 HD21 LEU A 224      -7.357 -24.967 -14.054  0.00  0.00      A1    
ATOM   2819 HD22 LEU A 224      -6.028 -25.607 -15.014  0.00  0.00      A1    
ATOM   2820 HD23 LEU A 224      -7.792 -26.236 -15.235  0.00  0.00      A1    
ATOM   2821  C   LEU A 224      -9.532 -26.673 -11.039  0.00  0.00      A1    
ATOM   2822  O   LEU A 224     -10.518 -26.570 -11.687  0.00  0.00      A1    
ATOM   2823  N   ARG A 225      -9.573 -27.072  -9.751  0.00  0.00      A1    
ATOM   2824  HN  ARG A 225      -8.669 -27.220  -9.357  0.00  0.00      A1    
ATOM   2825  CA  ARG A 225     -10.692 -27.348  -8.881  0.00  0.00      A1    
ATOM   2826  HA  ARG A 225     -11.341 -28.107  -9.294  0.00  0.00      A1    
ATOM   2827  CB  ARG A 225     -10.285 -27.995  -7.527  0.00  0.00      A1    
ATOM   2828  HB1 ARG A 225      -9.643 -28.878  -7.736  0.00  0.00      A1    
ATOM   2829  HB2 ARG A 225      -9.739 -27.322  -6.831  0.00  0.00      A1    
ATOM   2830  CG  ARG A 225     -11.480 -28.516  -6.799  0.00  0.00      A1    
ATOM   2831  HG1 ARG A 225     -12.195 -27.673  -6.686  0.00  0.00      A1    
ATOM   2832  HG2 ARG A 225     -11.895 -29.280  -7.490  0.00  0.00      A1    
ATOM   2833  CD  ARG A 225     -11.225 -29.245  -5.474  0.00  0.00      A1    
ATOM   2834  HD1 ARG A 225     -12.111 -29.708  -4.989  0.00  0.00      A1    
ATOM   2835  HD2 ARG A 225     -10.336 -29.911  -5.523  0.00  0.00      A1    
ATOM   2836  NE  ARG A 225     -10.820 -28.158  -4.556  0.00  0.00      A1    
ATOM   2837  HE  ARG A 225      -9.866 -28.050  -4.274  0.00  0.00      A1    
ATOM   2838  CZ  ARG A 225     -11.630 -27.233  -3.989  0.00  0.00      A1    
ATOM   2839  NH1 ARG A 225     -12.922 -27.242  -4.126  0.00  0.00      A1    
ATOM   2840 HH11 ARG A 225     -13.403 -27.999  -4.568  0.00  0.00      A1    
ATOM   2841 HH12 ARG A 225     -13.327 -26.609  -3.466  0.00  0.00      A1    
ATOM   2842  NH2 ARG A 225     -11.005 -26.386  -3.151  0.00  0.00      A1    
ATOM   2843 HH21 ARG A 225     -11.466 -25.665  -2.634  0.00  0.00      A1    
ATOM   2844 HH22 ARG A 225     -10.009 -26.424  -3.068  0.00  0.00      A1    
ATOM   2845  C   ARG A 225     -11.399 -26.032  -8.628  0.00  0.00      A1    
ATOM   2846  O   ARG A 225     -12.606 -25.791  -8.919  0.00  0.00      A1    
ATOM   2847  N   LEU A 226     -10.657 -24.972  -8.246  0.00  0.00      A1    
ATOM   2848  HN  LEU A 226      -9.671 -25.072  -8.141  0.00  0.00      A1    
ATOM   2849  CA  LEU A 226     -11.080 -23.648  -7.959  0.00  0.00      A1    
ATOM   2850  HA  LEU A 226     -11.830 -23.669  -7.182  0.00  0.00      A1    
ATOM   2851  CB  LEU A 226      -9.887 -22.774  -7.375  0.00  0.00      A1    
ATOM   2852  HB1 LEU A 226      -9.011 -22.751  -8.059  0.00  0.00      A1    
ATOM   2853  HB2 LEU A 226     -10.268 -21.736  -7.264  0.00  0.00      A1    
ATOM   2854  CG  LEU A 226      -9.419 -23.165  -5.955  0.00  0.00      A1    
ATOM   2855  HG  LEU A 226      -9.230 -24.260  -5.940  0.00  0.00      A1    
ATOM   2856  CD1 LEU A 226      -8.166 -22.417  -5.598  0.00  0.00      A1    
ATOM   2857 HD11 LEU A 226      -7.339 -22.551  -6.328  0.00  0.00      A1    
ATOM   2858 HD12 LEU A 226      -8.425 -21.344  -5.468  0.00  0.00      A1    
ATOM   2859 HD13 LEU A 226      -7.788 -22.960  -4.705  0.00  0.00      A1    
ATOM   2860  CD2 LEU A 226     -10.517 -22.953  -4.845  0.00  0.00      A1    
ATOM   2861 HD21 LEU A 226     -10.041 -23.056  -3.847  0.00  0.00      A1    
ATOM   2862 HD22 LEU A 226     -10.957 -21.938  -4.950  0.00  0.00      A1    
ATOM   2863 HD23 LEU A 226     -11.372 -23.629  -5.059  0.00  0.00      A1    
ATOM   2864  C   LEU A 226     -11.651 -22.944  -9.146  0.00  0.00      A1    
ATOM   2865  O   LEU A 226     -12.737 -22.461  -9.114  0.00  0.00      A1    
ATOM   2866  N   LYS A 227     -10.979 -23.144 -10.343  0.00  0.00      A1    
ATOM   2867  HN  LYS A 227     -10.101 -23.612 -10.393  0.00  0.00      A1    
ATOM   2868  CA  LYS A 227     -11.493 -22.842 -11.664  0.00  0.00      A1    
ATOM   2869  HA  LYS A 227     -11.533 -21.764 -11.716  0.00  0.00      A1    
ATOM   2870  CB  LYS A 227     -10.543 -23.335 -12.834  0.00  0.00      A1    
ATOM   2871  HB1 LYS A 227     -10.215 -24.356 -12.544  0.00  0.00      A1    
ATOM   2872  HB2 LYS A 227     -11.023 -23.362 -13.836  0.00  0.00      A1    
ATOM   2873  CG  LYS A 227      -9.277 -22.382 -12.829  0.00  0.00      A1    
ATOM   2874  HG1 LYS A 227      -8.729 -22.441 -11.865  0.00  0.00      A1    
ATOM   2875  HG2 LYS A 227      -8.586 -22.688 -13.644  0.00  0.00      A1    
ATOM   2876  CD  LYS A 227      -9.417 -20.906 -13.262  0.00  0.00      A1    
ATOM   2877  HD1 LYS A 227     -10.466 -20.654 -12.997  0.00  0.00      A1    
ATOM   2878  HD2 LYS A 227      -8.752 -20.219 -12.697  0.00  0.00      A1    
ATOM   2879  CE  LYS A 227      -9.229 -20.688 -14.735  0.00  0.00      A1    
ATOM   2880  HE1 LYS A 227      -9.614 -19.654 -14.861  0.00  0.00      A1    
ATOM   2881  HE2 LYS A 227      -8.169 -20.707 -15.067  0.00  0.00      A1    
ATOM   2882  NZ  LYS A 227      -9.998 -21.562 -15.630  0.00  0.00      A1    
ATOM   2883  HZ1 LYS A 227      -9.799 -22.581 -15.578  0.00  0.00      A1    
ATOM   2884  HZ2 LYS A 227      -9.761 -21.265 -16.598  0.00  0.00      A1    
ATOM   2885  HZ3 LYS A 227     -11.024 -21.440 -15.508  0.00  0.00      A1    
ATOM   2886  C   LYS A 227     -12.863 -23.403 -11.923  0.00  0.00      A1    
ATOM   2887  O   LYS A 227     -13.755 -22.685 -12.344  0.00  0.00      A1    
ATOM   2888  N   GLN A 228     -13.097 -24.724 -11.765  0.00  0.00      A1    
ATOM   2889  HN  GLN A 228     -12.449 -25.336 -11.319  0.00  0.00      A1    
ATOM   2890  CA  GLN A 228     -14.405 -25.285 -11.937  0.00  0.00      A1    
ATOM   2891  HA  GLN A 228     -14.813 -24.947 -12.878  0.00  0.00      A1    
ATOM   2892  CB  GLN A 228     -14.506 -26.825 -11.919  0.00  0.00      A1    
ATOM   2893  HB1 GLN A 228     -14.149 -27.217 -10.942  0.00  0.00      A1    
ATOM   2894  HB2 GLN A 228     -15.539 -27.199 -12.083  0.00  0.00      A1    
ATOM   2895  CG  GLN A 228     -13.759 -27.577 -12.996  0.00  0.00      A1    
ATOM   2896  HG1 GLN A 228     -12.663 -27.618 -12.820  0.00  0.00      A1    
ATOM   2897  HG2 GLN A 228     -14.182 -28.591 -13.162  0.00  0.00      A1    
ATOM   2898  CD  GLN A 228     -13.943 -26.883 -14.347  0.00  0.00      A1    
ATOM   2899  OE1 GLN A 228     -13.007 -26.239 -14.757  0.00  0.00      A1    
ATOM   2900  NE2 GLN A 228     -15.089 -27.021 -15.029  0.00  0.00      A1    
ATOM   2901 HE21 GLN A 228     -15.322 -26.562 -15.887  0.00  0.00      A1    
ATOM   2902 HE22 GLN A 228     -15.737 -27.729 -14.750  0.00  0.00      A1    
ATOM   2903  C   GLN A 228     -15.406 -24.723 -10.957  0.00  0.00      A1    
ATOM   2904  O   GLN A 228     -16.510 -24.252 -11.312  0.00  0.00      A1    
ATOM   2905  N   GLU A 229     -15.115 -24.715  -9.654  0.00  0.00      A1    
ATOM   2906  HN  GLU A 229     -14.244 -25.069  -9.322  0.00  0.00      A1    
ATOM   2907  CA  GLU A 229     -15.958 -24.220  -8.558  0.00  0.00      A1    
ATOM   2908  HA  GLU A 229     -16.869 -24.798  -8.510  0.00  0.00      A1    
ATOM   2909  CB  GLU A 229     -15.249 -24.404  -7.196  0.00  0.00      A1    
ATOM   2910  HB1 GLU A 229     -14.313 -23.808  -7.148  0.00  0.00      A1    
ATOM   2911  HB2 GLU A 229     -15.931 -23.958  -6.440  0.00  0.00      A1    
ATOM   2912  CG  GLU A 229     -14.875 -25.878  -6.725  0.00  0.00      A1    
ATOM   2913  HG1 GLU A 229     -14.330 -26.520  -7.450  0.00  0.00      A1    
ATOM   2914  HG2 GLU A 229     -14.074 -25.738  -5.968  0.00  0.00      A1    
ATOM   2915  CD  GLU A 229     -16.214 -26.549  -6.377  0.00  0.00      A1    
ATOM   2916  OE1 GLU A 229     -16.814 -26.087  -5.379  0.00  0.00      A1    
ATOM   2917  OE2 GLU A 229     -16.599 -27.570  -7.006  0.00  0.00      A1    
ATOM   2918  C   GLU A 229     -16.437 -22.805  -8.705  0.00  0.00      A1    
ATOM   2919  O   GLU A 229     -17.501 -22.422  -8.262  0.00  0.00      A1    
ATOM   2920  N   LEU A 230     -15.477 -21.987  -9.335  0.00  0.00      A1    
ATOM   2921  HN  LEU A 230     -14.547 -22.301  -9.507  0.00  0.00      A1    
ATOM   2922  CA  LEU A 230     -15.787 -20.576  -9.667  0.00  0.00      A1    
ATOM   2923  HA  LEU A 230     -16.111 -20.134  -8.736  0.00  0.00      A1    
ATOM   2924  CB  LEU A 230     -14.393 -19.979 -10.020  0.00  0.00      A1    
ATOM   2925  HB1 LEU A 230     -13.779 -20.000  -9.095  0.00  0.00      A1    
ATOM   2926  HB2 LEU A 230     -13.830 -20.708 -10.642  0.00  0.00      A1    
ATOM   2927  CG  LEU A 230     -14.278 -18.589 -10.698  0.00  0.00      A1    
ATOM   2928  HG  LEU A 230     -14.950 -18.663 -11.580  0.00  0.00      A1    
ATOM   2929  CD1 LEU A 230     -14.910 -17.542  -9.721  0.00  0.00      A1    
ATOM   2930 HD11 LEU A 230     -16.019 -17.581  -9.774  0.00  0.00      A1    
ATOM   2931 HD12 LEU A 230     -14.471 -17.538  -8.700  0.00  0.00      A1    
ATOM   2932 HD13 LEU A 230     -14.556 -16.542 -10.051  0.00  0.00      A1    
ATOM   2933  CD2 LEU A 230     -12.907 -18.215 -11.249  0.00  0.00      A1    
ATOM   2934 HD21 LEU A 230     -13.031 -17.383 -11.975  0.00  0.00      A1    
ATOM   2935 HD22 LEU A 230     -12.156 -17.887 -10.499  0.00  0.00      A1    
ATOM   2936 HD23 LEU A 230     -12.527 -19.128 -11.755  0.00  0.00      A1    
ATOM   2937  C   LEU A 230     -16.780 -20.350 -10.723  0.00  0.00      A1    
ATOM   2938  O   LEU A 230     -17.615 -19.499 -10.577  0.00  0.00      A1    
ATOM   2939  N   ALA A 231     -16.638 -21.112 -11.806  0.00  0.00      A1    
ATOM   2940  HN  ALA A 231     -15.822 -21.671 -11.935  0.00  0.00      A1    
ATOM   2941  CA  ALA A 231     -17.554 -21.297 -12.901  0.00  0.00      A1    
ATOM   2942  HA  ALA A 231     -17.747 -20.371 -13.422  0.00  0.00      A1    
ATOM   2943  CB  ALA A 231     -16.860 -22.199 -13.931  0.00  0.00      A1    
ATOM   2944  HB1 ALA A 231     -16.626 -23.198 -13.504  0.00  0.00      A1    
ATOM   2945  HB2 ALA A 231     -17.597 -22.414 -14.734  0.00  0.00      A1    
ATOM   2946  HB3 ALA A 231     -15.938 -21.692 -14.287  0.00  0.00      A1    
ATOM   2947  C   ALA A 231     -18.922 -21.805 -12.404  0.00  0.00      A1    
ATOM   2948  O   ALA A 231     -20.001 -21.360 -12.759  0.00  0.00      A1    
ATOM   2949  N   ASN A 232     -18.930 -22.781 -11.463  0.00  0.00      A1    
ATOM   2950  HN  ASN A 232     -18.030 -23.196 -11.361  0.00  0.00      A1    
ATOM   2951  CA  ASN A 232     -20.185 -23.263 -10.784  0.00  0.00      A1    
ATOM   2952  HA  ASN A 232     -20.838 -23.530 -11.602  0.00  0.00      A1    
ATOM   2953  CB  ASN A 232     -19.887 -24.466  -9.935  0.00  0.00      A1    
ATOM   2954  HB1 ASN A 232     -19.457 -25.171 -10.678  0.00  0.00      A1    
ATOM   2955  HB2 ASN A 232     -19.197 -24.128  -9.132  0.00  0.00      A1    
ATOM   2956  CG  ASN A 232     -21.143 -25.168  -9.310  0.00  0.00      A1    
ATOM   2957  OD1 ASN A 232     -21.897 -25.654 -10.128  0.00  0.00      A1    
ATOM   2958  ND2 ASN A 232     -21.313 -25.310  -7.987  0.00  0.00      A1    
ATOM   2959 HD21 ASN A 232     -22.060 -25.893  -7.668  0.00  0.00      A1    
ATOM   2960 HD22 ASN A 232     -20.638 -24.921  -7.360  0.00  0.00      A1    
ATOM   2961  C   ASN A 232     -20.784 -22.194  -9.955  0.00  0.00      A1    
ATOM   2962  O   ASN A 232     -21.981 -22.032 -10.158  0.00  0.00      A1    
ATOM   2963  N   GLY A 233     -19.969 -21.437  -9.148  0.00  0.00      A1    
ATOM   2964  HN  GLY A 233     -18.993 -21.635  -9.177  0.00  0.00      A1    
ATOM   2965  CA  GLY A 233     -20.423 -20.316  -8.324  0.00  0.00      A1    
ATOM   2966  HA1 GLY A 233     -21.478 -20.125  -8.453  0.00  0.00      A1    
ATOM   2967  HA2 GLY A 233     -19.924 -19.388  -8.562  0.00  0.00      A1    
ATOM   2968  C   GLY A 233     -20.125 -20.681  -6.857  0.00  0.00      A1    
ATOM   2969  O   GLY A 233     -20.392 -19.817  -6.049  0.00  0.00      A1    
ATOM   2970  N   THR A 234     -19.626 -21.918  -6.525  0.00  0.00      A1    
ATOM   2971  HN  THR A 234     -19.493 -22.578  -7.261  0.00  0.00      A1    
ATOM   2972  CA  THR A 234     -19.449 -22.463  -5.165  0.00  0.00      A1    
ATOM   2973  HA  THR A 234     -20.300 -22.077  -4.623  0.00  0.00      A1    
ATOM   2974  CB  THR A 234     -19.468 -23.906  -5.069  0.00  0.00      A1    
ATOM   2975  HB  THR A 234     -18.984 -24.305  -4.152  0.00  0.00      A1    
ATOM   2976  OG1 THR A 234     -18.742 -24.455  -6.166  0.00  0.00      A1    
ATOM   2977  HG1 THR A 234     -18.124 -25.120  -5.855  0.00  0.00      A1    
ATOM   2978  CG2 THR A 234     -20.956 -24.348  -5.111  0.00  0.00      A1    
ATOM   2979 HG21 THR A 234     -21.508 -23.909  -5.970  0.00  0.00      A1    
ATOM   2980 HG22 THR A 234     -21.029 -25.453  -5.212  0.00  0.00      A1    
ATOM   2981 HG23 THR A 234     -21.557 -23.946  -4.268  0.00  0.00      A1    
ATOM   2982  C   THR A 234     -18.361 -21.867  -4.289  0.00  0.00      A1    
ATOM   2983  O   THR A 234     -18.412 -21.642  -3.087  0.00  0.00      A1    
ATOM   2984  N   LEU A 235     -17.325 -21.328  -4.962  0.00  0.00      A1    
ATOM   2985  HN  LEU A 235     -17.214 -21.470  -5.943  0.00  0.00      A1    
ATOM   2986  CA  LEU A 235     -16.347 -20.455  -4.317  0.00  0.00      A1    
ATOM   2987  HA  LEU A 235     -16.071 -20.843  -3.348  0.00  0.00      A1    
ATOM   2988  CB  LEU A 235     -15.138 -20.485  -5.265  0.00  0.00      A1    
ATOM   2989  HB1 LEU A 235     -14.854 -21.559  -5.267  0.00  0.00      A1    
ATOM   2990  HB2 LEU A 235     -15.469 -20.179  -6.280  0.00  0.00      A1    
ATOM   2991  CG  LEU A 235     -13.895 -19.674  -4.920  0.00  0.00      A1    
ATOM   2992  HG  LEU A 235     -14.145 -18.597  -4.806  0.00  0.00      A1    
ATOM   2993  CD1 LEU A 235     -13.419 -20.151  -3.558  0.00  0.00      A1    
ATOM   2994 HD11 LEU A 235     -14.130 -19.858  -2.757  0.00  0.00      A1    
ATOM   2995 HD12 LEU A 235     -13.289 -21.254  -3.527  0.00  0.00      A1    
ATOM   2996 HD13 LEU A 235     -12.425 -19.689  -3.377  0.00  0.00      A1    
ATOM   2997  CD2 LEU A 235     -12.799 -19.746  -5.993  0.00  0.00      A1    
ATOM   2998 HD21 LEU A 235     -11.983 -19.002  -5.876  0.00  0.00      A1    
ATOM   2999 HD22 LEU A 235     -12.262 -20.676  -5.708  0.00  0.00      A1    
ATOM   3000 HD23 LEU A 235     -13.215 -19.709  -7.023  0.00  0.00      A1    
ATOM   3001  C   LEU A 235     -16.957 -19.054  -4.187  0.00  0.00      A1    
ATOM   3002  O   LEU A 235     -17.552 -18.517  -5.130  0.00  0.00      A1    
ATOM   3003  N   LYS A 236     -16.866 -18.453  -3.025  0.00  0.00      A1    
ATOM   3004  HN  LYS A 236     -16.461 -18.952  -2.263  0.00  0.00      A1    
ATOM   3005  CA  LYS A 236     -17.347 -17.081  -2.726  0.00  0.00      A1    
ATOM   3006  HA  LYS A 236     -18.400 -16.991  -2.949  0.00  0.00      A1    
ATOM   3007  CB  LYS A 236     -17.229 -16.618  -1.288  0.00  0.00      A1    
ATOM   3008  HB1 LYS A 236     -16.209 -16.699  -0.856  0.00  0.00      A1    
ATOM   3009  HB2 LYS A 236     -17.626 -15.584  -1.197  0.00  0.00      A1    
ATOM   3010  CG  LYS A 236     -18.069 -17.539  -0.388  0.00  0.00      A1    
ATOM   3011  HG1 LYS A 236     -19.106 -17.662  -0.768  0.00  0.00      A1    
ATOM   3012  HG2 LYS A 236     -17.630 -18.560  -0.368  0.00  0.00      A1    
ATOM   3013  CD  LYS A 236     -18.151 -16.986   1.047  0.00  0.00      A1    
ATOM   3014  HD1 LYS A 236     -17.080 -16.805   1.280  0.00  0.00      A1    
ATOM   3015  HD2 LYS A 236     -18.658 -15.998   1.086  0.00  0.00      A1    
ATOM   3016  CE  LYS A 236     -18.668 -18.063   2.028  0.00  0.00      A1    
ATOM   3017  HE1 LYS A 236     -19.712 -18.362   1.792  0.00  0.00      A1    
ATOM   3018  HE2 LYS A 236     -18.115 -19.022   1.932  0.00  0.00      A1    
ATOM   3019  NZ  LYS A 236     -18.630 -17.565   3.427  0.00  0.00      A1    
ATOM   3020  HZ1 LYS A 236     -19.085 -16.633   3.497  0.00  0.00      A1    
ATOM   3021  HZ2 LYS A 236     -17.628 -17.502   3.700  0.00  0.00      A1    
ATOM   3022  HZ3 LYS A 236     -19.237 -18.204   3.980  0.00  0.00      A1    
ATOM   3023  C   LYS A 236     -16.777 -15.971  -3.628  0.00  0.00      A1    
ATOM   3024  O   LYS A 236     -15.586 -15.928  -3.815  0.00  0.00      A1    
ATOM   3025  N   GLN A 237     -17.632 -15.213  -4.288  0.00  0.00      A1    
ATOM   3026  HN  GLN A 237     -18.601 -15.278  -4.061  0.00  0.00      A1    
ATOM   3027  CA  GLN A 237     -17.181 -14.230  -5.323  0.00  0.00      A1    
ATOM   3028  HA  GLN A 237     -16.187 -13.949  -5.006  0.00  0.00      A1    
ATOM   3029  CB  GLN A 237     -17.269 -14.948  -6.709  0.00  0.00      A1    
ATOM   3030  HB1 GLN A 237     -17.060 -14.238  -7.537  0.00  0.00      A1    
ATOM   3031  HB2 GLN A 237     -16.465 -15.714  -6.669  0.00  0.00      A1    
ATOM   3032  CG  GLN A 237     -18.640 -15.653  -7.012  0.00  0.00      A1    
ATOM   3033  HG1 GLN A 237     -19.054 -16.170  -6.120  0.00  0.00      A1    
ATOM   3034  HG2 GLN A 237     -19.353 -14.815  -7.163  0.00  0.00      A1    
ATOM   3035  CD  GLN A 237     -18.607 -16.600  -8.174  0.00  0.00      A1    
ATOM   3036  OE1 GLN A 237     -19.255 -16.371  -9.211  0.00  0.00      A1    
ATOM   3037  NE2 GLN A 237     -17.882 -17.753  -8.045  0.00  0.00      A1    
ATOM   3038 HE21 GLN A 237     -17.922 -18.324  -8.865  0.00  0.00      A1    
ATOM   3039 HE22 GLN A 237     -17.473 -17.966  -7.158  0.00  0.00      A1    
ATOM   3040  C   GLN A 237     -18.025 -12.950  -5.426  0.00  0.00      A1    
ATOM   3041  O   GLN A 237     -19.241 -13.019  -5.196  0.00  0.00      A1    
ATOM   3042  N   GLU A 238     -17.412 -11.835  -5.840  0.00  0.00      A1    
ATOM   3043  HN  GLU A 238     -16.469 -11.934  -6.150  0.00  0.00      A1    
ATOM   3044  CA  GLU A 238     -18.230 -10.675  -6.074  0.00  0.00      A1    
ATOM   3045  HA  GLU A 238     -19.256 -10.896  -6.328  0.00  0.00      A1    
ATOM   3046  CB  GLU A 238     -18.219  -9.815  -4.811  0.00  0.00      A1    
ATOM   3047  HB1 GLU A 238     -18.635 -10.320  -3.912  0.00  0.00      A1    
ATOM   3048  HB2 GLU A 238     -17.152  -9.799  -4.501  0.00  0.00      A1    
ATOM   3049  CG  GLU A 238     -18.767  -8.363  -4.860  0.00  0.00      A1    
ATOM   3050  HG1 GLU A 238     -18.294  -7.731  -5.642  0.00  0.00      A1    
ATOM   3051  HG2 GLU A 238     -19.856  -8.495  -5.037  0.00  0.00      A1    
ATOM   3052  CD  GLU A 238     -18.604  -7.668  -3.480  0.00  0.00      A1    
ATOM   3053  OE1 GLU A 238     -18.464  -6.422  -3.440  0.00  0.00      A1    
ATOM   3054  OE2 GLU A 238     -18.690  -8.284  -2.400  0.00  0.00      A1    
ATOM   3055  C   GLU A 238     -17.800  -9.904  -7.306  0.00  0.00      A1    
ATOM   3056  O   GLU A 238     -16.570  -9.621  -7.452  0.00  0.00      A1    
ATOM   3057  N   ASN A 239     -18.762  -9.584  -8.214  0.00  0.00      A1    
ATOM   3058  HN  ASN A 239     -19.726  -9.815  -8.102  0.00  0.00      A1    
ATOM   3059  CA  ASN A 239     -18.407  -9.054  -9.533  0.00  0.00      A1    
ATOM   3060  HA  ASN A 239     -19.360  -8.943 -10.030  0.00  0.00      A1    
ATOM   3061  CB  ASN A 239     -17.523  -7.663  -9.422  0.00  0.00      A1    
ATOM   3062  HB1 ASN A 239     -16.567  -7.870  -8.895  0.00  0.00      A1    
ATOM   3063  HB2 ASN A 239     -17.368  -7.248 -10.441  0.00  0.00      A1    
ATOM   3064  CG  ASN A 239     -18.271  -6.660  -8.627  0.00  0.00      A1    
ATOM   3065  OD1 ASN A 239     -17.792  -5.924  -7.738  0.00  0.00      A1    
ATOM   3066  ND2 ASN A 239     -19.589  -6.576  -8.850  0.00  0.00      A1    
ATOM   3067 HD21 ASN A 239     -20.064  -6.960  -9.642  0.00  0.00      A1    
ATOM   3068 HD22 ASN A 239     -20.104  -5.957  -8.258  0.00  0.00      A1    
ATOM   3069  C   ASN A 239     -17.569 -10.043 -10.350  0.00  0.00      A1    
ATOM   3070  O   ASN A 239     -16.928  -9.695 -11.324  0.00  0.00      A1    
ATOM   3071  N   GLY A 240     -17.675 -11.347 -10.024  0.00  0.00      A1    
ATOM   3072  HN  GLY A 240     -18.303 -11.515  -9.269  0.00  0.00      A1    
ATOM   3073  CA  GLY A 240     -17.098 -12.465 -10.643  0.00  0.00      A1    
ATOM   3074  HA1 GLY A 240     -17.092 -12.345 -11.716  0.00  0.00      A1    
ATOM   3075  HA2 GLY A 240     -17.864 -13.219 -10.539  0.00  0.00      A1    
ATOM   3076  C   GLY A 240     -15.771 -12.951 -10.138  0.00  0.00      A1    
ATOM   3077  O   GLY A 240     -15.294 -14.033 -10.545  0.00  0.00      A1    
ATOM   3078  N   LYS A 241     -15.191 -12.251  -9.130  0.00  0.00      A1    
ATOM   3079  HN  LYS A 241     -15.710 -11.536  -8.668  0.00  0.00      A1    
ATOM   3080  CA  LYS A 241     -13.900 -12.493  -8.614  0.00  0.00      A1    
ATOM   3081  HA  LYS A 241     -13.247 -13.130  -9.192  0.00  0.00      A1    
ATOM   3082  CB  LYS A 241     -13.075 -11.157  -8.689  0.00  0.00      A1    
ATOM   3083  HB1 LYS A 241     -13.578 -10.303  -8.189  0.00  0.00      A1    
ATOM   3084  HB2 LYS A 241     -12.117 -11.320  -8.149  0.00  0.00      A1    
ATOM   3085  CG  LYS A 241     -12.597 -10.705 -10.099  0.00  0.00      A1    
ATOM   3086  HG1 LYS A 241     -11.669 -11.222 -10.425  0.00  0.00      A1    
ATOM   3087  HG2 LYS A 241     -13.418 -11.013 -10.782  0.00  0.00      A1    
ATOM   3088  CD  LYS A 241     -12.705  -9.146 -10.213  0.00  0.00      A1    
ATOM   3089  HD1 LYS A 241     -13.673  -8.791  -9.799  0.00  0.00      A1    
ATOM   3090  HD2 LYS A 241     -11.902  -8.684  -9.599  0.00  0.00      A1    
ATOM   3091  CE  LYS A 241     -12.658  -8.666 -11.665  0.00  0.00      A1    
ATOM   3092  HE1 LYS A 241     -13.439  -9.289 -12.150  0.00  0.00      A1    
ATOM   3093  HE2 LYS A 241     -12.941  -7.592 -11.694  0.00  0.00      A1    
ATOM   3094  NZ  LYS A 241     -11.343  -8.963 -12.210  0.00  0.00      A1    
ATOM   3095  HZ1 LYS A 241     -11.101  -9.974 -12.221  0.00  0.00      A1    
ATOM   3096  HZ2 LYS A 241     -10.727  -8.418 -11.573  0.00  0.00      A1    
ATOM   3097  HZ3 LYS A 241     -11.321  -8.516 -13.149  0.00  0.00      A1    
ATOM   3098  C   LYS A 241     -13.977 -13.085  -7.209  0.00  0.00      A1    
ATOM   3099  O   LYS A 241     -14.686 -12.546  -6.361  0.00  0.00      A1    
ATOM   3100  N   ALA A 242     -13.281 -14.153  -6.913  0.00  0.00      A1    
ATOM   3101  HN  ALA A 242     -12.828 -14.455  -7.748  0.00  0.00      A1    
ATOM   3102  CA  ALA A 242     -13.010 -14.787  -5.628  0.00  0.00      A1    
ATOM   3103  HA  ALA A 242     -13.972 -15.203  -5.363  0.00  0.00      A1    
ATOM   3104  CB  ALA A 242     -12.142 -16.026  -5.783  0.00  0.00      A1    
ATOM   3105  HB1 ALA A 242     -12.512 -16.733  -6.556  0.00  0.00      A1    
ATOM   3106  HB2 ALA A 242     -11.085 -15.697  -5.873  0.00  0.00      A1    
ATOM   3107  HB3 ALA A 242     -12.174 -16.569  -4.815  0.00  0.00      A1    
ATOM   3108  C   ALA A 242     -12.590 -13.883  -4.485  0.00  0.00      A1    
ATOM   3109  O   ALA A 242     -11.541 -13.204  -4.461  0.00  0.00      A1    
ATOM   3110  N   LYS A 243     -13.459 -13.785  -3.505  0.00  0.00      A1    
ATOM   3111  HN  LYS A 243     -14.268 -14.367  -3.545  0.00  0.00      A1    
ATOM   3112  CA  LYS A 243     -13.181 -12.936  -2.294  0.00  0.00      A1    
ATOM   3113  HA  LYS A 243     -12.783 -11.974  -2.583  0.00  0.00      A1    
ATOM   3114  CB  LYS A 243     -14.528 -12.606  -1.495  0.00  0.00      A1    
ATOM   3115  HB1 LYS A 243     -14.985 -13.522  -1.062  0.00  0.00      A1    
ATOM   3116  HB2 LYS A 243     -14.217 -12.093  -0.560  0.00  0.00      A1    
ATOM   3117  CG  LYS A 243     -15.630 -11.870  -2.321  0.00  0.00      A1    
ATOM   3118  HG1 LYS A 243     -15.190 -11.049  -2.928  0.00  0.00      A1    
ATOM   3119  HG2 LYS A 243     -15.963 -12.520  -3.158  0.00  0.00      A1    
ATOM   3120  CD  LYS A 243     -16.945 -11.493  -1.558  0.00  0.00      A1    
ATOM   3121  HD1 LYS A 243     -17.615 -11.176  -2.386  0.00  0.00      A1    
ATOM   3122  HD2 LYS A 243     -17.250 -12.406  -1.004  0.00  0.00      A1    
ATOM   3123  CE  LYS A 243     -16.637 -10.311  -0.585  0.00  0.00      A1    
ATOM   3124  HE1 LYS A 243     -16.125 -10.621   0.351  0.00  0.00      A1    
ATOM   3125  HE2 LYS A 243     -15.973  -9.579  -1.094  0.00  0.00      A1    
ATOM   3126  NZ  LYS A 243     -17.936  -9.616  -0.275  0.00  0.00      A1    
ATOM   3127  HZ1 LYS A 243     -17.761  -8.895   0.454  0.00  0.00      A1    
ATOM   3128  HZ2 LYS A 243     -18.539 -10.333   0.177  0.00  0.00      A1    
ATOM   3129  HZ3 LYS A 243     -18.322  -9.127  -1.108  0.00  0.00      A1    
ATOM   3130  C   LYS A 243     -12.020 -13.567  -1.483  0.00  0.00      A1    
ATOM   3131  O   LYS A 243     -11.925 -14.802  -1.381  0.00  0.00      A1    
ATOM   3132  N   VAL A 244     -11.178 -12.725  -0.905  0.00  0.00      A1    
ATOM   3133  HN  VAL A 244     -11.293 -11.735  -0.932  0.00  0.00      A1    
ATOM   3134  CA  VAL A 244     -10.028 -13.238  -0.175  0.00  0.00      A1    
ATOM   3135  HA  VAL A 244     -10.324 -14.221   0.160  0.00  0.00      A1    
ATOM   3136  CB  VAL A 244      -8.788 -13.351  -1.002  0.00  0.00      A1    
ATOM   3137  HB  VAL A 244      -9.033 -14.002  -1.869  0.00  0.00      A1    
ATOM   3138  CG1 VAL A 244      -8.341 -11.953  -1.515  0.00  0.00      A1    
ATOM   3139 HG11 VAL A 244      -9.169 -11.544  -2.132  0.00  0.00      A1    
ATOM   3140 HG12 VAL A 244      -7.899 -11.239  -0.788  0.00  0.00      A1    
ATOM   3141 HG13 VAL A 244      -7.526 -12.044  -2.265  0.00  0.00      A1    
ATOM   3142  CG2 VAL A 244      -7.611 -14.024  -0.209  0.00  0.00      A1    
ATOM   3143 HG21 VAL A 244      -6.727 -13.990  -0.880  0.00  0.00      A1    
ATOM   3144 HG22 VAL A 244      -7.331 -13.462   0.708  0.00  0.00      A1    
ATOM   3145 HG23 VAL A 244      -7.777 -15.054   0.175  0.00  0.00      A1    
ATOM   3146  C   VAL A 244      -9.866 -12.556   1.189  0.00  0.00      A1    
ATOM   3147  O   VAL A 244      -9.986 -11.364   1.306  0.00  0.00      A1    
ATOM   3148  N   SER A 245      -9.519 -13.296   2.269  0.00  0.00      A1    
ATOM   3149  HN  SER A 245      -9.446 -14.290   2.232  0.00  0.00      A1    
ATOM   3150  CA  SER A 245      -9.380 -12.675   3.607  0.00  0.00      A1    
ATOM   3151  HA  SER A 245      -9.388 -11.599   3.520  0.00  0.00      A1    
ATOM   3152  CB  SER A 245     -10.479 -13.070   4.590  0.00  0.00      A1    
ATOM   3153  HB1 SER A 245     -11.425 -12.878   4.041  0.00  0.00      A1    
ATOM   3154  HB2 SER A 245     -10.576 -14.172   4.696  0.00  0.00      A1    
ATOM   3155  OG  SER A 245     -10.567 -12.305   5.847  0.00  0.00      A1    
ATOM   3156  HG1 SER A 245     -11.135 -11.553   5.666  0.00  0.00      A1    
ATOM   3157  C   SER A 245      -7.980 -13.122   4.168  0.00  0.00      A1    
ATOM   3158  O   SER A 245      -7.440 -14.156   3.771  0.00  0.00      A1    
ATOM   3159  N   LEU A 246      -7.344 -12.267   4.985  0.00  0.00      A1    
ATOM   3160  HN  LEU A 246      -7.786 -11.381   5.100  0.00  0.00      A1    
ATOM   3161  CA  LEU A 246      -5.986 -12.385   5.313  0.00  0.00      A1    
ATOM   3162  HA  LEU A 246      -5.581 -13.328   4.978  0.00  0.00      A1    
ATOM   3163  CB  LEU A 246      -5.254 -11.179   4.684  0.00  0.00      A1    
ATOM   3164  HB1 LEU A 246      -5.512 -11.050   3.611  0.00  0.00      A1    
ATOM   3165  HB2 LEU A 246      -5.538 -10.213   5.154  0.00  0.00      A1    
ATOM   3166  CG  LEU A 246      -3.694 -11.286   4.472  0.00  0.00      A1    
ATOM   3167  HG  LEU A 246      -3.226 -11.604   5.428  0.00  0.00      A1    
ATOM   3168  CD1 LEU A 246      -3.515 -12.410   3.463  0.00  0.00      A1    
ATOM   3169 HD11 LEU A 246      -2.483 -12.814   3.387  0.00  0.00      A1    
ATOM   3170 HD12 LEU A 246      -4.213 -13.259   3.627  0.00  0.00      A1    
ATOM   3171 HD13 LEU A 246      -3.724 -11.980   2.461  0.00  0.00      A1    
ATOM   3172  CD2 LEU A 246      -2.975 -10.013   3.915  0.00  0.00      A1    
ATOM   3173 HD21 LEU A 246      -3.076  -9.334   4.789  0.00  0.00      A1    
ATOM   3174 HD22 LEU A 246      -1.921 -10.239   3.644  0.00  0.00      A1    
ATOM   3175 HD23 LEU A 246      -3.533  -9.611   3.042  0.00  0.00      A1    
ATOM   3176  C   LEU A 246      -5.942 -12.419   6.776  0.00  0.00      A1    
ATOM   3177  O   LEU A 246      -6.551 -11.650   7.571  0.00  0.00      A1    
ATOM   3178  N   ILE A 247      -4.951 -13.223   7.219  0.00  0.00      A1    
ATOM   3179  HN  ILE A 247      -4.362 -13.687   6.561  0.00  0.00      A1    
ATOM   3180  CA  ILE A 247      -4.622 -13.325   8.584  0.00  0.00      A1    
ATOM   3181  HA  ILE A 247      -5.028 -12.524   9.183  0.00  0.00      A1    
ATOM   3182  CB  ILE A 247      -4.882 -14.686   9.240  0.00  0.00      A1    
ATOM   3183  HB  ILE A 247      -4.133 -15.416   8.867  0.00  0.00      A1    
ATOM   3184  CG2 ILE A 247      -4.592 -14.431  10.727  0.00  0.00      A1    
ATOM   3185 HG21 ILE A 247      -4.645 -15.361  11.332  0.00  0.00      A1    
ATOM   3186 HG22 ILE A 247      -3.595 -14.024  10.999  0.00  0.00      A1    
ATOM   3187 HG23 ILE A 247      -5.449 -13.841  11.118  0.00  0.00      A1    
ATOM   3188  CG1 ILE A 247      -6.272 -15.317   8.983  0.00  0.00      A1    
ATOM   3189 HG11 ILE A 247      -6.589 -15.900   9.873  0.00  0.00      A1    
ATOM   3190 HG12 ILE A 247      -7.103 -14.585   8.903  0.00  0.00      A1    
ATOM   3191  CD  ILE A 247      -6.397 -16.284   7.735  0.00  0.00      A1    
ATOM   3192  HD1 ILE A 247      -5.352 -16.578   7.498  0.00  0.00      A1    
ATOM   3193  HD2 ILE A 247      -6.979 -17.188   8.017  0.00  0.00      A1    
ATOM   3194  HD3 ILE A 247      -6.836 -15.740   6.872  0.00  0.00      A1    
ATOM   3195  C   ILE A 247      -3.107 -12.947   8.682  0.00  0.00      A1    
ATOM   3196  O   ILE A 247      -2.304 -13.461   7.947  0.00  0.00      A1    
ATOM   3197  N   THR A 248      -2.703 -12.089   9.592  0.00  0.00      A1    
ATOM   3198  HN  THR A 248      -3.389 -11.618  10.141  0.00  0.00      A1    
ATOM   3199  CA  THR A 248      -1.269 -11.795   9.795  0.00  0.00      A1    
ATOM   3200  HA  THR A 248      -0.822 -11.684   8.817  0.00  0.00      A1    
ATOM   3201  CB  THR A 248      -0.923 -10.407  10.408  0.00  0.00      A1    
ATOM   3202  HB  THR A 248       0.181 -10.301  10.484  0.00  0.00      A1    
ATOM   3203  OG1 THR A 248      -1.462 -10.297  11.755  0.00  0.00      A1    
ATOM   3204  HG1 THR A 248      -2.248 -10.847  11.799  0.00  0.00      A1    
ATOM   3205  CG2 THR A 248      -1.450  -9.216   9.624  0.00  0.00      A1    
ATOM   3206 HG21 THR A 248      -2.554  -9.333   9.680  0.00  0.00      A1    
ATOM   3207 HG22 THR A 248      -1.208  -8.243  10.103  0.00  0.00      A1    
ATOM   3208 HG23 THR A 248      -1.061  -9.230   8.584  0.00  0.00      A1    
ATOM   3209  C   THR A 248      -0.565 -12.872  10.542  0.00  0.00      A1    
ATOM   3210  O   THR A 248      -1.258 -13.851  10.938  0.00  0.00      A1    
ATOM   3211  N   SER A 249       0.736 -12.796  10.646  0.00  0.00      A1    
ATOM   3212  HN  SER A 249       1.306 -12.037  10.342  0.00  0.00      A1    
ATOM   3213  CA  SER A 249       1.512 -13.779  11.451  0.00  0.00      A1    
ATOM   3214  HA  SER A 249       1.445 -14.733  10.950  0.00  0.00      A1    
ATOM   3215  CB  SER A 249       3.064 -13.339  11.508  0.00  0.00      A1    
ATOM   3216  HB1 SER A 249       3.468 -13.194  10.483  0.00  0.00      A1    
ATOM   3217  HB2 SER A 249       3.129 -12.332  11.972  0.00  0.00      A1    
ATOM   3218  OG  SER A 249       3.833 -14.317  12.310  0.00  0.00      A1    
ATOM   3219  HG1 SER A 249       3.664 -14.146  13.240  0.00  0.00      A1    
ATOM   3220  C   SER A 249       1.134 -13.852  12.983  0.00  0.00      A1    
ATOM   3221  O   SER A 249       0.636 -12.931  13.607  0.00  0.00      A1    
ATOM   3222  N   ASP A 250       1.202 -15.046  13.603  0.00  0.00      A1    
ATOM   3223  HN  ASP A 250       1.688 -15.802  13.171  0.00  0.00      A1    
ATOM   3224  CA  ASP A 250       0.814 -15.263  15.043  0.00  0.00      A1    
ATOM   3225  HA  ASP A 250       0.898 -16.330  15.186  0.00  0.00      A1    
ATOM   3226  CB  ASP A 250       1.690 -14.517  16.114  0.00  0.00      A1    
ATOM   3227  HB1 ASP A 250       1.656 -13.408  16.061  0.00  0.00      A1    
ATOM   3228  HB2 ASP A 250       1.248 -14.752  17.105  0.00  0.00      A1    
ATOM   3229  CG  ASP A 250       3.187 -14.865  16.044  0.00  0.00      A1    
ATOM   3230  OD1 ASP A 250       3.820 -14.539  14.974  0.00  0.00      A1    
ATOM   3231  OD2 ASP A 250       3.669 -15.489  16.991  0.00  0.00      A1    
ATOM   3232  C   ASP A 250      -0.673 -15.059  15.267  0.00  0.00      A1    
ATOM   3233  O   ASP A 250      -1.017 -14.602  16.342  0.00  0.00      A1    
ATOM   3234  N   GLY A 251      -1.670 -15.418  14.353  0.00  0.00      A1    
ATOM   3235  HN  GLY A 251      -1.417 -15.642  13.414  0.00  0.00      A1    
ATOM   3236  CA  GLY A 251      -3.043 -15.622  14.815  0.00  0.00      A1    
ATOM   3237  HA1 GLY A 251      -2.978 -15.877  15.863  0.00  0.00      A1    
ATOM   3238  HA2 GLY A 251      -3.426 -16.388  14.158  0.00  0.00      A1    
ATOM   3239  C   GLY A 251      -3.822 -14.356  14.846  0.00  0.00      A1    
ATOM   3240  O   GLY A 251      -4.666 -14.325  15.705  0.00  0.00      A1    
ATOM   3241  N   ILE A 252      -3.638 -13.317  14.023  0.00  0.00      A1    
ATOM   3242  HN  ILE A 252      -2.942 -13.259  13.312  0.00  0.00      A1    
ATOM   3243  CA  ILE A 252      -4.297 -12.051  14.234  0.00  0.00      A1    
ATOM   3244  HA  ILE A 252      -5.148 -12.163  14.889  0.00  0.00      A1    
ATOM   3245  CB  ILE A 252      -3.324 -10.954  14.732  0.00  0.00      A1    
ATOM   3246  HB  ILE A 252      -2.432 -10.944  14.069  0.00  0.00      A1    
ATOM   3247  CG2 ILE A 252      -3.897  -9.527  14.593  0.00  0.00      A1    
ATOM   3248 HG21 ILE A 252      -4.019  -9.279  13.517  0.00  0.00      A1    
ATOM   3249 HG22 ILE A 252      -4.871  -9.449  15.123  0.00  0.00      A1    
ATOM   3250 HG23 ILE A 252      -3.190  -8.793  15.035  0.00  0.00      A1    
ATOM   3251  CG1 ILE A 252      -2.835 -11.305  16.115  0.00  0.00      A1    
ATOM   3252 HG11 ILE A 252      -2.470 -12.345  15.979  0.00  0.00      A1    
ATOM   3253 HG12 ILE A 252      -1.917 -10.710  16.308  0.00  0.00      A1    
ATOM   3254  CD  ILE A 252      -3.920 -11.265  17.231  0.00  0.00      A1    
ATOM   3255  HD1 ILE A 252      -4.603 -10.393  17.309  0.00  0.00      A1    
ATOM   3256  HD2 ILE A 252      -4.525 -12.197  17.193  0.00  0.00      A1    
ATOM   3257  HD3 ILE A 252      -3.443 -11.480  18.211  0.00  0.00      A1    
ATOM   3258  C   ILE A 252      -4.815 -11.575  12.865  0.00  0.00      A1    
ATOM   3259  O   ILE A 252      -3.999 -11.547  11.907  0.00  0.00      A1    
ATOM   3260  N   LYS A 253      -6.061 -11.192  12.747  0.00  0.00      A1    
ATOM   3261  HN  LYS A 253      -6.605 -11.148  13.581  0.00  0.00      A1    
ATOM   3262  CA  LYS A 253      -6.658 -10.935  11.447  0.00  0.00      A1    
ATOM   3263  HA  LYS A 253      -6.148 -11.534  10.706  0.00  0.00      A1    
ATOM   3264  CB  LYS A 253      -8.147 -11.405  11.587  0.00  0.00      A1    
ATOM   3265  HB1 LYS A 253      -8.567 -10.953  12.512  0.00  0.00      A1    
ATOM   3266  HB2 LYS A 253      -8.751 -11.112  10.702  0.00  0.00      A1    
ATOM   3267  CG  LYS A 253      -8.153 -12.946  11.728  0.00  0.00      A1    
ATOM   3268  HG1 LYS A 253      -7.538 -13.383  10.912  0.00  0.00      A1    
ATOM   3269  HG2 LYS A 253      -7.945 -13.322  12.752  0.00  0.00      A1    
ATOM   3270  CD  LYS A 253      -9.589 -13.512  11.556  0.00  0.00      A1    
ATOM   3271  HD1 LYS A 253     -10.346 -12.991  12.181  0.00  0.00      A1    
ATOM   3272  HD2 LYS A 253      -9.840 -13.203  10.519  0.00  0.00      A1    
ATOM   3273  CE  LYS A 253      -9.721 -15.050  11.794  0.00  0.00      A1    
ATOM   3274  HE1 LYS A 253     -10.749 -15.324  11.471  0.00  0.00      A1    
ATOM   3275  HE2 LYS A 253      -8.952 -15.624  11.234  0.00  0.00      A1    
ATOM   3276  NZ  LYS A 253      -9.565 -15.382  13.240  0.00  0.00      A1    
ATOM   3277  HZ1 LYS A 253      -9.790 -14.574  13.854  0.00  0.00      A1    
ATOM   3278  HZ2 LYS A 253      -8.576 -15.683  13.350  0.00  0.00      A1    
ATOM   3279  HZ3 LYS A 253     -10.241 -16.113  13.540  0.00  0.00      A1    
ATOM   3280  C   LYS A 253      -6.497  -9.476  10.965  0.00  0.00      A1    
ATOM   3281  O   LYS A 253      -6.108  -8.581  11.692  0.00  0.00      A1    
ATOM   3282  N   PHE A 254      -6.868  -9.273   9.648  0.00  0.00      A1    
ATOM   3283  HN  PHE A 254      -7.136 -10.091   9.146  0.00  0.00      A1    
ATOM   3284  CA  PHE A 254      -6.954  -8.040   8.923  0.00  0.00      A1    
ATOM   3285  HA  PHE A 254      -6.696  -7.250   9.613  0.00  0.00      A1    
ATOM   3286  CB  PHE A 254      -5.772  -8.016   7.876  0.00  0.00      A1    
ATOM   3287  HB1 PHE A 254      -4.825  -8.163   8.437  0.00  0.00      A1    
ATOM   3288  HB2 PHE A 254      -5.865  -8.868   7.169  0.00  0.00      A1    
ATOM   3289  CG  PHE A 254      -5.750  -6.716   7.126  0.00  0.00      A1    
ATOM   3290  CD1 PHE A 254      -5.316  -5.517   7.785  0.00  0.00      A1    
ATOM   3291  HD1 PHE A 254      -4.958  -5.639   8.797  0.00  0.00      A1    
ATOM   3292  CE1 PHE A 254      -5.153  -4.360   7.031  0.00  0.00      A1    
ATOM   3293  HE1 PHE A 254      -4.772  -3.421   7.403  0.00  0.00      A1    
ATOM   3294  CZ  PHE A 254      -5.481  -4.326   5.621  0.00  0.00      A1    
ATOM   3295  HZ  PHE A 254      -5.465  -3.409   5.051  0.00  0.00      A1    
ATOM   3296  CD2 PHE A 254      -6.034  -6.701   5.789  0.00  0.00      A1    
ATOM   3297  HD2 PHE A 254      -6.347  -7.598   5.277  0.00  0.00      A1    
ATOM   3298  CE2 PHE A 254      -5.825  -5.535   5.056  0.00  0.00      A1    
ATOM   3299  HE2 PHE A 254      -6.091  -5.409   4.017  0.00  0.00      A1    
ATOM   3300  C   PHE A 254      -8.340  -7.656   8.385  0.00  0.00      A1    
ATOM   3301  O   PHE A 254      -8.941  -8.386   7.577  0.00  0.00      A1    
ATOM   3302  N   PRO A 255      -9.069  -6.547   8.672  0.00  0.00      A1    
ATOM   3303  CD  PRO A 255      -8.569  -5.550   9.646  0.00  0.00      A1    
ATOM   3304  HD1 PRO A 255      -7.625  -5.097   9.274  0.00  0.00      A1    
ATOM   3305  HD2 PRO A 255      -8.284  -5.959  10.638  0.00  0.00      A1    
ATOM   3306  CA  PRO A 255     -10.567  -6.390   8.576  0.00  0.00      A1    
ATOM   3307  HA  PRO A 255     -11.009  -7.310   8.929  0.00  0.00      A1    
ATOM   3308  CB  PRO A 255     -10.978  -5.181   9.481  0.00  0.00      A1    
ATOM   3309  HB1 PRO A 255     -11.461  -5.439  10.448  0.00  0.00      A1    
ATOM   3310  HB2 PRO A 255     -11.765  -4.582   8.975  0.00  0.00      A1    
ATOM   3311  CG  PRO A 255      -9.674  -4.432   9.720  0.00  0.00      A1    
ATOM   3312  HG1 PRO A 255      -9.776  -4.038  10.754  0.00  0.00      A1    
ATOM   3313  HG2 PRO A 255      -9.484  -3.596   9.013  0.00  0.00      A1    
ATOM   3314  C   PRO A 255     -11.061  -6.272   7.127  0.00  0.00      A1    
ATOM   3315  O   PRO A 255     -12.133  -6.755   6.870  0.00  0.00      A1    
ATOM   3316  N   GLN A 256     -10.286  -5.640   6.206  0.00  0.00      A1    
ATOM   3317  HN  GLN A 256      -9.381  -5.337   6.494  0.00  0.00      A1    
ATOM   3318  CA  GLN A 256     -10.658  -5.480   4.783  0.00  0.00      A1    
ATOM   3319  HA  GLN A 256     -11.573  -4.907   4.758  0.00  0.00      A1    
ATOM   3320  CB  GLN A 256      -9.581  -4.595   4.050  0.00  0.00      A1    
ATOM   3321  HB1 GLN A 256      -8.581  -5.076   4.006  0.00  0.00      A1    
ATOM   3322  HB2 GLN A 256      -9.901  -4.534   2.987  0.00  0.00      A1    
ATOM   3323  CG  GLN A 256      -9.465  -3.201   4.580  0.00  0.00      A1    
ATOM   3324  HG1 GLN A 256      -9.180  -3.209   5.654  0.00  0.00      A1    
ATOM   3325  HG2 GLN A 256      -8.767  -2.560   4.000  0.00  0.00      A1    
ATOM   3326  CD  GLN A 256     -10.845  -2.434   4.543  0.00  0.00      A1    
ATOM   3327  OE1 GLN A 256     -11.374  -2.042   3.471  0.00  0.00      A1    
ATOM   3328  NE2 GLN A 256     -11.344  -2.236   5.829  0.00  0.00      A1    
ATOM   3329 HE21 GLN A 256     -12.019  -1.499   5.806  0.00  0.00      A1    
ATOM   3330 HE22 GLN A 256     -10.849  -2.490   6.660  0.00  0.00      A1    
ATOM   3331  C   GLN A 256     -10.800  -6.818   4.035  0.00  0.00      A1    
ATOM   3332  O   GLN A 256     -10.086  -7.813   4.191  0.00  0.00      A1    
ATOM   3333  N   ASP A 257     -11.772  -6.752   3.081  0.00  0.00      A1    
ATOM   3334  HN  ASP A 257     -12.139  -5.849   2.871  0.00  0.00      A1    
ATOM   3335  CA  ASP A 257     -11.867  -7.831   2.091  0.00  0.00      A1    
ATOM   3336  HA  ASP A 257     -11.416  -8.751   2.434  0.00  0.00      A1    
ATOM   3337  CB  ASP A 257     -13.355  -7.962   1.603  0.00  0.00      A1    
ATOM   3338  HB1 ASP A 257     -13.868  -6.981   1.511  0.00  0.00      A1    
ATOM   3339  HB2 ASP A 257     -13.437  -8.385   0.579  0.00  0.00      A1    
ATOM   3340  CG  ASP A 257     -14.180  -8.904   2.413  0.00  0.00      A1    
ATOM   3341  OD1 ASP A 257     -15.416  -9.039   2.258  0.00  0.00      A1    
ATOM   3342  OD2 ASP A 257     -13.569  -9.588   3.256  0.00  0.00      A1    
ATOM   3343  C   ASP A 257     -11.039  -7.457   0.934  0.00  0.00      A1    
ATOM   3344  O   ASP A 257     -10.875  -6.311   0.486  0.00  0.00      A1    
ATOM   3345  N   GLY A 258     -10.286  -8.418   0.405  0.00  0.00      A1    
ATOM   3346  HN  GLY A 258     -10.436  -9.367   0.672  0.00  0.00      A1    
ATOM   3347  CA  GLY A 258      -9.428  -8.316  -0.766  0.00  0.00      A1    
ATOM   3348  HA1 GLY A 258      -8.415  -8.647  -0.593  0.00  0.00      A1    
ATOM   3349  HA2 GLY A 258      -9.299  -7.270  -1.003  0.00  0.00      A1    
ATOM   3350  C   GLY A 258     -10.097  -9.060  -1.915  0.00  0.00      A1    
ATOM   3351  O   GLY A 258     -11.206  -9.584  -1.757  0.00  0.00      A1    
ATOM   3352  N   THR A 259      -9.379  -9.211  -3.026  0.00  0.00      A1    
ATOM   3353  HN  THR A 259      -8.492  -8.755  -3.028  0.00  0.00      A1    
ATOM   3354  CA  THR A 259      -9.809  -9.810  -4.231  0.00  0.00      A1    
ATOM   3355  HA  THR A 259     -10.604 -10.483  -3.944  0.00  0.00      A1    
ATOM   3356  CB  THR A 259     -10.370  -8.724  -5.181  0.00  0.00      A1    
ATOM   3357  HB  THR A 259     -11.302  -8.311  -4.739  0.00  0.00      A1    
ATOM   3358  OG1 THR A 259     -10.727  -9.253  -6.478  0.00  0.00      A1    
ATOM   3359  HG1 THR A 259     -11.474  -9.817  -6.262  0.00  0.00      A1    
ATOM   3360  CG2 THR A 259      -9.353  -7.707  -5.410  0.00  0.00      A1    
ATOM   3361 HG21 THR A 259      -8.469  -8.106  -5.952  0.00  0.00      A1    
ATOM   3362 HG22 THR A 259      -9.762  -6.996  -6.160  0.00  0.00      A1    
ATOM   3363 HG23 THR A 259      -8.890  -7.162  -4.561  0.00  0.00      A1    
ATOM   3364  C   THR A 259      -8.644 -10.614  -4.870  0.00  0.00      A1    
ATOM   3365  O   THR A 259      -7.471 -10.357  -4.790  0.00  0.00      A1    
ATOM   3366  N   LEU A 260      -9.000 -11.670  -5.623  0.00  0.00      A1    
ATOM   3367  HN  LEU A 260      -9.950 -11.970  -5.618  0.00  0.00      A1    
ATOM   3368  CA  LEU A 260      -7.961 -12.566  -6.205  0.00  0.00      A1    
ATOM   3369  HA  LEU A 260      -7.047 -12.061  -6.484  0.00  0.00      A1    
ATOM   3370  CB  LEU A 260      -7.862 -13.683  -5.161  0.00  0.00      A1    
ATOM   3371  HB1 LEU A 260      -7.735 -13.257  -4.143  0.00  0.00      A1    
ATOM   3372  HB2 LEU A 260      -8.794 -14.287  -5.161  0.00  0.00      A1    
ATOM   3373  CG  LEU A 260      -6.744 -14.683  -5.400  0.00  0.00      A1    
ATOM   3374  HG  LEU A 260      -6.976 -15.173  -6.370  0.00  0.00      A1    
ATOM   3375  CD1 LEU A 260      -5.372 -14.019  -5.567  0.00  0.00      A1    
ATOM   3376 HD11 LEU A 260      -4.478 -14.674  -5.492  0.00  0.00      A1    
ATOM   3377 HD12 LEU A 260      -5.343 -13.611  -6.600  0.00  0.00      A1    
ATOM   3378 HD13 LEU A 260      -5.218 -13.232  -4.799  0.00  0.00      A1    
ATOM   3379  CD2 LEU A 260      -6.587 -15.721  -4.308  0.00  0.00      A1    
ATOM   3380 HD21 LEU A 260      -7.463 -16.398  -4.220  0.00  0.00      A1    
ATOM   3381 HD22 LEU A 260      -5.759 -16.405  -4.594  0.00  0.00      A1    
ATOM   3382 HD23 LEU A 260      -6.449 -15.207  -3.333  0.00  0.00      A1    
ATOM   3383  C   LEU A 260      -8.495 -13.028  -7.593  0.00  0.00      A1    
ATOM   3384  O   LEU A 260      -9.487 -13.707  -7.656  0.00  0.00      A1    
ATOM   3385  N   GLU A 261      -7.847 -12.614  -8.642  0.00  0.00      A1    
ATOM   3386  HN  GLU A 261      -6.998 -12.092  -8.608  0.00  0.00      A1    
ATOM   3387  CA  GLU A 261      -8.183 -12.918 -10.054  0.00  0.00      A1    
ATOM   3388  HA  GLU A 261      -9.216 -13.220 -10.153  0.00  0.00      A1    
ATOM   3389  CB  GLU A 261      -7.856 -11.556 -10.886  0.00  0.00      A1    
ATOM   3390  HB1 GLU A 261      -8.450 -10.725 -10.449  0.00  0.00      A1    
ATOM   3391  HB2 GLU A 261      -6.766 -11.429 -10.716  0.00  0.00      A1    
ATOM   3392  CG  GLU A 261      -7.932 -11.642 -12.446  0.00  0.00      A1    
ATOM   3393  HG1 GLU A 261      -7.837 -10.605 -12.832  0.00  0.00      A1    
ATOM   3394  HG2 GLU A 261      -7.087 -12.207 -12.894  0.00  0.00      A1    
ATOM   3395  CD  GLU A 261      -9.208 -12.109 -13.112  0.00  0.00      A1    
ATOM   3396  OE1 GLU A 261      -9.235 -13.294 -13.504  0.00  0.00      A1    
ATOM   3397  OE2 GLU A 261     -10.164 -11.324 -13.348  0.00  0.00      A1    
ATOM   3398  C   GLU A 261      -7.380 -14.059 -10.616  0.00  0.00      A1    
ATOM   3399  O   GLU A 261      -6.186 -13.943 -10.613  0.00  0.00      A1    
ATOM   3400  N   PHE A 262      -8.032 -15.128 -11.154  0.00  0.00      A1    
ATOM   3401  HN  PHE A 262      -9.028 -15.076 -11.143  0.00  0.00      A1    
ATOM   3402  CA  PHE A 262      -7.294 -16.259 -11.690  0.00  0.00      A1    
ATOM   3403  HA  PHE A 262      -6.453 -16.253 -11.012  0.00  0.00      A1    
ATOM   3404  CB  PHE A 262      -8.181 -17.569 -11.644  0.00  0.00      A1    
ATOM   3405  HB1 PHE A 262      -9.137 -17.485 -12.204  0.00  0.00      A1    
ATOM   3406  HB2 PHE A 262      -7.613 -18.366 -12.169  0.00  0.00      A1    
ATOM   3407  CG  PHE A 262      -8.557 -18.153 -10.320  0.00  0.00      A1    
ATOM   3408  CD1 PHE A 262      -9.667 -19.015 -10.165  0.00  0.00      A1    
ATOM   3409  HD1 PHE A 262     -10.223 -19.330 -11.035  0.00  0.00      A1    
ATOM   3410  CE1 PHE A 262     -10.160 -19.526  -8.954  0.00  0.00      A1    
ATOM   3411  HE1 PHE A 262     -10.968 -20.243  -8.921  0.00  0.00      A1    
ATOM   3412  CZ  PHE A 262      -9.551 -19.083  -7.781  0.00  0.00      A1    
ATOM   3413  HZ  PHE A 262     -10.001 -19.424  -6.860  0.00  0.00      A1    
ATOM   3414  CD2 PHE A 262      -7.953 -17.738  -9.128  0.00  0.00      A1    
ATOM   3415  HD2 PHE A 262      -7.162 -17.009  -9.038  0.00  0.00      A1    
ATOM   3416  CE2 PHE A 262      -8.454 -18.176  -7.860  0.00  0.00      A1    
ATOM   3417  HE2 PHE A 262      -8.037 -18.007  -6.878  0.00  0.00      A1    
ATOM   3418  C   PHE A 262      -6.698 -16.050 -13.088  0.00  0.00      A1    
ATOM   3419  O   PHE A 262      -5.757 -16.685 -13.567  0.00  0.00      A1    
ATOM   3420  N   SER A 263      -7.256 -15.094 -13.898  0.00  0.00      A1    
ATOM   3421  HN  SER A 263      -8.008 -14.620 -13.446  0.00  0.00      A1    
ATOM   3422  CA  SER A 263      -6.878 -14.914 -15.304  0.00  0.00      A1    
ATOM   3423  HA  SER A 263      -6.783 -15.897 -15.742  0.00  0.00      A1    
ATOM   3424  CB  SER A 263      -7.941 -14.051 -16.023  0.00  0.00      A1    
ATOM   3425  HB1 SER A 263      -7.775 -13.038 -15.600  0.00  0.00      A1    
ATOM   3426  HB2 SER A 263      -7.708 -14.010 -17.109  0.00  0.00      A1    
ATOM   3427  OG  SER A 263      -9.288 -14.559 -15.784  0.00  0.00      A1    
ATOM   3428  HG1 SER A 263      -9.545 -14.142 -14.958  0.00  0.00      A1    
ATOM   3429  C   SER A 263      -5.546 -14.342 -15.562  0.00  0.00      A1    
ATOM   3430  O   SER A 263      -5.010 -14.467 -16.697  0.00  0.00      A1    
ATOM   3431  N   ASP A 264      -4.849 -13.901 -14.530  0.00  0.00      A1    
ATOM   3432  HN  ASP A 264      -5.322 -13.795 -13.658  0.00  0.00      A1    
ATOM   3433  CA  ASP A 264      -3.485 -13.522 -14.717  0.00  0.00      A1    
ATOM   3434  HA  ASP A 264      -3.337 -13.046 -15.676  0.00  0.00      A1    
ATOM   3435  CB  ASP A 264      -3.118 -12.468 -13.688  0.00  0.00      A1    
ATOM   3436  HB1 ASP A 264      -3.442 -12.828 -12.688  0.00  0.00      A1    
ATOM   3437  HB2 ASP A 264      -2.029 -12.270 -13.590  0.00  0.00      A1    
ATOM   3438  CG  ASP A 264      -3.805 -11.173 -13.920  0.00  0.00      A1    
ATOM   3439  OD1 ASP A 264      -3.885 -10.200 -13.112  0.00  0.00      A1    
ATOM   3440  OD2 ASP A 264      -4.235 -10.952 -15.071  0.00  0.00      A1    
ATOM   3441  C   ASP A 264      -2.464 -14.648 -14.713  0.00  0.00      A1    
ATOM   3442  O   ASP A 264      -1.296 -14.441 -14.991  0.00  0.00      A1    
ATOM   3443  N   VAL A 265      -2.881 -15.918 -14.392  0.00  0.00      A1    
ATOM   3444  HN  VAL A 265      -3.821 -16.116 -14.126  0.00  0.00      A1    
ATOM   3445  CA  VAL A 265      -1.993 -17.047 -14.127  0.00  0.00      A1    
ATOM   3446  HA  VAL A 265      -1.104 -16.736 -14.655  0.00  0.00      A1    
ATOM   3447  CB  VAL A 265      -1.582 -17.249 -12.679  0.00  0.00      A1    
ATOM   3448  HB  VAL A 265      -1.392 -16.279 -12.173  0.00  0.00      A1    
ATOM   3449  CG1 VAL A 265      -2.649 -17.983 -11.921  0.00  0.00      A1    
ATOM   3450 HG11 VAL A 265      -2.539 -18.064 -10.819  0.00  0.00      A1    
ATOM   3451 HG12 VAL A 265      -3.605 -17.449 -12.110  0.00  0.00      A1    
ATOM   3452 HG13 VAL A 265      -2.774 -18.979 -12.396  0.00  0.00      A1    
ATOM   3453  CG2 VAL A 265      -0.233 -18.121 -12.722  0.00  0.00      A1    
ATOM   3454 HG21 VAL A 265      -0.389 -19.138 -13.141  0.00  0.00      A1    
ATOM   3455 HG22 VAL A 265       0.406 -17.515 -13.398  0.00  0.00      A1    
ATOM   3456 HG23 VAL A 265       0.270 -18.382 -11.766  0.00  0.00      A1    
ATOM   3457  C   VAL A 265      -2.649 -18.257 -14.797  0.00  0.00      A1    
ATOM   3458  O   VAL A 265      -3.829 -18.270 -15.083  0.00  0.00      A1    
ATOM   3459  N   THR A 266      -1.888 -19.275 -15.210  0.00  0.00      A1    
ATOM   3460  HN  THR A 266      -0.933 -19.335 -14.930  0.00  0.00      A1    
ATOM   3461  CA  THR A 266      -2.284 -20.554 -15.841  0.00  0.00      A1    
ATOM   3462  HA  THR A 266      -3.264 -20.844 -15.492  0.00  0.00      A1    
ATOM   3463  CB  THR A 266      -2.442 -20.463 -17.306  0.00  0.00      A1    
ATOM   3464  HB  THR A 266      -2.993 -19.520 -17.508  0.00  0.00      A1    
ATOM   3465  OG1 THR A 266      -3.099 -21.602 -17.803  0.00  0.00      A1    
ATOM   3466  HG1 THR A 266      -4.039 -21.407 -17.773  0.00  0.00      A1    
ATOM   3467  CG2 THR A 266      -1.025 -20.370 -17.962  0.00  0.00      A1    
ATOM   3468 HG21 THR A 266      -0.286 -21.113 -17.591  0.00  0.00      A1    
ATOM   3469 HG22 THR A 266      -1.144 -20.649 -19.030  0.00  0.00      A1    
ATOM   3470 HG23 THR A 266      -0.623 -19.334 -17.984  0.00  0.00      A1    
ATOM   3471  C   THR A 266      -1.310 -21.669 -15.334  0.00  0.00      A1    
ATOM   3472  O   THR A 266      -0.342 -21.391 -14.553  0.00  0.00      A1    
ATOM   3473  N   VAL A 267      -1.642 -22.885 -15.695  0.00  0.00      A1    
ATOM   3474  HN  VAL A 267      -2.298 -23.087 -16.418  0.00  0.00      A1    
ATOM   3475  CA  VAL A 267      -0.946 -24.002 -15.193  0.00  0.00      A1    
ATOM   3476  HA  VAL A 267      -0.708 -23.884 -14.146  0.00  0.00      A1    
ATOM   3477  CB  VAL A 267      -1.690 -25.357 -15.277  0.00  0.00      A1    
ATOM   3478  HB  VAL A 267      -1.026 -26.136 -14.845  0.00  0.00      A1    
ATOM   3479  CG1 VAL A 267      -2.944 -25.144 -14.435  0.00  0.00      A1    
ATOM   3480 HG11 VAL A 267      -3.725 -24.538 -14.942  0.00  0.00      A1    
ATOM   3481 HG12 VAL A 267      -3.281 -26.142 -14.082  0.00  0.00      A1    
ATOM   3482 HG13 VAL A 267      -2.749 -24.542 -13.522  0.00  0.00      A1    
ATOM   3483  CG2 VAL A 267      -2.187 -25.645 -16.676  0.00  0.00      A1    
ATOM   3484 HG21 VAL A 267      -2.913 -24.915 -17.092  0.00  0.00      A1    
ATOM   3485 HG22 VAL A 267      -1.299 -25.755 -17.336  0.00  0.00      A1    
ATOM   3486 HG23 VAL A 267      -2.741 -26.606 -16.612  0.00  0.00      A1    
ATOM   3487  C   VAL A 267       0.467 -24.050 -15.765  0.00  0.00      A1    
ATOM   3488  O   VAL A 267       0.698 -23.525 -16.887  0.00  0.00      A1    
ATOM   3489  N   ASP A 268       1.471 -24.535 -14.926  0.00  0.00      A1    
ATOM   3490  HN  ASP A 268       1.373 -24.849 -13.985  0.00  0.00      A1    
ATOM   3491  CA  ASP A 268       2.716 -24.940 -15.493  0.00  0.00      A1    
ATOM   3492  HA  ASP A 268       2.604 -25.123 -16.551  0.00  0.00      A1    
ATOM   3493  CB  ASP A 268       3.744 -23.915 -15.419  0.00  0.00      A1    
ATOM   3494  HB1 ASP A 268       3.374 -23.039 -15.993  0.00  0.00      A1    
ATOM   3495  HB2 ASP A 268       3.842 -23.642 -14.347  0.00  0.00      A1    
ATOM   3496  CG  ASP A 268       5.132 -24.305 -15.933  0.00  0.00      A1    
ATOM   3497  OD1 ASP A 268       6.144 -24.014 -15.226  0.00  0.00      A1    
ATOM   3498  OD2 ASP A 268       5.275 -24.956 -16.987  0.00  0.00      A1    
ATOM   3499  C   ASP A 268       3.055 -26.236 -14.901  0.00  0.00      A1    
ATOM   3500  O   ASP A 268       2.965 -26.453 -13.668  0.00  0.00      A1    
ATOM   3501  N   GLN A 269       3.424 -27.157 -15.749  0.00  0.00      A1    
ATOM   3502  HN  GLN A 269       3.520 -26.904 -16.709  0.00  0.00      A1    
ATOM   3503  CA  GLN A 269       3.858 -28.488 -15.396  0.00  0.00      A1    
ATOM   3504  HA  GLN A 269       3.299 -28.847 -14.544  0.00  0.00      A1    
ATOM   3505  CB  GLN A 269       3.678 -29.443 -16.613  0.00  0.00      A1    
ATOM   3506  HB1 GLN A 269       4.360 -29.257 -17.470  0.00  0.00      A1    
ATOM   3507  HB2 GLN A 269       3.862 -30.489 -16.286  0.00  0.00      A1    
ATOM   3508  CG  GLN A 269       2.283 -29.328 -17.315  0.00  0.00      A1    
ATOM   3509  HG1 GLN A 269       2.113 -28.319 -17.748  0.00  0.00      A1    
ATOM   3510  HG2 GLN A 269       2.264 -30.192 -18.013  0.00  0.00      A1    
ATOM   3511  CD  GLN A 269       1.163 -29.469 -16.238  0.00  0.00      A1    
ATOM   3512  OE1 GLN A 269       0.954 -30.514 -15.649  0.00  0.00      A1    
ATOM   3513  NE2 GLN A 269       0.395 -28.404 -15.966  0.00  0.00      A1    
ATOM   3514 HE21 GLN A 269      -0.315 -28.641 -15.303  0.00  0.00      A1    
ATOM   3515 HE22 GLN A 269       0.446 -27.533 -16.455  0.00  0.00      A1    
ATOM   3516  C   GLN A 269       5.328 -28.494 -14.998  0.00  0.00      A1    
ATOM   3517  O   GLN A 269       5.859 -29.434 -14.449  0.00  0.00      A1    
ATOM   3518  N   THR A 270       6.086 -27.418 -15.257  0.00  0.00      A1    
ATOM   3519  HN  THR A 270       5.749 -26.628 -15.764  0.00  0.00      A1    
ATOM   3520  CA  THR A 270       7.533 -27.279 -14.883  0.00  0.00      A1    
ATOM   3521  HA  THR A 270       7.925 -28.273 -15.038  0.00  0.00      A1    
ATOM   3522  CB  THR A 270       8.284 -26.320 -15.904  0.00  0.00      A1    
ATOM   3523  HB  THR A 270       8.297 -25.260 -15.571  0.00  0.00      A1    
ATOM   3524  OG1 THR A 270       7.714 -26.253 -17.213  0.00  0.00      A1    
ATOM   3525  HG1 THR A 270       6.837 -25.910 -17.024  0.00  0.00      A1    
ATOM   3526  CG2 THR A 270       9.763 -26.695 -16.012  0.00  0.00      A1    
ATOM   3527 HG21 THR A 270      10.342 -25.872 -16.481  0.00  0.00      A1    
ATOM   3528 HG22 THR A 270      10.204 -26.770 -14.995  0.00  0.00      A1    
ATOM   3529 HG23 THR A 270      10.002 -27.654 -16.521  0.00  0.00      A1    
ATOM   3530  C   THR A 270       7.744 -26.867 -13.469  0.00  0.00      A1    
ATOM   3531  O   THR A 270       8.393 -27.545 -12.695  0.00  0.00      A1    
ATOM   3532  N   THR A 271       7.202 -25.713 -13.081  0.00  0.00      A1    
ATOM   3533  HN  THR A 271       6.751 -25.153 -13.772  0.00  0.00      A1    
ATOM   3534  CA  THR A 271       7.122 -25.246 -11.707  0.00  0.00      A1    
ATOM   3535  HA  THR A 271       8.138 -25.021 -11.416  0.00  0.00      A1    
ATOM   3536  CB  THR A 271       6.438 -23.878 -11.730  0.00  0.00      A1    
ATOM   3537  HB  THR A 271       6.800 -23.471 -12.698  0.00  0.00      A1    
ATOM   3538  OG1 THR A 271       6.819 -23.114 -10.641  0.00  0.00      A1    
ATOM   3539  HG1 THR A 271       6.521 -22.239 -10.898  0.00  0.00      A1    
ATOM   3540  CG2 THR A 271       4.871 -23.855 -11.826  0.00  0.00      A1    
ATOM   3541 HG21 THR A 271       4.556 -22.842 -12.156  0.00  0.00      A1    
ATOM   3542 HG22 THR A 271       4.518 -24.637 -12.531  0.00  0.00      A1    
ATOM   3543 HG23 THR A 271       4.487 -24.035 -10.799  0.00  0.00      A1    
ATOM   3544  C   THR A 271       6.444 -26.143 -10.718  0.00  0.00      A1    
ATOM   3545  O   THR A 271       5.601 -26.922 -11.072  0.00  0.00      A1    
ATOM   3546  N   GLY A 272       6.750 -26.011  -9.369  0.00  0.00      A1    
ATOM   3547  HN  GLY A 272       7.610 -25.516  -9.274  0.00  0.00      A1    
ATOM   3548  CA  GLY A 272       6.071 -26.700  -8.201  0.00  0.00      A1    
ATOM   3549  HA1 GLY A 272       6.628 -26.478  -7.303  0.00  0.00      A1    
ATOM   3550  HA2 GLY A 272       5.969 -27.732  -8.502  0.00  0.00      A1    
ATOM   3551  C   GLY A 272       4.687 -26.205  -7.875  0.00  0.00      A1    
ATOM   3552  O   GLY A 272       3.788 -27.031  -7.621  0.00  0.00      A1    
ATOM   3553  N   SER A 273       4.481 -24.813  -7.925  0.00  0.00      A1    
ATOM   3554  HN  SER A 273       5.116 -24.307  -8.503  0.00  0.00      A1    
ATOM   3555  CA  SER A 273       3.310 -24.117  -7.613  0.00  0.00      A1    
ATOM   3556  HA  SER A 273       2.510 -24.705  -8.039  0.00  0.00      A1    
ATOM   3557  CB  SER A 273       3.246 -23.652  -6.198  0.00  0.00      A1    
ATOM   3558  HB1 SER A 273       4.192 -23.153  -5.896  0.00  0.00      A1    
ATOM   3559  HB2 SER A 273       2.375 -22.967  -6.119  0.00  0.00      A1    
ATOM   3560  OG  SER A 273       2.905 -24.722  -5.244  0.00  0.00      A1    
ATOM   3561  HG1 SER A 273       3.203 -24.424  -4.381  0.00  0.00      A1    
ATOM   3562  C   SER A 273       3.314 -22.875  -8.470  0.00  0.00      A1    
ATOM   3563  O   SER A 273       4.393 -22.328  -8.804  0.00  0.00      A1    
ATOM   3564  N   ILE A 274       2.065 -22.476  -8.881  0.00  0.00      A1    
ATOM   3565  HN  ILE A 274       1.215 -22.937  -8.639  0.00  0.00      A1    
ATOM   3566  CA  ILE A 274       1.825 -21.341  -9.764  0.00  0.00      A1    
ATOM   3567  HA  ILE A 274       2.748 -21.097 -10.268  0.00  0.00      A1    
ATOM   3568  CB  ILE A 274       0.862 -21.623 -10.850  0.00  0.00      A1    
ATOM   3569  HB  ILE A 274       0.702 -20.808 -11.588  0.00  0.00      A1    
ATOM   3570  CG2 ILE A 274       1.371 -22.779 -11.675  0.00  0.00      A1    
ATOM   3571 HG21 ILE A 274       1.314 -23.764 -11.166  0.00  0.00      A1    
ATOM   3572 HG22 ILE A 274       0.771 -22.880 -12.604  0.00  0.00      A1    
ATOM   3573 HG23 ILE A 274       2.400 -22.495 -11.983  0.00  0.00      A1    
ATOM   3574  CG1 ILE A 274      -0.540 -21.921 -10.257  0.00  0.00      A1    
ATOM   3575 HG11 ILE A 274      -0.454 -22.673  -9.443  0.00  0.00      A1    
ATOM   3576 HG12 ILE A 274      -0.881 -20.949  -9.840  0.00  0.00      A1    
ATOM   3577  CD  ILE A 274      -1.552 -22.255 -11.427  0.00  0.00      A1    
ATOM   3578  HD1 ILE A 274      -1.535 -23.268 -11.883  0.00  0.00      A1    
ATOM   3579  HD2 ILE A 274      -2.577 -22.115 -11.021  0.00  0.00      A1    
ATOM   3580  HD3 ILE A 274      -1.439 -21.573 -12.297  0.00  0.00      A1    
ATOM   3581  C   ILE A 274       1.445 -20.167  -8.914  0.00  0.00      A1    
ATOM   3582  O   ILE A 274       0.777 -20.325  -7.917  0.00  0.00      A1    
ATOM   3583  N   THR A 275       1.827 -18.960  -9.289  0.00  0.00      A1    
ATOM   3584  HN  THR A 275       2.367 -18.885 -10.124  0.00  0.00      A1    
ATOM   3585  CA  THR A 275       1.712 -17.834  -8.367  0.00  0.00      A1    
ATOM   3586  HA  THR A 275       1.558 -18.211  -7.366  0.00  0.00      A1    
ATOM   3587  CB  THR A 275       3.029 -17.078  -8.183  0.00  0.00      A1    
ATOM   3588  HB  THR A 275       3.250 -16.601  -9.162  0.00  0.00      A1    
ATOM   3589  OG1 THR A 275       4.058 -18.011  -7.828  0.00  0.00      A1    
ATOM   3590  HG1 THR A 275       4.860 -17.484  -7.826  0.00  0.00      A1    
ATOM   3591  CG2 THR A 275       2.986 -15.933  -7.130  0.00  0.00      A1    
ATOM   3592 HG21 THR A 275       2.879 -16.317  -6.093  0.00  0.00      A1    
ATOM   3593 HG22 THR A 275       4.016 -15.524  -7.054  0.00  0.00      A1    
ATOM   3594 HG23 THR A 275       2.216 -15.255  -7.557  0.00  0.00      A1    
ATOM   3595  C   THR A 275       0.551 -16.833  -8.663  0.00  0.00      A1    
ATOM   3596  O   THR A 275       0.479 -16.218  -9.721  0.00  0.00      A1    
ATOM   3597  N   LEU A 276      -0.261 -16.571  -7.633  0.00  0.00      A1    
ATOM   3598  HN  LEU A 276      -0.069 -16.949  -6.731  0.00  0.00      A1    
ATOM   3599  CA  LEU A 276      -1.372 -15.706  -7.748  0.00  0.00      A1    
ATOM   3600  HA  LEU A 276      -1.598 -15.325  -8.733  0.00  0.00      A1    
ATOM   3601  CB  LEU A 276      -2.640 -16.350  -7.168  0.00  0.00      A1    
ATOM   3602  HB1 LEU A 276      -2.284 -16.829  -6.231  0.00  0.00      A1    
ATOM   3603  HB2 LEU A 276      -3.294 -15.482  -6.936  0.00  0.00      A1    
ATOM   3604  CG  LEU A 276      -3.384 -17.420  -7.997  0.00  0.00      A1    
ATOM   3605  HG  LEU A 276      -2.561 -17.969  -8.501  0.00  0.00      A1    
ATOM   3606  CD1 LEU A 276      -4.333 -18.475  -7.342  0.00  0.00      A1    
ATOM   3607 HD11 LEU A 276      -4.904 -19.076  -8.083  0.00  0.00      A1    
ATOM   3608 HD12 LEU A 276      -3.927 -19.134  -6.545  0.00  0.00      A1    
ATOM   3609 HD13 LEU A 276      -5.150 -17.902  -6.853  0.00  0.00      A1    
ATOM   3610  CD2 LEU A 276      -4.185 -16.667  -9.126  0.00  0.00      A1    
ATOM   3611 HD21 LEU A 276      -3.726 -15.849  -9.722  0.00  0.00      A1    
ATOM   3612 HD22 LEU A 276      -4.721 -17.399  -9.767  0.00  0.00      A1    
ATOM   3613 HD23 LEU A 276      -5.004 -16.146  -8.586  0.00  0.00      A1    
ATOM   3614  C   LEU A 276      -0.991 -14.469  -6.948  0.00  0.00      A1    
ATOM   3615  O   LEU A 276      -0.027 -14.437  -6.161  0.00  0.00      A1    
ATOM   3616  N   ARG A 277      -1.654 -13.334  -7.263  0.00  0.00      A1    
ATOM   3617  HN  ARG A 277      -2.332 -13.335  -7.994  0.00  0.00      A1    
ATOM   3618  CA  ARG A 277      -1.512 -12.064  -6.595  0.00  0.00      A1    
ATOM   3619  HA  ARG A 277      -0.803 -12.208  -5.793  0.00  0.00      A1    
ATOM   3620  CB  ARG A 277      -0.811 -10.966  -7.441  0.00  0.00      A1    
ATOM   3621  HB1 ARG A 277      -1.451 -10.584  -8.264  0.00  0.00      A1    
ATOM   3622  HB2 ARG A 277      -0.524 -10.077  -6.839  0.00  0.00      A1    
ATOM   3623  CG  ARG A 277       0.512 -11.455  -8.084  0.00  0.00      A1    
ATOM   3624  HG1 ARG A 277       0.890 -12.169  -7.321  0.00  0.00      A1    
ATOM   3625  HG2 ARG A 277       0.291 -12.107  -8.956  0.00  0.00      A1    
ATOM   3626  CD  ARG A 277       1.581 -10.313  -8.334  0.00  0.00      A1    
ATOM   3627  HD1 ARG A 277       2.460 -10.788  -8.821  0.00  0.00      A1    
ATOM   3628  HD2 ARG A 277       1.281  -9.539  -9.072  0.00  0.00      A1    
ATOM   3629  NE  ARG A 277       2.041  -9.679  -7.023  0.00  0.00      A1    
ATOM   3630  HE  ARG A 277       2.091 -10.256  -6.208  0.00  0.00      A1    
ATOM   3631  CZ  ARG A 277       2.544  -8.458  -6.802  0.00  0.00      A1    
ATOM   3632  NH1 ARG A 277       2.680  -7.518  -7.688  0.00  0.00      A1    
ATOM   3633 HH11 ARG A 277       2.487  -7.766  -8.637  0.00  0.00      A1    
ATOM   3634 HH12 ARG A 277       3.262  -6.760  -7.393  0.00  0.00      A1    
ATOM   3635  NH2 ARG A 277       3.039  -8.168  -5.608  0.00  0.00      A1    
ATOM   3636 HH21 ARG A 277       3.460  -8.997  -5.242  0.00  0.00      A1    
ATOM   3637 HH22 ARG A 277       3.571  -7.321  -5.617  0.00  0.00      A1    
ATOM   3638  C   ARG A 277      -2.758 -11.546  -5.992  0.00  0.00      A1    
ATOM   3639  O   ARG A 277      -3.651 -11.204  -6.762  0.00  0.00      A1    
ATOM   3640  N   ALA A 278      -2.933 -11.405  -4.719  0.00  0.00      A1    
ATOM   3641  HN  ALA A 278      -2.274 -11.753  -4.057  0.00  0.00      A1    
ATOM   3642  CA  ALA A 278      -4.113 -10.864  -4.126  0.00  0.00      A1    
ATOM   3643  HA  ALA A 278      -5.040 -11.101  -4.626  0.00  0.00      A1    
ATOM   3644  CB  ALA A 278      -4.245 -11.608  -2.751  0.00  0.00      A1    
ATOM   3645  HB1 ALA A 278      -3.629 -11.099  -1.979  0.00  0.00      A1    
ATOM   3646  HB2 ALA A 278      -5.316 -11.580  -2.459  0.00  0.00      A1    
ATOM   3647  HB3 ALA A 278      -4.017 -12.694  -2.808  0.00  0.00      A1    
ATOM   3648  C   ALA A 278      -3.996  -9.407  -3.890  0.00  0.00      A1    
ATOM   3649  O   ALA A 278      -2.959  -8.886  -3.447  0.00  0.00      A1    
ATOM   3650  N   ILE A 279      -5.060  -8.700  -4.109  0.00  0.00      A1    
ATOM   3651  HN  ILE A 279      -5.869  -9.152  -4.477  0.00  0.00      A1    
ATOM   3652  CA  ILE A 279      -5.096  -7.252  -4.047  0.00  0.00      A1    
ATOM   3653  HA  ILE A 279      -4.114  -6.889  -3.779  0.00  0.00      A1    
ATOM   3654  CB  ILE A 279      -5.607  -6.546  -5.280  0.00  0.00      A1    
ATOM   3655  HB  ILE A 279      -6.714  -6.602  -5.200  0.00  0.00      A1    
ATOM   3656  CG2 ILE A 279      -5.144  -5.042  -5.367  0.00  0.00      A1    
ATOM   3657 HG21 ILE A 279      -5.397  -4.419  -4.483  0.00  0.00      A1    
ATOM   3658 HG22 ILE A 279      -4.044  -5.041  -5.523  0.00  0.00      A1    
ATOM   3659 HG23 ILE A 279      -5.532  -4.605  -6.312  0.00  0.00      A1    
ATOM   3660  CG1 ILE A 279      -5.220  -7.273  -6.585  0.00  0.00      A1    
ATOM   3661 HG11 ILE A 279      -4.144  -7.089  -6.794  0.00  0.00      A1    
ATOM   3662 HG12 ILE A 279      -5.268  -8.376  -6.462  0.00  0.00      A1    
ATOM   3663  CD  ILE A 279      -5.958  -6.865  -7.838  0.00  0.00      A1    
ATOM   3664  HD1 ILE A 279      -5.334  -7.206  -8.691  0.00  0.00      A1    
ATOM   3665  HD2 ILE A 279      -7.002  -7.240  -7.900  0.00  0.00      A1    
ATOM   3666  HD3 ILE A 279      -6.005  -5.773  -8.035  0.00  0.00      A1    
ATOM   3667  C   ILE A 279      -5.893  -6.982  -2.899  0.00  0.00      A1    
ATOM   3668  O   ILE A 279      -7.054  -7.325  -2.806  0.00  0.00      A1    
ATOM   3669  N   PHE A 280      -5.381  -6.355  -1.821  0.00  0.00      A1    
ATOM   3670  HN  PHE A 280      -4.440  -6.025  -1.838  0.00  0.00      A1    
ATOM   3671  CA  PHE A 280      -6.035  -5.959  -0.604  0.00  0.00      A1    
ATOM   3672  HA  PHE A 280      -7.051  -6.327  -0.604  0.00  0.00      A1    
ATOM   3673  CB  PHE A 280      -5.395  -6.557   0.700  0.00  0.00      A1    
ATOM   3674  HB1 PHE A 280      -4.297  -6.408   0.778  0.00  0.00      A1    
ATOM   3675  HB2 PHE A 280      -5.751  -6.038   1.616  0.00  0.00      A1    
ATOM   3676  CG  PHE A 280      -5.779  -7.982   0.996  0.00  0.00      A1    
ATOM   3677  CD1 PHE A 280      -4.993  -8.956   0.433  0.00  0.00      A1    
ATOM   3678  HD1 PHE A 280      -4.131  -8.626  -0.127  0.00  0.00      A1    
ATOM   3679  CE1 PHE A 280      -5.224 -10.345   0.722  0.00  0.00      A1    
ATOM   3680  HE1 PHE A 280      -4.679 -11.145   0.243  0.00  0.00      A1    
ATOM   3681  CZ  PHE A 280      -6.468 -10.636   1.306  0.00  0.00      A1    
ATOM   3682  HZ  PHE A 280      -6.716 -11.680   1.430  0.00  0.00      A1    
ATOM   3683  CD2 PHE A 280      -6.906  -8.288   1.691  0.00  0.00      A1    
ATOM   3684  HD2 PHE A 280      -7.541  -7.595   2.224  0.00  0.00      A1    
ATOM   3685  CE2 PHE A 280      -7.313  -9.602   1.817  0.00  0.00      A1    
ATOM   3686  HE2 PHE A 280      -8.126  -9.979   2.421  0.00  0.00      A1    
ATOM   3687  C   PHE A 280      -5.986  -4.436  -0.415  0.00  0.00      A1    
ATOM   3688  O   PHE A 280      -4.914  -3.825  -0.529  0.00  0.00      A1    
ATOM   3689  N   PRO A 281      -7.132  -3.729  -0.072  0.00  0.00      A1    
ATOM   3690  CD  PRO A 281      -8.449  -4.266  -0.332  0.00  0.00      A1    
ATOM   3691  HD1 PRO A 281      -8.767  -5.063   0.374  0.00  0.00      A1    
ATOM   3692  HD2 PRO A 281      -8.481  -4.662  -1.369  0.00  0.00      A1    
ATOM   3693  CA  PRO A 281      -7.219  -2.373   0.541  0.00  0.00      A1    
ATOM   3694  HA  PRO A 281      -6.857  -1.622  -0.147  0.00  0.00      A1    
ATOM   3695  CB  PRO A 281      -8.752  -2.196   0.735  0.00  0.00      A1    
ATOM   3696  HB1 PRO A 281      -9.021  -1.119   0.678  0.00  0.00      A1    
ATOM   3697  HB2 PRO A 281      -8.969  -2.709   1.697  0.00  0.00      A1    
ATOM   3698  CG  PRO A 281      -9.413  -3.077  -0.303  0.00  0.00      A1    
ATOM   3699  HG1 PRO A 281      -9.327  -2.507  -1.253  0.00  0.00      A1    
ATOM   3700  HG2 PRO A 281     -10.469  -3.368  -0.113  0.00  0.00      A1    
ATOM   3701  C   PRO A 281      -6.447  -2.347   1.859  0.00  0.00      A1    
ATOM   3702  O   PRO A 281      -6.309  -3.411   2.524  0.00  0.00      A1    
ATOM   3703  N   ASN A 282      -5.983  -1.072   2.211  0.00  0.00      A1    
ATOM   3704  HN  ASN A 282      -6.086  -0.265   1.635  0.00  0.00      A1    
ATOM   3705  CA  ASN A 282      -5.159  -0.900   3.425  0.00  0.00      A1    
ATOM   3706  HA  ASN A 282      -5.488  -1.466   4.284  0.00  0.00      A1    
ATOM   3707  CB  ASN A 282      -3.765  -1.261   2.913  0.00  0.00      A1    
ATOM   3708  HB1 ASN A 282      -3.871  -2.209   2.345  0.00  0.00      A1    
ATOM   3709  HB2 ASN A 282      -3.398  -0.458   2.238  0.00  0.00      A1    
ATOM   3710  CG  ASN A 282      -2.678  -1.331   4.010  0.00  0.00      A1    
ATOM   3711  OD1 ASN A 282      -2.926  -1.327   5.211  0.00  0.00      A1    
ATOM   3712  ND2 ASN A 282      -1.359  -1.520   3.653  0.00  0.00      A1    
ATOM   3713 HD21 ASN A 282      -0.564  -1.593   4.255  0.00  0.00      A1    
ATOM   3714 HD22 ASN A 282      -1.183  -1.490   2.669  0.00  0.00      A1    
ATOM   3715  C   ASN A 282      -5.171   0.529   3.927  0.00  0.00      A1    
ATOM   3716  O   ASN A 282      -4.167   1.253   3.783  0.00  0.00      A1    
ATOM   3717  N   PRO A 283      -6.284   0.982   4.482  0.00  0.00      A1    
ATOM   3718  CD  PRO A 283      -7.544   0.270   4.691  0.00  0.00      A1    
ATOM   3719  HD1 PRO A 283      -7.526  -0.724   5.186  0.00  0.00      A1    
ATOM   3720  HD2 PRO A 283      -7.978   0.143   3.676  0.00  0.00      A1    
ATOM   3721  CA  PRO A 283      -6.570   2.380   4.590  0.00  0.00      A1    
ATOM   3722  HA  PRO A 283      -6.441   2.790   3.599  0.00  0.00      A1    
ATOM   3723  CB  PRO A 283      -8.012   2.654   4.952  0.00  0.00      A1    
ATOM   3724  HB1 PRO A 283      -8.645   2.902   4.073  0.00  0.00      A1    
ATOM   3725  HB2 PRO A 283      -8.198   3.397   5.757  0.00  0.00      A1    
ATOM   3726  CG  PRO A 283      -8.440   1.268   5.502  0.00  0.00      A1    
ATOM   3727  HG1 PRO A 283      -9.519   1.043   5.365  0.00  0.00      A1    
ATOM   3728  HG2 PRO A 283      -8.244   1.351   6.592  0.00  0.00      A1    
ATOM   3729  C   PRO A 283      -5.616   3.108   5.462  0.00  0.00      A1    
ATOM   3730  O   PRO A 283      -5.008   4.109   5.038  0.00  0.00      A1    
ATOM   3731  N   ASP A 284      -5.315   2.599   6.648  0.00  0.00      A1    
ATOM   3732  HN  ASP A 284      -5.677   1.725   6.963  0.00  0.00      A1    
ATOM   3733  CA  ASP A 284      -4.557   3.238   7.704  0.00  0.00      A1    
ATOM   3734  HA  ASP A 284      -4.531   4.307   7.553  0.00  0.00      A1    
ATOM   3735  CB  ASP A 284      -5.321   2.830   8.980  0.00  0.00      A1    
ATOM   3736  HB1 ASP A 284      -5.269   1.720   8.977  0.00  0.00      A1    
ATOM   3737  HB2 ASP A 284      -4.862   3.187   9.927  0.00  0.00      A1    
ATOM   3738  CG  ASP A 284      -6.750   3.381   9.024  0.00  0.00      A1    
ATOM   3739  OD1 ASP A 284      -7.590   2.670   9.577  0.00  0.00      A1    
ATOM   3740  OD2 ASP A 284      -7.040   4.539   8.603  0.00  0.00      A1    
ATOM   3741  C   ASP A 284      -3.084   2.665   7.742  0.00  0.00      A1    
ATOM   3742  O   ASP A 284      -2.334   2.783   8.675  0.00  0.00      A1    
ATOM   3743  N   HSD A 285      -2.720   1.998   6.607  0.00  0.00      A1    
ATOM   3744  HN  HSD A 285      -3.302   2.036   5.799  0.00  0.00      A1    
ATOM   3745  CA  HSD A 285      -1.403   1.470   6.267  0.00  0.00      A1    
ATOM   3746  HA  HSD A 285      -1.595   0.896   5.372  0.00  0.00      A1    
ATOM   3747  CB  HSD A 285      -0.391   2.511   5.685  0.00  0.00      A1    
ATOM   3748  HB1 HSD A 285      -0.320   3.282   6.482  0.00  0.00      A1    
ATOM   3749  HB2 HSD A 285       0.557   1.945   5.563  0.00  0.00      A1    
ATOM   3750  ND1 HSD A 285      -1.801   2.858   3.499  0.00  0.00      A1    
ATOM   3751  HD1 HSD A 285      -2.486   2.132   3.553  0.00  0.00      A1    
ATOM   3752  CG  HSD A 285      -0.787   3.225   4.356  0.00  0.00      A1    
ATOM   3753  CE1 HSD A 285      -1.755   3.798   2.520  0.00  0.00      A1    
ATOM   3754  HE1 HSD A 285      -2.477   3.830   1.704  0.00  0.00      A1    
ATOM   3755  NE2 HSD A 285      -0.874   4.795   2.792  0.00  0.00      A1    
ATOM   3756  CD2 HSD A 285      -0.266   4.351   3.934  0.00  0.00      A1    
ATOM   3757  HD2 HSD A 285       0.468   5.010   4.380  0.00  0.00      A1    
ATOM   3758  C   HSD A 285      -0.749   0.555   7.286  0.00  0.00      A1    
ATOM   3759  O   HSD A 285       0.381   0.732   7.738  0.00  0.00      A1    
ATOM   3760  N   THR A 286      -1.561  -0.459   7.754  0.00  0.00      A1    
ATOM   3761  HN  THR A 286      -2.455  -0.553   7.322  0.00  0.00      A1    
ATOM   3762  CA  THR A 286      -1.181  -1.401   8.773  0.00  0.00      A1    
ATOM   3763  HA  THR A 286      -0.336  -0.913   9.235  0.00  0.00      A1    
ATOM   3764  CB  THR A 286      -2.305  -1.698   9.742  0.00  0.00      A1    
ATOM   3765  HB  THR A 286      -2.036  -2.618  10.302  0.00  0.00      A1    
ATOM   3766  OG1 THR A 286      -3.572  -1.885   9.075  0.00  0.00      A1    
ATOM   3767  HG1 THR A 286      -4.002  -2.510   9.662  0.00  0.00      A1    
ATOM   3768  CG2 THR A 286      -2.369  -0.495  10.649  0.00  0.00      A1    
ATOM   3769 HG21 THR A 286      -2.982   0.271  10.129  0.00  0.00      A1    
ATOM   3770 HG22 THR A 286      -2.915  -0.730  11.588  0.00  0.00      A1    
ATOM   3771 HG23 THR A 286      -1.359  -0.092  10.875  0.00  0.00      A1    
ATOM   3772  C   THR A 286      -0.699  -2.767   8.204  0.00  0.00      A1    
ATOM   3773  O   THR A 286      -0.067  -3.502   8.921  0.00  0.00      A1    
ATOM   3774  N   LEU A 287      -0.864  -3.003   6.842  0.00  0.00      A1    
ATOM   3775  HN  LEU A 287      -1.379  -2.423   6.217  0.00  0.00      A1    
ATOM   3776  CA  LEU A 287       0.068  -3.913   6.163  0.00  0.00      A1    
ATOM   3777  HA  LEU A 287       0.557  -4.639   6.795  0.00  0.00      A1    
ATOM   3778  CB  LEU A 287      -0.605  -4.766   5.044  0.00  0.00      A1    
ATOM   3779  HB1 LEU A 287      -1.144  -4.096   4.341  0.00  0.00      A1    
ATOM   3780  HB2 LEU A 287       0.143  -5.289   4.411  0.00  0.00      A1    
ATOM   3781  CG  LEU A 287      -1.538  -5.803   5.639  0.00  0.00      A1    
ATOM   3782  HG  LEU A 287      -2.183  -5.281   6.378  0.00  0.00      A1    
ATOM   3783  CD1 LEU A 287      -2.373  -6.408   4.474  0.00  0.00      A1    
ATOM   3784 HD11 LEU A 287      -1.804  -6.579   3.535  0.00  0.00      A1    
ATOM   3785 HD12 LEU A 287      -2.883  -7.300   4.897  0.00  0.00      A1    
ATOM   3786 HD13 LEU A 287      -3.188  -5.697   4.224  0.00  0.00      A1    
ATOM   3787  CD2 LEU A 287      -0.738  -6.925   6.338  0.00  0.00      A1    
ATOM   3788 HD21 LEU A 287       0.088  -7.350   5.728  0.00  0.00      A1    
ATOM   3789 HD22 LEU A 287      -0.243  -6.499   7.236  0.00  0.00      A1    
ATOM   3790 HD23 LEU A 287      -1.495  -7.630   6.743  0.00  0.00      A1    
ATOM   3791  C   LEU A 287       1.199  -3.070   5.546  0.00  0.00      A1    
ATOM   3792  O   LEU A 287       0.945  -1.964   5.169  0.00  0.00      A1    
ATOM   3793  N   LEU A 288       2.371  -3.692   5.406  0.00  0.00      A1    
ATOM   3794  HN  LEU A 288       2.574  -4.655   5.565  0.00  0.00      A1    
ATOM   3795  CA  LEU A 288       3.564  -3.006   4.922  0.00  0.00      A1    
ATOM   3796  HA  LEU A 288       3.276  -2.194   4.270  0.00  0.00      A1    
ATOM   3797  CB  LEU A 288       4.393  -2.585   6.178  0.00  0.00      A1    
ATOM   3798  HB1 LEU A 288       4.730  -3.495   6.718  0.00  0.00      A1    
ATOM   3799  HB2 LEU A 288       5.262  -2.026   5.771  0.00  0.00      A1    
ATOM   3800  CG  LEU A 288       3.662  -1.747   7.233  0.00  0.00      A1    
ATOM   3801  HG  LEU A 288       2.759  -2.308   7.555  0.00  0.00      A1    
ATOM   3802  CD1 LEU A 288       4.592  -1.767   8.496  0.00  0.00      A1    
ATOM   3803 HD11 LEU A 288       4.610  -2.768   8.977  0.00  0.00      A1    
ATOM   3804 HD12 LEU A 288       5.641  -1.621   8.160  0.00  0.00      A1    
ATOM   3805 HD13 LEU A 288       4.296  -0.910   9.138  0.00  0.00      A1    
ATOM   3806  CD2 LEU A 288       3.471  -0.207   6.794  0.00  0.00      A1    
ATOM   3807 HD21 LEU A 288       2.767  -0.044   5.949  0.00  0.00      A1    
ATOM   3808 HD22 LEU A 288       3.125   0.493   7.584  0.00  0.00      A1    
ATOM   3809 HD23 LEU A 288       4.433   0.298   6.561  0.00  0.00      A1    
ATOM   3810  C   LEU A 288       4.342  -3.947   4.117  0.00  0.00      A1    
ATOM   3811  O   LEU A 288       3.915  -5.117   4.050  0.00  0.00      A1    
ATOM   3812  N   PRO A 289       5.457  -3.687   3.416  0.00  0.00      A1    
ATOM   3813  CD  PRO A 289       5.709  -2.283   2.999  0.00  0.00      A1    
ATOM   3814  HD1 PRO A 289       6.071  -1.651   3.837  0.00  0.00      A1    
ATOM   3815  HD2 PRO A 289       4.829  -1.740   2.593  0.00  0.00      A1    
ATOM   3816  CA  PRO A 289       6.375  -4.635   2.765  0.00  0.00      A1    
ATOM   3817  HA  PRO A 289       5.890  -5.039   1.889  0.00  0.00      A1    
ATOM   3818  CB  PRO A 289       7.501  -3.726   2.215  0.00  0.00      A1    
ATOM   3819  HB1 PRO A 289       8.089  -4.100   1.350  0.00  0.00      A1    
ATOM   3820  HB2 PRO A 289       8.237  -3.634   3.042  0.00  0.00      A1    
ATOM   3821  CG  PRO A 289       6.728  -2.378   1.872  0.00  0.00      A1    
ATOM   3822  HG1 PRO A 289       6.221  -2.498   0.891  0.00  0.00      A1    
ATOM   3823  HG2 PRO A 289       7.430  -1.523   1.769  0.00  0.00      A1    
ATOM   3824  C   PRO A 289       6.920  -5.692   3.721  0.00  0.00      A1    
ATOM   3825  O   PRO A 289       7.325  -5.410   4.826  0.00  0.00      A1    
ATOM   3826  N   GLY A 290       7.034  -6.873   3.151  0.00  0.00      A1    
ATOM   3827  HN  GLY A 290       6.643  -6.904   2.235  0.00  0.00      A1    
ATOM   3828  CA  GLY A 290       7.866  -8.009   3.664  0.00  0.00      A1    
ATOM   3829  HA1 GLY A 290       8.875  -7.677   3.857  0.00  0.00      A1    
ATOM   3830  HA2 GLY A 290       7.848  -8.738   2.868  0.00  0.00      A1    
ATOM   3831  C   GLY A 290       7.212  -8.766   4.905  0.00  0.00      A1    
ATOM   3832  O   GLY A 290       7.836  -9.329   5.814  0.00  0.00      A1    
ATOM   3833  N   MET A 291       5.910  -8.777   4.916  0.00  0.00      A1    
ATOM   3834  HN  MET A 291       5.479  -8.238   4.197  0.00  0.00      A1    
ATOM   3835  CA  MET A 291       5.272  -9.499   6.056  0.00  0.00      A1    
ATOM   3836  HA  MET A 291       5.988  -9.693   6.841  0.00  0.00      A1    
ATOM   3837  CB  MET A 291       4.137  -8.583   6.549  0.00  0.00      A1    
ATOM   3838  HB1 MET A 291       3.382  -8.507   5.738  0.00  0.00      A1    
ATOM   3839  HB2 MET A 291       3.649  -9.238   7.301  0.00  0.00      A1    
ATOM   3840  CG  MET A 291       4.548  -7.234   7.141  0.00  0.00      A1    
ATOM   3841  HG1 MET A 291       5.503  -7.259   7.709  0.00  0.00      A1    
ATOM   3842  HG2 MET A 291       4.784  -6.608   6.254  0.00  0.00      A1    
ATOM   3843  SD  MET A 291       3.188  -6.431   7.960  0.00  0.00      A1    
ATOM   3844  CE  MET A 291       3.681  -7.363   9.498  0.00  0.00      A1    
ATOM   3845  HE1 MET A 291       2.831  -7.440  10.208  0.00  0.00      A1    
ATOM   3846  HE2 MET A 291       3.913  -8.407   9.198  0.00  0.00      A1    
ATOM   3847  HE3 MET A 291       4.587  -6.948   9.990  0.00  0.00      A1    
ATOM   3848  C   MET A 291       4.759 -10.846   5.532  0.00  0.00      A1    
ATOM   3849  O   MET A 291       3.890 -10.948   4.728  0.00  0.00      A1    
ATOM   3850  N   PHE A 292       5.257 -12.009   5.979  0.00  0.00      A1    
ATOM   3851  HN  PHE A 292       6.038 -12.111   6.591  0.00  0.00      A1    
ATOM   3852  CA  PHE A 292       4.601 -13.224   5.766  0.00  0.00      A1    
ATOM   3853  HA  PHE A 292       4.471 -13.361   4.703  0.00  0.00      A1    
ATOM   3854  CB  PHE A 292       5.610 -14.293   6.289  0.00  0.00      A1    
ATOM   3855  HB1 PHE A 292       6.620 -14.032   5.906  0.00  0.00      A1    
ATOM   3856  HB2 PHE A 292       5.732 -14.244   7.392  0.00  0.00      A1    
ATOM   3857  CG  PHE A 292       5.157 -15.754   6.009  0.00  0.00      A1    
ATOM   3858  CD1 PHE A 292       4.693 -16.644   6.953  0.00  0.00      A1    
ATOM   3859  HD1 PHE A 292       4.733 -16.519   8.025  0.00  0.00      A1    
ATOM   3860  CE1 PHE A 292       4.355 -17.981   6.530  0.00  0.00      A1    
ATOM   3861  HE1 PHE A 292       4.039 -18.704   7.267  0.00  0.00      A1    
ATOM   3862  CZ  PHE A 292       4.501 -18.362   5.172  0.00  0.00      A1    
ATOM   3863  HZ  PHE A 292       4.114 -19.318   4.852  0.00  0.00      A1    
ATOM   3864  CD2 PHE A 292       5.313 -16.124   4.694  0.00  0.00      A1    
ATOM   3865  HD2 PHE A 292       5.787 -15.462   3.983  0.00  0.00      A1    
ATOM   3866  CE2 PHE A 292       5.010 -17.425   4.240  0.00  0.00      A1    
ATOM   3867  HE2 PHE A 292       5.035 -17.691   3.194  0.00  0.00      A1    
ATOM   3868  C   PHE A 292       3.253 -13.388   6.418  0.00  0.00      A1    
ATOM   3869  O   PHE A 292       2.974 -13.174   7.606  0.00  0.00      A1    
ATOM   3870  N   VAL A 293       2.300 -13.776   5.531  0.00  0.00      A1    
ATOM   3871  HN  VAL A 293       2.595 -14.084   4.630  0.00  0.00      A1    
ATOM   3872  CA  VAL A 293       0.860 -13.868   5.804  0.00  0.00      A1    
ATOM   3873  HA  VAL A 293       0.790 -13.981   6.876  0.00  0.00      A1    
ATOM   3874  CB  VAL A 293       0.096 -12.589   5.277  0.00  0.00      A1    
ATOM   3875  HB  VAL A 293      -1.011 -12.678   5.254  0.00  0.00      A1    
ATOM   3876  CG1 VAL A 293       0.459 -11.348   6.075  0.00  0.00      A1    
ATOM   3877 HG11 VAL A 293      -0.181 -10.482   5.802  0.00  0.00      A1    
ATOM   3878 HG12 VAL A 293       0.565 -11.547   7.162  0.00  0.00      A1    
ATOM   3879 HG13 VAL A 293       1.482 -11.086   5.731  0.00  0.00      A1    
ATOM   3880  CG2 VAL A 293       0.555 -12.348   3.816  0.00  0.00      A1    
ATOM   3881 HG21 VAL A 293       1.632 -12.078   3.808  0.00  0.00      A1    
ATOM   3882 HG22 VAL A 293       0.418 -13.244   3.174  0.00  0.00      A1    
ATOM   3883 HG23 VAL A 293      -0.003 -11.487   3.388  0.00  0.00      A1    
ATOM   3884  C   VAL A 293       0.222 -15.084   5.289  0.00  0.00      A1    
ATOM   3885  O   VAL A 293       0.783 -15.888   4.536  0.00  0.00      A1    
ATOM   3886  N   ARG A 294      -1.062 -15.337   5.683  0.00  0.00      A1    
ATOM   3887  HN  ARG A 294      -1.514 -14.769   6.367  0.00  0.00      A1    
ATOM   3888  CA  ARG A 294      -1.862 -16.524   5.271  0.00  0.00      A1    
ATOM   3889  HA  ARG A 294      -1.345 -17.087   4.509  0.00  0.00      A1    
ATOM   3890  CB  ARG A 294      -2.145 -17.548   6.391  0.00  0.00      A1    
ATOM   3891  HB1 ARG A 294      -2.691 -17.040   7.215  0.00  0.00      A1    
ATOM   3892  HB2 ARG A 294      -2.842 -18.312   5.984  0.00  0.00      A1    
ATOM   3893  CG  ARG A 294      -0.933 -18.325   6.941  0.00  0.00      A1    
ATOM   3894  HG1 ARG A 294      -0.401 -18.768   6.072  0.00  0.00      A1    
ATOM   3895  HG2 ARG A 294      -0.274 -17.537   7.363  0.00  0.00      A1    
ATOM   3896  CD  ARG A 294      -1.356 -19.401   7.923  0.00  0.00      A1    
ATOM   3897  HD1 ARG A 294      -0.483 -19.859   8.436  0.00  0.00      A1    
ATOM   3898  HD2 ARG A 294      -2.033 -18.876   8.631  0.00  0.00      A1    
ATOM   3899  NE  ARG A 294      -2.233 -20.353   7.200  0.00  0.00      A1    
ATOM   3900  HE  ARG A 294      -3.228 -20.257   7.190  0.00  0.00      A1    
ATOM   3901  CZ  ARG A 294      -1.846 -21.446   6.591  0.00  0.00      A1    
ATOM   3902  NH1 ARG A 294      -0.654 -21.970   6.513  0.00  0.00      A1    
ATOM   3903 HH11 ARG A 294      -0.521 -22.680   5.822  0.00  0.00      A1    
ATOM   3904 HH12 ARG A 294       0.100 -21.446   6.911  0.00  0.00      A1    
ATOM   3905  NH2 ARG A 294      -2.858 -22.168   6.147  0.00  0.00      A1    
ATOM   3906 HH21 ARG A 294      -3.760 -21.821   6.402  0.00  0.00      A1    
ATOM   3907 HH22 ARG A 294      -2.781 -23.136   5.909  0.00  0.00      A1    
ATOM   3908  C   ARG A 294      -3.131 -15.953   4.657  0.00  0.00      A1    
ATOM   3909  O   ARG A 294      -3.635 -15.026   5.219  0.00  0.00      A1    
ATOM   3910  N   ALA A 295      -3.600 -16.409   3.515  0.00  0.00      A1    
ATOM   3911  HN  ALA A 295      -3.012 -17.094   3.092  0.00  0.00      A1    
ATOM   3912  CA  ALA A 295      -4.808 -15.840   2.904  0.00  0.00      A1    
ATOM   3913  HA  ALA A 295      -5.149 -15.110   3.623  0.00  0.00      A1    
ATOM   3914  CB  ALA A 295      -4.529 -15.257   1.485  0.00  0.00      A1    
ATOM   3915  HB1 ALA A 295      -3.896 -14.367   1.690  0.00  0.00      A1    
ATOM   3916  HB2 ALA A 295      -4.028 -15.950   0.776  0.00  0.00      A1    
ATOM   3917  HB3 ALA A 295      -5.472 -14.888   1.029  0.00  0.00      A1    
ATOM   3918  C   ALA A 295      -5.869 -16.934   2.715  0.00  0.00      A1    
ATOM   3919  O   ALA A 295      -5.513 -18.061   2.532  0.00  0.00      A1    
ATOM   3920  N   ARG A 296      -7.186 -16.596   2.805  0.00  0.00      A1    
ATOM   3921  HN  ARG A 296      -7.498 -15.678   3.037  0.00  0.00      A1    
ATOM   3922  CA  ARG A 296      -8.288 -17.562   2.948  0.00  0.00      A1    
ATOM   3923  HA  ARG A 296      -7.898 -18.524   2.650  0.00  0.00      A1    
ATOM   3924  CB  ARG A 296      -8.749 -17.608   4.468  0.00  0.00      A1    
ATOM   3925  HB1 ARG A 296      -7.915 -18.079   5.030  0.00  0.00      A1    
ATOM   3926  HB2 ARG A 296      -8.791 -16.570   4.864  0.00  0.00      A1    
ATOM   3927  CG  ARG A 296     -10.141 -18.189   4.688  0.00  0.00      A1    
ATOM   3928  HG1 ARG A 296     -10.869 -17.611   4.079  0.00  0.00      A1    
ATOM   3929  HG2 ARG A 296     -10.156 -19.239   4.326  0.00  0.00      A1    
ATOM   3930  CD  ARG A 296     -10.492 -18.111   6.185  0.00  0.00      A1    
ATOM   3931  HD1 ARG A 296      -9.728 -18.751   6.678  0.00  0.00      A1    
ATOM   3932  HD2 ARG A 296     -10.355 -17.059   6.515  0.00  0.00      A1    
ATOM   3933  NE  ARG A 296     -11.882 -18.570   6.465  0.00  0.00      A1    
ATOM   3934  HE  ARG A 296     -12.600 -18.304   5.821  0.00  0.00      A1    
ATOM   3935  CZ  ARG A 296     -12.382 -18.870   7.634  0.00  0.00      A1    
ATOM   3936  NH1 ARG A 296     -11.756 -19.264   8.715  0.00  0.00      A1    
ATOM   3937 HH11 ARG A 296     -10.757 -19.302   8.724  0.00  0.00      A1    
ATOM   3938 HH12 ARG A 296     -12.186 -19.077   9.599  0.00  0.00      A1    
ATOM   3939  NH2 ARG A 296     -13.658 -18.745   7.771  0.00  0.00      A1    
ATOM   3940 HH21 ARG A 296     -14.180 -18.317   7.034  0.00  0.00      A1    
ATOM   3941 HH22 ARG A 296     -14.166 -19.045   8.579  0.00  0.00      A1    
ATOM   3942  C   ARG A 296      -9.365 -17.245   2.001  0.00  0.00      A1    
ATOM   3943  O   ARG A 296      -9.849 -16.139   1.907  0.00  0.00      A1    
ATOM   3944  N   LEU A 297      -9.798 -18.281   1.280  0.00  0.00      A1    
ATOM   3945  HN  LEU A 297      -9.289 -19.138   1.302  0.00  0.00      A1    
ATOM   3946  CA  LEU A 297     -10.873 -18.431   0.397  0.00  0.00      A1    
ATOM   3947  HA  LEU A 297     -11.193 -17.412   0.235  0.00  0.00      A1    
ATOM   3948  CB  LEU A 297     -10.473 -19.098  -0.929  0.00  0.00      A1    
ATOM   3949  HB1 LEU A 297     -10.108 -20.119  -0.689  0.00  0.00      A1    
ATOM   3950  HB2 LEU A 297     -11.388 -19.326  -1.517  0.00  0.00      A1    
ATOM   3951  CG  LEU A 297      -9.530 -18.324  -1.875  0.00  0.00      A1    
ATOM   3952  HG  LEU A 297      -8.527 -18.208  -1.411  0.00  0.00      A1    
ATOM   3953  CD1 LEU A 297      -9.283 -19.314  -3.015  0.00  0.00      A1    
ATOM   3954 HD11 LEU A 297      -8.557 -18.952  -3.774  0.00  0.00      A1    
ATOM   3955 HD12 LEU A 297      -9.090 -20.375  -2.749  0.00  0.00      A1    
ATOM   3956 HD13 LEU A 297     -10.123 -19.378  -3.740  0.00  0.00      A1    
ATOM   3957  CD2 LEU A 297     -10.086 -17.056  -2.192  0.00  0.00      A1    
ATOM   3958 HD21 LEU A 297     -11.083 -17.143  -2.673  0.00  0.00      A1    
ATOM   3959 HD22 LEU A 297     -10.158 -16.368  -1.323  0.00  0.00      A1    
ATOM   3960 HD23 LEU A 297      -9.469 -16.518  -2.943  0.00  0.00      A1    
ATOM   3961  C   LEU A 297     -11.955 -19.300   0.975  0.00  0.00      A1    
ATOM   3962  O   LEU A 297     -11.692 -20.395   1.404  0.00  0.00      A1    
ATOM   3963  N   GLU A 298     -13.232 -18.878   0.907  0.00  0.00      A1    
ATOM   3964  HN  GLU A 298     -13.457 -17.956   0.602  0.00  0.00      A1    
ATOM   3965  CA  GLU A 298     -14.304 -19.727   1.367  0.00  0.00      A1    
ATOM   3966  HA  GLU A 298     -14.028 -20.630   1.890  0.00  0.00      A1    
ATOM   3967  CB  GLU A 298     -15.154 -18.844   2.287  0.00  0.00      A1    
ATOM   3968  HB1 GLU A 298     -15.489 -17.999   1.648  0.00  0.00      A1    
ATOM   3969  HB2 GLU A 298     -15.968 -19.450   2.739  0.00  0.00      A1    
ATOM   3970  CG  GLU A 298     -14.253 -18.326   3.412  0.00  0.00      A1    
ATOM   3971  HG1 GLU A 298     -13.664 -19.128   3.906  0.00  0.00      A1    
ATOM   3972  HG2 GLU A 298     -13.589 -17.549   2.977  0.00  0.00      A1    
ATOM   3973  CD  GLU A 298     -15.067 -17.692   4.514  0.00  0.00      A1    
ATOM   3974  OE1 GLU A 298     -16.261 -17.393   4.337  0.00  0.00      A1    
ATOM   3975  OE2 GLU A 298     -14.556 -17.491   5.589  0.00  0.00      A1    
ATOM   3976  C   GLU A 298     -15.204 -20.248   0.244  0.00  0.00      A1    
ATOM   3977  O   GLU A 298     -15.413 -19.698  -0.847  0.00  0.00      A1    
ATOM   3978  N   GLU A 299     -15.634 -21.495   0.447  0.00  0.00      A1    
ATOM   3979  HN  GLU A 299     -15.364 -21.953   1.291  0.00  0.00      A1    
ATOM   3980  CA  GLU A 299     -16.363 -22.309  -0.475  0.00  0.00      A1    
ATOM   3981  HA  GLU A 299     -16.490 -21.705  -1.362  0.00  0.00      A1    
ATOM   3982  CB  GLU A 299     -15.538 -23.581  -0.728  0.00  0.00      A1    
ATOM   3983  HB1 GLU A 299     -15.609 -24.256   0.152  0.00  0.00      A1    
ATOM   3984  HB2 GLU A 299     -15.993 -24.029  -1.637  0.00  0.00      A1    
ATOM   3985  CG  GLU A 299     -14.036 -23.349  -1.275  0.00  0.00      A1    
ATOM   3986  HG1 GLU A 299     -14.116 -22.661  -2.143  0.00  0.00      A1    
ATOM   3987  HG2 GLU A 299     -13.427 -22.806  -0.520  0.00  0.00      A1    
ATOM   3988  CD  GLU A 299     -13.297 -24.572  -1.684  0.00  0.00      A1    
ATOM   3989  OE1 GLU A 299     -13.841 -25.315  -2.544  0.00  0.00      A1    
ATOM   3990  OE2 GLU A 299     -12.098 -24.755  -1.223  0.00  0.00      A1    
ATOM   3991  C   GLU A 299     -17.709 -22.615   0.077  0.00  0.00      A1    
ATOM   3992  O   GLU A 299     -18.435 -21.731   0.437  0.00  0.00      A1    
ATOM   3993  N   GLY A 300     -18.154 -23.892   0.044  0.00  0.00      A1    
ATOM   3994  HN  GLY A 300     -17.634 -24.577  -0.461  0.00  0.00      A1    
ATOM   3995  CA  GLY A 300     -19.467 -24.382   0.562  0.00  0.00      A1    
ATOM   3996  HA1 GLY A 300     -19.669 -25.434   0.425  0.00  0.00      A1    
ATOM   3997  HA2 GLY A 300     -20.153 -23.801  -0.035  0.00  0.00      A1    
ATOM   3998  C   GLY A 300     -19.738 -24.265   2.021  0.00  0.00      A1    
ATOM   3999  O   GLY A 300     -18.773 -24.093   2.874  0.00  0.00      A1    
ATOM   4000  N   LEU A 301     -21.029 -24.434   2.358  0.00  0.00      A1    
ATOM   4001  HN  LEU A 301     -21.782 -24.377   1.707  0.00  0.00      A1    
ATOM   4002  CA  LEU A 301     -21.418 -24.573   3.750  0.00  0.00      A1    
ATOM   4003  HA  LEU A 301     -20.488 -24.701   4.285  0.00  0.00      A1    
ATOM   4004  CB  LEU A 301     -22.249 -23.358   4.240  0.00  0.00      A1    
ATOM   4005  HB1 LEU A 301     -21.639 -22.491   3.906  0.00  0.00      A1    
ATOM   4006  HB2 LEU A 301     -23.175 -23.376   3.626  0.00  0.00      A1    
ATOM   4007  CG  LEU A 301     -22.655 -23.152   5.731  0.00  0.00      A1    
ATOM   4008  HG  LEU A 301     -22.888 -22.071   5.838  0.00  0.00      A1    
ATOM   4009  CD1 LEU A 301     -23.992 -23.882   6.148  0.00  0.00      A1    
ATOM   4010 HD11 LEU A 301     -24.787 -23.161   5.863  0.00  0.00      A1    
ATOM   4011 HD12 LEU A 301     -24.119 -24.891   5.701  0.00  0.00      A1    
ATOM   4012 HD13 LEU A 301     -23.988 -24.001   7.253  0.00  0.00      A1    
ATOM   4013  CD2 LEU A 301     -21.465 -23.512   6.616  0.00  0.00      A1    
ATOM   4014 HD21 LEU A 301     -21.162 -24.567   6.446  0.00  0.00      A1    
ATOM   4015 HD22 LEU A 301     -20.665 -22.746   6.530  0.00  0.00      A1    
ATOM   4016 HD23 LEU A 301     -21.749 -23.486   7.690  0.00  0.00      A1    
ATOM   4017  C   LEU A 301     -22.319 -25.840   4.019  0.00  0.00      A1    
ATOM   4018  O   LEU A 301     -23.355 -26.032   3.354  0.00  0.00      A1    
ATOM   4019  N   ASN A 302     -21.885 -26.797   4.878  0.00  0.00      A1    
ATOM   4020  HN  ASN A 302     -21.067 -26.631   5.423  0.00  0.00      A1    
ATOM   4021  CA  ASN A 302     -22.512 -28.143   4.878  0.00  0.00      A1    
ATOM   4022  HA  ASN A 302     -23.432 -28.074   4.317  0.00  0.00      A1    
ATOM   4023  CB  ASN A 302     -21.527 -29.225   4.319  0.00  0.00      A1    
ATOM   4024  HB1 ASN A 302     -20.517 -29.061   4.751  0.00  0.00      A1    
ATOM   4025  HB2 ASN A 302     -21.763 -30.286   4.550  0.00  0.00      A1    
ATOM   4026  CG  ASN A 302     -21.229 -29.251   2.813  0.00  0.00      A1    
ATOM   4027  OD1 ASN A 302     -21.611 -28.294   2.134  0.00  0.00      A1    
ATOM   4028  ND2 ASN A 302     -20.523 -30.218   2.328  0.00  0.00      A1    
ATOM   4029 HD21 ASN A 302     -20.165 -30.029   1.413  0.00  0.00      A1    
ATOM   4030 HD22 ASN A 302     -20.262 -31.053   2.811  0.00  0.00      A1    
ATOM   4031  C   ASN A 302     -22.848 -28.595   6.287  0.00  0.00      A1    
ATOM   4032  O   ASN A 302     -21.983 -28.968   7.084  0.00  0.00      A1    
ATOM   4033  N   PRO A 303     -24.148 -28.663   6.754  0.00  0.00      A1    
ATOM   4034  CD  PRO A 303     -25.246 -28.137   5.962  0.00  0.00      A1    
ATOM   4035  HD1 PRO A 303     -25.386 -29.046   5.338  0.00  0.00      A1    
ATOM   4036  HD2 PRO A 303     -24.976 -27.153   5.522  0.00  0.00      A1    
ATOM   4037  CA  PRO A 303     -24.490 -29.200   8.087  0.00  0.00      A1    
ATOM   4038  HA  PRO A 303     -24.172 -28.512   8.857  0.00  0.00      A1    
ATOM   4039  CB  PRO A 303     -26.046 -29.111   8.007  0.00  0.00      A1    
ATOM   4040  HB1 PRO A 303     -26.484 -28.865   8.997  0.00  0.00      A1    
ATOM   4041  HB2 PRO A 303     -26.450 -30.046   7.565  0.00  0.00      A1    
ATOM   4042  CG  PRO A 303     -26.379 -28.034   6.900  0.00  0.00      A1    
ATOM   4043  HG1 PRO A 303     -26.614 -27.091   7.437  0.00  0.00      A1    
ATOM   4044  HG2 PRO A 303     -27.299 -28.195   6.300  0.00  0.00      A1    
ATOM   4045  C   PRO A 303     -23.924 -30.640   8.405  0.00  0.00      A1    
ATOM   4046  O   PRO A 303     -23.480 -31.390   7.516  0.00  0.00      A1    
ATOM   4047  N   ASN A 304     -23.845 -30.992   9.739  0.00  0.00      A1    
ATOM   4048  HN  ASN A 304     -23.992 -30.341  10.480  0.00  0.00      A1    
ATOM   4049  CA  ASN A 304     -23.704 -32.413  10.080  0.00  0.00      A1    
ATOM   4050  HA  ASN A 304     -24.185 -32.628  11.023  0.00  0.00      A1    
ATOM   4051  CB  ASN A 304     -24.473 -33.458   9.200  0.00  0.00      A1    
ATOM   4052  HB1 ASN A 304     -24.030 -33.544   8.186  0.00  0.00      A1    
ATOM   4053  HB2 ASN A 304     -24.438 -34.437   9.723  0.00  0.00      A1    
ATOM   4054  CG  ASN A 304     -25.971 -33.276   9.019  0.00  0.00      A1    
ATOM   4055  OD1 ASN A 304     -26.599 -32.477   9.751  0.00  0.00      A1    
ATOM   4056  ND2 ASN A 304     -26.513 -33.803   7.924  0.00  0.00      A1    
ATOM   4057 HD21 ASN A 304     -26.011 -34.539   7.469  0.00  0.00      A1    
ATOM   4058 HD22 ASN A 304     -27.391 -33.482   7.569  0.00  0.00      A1    
ATOM   4059  C   ASN A 304     -22.202 -32.768  10.462  0.00  0.00      A1    
ATOM   4060  O   ASN A 304     -21.891 -33.980  10.318  0.00  0.00      A1    
ATOM   4061  N   ALA A 305     -21.320 -31.879  10.925  0.00  0.00      A1    
ATOM   4062  HN  ALA A 305     -21.507 -30.924  11.139  0.00  0.00      A1    
ATOM   4063  CA  ALA A 305     -19.903 -32.169  11.137  0.00  0.00      A1    
ATOM   4064  HA  ALA A 305     -19.643 -33.153  10.775  0.00  0.00      A1    
ATOM   4065  CB  ALA A 305     -19.012 -31.103  10.513  0.00  0.00      A1    
ATOM   4066  HB1 ALA A 305     -17.911 -31.093  10.662  0.00  0.00      A1    
ATOM   4067  HB2 ALA A 305     -19.224 -30.985   9.429  0.00  0.00      A1    
ATOM   4068  HB3 ALA A 305     -19.326 -30.110  10.899  0.00  0.00      A1    
ATOM   4069  C   ALA A 305     -19.723 -32.198  12.637  0.00  0.00      A1    
ATOM   4070  O   ALA A 305     -20.563 -31.571  13.273  0.00  0.00      A1    
ATOM   4071  N   ILE A 306     -18.708 -32.910  13.201  0.00  0.00      A1    
ATOM   4072  HN  ILE A 306     -18.150 -33.629  12.795  0.00  0.00      A1    
ATOM   4073  CA  ILE A 306     -18.457 -32.702  14.564  0.00  0.00      A1    
ATOM   4074  HA  ILE A 306     -19.144 -32.055  15.090  0.00  0.00      A1    
ATOM   4075  CB  ILE A 306     -18.383 -34.034  15.305  0.00  0.00      A1    
ATOM   4076  HB  ILE A 306     -17.556 -34.624  14.856  0.00  0.00      A1    
ATOM   4077  CG2 ILE A 306     -17.958 -33.759  16.710  0.00  0.00      A1    
ATOM   4078 HG21 ILE A 306     -16.889 -33.460  16.685  0.00  0.00      A1    
ATOM   4079 HG22 ILE A 306     -18.605 -32.970  17.150  0.00  0.00      A1    
ATOM   4080 HG23 ILE A 306     -17.996 -34.721  17.265  0.00  0.00      A1    
ATOM   4081  CG1 ILE A 306     -19.625 -34.960  15.179  0.00  0.00      A1    
ATOM   4082 HG11 ILE A 306     -20.428 -34.346  15.639  0.00  0.00      A1    
ATOM   4083 HG12 ILE A 306     -19.733 -35.153  14.090  0.00  0.00      A1    
ATOM   4084  CD  ILE A 306     -19.636 -36.338  15.722  0.00  0.00      A1    
ATOM   4085  HD1 ILE A 306     -18.874 -36.398  16.528  0.00  0.00      A1    
ATOM   4086  HD2 ILE A 306     -20.620 -36.739  16.047  0.00  0.00      A1    
ATOM   4087  HD3 ILE A 306     -19.431 -37.063  14.905  0.00  0.00      A1    
ATOM   4088  C   ILE A 306     -17.072 -32.022  14.715  0.00  0.00      A1    
ATOM   4089  O   ILE A 306     -16.066 -32.532  14.233  0.00  0.00      A1    
ATOM   4090  N   LEU A 307     -17.085 -30.797  15.381  0.00  0.00      A1    
ATOM   4091  HN  LEU A 307     -17.928 -30.538  15.846  0.00  0.00      A1    
ATOM   4092  CA  LEU A 307     -15.983 -29.892  15.442  0.00  0.00      A1    
ATOM   4093  HA  LEU A 307     -15.221 -30.205  14.745  0.00  0.00      A1    
ATOM   4094  CB  LEU A 307     -16.609 -28.593  14.992  0.00  0.00      A1    
ATOM   4095  HB1 LEU A 307     -17.355 -28.255  15.744  0.00  0.00      A1    
ATOM   4096  HB2 LEU A 307     -15.823 -27.809  14.978  0.00  0.00      A1    
ATOM   4097  CG  LEU A 307     -17.131 -28.607  13.583  0.00  0.00      A1    
ATOM   4098  HG  LEU A 307     -17.988 -29.312  13.527  0.00  0.00      A1    
ATOM   4099  CD1 LEU A 307     -17.652 -27.194  13.223  0.00  0.00      A1    
ATOM   4100 HD11 LEU A 307     -18.611 -27.067  13.769  0.00  0.00      A1    
ATOM   4101 HD12 LEU A 307     -16.872 -26.479  13.560  0.00  0.00      A1    
ATOM   4102 HD13 LEU A 307     -17.980 -27.102  12.165  0.00  0.00      A1    
ATOM   4103  CD2 LEU A 307     -16.092 -28.952  12.511  0.00  0.00      A1    
ATOM   4104 HD21 LEU A 307     -16.617 -29.371  11.627  0.00  0.00      A1    
ATOM   4105 HD22 LEU A 307     -15.503 -28.102  12.105  0.00  0.00      A1    
ATOM   4106 HD23 LEU A 307     -15.362 -29.752  12.762  0.00  0.00      A1    
ATOM   4107  C   LEU A 307     -15.465 -29.705  16.861  0.00  0.00      A1    
ATOM   4108  O   LEU A 307     -16.301 -29.440  17.769  0.00  0.00      A1    
ATOM   4109  N   VAL A 308     -14.170 -29.958  17.130  0.00  0.00      A1    
ATOM   4110  HN  VAL A 308     -13.572 -30.406  16.470  0.00  0.00      A1    
ATOM   4111  CA  VAL A 308     -13.647 -29.718  18.430  0.00  0.00      A1    
ATOM   4112  HA  VAL A 308     -14.484 -29.360  19.011  0.00  0.00      A1    
ATOM   4113  CB  VAL A 308     -13.105 -31.004  19.150  0.00  0.00      A1    
ATOM   4114  HB  VAL A 308     -13.888 -31.780  19.291  0.00  0.00      A1    
ATOM   4115  CG1 VAL A 308     -11.955 -31.652  18.280  0.00  0.00      A1    
ATOM   4116 HG11 VAL A 308     -11.166 -30.897  18.076  0.00  0.00      A1    
ATOM   4117 HG12 VAL A 308     -11.548 -32.563  18.769  0.00  0.00      A1    
ATOM   4118 HG13 VAL A 308     -12.221 -31.949  17.243  0.00  0.00      A1    
ATOM   4119  CG2 VAL A 308     -12.512 -30.637  20.466  0.00  0.00      A1    
ATOM   4120 HG21 VAL A 308     -12.345 -31.477  21.173  0.00  0.00      A1    
ATOM   4121 HG22 VAL A 308     -11.529 -30.143  20.311  0.00  0.00      A1    
ATOM   4122 HG23 VAL A 308     -13.276 -30.005  20.966  0.00  0.00      A1    
ATOM   4123  C   VAL A 308     -12.534 -28.610  18.442  0.00  0.00      A1    
ATOM   4124  O   VAL A 308     -11.680 -28.531  17.554  0.00  0.00      A1    
ATOM   4125  N   PRO A 309     -12.579 -27.665  19.408  0.00  0.00      A1    
ATOM   4126  CD  PRO A 309     -13.773 -27.282  20.138  0.00  0.00      A1    
ATOM   4127  HD1 PRO A 309     -14.106 -28.063  20.854  0.00  0.00      A1    
ATOM   4128  HD2 PRO A 309     -14.651 -27.083  19.487  0.00  0.00      A1    
ATOM   4129  CA  PRO A 309     -11.452 -26.784  19.767  0.00  0.00      A1    
ATOM   4130  HA  PRO A 309     -11.577 -25.878  19.191  0.00  0.00      A1    
ATOM   4131  CB  PRO A 309     -11.796 -26.307  21.139  0.00  0.00      A1    
ATOM   4132  HB1 PRO A 309     -11.228 -25.450  21.562  0.00  0.00      A1    
ATOM   4133  HB2 PRO A 309     -11.558 -27.086  21.895  0.00  0.00      A1    
ATOM   4134  CG  PRO A 309     -13.297 -26.109  21.034  0.00  0.00      A1    
ATOM   4135  HG1 PRO A 309     -13.473 -25.166  20.475  0.00  0.00      A1    
ATOM   4136  HG2 PRO A 309     -13.857 -26.052  21.992  0.00  0.00      A1    
ATOM   4137  C   PRO A 309     -10.033 -27.282  19.557  0.00  0.00      A1    
ATOM   4138  O   PRO A 309      -9.637 -28.281  20.146  0.00  0.00      A1    
ATOM   4139  N   GLN A 310      -9.102 -26.657  18.753  0.00  0.00      A1    
ATOM   4140  HN  GLN A 310      -9.214 -25.796  18.264  0.00  0.00      A1    
ATOM   4141  CA  GLN A 310      -7.737 -27.145  18.614  0.00  0.00      A1    
ATOM   4142  HA  GLN A 310      -7.856 -28.197  18.398  0.00  0.00      A1    
ATOM   4143  CB  GLN A 310      -6.915 -26.470  17.510  0.00  0.00      A1    
ATOM   4144  HB1 GLN A 310      -6.783 -25.416  17.835  0.00  0.00      A1    
ATOM   4145  HB2 GLN A 310      -5.926 -26.973  17.461  0.00  0.00      A1    
ATOM   4146  CG  GLN A 310      -7.477 -26.694  16.101  0.00  0.00      A1    
ATOM   4147  HG1 GLN A 310      -7.651 -27.751  15.809  0.00  0.00      A1    
ATOM   4148  HG2 GLN A 310      -8.512 -26.288  16.112  0.00  0.00      A1    
ATOM   4149  CD  GLN A 310      -6.690 -26.022  14.987  0.00  0.00      A1    
ATOM   4150  OE1 GLN A 310      -6.627 -24.782  14.985  0.00  0.00      A1    
ATOM   4151  NE2 GLN A 310      -5.981 -26.744  14.027  0.00  0.00      A1    
ATOM   4152 HE21 GLN A 310      -5.517 -26.210  13.320  0.00  0.00      A1    
ATOM   4153 HE22 GLN A 310      -6.039 -27.740  13.964  0.00  0.00      A1    
ATOM   4154  C   GLN A 310      -6.926 -27.126  19.871  0.00  0.00      A1    
ATOM   4155  O   GLN A 310      -6.219 -28.077  20.145  0.00  0.00      A1    
ATOM   4156  N   GLN A 311      -7.098 -26.113  20.701  0.00  0.00      A1    
ATOM   4157  HN  GLN A 311      -7.745 -25.410  20.415  0.00  0.00      A1    
ATOM   4158  CA  GLN A 311      -6.486 -25.997  22.056  0.00  0.00      A1    
ATOM   4159  HA  GLN A 311      -5.417 -26.111  21.961  0.00  0.00      A1    
ATOM   4160  CB  GLN A 311      -6.840 -24.627  22.612  0.00  0.00      A1    
ATOM   4161  HB1 GLN A 311      -7.948 -24.552  22.642  0.00  0.00      A1    
ATOM   4162  HB2 GLN A 311      -6.412 -24.643  23.637  0.00  0.00      A1    
ATOM   4163  CG  GLN A 311      -6.262 -23.376  21.848  0.00  0.00      A1    
ATOM   4164  HG1 GLN A 311      -7.004 -23.153  21.051  0.00  0.00      A1    
ATOM   4165  HG2 GLN A 311      -6.223 -22.542  22.581  0.00  0.00      A1    
ATOM   4166  CD  GLN A 311      -4.899 -23.500  21.175  0.00  0.00      A1    
ATOM   4167  OE1 GLN A 311      -3.856 -23.692  21.825  0.00  0.00      A1    
ATOM   4168  NE2 GLN A 311      -4.820 -23.344  19.855  0.00  0.00      A1    
ATOM   4169 HE21 GLN A 311      -3.898 -23.374  19.469  0.00  0.00      A1    
ATOM   4170 HE22 GLN A 311      -5.612 -23.137  19.281  0.00  0.00      A1    
ATOM   4171  C   GLN A 311      -6.920 -27.157  23.151  0.00  0.00      A1    
ATOM   4172  O   GLN A 311      -6.146 -27.493  24.042  0.00  0.00      A1    
ATOM   4173  N   GLY A 312      -8.175 -27.615  22.906  0.00  0.00      A1    
ATOM   4174  HN  GLY A 312      -8.535 -27.266  22.044  0.00  0.00      A1    
ATOM   4175  CA  GLY A 312      -8.970 -28.623  23.701  0.00  0.00      A1    
ATOM   4176  HA1 GLY A 312      -9.916 -28.792  23.208  0.00  0.00      A1    
ATOM   4177  HA2 GLY A 312      -8.898 -28.442  24.763  0.00  0.00      A1    
ATOM   4178  C   GLY A 312      -8.373 -29.916  23.409  0.00  0.00      A1    
ATOM   4179  O   GLY A 312      -8.301 -30.772  24.279  0.00  0.00      A1    
ATOM   4180  N   VAL A 313      -7.870 -30.214  22.234  0.00  0.00      A1    
ATOM   4181  HN  VAL A 313      -7.992 -29.545  21.505  0.00  0.00      A1    
ATOM   4182  CA  VAL A 313      -7.011 -31.411  21.943  0.00  0.00      A1    
ATOM   4183  HA  VAL A 313      -7.488 -32.271  22.388  0.00  0.00      A1    
ATOM   4184  CB  VAL A 313      -7.056 -31.552  20.429  0.00  0.00      A1    
ATOM   4185  HB  VAL A 313      -6.732 -30.585  19.990  0.00  0.00      A1    
ATOM   4186  CG1 VAL A 313      -6.011 -32.512  19.874  0.00  0.00      A1    
ATOM   4187 HG11 VAL A 313      -5.867 -32.702  18.789  0.00  0.00      A1    
ATOM   4188 HG12 VAL A 313      -4.965 -32.496  20.246  0.00  0.00      A1    
ATOM   4189 HG13 VAL A 313      -6.347 -33.510  20.230  0.00  0.00      A1    
ATOM   4190  CG2 VAL A 313      -8.458 -31.674  19.913  0.00  0.00      A1    
ATOM   4191 HG21 VAL A 313      -8.939 -32.554  20.392  0.00  0.00      A1    
ATOM   4192 HG22 VAL A 313      -9.109 -30.798  20.119  0.00  0.00      A1    
ATOM   4193 HG23 VAL A 313      -8.380 -32.032  18.864  0.00  0.00      A1    
ATOM   4194  C   VAL A 313      -5.615 -31.478  22.632  0.00  0.00      A1    
ATOM   4195  O   VAL A 313      -4.939 -30.469  22.765  0.00  0.00      A1    
ATOM   4196  N   THR A 314      -5.273 -32.679  23.088  0.00  0.00      A1    
ATOM   4197  HN  THR A 314      -5.800 -33.480  22.815  0.00  0.00      A1    
ATOM   4198  CA  THR A 314      -4.025 -32.979  23.774  0.00  0.00      A1    
ATOM   4199  HA  THR A 314      -3.326 -32.168  23.634  0.00  0.00      A1    
ATOM   4200  CB  THR A 314      -4.182 -33.139  25.239  0.00  0.00      A1    
ATOM   4201  HB  THR A 314      -4.812 -32.322  25.653  0.00  0.00      A1    
ATOM   4202  OG1 THR A 314      -2.935 -33.279  25.919  0.00  0.00      A1    
ATOM   4203  HG1 THR A 314      -2.509 -32.419  25.887  0.00  0.00      A1    
ATOM   4204  CG2 THR A 314      -5.007 -34.407  25.536  0.00  0.00      A1    
ATOM   4205 HG21 THR A 314      -5.929 -34.362  24.918  0.00  0.00      A1    
ATOM   4206 HG22 THR A 314      -4.495 -35.328  25.184  0.00  0.00      A1    
ATOM   4207 HG23 THR A 314      -5.156 -34.560  26.627  0.00  0.00      A1    
ATOM   4208  C   THR A 314      -3.364 -34.112  23.040  0.00  0.00      A1    
ATOM   4209  O   THR A 314      -3.964 -35.126  22.535  0.00  0.00      A1    
ATOM   4210  N   ARG A 315      -2.057 -34.046  22.887  0.00  0.00      A1    
ATOM   4211  HN  ARG A 315      -1.494 -33.300  23.235  0.00  0.00      A1    
ATOM   4212  CA  ARG A 315      -1.308 -35.168  22.364  0.00  0.00      A1    
ATOM   4213  HA  ARG A 315      -1.592 -36.056  22.909  0.00  0.00      A1    
ATOM   4214  CB  ARG A 315      -1.463 -35.398  20.879  0.00  0.00      A1    
ATOM   4215  HB1 ARG A 315      -0.752 -36.209  20.614  0.00  0.00      A1    
ATOM   4216  HB2 ARG A 315      -2.492 -35.741  20.639  0.00  0.00      A1    
ATOM   4217  CG  ARG A 315      -1.344 -34.117  20.055  0.00  0.00      A1    
ATOM   4218  HG1 ARG A 315      -2.273 -33.518  20.168  0.00  0.00      A1    
ATOM   4219  HG2 ARG A 315      -0.483 -33.535  20.448  0.00  0.00      A1    
ATOM   4220  CD  ARG A 315      -1.117 -34.405  18.523  0.00  0.00      A1    
ATOM   4221  HD1 ARG A 315      -0.088 -34.755  18.292  0.00  0.00      A1    
ATOM   4222  HD2 ARG A 315      -1.813 -35.245  18.315  0.00  0.00      A1    
ATOM   4223  NE  ARG A 315      -1.514 -33.234  17.710  0.00  0.00      A1    
ATOM   4224  HE  ARG A 315      -1.577 -32.379  18.224  0.00  0.00      A1    
ATOM   4225  CZ  ARG A 315      -1.450 -33.123  16.403  0.00  0.00      A1    
ATOM   4226  NH1 ARG A 315      -0.704 -34.003  15.683  0.00  0.00      A1    
ATOM   4227 HH11 ARG A 315      -0.648 -33.817  14.702  0.00  0.00      A1    
ATOM   4228 HH12 ARG A 315      -0.383 -34.827  16.151  0.00  0.00      A1    
ATOM   4229  NH2 ARG A 315      -1.938 -32.090  15.839  0.00  0.00      A1    
ATOM   4230 HH21 ARG A 315      -2.252 -31.273  16.324  0.00  0.00      A1    
ATOM   4231 HH22 ARG A 315      -1.716 -32.077  14.864  0.00  0.00      A1    
ATOM   4232  C   ARG A 315       0.055 -34.914  22.808  0.00  0.00      A1    
ATOM   4233  O   ARG A 315       0.526 -33.792  22.983  0.00  0.00      A1    
ATOM   4234  N   THR A 316       0.867 -36.009  22.854  0.00  0.00      A1    
ATOM   4235  HN  THR A 316       0.492 -36.925  22.971  0.00  0.00      A1    
ATOM   4236  CA  THR A 316       2.318 -35.953  22.552  0.00  0.00      A1    
ATOM   4237  HA  THR A 316       2.665 -35.608  23.515  0.00  0.00      A1    
ATOM   4238  CB  THR A 316       2.897 -37.295  22.173  0.00  0.00      A1    
ATOM   4239  HB  THR A 316       3.716 -37.260  21.423  0.00  0.00      A1    
ATOM   4240  OG1 THR A 316       1.856 -38.118  21.612  0.00  0.00      A1    
ATOM   4241  HG1 THR A 316       2.158 -39.018  21.754  0.00  0.00      A1    
ATOM   4242  CG2 THR A 316       3.365 -38.083  23.415  0.00  0.00      A1    
ATOM   4243 HG21 THR A 316       3.948 -37.375  24.043  0.00  0.00      A1    
ATOM   4244 HG22 THR A 316       2.537 -38.618  23.927  0.00  0.00      A1    
ATOM   4245 HG23 THR A 316       4.100 -38.881  23.177  0.00  0.00      A1    
ATOM   4246  C   THR A 316       2.789 -34.908  21.510  0.00  0.00      A1    
ATOM   4247  O   THR A 316       2.038 -34.713  20.552  0.00  0.00      A1    
ATOM   4248  N   PRO A 317       3.884 -34.259  21.559  0.00  0.00      A1    
ATOM   4249  CD  PRO A 317       4.854 -34.378  22.610  0.00  0.00      A1    
ATOM   4250  HD1 PRO A 317       5.252 -35.376  22.894  0.00  0.00      A1    
ATOM   4251  HD2 PRO A 317       4.550 -33.768  23.487  0.00  0.00      A1    
ATOM   4252  CA  PRO A 317       4.281 -33.435  20.435  0.00  0.00      A1    
ATOM   4253  HA  PRO A 317       3.718 -32.546  20.189  0.00  0.00      A1    
ATOM   4254  CB  PRO A 317       5.594 -32.761  20.876  0.00  0.00      A1    
ATOM   4255  HB1 PRO A 317       5.439 -31.883  21.539  0.00  0.00      A1    
ATOM   4256  HB2 PRO A 317       6.332 -32.623  20.058  0.00  0.00      A1    
ATOM   4257  CG  PRO A 317       6.188 -33.689  22.029  0.00  0.00      A1    
ATOM   4258  HG1 PRO A 317       6.714 -33.144  22.842  0.00  0.00      A1    
ATOM   4259  HG2 PRO A 317       6.871 -34.494  21.684  0.00  0.00      A1    
ATOM   4260  C   PRO A 317       4.356 -34.188  19.109  0.00  0.00      A1    
ATOM   4261  O   PRO A 317       4.994 -35.175  19.073  0.00  0.00      A1    
ATOM   4262  N   ARG A 318       3.643 -33.830  17.991  0.00  0.00      A1    
ATOM   4263  HN  ARG A 318       2.933 -33.146  18.139  0.00  0.00      A1    
ATOM   4264  CA  ARG A 318       3.705 -34.390  16.598  0.00  0.00      A1    
ATOM   4265  HA  ARG A 318       3.129 -33.830  15.877  0.00  0.00      A1    
ATOM   4266  CB  ARG A 318       5.157 -34.439  16.032  0.00  0.00      A1    
ATOM   4267  HB1 ARG A 318       5.875 -35.029  16.643  0.00  0.00      A1    
ATOM   4268  HB2 ARG A 318       5.121 -35.055  15.108  0.00  0.00      A1    
ATOM   4269  CG  ARG A 318       5.805 -33.126  15.578  0.00  0.00      A1    
ATOM   4270  HG1 ARG A 318       5.633 -32.483  16.468  0.00  0.00      A1    
ATOM   4271  HG2 ARG A 318       6.895 -33.212  15.381  0.00  0.00      A1    
ATOM   4272  CD  ARG A 318       5.036 -32.438  14.425  0.00  0.00      A1    
ATOM   4273  HD1 ARG A 318       3.930 -32.355  14.494  0.00  0.00      A1    
ATOM   4274  HD2 ARG A 318       5.511 -31.455  14.219  0.00  0.00      A1    
ATOM   4275  NE  ARG A 318       5.313 -33.361  13.286  0.00  0.00      A1    
ATOM   4276  HE  ARG A 318       6.079 -34.004  13.282  0.00  0.00      A1    
ATOM   4277  CZ  ARG A 318       4.665 -33.241  12.172  0.00  0.00      A1    
ATOM   4278  NH1 ARG A 318       3.815 -32.291  11.881  0.00  0.00      A1    
ATOM   4279 HH11 ARG A 318       3.908 -31.465  12.437  0.00  0.00      A1    
ATOM   4280 HH12 ARG A 318       3.429 -32.257  10.959  0.00  0.00      A1    
ATOM   4281  NH2 ARG A 318       4.914 -34.141  11.261  0.00  0.00      A1    
ATOM   4282 HH21 ARG A 318       5.202 -35.028  11.622  0.00  0.00      A1    
ATOM   4283 HH22 ARG A 318       4.166 -34.147  10.597  0.00  0.00      A1    
ATOM   4284  C   ARG A 318       3.078 -35.802  16.472  0.00  0.00      A1    
ATOM   4285  O   ARG A 318       2.853 -36.307  15.409  0.00  0.00      A1    
ATOM   4286  N   GLY A 319       2.623 -36.363  17.634  0.00  0.00      A1    
ATOM   4287  HN  GLY A 319       2.871 -35.945  18.505  0.00  0.00      A1    
ATOM   4288  CA  GLY A 319       1.840 -37.576  17.687  0.00  0.00      A1    
ATOM   4289  HA1 GLY A 319       1.640 -37.738  18.736  0.00  0.00      A1    
ATOM   4290  HA2 GLY A 319       2.383 -38.410  17.269  0.00  0.00      A1    
ATOM   4291  C   GLY A 319       0.479 -37.551  17.092  0.00  0.00      A1    
ATOM   4292  O   GLY A 319       0.216 -36.532  16.492  0.00  0.00      A1    
ATOM   4293  N   ASP A 320      -0.387 -38.532  17.231  0.00  0.00      A1    
ATOM   4294  HN  ASP A 320      -0.071 -39.383  17.645  0.00  0.00      A1    
ATOM   4295  CA  ASP A 320      -1.787 -38.568  16.936  0.00  0.00      A1    
ATOM   4296  HA  ASP A 320      -1.899 -37.950  16.057  0.00  0.00      A1    
ATOM   4297  CB  ASP A 320      -2.394 -40.008  16.748  0.00  0.00      A1    
ATOM   4298  HB1 ASP A 320      -2.285 -40.652  17.647  0.00  0.00      A1    
ATOM   4299  HB2 ASP A 320      -3.471 -39.826  16.544  0.00  0.00      A1    
ATOM   4300  CG  ASP A 320      -1.767 -40.593  15.417  0.00  0.00      A1    
ATOM   4301  OD1 ASP A 320      -1.392 -39.822  14.519  0.00  0.00      A1    
ATOM   4302  OD2 ASP A 320      -1.683 -41.884  15.295  0.00  0.00      A1    
ATOM   4303  C   ASP A 320      -2.566 -37.943  18.020  0.00  0.00      A1    
ATOM   4304  O   ASP A 320      -2.147 -37.890  19.206  0.00  0.00      A1    
ATOM   4305  N   ALA A 321      -3.615 -37.283  17.596  0.00  0.00      A1    
ATOM   4306  HN  ALA A 321      -3.879 -37.276  16.634  0.00  0.00      A1    
ATOM   4307  CA  ALA A 321      -4.475 -36.507  18.511  0.00  0.00      A1    
ATOM   4308  HA  ALA A 321      -3.904 -35.822  19.121  0.00  0.00      A1    
ATOM   4309  CB  ALA A 321      -5.339 -35.606  17.683  0.00  0.00      A1    
ATOM   4310  HB1 ALA A 321      -4.678 -34.974  17.052  0.00  0.00      A1    
ATOM   4311  HB2 ALA A 321      -5.874 -36.114  16.852  0.00  0.00      A1    
ATOM   4312  HB3 ALA A 321      -5.953 -34.943  18.329  0.00  0.00      A1    
ATOM   4313  C   ALA A 321      -5.305 -37.320  19.519  0.00  0.00      A1    
ATOM   4314  O   ALA A 321      -5.867 -38.414  19.266  0.00  0.00      A1    
ATOM   4315  N   THR A 322      -5.575 -36.747  20.728  0.00  0.00      A1    
ATOM   4316  HN  THR A 322      -4.968 -36.043  21.087  0.00  0.00      A1    
ATOM   4317  CA  THR A 322      -6.600 -37.319  21.686  0.00  0.00      A1    
ATOM   4318  HA  THR A 322      -7.262 -37.945  21.107  0.00  0.00      A1    
ATOM   4319  CB  THR A 322      -6.009 -38.240  22.694  0.00  0.00      A1    
ATOM   4320  HB  THR A 322      -6.788 -38.667  23.360  0.00  0.00      A1    
ATOM   4321  OG1 THR A 322      -4.991 -37.628  23.477  0.00  0.00      A1    
ATOM   4322  HG1 THR A 322      -4.522 -37.036  22.885  0.00  0.00      A1    
ATOM   4323  CG2 THR A 322      -5.248 -39.509  22.070  0.00  0.00      A1    
ATOM   4324 HG21 THR A 322      -5.085 -40.286  22.847  0.00  0.00      A1    
ATOM   4325 HG22 THR A 322      -5.936 -40.009  21.355  0.00  0.00      A1    
ATOM   4326 HG23 THR A 322      -4.343 -39.154  21.532  0.00  0.00      A1    
ATOM   4327  C   THR A 322      -7.340 -36.183  22.308  0.00  0.00      A1    
ATOM   4328  O   THR A 322      -6.899 -35.071  22.394  0.00  0.00      A1    
ATOM   4329  N   VAL A 323      -8.573 -36.500  22.821  0.00  0.00      A1    
ATOM   4330  HN  VAL A 323      -9.007 -37.396  22.862  0.00  0.00      A1    
ATOM   4331  CA  VAL A 323      -9.278 -35.592  23.654  0.00  0.00      A1    
ATOM   4332  HA  VAL A 323      -8.633 -34.758  23.892  0.00  0.00      A1    
ATOM   4333  CB  VAL A 323     -10.513 -35.021  23.003  0.00  0.00      A1    
ATOM   4334  HB  VAL A 323     -10.336 -34.702  21.954  0.00  0.00      A1    
ATOM   4335  CG1 VAL A 323     -11.676 -36.133  22.855  0.00  0.00      A1    
ATOM   4336 HG11 VAL A 323     -12.487 -35.818  22.165  0.00  0.00      A1    
ATOM   4337 HG12 VAL A 323     -11.255 -37.060  22.409  0.00  0.00      A1    
ATOM   4338 HG13 VAL A 323     -12.011 -36.337  23.894  0.00  0.00      A1    
ATOM   4339  CG2 VAL A 323     -11.089 -33.824  23.769  0.00  0.00      A1    
ATOM   4340 HG21 VAL A 323     -10.639 -32.897  23.355  0.00  0.00      A1    
ATOM   4341 HG22 VAL A 323     -12.165 -33.725  23.513  0.00  0.00      A1    
ATOM   4342 HG23 VAL A 323     -10.974 -34.021  24.856  0.00  0.00      A1    
ATOM   4343  C   VAL A 323      -9.496 -36.307  25.050  0.00  0.00      A1    
ATOM   4344  O   VAL A 323      -9.696 -37.550  25.121  0.00  0.00      A1    
ATOM   4345  N   LEU A 324      -9.447 -35.598  26.182  0.00  0.00      A1    
ATOM   4346  HN  LEU A 324      -8.988 -34.717  26.099  0.00  0.00      A1    
ATOM   4347  CA  LEU A 324      -9.849 -35.980  27.447  0.00  0.00      A1    
ATOM   4348  HA  LEU A 324      -9.665 -37.044  27.473  0.00  0.00      A1    
ATOM   4349  CB  LEU A 324      -9.074 -35.246  28.572  0.00  0.00      A1    
ATOM   4350  HB1 LEU A 324      -9.221 -34.147  28.508  0.00  0.00      A1    
ATOM   4351  HB2 LEU A 324      -9.596 -35.559  29.502  0.00  0.00      A1    
ATOM   4352  CG  LEU A 324      -7.536 -35.514  28.753  0.00  0.00      A1    
ATOM   4353  HG  LEU A 324      -6.911 -34.816  28.157  0.00  0.00      A1    
ATOM   4354  CD1 LEU A 324      -7.068 -35.125  30.206  0.00  0.00      A1    
ATOM   4355 HD11 LEU A 324      -5.962 -35.154  30.302  0.00  0.00      A1    
ATOM   4356 HD12 LEU A 324      -7.393 -34.084  30.418  0.00  0.00      A1    
ATOM   4357 HD13 LEU A 324      -7.579 -35.782  30.942  0.00  0.00      A1    
ATOM   4358  CD2 LEU A 324      -7.047 -36.930  28.417  0.00  0.00      A1    
ATOM   4359 HD21 LEU A 324      -6.123 -37.107  29.009  0.00  0.00      A1    
ATOM   4360 HD22 LEU A 324      -7.769 -37.678  28.807  0.00  0.00      A1    
ATOM   4361 HD23 LEU A 324      -6.957 -37.023  27.314  0.00  0.00      A1    
ATOM   4362  C   LEU A 324     -11.335 -35.665  27.615  0.00  0.00      A1    
ATOM   4363  O   LEU A 324     -11.847 -34.568  27.357  0.00  0.00      A1    
ATOM   4364  N   VAL A 325     -12.174 -36.698  28.018  0.00  0.00      A1    
ATOM   4365  HN  VAL A 325     -11.830 -37.618  28.193  0.00  0.00      A1    
ATOM   4366  CA  VAL A 325     -13.573 -36.744  28.170  0.00  0.00      A1    
ATOM   4367  HA  VAL A 325     -13.974 -35.751  28.027  0.00  0.00      A1    
ATOM   4368  CB  VAL A 325     -14.333 -37.639  27.089  0.00  0.00      A1    
ATOM   4369  HB  VAL A 325     -15.423 -37.497  27.250  0.00  0.00      A1    
ATOM   4370  CG1 VAL A 325     -14.009 -37.105  25.671  0.00  0.00      A1    
ATOM   4371 HG11 VAL A 325     -13.996 -35.995  25.728  0.00  0.00      A1    
ATOM   4372 HG12 VAL A 325     -12.972 -37.437  25.452  0.00  0.00      A1    
ATOM   4373 HG13 VAL A 325     -14.621 -37.428  24.801  0.00  0.00      A1    
ATOM   4374  CG2 VAL A 325     -14.207 -39.226  27.289  0.00  0.00      A1    
ATOM   4375 HG21 VAL A 325     -14.702 -39.443  28.260  0.00  0.00      A1    
ATOM   4376 HG22 VAL A 325     -14.766 -39.897  26.602  0.00  0.00      A1    
ATOM   4377 HG23 VAL A 325     -13.105 -39.360  27.248  0.00  0.00      A1    
ATOM   4378  C   VAL A 325     -14.056 -37.189  29.546  0.00  0.00      A1    
ATOM   4379  O   VAL A 325     -13.313 -37.959  30.187  0.00  0.00      A1    
ATOM   4380  N   VAL A 326     -15.284 -36.825  30.000  0.00  0.00      A1    
ATOM   4381  HN  VAL A 326     -15.869 -36.352  29.346  0.00  0.00      A1    
ATOM   4382  CA  VAL A 326     -15.856 -37.315  31.259  0.00  0.00      A1    
ATOM   4383  HA  VAL A 326     -14.976 -37.583  31.825  0.00  0.00      A1    
ATOM   4384  CB  VAL A 326     -16.681 -36.297  32.066  0.00  0.00      A1    
ATOM   4385  HB  VAL A 326     -17.554 -35.871  31.526  0.00  0.00      A1    
ATOM   4386  CG1 VAL A 326     -17.014 -37.025  33.368  0.00  0.00      A1    
ATOM   4387 HG11 VAL A 326     -17.864 -37.711  33.164  0.00  0.00      A1    
ATOM   4388 HG12 VAL A 326     -16.128 -37.525  33.815  0.00  0.00      A1    
ATOM   4389 HG13 VAL A 326     -17.271 -36.261  34.132  0.00  0.00      A1    
ATOM   4390  CG2 VAL A 326     -15.706 -35.129  32.397  0.00  0.00      A1    
ATOM   4391 HG21 VAL A 326     -14.937 -35.404  33.151  0.00  0.00      A1    
ATOM   4392 HG22 VAL A 326     -15.414 -34.512  31.521  0.00  0.00      A1    
ATOM   4393 HG23 VAL A 326     -16.263 -34.432  33.059  0.00  0.00      A1    
ATOM   4394  C   VAL A 326     -16.726 -38.493  30.821  0.00  0.00      A1    
ATOM   4395  O   VAL A 326     -17.643 -38.346  30.027  0.00  0.00      A1    
ATOM   4396  N   GLY A 327     -16.337 -39.673  31.253  0.00  0.00      A1    
ATOM   4397  HN  GLY A 327     -15.614 -39.750  31.936  0.00  0.00      A1    
ATOM   4398  CA  GLY A 327     -17.021 -40.881  30.710  0.00  0.00      A1    
ATOM   4399  HA1 GLY A 327     -16.290 -41.672  30.778  0.00  0.00      A1    
ATOM   4400  HA2 GLY A 327     -17.366 -40.810  29.689  0.00  0.00      A1    
ATOM   4401  C   GLY A 327     -18.266 -41.293  31.431  0.00  0.00      A1    
ATOM   4402  O   GLY A 327     -18.923 -40.527  32.144  0.00  0.00      A1    
ATOM   4403  N   ALA A 328     -18.660 -42.604  31.279  0.00  0.00      A1    
ATOM   4404  HN  ALA A 328     -17.973 -43.211  30.888  0.00  0.00      A1    
ATOM   4405  CA  ALA A 328     -19.838 -43.293  31.761  0.00  0.00      A1    
ATOM   4406  HA  ALA A 328     -20.766 -42.814  31.484  0.00  0.00      A1    
ATOM   4407  CB  ALA A 328     -19.877 -44.726  31.219  0.00  0.00      A1    
ATOM   4408  HB1 ALA A 328     -19.668 -44.702  30.128  0.00  0.00      A1    
ATOM   4409  HB2 ALA A 328     -19.098 -45.374  31.675  0.00  0.00      A1    
ATOM   4410  HB3 ALA A 328     -20.873 -45.186  31.397  0.00  0.00      A1    
ATOM   4411  C   ALA A 328     -19.874 -43.494  33.341  0.00  0.00      A1    
ATOM   4412  O   ALA A 328     -20.947 -43.492  33.937  0.00  0.00      A1    
ATOM   4413  N   ASP A 329     -18.748 -43.758  34.037  0.00  0.00      A1    
ATOM   4414  HN  ASP A 329     -17.820 -43.740  33.675  0.00  0.00      A1    
ATOM   4415  CA  ASP A 329     -18.766 -43.860  35.498  0.00  0.00      A1    
ATOM   4416  HA  ASP A 329     -19.771 -44.141  35.775  0.00  0.00      A1    
ATOM   4417  CB  ASP A 329     -17.690 -44.785  36.077  0.00  0.00      A1    
ATOM   4418  HB1 ASP A 329     -16.685 -44.398  35.807  0.00  0.00      A1    
ATOM   4419  HB2 ASP A 329     -17.725 -44.889  37.183  0.00  0.00      A1    
ATOM   4420  CG  ASP A 329     -17.814 -46.197  35.687  0.00  0.00      A1    
ATOM   4421  OD1 ASP A 329     -18.936 -46.735  35.778  0.00  0.00      A1    
ATOM   4422  OD2 ASP A 329     -16.787 -46.925  35.508  0.00  0.00      A1    
ATOM   4423  C   ASP A 329     -18.430 -42.484  36.067  0.00  0.00      A1    
ATOM   4424  O   ASP A 329     -18.117 -42.293  37.232  0.00  0.00      A1    
ATOM   4425  N   ASP A 330     -18.448 -41.432  35.191  0.00  0.00      A1    
ATOM   4426  HN  ASP A 330     -18.550 -41.634  34.221  0.00  0.00      A1    
ATOM   4427  CA  ASP A 330     -18.389 -40.042  35.443  0.00  0.00      A1    
ATOM   4428  HA  ASP A 330     -18.670 -39.517  34.542  0.00  0.00      A1    
ATOM   4429  CB  ASP A 330     -19.397 -39.453  36.542  0.00  0.00      A1    
ATOM   4430  HB1 ASP A 330     -19.330 -40.018  37.497  0.00  0.00      A1    
ATOM   4431  HB2 ASP A 330     -19.245 -38.378  36.778  0.00  0.00      A1    
ATOM   4432  CG  ASP A 330     -20.831 -39.556  36.139  0.00  0.00      A1    
ATOM   4433  OD1 ASP A 330     -21.125 -40.103  35.038  0.00  0.00      A1    
ATOM   4434  OD2 ASP A 330     -21.751 -38.909  36.829  0.00  0.00      A1    
ATOM   4435  C   ASP A 330     -16.919 -39.635  35.807  0.00  0.00      A1    
ATOM   4436  O   ASP A 330     -16.709 -38.589  36.454  0.00  0.00      A1    
ATOM   4437  N   LYS A 331     -15.882 -40.357  35.380  0.00  0.00      A1    
ATOM   4438  HN  LYS A 331     -16.099 -41.106  34.759  0.00  0.00      A1    
ATOM   4439  CA  LYS A 331     -14.515 -40.013  35.724  0.00  0.00      A1    
ATOM   4440  HA  LYS A 331     -14.567 -39.106  36.307  0.00  0.00      A1    
ATOM   4441  CB  LYS A 331     -13.710 -41.172  36.281  0.00  0.00      A1    
ATOM   4442  HB1 LYS A 331     -13.777 -42.098  35.671  0.00  0.00      A1    
ATOM   4443  HB2 LYS A 331     -12.656 -40.877  36.472  0.00  0.00      A1    
ATOM   4444  CG  LYS A 331     -14.160 -41.580  37.674  0.00  0.00      A1    
ATOM   4445  HG1 LYS A 331     -13.976 -40.657  38.265  0.00  0.00      A1    
ATOM   4446  HG2 LYS A 331     -15.248 -41.803  37.705  0.00  0.00      A1    
ATOM   4447  CD  LYS A 331     -13.293 -42.868  38.060  0.00  0.00      A1    
ATOM   4448  HD1 LYS A 331     -12.213 -42.651  37.913  0.00  0.00      A1    
ATOM   4449  HD2 LYS A 331     -13.387 -42.907  39.166  0.00  0.00      A1    
ATOM   4450  CE  LYS A 331     -13.777 -44.207  37.429  0.00  0.00      A1    
ATOM   4451  HE1 LYS A 331     -14.869 -44.405  37.485  0.00  0.00      A1    
ATOM   4452  HE2 LYS A 331     -13.472 -44.124  36.364  0.00  0.00      A1    
ATOM   4453  NZ  LYS A 331     -13.073 -45.410  37.921  0.00  0.00      A1    
ATOM   4454  HZ1 LYS A 331     -12.859 -45.365  38.938  0.00  0.00      A1    
ATOM   4455  HZ2 LYS A 331     -12.183 -45.389  37.383  0.00  0.00      A1    
ATOM   4456  HZ3 LYS A 331     -13.623 -46.268  37.718  0.00  0.00      A1    
ATOM   4457  C   LYS A 331     -13.869 -39.561  34.472  0.00  0.00      A1    
ATOM   4458  O   LYS A 331     -14.214 -39.963  33.345  0.00  0.00      A1    
ATOM   4459  N   VAL A 332     -12.909 -38.655  34.510  0.00  0.00      A1    
ATOM   4460  HN  VAL A 332     -12.529 -38.306  35.363  0.00  0.00      A1    
ATOM   4461  CA  VAL A 332     -12.164 -38.203  33.303  0.00  0.00      A1    
ATOM   4462  HA  VAL A 332     -12.766 -37.948  32.443  0.00  0.00      A1    
ATOM   4463  CB  VAL A 332     -11.285 -36.952  33.534  0.00  0.00      A1    
ATOM   4464  HB  VAL A 332     -10.576 -37.226  34.345  0.00  0.00      A1    
ATOM   4465  CG1 VAL A 332     -10.435 -36.570  32.315  0.00  0.00      A1    
ATOM   4466 HG11 VAL A 332      -9.779 -35.704  32.547  0.00  0.00      A1    
ATOM   4467 HG12 VAL A 332      -9.948 -37.450  31.842  0.00  0.00      A1    
ATOM   4468 HG13 VAL A 332     -11.205 -36.125  31.649  0.00  0.00      A1    
ATOM   4469  CG2 VAL A 332     -12.133 -35.759  33.994  0.00  0.00      A1    
ATOM   4470 HG21 VAL A 332     -11.505 -34.857  34.159  0.00  0.00      A1    
ATOM   4471 HG22 VAL A 332     -12.894 -35.428  33.255  0.00  0.00      A1    
ATOM   4472 HG23 VAL A 332     -12.657 -35.998  34.944  0.00  0.00      A1    
ATOM   4473  C   VAL A 332     -11.366 -39.336  32.656  0.00  0.00      A1    
ATOM   4474  O   VAL A 332     -10.512 -39.954  33.271  0.00  0.00      A1    
ATOM   4475  N   GLU A 333     -11.465 -39.497  31.356  0.00  0.00      A1    
ATOM   4476  HN  GLU A 333     -12.221 -39.209  30.774  0.00  0.00      A1    
ATOM   4477  CA  GLU A 333     -10.780 -40.569  30.652  0.00  0.00      A1    
ATOM   4478  HA  GLU A 333      -9.850 -40.676  31.190  0.00  0.00      A1    
ATOM   4479  CB  GLU A 333     -11.770 -41.795  30.479  0.00  0.00      A1    
ATOM   4480  HB1 GLU A 333     -11.169 -42.617  30.033  0.00  0.00      A1    
ATOM   4481  HB2 GLU A 333     -12.115 -42.127  31.482  0.00  0.00      A1    
ATOM   4482  CG  GLU A 333     -12.929 -41.597  29.498  0.00  0.00      A1    
ATOM   4483  HG1 GLU A 333     -13.563 -40.801  29.945  0.00  0.00      A1    
ATOM   4484  HG2 GLU A 333     -12.613 -41.094  28.559  0.00  0.00      A1    
ATOM   4485  CD  GLU A 333     -13.721 -42.816  29.167  0.00  0.00      A1    
ATOM   4486  OE1 GLU A 333     -13.149 -43.875  28.695  0.00  0.00      A1    
ATOM   4487  OE2 GLU A 333     -14.983 -42.822  29.159  0.00  0.00      A1    
ATOM   4488  C   GLU A 333     -10.369 -39.986  29.299  0.00  0.00      A1    
ATOM   4489  O   GLU A 333     -10.820 -38.939  28.779  0.00  0.00      A1    
ATOM   4490  N   THR A 334      -9.355 -40.580  28.668  0.00  0.00      A1    
ATOM   4491  HN  THR A 334      -8.959 -41.394  29.087  0.00  0.00      A1    
ATOM   4492  CA  THR A 334      -8.911 -40.458  27.335  0.00  0.00      A1    
ATOM   4493  HA  THR A 334      -8.729 -39.400  27.216  0.00  0.00      A1    
ATOM   4494  CB  THR A 334      -7.563 -41.031  27.021  0.00  0.00      A1    
ATOM   4495  HB  THR A 334      -7.556 -42.142  27.029  0.00  0.00      A1    
ATOM   4496  OG1 THR A 334      -6.654 -40.704  28.070  0.00  0.00      A1    
ATOM   4497  HG1 THR A 334      -6.923 -41.118  28.894  0.00  0.00      A1    
ATOM   4498  CG2 THR A 334      -6.922 -40.355  25.870  0.00  0.00      A1    
ATOM   4499 HG21 THR A 334      -6.853 -39.249  25.952  0.00  0.00      A1    
ATOM   4500 HG22 THR A 334      -5.943 -40.767  25.544  0.00  0.00      A1    
ATOM   4501 HG23 THR A 334      -7.547 -40.697  25.017  0.00  0.00      A1    
ATOM   4502  C   THR A 334      -9.981 -40.939  26.313  0.00  0.00      A1    
ATOM   4503  O   THR A 334     -10.584 -41.981  26.409  0.00  0.00      A1    
ATOM   4504  N   ARG A 335     -10.120 -40.104  25.233  0.00  0.00      A1    
ATOM   4505  HN  ARG A 335      -9.643 -39.228  25.234  0.00  0.00      A1    
ATOM   4506  CA  ARG A 335     -10.771 -40.459  24.020  0.00  0.00      A1    
ATOM   4507  HA  ARG A 335     -11.029 -41.508  24.015  0.00  0.00      A1    
ATOM   4508  CB  ARG A 335     -11.977 -39.564  23.912  0.00  0.00      A1    
ATOM   4509  HB1 ARG A 335     -12.535 -39.809  24.841  0.00  0.00      A1    
ATOM   4510  HB2 ARG A 335     -11.659 -38.511  24.068  0.00  0.00      A1    
ATOM   4511  CG  ARG A 335     -12.828 -39.755  22.682  0.00  0.00      A1    
ATOM   4512  HG1 ARG A 335     -13.436 -38.843  22.499  0.00  0.00      A1    
ATOM   4513  HG2 ARG A 335     -12.165 -39.730  21.791  0.00  0.00      A1    
ATOM   4514  CD  ARG A 335     -13.629 -41.180  22.598  0.00  0.00      A1    
ATOM   4515  HD1 ARG A 335     -14.200 -41.322  21.655  0.00  0.00      A1    
ATOM   4516  HD2 ARG A 335     -12.933 -42.006  22.857  0.00  0.00      A1    
ATOM   4517  NE  ARG A 335     -14.560 -41.166  23.697  0.00  0.00      A1    
ATOM   4518  HE  ARG A 335     -14.458 -41.519  24.627  0.00  0.00      A1    
ATOM   4519  CZ  ARG A 335     -15.672 -40.516  23.612  0.00  0.00      A1    
ATOM   4520  NH1 ARG A 335     -15.984 -39.922  22.444  0.00  0.00      A1    
ATOM   4521 HH11 ARG A 335     -15.431 -40.097  21.629  0.00  0.00      A1    
ATOM   4522 HH12 ARG A 335     -16.905 -39.625  22.192  0.00  0.00      A1    
ATOM   4523  NH2 ARG A 335     -16.478 -40.298  24.631  0.00  0.00      A1    
ATOM   4524 HH21 ARG A 335     -16.298 -40.714  25.523  0.00  0.00      A1    
ATOM   4525 HH22 ARG A 335     -17.378 -39.881  24.506  0.00  0.00      A1    
ATOM   4526  C   ARG A 335      -9.787 -40.280  22.817  0.00  0.00      A1    
ATOM   4527  O   ARG A 335      -9.102 -39.190  22.700  0.00  0.00      A1    
ATOM   4528  N   PRO A 336      -9.648 -41.262  21.968  0.00  0.00      A1    
ATOM   4529  CD  PRO A 336      -9.609 -42.670  22.407  0.00  0.00      A1    
ATOM   4530  HD1 PRO A 336     -10.568 -43.184  22.182  0.00  0.00      A1    
ATOM   4531  HD2 PRO A 336      -9.114 -42.828  23.388  0.00  0.00      A1    
ATOM   4532  CA  PRO A 336      -9.040 -41.133  20.639  0.00  0.00      A1    
ATOM   4533  HA  PRO A 336      -8.151 -40.568  20.877  0.00  0.00      A1    
ATOM   4534  CB  PRO A 336      -8.756 -42.529  20.151  0.00  0.00      A1    
ATOM   4535  HB1 PRO A 336      -7.774 -42.609  19.637  0.00  0.00      A1    
ATOM   4536  HB2 PRO A 336      -9.680 -43.049  19.820  0.00  0.00      A1    
ATOM   4537  CG  PRO A 336      -8.500 -43.260  21.491  0.00  0.00      A1    
ATOM   4538  HG1 PRO A 336      -7.480 -42.918  21.771  0.00  0.00      A1    
ATOM   4539  HG2 PRO A 336      -8.534 -44.357  21.322  0.00  0.00      A1    
ATOM   4540  C   PRO A 336      -9.795 -40.310  19.705  0.00  0.00      A1    
ATOM   4541  O   PRO A 336     -10.954 -40.525  19.673  0.00  0.00      A1    
ATOM   4542  N   ILE A 337      -9.200 -39.321  18.991  0.00  0.00      A1    
ATOM   4543  HN  ILE A 337      -8.215 -39.183  19.061  0.00  0.00      A1    
ATOM   4544  CA  ILE A 337      -9.901 -38.574  17.966  0.00  0.00      A1    
ATOM   4545  HA  ILE A 337     -10.859 -39.013  17.732  0.00  0.00      A1    
ATOM   4546  CB  ILE A 337     -10.253 -37.112  18.389  0.00  0.00      A1    
ATOM   4547  HB  ILE A 337     -10.516 -36.614  17.431  0.00  0.00      A1    
ATOM   4548  CG2 ILE A 337     -11.582 -37.125  19.233  0.00  0.00      A1    
ATOM   4549 HG21 ILE A 337     -11.478 -37.547  20.256  0.00  0.00      A1    
ATOM   4550 HG22 ILE A 337     -12.039 -36.115  19.306  0.00  0.00      A1    
ATOM   4551 HG23 ILE A 337     -12.361 -37.806  18.828  0.00  0.00      A1    
ATOM   4552  CG1 ILE A 337      -9.093 -36.472  19.178  0.00  0.00      A1    
ATOM   4553 HG11 ILE A 337      -9.106 -37.002  20.154  0.00  0.00      A1    
ATOM   4554 HG12 ILE A 337      -8.198 -36.713  18.565  0.00  0.00      A1    
ATOM   4555  CD  ILE A 337      -9.309 -34.970  19.276  0.00  0.00      A1    
ATOM   4556  HD1 ILE A 337      -9.395 -34.387  18.334  0.00  0.00      A1    
ATOM   4557  HD2 ILE A 337     -10.226 -34.751  19.865  0.00  0.00      A1    
ATOM   4558  HD3 ILE A 337      -8.397 -34.608  19.796  0.00  0.00      A1    
ATOM   4559  C   ILE A 337      -9.221 -38.474  16.693  0.00  0.00      A1    
ATOM   4560  O   ILE A 337      -8.028 -38.206  16.681  0.00  0.00      A1    
ATOM   4561  N   VAL A 338      -9.925 -38.716  15.568  0.00  0.00      A1    
ATOM   4562  HN  VAL A 338     -10.890 -38.920  15.710  0.00  0.00      A1    
ATOM   4563  CA  VAL A 338      -9.289 -38.688  14.211  0.00  0.00      A1    
ATOM   4564  HA  VAL A 338      -8.249 -38.971  14.285  0.00  0.00      A1    
ATOM   4565  CB  VAL A 338      -9.848 -39.675  13.256  0.00  0.00      A1    
ATOM   4566  HB  VAL A 338     -10.922 -39.498  13.034  0.00  0.00      A1    
ATOM   4567  CG1 VAL A 338      -9.084 -39.691  11.925  0.00  0.00      A1    
ATOM   4568 HG11 VAL A 338      -9.107 -38.701  11.423  0.00  0.00      A1    
ATOM   4569 HG12 VAL A 338      -8.012 -39.907  12.123  0.00  0.00      A1    
ATOM   4570 HG13 VAL A 338      -9.470 -40.399  11.160  0.00  0.00      A1    
ATOM   4571  CG2 VAL A 338      -9.689 -41.103  13.801  0.00  0.00      A1    
ATOM   4572 HG21 VAL A 338      -9.872 -41.891  13.039  0.00  0.00      A1    
ATOM   4573 HG22 VAL A 338      -8.661 -41.388  14.113  0.00  0.00      A1    
ATOM   4574 HG23 VAL A 338     -10.424 -41.339  14.600  0.00  0.00      A1    
ATOM   4575  C   VAL A 338      -9.419 -37.311  13.589  0.00  0.00      A1    
ATOM   4576  O   VAL A 338     -10.490 -36.949  13.251  0.00  0.00      A1    
ATOM   4577  N   ALA A 339      -8.389 -36.590  13.485  0.00  0.00      A1    
ATOM   4578  HN  ALA A 339      -7.455 -36.889  13.664  0.00  0.00      A1    
ATOM   4579  CA  ALA A 339      -8.425 -35.276  12.907  0.00  0.00      A1    
ATOM   4580  HA  ALA A 339      -9.387 -35.012  12.493  0.00  0.00      A1    
ATOM   4581  CB  ALA A 339      -8.078 -34.164  13.970  0.00  0.00      A1    
ATOM   4582  HB1 ALA A 339      -7.049 -34.264  14.378  0.00  0.00      A1    
ATOM   4583  HB2 ALA A 339      -8.084 -33.123  13.582  0.00  0.00      A1    
ATOM   4584  HB3 ALA A 339      -8.798 -34.169  14.816  0.00  0.00      A1    
ATOM   4585  C   ALA A 339      -7.494 -35.138  11.692  0.00  0.00      A1    
ATOM   4586  O   ALA A 339      -6.768 -36.056  11.366  0.00  0.00      A1    
ATOM   4587  N   SER A 340      -7.523 -34.029  10.943  0.00  0.00      A1    
ATOM   4588  HN  SER A 340      -8.136 -33.290  11.214  0.00  0.00      A1    
ATOM   4589  CA  SER A 340      -6.713 -33.906   9.749  0.00  0.00      A1    
ATOM   4590  HA  SER A 340      -5.688 -33.952  10.087  0.00  0.00      A1    
ATOM   4591  CB  SER A 340      -7.147 -34.918   8.707  0.00  0.00      A1    
ATOM   4592  HB1 SER A 340      -7.009 -35.955   9.081  0.00  0.00      A1    
ATOM   4593  HB2 SER A 340      -8.218 -34.726   8.481  0.00  0.00      A1    
ATOM   4594  OG  SER A 340      -6.497 -34.904   7.412  0.00  0.00      A1    
ATOM   4595  HG1 SER A 340      -5.586 -35.090   7.650  0.00  0.00      A1    
ATOM   4596  C   SER A 340      -6.891 -32.478   9.170  0.00  0.00      A1    
ATOM   4597  O   SER A 340      -5.871 -31.860   8.918  0.00  0.00      A1    
ATOM   4598  N   GLN A 341      -8.142 -32.043   9.137  0.00  0.00      A1    
ATOM   4599  HN  GLN A 341      -8.850 -32.629   9.524  0.00  0.00      A1    
ATOM   4600  CA  GLN A 341      -8.657 -30.811   8.553  0.00  0.00      A1    
ATOM   4601  HA  GLN A 341      -8.001 -30.270   7.888  0.00  0.00      A1    
ATOM   4602  CB  GLN A 341      -9.822 -31.169   7.649  0.00  0.00      A1    
ATOM   4603  HB1 GLN A 341     -10.502 -31.718   8.335  0.00  0.00      A1    
ATOM   4604  HB2 GLN A 341     -10.335 -30.314   7.158  0.00  0.00      A1    
ATOM   4605  CG  GLN A 341      -9.476 -32.116   6.444  0.00  0.00      A1    
ATOM   4606  HG1 GLN A 341      -9.084 -33.104   6.768  0.00  0.00      A1    
ATOM   4607  HG2 GLN A 341     -10.380 -32.249   5.812  0.00  0.00      A1    
ATOM   4608  CD  GLN A 341      -8.472 -31.383   5.395  0.00  0.00      A1    
ATOM   4609  OE1 GLN A 341      -7.207 -31.405   5.540  0.00  0.00      A1    
ATOM   4610  NE2 GLN A 341      -9.029 -30.910   4.261  0.00  0.00      A1    
ATOM   4611 HE21 GLN A 341      -8.443 -30.598   3.513  0.00  0.00      A1    
ATOM   4612 HE22 GLN A 341     -10.026 -30.942   4.188  0.00  0.00      A1    
ATOM   4613  C   GLN A 341      -9.137 -29.855   9.628  0.00  0.00      A1    
ATOM   4614  O   GLN A 341      -9.857 -30.241  10.526  0.00  0.00      A1    
ATOM   4615  N   ALA A 342      -8.624 -28.620   9.581  0.00  0.00      A1    
ATOM   4616  HN  ALA A 342      -8.134 -28.372   8.749  0.00  0.00      A1    
ATOM   4617  CA  ALA A 342      -8.961 -27.680  10.565  0.00  0.00      A1    
ATOM   4618  HA  ALA A 342      -9.648 -28.122  11.271  0.00  0.00      A1    
ATOM   4619  CB  ALA A 342      -7.694 -27.003  11.108  0.00  0.00      A1    
ATOM   4620  HB1 ALA A 342      -6.985 -26.857  10.265  0.00  0.00      A1    
ATOM   4621  HB2 ALA A 342      -7.960 -26.100  11.698  0.00  0.00      A1    
ATOM   4622  HB3 ALA A 342      -7.300 -27.781  11.795  0.00  0.00      A1    
ATOM   4623  C   ALA A 342      -9.856 -26.653   9.903  0.00  0.00      A1    
ATOM   4624  O   ALA A 342      -9.763 -26.380   8.683  0.00  0.00      A1    
ATOM   4625  N   ILE A 343     -10.807 -26.128  10.663  0.00  0.00      A1    
ATOM   4626  HN  ILE A 343     -10.730 -26.436  11.608  0.00  0.00      A1    
ATOM   4627  CA  ILE A 343     -11.703 -25.014  10.328  0.00  0.00      A1    
ATOM   4628  HA  ILE A 343     -11.363 -24.513   9.433  0.00  0.00      A1    
ATOM   4629  CB  ILE A 343     -13.167 -25.401   9.949  0.00  0.00      A1    
ATOM   4630  HB  ILE A 343     -13.090 -25.743   8.895  0.00  0.00      A1    
ATOM   4631  CG2 ILE A 343     -13.670 -26.448  10.836  0.00  0.00      A1    
ATOM   4632 HG21 ILE A 343     -13.019 -27.335  10.989  0.00  0.00      A1    
ATOM   4633 HG22 ILE A 343     -13.769 -25.981  11.840  0.00  0.00      A1    
ATOM   4634 HG23 ILE A 343     -14.660 -26.811  10.487  0.00  0.00      A1    
ATOM   4635  CG1 ILE A 343     -14.168 -24.148  10.014  0.00  0.00      A1    
ATOM   4636 HG11 ILE A 343     -15.234 -24.456   9.967  0.00  0.00      A1    
ATOM   4637 HG12 ILE A 343     -13.995 -23.574  10.949  0.00  0.00      A1    
ATOM   4638  CD  ILE A 343     -13.909 -23.281   8.765  0.00  0.00      A1    
ATOM   4639  HD1 ILE A 343     -12.868 -22.897   8.707  0.00  0.00      A1    
ATOM   4640  HD2 ILE A 343     -14.252 -23.828   7.861  0.00  0.00      A1    
ATOM   4641  HD3 ILE A 343     -14.511 -22.351   8.852  0.00  0.00      A1    
ATOM   4642  C   ILE A 343     -11.685 -24.065  11.479  0.00  0.00      A1    
ATOM   4643  O   ILE A 343     -12.122 -24.424  12.525  0.00  0.00      A1    
ATOM   4644  N   GLY A 344     -11.149 -22.859  11.364  0.00  0.00      A1    
ATOM   4645  HN  GLY A 344     -10.612 -22.649  10.550  0.00  0.00      A1    
ATOM   4646  CA  GLY A 344     -11.193 -21.826  12.328  0.00  0.00      A1    
ATOM   4647  HA1 GLY A 344     -12.185 -21.541  12.644  0.00  0.00      A1    
ATOM   4648  HA2 GLY A 344     -10.720 -20.983  11.846  0.00  0.00      A1    
ATOM   4649  C   GLY A 344     -10.479 -22.096  13.565  0.00  0.00      A1    
ATOM   4650  O   GLY A 344      -9.237 -22.201  13.627  0.00  0.00      A1    
ATOM   4651  N   ASP A 345     -11.220 -22.295  14.667  0.00  0.00      A1    
ATOM   4652  HN  ASP A 345     -12.215 -22.254  14.621  0.00  0.00      A1    
ATOM   4653  CA  ASP A 345     -10.625 -22.570  15.979  0.00  0.00      A1    
ATOM   4654  HA  ASP A 345      -9.633 -22.162  16.101  0.00  0.00      A1    
ATOM   4655  CB  ASP A 345     -11.398 -21.780  17.056  0.00  0.00      A1    
ATOM   4656  HB1 ASP A 345     -12.392 -22.244  17.235  0.00  0.00      A1    
ATOM   4657  HB2 ASP A 345     -10.890 -21.890  18.037  0.00  0.00      A1    
ATOM   4658  CG  ASP A 345     -11.615 -20.280  16.782  0.00  0.00      A1    
ATOM   4659  OD1 ASP A 345     -11.138 -19.675  15.768  0.00  0.00      A1    
ATOM   4660  OD2 ASP A 345     -12.451 -19.695  17.491  0.00  0.00      A1    
ATOM   4661  C   ASP A 345     -10.687 -24.033  16.271  0.00  0.00      A1    
ATOM   4662  O   ASP A 345     -10.283 -24.423  17.365  0.00  0.00      A1    
ATOM   4663  N   LYS A 346     -11.083 -24.873  15.302  0.00  0.00      A1    
ATOM   4664  HN  LYS A 346     -11.511 -24.469  14.497  0.00  0.00      A1    
ATOM   4665  CA  LYS A 346     -11.381 -26.302  15.504  0.00  0.00      A1    
ATOM   4666  HA  LYS A 346     -11.214 -26.577  16.535  0.00  0.00      A1    
ATOM   4667  CB  LYS A 346     -12.905 -26.489  15.345  0.00  0.00      A1    
ATOM   4668  HB1 LYS A 346     -13.106 -26.092  14.327  0.00  0.00      A1    
ATOM   4669  HB2 LYS A 346     -13.249 -27.536  15.484  0.00  0.00      A1    
ATOM   4670  CG  LYS A 346     -13.660 -25.559  16.328  0.00  0.00      A1    
ATOM   4671  HG1 LYS A 346     -13.145 -25.685  17.305  0.00  0.00      A1    
ATOM   4672  HG2 LYS A 346     -13.574 -24.524  15.936  0.00  0.00      A1    
ATOM   4673  CD  LYS A 346     -15.152 -25.629  16.486  0.00  0.00      A1    
ATOM   4674  HD1 LYS A 346     -15.745 -25.711  15.550  0.00  0.00      A1    
ATOM   4675  HD2 LYS A 346     -15.468 -26.558  17.006  0.00  0.00      A1    
ATOM   4676  CE  LYS A 346     -15.614 -24.422  17.357  0.00  0.00      A1    
ATOM   4677  HE1 LYS A 346     -14.961 -24.416  18.256  0.00  0.00      A1    
ATOM   4678  HE2 LYS A 346     -15.535 -23.416  16.892  0.00  0.00      A1    
ATOM   4679  NZ  LYS A 346     -17.018 -24.575  17.684  0.00  0.00      A1    
ATOM   4680  HZ1 LYS A 346     -17.492 -24.643  16.761  0.00  0.00      A1    
ATOM   4681  HZ2 LYS A 346     -17.444 -23.823  18.263  0.00  0.00      A1    
ATOM   4682  HZ3 LYS A 346     -17.208 -25.456  18.202  0.00  0.00      A1    
ATOM   4683  C   LYS A 346     -10.780 -27.290  14.569  0.00  0.00      A1    
ATOM   4684  O   LYS A 346     -10.625 -27.136  13.348  0.00  0.00      A1    
ATOM   4685  N   TRP A 347     -10.457 -28.390  15.246  0.00  0.00      A1    
ATOM   4686  HN  TRP A 347     -10.519 -28.560  16.226  0.00  0.00      A1    
ATOM   4687  CA  TRP A 347     -10.263 -29.661  14.494  0.00  0.00      A1    
ATOM   4688  HA  TRP A 347      -9.655 -29.439  13.630  0.00  0.00      A1    
ATOM   4689  CB  TRP A 347      -9.457 -30.767  15.197  0.00  0.00      A1    
ATOM   4690  HB1 TRP A 347      -9.954 -31.034  16.154  0.00  0.00      A1    
ATOM   4691  HB2 TRP A 347      -9.520 -31.683  14.572  0.00  0.00      A1    
ATOM   4692  CG  TRP A 347      -7.942 -30.551  15.392  0.00  0.00      A1    
ATOM   4693  CD1 TRP A 347      -7.326 -30.426  16.651  0.00  0.00      A1    
ATOM   4694  HD1 TRP A 347      -7.766 -30.677  17.604  0.00  0.00      A1    
ATOM   4695  NE1 TRP A 347      -5.971 -30.254  16.362  0.00  0.00      A1    
ATOM   4696  HE1 TRP A 347      -5.281 -30.072  17.027  0.00  0.00      A1    
ATOM   4697  CE2 TRP A 347      -5.774 -30.228  14.958  0.00  0.00      A1    
ATOM   4698  CD2 TRP A 347      -7.016 -30.424  14.314  0.00  0.00      A1    
ATOM   4699  CE3 TRP A 347      -7.095 -30.579  12.945  0.00  0.00      A1    
ATOM   4700  HE3 TRP A 347      -7.967 -30.906  12.397  0.00  0.00      A1    
ATOM   4701  CZ3 TRP A 347      -5.981 -30.301  12.178  0.00  0.00      A1    
ATOM   4702  HZ3 TRP A 347      -5.855 -30.403  11.111  0.00  0.00      A1    
ATOM   4703  CZ2 TRP A 347      -4.657 -29.829  14.275  0.00  0.00      A1    
ATOM   4704  HZ2 TRP A 347      -3.756 -29.612  14.830  0.00  0.00      A1    
ATOM   4705  CH2 TRP A 347      -4.737 -29.864  12.880  0.00  0.00      A1    
ATOM   4706  HH2 TRP A 347      -3.869 -29.600  12.293  0.00  0.00      A1    
ATOM   4707  C   TRP A 347     -11.619 -30.310  14.017  0.00  0.00      A1    
ATOM   4708  O   TRP A 347     -12.433 -30.829  14.864  0.00  0.00      A1    
ATOM   4709  N   LEU A 348     -11.790 -30.526  12.709  0.00  0.00      A1    
ATOM   4710  HN  LEU A 348     -11.125 -30.294  12.003  0.00  0.00      A1    
ATOM   4711  CA  LEU A 348     -12.801 -31.554  12.282  0.00  0.00      A1    
ATOM   4712  HA  LEU A 348     -13.730 -31.285  12.763  0.00  0.00      A1    
ATOM   4713  CB  LEU A 348     -13.137 -31.442  10.794  0.00  0.00      A1    
ATOM   4714  HB1 LEU A 348     -13.526 -30.427  10.567  0.00  0.00      A1    
ATOM   4715  HB2 LEU A 348     -12.178 -31.632  10.266  0.00  0.00      A1    
ATOM   4716  CG  LEU A 348     -14.178 -32.446  10.196  0.00  0.00      A1    
ATOM   4717  HG  LEU A 348     -13.904 -33.447  10.593  0.00  0.00      A1    
ATOM   4718  CD1 LEU A 348     -15.536 -32.090  10.662  0.00  0.00      A1    
ATOM   4719 HD11 LEU A 348     -15.694 -31.789  11.720  0.00  0.00      A1    
ATOM   4720 HD12 LEU A 348     -15.924 -31.219  10.093  0.00  0.00      A1    
ATOM   4721 HD13 LEU A 348     -16.174 -32.978  10.463  0.00  0.00      A1    
ATOM   4722  CD2 LEU A 348     -14.039 -32.456   8.673  0.00  0.00      A1    
ATOM   4723 HD21 LEU A 348     -14.767 -33.066   8.097  0.00  0.00      A1    
ATOM   4724 HD22 LEU A 348     -14.184 -31.449   8.227  0.00  0.00      A1    
ATOM   4725 HD23 LEU A 348     -12.999 -32.730   8.395  0.00  0.00      A1    
ATOM   4726  C   LEU A 348     -12.448 -32.985  12.678  0.00  0.00      A1    
ATOM   4727  O   LEU A 348     -11.341 -33.451  12.358  0.00  0.00      A1    
ATOM   4728  N   VAL A 349     -13.324 -33.702  13.462  0.00  0.00      A1    
ATOM   4729  HN  VAL A 349     -14.217 -33.287  13.623  0.00  0.00      A1    
ATOM   4730  CA  VAL A 349     -12.957 -35.038  13.909  0.00  0.00      A1    
ATOM   4731  HA  VAL A 349     -12.004 -35.293  13.469  0.00  0.00      A1    
ATOM   4732  CB  VAL A 349     -12.958 -35.059  15.398  0.00  0.00      A1    
ATOM   4733  HB  VAL A 349     -13.788 -34.390  15.713  0.00  0.00      A1    
ATOM   4734  CG1 VAL A 349     -13.127 -36.412  16.063  0.00  0.00      A1    
ATOM   4735 HG11 VAL A 349     -12.328 -37.162  15.880  0.00  0.00      A1    
ATOM   4736 HG12 VAL A 349     -13.189 -36.257  17.161  0.00  0.00      A1    
ATOM   4737 HG13 VAL A 349     -14.055 -36.938  15.755  0.00  0.00      A1    
ATOM   4738  CG2 VAL A 349     -11.609 -34.403  15.805  0.00  0.00      A1    
ATOM   4739 HG21 VAL A 349     -11.372 -33.429  15.326  0.00  0.00      A1    
ATOM   4740 HG22 VAL A 349     -11.573 -34.186  16.894  0.00  0.00      A1    
ATOM   4741 HG23 VAL A 349     -10.751 -35.056  15.536  0.00  0.00      A1    
ATOM   4742  C   VAL A 349     -13.906 -36.089  13.267  0.00  0.00      A1    
ATOM   4743  O   VAL A 349     -15.141 -36.047  13.383  0.00  0.00      A1    
ATOM   4744  N   THR A 350     -13.325 -36.980  12.410  0.00  0.00      A1    
ATOM   4745  HN  THR A 350     -12.329 -36.988  12.394  0.00  0.00      A1    
ATOM   4746  CA  THR A 350     -14.049 -37.929  11.549  0.00  0.00      A1    
ATOM   4747  HA  THR A 350     -14.979 -37.454  11.275  0.00  0.00      A1    
ATOM   4748  CB  THR A 350     -13.343 -38.299  10.322  0.00  0.00      A1    
ATOM   4749  HB  THR A 350     -13.779 -39.184   9.812  0.00  0.00      A1    
ATOM   4750  OG1 THR A 350     -11.992 -38.628  10.461  0.00  0.00      A1    
ATOM   4751  HG1 THR A 350     -11.932 -39.582  10.371  0.00  0.00      A1    
ATOM   4752  CG2 THR A 350     -13.429 -37.048   9.412  0.00  0.00      A1    
ATOM   4753 HG21 THR A 350     -12.939 -37.301   8.447  0.00  0.00      A1    
ATOM   4754 HG22 THR A 350     -14.474 -36.756   9.175  0.00  0.00      A1    
ATOM   4755 HG23 THR A 350     -12.813 -36.226   9.835  0.00  0.00      A1    
ATOM   4756  C   THR A 350     -14.598 -39.161  12.298  0.00  0.00      A1    
ATOM   4757  O   THR A 350     -15.678 -39.656  11.989  0.00  0.00      A1    
ATOM   4758  N   GLU A 351     -13.792 -39.601  13.290  0.00  0.00      A1    
ATOM   4759  HN  GLU A 351     -12.909 -39.149  13.394  0.00  0.00      A1    
ATOM   4760  CA  GLU A 351     -14.179 -40.656  14.231  0.00  0.00      A1    
ATOM   4761  HA  GLU A 351     -15.251 -40.596  14.349  0.00  0.00      A1    
ATOM   4762  CB  GLU A 351     -13.611 -42.073  13.904  0.00  0.00      A1    
ATOM   4763  HB1 GLU A 351     -14.180 -42.323  12.983  0.00  0.00      A1    
ATOM   4764  HB2 GLU A 351     -12.582 -41.970  13.497  0.00  0.00      A1    
ATOM   4765  CG  GLU A 351     -13.673 -43.292  14.904  0.00  0.00      A1    
ATOM   4766  HG1 GLU A 351     -12.842 -43.256  15.641  0.00  0.00      A1    
ATOM   4767  HG2 GLU A 351     -14.605 -43.176  15.497  0.00  0.00      A1    
ATOM   4768  CD  GLU A 351     -13.613 -44.546  14.107  0.00  0.00      A1    
ATOM   4769  OE1 GLU A 351     -12.490 -45.124  13.822  0.00  0.00      A1    
ATOM   4770  OE2 GLU A 351     -14.713 -45.102  13.776  0.00  0.00      A1    
ATOM   4771  C   GLU A 351     -13.657 -40.178  15.598  0.00  0.00      A1    
ATOM   4772  O   GLU A 351     -12.609 -39.593  15.632  0.00  0.00      A1    
ATOM   4773  N   GLY A 352     -14.510 -40.428  16.655  0.00  0.00      A1    
ATOM   4774  HN  GLY A 352     -15.368 -40.921  16.537  0.00  0.00      A1    
ATOM   4775  CA  GLY A 352     -13.989 -40.100  17.976  0.00  0.00      A1    
ATOM   4776  HA1 GLY A 352     -13.170 -39.408  17.842  0.00  0.00      A1    
ATOM   4777  HA2 GLY A 352     -13.565 -40.978  18.439  0.00  0.00      A1    
ATOM   4778  C   GLY A 352     -14.913 -39.414  18.876  0.00  0.00      A1    
ATOM   4779  O   GLY A 352     -14.695 -39.354  20.069  0.00  0.00      A1    
ATOM   4780  N   LEU A 353     -16.018 -38.837  18.406  0.00  0.00      A1    
ATOM   4781  HN  LEU A 353     -16.240 -38.879  17.435  0.00  0.00      A1    
ATOM   4782  CA  LEU A 353     -16.935 -38.041  19.239  0.00  0.00      A1    
ATOM   4783  HA  LEU A 353     -17.026 -38.468  20.227  0.00  0.00      A1    
ATOM   4784  CB  LEU A 353     -16.546 -36.612  19.354  0.00  0.00      A1    
ATOM   4785  HB1 LEU A 353     -16.471 -36.239  18.310  0.00  0.00      A1    
ATOM   4786  HB2 LEU A 353     -17.360 -36.173  19.969  0.00  0.00      A1    
ATOM   4787  CG  LEU A 353     -15.230 -36.216  20.116  0.00  0.00      A1    
ATOM   4788  HG  LEU A 353     -14.399 -36.815  19.688  0.00  0.00      A1    
ATOM   4789  CD1 LEU A 353     -14.970 -34.715  19.902  0.00  0.00      A1    
ATOM   4790 HD11 LEU A 353     -15.594 -34.143  20.622  0.00  0.00      A1    
ATOM   4791 HD12 LEU A 353     -13.936 -34.395  20.152  0.00  0.00      A1    
ATOM   4792 HD13 LEU A 353     -15.104 -34.383  18.851  0.00  0.00      A1    
ATOM   4793  CD2 LEU A 353     -15.309 -36.440  21.589  0.00  0.00      A1    
ATOM   4794 HD21 LEU A 353     -14.358 -36.227  22.123  0.00  0.00      A1    
ATOM   4795 HD22 LEU A 353     -16.130 -35.823  22.013  0.00  0.00      A1    
ATOM   4796 HD23 LEU A 353     -15.515 -37.512  21.795  0.00  0.00      A1    
ATOM   4797  C   LEU A 353     -18.389 -38.278  18.679  0.00  0.00      A1    
ATOM   4798  O   LEU A 353     -18.623 -38.564  17.518  0.00  0.00      A1    
ATOM   4799  N   LYS A 354     -19.373 -38.254  19.598  0.00  0.00      A1    
ATOM   4800  HN  LYS A 354     -19.146 -38.131  20.561  0.00  0.00      A1    
ATOM   4801  CA  LYS A 354     -20.847 -38.377  19.280  0.00  0.00      A1    
ATOM   4802  HA  LYS A 354     -21.042 -37.976  18.297  0.00  0.00      A1    
ATOM   4803  CB  LYS A 354     -21.279 -39.873  19.249  0.00  0.00      A1    
ATOM   4804  HB1 LYS A 354     -22.389 -39.868  19.192  0.00  0.00      A1    
ATOM   4805  HB2 LYS A 354     -20.801 -40.213  18.306  0.00  0.00      A1    
ATOM   4806  CG  LYS A 354     -20.639 -40.812  20.284  0.00  0.00      A1    
ATOM   4807  HG1 LYS A 354     -20.493 -41.842  19.894  0.00  0.00      A1    
ATOM   4808  HG2 LYS A 354     -19.582 -40.560  20.511  0.00  0.00      A1    
ATOM   4809  CD  LYS A 354     -21.466 -41.102  21.593  0.00  0.00      A1    
ATOM   4810  HD1 LYS A 354     -21.460 -40.132  22.134  0.00  0.00      A1    
ATOM   4811  HD2 LYS A 354     -22.535 -41.373  21.461  0.00  0.00      A1    
ATOM   4812  CE  LYS A 354     -20.731 -42.239  22.404  0.00  0.00      A1    
ATOM   4813  HE1 LYS A 354     -21.274 -42.408  23.358  0.00  0.00      A1    
ATOM   4814  HE2 LYS A 354     -20.586 -43.122  21.745  0.00  0.00      A1    
ATOM   4815  NZ  LYS A 354     -19.355 -41.825  22.757  0.00  0.00      A1    
ATOM   4816  HZ1 LYS A 354     -18.828 -42.043  21.887  0.00  0.00      A1    
ATOM   4817  HZ2 LYS A 354     -18.812 -42.426  23.410  0.00  0.00      A1    
ATOM   4818  HZ3 LYS A 354     -19.174 -40.855  23.084  0.00  0.00      A1    
ATOM   4819  C   LYS A 354     -21.728 -37.544  20.247  0.00  0.00      A1    
ATOM   4820  O   LYS A 354     -21.189 -36.874  21.108  0.00  0.00      A1    
ATOM   4821  N   ALA A 355     -23.075 -37.385  20.076  0.00  0.00      A1    
ATOM   4822  HN  ALA A 355     -23.538 -37.891  19.352  0.00  0.00      A1    
ATOM   4823  CA  ALA A 355     -23.921 -36.701  20.965  0.00  0.00      A1    
ATOM   4824  HA  ALA A 355     -23.454 -35.729  21.031  0.00  0.00      A1    
ATOM   4825  CB  ALA A 355     -25.343 -36.532  20.319  0.00  0.00      A1    
ATOM   4826  HB1 ALA A 355     -25.256 -36.138  19.283  0.00  0.00      A1    
ATOM   4827  HB2 ALA A 355     -25.854 -37.515  20.401  0.00  0.00      A1    
ATOM   4828  HB3 ALA A 355     -25.831 -35.767  20.959  0.00  0.00      A1    
ATOM   4829  C   ALA A 355     -24.040 -37.192  22.408  0.00  0.00      A1    
ATOM   4830  O   ALA A 355     -24.436 -38.315  22.719  0.00  0.00      A1    
ATOM   4831  N   GLY A 356     -23.636 -36.308  23.327  0.00  0.00      A1    
ATOM   4832  HN  GLY A 356     -23.289 -35.476  22.902  0.00  0.00      A1    
ATOM   4833  CA  GLY A 356     -23.657 -36.381  24.771  0.00  0.00      A1    
ATOM   4834  HA1 GLY A 356     -24.203 -37.281  25.013  0.00  0.00      A1    
ATOM   4835  HA2 GLY A 356     -24.123 -35.469  25.116  0.00  0.00      A1    
ATOM   4836  C   GLY A 356     -22.282 -36.709  25.284  0.00  0.00      A1    
ATOM   4837  O   GLY A 356     -22.048 -36.832  26.461  0.00  0.00      A1    
ATOM   4838  N   ASP A 357     -21.272 -36.733  24.384  0.00  0.00      A1    
ATOM   4839  HN  ASP A 357     -21.430 -36.724  23.400  0.00  0.00      A1    
ATOM   4840  CA  ASP A 357     -19.893 -36.903  24.851  0.00  0.00      A1    
ATOM   4841  HA  ASP A 357     -19.875 -37.657  25.624  0.00  0.00      A1    
ATOM   4842  CB  ASP A 357     -18.887 -37.227  23.673  0.00  0.00      A1    
ATOM   4843  HB1 ASP A 357     -19.201 -36.626  22.794  0.00  0.00      A1    
ATOM   4844  HB2 ASP A 357     -17.810 -37.057  23.883  0.00  0.00      A1    
ATOM   4845  CG  ASP A 357     -18.954 -38.692  23.379  0.00  0.00      A1    
ATOM   4846  OD1 ASP A 357     -19.072 -39.493  24.318  0.00  0.00      A1    
ATOM   4847  OD2 ASP A 357     -18.660 -39.070  22.201  0.00  0.00      A1    
ATOM   4848  C   ASP A 357     -19.516 -35.541  25.457  0.00  0.00      A1    
ATOM   4849  O   ASP A 357     -19.720 -34.520  24.738  0.00  0.00      A1    
ATOM   4850  N   ARG A 358     -19.103 -35.539  26.765  0.00  0.00      A1    
ATOM   4851  HN  ARG A 358     -19.168 -36.415  27.237  0.00  0.00      A1    
ATOM   4852  CA  ARG A 358     -18.651 -34.407  27.564  0.00  0.00      A1    
ATOM   4853  HA  ARG A 358     -19.195 -33.540  27.219  0.00  0.00      A1    
ATOM   4854  CB  ARG A 358     -18.864 -34.726  29.066  0.00  0.00      A1    
ATOM   4855  HB1 ARG A 358     -18.291 -35.570  29.507  0.00  0.00      A1    
ATOM   4856  HB2 ARG A 358     -18.391 -33.940  29.693  0.00  0.00      A1    
ATOM   4857  CG  ARG A 358     -20.284 -35.031  29.492  0.00  0.00      A1    
ATOM   4858  HG1 ARG A 358     -20.691 -35.969  29.056  0.00  0.00      A1    
ATOM   4859  HG2 ARG A 358     -20.243 -35.261  30.578  0.00  0.00      A1    
ATOM   4860  CD  ARG A 358     -21.334 -33.912  29.155  0.00  0.00      A1    
ATOM   4861  HD1 ARG A 358     -20.861 -32.983  29.538  0.00  0.00      A1    
ATOM   4862  HD2 ARG A 358     -21.433 -34.080  28.061  0.00  0.00      A1    
ATOM   4863  NE  ARG A 358     -22.619 -34.219  29.934  0.00  0.00      A1    
ATOM   4864  HE  ARG A 358     -22.575 -35.049  30.490  0.00  0.00      A1    
ATOM   4865  CZ  ARG A 358     -23.454 -33.357  30.479  0.00  0.00      A1    
ATOM   4866  NH1 ARG A 358     -23.747 -32.207  29.861  0.00  0.00      A1    
ATOM   4867 HH11 ARG A 358     -24.552 -31.672  30.114  0.00  0.00      A1    
ATOM   4868 HH12 ARG A 358     -23.517 -32.229  28.888  0.00  0.00      A1    
ATOM   4869  NH2 ARG A 358     -24.056 -33.604  31.607  0.00  0.00      A1    
ATOM   4870 HH21 ARG A 358     -23.562 -34.275  32.159  0.00  0.00      A1    
ATOM   4871 HH22 ARG A 358     -24.361 -32.786  32.095  0.00  0.00      A1    
ATOM   4872  C   ARG A 358     -17.181 -34.275  27.292  0.00  0.00      A1    
ATOM   4873  O   ARG A 358     -16.287 -35.089  27.702  0.00  0.00      A1    
ATOM   4874  N   VAL A 359     -16.761 -33.261  26.438  0.00  0.00      A1    
ATOM   4875  HN  VAL A 359     -17.394 -32.521  26.228  0.00  0.00      A1    
ATOM   4876  CA  VAL A 359     -15.353 -33.036  26.138  0.00  0.00      A1    
ATOM   4877  HA  VAL A 359     -14.800 -33.941  26.340  0.00  0.00      A1    
ATOM   4878  CB  VAL A 359     -14.922 -32.694  24.695  0.00  0.00      A1    
ATOM   4879  HB  VAL A 359     -13.827 -32.570  24.552  0.00  0.00      A1    
ATOM   4880  CG1 VAL A 359     -15.384 -33.895  23.843  0.00  0.00      A1    
ATOM   4881 HG11 VAL A 359     -14.794 -34.800  24.103  0.00  0.00      A1    
ATOM   4882 HG12 VAL A 359     -16.472 -34.101  23.924  0.00  0.00      A1    
ATOM   4883 HG13 VAL A 359     -15.208 -33.738  22.758  0.00  0.00      A1    
ATOM   4884  CG2 VAL A 359     -15.717 -31.427  24.160  0.00  0.00      A1    
ATOM   4885 HG21 VAL A 359     -15.689 -31.489  23.051  0.00  0.00      A1    
ATOM   4886 HG22 VAL A 359     -16.787 -31.457  24.458  0.00  0.00      A1    
ATOM   4887 HG23 VAL A 359     -15.284 -30.441  24.430  0.00  0.00      A1    
ATOM   4888  C   VAL A 359     -14.697 -32.083  27.183  0.00  0.00      A1    
ATOM   4889  O   VAL A 359     -15.324 -31.090  27.564  0.00  0.00      A1    
ATOM   4890  N   VAL A 360     -13.417 -32.324  27.567  0.00  0.00      A1    
ATOM   4891  HN  VAL A 360     -12.892 -33.155  27.402  0.00  0.00      A1    
ATOM   4892  CA  VAL A 360     -12.711 -31.404  28.367  0.00  0.00      A1    
ATOM   4893  HA  VAL A 360     -13.358 -30.722  28.899  0.00  0.00      A1    
ATOM   4894  CB  VAL A 360     -11.862 -32.085  29.371  0.00  0.00      A1    
ATOM   4895  HB  VAL A 360     -11.141 -32.738  28.834  0.00  0.00      A1    
ATOM   4896  CG1 VAL A 360     -10.989 -31.071  30.189  0.00  0.00      A1    
ATOM   4897 HG11 VAL A 360     -11.719 -30.398  30.686  0.00  0.00      A1    
ATOM   4898 HG12 VAL A 360     -10.237 -31.398  30.939  0.00  0.00      A1    
ATOM   4899 HG13 VAL A 360     -10.447 -30.397  29.491  0.00  0.00      A1    
ATOM   4900  CG2 VAL A 360     -12.744 -32.735  30.439  0.00  0.00      A1    
ATOM   4901 HG21 VAL A 360     -13.394 -31.999  30.959  0.00  0.00      A1    
ATOM   4902 HG22 VAL A 360     -13.392 -33.505  29.969  0.00  0.00      A1    
ATOM   4903 HG23 VAL A 360     -12.236 -33.308  31.244  0.00  0.00      A1    
ATOM   4904  C   VAL A 360     -11.832 -30.539  27.451  0.00  0.00      A1    
ATOM   4905  O   VAL A 360     -10.693 -30.954  27.115  0.00  0.00      A1    
ATOM   4906  N   ILE A 361     -12.231 -29.245  27.265  0.00  0.00      A1    
ATOM   4907  HN  ILE A 361     -13.100 -28.961  27.662  0.00  0.00      A1    
ATOM   4908  CA  ILE A 361     -11.498 -28.382  26.420  0.00  0.00      A1    
ATOM   4909  HA  ILE A 361     -10.739 -28.839  25.803  0.00  0.00      A1    
ATOM   4910  CB  ILE A 361     -12.377 -27.778  25.260  0.00  0.00      A1    
ATOM   4911  HB  ILE A 361     -11.772 -27.013  24.728  0.00  0.00      A1    
ATOM   4912  CG2 ILE A 361     -12.721 -28.955  24.351  0.00  0.00      A1    
ATOM   4913 HG21 ILE A 361     -13.367 -28.652  23.500  0.00  0.00      A1    
ATOM   4914 HG22 ILE A 361     -11.739 -29.357  24.023  0.00  0.00      A1    
ATOM   4915 HG23 ILE A 361     -13.300 -29.711  24.924  0.00  0.00      A1    
ATOM   4916  CG1 ILE A 361     -13.580 -27.035  25.718  0.00  0.00      A1    
ATOM   4917 HG11 ILE A 361     -14.291 -27.791  26.116  0.00  0.00      A1    
ATOM   4918 HG12 ILE A 361     -13.346 -26.239  26.457  0.00  0.00      A1    
ATOM   4919  CD  ILE A 361     -14.333 -26.331  24.589  0.00  0.00      A1    
ATOM   4920  HD1 ILE A 361     -13.738 -25.493  24.168  0.00  0.00      A1    
ATOM   4921  HD2 ILE A 361     -14.550 -27.166  23.889  0.00  0.00      A1    
ATOM   4922  HD3 ILE A 361     -15.324 -26.013  24.977  0.00  0.00      A1    
ATOM   4923  C   ILE A 361     -10.722 -27.239  27.154  0.00  0.00      A1    
ATOM   4924  O   ILE A 361     -10.175 -26.340  26.564  0.00  0.00      A1    
ATOM   4925  N   SER A 362     -10.634 -27.339  28.463  0.00  0.00      A1    
ATOM   4926  HN  SER A 362     -10.855 -28.184  28.945  0.00  0.00      A1    
ATOM   4927  CA  SER A 362      -9.836 -26.400  29.284  0.00  0.00      A1    
ATOM   4928  HA  SER A 362      -8.909 -26.236  28.756  0.00  0.00      A1    
ATOM   4929  CB  SER A 362     -10.527 -25.031  29.503  0.00  0.00      A1    
ATOM   4930  HB1 SER A 362     -10.707 -24.610  28.490  0.00  0.00      A1    
ATOM   4931  HB2 SER A 362     -11.491 -25.329  29.968  0.00  0.00      A1    
ATOM   4932  OG  SER A 362      -9.801 -24.153  30.387  0.00  0.00      A1    
ATOM   4933  HG1 SER A 362      -9.022 -23.834  29.925  0.00  0.00      A1    
ATOM   4934  C   SER A 362      -9.685 -27.176  30.591  0.00  0.00      A1    
ATOM   4935  O   SER A 362     -10.543 -27.936  30.998  0.00  0.00      A1    
ATOM   4936  N   GLY A 363      -8.566 -26.887  31.313  0.00  0.00      A1    
ATOM   4937  HN  GLY A 363      -7.808 -26.349  30.952  0.00  0.00      A1    
ATOM   4938  CA  GLY A 363      -8.324 -27.581  32.552  0.00  0.00      A1    
ATOM   4939  HA1 GLY A 363      -9.252 -27.586  33.104  0.00  0.00      A1    
ATOM   4940  HA2 GLY A 363      -7.614 -26.946  33.061  0.00  0.00      A1    
ATOM   4941  C   GLY A 363      -7.563 -28.908  32.414  0.00  0.00      A1    
ATOM   4942  O   GLY A 363      -7.715 -29.781  33.315  0.00  0.00      A1    
ATOM   4943  N   LEU A 364      -6.671 -28.965  31.473  0.00  0.00      A1    
ATOM   4944  HN  LEU A 364      -6.473 -28.168  30.907  0.00  0.00      A1    
ATOM   4945  CA  LEU A 364      -5.982 -30.157  31.086  0.00  0.00      A1    
ATOM   4946  HA  LEU A 364      -6.649 -30.983  31.282  0.00  0.00      A1    
ATOM   4947  CB  LEU A 364      -5.509 -30.170  29.590  0.00  0.00      A1    
ATOM   4948  HB1 LEU A 364      -4.829 -29.297  29.491  0.00  0.00      A1    
ATOM   4949  HB2 LEU A 364      -4.966 -31.103  29.326  0.00  0.00      A1    
ATOM   4950  CG  LEU A 364      -6.736 -30.101  28.595  0.00  0.00      A1    
ATOM   4951  HG  LEU A 364      -7.362 -29.236  28.902  0.00  0.00      A1    
ATOM   4952  CD1 LEU A 364      -6.463 -30.008  27.121  0.00  0.00      A1    
ATOM   4953 HD11 LEU A 364      -7.262 -29.452  26.586  0.00  0.00      A1    
ATOM   4954 HD12 LEU A 364      -5.516 -29.455  26.947  0.00  0.00      A1    
ATOM   4955 HD13 LEU A 364      -6.347 -31.041  26.727  0.00  0.00      A1    
ATOM   4956  CD2 LEU A 364      -7.599 -31.358  28.890  0.00  0.00      A1    
ATOM   4957 HD21 LEU A 364      -8.392 -31.509  28.127  0.00  0.00      A1    
ATOM   4958 HD22 LEU A 364      -6.857 -32.182  28.963  0.00  0.00      A1    
ATOM   4959 HD23 LEU A 364      -8.117 -31.233  29.865  0.00  0.00      A1    
ATOM   4960  C   LEU A 364      -4.774 -30.446  31.977  0.00  0.00      A1    
ATOM   4961  O   LEU A 364      -4.284 -31.551  31.901  0.00  0.00      A1    
ATOM   4962  N   GLN A 365      -4.313 -29.553  32.811  0.00  0.00      A1    
ATOM   4963  HN  GLN A 365      -4.806 -28.687  32.846  0.00  0.00      A1    
ATOM   4964  CA  GLN A 365      -3.449 -29.858  33.896  0.00  0.00      A1    
ATOM   4965  HA  GLN A 365      -3.138 -30.877  33.717  0.00  0.00      A1    
ATOM   4966  CB  GLN A 365      -2.147 -28.962  34.064  0.00  0.00      A1    
ATOM   4967  HB1 GLN A 365      -2.529 -28.000  34.469  0.00  0.00      A1    
ATOM   4968  HB2 GLN A 365      -1.459 -29.383  34.828  0.00  0.00      A1    
ATOM   4969  CG  GLN A 365      -1.376 -28.722  32.740  0.00  0.00      A1    
ATOM   4970  HG1 GLN A 365      -1.926 -28.038  32.059  0.00  0.00      A1    
ATOM   4971  HG2 GLN A 365      -0.432 -28.192  32.990  0.00  0.00      A1    
ATOM   4972  CD  GLN A 365      -1.033 -29.920  31.916  0.00  0.00      A1    
ATOM   4973  OE1 GLN A 365      -0.153 -30.664  32.241  0.00  0.00      A1    
ATOM   4974  NE2 GLN A 365      -1.723 -30.086  30.788  0.00  0.00      A1    
ATOM   4975 HE21 GLN A 365      -1.645 -31.022  30.445  0.00  0.00      A1    
ATOM   4976 HE22 GLN A 365      -2.425 -29.451  30.465  0.00  0.00      A1    
ATOM   4977  C   GLN A 365      -4.243 -30.015  35.226  0.00  0.00      A1    
ATOM   4978  O   GLN A 365      -3.749 -30.188  36.302  0.00  0.00      A1    
ATOM   4979  N   LYS A 366      -5.609 -29.980  35.172  0.00  0.00      A1    
ATOM   4980  HN  LYS A 366      -6.208 -29.836  34.388  0.00  0.00      A1    
ATOM   4981  CA  LYS A 366      -6.355 -29.793  36.420  0.00  0.00      A1    
ATOM   4982  HA  LYS A 366      -5.727 -29.637  37.285  0.00  0.00      A1    
ATOM   4983  CB  LYS A 366      -7.260 -28.510  36.372  0.00  0.00      A1    
ATOM   4984  HB1 LYS A 366      -8.136 -28.597  35.695  0.00  0.00      A1    
ATOM   4985  HB2 LYS A 366      -7.678 -28.312  37.382  0.00  0.00      A1    
ATOM   4986  CG  LYS A 366      -6.570 -27.293  35.882  0.00  0.00      A1    
ATOM   4987  HG1 LYS A 366      -6.135 -27.410  34.866  0.00  0.00      A1    
ATOM   4988  HG2 LYS A 366      -7.383 -26.548  35.745  0.00  0.00      A1    
ATOM   4989  CD  LYS A 366      -5.460 -26.623  36.759  0.00  0.00      A1    
ATOM   4990  HD1 LYS A 366      -5.871 -26.477  37.781  0.00  0.00      A1    
ATOM   4991  HD2 LYS A 366      -4.569 -27.286  36.767  0.00  0.00      A1    
ATOM   4992  CE  LYS A 366      -5.097 -25.196  36.408  0.00  0.00      A1    
ATOM   4993  HE1 LYS A 366      -4.669 -25.216  35.383  0.00  0.00      A1    
ATOM   4994  HE2 LYS A 366      -5.957 -24.493  36.369  0.00  0.00      A1    
ATOM   4995  NZ  LYS A 366      -3.968 -24.745  37.231  0.00  0.00      A1    
ATOM   4996  HZ1 LYS A 366      -3.624 -23.775  37.078  0.00  0.00      A1    
ATOM   4997  HZ2 LYS A 366      -3.149 -25.367  37.076  0.00  0.00      A1    
ATOM   4998  HZ3 LYS A 366      -4.170 -24.777  38.251  0.00  0.00      A1    
ATOM   4999  C   LYS A 366      -7.168 -31.068  36.751  0.00  0.00      A1    
ATOM   5000  O   LYS A 366      -7.412 -31.245  37.917  0.00  0.00      A1    
ATOM   5001  N   VAL A 367      -7.547 -31.796  35.650  0.00  0.00      A1    
ATOM   5002  HN  VAL A 367      -7.300 -31.373  34.782  0.00  0.00      A1    
ATOM   5003  CA  VAL A 367      -8.119 -33.121  35.634  0.00  0.00      A1    
ATOM   5004  HA  VAL A 367      -8.122 -33.450  36.663  0.00  0.00      A1    
ATOM   5005  CB  VAL A 367      -9.526 -33.361  34.948  0.00  0.00      A1    
ATOM   5006  HB  VAL A 367      -9.556 -34.466  34.838  0.00  0.00      A1    
ATOM   5007  CG1 VAL A 367     -10.467 -32.885  36.037  0.00  0.00      A1    
ATOM   5008 HG11 VAL A 367     -10.176 -33.015  37.102  0.00  0.00      A1    
ATOM   5009 HG12 VAL A 367     -10.727 -31.834  35.791  0.00  0.00      A1    
ATOM   5010 HG13 VAL A 367     -11.476 -33.339  35.929  0.00  0.00      A1    
ATOM   5011  CG2 VAL A 367      -9.715 -32.661  33.587  0.00  0.00      A1    
ATOM   5012 HG21 VAL A 367     -10.686 -32.931  33.120  0.00  0.00      A1    
ATOM   5013 HG22 VAL A 367      -9.521 -31.573  33.698  0.00  0.00      A1    
ATOM   5014 HG23 VAL A 367      -8.951 -32.985  32.849  0.00  0.00      A1    
ATOM   5015  C   VAL A 367      -7.144 -33.991  34.924  0.00  0.00      A1    
ATOM   5016  O   VAL A 367      -6.566 -33.608  33.918  0.00  0.00      A1    
ATOM   5017  N   ARG A 368      -6.826 -35.217  35.413  0.00  0.00      A1    
ATOM   5018  HN  ARG A 368      -7.313 -35.517  36.230  0.00  0.00      A1    
ATOM   5019  CA  ARG A 368      -5.806 -36.056  34.843  0.00  0.00      A1    
ATOM   5020  HA  ARG A 368      -5.350 -35.609  33.972  0.00  0.00      A1    
ATOM   5021  CB  ARG A 368      -4.755 -36.303  35.909  0.00  0.00      A1    
ATOM   5022  HB1 ARG A 368      -5.150 -36.654  36.886  0.00  0.00      A1    
ATOM   5023  HB2 ARG A 368      -3.927 -36.954  35.556  0.00  0.00      A1    
ATOM   5024  CG  ARG A 368      -3.981 -34.944  36.336  0.00  0.00      A1    
ATOM   5025  HG1 ARG A 368      -4.628 -34.155  36.778  0.00  0.00      A1    
ATOM   5026  HG2 ARG A 368      -3.196 -35.226  37.070  0.00  0.00      A1    
ATOM   5027  CD  ARG A 368      -3.382 -34.315  35.123  0.00  0.00      A1    
ATOM   5028  HD1 ARG A 368      -3.018 -34.970  34.303  0.00  0.00      A1    
ATOM   5029  HD2 ARG A 368      -4.207 -33.856  34.538  0.00  0.00      A1    
ATOM   5030  NE  ARG A 368      -2.434 -33.221  35.613  0.00  0.00      A1    
ATOM   5031  HE  ARG A 368      -2.443 -32.998  36.588  0.00  0.00      A1    
ATOM   5032  CZ  ARG A 368      -1.464 -32.751  34.763  0.00  0.00      A1    
ATOM   5033  NH1 ARG A 368      -1.423 -32.974  33.443  0.00  0.00      A1    
ATOM   5034 HH11 ARG A 368      -2.203 -33.325  32.925  0.00  0.00      A1    
ATOM   5035 HH12 ARG A 368      -0.680 -32.589  32.896  0.00  0.00      A1    
ATOM   5036  NH2 ARG A 368      -0.432 -32.132  35.255  0.00  0.00      A1    
ATOM   5037 HH21 ARG A 368      -0.410 -32.087  36.253  0.00  0.00      A1    
ATOM   5038 HH22 ARG A 368       0.446 -32.335  34.820  0.00  0.00      A1    
ATOM   5039  C   ARG A 368      -6.533 -37.331  34.540  0.00  0.00      A1    
ATOM   5040  O   ARG A 368      -7.510 -37.632  35.273  0.00  0.00      A1    
ATOM   5041  N   PRO A 369      -6.235 -38.085  33.443  0.00  0.00      A1    
ATOM   5042  CD  PRO A 369      -5.252 -37.720  32.357  0.00  0.00      A1    
ATOM   5043  HD1 PRO A 369      -4.248 -37.868  32.809  0.00  0.00      A1    
ATOM   5044  HD2 PRO A 369      -5.295 -36.701  31.916  0.00  0.00      A1    
ATOM   5045  CA  PRO A 369      -6.774 -39.411  33.251  0.00  0.00      A1    
ATOM   5046  HA  PRO A 369      -7.779 -39.339  32.863  0.00  0.00      A1    
ATOM   5047  CB  PRO A 369      -5.856 -40.006  32.186  0.00  0.00      A1    
ATOM   5048  HB1 PRO A 369      -6.368 -40.822  31.634  0.00  0.00      A1    
ATOM   5049  HB2 PRO A 369      -4.898 -40.394  32.593  0.00  0.00      A1    
ATOM   5050  CG  PRO A 369      -5.509 -38.742  31.354  0.00  0.00      A1    
ATOM   5051  HG1 PRO A 369      -6.403 -38.473  30.752  0.00  0.00      A1    
ATOM   5052  HG2 PRO A 369      -4.648 -38.903  30.671  0.00  0.00      A1    
ATOM   5053  C   PRO A 369      -6.819 -40.336  34.438  0.00  0.00      A1    
ATOM   5054  O   PRO A 369      -5.776 -40.745  34.801  0.00  0.00      A1    
ATOM   5055  N   GLY A 370      -7.963 -40.588  35.045  0.00  0.00      A1    
ATOM   5056  HN  GLY A 370      -8.769 -40.190  34.613  0.00  0.00      A1    
ATOM   5057  CA  GLY A 370      -8.161 -41.417  36.255  0.00  0.00      A1    
ATOM   5058  HA1 GLY A 370      -7.207 -41.906  36.388  0.00  0.00      A1    
ATOM   5059  HA2 GLY A 370      -8.966 -42.102  36.034  0.00  0.00      A1    
ATOM   5060  C   GLY A 370      -8.493 -40.676  37.523  0.00  0.00      A1    
ATOM   5061  O   GLY A 370      -8.640 -41.315  38.533  0.00  0.00      A1    
ATOM   5062  N   VAL A 371      -8.576 -39.359  37.510  0.00  0.00      A1
[truncated: 11,302 more chars]
