# Supplementary material for: Conformational restriction shapes the inhibition of a multidrug efflux adaptor protein
Source: Nat Commun. 2023 Jul 18;14:3900. doi: 10.1038/s41467-023-39615-x (PMC10354078; doi:10.1038/s41467-023-39615-x)
Supplement: Supplementary file 5 — Supplementary Data 2 [file 41467_2023_39615_MOESM5_ESM.zip › SI-files/dimer-apo-end.pdb]

CRYST1  208.144  208.144  208.144  90.00  90.00  90.00 P 1           1
ATOM      1  N   ALA A  25      17.400 -37.842-212.294  1.00  0.00      A1    
ATOM      2  HT1 ALA A  25      17.608 -36.963-212.810  1.00  0.00      A1    
ATOM      3  HT2 ALA A  25      16.984 -37.714-211.349  1.00  0.00      A1    
ATOM      4  HT3 ALA A  25      16.645 -38.379-212.766  1.00  0.00      A1    
ATOM      5  CA  ALA A  25      18.536 -38.754-212.301  1.00  0.00      A1    
ATOM      6  HA  ALA A  25      19.075 -38.436-213.181  1.00  0.00      A1    
ATOM      7  CB  ALA A  25      19.433 -38.530-211.085  1.00  0.00      A1    
ATOM      8  HB1 ALA A  25      19.849 -37.501-211.148  1.00  0.00      A1    
ATOM      9  HB2 ALA A  25      19.004 -38.519-210.060  1.00  0.00      A1    
ATOM     10  HB3 ALA A  25      20.272 -39.258-211.088  1.00  0.00      A1    
ATOM     11  C   ALA A  25      18.103 -40.126-212.501  1.00  0.00      A1    
ATOM     12  O   ALA A  25      17.162 -40.626-211.868  1.00  0.00      A1    
ATOM     13  N   ASP A  26      18.903 -40.899-213.329  1.00  0.00      A1    
ATOM     14  HN  ASP A  26      19.646 -40.445-213.815  1.00  0.00      A1    
ATOM     15  CA  ASP A  26      18.609 -42.297-213.621  1.00  0.00      A1    
ATOM     16  HA  ASP A  26      17.935 -42.708-212.883  1.00  0.00      A1    
ATOM     17  CB  ASP A  26      17.905 -42.425-214.958  1.00  0.00      A1    
ATOM     18  HB1 ASP A  26      17.336 -41.486-215.130  1.00  0.00      A1    
ATOM     19  HB2 ASP A  26      18.700 -42.476-215.732  1.00  0.00      A1    
ATOM     20  CG  ASP A  26      16.921 -43.607-214.990  1.00  0.00      A1    
ATOM     21  OD1 ASP A  26      16.086 -43.593-215.923  1.00  0.00      A1    
ATOM     22  OD2 ASP A  26      17.128 -44.603-214.223  1.00  0.00      A1    
ATOM     23  C   ASP A  26      19.887 -43.177-213.616  1.00  0.00      A1    
ATOM     24  O   ASP A  26      20.771 -42.874-214.348  1.00  0.00      A1    
ATOM     25  N   ASP A  27      19.880 -44.363-212.858  1.00  0.00      A1    
ATOM     26  HN  ASP A  27      19.001 -44.703-212.533  1.00  0.00      A1    
ATOM     27  CA  ASP A  27      20.988 -45.196-212.645  1.00  0.00      A1    
ATOM     28  HA  ASP A  27      21.852 -44.626-212.953  1.00  0.00      A1    
ATOM     29  CB  ASP A  27      20.840 -45.651-211.057  1.00  0.00      A1    
ATOM     30  HB1 ASP A  27      21.919 -45.791-210.831  1.00  0.00      A1    
ATOM     31  HB2 ASP A  27      20.551 -44.764-210.455  1.00  0.00      A1    
ATOM     32  CG  ASP A  27      19.983 -46.847-210.685  1.00  0.00      A1    
ATOM     33  OD1 ASP A  27      20.487 -47.652-209.828  1.00  0.00      A1    
ATOM     34  OD2 ASP A  27      18.826 -47.126-211.154  1.00  0.00      A1    
ATOM     35  C   ASP A  27      20.843 -46.457-213.479  1.00  0.00      A1    
ATOM     36  O   ASP A  27      21.757 -47.311-213.459  1.00  0.00      A1    
ATOM     37  N   LYS A  28      19.835 -46.617-214.336  1.00  0.00      A1    
ATOM     38  HN  LYS A  28      19.018 -46.045-214.335  1.00  0.00      A1    
ATOM     39  CA  LYS A  28      19.720 -47.739-215.246  1.00  0.00      A1    
ATOM     40  HA  LYS A  28      19.689 -48.670-214.698  1.00  0.00      A1    
ATOM     41  CB  LYS A  28      18.368 -47.649-216.077  1.00  0.00      A1    
ATOM     42  HB1 LYS A  28      18.130 -46.568-216.179  1.00  0.00      A1    
ATOM     43  HB2 LYS A  28      18.318 -48.060-217.108  1.00  0.00      A1    
ATOM     44  CG  LYS A  28      17.252 -48.341-215.260  1.00  0.00      A1    
ATOM     45  HG1 LYS A  28      17.791 -49.157-214.733  1.00  0.00      A1    
ATOM     46  HG2 LYS A  28      16.781 -47.668-214.512  1.00  0.00      A1    
ATOM     47  CD  LYS A  28      16.176 -49.044-216.077  1.00  0.00      A1    
ATOM     48  HD1 LYS A  28      15.590 -48.153-216.390  1.00  0.00      A1    
ATOM     49  HD2 LYS A  28      16.567 -49.470-217.026  1.00  0.00      A1    
ATOM     50  CE  LYS A  28      15.261 -49.939-215.238  1.00  0.00      A1    
ATOM     51  HE1 LYS A  28      14.692 -49.415-214.440  1.00  0.00      A1    
ATOM     52  HE2 LYS A  28      14.523 -50.379-215.942  1.00  0.00      A1    
ATOM     53  NZ  LYS A  28      16.076 -51.039-214.713  1.00  0.00      A1    
ATOM     54  HZ1 LYS A  28      15.542 -51.868-214.384  1.00  0.00      A1    
ATOM     55  HZ2 LYS A  28      16.791 -51.386-215.384  1.00  0.00      A1    
ATOM     56  HZ3 LYS A  28      16.653 -50.611-213.961  1.00  0.00      A1    
ATOM     57  C   LYS A  28      20.786 -47.838-216.329  1.00  0.00      A1    
ATOM     58  O   LYS A  28      21.402 -46.815-216.807  1.00  0.00      A1    
ATOM     59  N   GLN A  29      21.170 -49.085-216.652  1.00  0.00      A1    
ATOM     60  HN  GLN A  29      20.817 -49.890-216.180  1.00  0.00      A1    
ATOM     61  CA  GLN A  29      21.980 -49.342-217.896  1.00  0.00      A1    
ATOM     62  HA  GLN A  29      22.821 -48.665-217.910  1.00  0.00      A1    
ATOM     63  CB  GLN A  29      22.438 -50.849-217.913  1.00  0.00      A1    
ATOM     64  HB1 GLN A  29      21.534 -51.384-217.550  1.00  0.00      A1    
ATOM     65  HB2 GLN A  29      22.704 -51.180-218.940  1.00  0.00      A1    
ATOM     66  CG  GLN A  29      23.651 -51.348-217.031  1.00  0.00      A1    
ATOM     67  HG1 GLN A  29      23.588 -52.421-216.748  1.00  0.00      A1    
ATOM     68  HG2 GLN A  29      24.509 -51.381-217.735  1.00  0.00      A1    
ATOM     69  CD  GLN A  29      24.082 -50.660-215.722  1.00  0.00      A1    
ATOM     70  OE1 GLN A  29      24.614 -49.524-215.724  1.00  0.00      A1    
ATOM     71  NE2 GLN A  29      23.963 -51.394-214.623  1.00  0.00      A1    
ATOM     72 HE21 GLN A  29      24.042 -50.884-213.766  1.00  0.00      A1    
ATOM     73 HE22 GLN A  29      23.847 -52.387-214.643  1.00  0.00      A1    
ATOM     74  C   GLN A  29      21.242 -49.007-219.198  1.00  0.00      A1    
ATOM     75  O   GLN A  29      20.008 -49.108-219.221  1.00  0.00      A1    
ATOM     76  N   ALA A  30      21.896 -48.560-220.305  1.00  0.00      A1    
ATOM     77  HN  ALA A  30      22.882 -48.514-220.163  1.00  0.00      A1    
ATOM     78  CA  ALA A  30      21.417 -48.522-221.665  1.00  0.00      A1    
ATOM     79  HA  ALA A  30      20.831 -47.618-221.749  1.00  0.00      A1    
ATOM     80  CB  ALA A  30      22.647 -48.419-222.617  1.00  0.00      A1    
ATOM     81  HB1 ALA A  30      23.329 -47.601-222.301  1.00  0.00      A1    
ATOM     82  HB2 ALA A  30      23.205 -49.372-222.494  1.00  0.00      A1    
ATOM     83  HB3 ALA A  30      22.427 -48.241-223.691  1.00  0.00      A1    
ATOM     84  C   ALA A  30      20.516 -49.673-222.059  1.00  0.00      A1    
ATOM     85  O   ALA A  30      20.816 -50.840-221.778  1.00  0.00      A1    
ATOM     86  N   GLN A  31      19.341 -49.412-222.681  1.00  0.00      A1    
ATOM     87  HN  GLN A  31      19.048 -48.460-222.651  1.00  0.00      A1    
ATOM     88  CA  GLN A  31      18.373 -50.420-222.976  1.00  0.00      A1    
ATOM     89  HA  GLN A  31      18.559 -51.407-222.580  1.00  0.00      A1    
ATOM     90  CB  GLN A  31      16.960 -50.024-222.378  1.00  0.00      A1    
ATOM     91  HB1 GLN A  31      16.736 -49.031-222.822  1.00  0.00      A1    
ATOM     92  HB2 GLN A  31      16.158 -50.689-222.764  1.00  0.00      A1    
ATOM     93  CG  GLN A  31      16.902 -49.999-220.834  1.00  0.00      A1    
ATOM     94  HG1 GLN A  31      17.611 -49.261-220.401  1.00  0.00      A1    
ATOM     95  HG2 GLN A  31      15.868 -49.717-220.540  1.00  0.00      A1    
ATOM     96  CD  GLN A  31      17.296 -51.351-220.168  1.00  0.00      A1    
ATOM     97  OE1 GLN A  31      16.728 -52.375-220.567  1.00  0.00      A1    
ATOM     98  NE2 GLN A  31      18.207 -51.330-219.182  1.00  0.00      A1    
ATOM     99 HE21 GLN A  31      18.488 -52.210-218.801  1.00  0.00      A1    
ATOM    100 HE22 GLN A  31      18.708 -50.479-219.023  1.00  0.00      A1    
ATOM    101  C   GLN A  31      18.348 -50.544-224.472  1.00  0.00      A1    
ATOM    102  O   GLN A  31      17.805 -51.485-224.991  1.00  0.00      A1    
ATOM    103  N   GLN A  32      18.944 -49.609-225.163  1.00  0.00      A1    
ATOM    104  HN  GLN A  32      19.163 -48.795-224.630  1.00  0.00      A1    
ATOM    105  CA  GLN A  32      18.949 -49.498-226.606  1.00  0.00      A1    
ATOM    106  HA  GLN A  32      18.332 -50.277-227.030  1.00  0.00      A1    
ATOM    107  CB  GLN A  32      18.357 -48.142-226.964  1.00  0.00      A1    
ATOM    108  HB1 GLN A  32      18.852 -47.392-226.311  1.00  0.00      A1    
ATOM    109  HB2 GLN A  32      18.515 -47.887-228.034  1.00  0.00      A1    
ATOM    110  CG  GLN A  32      16.857 -48.071-226.725  1.00  0.00      A1    
ATOM    111  HG1 GLN A  32      16.656 -48.255-225.648  1.00  0.00      A1    
ATOM    112  HG2 GLN A  32      16.451 -47.113-227.113  1.00  0.00      A1    
ATOM    113  CD  GLN A  32      16.028 -49.161-227.447  1.00  0.00      A1    
ATOM    114  OE1 GLN A  32      16.514 -49.914-228.299  1.00  0.00      A1    
ATOM    115  NE2 GLN A  32      14.704 -49.149-227.265  1.00  0.00      A1    
ATOM    116 HE21 GLN A  32      14.117 -49.856-227.660  1.00  0.00      A1    
ATOM    117 HE22 GLN A  32      14.391 -48.318-226.805  1.00  0.00      A1    
ATOM    118  C   GLN A  32      20.276 -49.701-227.341  1.00  0.00      A1    
ATOM    119  O   GLN A  32      20.509 -49.378-228.485  1.00  0.00      A1    
ATOM    120  N   GLY A  33      21.207 -50.509-226.743  1.00  0.00      A1    
ATOM    121  HN  GLY A  33      20.943 -50.888-225.859  1.00  0.00      A1    
ATOM    122  CA  GLY A  33      22.398 -50.952-227.390  1.00  0.00      A1    
ATOM    123  HA1 GLY A  33      22.053 -51.589-228.191  1.00  0.00      A1    
ATOM    124  HA2 GLY A  33      23.008 -51.449-226.650  1.00  0.00      A1    
ATOM    125  C   GLY A  33      23.372 -49.944-227.938  1.00  0.00      A1    
ATOM    126  O   GLY A  33      23.543 -48.739-227.560  1.00  0.00      A1    
ATOM    127  N   GLY A  34      24.258 -50.432-228.831  1.00  0.00      A1    
ATOM    128  HN  GLY A  34      24.079 -51.315-229.258  1.00  0.00      A1    
ATOM    129  CA  GLY A  34      25.241 -49.750-229.669  1.00  0.00      A1    
ATOM    130  HA1 GLY A  34      24.643 -49.012-230.184  1.00  0.00      A1    
ATOM    131  HA2 GLY A  34      25.787 -50.447-230.288  1.00  0.00      A1    
ATOM    132  C   GLY A  34      26.397 -49.032-228.929  1.00  0.00      A1    
ATOM    133  O   GLY A  34      26.548 -49.260-227.768  1.00  0.00      A1    
ATOM    134  N   GLN A  35      27.266 -48.324-229.664  1.00  0.00      A1    
ATOM    135  HN  GLN A  35      28.060 -47.982-229.167  1.00  0.00      A1    
ATOM    136  CA  GLN A  35      27.121 -48.008-231.097  1.00  0.00      A1    
ATOM    137  HA  GLN A  35      26.601 -48.704-231.738  1.00  0.00      A1    
ATOM    138  CB  GLN A  35      28.536 -47.704-231.691  1.00  0.00      A1    
ATOM    139  HB1 GLN A  35      28.489 -47.287-232.719  1.00  0.00      A1    
ATOM    140  HB2 GLN A  35      28.993 -46.885-231.096  1.00  0.00      A1    
ATOM    141  CG  GLN A  35      29.521 -48.858-231.733  1.00  0.00      A1    
ATOM    142  HG1 GLN A  35      30.358 -48.695-232.445  1.00  0.00      A1    
ATOM    143  HG2 GLN A  35      29.937 -48.866-230.703  1.00  0.00      A1    
ATOM    144  CD  GLN A  35      28.930 -50.231-231.972  1.00  0.00      A1    
ATOM    145  OE1 GLN A  35      29.023 -51.018-231.017  1.00  0.00      A1    
ATOM    146  NE2 GLN A  35      28.360 -50.571-233.087  1.00  0.00      A1    
ATOM    147 HE21 GLN A  35      28.449 -49.973-233.883  1.00  0.00      A1    
ATOM    148 HE22 GLN A  35      27.851 -51.430-233.152  1.00  0.00      A1    
ATOM    149  C   GLN A  35      26.302 -46.713-231.148  1.00  0.00      A1    
ATOM    150  O   GLN A  35      25.301 -46.597-231.896  1.00  0.00      A1    
ATOM    151  N   GLN A  36      26.609 -45.676-230.340  1.00  0.00      A1    
ATOM    152  HN  GLN A  36      27.315 -45.776-229.644  1.00  0.00      A1    
ATOM    153  CA  GLN A  36      25.764 -44.511-230.330  1.00  0.00      A1    
ATOM    154  HA  GLN A  36      24.941 -44.639-231.017  1.00  0.00      A1    
ATOM    155  CB  GLN A  36      25.204 -44.218-228.906  1.00  0.00      A1    
ATOM    156  HB1 GLN A  36      24.489 -43.371-228.831  1.00  0.00      A1    
ATOM    157  HB2 GLN A  36      26.134 -44.041-228.325  1.00  0.00      A1    
ATOM    158  CG  GLN A  36      24.497 -45.437-228.312  1.00  0.00      A1    
ATOM    159  HG1 GLN A  36      24.936 -46.372-228.719  1.00  0.00      A1    
ATOM    160  HG2 GLN A  36      24.479 -45.339-227.205  1.00  0.00      A1    
ATOM    161  CD  GLN A  36      22.967 -45.389-228.749  1.00  0.00      A1    
ATOM    162  OE1 GLN A  36      22.423 -44.366-229.096  1.00  0.00      A1    
ATOM    163  NE2 GLN A  36      22.222 -46.481-228.696  1.00  0.00      A1    
ATOM    164 HE21 GLN A  36      22.549 -47.325-228.271  1.00  0.00      A1    
ATOM    165 HE22 GLN A  36      21.303 -46.380-229.076  1.00  0.00      A1    
ATOM    166  C   GLN A  36      26.632 -43.436-230.817  1.00  0.00      A1    
ATOM    167  O   GLN A  36      27.644 -43.036-230.214  1.00  0.00      A1    
ATOM    168  N   MET A  37      26.271 -42.985-231.972  1.00  0.00      A1    
ATOM    169  HN  MET A  37      25.537 -43.424-232.484  1.00  0.00      A1    
ATOM    170  CA  MET A  37      26.796 -41.807-232.659  1.00  0.00      A1    
ATOM    171  HA  MET A  37      27.636 -41.479-232.064  1.00  0.00      A1    
ATOM    172  CB  MET A  37      27.094 -42.230-234.141  1.00  0.00      A1    
ATOM    173  HB1 MET A  37      26.132 -42.625-234.531  1.00  0.00      A1    
ATOM    174  HB2 MET A  37      27.429 -41.315-234.674  1.00  0.00      A1    
ATOM    175  CG  MET A  37      28.105 -43.356-234.287  1.00  0.00      A1    
ATOM    176  HG1 MET A  37      27.624 -44.185-233.726  1.00  0.00      A1    
ATOM    177  HG2 MET A  37      28.148 -43.688-235.346  1.00  0.00      A1    
ATOM    178  SD  MET A  37      29.798 -42.879-233.722  1.00  0.00      A1    
ATOM    179  CE  MET A  37      30.390 -44.513-234.117  1.00  0.00      A1    
ATOM    180  HE1 MET A  37      31.382 -44.747-233.674  1.00  0.00      A1    
ATOM    181  HE2 MET A  37      29.597 -45.209-233.771  1.00  0.00      A1    
ATOM    182  HE3 MET A  37      30.452 -44.770-235.196  1.00  0.00      A1    
ATOM    183  C   MET A  37      25.778 -40.651-232.678  1.00  0.00      A1    
ATOM    184  O   MET A  37      24.545 -40.873-232.563  1.00  0.00      A1    
ATOM    185  N   PRO A  38      26.145 -39.357-232.879  1.00  0.00      A1    
ATOM    186  CD  PRO A  38      25.116 -38.395-233.154  1.00  0.00      A1    
ATOM    187  HD1 PRO A  38      24.506 -38.213-232.243  1.00  0.00      A1    
ATOM    188  HD2 PRO A  38      24.458 -38.747-233.977  1.00  0.00      A1    
ATOM    189  CA  PRO A  38      27.476 -38.729-232.740  1.00  0.00      A1    
ATOM    190  HA  PRO A  38      28.049 -38.917-233.636  1.00  0.00      A1    
ATOM    191  CB  PRO A  38      27.096 -37.256-232.647  1.00  0.00      A1    
ATOM    192  HB1 PRO A  38      26.700 -37.038-231.632  1.00  0.00      A1    
ATOM    193  HB2 PRO A  38      27.925 -36.546-232.854  1.00  0.00      A1    
ATOM    194  CG  PRO A  38      25.887 -37.073-233.592  1.00  0.00      A1    
ATOM    195  HG1 PRO A  38      25.328 -36.123-233.454  1.00  0.00      A1    
ATOM    196  HG2 PRO A  38      26.224 -37.159-234.647  1.00  0.00      A1    
ATOM    197  C   PRO A  38      28.529 -39.176-231.690  1.00  0.00      A1    
ATOM    198  O   PRO A  38      28.143 -39.343-230.507  1.00  0.00      A1    
ATOM    199  N   ALA A  39      29.790 -39.432-232.123  1.00  0.00      A1    
ATOM    200  HN  ALA A  39      30.078 -39.133-233.030  1.00  0.00      A1    
ATOM    201  CA  ALA A  39      30.870 -39.544-231.191  1.00  0.00      A1    
ATOM    202  HA  ALA A  39      30.780 -40.510-230.716  1.00  0.00      A1    
ATOM    203  CB  ALA A  39      32.155 -39.484-231.951  1.00  0.00      A1    
ATOM    204  HB1 ALA A  39      32.399 -38.461-232.306  1.00  0.00      A1    
ATOM    205  HB2 ALA A  39      32.983 -39.947-231.372  1.00  0.00      A1    
ATOM    206  HB3 ALA A  39      32.045 -40.141-232.840  1.00  0.00      A1    
ATOM    207  C   ALA A  39      30.896 -38.631-229.993  1.00  0.00      A1    
ATOM    208  O   ALA A  39      30.525 -37.466-230.197  1.00  0.00      A1    
ATOM    209  N   VAL A  40      31.260 -39.095-228.775  1.00  0.00      A1    
ATOM    210  HN  VAL A  40      31.637 -40.016-228.728  1.00  0.00      A1    
ATOM    211  CA  VAL A  40      30.981 -38.326-227.557  1.00  0.00      A1    
ATOM    212  HA  VAL A  40      30.109 -37.732-227.788  1.00  0.00      A1    
ATOM    213  CB  VAL A  40      30.643 -39.363-226.528  1.00  0.00      A1    
ATOM    214  HB  VAL A  40      29.733 -39.886-226.891  1.00  0.00      A1    
ATOM    215  CG1 VAL A  40      31.780 -40.429-226.252  1.00  0.00      A1    
ATOM    216 HG11 VAL A  40      31.580 -41.036-225.343  1.00  0.00      A1    
ATOM    217 HG12 VAL A  40      31.877 -41.081-227.147  1.00  0.00      A1    
ATOM    218 HG13 VAL A  40      32.673 -39.804-226.038  1.00  0.00      A1    
ATOM    219  CG2 VAL A  40      30.182 -38.812-225.110  1.00  0.00      A1    
ATOM    220 HG21 VAL A  40      31.085 -38.387-224.622  1.00  0.00      A1    
ATOM    221 HG22 VAL A  40      29.303 -38.135-225.069  1.00  0.00      A1    
ATOM    222 HG23 VAL A  40      29.969 -39.648-224.410  1.00  0.00      A1    
ATOM    223  C   VAL A  40      32.088 -37.419-227.147  1.00  0.00      A1    
ATOM    224  O   VAL A  40      33.283 -37.725-227.281  1.00  0.00      A1    
ATOM    225  N   GLY A  41      31.721 -36.250-226.566  1.00  0.00      A1    
ATOM    226  HN  GLY A  41      30.767 -35.981-226.450  1.00  0.00      A1    
ATOM    227  CA  GLY A  41      32.734 -35.338-226.088  1.00  0.00      A1    
ATOM    228  HA1 GLY A  41      33.594 -35.358-226.740  1.00  0.00      A1    
ATOM    229  HA2 GLY A  41      32.266 -34.364-226.089  1.00  0.00      A1    
ATOM    230  C   GLY A  41      33.296 -35.646-224.739  1.00  0.00      A1    
ATOM    231  O   GLY A  41      32.583 -35.515-223.714  1.00  0.00      A1    
ATOM    232  N   VAL A  42      34.570 -35.982-224.656  1.00  0.00      A1    
ATOM    233  HN  VAL A  42      35.086 -36.078-225.504  1.00  0.00      A1    
ATOM    234  CA  VAL A  42      35.343 -36.380-223.438  1.00  0.00      A1    
ATOM    235  HA  VAL A  42      34.733 -36.341-222.547  1.00  0.00      A1    
ATOM    236  CB  VAL A  42      36.037 -37.720-223.460  1.00  0.00      A1    
ATOM    237  HB  VAL A  42      36.735 -37.823-222.602  1.00  0.00      A1    
ATOM    238  CG1 VAL A  42      35.000 -38.796-223.412  1.00  0.00      A1    
ATOM    239 HG11 VAL A  42      34.360 -38.674-224.312  1.00  0.00      A1    
ATOM    240 HG12 VAL A  42      35.378 -39.817-223.190  1.00  0.00      A1    
ATOM    241 HG13 VAL A  42      34.416 -38.609-222.485  1.00  0.00      A1    
ATOM    242  CG2 VAL A  42      37.004 -37.900-224.641  1.00  0.00      A1    
ATOM    243 HG21 VAL A  42      36.519 -37.600-225.594  1.00  0.00      A1    
ATOM    244 HG22 VAL A  42      37.940 -37.329-224.466  1.00  0.00      A1    
ATOM    245 HG23 VAL A  42      37.319 -38.966-224.625  1.00  0.00      A1    
ATOM    246  C   VAL A  42      36.437 -35.322-223.110  1.00  0.00      A1    
ATOM    247  O   VAL A  42      36.806 -34.509-223.952  1.00  0.00      A1    
ATOM    248  N   VAL A  43      36.914 -35.358-221.881  1.00  0.00      A1    
ATOM    249  HN  VAL A  43      36.379 -35.767-221.145  1.00  0.00      A1    
ATOM    250  CA  VAL A  43      38.187 -34.820-221.515  1.00  0.00      A1    
ATOM    251  HA  VAL A  43      38.723 -34.517-222.402  1.00  0.00      A1    
ATOM    252  CB  VAL A  43      38.066 -33.655-220.570  1.00  0.00      A1    
ATOM    253  HB  VAL A  43      37.228 -33.887-219.877  1.00  0.00      A1    
ATOM    254  CG1 VAL A  43      39.342 -33.381-219.696  1.00  0.00      A1    
ATOM    255 HG11 VAL A  43      39.505 -34.177-218.938  1.00  0.00      A1    
ATOM    256 HG12 VAL A  43      40.239 -33.266-220.341  1.00  0.00      A1    
ATOM    257 HG13 VAL A  43      39.123 -32.484-219.078  1.00  0.00      A1    
ATOM    258  CG2 VAL A  43      37.708 -32.415-221.340  1.00  0.00      A1    
ATOM    259 HG21 VAL A  43      38.409 -32.070-222.130  1.00  0.00      A1    
ATOM    260 HG22 VAL A  43      36.779 -32.642-221.906  1.00  0.00      A1    
ATOM    261 HG23 VAL A  43      37.514 -31.487-220.760  1.00  0.00      A1    
ATOM    262  C   VAL A  43      38.974 -35.961-220.870  1.00  0.00      A1    
ATOM    263  O   VAL A  43      38.403 -36.800-220.149  1.00  0.00      A1    
ATOM    264  N   THR A  44      40.280 -36.127-221.235  1.00  0.00      A1    
ATOM    265  HN  THR A  44      40.691 -35.455-221.846  1.00  0.00      A1    
ATOM    266  CA  THR A  44      41.175 -37.189-220.628  1.00  0.00      A1    
ATOM    267  HA  THR A  44      40.623 -38.109-220.507  1.00  0.00      A1    
ATOM    268  CB  THR A  44      42.419 -37.554-221.469  1.00  0.00      A1    
ATOM    269  HB  THR A  44      43.023 -36.640-221.656  1.00  0.00      A1    
ATOM    270  OG1 THR A  44      42.120 -38.142-222.749  1.00  0.00      A1    
ATOM    271  HG1 THR A  44      41.933 -37.426-223.360  1.00  0.00      A1    
ATOM    272  CG2 THR A  44      43.287 -38.522-220.714  1.00  0.00      A1    
ATOM    273 HG21 THR A  44      43.837 -37.923-219.958  1.00  0.00      A1    
ATOM    274 HG22 THR A  44      42.684 -39.360-220.305  1.00  0.00      A1    
ATOM    275 HG23 THR A  44      44.056 -39.065-221.304  1.00  0.00      A1    
ATOM    276  C   THR A  44      41.689 -36.822-219.185  1.00  0.00      A1    
ATOM    277  O   THR A  44      42.217 -35.763-218.969  1.00  0.00      A1    
ATOM    278  N   VAL A  45      41.439 -37.746-218.210  1.00  0.00      A1    
ATOM    279  HN  VAL A  45      41.149 -38.667-218.458  1.00  0.00      A1    
ATOM    280  CA  VAL A  45      41.854 -37.452-216.846  1.00  0.00      A1    
ATOM    281  HA  VAL A  45      41.348 -36.517-216.657  1.00  0.00      A1    
ATOM    282  CB  VAL A  45      41.477 -38.384-215.738  1.00  0.00      A1    
ATOM    283  HB  VAL A  45      41.986 -39.369-215.800  1.00  0.00      A1    
ATOM    284  CG1 VAL A  45      41.800 -37.749-214.401  1.00  0.00      A1    
ATOM    285 HG11 VAL A  45      41.118 -38.173-213.633  1.00  0.00      A1    
ATOM    286 HG12 VAL A  45      42.845 -38.017-214.137  1.00  0.00      A1    
ATOM    287 HG13 VAL A  45      41.764 -36.640-214.438  1.00  0.00      A1    
ATOM    288  CG2 VAL A  45      39.980 -38.577-215.719  1.00  0.00      A1    
ATOM    289 HG21 VAL A  45      39.555 -37.577-215.489  1.00  0.00      A1    
ATOM    290 HG22 VAL A  45      39.488 -38.888-216.666  1.00  0.00      A1    
ATOM    291 HG23 VAL A  45      39.791 -39.345-214.940  1.00  0.00      A1    
ATOM    292  C   VAL A  45      43.462 -37.273-216.732  1.00  0.00      A1    
ATOM    293  O   VAL A  45      44.308 -38.165-217.146  1.00  0.00      A1    
ATOM    294  N   LYS A  46      43.970 -36.210-216.142  1.00  0.00      A1    
ATOM    295  HN  LYS A  46      43.348 -35.465-215.915  1.00  0.00      A1    
ATOM    296  CA  LYS A  46      45.362 -36.105-215.772  1.00  0.00      A1    
ATOM    297  HA  LYS A  46      45.764 -37.064-215.481  1.00  0.00      A1    
ATOM    298  CB  LYS A  46      46.262 -35.608-216.932  1.00  0.00      A1    
ATOM    299  HB1 LYS A  46      47.285 -35.385-216.559  1.00  0.00      A1    
ATOM    300  HB2 LYS A  46      46.366 -36.461-217.636  1.00  0.00      A1    
ATOM    301  CG  LYS A  46      45.654 -34.543-217.816  1.00  0.00      A1    
ATOM    302  HG1 LYS A  46      46.305 -34.489-218.715  1.00  0.00      A1    
ATOM    303  HG2 LYS A  46      44.684 -34.900-218.223  1.00  0.00      A1    
ATOM    304  CD  LYS A  46      45.610 -33.113-217.113  1.00  0.00      A1    
ATOM    305  HD1 LYS A  46      44.905 -33.227-216.262  1.00  0.00      A1    
ATOM    306  HD2 LYS A  46      46.663 -32.966-216.788  1.00  0.00      A1    
ATOM    307  CE  LYS A  46      45.183 -31.989-218.080  1.00  0.00      A1    
ATOM    308  HE1 LYS A  46      46.090 -31.350-218.139  1.00  0.00      A1    
ATOM    309  HE2 LYS A  46      44.861 -32.377-219.069  1.00  0.00      A1    
ATOM    310  NZ  LYS A  46      44.105 -31.190-217.405  1.00  0.00      A1    
ATOM    311  HZ1 LYS A  46      44.322 -30.830-216.453  1.00  0.00      A1    
ATOM    312  HZ2 LYS A  46      44.006 -30.321-217.967  1.00  0.00      A1    
ATOM    313  HZ3 LYS A  46      43.216 -31.728-217.437  1.00  0.00      A1    
ATOM    314  C   LYS A  46      45.456 -35.296-214.486  1.00  0.00      A1    
ATOM    315  O   LYS A  46      44.579 -34.516-214.262  1.00  0.00      A1    
ATOM    316  N   THR A  47      46.484 -35.515-213.715  1.00  0.00      A1    
ATOM    317  HN  THR A  47      47.265 -36.060-214.010  1.00  0.00      A1    
ATOM    318  CA  THR A  47      46.800 -34.735-212.555  1.00  0.00      A1    
ATOM    319  HA  THR A  47      45.894 -34.540-212.001  1.00  0.00      A1    
ATOM    320  CB  THR A  47      47.773 -35.469-211.519  1.00  0.00      A1    
ATOM    321  HB  THR A  47      48.036 -34.710-210.751  1.00  0.00      A1    
ATOM    322  OG1 THR A  47      48.874 -36.049-212.218  1.00  0.00      A1    
ATOM    323  HG1 THR A  47      48.491 -36.814-212.653  1.00  0.00      A1    
ATOM    324  CG2 THR A  47      46.972 -36.553-210.755  1.00  0.00      A1    
ATOM    325 HG21 THR A  47      46.617 -37.283-211.514  1.00  0.00      A1    
ATOM    326 HG22 THR A  47      47.668 -37.102-210.085  1.00  0.00      A1    
ATOM    327 HG23 THR A  47      46.056 -36.157-210.267  1.00  0.00      A1    
ATOM    328  C   THR A  47      47.381 -33.408-212.940  1.00  0.00      A1    
ATOM    329  O   THR A  47      48.072 -33.252-213.962  1.00  0.00      A1    
ATOM    330  N   GLU A  48      47.246 -32.291-212.122  1.00  0.00      A1    
ATOM    331  HN  GLU A  48      46.665 -32.382-211.317  1.00  0.00      A1    
ATOM    332  CA  GLU A  48      47.769 -30.955-212.492  1.00  0.00      A1    
ATOM    333  HA  GLU A  48      48.759 -31.086-212.905  1.00  0.00      A1    
ATOM    334  CB  GLU A  48      46.889 -30.375-213.627  1.00  0.00      A1    
ATOM    335  HB1 GLU A  48      47.442 -29.521-214.074  1.00  0.00      A1    
ATOM    336  HB2 GLU A  48      46.882 -31.093-214.475  1.00  0.00      A1    
ATOM    337  CG  GLU A  48      45.573 -29.863-213.096  1.00  0.00      A1    
ATOM    338  HG1 GLU A  48      45.094 -30.720-212.576  1.00  0.00      A1    
ATOM    339  HG2 GLU A  48      45.535 -28.990-212.410  1.00  0.00      A1    
ATOM    340  CD  GLU A  48      44.618 -29.466-214.228  1.00  0.00      A1    
ATOM    341  OE1 GLU A  48      44.408 -30.367-215.087  1.00  0.00      A1    
ATOM    342  OE2 GLU A  48      44.025 -28.310-214.240  1.00  0.00      A1    
ATOM    343  C   GLU A  48      47.856 -30.117-211.286  1.00  0.00      A1    
ATOM    344  O   GLU A  48      47.338 -30.413-210.216  1.00  0.00      A1    
ATOM    345  N   PRO A  49      48.630 -28.952-211.196  1.00  0.00      A1    
ATOM    346  CD  PRO A  49      49.811 -28.641-211.997  1.00  0.00      A1    
ATOM    347  HD1 PRO A  49      49.344 -28.310-212.949  1.00  0.00      A1    
ATOM    348  HD2 PRO A  49      50.431 -29.537-212.211  1.00  0.00      A1    
ATOM    349  CA  PRO A  49      48.584 -28.018-210.096  1.00  0.00      A1    
ATOM    350  HA  PRO A  49      48.946 -28.460-209.179  1.00  0.00      A1    
ATOM    351  CB  PRO A  49      49.455 -26.817-210.527  1.00  0.00      A1    
ATOM    352  HB1 PRO A  49      48.804 -26.104-211.077  1.00  0.00      A1    
ATOM    353  HB2 PRO A  49      49.804 -26.256-209.633  1.00  0.00      A1    
ATOM    354  CG  PRO A  49      50.503 -27.438-211.376  1.00  0.00      A1    
ATOM    355  HG1 PRO A  49      50.982 -26.784-212.136  1.00  0.00      A1    
ATOM    356  HG2 PRO A  49      51.296 -27.960-210.800  1.00  0.00      A1    
ATOM    357  C   PRO A  49      47.204 -27.542-209.705  1.00  0.00      A1    
ATOM    358  O   PRO A  49      46.350 -27.301-210.621  1.00  0.00      A1    
ATOM    359  N   LEU A  50      46.998 -27.224-208.368  1.00  0.00      A1    
ATOM    360  HN  LEU A  50      47.792 -27.349-207.778  1.00  0.00      A1    
ATOM    361  CA  LEU A  50      45.825 -26.516-207.945  1.00  0.00      A1    
ATOM    362  HA  LEU A  50      44.956 -26.599-208.581  1.00  0.00      A1    
ATOM    363  CB  LEU A  50      45.303 -27.183-206.596  1.00  0.00      A1    
ATOM    364  HB1 LEU A  50      45.088 -28.264-206.736  1.00  0.00      A1    
ATOM    365  HB2 LEU A  50      46.178 -27.162-205.912  1.00  0.00      A1    
ATOM    366  CG  LEU A  50      44.233 -26.411-205.822  1.00  0.00      A1    
ATOM    367  HG  LEU A  50      44.653 -25.423-205.535  1.00  0.00      A1    
ATOM    368  CD1 LEU A  50      42.928 -26.227-206.530  1.00  0.00      A1    
ATOM    369 HD11 LEU A  50      42.244 -25.526-206.005  1.00  0.00      A1    
ATOM    370 HD12 LEU A  50      43.076 -25.724-207.509  1.00  0.00      A1    
ATOM    371 HD13 LEU A  50      42.405 -27.181-206.757  1.00  0.00      A1    
ATOM    372  CD2 LEU A  50      43.972 -27.049-204.459  1.00  0.00      A1    
ATOM    373 HD21 LEU A  50      44.935 -27.025-203.905  1.00  0.00      A1    
ATOM    374 HD22 LEU A  50      43.106 -26.563-203.961  1.00  0.00      A1    
ATOM    375 HD23 LEU A  50      43.724 -28.132-204.452  1.00  0.00      A1    
ATOM    376  C   LEU A  50      46.325 -25.041-207.746  1.00  0.00      A1    
ATOM    377  O   LEU A  50      47.399 -24.859-207.144  1.00  0.00      A1    
ATOM    378  N   GLN A  51      45.541 -24.053-208.278  1.00  0.00      A1    
ATOM    379  HN  GLN A  51      44.655 -24.172-208.719  1.00  0.00      A1    
ATOM    380  CA  GLN A  51      45.855 -22.604-208.264  1.00  0.00      A1    
ATOM    381  HA  GLN A  51      46.927 -22.471-208.270  1.00  0.00      A1    
ATOM    382  CB  GLN A  51      45.403 -21.981-209.655  1.00  0.00      A1    
ATOM    383  HB1 GLN A  51      44.326 -22.207-209.809  1.00  0.00      A1    
ATOM    384  HB2 GLN A  51      45.414 -20.875-209.549  1.00  0.00      A1    
ATOM    385  CG  GLN A  51      46.285 -22.366-210.867  1.00  0.00      A1    
ATOM    386  HG1 GLN A  51      46.090 -23.438-211.085  1.00  0.00      A1    
ATOM    387  HG2 GLN A  51      45.946 -21.784-211.751  1.00  0.00      A1    
ATOM    388  CD  GLN A  51      47.763 -22.149-210.751  1.00  0.00      A1    
ATOM    389  OE1 GLN A  51      48.163 -21.034-210.478  1.00  0.00      A1    
ATOM    390  NE2 GLN A  51      48.562 -23.210-210.648  1.00  0.00      A1    
ATOM    391 HE21 GLN A  51      49.499 -23.135-210.306  1.00  0.00      A1    
ATOM    392 HE22 GLN A  51      48.239 -24.121-210.906  1.00  0.00      A1    
ATOM    393  C   GLN A  51      45.277 -21.712-207.132  1.00  0.00      A1    
ATOM    394  O   GLN A  51      45.951 -20.801-206.595  1.00  0.00      A1    
ATOM    395  N   ILE A  52      43.948 -21.944-206.805  1.00  0.00      A1    
ATOM    396  HN  ILE A  52      43.360 -22.636-207.217  1.00  0.00      A1    
ATOM    397  CA  ILE A  52      43.175 -21.149-205.857  1.00  0.00      A1    
ATOM    398  HA  ILE A  52      43.871 -20.451-205.415  1.00  0.00      A1    
ATOM    399  CB  ILE A  52      42.255 -20.203-206.546  1.00  0.00      A1    
ATOM    400  HB  ILE A  52      41.578 -19.711-205.814  1.00  0.00      A1    
ATOM    401  CG2 ILE A  52      42.918 -19.016-207.255  1.00  0.00      A1    
ATOM    402 HG21 ILE A  52      42.174 -18.365-207.761  1.00  0.00      A1    
ATOM    403 HG22 ILE A  52      43.478 -18.395-206.524  1.00  0.00      A1    
ATOM    404 HG23 ILE A  52      43.574 -19.295-208.108  1.00  0.00      A1    
ATOM    405  CG1 ILE A  52      41.206 -20.928-207.421  1.00  0.00      A1    
ATOM    406 HG11 ILE A  52      41.597 -21.126-208.442  1.00  0.00      A1    
ATOM    407 HG12 ILE A  52      41.008 -21.904-206.928  1.00  0.00      A1    
ATOM    408  CD  ILE A  52      39.905 -20.179-207.596  1.00  0.00      A1    
ATOM    409  HD1 ILE A  52      39.197 -20.727-208.254  1.00  0.00      A1    
ATOM    410  HD2 ILE A  52      39.337 -20.001-206.658  1.00  0.00      A1    
ATOM    411  HD3 ILE A  52      40.030 -19.156-208.012  1.00  0.00      A1    
ATOM    412  C   ILE A  52      42.633 -22.082-204.855  1.00  0.00      A1    
ATOM    413  O   ILE A  52      42.194 -23.184-205.155  1.00  0.00      A1    
ATOM    414  N   THR A  53      42.858 -21.641-203.567  1.00  0.00      A1    
ATOM    415  HN  THR A  53      43.265 -20.777-203.282  1.00  0.00      A1    
ATOM    416  CA  THR A  53      42.347 -22.410-202.465  1.00  0.00      A1    
ATOM    417  HA  THR A  53      42.662 -23.407-202.736  1.00  0.00      A1    
ATOM    418  CB  THR A  53      43.089 -22.179-201.108  1.00  0.00      A1    
ATOM    419  HB  THR A  53      44.126 -21.810-201.257  1.00  0.00      A1    
ATOM    420  OG1 THR A  53      43.289 -23.365-200.369  1.00  0.00      A1    
ATOM    421  HG1 THR A  53      43.792 -23.093-199.599  1.00  0.00      A1    
ATOM    422  CG2 THR A  53      42.309 -21.213-200.153  1.00  0.00      A1    
ATOM    423 HG21 THR A  53      41.265 -21.428-199.838  1.00  0.00      A1    
ATOM    424 HG22 THR A  53      42.940 -21.018-199.259  1.00  0.00      A1    
ATOM    425 HG23 THR A  53      42.259 -20.260-200.722  1.00  0.00      A1    
ATOM    426  C   THR A  53      40.811 -22.528-202.249  1.00  0.00      A1    
ATOM    427  O   THR A  53      40.066 -21.579-202.375  1.00  0.00      A1    
ATOM    428  N   THR A  54      40.269 -23.654-201.808  1.00  0.00      A1    
ATOM    429  HN  THR A  54      40.845 -24.456-201.670  1.00  0.00      A1    
ATOM    430  CA  THR A  54      38.845 -23.914-201.628  1.00  0.00      A1    
ATOM    431  HA  THR A  54      38.350 -23.575-202.527  1.00  0.00      A1    
ATOM    432  CB  THR A  54      38.561 -25.404-201.577  1.00  0.00      A1    
ATOM    433  HB  THR A  54      37.486 -25.667-201.480  1.00  0.00      A1    
ATOM    434  OG1 THR A  54      39.189 -26.048-200.468  1.00  0.00      A1    
ATOM    435  HG1 THR A  54      39.040 -25.538-199.669  1.00  0.00      A1    
ATOM    436  CG2 THR A  54      39.090 -26.160-202.839  1.00  0.00      A1    
ATOM    437 HG21 THR A  54      40.195 -26.266-202.886  1.00  0.00      A1    
ATOM    438 HG22 THR A  54      38.596 -27.137-202.648  1.00  0.00      A1    
ATOM    439 HG23 THR A  54      38.664 -25.698-203.756  1.00  0.00      A1    
ATOM    440  C   THR A  54      38.247 -23.251-200.464  1.00  0.00      A1    
ATOM    441  O   THR A  54      38.784 -23.140-199.368  1.00  0.00      A1    
ATOM    442  N   GLU A  55      36.989 -22.891-200.633  1.00  0.00      A1    
ATOM    443  HN  GLU A  55      36.510 -22.995-201.501  1.00  0.00      A1    
ATOM    444  CA  GLU A  55      36.235 -22.216-199.587  1.00  0.00      A1    
ATOM    445  HA  GLU A  55      36.934 -21.970-198.801  1.00  0.00      A1    
ATOM    446  CB  GLU A  55      35.389 -21.050-200.163  1.00  0.00      A1    
ATOM    447  HB1 GLU A  55      34.552 -21.514-200.726  1.00  0.00      A1    
ATOM    448  HB2 GLU A  55      34.887 -20.383-199.430  1.00  0.00      A1    
ATOM    449  CG  GLU A  55      36.238 -20.295-201.240  1.00  0.00      A1    
ATOM    450  HG1 GLU A  55      37.277 -20.217-200.852  1.00  0.00      A1    
ATOM    451  HG2 GLU A  55      36.153 -20.883-202.179  1.00  0.00      A1    
ATOM    452  CD  GLU A  55      35.702 -18.901-201.403  1.00  0.00      A1    
ATOM    453  OE1 GLU A  55      35.167 -18.625-202.505  1.00  0.00      A1    
ATOM    454  OE2 GLU A  55      35.868 -18.054-200.497  1.00  0.00      A1    
ATOM    455  C   GLU A  55      35.316 -23.146-198.961  1.00  0.00      A1    
ATOM    456  O   GLU A  55      34.815 -24.090-199.608  1.00  0.00      A1    
ATOM    457  N   LEU A  56      35.099 -23.035-197.649  1.00  0.00      A1    
ATOM    458  HN  LEU A  56      35.547 -22.256-197.217  1.00  0.00      A1    
ATOM    459  CA  LEU A  56      34.275 -23.908-196.774  1.00  0.00      A1    
ATOM    460  HA  LEU A  56      33.723 -24.617-197.374  1.00  0.00      A1    
ATOM    461  CB  LEU A  56      35.198 -24.634-195.724  1.00  0.00      A1    
ATOM    462  HB1 LEU A  56      35.617 -23.868-195.038  1.00  0.00      A1    
ATOM    463  HB2 LEU A  56      34.531 -25.271-195.105  1.00  0.00      A1    
ATOM    464  CG  LEU A  56      36.354 -25.503-196.330  1.00  0.00      A1    
ATOM    465  HG  LEU A  56      36.385 -25.280-197.418  1.00  0.00      A1    
ATOM    466  CD1 LEU A  56      37.745 -25.211-195.675  1.00  0.00      A1    
ATOM    467 HD11 LEU A  56      37.777 -25.593-194.632  1.00  0.00      A1    
ATOM    468 HD12 LEU A  56      38.535 -25.595-196.356  1.00  0.00      A1    
ATOM    469 HD13 LEU A  56      37.842 -24.110-195.557  1.00  0.00      A1    
ATOM    470  CD2 LEU A  56      36.035 -26.993-196.295  1.00  0.00      A1    
ATOM    471 HD21 LEU A  56      36.077 -27.248-195.215  1.00  0.00      A1    
ATOM    472 HD22 LEU A  56      35.056 -27.278-196.735  1.00  0.00      A1    
ATOM    473 HD23 LEU A  56      36.711 -27.642-196.893  1.00  0.00      A1    
ATOM    474  C   LEU A  56      33.340 -22.991-196.021  1.00  0.00      A1    
ATOM    475  O   LEU A  56      33.834 -22.051-195.450  1.00  0.00      A1    
ATOM    476  N   PRO A  57      32.055 -23.044-195.954  1.00  0.00      A1    
ATOM    477  CD  PRO A  57      31.282 -24.031-196.711  1.00  0.00      A1    
ATOM    478  HD1 PRO A  57      31.243 -24.990-196.151  1.00  0.00      A1    
ATOM    479  HD2 PRO A  57      31.634 -24.159-197.758  1.00  0.00      A1    
ATOM    480  CA  PRO A  57      31.232 -21.962-195.408  1.00  0.00      A1    
ATOM    481  HA  PRO A  57      31.634 -21.024-195.762  1.00  0.00      A1    
ATOM    482  CB  PRO A  57      29.846 -22.112-196.067  1.00  0.00      A1    
ATOM    483  HB1 PRO A  57      28.950 -21.780-195.499  1.00  0.00      A1    
ATOM    484  HB2 PRO A  57      29.762 -21.495-196.987  1.00  0.00      A1    
ATOM    485  CG  PRO A  57      29.812 -23.623-196.540  1.00  0.00      A1    
ATOM    486  HG1 PRO A  57      29.249 -24.237-195.804  1.00  0.00      A1    
ATOM    487  HG2 PRO A  57      29.261 -23.764-197.495  1.00  0.00      A1    
ATOM    488  C   PRO A  57      31.081 -21.997-193.861  1.00  0.00      A1    
ATOM    489  O   PRO A  57      30.844 -23.084-193.392  1.00  0.00      A1    
ATOM    490  N   GLY A  58      31.084 -20.888-193.130  1.00  0.00      A1    
ATOM    491  HN  GLY A  58      31.263 -19.989-193.521  1.00  0.00      A1    
ATOM    492  CA  GLY A  58      30.765 -21.086-191.740  1.00  0.00      A1    
ATOM    493  HA1 GLY A  58      29.996 -21.826-191.577  1.00  0.00      A1    
ATOM    494  HA2 GLY A  58      31.721 -21.345-191.310  1.00  0.00      A1    
ATOM    495  C   GLY A  58      30.203 -19.808-191.181  1.00  0.00      A1    
ATOM    496  O   GLY A  58      30.006 -18.809-191.881  1.00  0.00      A1    
ATOM    497  N   ARG A  59      29.899 -19.812-189.881  1.00  0.00      A1    
ATOM    498  HN  ARG A  59      30.133 -20.575-189.283  1.00  0.00      A1    
ATOM    499  CA  ARG A  59      29.460 -18.605-189.183  1.00  0.00      A1    
ATOM    500  HA  ARG A  59      29.788 -17.733-189.728  1.00  0.00      A1    
ATOM    501  CB  ARG A  59      27.913 -18.604-188.952  1.00  0.00      A1    
ATOM    502  HB1 ARG A  59      27.521 -17.672-188.491  1.00  0.00      A1    
ATOM    503  HB2 ARG A  59      27.590 -18.688-190.012  1.00  0.00      A1    
ATOM    504  CG  ARG A  59      27.470 -19.827-188.147  1.00  0.00      A1    
ATOM    505  HG1 ARG A  59      28.084 -20.678-188.512  1.00  0.00      A1    
ATOM    506  HG2 ARG A  59      27.786 -19.649-187.097  1.00  0.00      A1    
ATOM    507  CD  ARG A  59      25.979 -20.181-188.333  1.00  0.00      A1    
ATOM    508  HD1 ARG A  59      25.366 -19.324-187.978  1.00  0.00      A1    
ATOM    509  HD2 ARG A  59      25.756 -20.454-189.386  1.00  0.00      A1    
ATOM    510  NE  ARG A  59      25.675 -21.304-187.330  1.00  0.00      A1    
ATOM    511  HE  ARG A  59      26.445 -21.873-187.040  1.00  0.00      A1    
ATOM    512  CZ  ARG A  59      24.537 -21.617-186.820  1.00  0.00      A1    
ATOM    513  NH1 ARG A  59      23.389 -21.139-187.199  1.00  0.00      A1    
ATOM    514 HH11 ARG A  59      23.398 -20.725-188.109  1.00  0.00      A1    
ATOM    515 HH12 ARG A  59      22.632 -21.263-186.557  1.00  0.00      A1    
ATOM    516  NH2 ARG A  59      24.458 -22.512-185.932  1.00  0.00      A1    
ATOM    517 HH21 ARG A  59      25.264 -23.075-185.752  1.00  0.00      A1    
ATOM    518 HH22 ARG A  59      23.589 -23.008-185.939  1.00  0.00      A1    
ATOM    519  C   ARG A  59      30.155 -18.454-187.852  1.00  0.00      A1    
ATOM    520  O   ARG A  59      30.613 -19.451-187.288  1.00  0.00      A1    
ATOM    521  N   THR A  60      30.352 -17.153-187.412  1.00  0.00      A1    
ATOM    522  HN  THR A  60      30.112 -16.401-188.021  1.00  0.00      A1    
ATOM    523  CA  THR A  60      31.178 -16.832-186.258  1.00  0.00      A1    
ATOM    524  HA  THR A  60      32.021 -17.506-186.228  1.00  0.00      A1    
ATOM    525  CB  THR A  60      31.779 -15.398-186.213  1.00  0.00      A1    
ATOM    526  HB  THR A  60      32.256 -15.202-185.229  1.00  0.00      A1    
ATOM    527  OG1 THR A  60      30.820 -14.481-186.689  1.00  0.00      A1    
ATOM    528  HG1 THR A  60      31.158 -13.626-186.412  1.00  0.00      A1    
ATOM    529  CG2 THR A  60      32.928 -15.332-187.258  1.00  0.00      A1    
ATOM    530 HG21 THR A  60      33.313 -14.299-187.394  1.00  0.00      A1    
ATOM    531 HG22 THR A  60      33.753 -15.836-186.711  1.00  0.00      A1    
ATOM    532 HG23 THR A  60      32.793 -15.838-188.237  1.00  0.00      A1    
ATOM    533  C   THR A  60      30.436 -16.962-184.963  1.00  0.00      A1    
ATOM    534  O   THR A  60      29.327 -16.605-184.814  1.00  0.00      A1    
ATOM    535  N   SER A  61      31.196 -17.390-183.908  1.00  0.00      A1    
ATOM    536  HN  SER A  61      32.131 -17.734-183.893  1.00  0.00      A1    
ATOM    537  CA  SER A  61      30.562 -17.335-182.595  1.00  0.00      A1    
ATOM    538  HA  SER A  61      29.782 -16.589-182.549  1.00  0.00      A1    
ATOM    539  CB  SER A  61      29.872 -18.731-182.255  1.00  0.00      A1    
ATOM    540  HB1 SER A  61      28.999 -18.805-182.938  1.00  0.00      A1    
ATOM    541  HB2 SER A  61      30.669 -19.493-182.391  1.00  0.00      A1    
ATOM    542  OG  SER A  61      29.364 -18.895-180.953  1.00  0.00      A1    
ATOM    543  HG1 SER A  61      28.525 -19.357-181.027  1.00  0.00      A1    
ATOM    544  C   SER A  61      31.516 -16.909-181.512  1.00  0.00      A1    
ATOM    545  O   SER A  61      32.672 -17.326-181.424  1.00  0.00      A1    
ATOM    546  N   ALA A  62      30.978 -16.118-180.615  1.00  0.00      A1    
ATOM    547  HN  ALA A  62      30.077 -15.732-180.801  1.00  0.00      A1    
ATOM    548  CA  ALA A  62      31.608 -15.751-179.353  1.00  0.00      A1    
ATOM    549  HA  ALA A  62      32.640 -15.461-179.490  1.00  0.00      A1    
ATOM    550  CB  ALA A  62      30.910 -14.575-178.668  1.00  0.00      A1    
ATOM    551  HB1 ALA A  62      30.901 -13.637-179.263  1.00  0.00      A1    
ATOM    552  HB2 ALA A  62      29.866 -14.894-178.460  1.00  0.00      A1    
ATOM    553  HB3 ALA A  62      31.357 -14.449-177.659  1.00  0.00      A1    
ATOM    554  C   ALA A  62      31.614 -16.958-178.419  1.00  0.00      A1    
ATOM    555  O   ALA A  62      30.635 -17.665-178.385  1.00  0.00      A1    
ATOM    556  N   TYR A  63      32.669 -17.161-177.610  1.00  0.00      A1    
ATOM    557  HN  TYR A  63      33.393 -16.478-177.672  1.00  0.00      A1    
ATOM    558  CA  TYR A  63      32.933 -18.282-176.749  1.00  0.00      A1    
ATOM    559  HA  TYR A  63      32.842 -19.178-177.346  1.00  0.00      A1    
ATOM    560  CB  TYR A  63      34.359 -18.166-176.280  1.00  0.00      A1    
ATOM    561  HB1 TYR A  63      35.046 -17.894-177.110  1.00  0.00      A1    
ATOM    562  HB2 TYR A  63      34.586 -17.362-175.547  1.00  0.00      A1    
ATOM    563  CG  TYR A  63      34.845 -19.514-175.771  1.00  0.00      A1    
ATOM    564  CD1 TYR A  63      35.545 -19.620-174.517  1.00  0.00      A1    
ATOM    565  HD1 TYR A  63      35.851 -18.777-173.915  1.00  0.00      A1    
ATOM    566  CE1 TYR A  63      36.061 -20.847-173.990  1.00  0.00      A1    
ATOM    567  HE1 TYR A  63      36.521 -20.896-173.014  1.00  0.00      A1    
ATOM    568  CZ  TYR A  63      35.896 -21.972-174.818  1.00  0.00      A1    
ATOM    569  OH  TYR A  63      36.120 -23.289-174.296  1.00  0.00      A1    
ATOM    570  HH  TYR A  63      36.777 -23.212-173.600  1.00  0.00      A1    
ATOM    571  CD2 TYR A  63      34.681 -20.685-176.455  1.00  0.00      A1    
ATOM    572  HD2 TYR A  63      34.178 -20.594-177.406  1.00  0.00      A1    
ATOM    573  CE2 TYR A  63      35.241 -21.848-176.047  1.00  0.00      A1    
ATOM    574  HE2 TYR A  63      35.045 -22.703-176.678  1.00  0.00      A1    
ATOM    575  C   TYR A  63      31.982 -18.379-175.589  1.00  0.00      A1    
ATOM    576  O   TYR A  63      31.568 -19.498-175.251  1.00  0.00      A1    
ATOM    577  N   ARG A  64      31.586 -17.198-175.077  1.00  0.00      A1    
ATOM    578  HN  ARG A  64      31.742 -16.349-175.577  1.00  0.00      A1    
ATOM    579  CA  ARG A  64      30.882 -17.095-173.767  1.00  0.00      A1    
ATOM    580  HA  ARG A  64      30.082 -17.819-173.736  1.00  0.00      A1    
ATOM    581  CB  ARG A  64      31.882 -17.083-172.570  1.00  0.00      A1    
ATOM    582  HB1 ARG A  64      32.834 -17.560-172.886  1.00  0.00      A1    
ATOM    583  HB2 ARG A  64      32.040 -16.034-172.242  1.00  0.00      A1    
ATOM    584  CG  ARG A  64      31.417 -17.968-171.379  1.00  0.00      A1    
ATOM    585  HG1 ARG A  64      32.307 -18.074-170.722  1.00  0.00      A1    
ATOM    586  HG2 ARG A  64      30.666 -17.463-170.734  1.00  0.00      A1    
ATOM    587  CD  ARG A  64      30.849 -19.402-171.685  1.00  0.00      A1    
ATOM    588  HD1 ARG A  64      29.796 -19.454-172.034  1.00  0.00      A1    
ATOM    589  HD2 ARG A  64      31.461 -19.849-172.498  1.00  0.00      A1    
ATOM    590  NE  ARG A  64      31.138 -20.231-170.432  1.00  0.00      A1    
ATOM    591  HE  ARG A  64      31.065 -19.810-169.527  1.00  0.00      A1    
ATOM    592  CZ  ARG A  64      31.621 -21.421-170.393  1.00  0.00      A1    
ATOM    593  NH1 ARG A  64      31.990 -22.155-171.381  1.00  0.00      A1    
ATOM    594 HH11 ARG A  64      31.846 -21.983-172.355  1.00  0.00      A1    
ATOM    595 HH12 ARG A  64      31.920 -23.149-171.300  1.00  0.00      A1    
ATOM    596  NH2 ARG A  64      31.779 -22.069-169.269  1.00  0.00      A1    
ATOM    597 HH21 ARG A  64      31.492 -21.670-168.398  1.00  0.00      A1    
ATOM    598 HH22 ARG A  64      32.245 -22.953-169.306  1.00  0.00      A1    
ATOM    599  C   ARG A  64      30.071 -15.807-173.821  1.00  0.00      A1    
ATOM    600  O   ARG A  64      30.657 -14.799-174.145  1.00  0.00      A1    
ATOM    601  N   ILE A  65      28.737 -15.914-173.538  1.00  0.00      A1    
ATOM    602  HN  ILE A  65      28.167 -16.694-173.292  1.00  0.00      A1    
ATOM    603  CA  ILE A  65      27.916 -14.781-173.842  1.00  0.00      A1    
ATOM    604  HA  ILE A  65      28.521 -13.897-173.986  1.00  0.00      A1    
ATOM    605  CB  ILE A  65      26.922 -15.064-174.950  1.00  0.00      A1    
ATOM    606  HB  ILE A  65      26.238 -15.929-174.820  1.00  0.00      A1    
ATOM    607  CG2 ILE A  65      26.028 -13.816-175.104  1.00  0.00      A1    
ATOM    608 HG21 ILE A  65      25.330 -13.953-175.958  1.00  0.00      A1    
ATOM    609 HG22 ILE A  65      25.465 -13.682-174.157  1.00  0.00      A1    
ATOM    610 HG23 ILE A  65      26.558 -12.840-175.128  1.00  0.00      A1    
ATOM    611  CG1 ILE A  65      27.621 -15.441-176.308  1.00  0.00      A1    
ATOM    612 HG11 ILE A  65      27.037 -15.013-177.151  1.00  0.00      A1    
ATOM    613 HG12 ILE A  65      28.693 -15.153-176.341  1.00  0.00      A1    
ATOM    614  CD  ILE A  65      27.523 -16.933-176.654  1.00  0.00      A1    
ATOM    615  HD1 ILE A  65      26.470 -17.112-176.962  1.00  0.00      A1    
ATOM    616  HD2 ILE A  65      28.195 -17.073-177.528  1.00  0.00      A1    
ATOM    617  HD3 ILE A  65      27.809 -17.524-175.758  1.00  0.00      A1    
ATOM    618  C   ILE A  65      27.064 -14.610-172.472  1.00  0.00      A1    
ATOM    619  O   ILE A  65      26.416 -15.549-171.986  1.00  0.00      A1    
ATOM    620  N   ALA A  66      27.068 -13.387-171.959  1.00  0.00      A1    
ATOM    621  HN  ALA A  66      27.506 -12.540-172.250  1.00  0.00      A1    
ATOM    622  CA  ALA A  66      26.535 -13.179-170.695  1.00  0.00      A1    
ATOM    623  HA  ALA A  66      25.808 -13.929-170.421  1.00  0.00      A1    
ATOM    624  CB  ALA A  66      27.718 -13.187-169.697  1.00  0.00      A1    
ATOM    625  HB1 ALA A  66      27.413 -12.905-168.667  1.00  0.00      A1    
ATOM    626  HB2 ALA A  66      28.217 -14.180-169.703  1.00  0.00      A1    
ATOM    627  HB3 ALA A  66      28.452 -12.391-169.947  1.00  0.00      A1    
ATOM    628  C   ALA A  66      25.798 -11.778-170.667  1.00  0.00      A1    
ATOM    629  O   ALA A  66      26.450 -10.748-170.832  1.00  0.00      A1    
ATOM    630  N   GLU A  67      24.484 -11.755-170.544  1.00  0.00      A1    
ATOM    631  HN  GLU A  67      24.087 -12.670-170.522  1.00  0.00      A1    
ATOM    632  CA  GLU A  67      23.626 -10.571-170.532  1.00  0.00      A1    
ATOM    633  HA  GLU A  67      23.979  -9.844-171.249  1.00  0.00      A1    
ATOM    634  CB  GLU A  67      22.171 -10.879-170.982  1.00  0.00      A1    
ATOM    635  HB1 GLU A  67      21.624 -11.388-170.160  1.00  0.00      A1    
ATOM    636  HB2 GLU A  67      21.633  -9.932-171.204  1.00  0.00      A1    
ATOM    637  CG  GLU A  67      22.086 -11.728-172.202  1.00  0.00      A1    
ATOM    638  HG1 GLU A  67      22.716 -11.340-173.030  1.00  0.00      A1    
ATOM    639  HG2 GLU A  67      22.462 -12.739-171.935  1.00  0.00      A1    
ATOM    640  CD  GLU A  67      20.692 -11.912-172.915  1.00  0.00      A1    
ATOM    641  OE1 GLU A  67      20.662 -12.875-173.696  1.00  0.00      A1    
ATOM    642  OE2 GLU A  67      19.664 -11.254-172.583  1.00  0.00      A1    
ATOM    643  C   GLU A  67      23.545  -9.993-169.104  1.00  0.00      A1    
ATOM    644  O   GLU A  67      23.554 -10.705-168.132  1.00  0.00      A1    
ATOM    645  N   VAL A  68      23.424  -8.648-168.969  1.00  0.00      A1    
ATOM    646  HN  VAL A  68      23.391  -8.043-169.761  1.00  0.00      A1    
ATOM    647  CA  VAL A  68      23.534  -7.891-167.785  1.00  0.00      A1    
ATOM    648  HA  VAL A  68      23.939  -8.492-166.984  1.00  0.00      A1    
ATOM    649  CB  VAL A  68      24.471  -6.649-168.061  1.00  0.00      A1    
ATOM    650  HB  VAL A  68      24.044  -5.890-168.751  1.00  0.00      A1    
ATOM    651  CG1 VAL A  68      24.748  -5.929-166.695  1.00  0.00      A1    
ATOM    652 HG11 VAL A  68      25.181  -4.924-166.889  1.00  0.00      A1    
ATOM    653 HG12 VAL A  68      23.784  -5.867-166.145  1.00  0.00      A1    
ATOM    654 HG13 VAL A  68      25.481  -6.403-166.008  1.00  0.00      A1    
ATOM    655  CG2 VAL A  68      25.801  -7.092-168.693  1.00  0.00      A1    
ATOM    656 HG21 VAL A  68      26.172  -7.925-168.059  1.00  0.00      A1    
ATOM    657 HG22 VAL A  68      25.620  -7.472-169.721  1.00  0.00      A1    
ATOM    658 HG23 VAL A  68      26.497  -6.226-168.712  1.00  0.00      A1    
ATOM    659  C   VAL A  68      22.147  -7.401-167.416  1.00  0.00      A1    
ATOM    660  O   VAL A  68      21.486  -6.705-168.191  1.00  0.00      A1    
ATOM    661  N   ARG A  69      21.614  -7.709-166.179  1.00  0.00      A1    
ATOM    662  HN  ARG A  69      22.033  -8.386-165.577  1.00  0.00      A1    
ATOM    663  CA  ARG A  69      20.346  -7.190-165.685  1.00  0.00      A1    
ATOM    664  HA  ARG A  69      20.008  -6.359-166.286  1.00  0.00      A1    
ATOM    665  CB  ARG A  69      19.332  -8.309-165.963  1.00  0.00      A1    
ATOM    666  HB1 ARG A  69      19.659  -9.365-165.851  1.00  0.00      A1    
ATOM    667  HB2 ARG A  69      18.435  -8.194-165.318  1.00  0.00      A1    
ATOM    668  CG  ARG A  69      18.699  -8.196-167.367  1.00  0.00      A1    
ATOM    669  HG1 ARG A  69      18.325  -7.177-167.602  1.00  0.00      A1    
ATOM    670  HG2 ARG A  69      19.511  -8.403-168.096  1.00  0.00      A1    
ATOM    671  CD  ARG A  69      17.687  -9.416-167.538  1.00  0.00      A1    
ATOM    672  HD1 ARG A  69      18.075 -10.423-167.273  1.00  0.00      A1    
ATOM    673  HD2 ARG A  69      16.792  -9.267-166.898  1.00  0.00      A1    
ATOM    674  NE  ARG A  69      17.238  -9.515-168.965  1.00  0.00      A1    
ATOM    675  HE  ARG A  69      16.305  -9.183-169.099  1.00  0.00      A1    
ATOM    676  CZ  ARG A  69      17.912 -10.269-169.891  1.00  0.00      A1    
ATOM    677  NH1 ARG A  69      19.113 -10.854-169.851  1.00  0.00      A1    
ATOM    678 HH11 ARG A  69      19.689 -10.777-169.037  1.00  0.00      A1    
ATOM    679 HH12 ARG A  69      19.471 -11.289-170.677  1.00  0.00      A1    
ATOM    680  NH2 ARG A  69      17.324 -10.326-171.095  1.00  0.00      A1    
ATOM    681 HH21 ARG A  69      16.561  -9.704-171.268  1.00  0.00      A1    
ATOM    682 HH22 ARG A  69      17.760 -10.670-171.926  1.00  0.00      A1    
ATOM    683  C   ARG A  69      20.235  -6.757-164.204  1.00  0.00      A1    
ATOM    684  O   ARG A  69      21.012  -7.217-163.426  1.00  0.00      A1    
ATOM    685  N   PRO A  70      19.266  -5.909-163.858  1.00  0.00      A1    
ATOM    686  CD  PRO A  70      18.184  -5.461-164.718  1.00  0.00      A1    
ATOM    687  HD1 PRO A  70      17.554  -6.225-165.222  1.00  0.00      A1    
ATOM    688  HD2 PRO A  70      18.578  -4.694-165.418  1.00  0.00      A1    
ATOM    689  CA  PRO A  70      19.095  -5.458-162.507  1.00  0.00      A1    
ATOM    690  HA  PRO A  70      20.070  -5.211-162.113  1.00  0.00      A1    
ATOM    691  CB  PRO A  70      18.104  -4.301-162.715  1.00  0.00      A1    
ATOM    692  HB1 PRO A  70      17.704  -3.957-161.738  1.00  0.00      A1    
ATOM    693  HB2 PRO A  70      18.614  -3.379-163.067  1.00  0.00      A1    
ATOM    694  CG  PRO A  70      17.161  -4.752-163.824  1.00  0.00      A1    
ATOM    695  HG1 PRO A  70      16.509  -5.625-163.605  1.00  0.00      A1    
ATOM    696  HG2 PRO A  70      16.585  -3.885-164.213  1.00  0.00      A1    
ATOM    697  C   PRO A  70      18.544  -6.558-161.640  1.00  0.00      A1    
ATOM    698  O   PRO A  70      17.568  -7.233-161.943  1.00  0.00      A1    
ATOM    699  N   GLN A  71      19.196  -6.610-160.452  1.00  0.00      A1    
ATOM    700  HN  GLN A  71      20.006  -6.047-160.308  1.00  0.00      A1    
ATOM    701  CA  GLN A  71      18.761  -7.493-159.413  1.00  0.00      A1    
ATOM    702  HA  GLN A  71      17.961  -8.156-159.708  1.00  0.00      A1    
ATOM    703  CB  GLN A  71      19.919  -8.518-158.931  1.00  0.00      A1    
ATOM    704  HB1 GLN A  71      20.818  -7.915-158.680  1.00  0.00      A1    
ATOM    705  HB2 GLN A  71      19.557  -8.915-157.959  1.00  0.00      A1    
ATOM    706  CG  GLN A  71      20.355  -9.647-159.865  1.00  0.00      A1    
ATOM    707  HG1 GLN A  71      20.712  -9.159-160.797  1.00  0.00      A1    
ATOM    708  HG2 GLN A  71      21.060 -10.277-159.282  1.00  0.00      A1    
ATOM    709  CD  GLN A  71      19.134 -10.515-160.352  1.00  0.00      A1    
ATOM    710  OE1 GLN A  71      19.214 -10.766-161.544  1.00  0.00      A1    
ATOM    711  NE2 GLN A  71      18.043 -10.775-159.554  1.00  0.00      A1    
ATOM    712 HE21 GLN A  71      17.292 -11.413-159.722  1.00  0.00      A1    
ATOM    713 HE22 GLN A  71      18.066 -10.422-158.618  1.00  0.00      A1    
ATOM    714  C   GLN A  71      18.127  -6.796-158.218  1.00  0.00      A1    
ATOM    715  O   GLN A  71      17.796  -7.339-157.142  1.00  0.00      A1    
ATOM    716  N   VAL A  72      17.931  -5.508-158.466  1.00  0.00      A1    
ATOM    717  HN  VAL A  72      18.313  -5.019-159.246  1.00  0.00      A1    
ATOM    718  CA  VAL A  72      17.123  -4.574-157.691  1.00  0.00      A1    
ATOM    719  HA  VAL A  72      16.325  -5.155-157.252  1.00  0.00      A1    
ATOM    720  CB  VAL A  72      17.930  -3.816-156.659  1.00  0.00      A1    
ATOM    721  HB  VAL A  72      17.304  -3.009-156.220  1.00  0.00      A1    
ATOM    722  CG1 VAL A  72      18.362  -4.656-155.535  1.00  0.00      A1    
ATOM    723 HG11 VAL A  72      17.501  -4.875-154.867  1.00  0.00      A1    
ATOM    724 HG12 VAL A  72      18.923  -5.560-155.854  1.00  0.00      A1    
ATOM    725 HG13 VAL A  72      19.029  -4.276-154.731  1.00  0.00      A1    
ATOM    726  CG2 VAL A  72      19.169  -3.222-157.291  1.00  0.00      A1    
ATOM    727 HG21 VAL A  72      19.815  -3.929-157.854  1.00  0.00      A1    
ATOM    728 HG22 VAL A  72      18.901  -2.392-157.979  1.00  0.00      A1    
ATOM    729 HG23 VAL A  72      19.843  -2.855-156.487  1.00  0.00      A1    
ATOM    730  C   VAL A  72      16.447  -3.668-158.571  1.00  0.00      A1    
ATOM    731  O   VAL A  72      16.934  -3.480-159.654  1.00  0.00      A1    
ATOM    732  N   SER A  73      15.328  -2.938-158.167  1.00  0.00      A1    
ATOM    733  HN  SER A  73      14.868  -3.136-157.305  1.00  0.00      A1    
ATOM    734  CA  SER A  73      14.734  -1.849-158.940  1.00  0.00      A1    
ATOM    735  HA  SER A  73      14.936  -2.099-159.971  1.00  0.00      A1    
ATOM    736  CB  SER A  73      13.173  -1.925-158.938  1.00  0.00      A1    
ATOM    737  HB1 SER A  73      12.754  -2.895-159.281  1.00  0.00      A1    
ATOM    738  HB2 SER A  73      12.716  -1.603-157.977  1.00  0.00      A1    
ATOM    739  OG  SER A  73      12.770  -0.865-159.826  1.00  0.00      A1    
ATOM    740  HG1 SER A  73      13.301  -0.861-160.626  1.00  0.00      A1    
ATOM    741  C   SER A  73      15.203  -0.528-158.455  1.00  0.00      A1    
ATOM    742  O   SER A  73      14.943  -0.107-157.359  1.00  0.00      A1    
ATOM    743  N   GLY A  74      15.816   0.213-159.439  1.00  0.00      A1    
ATOM    744  HN  GLY A  74      15.902  -0.169-160.356  1.00  0.00      A1    
ATOM    745  CA  GLY A  74      16.250   1.614-159.218  1.00  0.00      A1    
ATOM    746  HA1 GLY A  74      15.418   2.197-158.852  1.00  0.00      A1    
ATOM    747  HA2 GLY A  74      17.113   1.566-158.571  1.00  0.00      A1    
ATOM    748  C   GLY A  74      16.690   2.311-160.526  1.00  0.00      A1    
ATOM    749  O   GLY A  74      16.341   1.902-161.621  1.00  0.00      A1    
ATOM    750  N   ILE A  75      17.375   3.490-160.452  1.00  0.00      A1    
ATOM    751  HN  ILE A  75      17.788   3.758-159.585  1.00  0.00      A1    
ATOM    752  CA  ILE A  75      17.554   4.434-161.482  1.00  0.00      A1    
ATOM    753  HA  ILE A  75      17.031   4.010-162.327  1.00  0.00      A1    
ATOM    754  CB  ILE A  75      17.092   5.825-161.139  1.00  0.00      A1    
ATOM    755  HB  ILE A  75      17.540   6.032-160.143  1.00  0.00      A1    
ATOM    756  CG2 ILE A  75      17.560   6.859-162.211  1.00  0.00      A1    
ATOM    757 HG21 ILE A  75      18.663   6.902-162.332  1.00  0.00      A1    
ATOM    758 HG22 ILE A  75      17.160   6.648-163.226  1.00  0.00      A1    
ATOM    759 HG23 ILE A  75      17.215   7.892-161.993  1.00  0.00      A1    
ATOM    760  CG1 ILE A  75      15.513   5.852-160.901  1.00  0.00      A1    
ATOM    761 HG11 ILE A  75      14.984   5.910-161.876  1.00  0.00      A1    
ATOM    762 HG12 ILE A  75      15.107   4.939-160.415  1.00  0.00      A1    
ATOM    763  CD  ILE A  75      15.124   6.965-159.921  1.00  0.00      A1    
ATOM    764  HD1 ILE A  75      15.300   7.972-160.356  1.00  0.00      A1    
ATOM    765  HD2 ILE A  75      14.042   6.987-159.670  1.00  0.00      A1    
ATOM    766  HD3 ILE A  75      15.646   6.713-158.973  1.00  0.00      A1    
ATOM    767  C   ILE A  75      19.053   4.438-161.896  1.00  0.00      A1    
ATOM    768  O   ILE A  75      19.903   4.719-161.055  1.00  0.00      A1    
ATOM    769  N   ILE A  76      19.475   4.270-163.174  1.00  0.00      A1    
ATOM    770  HN  ILE A  76      18.823   4.002-163.879  1.00  0.00      A1    
ATOM    771  CA  ILE A  76      20.842   4.332-163.583  1.00  0.00      A1    
ATOM    772  HA  ILE A  76      21.468   3.730-162.940  1.00  0.00      A1    
ATOM    773  CB  ILE A  76      21.028   3.836-165.044  1.00  0.00      A1    
ATOM    774  HB  ILE A  76      20.322   4.460-165.631  1.00  0.00      A1    
ATOM    775  CG2 ILE A  76      22.430   4.037-165.616  1.00  0.00      A1    
ATOM    776 HG21 ILE A  76      22.872   5.022-165.354  1.00  0.00      A1    
ATOM    777 HG22 ILE A  76      23.109   3.207-165.322  1.00  0.00      A1    
ATOM    778 HG23 ILE A  76      22.328   4.095-166.720  1.00  0.00      A1    
ATOM    779  CG1 ILE A  76      20.558   2.379-165.352  1.00  0.00      A1    
ATOM    780 HG11 ILE A  76      19.487   2.242-165.088  1.00  0.00      A1    
ATOM    781 HG12 ILE A  76      20.495   2.197-166.446  1.00  0.00      A1    
ATOM    782  CD  ILE A  76      21.309   1.211-164.673  1.00  0.00      A1    
ATOM    783  HD1 ILE A  76      21.622   1.451-163.635  1.00  0.00      A1    
ATOM    784  HD2 ILE A  76      20.934   0.182-164.858  1.00  0.00      A1    
ATOM    785  HD3 ILE A  76      22.305   1.136-165.160  1.00  0.00      A1    
ATOM    786  C   ILE A  76      21.443   5.772-163.321  1.00  0.00      A1    
ATOM    787  O   ILE A  76      20.823   6.731-163.858  1.00  0.00      A1    
ATOM    788  N   LEU A  77      22.545   5.916-162.551  1.00  0.00      A1    
ATOM    789  HN  LEU A  77      22.962   5.088-162.184  1.00  0.00      A1    
ATOM    790  CA  LEU A  77      23.196   7.169-162.191  1.00  0.00      A1    
ATOM    791  HA  LEU A  77      22.540   8.015-162.336  1.00  0.00      A1    
ATOM    792  CB  LEU A  77      23.591   7.166-160.693  1.00  0.00      A1    
ATOM    793  HB1 LEU A  77      22.792   6.627-160.140  1.00  0.00      A1    
ATOM    794  HB2 LEU A  77      24.424   6.443-160.565  1.00  0.00      A1    
ATOM    795  CG  LEU A  77      24.011   8.508-160.063  1.00  0.00      A1    
ATOM    796  HG  LEU A  77      24.761   9.060-160.670  1.00  0.00      A1    
ATOM    797  CD1 LEU A  77      22.817   9.410-159.922  1.00  0.00      A1    
ATOM    798 HD11 LEU A  77      23.136  10.347-159.418  1.00  0.00      A1    
ATOM    799 HD12 LEU A  77      22.462   9.791-160.904  1.00  0.00      A1    
ATOM    800 HD13 LEU A  77      21.919   8.990-159.421  1.00  0.00      A1    
ATOM    801  CD2 LEU A  77      24.650   8.265-158.687  1.00  0.00      A1    
ATOM    802 HD21 LEU A  77      24.040   7.658-157.985  1.00  0.00      A1    
ATOM    803 HD22 LEU A  77      25.657   7.805-158.783  1.00  0.00      A1    
ATOM    804 HD23 LEU A  77      24.665   9.277-158.227  1.00  0.00      A1    
ATOM    805  C   LEU A  77      24.397   7.302-163.030  1.00  0.00      A1    
ATOM    806  O   LEU A  77      24.667   8.409-163.539  1.00  0.00      A1    
ATOM    807  N   LYS A  78      25.287   6.303-163.128  1.00  0.00      A1    
ATOM    808  HN  LYS A  78      25.016   5.351-163.007  1.00  0.00      A1    
ATOM    809  CA  LYS A  78      26.563   6.382-163.870  1.00  0.00      A1    
ATOM    810  HA  LYS A  78      26.307   7.107-164.629  1.00  0.00      A1    
ATOM    811  CB  LYS A  78      27.756   6.597-162.892  1.00  0.00      A1    
ATOM    812  HB1 LYS A  78      27.540   7.497-162.277  1.00  0.00      A1    
ATOM    813  HB2 LYS A  78      27.810   5.688-162.257  1.00  0.00      A1    
ATOM    814  CG  LYS A  78      29.193   6.767-163.479  1.00  0.00      A1    
ATOM    815  HG1 LYS A  78      29.845   6.594-162.596  1.00  0.00      A1    
ATOM    816  HG2 LYS A  78      29.453   5.937-164.171  1.00  0.00      A1    
ATOM    817  CD  LYS A  78      29.350   8.153-164.013  1.00  0.00      A1    
ATOM    818  HD1 LYS A  78      28.415   8.366-164.574  1.00  0.00      A1    
ATOM    819  HD2 LYS A  78      29.349   8.843-163.142  1.00  0.00      A1    
ATOM    820  CE  LYS A  78      30.589   8.357-164.865  1.00  0.00      A1    
ATOM    821  HE1 LYS A  78      30.503   7.578-165.653  1.00  0.00      A1    
ATOM    822  HE2 LYS A  78      30.734   9.356-165.329  1.00  0.00      A1    
ATOM    823  NZ  LYS A  78      31.865   8.008-164.125  1.00  0.00      A1    
ATOM    824  HZ1 LYS A  78      32.717   8.250-164.669  1.00  0.00      A1    
ATOM    825  HZ2 LYS A  78      31.957   8.433-163.181  1.00  0.00      A1    
ATOM    826  HZ3 LYS A  78      31.798   6.989-163.926  1.00  0.00      A1    
ATOM    827  C   LYS A  78      26.742   5.092-164.650  1.00  0.00      A1    
ATOM    828  O   LYS A  78      26.337   3.998-164.228  1.00  0.00      A1    
ATOM    829  N   ARG A  79      27.392   5.256-165.793  1.00  0.00      A1    
ATOM    830  HN  ARG A  79      27.676   6.151-166.130  1.00  0.00      A1    
ATOM    831  CA  ARG A  79      27.824   4.095-166.558  1.00  0.00      A1    
ATOM    832  HA  ARG A  79      27.424   3.194-166.119  1.00  0.00      A1    
ATOM    833  CB  ARG A  79      27.349   4.113-168.102  1.00  0.00      A1    
ATOM    834  HB1 ARG A  79      26.330   3.683-168.215  1.00  0.00      A1    
ATOM    835  HB2 ARG A  79      27.314   5.172-168.434  1.00  0.00      A1    
ATOM    836  CG  ARG A  79      28.293   3.265-169.061  1.00  0.00      A1    
ATOM    837  HG1 ARG A  79      29.308   3.678-169.248  1.00  0.00      A1    
ATOM    838  HG2 ARG A  79      28.334   2.213-168.705  1.00  0.00      A1    
ATOM    839  CD  ARG A  79      27.791   3.012-170.535  1.00  0.00      A1    
ATOM    840  HD1 ARG A  79      28.572   2.455-171.094  1.00  0.00      A1    
ATOM    841  HD2 ARG A  79      27.009   2.227-170.449  1.00  0.00      A1    
ATOM    842  NE  ARG A  79      27.105   4.196-171.159  1.00  0.00      A1    
ATOM    843  HE  ARG A  79      26.133   4.350-170.987  1.00  0.00      A1    
ATOM    844  CZ  ARG A  79      27.734   5.083-171.849  1.00  0.00      A1    
ATOM    845  NH1 ARG A  79      29.059   5.088-171.895  1.00  0.00      A1    
ATOM    846 HH11 ARG A  79      29.607   4.462-171.340  1.00  0.00      A1    
ATOM    847 HH12 ARG A  79      29.468   5.998-171.963  1.00  0.00      A1    
ATOM    848  NH2 ARG A  79      27.135   6.092-172.509  1.00  0.00      A1    
ATOM    849 HH21 ARG A  79      27.601   6.350-173.355  1.00  0.00      A1    
ATOM    850 HH22 ARG A  79      26.138   6.023-172.534  1.00  0.00      A1    
ATOM    851  C   ARG A  79      29.328   3.914-166.508  1.00  0.00      A1    
ATOM    852  O   ARG A  79      30.055   4.808-166.772  1.00  0.00      A1    
ATOM    853  N   ASN A  80      29.802   2.751-166.132  1.00  0.00      A1    
ATOM    854  HN  ASN A  80      29.205   1.952-166.127  1.00  0.00      A1    
ATOM    855  CA  ASN A  80      31.228   2.609-165.672  1.00  0.00      A1    
ATOM    856  HA  ASN A  80      31.611   3.561-165.333  1.00  0.00      A1    
ATOM    857  CB  ASN A  80      31.343   1.774-164.398  1.00  0.00      A1    
ATOM    858  HB1 ASN A  80      30.794   0.824-164.577  1.00  0.00      A1    
ATOM    859  HB2 ASN A  80      32.387   1.734-164.021  1.00  0.00      A1    
ATOM    860  CG  ASN A  80      30.544   2.439-163.291  1.00  0.00      A1    
ATOM    861  OD1 ASN A  80      29.481   2.046-162.798  1.00  0.00      A1    
ATOM    862  ND2 ASN A  80      31.167   3.420-162.671  1.00  0.00      A1    
ATOM    863 HD21 ASN A  80      30.980   3.527-161.694  1.00  0.00      A1    
ATOM    864 HD22 ASN A  80      32.075   3.738-162.943  1.00  0.00      A1    
ATOM    865  C   ASN A  80      32.132   2.153-166.741  1.00  0.00      A1    
ATOM    866  O   ASN A  80      33.349   1.865-166.558  1.00  0.00      A1    
ATOM    867  N   PHE A  81      31.603   2.023-167.926  1.00  0.00      A1    
ATOM    868  HN  PHE A  81      30.611   2.077-168.010  1.00  0.00      A1    
ATOM    869  CA  PHE A  81      32.282   1.684-169.205  1.00  0.00      A1    
ATOM    870  HA  PHE A  81      33.318   1.666-168.902  1.00  0.00      A1    
ATOM    871  CB  PHE A  81      31.985   0.272-169.768  1.00  0.00      A1    
ATOM    872  HB1 PHE A  81      32.636   0.057-170.642  1.00  0.00      A1    
ATOM    873  HB2 PHE A  81      32.229  -0.462-168.971  1.00  0.00      A1    
ATOM    874  CG  PHE A  81      30.495   0.067-170.154  1.00  0.00      A1    
ATOM    875  CD1 PHE A  81      30.101   0.120-171.484  1.00  0.00      A1    
ATOM    876  HD1 PHE A  81      30.702   0.436-172.324  1.00  0.00      A1    
ATOM    877  CE1 PHE A  81      28.834  -0.226-171.945  1.00  0.00      A1    
ATOM    878  HE1 PHE A  81      28.684  -0.235-173.014  1.00  0.00      A1    
ATOM    879  CZ  PHE A  81      27.855  -0.582-170.974  1.00  0.00      A1    
ATOM    880  HZ  PHE A  81      26.810  -0.804-171.133  1.00  0.00      A1    
ATOM    881  CD2 PHE A  81      29.488  -0.166-169.161  1.00  0.00      A1    
ATOM    882  HD2 PHE A  81      29.827  -0.157-168.136  1.00  0.00      A1    
ATOM    883  CE2 PHE A  81      28.182  -0.544-169.576  1.00  0.00      A1    
ATOM    884  HE2 PHE A  81      27.403  -0.670-168.838  1.00  0.00      A1    
ATOM    885  C   PHE A  81      32.106   2.582-170.434  1.00  0.00      A1    
ATOM    886  O   PHE A  81      31.025   3.159-170.607  1.00  0.00      A1    
ATOM    887  N   LYS A  82      33.151   2.849-171.256  1.00  0.00      A1    
ATOM    888  HN  LYS A  82      34.090   2.580-171.055  1.00  0.00      A1    
ATOM    889  CA  LYS A  82      32.860   3.367-172.624  1.00  0.00      A1    
ATOM    890  HA  LYS A  82      32.072   4.085-172.456  1.00  0.00      A1    
ATOM    891  CB  LYS A  82      34.000   4.178-173.254  1.00  0.00      A1    
ATOM    892  HB1 LYS A  82      33.692   4.717-174.176  1.00  0.00      A1    
ATOM    893  HB2 LYS A  82      34.369   4.957-172.553  1.00  0.00      A1    
ATOM    894  CG  LYS A  82      35.173   3.254-173.586  1.00  0.00      A1    
ATOM    895  HG1 LYS A  82      35.422   2.646-172.690  1.00  0.00      A1    
ATOM    896  HG2 LYS A  82      34.887   2.760-174.539  1.00  0.00      A1    
ATOM    897  CD  LYS A  82      36.496   3.926-173.765  1.00  0.00      A1    
ATOM    898  HD1 LYS A  82      36.746   4.299-172.749  1.00  0.00      A1    
ATOM    899  HD2 LYS A  82      37.271   3.155-173.966  1.00  0.00      A1    
ATOM    900  CE  LYS A  82      36.624   5.121-174.732  1.00  0.00      A1    
ATOM    901  HE1 LYS A  82      36.046   5.993-174.356  1.00  0.00      A1    
ATOM    902  HE2 LYS A  82      37.704   5.382-174.698  1.00  0.00      A1    
ATOM    903  NZ  LYS A  82      36.140   4.834-176.132  1.00  0.00      A1    
ATOM    904  HZ1 LYS A  82      36.484   3.918-176.485  1.00  0.00      A1    
ATOM    905  HZ2 LYS A  82      35.100   4.828-176.135  1.00  0.00      A1    
ATOM    906  HZ3 LYS A  82      36.436   5.568-176.807  1.00  0.00      A1    
ATOM    907  C   LYS A  82      32.317   2.262-173.484  1.00  0.00      A1    
ATOM    908  O   LYS A  82      32.679   1.122-173.349  1.00  0.00      A1    
ATOM    909  N   GLU A  83      31.445   2.552-174.427  1.00  0.00      A1    
ATOM    910  HN  GLU A  83      31.171   3.459-174.737  1.00  0.00      A1    
ATOM    911  CA  GLU A  83      30.729   1.548-175.252  1.00  0.00      A1    
ATOM    912  HA  GLU A  83      30.340   0.780-174.600  1.00  0.00      A1    
ATOM    913  CB  GLU A  83      29.554   2.303-175.982  1.00  0.00      A1    
ATOM    914  HB1 GLU A  83      29.805   3.245-176.515  1.00  0.00      A1    
ATOM    915  HB2 GLU A  83      29.134   1.687-176.806  1.00  0.00      A1    
ATOM    916  CG  GLU A  83      28.411   2.692-175.006  1.00  0.00      A1    
ATOM    917  HG1 GLU A  83      28.004   1.805-174.475  1.00  0.00      A1    
ATOM    918  HG2 GLU A  83      28.706   3.458-174.257  1.00  0.00      A1    
ATOM    919  CD  GLU A  83      27.187   3.276-175.763  1.00  0.00      A1    
ATOM    920  OE1 GLU A  83      27.244   4.368-176.340  1.00  0.00      A1    
ATOM    921  OE2 GLU A  83      26.119   2.616-175.723  1.00  0.00      A1    
ATOM    922  C   GLU A  83      31.630   0.902-176.304  1.00  0.00      A1    
ATOM    923  O   GLU A  83      32.652   1.530-176.652  1.00  0.00      A1    
ATOM    924  N   GLY A  84      31.358  -0.399-176.727  1.00  0.00      A1    
ATOM    925  HN  GLY A  84      30.627  -0.702-176.120  1.00  0.00      A1    
ATOM    926  CA  GLY A  84      32.256  -1.208-177.616  1.00  0.00      A1    
ATOM    927  HA1 GLY A  84      31.856  -2.190-177.818  1.00  0.00      A1    
ATOM    928  HA2 GLY A  84      32.365  -0.690-178.557  1.00  0.00      A1    
ATOM    929  C   GLY A  84      33.695  -1.339-177.136  1.00  0.00      A1    
ATOM    930  O   GLY A  84      34.618  -0.972-177.859  1.00  0.00      A1    
ATOM    931  N   SER A  85      33.889  -1.885-175.940  1.00  0.00      A1    
ATOM    932  HN  SER A  85      33.093  -2.272-175.481  1.00  0.00      A1    
ATOM    933  CA  SER A  85      35.192  -1.930-175.341  1.00  0.00      A1    
ATOM    934  HA  SER A  85      36.044  -1.827-175.996  1.00  0.00      A1    
ATOM    935  CB  SER A  85      35.506  -0.883-174.211  1.00  0.00      A1    
ATOM    936  HB1 SER A  85      34.591  -0.699-173.607  1.00  0.00      A1    
ATOM    937  HB2 SER A  85      36.312  -1.261-173.546  1.00  0.00      A1    
ATOM    938  OG  SER A  85      36.018   0.336-174.665  1.00  0.00      A1    
ATOM    939  HG1 SER A  85      35.250   0.771-175.041  1.00  0.00      A1    
ATOM    940  C   SER A  85      35.458  -3.241-174.675  1.00  0.00      A1    
ATOM    941  O   SER A  85      34.617  -4.088-174.611  1.00  0.00      A1    
ATOM    942  N   ASP A  86      36.679  -3.478-174.293  1.00  0.00      A1    
ATOM    943  HN  ASP A  86      37.404  -2.848-174.559  1.00  0.00      A1    
ATOM    944  CA  ASP A  86      37.148  -4.660-173.605  1.00  0.00      A1    
ATOM    945  HA  ASP A  86      36.577  -5.507-173.955  1.00  0.00      A1    
ATOM    946  CB  ASP A  86      38.665  -4.897-173.885  1.00  0.00      A1    
ATOM    947  HB1 ASP A  86      38.989  -5.556-173.052  1.00  0.00      A1    
ATOM    948  HB2 ASP A  86      38.754  -5.327-174.906  1.00  0.00      A1    
ATOM    949  CG  ASP A  86      39.433  -3.684-173.743  1.00  0.00      A1    
ATOM    950  OD1 ASP A  86      39.658  -3.286-172.576  1.00  0.00      A1    
ATOM    951  OD2 ASP A  86      39.712  -2.965-174.732  1.00  0.00      A1    
ATOM    952  C   ASP A  86      36.700  -4.593-172.122  1.00  0.00      A1    
ATOM    953  O   ASP A  86      36.584  -3.538-171.510  1.00  0.00      A1    
ATOM    954  N   ILE A  87      36.336  -5.711-171.428  1.00  0.00      A1    
ATOM    955  HN  ILE A  87      36.429  -6.611-171.846  1.00  0.00      A1    
ATOM    956  CA  ILE A  87      35.912  -5.719-170.111  1.00  0.00      A1    
ATOM    957  HA  ILE A  87      36.360  -4.854-169.644  1.00  0.00      A1    
ATOM    958  CB  ILE A  87      34.327  -5.685-170.104  1.00  0.00      A1    
ATOM    959  HB  ILE A  87      34.057  -4.999-170.935  1.00  0.00      A1    
ATOM    960  CG2 ILE A  87      33.697  -7.035-170.423  1.00  0.00      A1    
ATOM    961 HG21 ILE A  87      32.646  -7.018-170.063  1.00  0.00      A1    
ATOM    962 HG22 ILE A  87      33.826  -7.223-171.510  1.00  0.00      A1    
ATOM    963 HG23 ILE A  87      34.071  -7.859-169.778  1.00  0.00      A1    
ATOM    964  CG1 ILE A  87      33.725  -5.196-168.746  1.00  0.00      A1    
ATOM    965 HG11 ILE A  87      32.633  -5.227-168.949  1.00  0.00      A1    
ATOM    966 HG12 ILE A  87      33.891  -5.838-167.854  1.00  0.00      A1    
ATOM    967  CD  ILE A  87      34.029  -3.796-168.246  1.00  0.00      A1    
ATOM    968  HD1 ILE A  87      35.069  -3.816-167.857  1.00  0.00      A1    
ATOM    969  HD2 ILE A  87      33.849  -3.013-169.014  1.00  0.00      A1    
ATOM    970  HD3 ILE A  87      33.251  -3.595-167.479  1.00  0.00      A1    
ATOM    971  C   ILE A  87      36.418  -6.929-169.316  1.00  0.00      A1    
ATOM    972  O   ILE A  87      36.539  -8.023-169.803  1.00  0.00      A1    
ATOM    973  N   GLU A  88      36.670  -6.817-168.000  1.00  0.00      A1    
ATOM    974  HN  GLU A  88      36.505  -5.920-167.598  1.00  0.00      A1    
ATOM    975  CA  GLU A  88      36.981  -7.898-167.096  1.00  0.00      A1    
ATOM    976  HA  GLU A  88      37.275  -8.783-167.640  1.00  0.00      A1    
ATOM    977  CB  GLU A  88      37.946  -7.390-165.994  1.00  0.00      A1    
ATOM    978  HB1 GLU A  88      37.486  -6.446-165.631  1.00  0.00      A1    
ATOM    979  HB2 GLU A  88      37.934  -8.209-165.244  1.00  0.00      A1    
ATOM    980  CG  GLU A  88      39.368  -7.035-166.461  1.00  0.00      A1    
ATOM    981  HG1 GLU A  88      39.387  -6.297-167.291  1.00  0.00      A1    
ATOM    982  HG2 GLU A  88      39.884  -6.544-165.608  1.00  0.00      A1    
ATOM    983  CD  GLU A  88      40.104  -8.188-166.929  1.00  0.00      A1    
ATOM    984  OE1 GLU A  88      39.627  -9.064-167.733  1.00  0.00      A1    
ATOM    985  OE2 GLU A  88      41.250  -8.362-166.392  1.00  0.00      A1    
ATOM    986  C   GLU A  88      35.794  -8.416-166.419  1.00  0.00      A1    
ATOM    987  O   GLU A  88      34.673  -7.891-166.474  1.00  0.00      A1    
ATOM    988  N   ALA A  89      35.954  -9.580-165.763  1.00  0.00      A1    
ATOM    989  HN  ALA A  89      36.802 -10.099-165.694  1.00  0.00      A1    
ATOM    990  CA  ALA A  89      34.964 -10.158-164.917  1.00  0.00      A1    
ATOM    991  HA  ALA A  89      33.961 -10.179-165.317  1.00  0.00      A1    
ATOM    992  CB  ALA A  89      35.333 -11.644-164.591  1.00  0.00      A1    
ATOM    993  HB1 ALA A  89      34.606 -11.992-163.826  1.00  0.00      A1    
ATOM    994  HB2 ALA A  89      35.171 -12.336-165.445  1.00  0.00      A1    
ATOM    995  HB3 ALA A  89      36.395 -11.672-164.266  1.00  0.00      A1    
ATOM    996  C   ALA A  89      34.800  -9.363-163.494  1.00  0.00      A1    
ATOM    997  O   ALA A  89      35.887  -8.908-163.089  1.00  0.00      A1    
ATOM    998  N   GLY A  90      33.603  -9.148-163.004  1.00  0.00      A1    
ATOM    999  HN  GLY A  90      32.828  -9.428-163.564  1.00  0.00      A1    
ATOM   1000  CA  GLY A  90      33.383  -8.848-161.626  1.00  0.00      A1    
ATOM   1001  HA1 GLY A  90      32.339  -9.023-161.416  1.00  0.00      A1    
ATOM   1002  HA2 GLY A  90      33.972  -9.492-160.990  1.00  0.00      A1    
ATOM   1003  C   GLY A  90      33.690  -7.452-161.333  1.00  0.00      A1    
ATOM   1004  O   GLY A  90      33.888  -7.107-160.176  1.00  0.00      A1    
ATOM   1005  N   VAL A  91      33.600  -6.625-162.411  1.00  0.00      A1    
ATOM   1006  HN  VAL A  91      33.567  -7.101-163.286  1.00  0.00      A1    
ATOM   1007  CA  VAL A  91      33.766  -5.165-162.425  1.00  0.00      A1    
ATOM   1008  HA  VAL A  91      33.899  -4.952-161.375  1.00  0.00      A1    
ATOM   1009  CB  VAL A  91      34.950  -4.641-163.262  1.00  0.00      A1    
ATOM   1010  HB  VAL A  91      35.090  -3.577-162.975  1.00  0.00      A1    
ATOM   1011  CG1 VAL A  91      36.246  -5.352-162.829  1.00  0.00      A1    
ATOM   1012 HG11 VAL A  91      36.416  -5.328-161.731  1.00  0.00      A1    
ATOM   1013 HG12 VAL A  91      36.349  -6.397-163.192  1.00  0.00      A1    
ATOM   1014 HG13 VAL A  91      37.111  -4.935-163.389  1.00  0.00      A1    
ATOM   1015  CG2 VAL A  91      34.861  -4.914-164.797  1.00  0.00      A1    
ATOM   1016 HG21 VAL A  91      34.303  -4.135-165.359  1.00  0.00      A1    
ATOM   1017 HG22 VAL A  91      35.871  -4.897-165.260  1.00  0.00      A1    
ATOM   1018 HG23 VAL A  91      34.344  -5.888-164.927  1.00  0.00      A1    
ATOM   1019  C   VAL A  91      32.441  -4.500-162.677  1.00  0.00      A1    
ATOM   1020  O   VAL A  91      31.551  -5.000-163.356  1.00  0.00      A1    
ATOM   1021  N   SER A  92      32.151  -3.412-161.982  1.00  0.00      A1    
ATOM   1022  HN  SER A  92      32.789  -2.966-161.359  1.00  0.00      A1    
ATOM   1023  CA  SER A  92      30.822  -2.769-162.214  1.00  0.00      A1    
ATOM   1024  HA  SER A  92      30.145  -3.605-162.316  1.00  0.00      A1    
ATOM   1025  CB  SER A  92      30.510  -1.725-161.062  1.00  0.00      A1    
ATOM   1026  HB1 SER A  92      30.445  -2.383-160.170  1.00  0.00      A1    
ATOM   1027  HB2 SER A  92      31.381  -1.042-160.967  1.00  0.00      A1    
ATOM   1028  OG  SER A  92      29.329  -1.017-161.154  1.00  0.00      A1    
ATOM   1029  HG1 SER A  92      29.465  -0.080-160.994  1.00  0.00      A1    
ATOM   1030  C   SER A  92      30.605  -2.118-163.637  1.00  0.00      A1    
ATOM   1031  O   SER A  92      31.517  -1.541-164.269  1.00  0.00      A1    
ATOM   1032  N   LEU A  93      29.397  -2.186-164.195  1.00  0.00      A1    
ATOM   1033  HN  LEU A  93      28.686  -2.723-163.748  1.00  0.00      A1    
ATOM   1034  CA  LEU A  93      29.057  -1.568-165.438  1.00  0.00      A1    
ATOM   1035  HA  LEU A  93      29.945  -1.093-165.827  1.00  0.00      A1    
ATOM   1036  CB  LEU A  93      28.324  -2.584-166.313  1.00  0.00      A1    
ATOM   1037  HB1 LEU A  93      27.312  -2.804-165.911  1.00  0.00      A1    
ATOM   1038  HB2 LEU A  93      28.261  -2.183-167.347  1.00  0.00      A1    
ATOM   1039  CG  LEU A  93      29.163  -3.926-166.381  1.00  0.00      A1    
ATOM   1040  HG  LEU A  93      29.383  -4.304-165.360  1.00  0.00      A1    
ATOM   1041  CD1 LEU A  93      28.364  -5.018-167.070  1.00  0.00      A1    
ATOM   1042 HD11 LEU A  93      27.535  -5.371-166.421  1.00  0.00      A1    
ATOM   1043 HD12 LEU A  93      27.887  -4.708-168.024  1.00  0.00      A1    
ATOM   1044 HD13 LEU A  93      28.896  -5.977-167.246  1.00  0.00      A1    
ATOM   1045  CD2 LEU A  93      30.370  -3.662-167.207  1.00  0.00      A1    
ATOM   1046 HD21 LEU A  93      30.973  -2.828-166.789  1.00  0.00      A1    
ATOM   1047 HD22 LEU A  93      30.992  -4.582-167.251  1.00  0.00      A1    
ATOM   1048 HD23 LEU A  93      30.025  -3.428-168.237  1.00  0.00      A1    
ATOM   1049  C   LEU A  93      28.088  -0.457-165.258  1.00  0.00      A1    
ATOM   1050  O   LEU A  93      28.075   0.437-166.105  1.00  0.00      A1    
ATOM   1051  N   TYR A  94      27.305  -0.424-164.187  1.00  0.00      A1    
ATOM   1052  HN  TYR A  94      27.294  -1.156-163.510  1.00  0.00      A1    
ATOM   1053  CA  TYR A  94      26.354   0.709-163.960  1.00  0.00      A1    
ATOM   1054  HA  TYR A  94      26.804   1.596-164.379  1.00  0.00      A1    
ATOM   1055  CB  TYR A  94      24.848   0.561-164.475  1.00  0.00      A1    
ATOM   1056  HB1 TYR A  94      24.265  -0.209-163.926  1.00  0.00      A1    
ATOM   1057  HB2 TYR A  94      24.198   1.447-164.312  1.00  0.00      A1    
ATOM   1058  CG  TYR A  94      24.825   0.157-165.900  1.00  0.00      A1    
ATOM   1059  CD1 TYR A  94      24.798  -1.199-166.271  1.00  0.00      A1    
ATOM   1060  HD1 TYR A  94      24.882  -1.968-165.518  1.00  0.00      A1    
ATOM   1061  CE1 TYR A  94      24.530  -1.517-167.617  1.00  0.00      A1    
ATOM   1062  HE1 TYR A  94      24.460  -2.548-167.931  1.00  0.00      A1    
ATOM   1063  CZ  TYR A  94      24.427  -0.518-168.580  1.00  0.00      A1    
ATOM   1064  OH  TYR A  94      24.390  -0.870-169.918  1.00  0.00      A1    
ATOM   1065  HH  TYR A  94      24.196  -0.064-170.404  1.00  0.00      A1    
ATOM   1066  CD2 TYR A  94      24.651   1.159-166.894  1.00  0.00      A1    
ATOM   1067  HD2 TYR A  94      24.592   2.196-166.598  1.00  0.00      A1    
ATOM   1068  CE2 TYR A  94      24.544   0.849-168.303  1.00  0.00      A1    
ATOM   1069  HE2 TYR A  94      24.447   1.620-169.052  1.00  0.00      A1    
ATOM   1070  C   TYR A  94      26.141   0.852-162.466  1.00  0.00      A1    
ATOM   1071  O   TYR A  94      25.690   0.011-161.728  1.00  0.00      A1    
ATOM   1072  N   GLN A  95      26.283   2.118-162.041  1.00  0.00      A1    
ATOM   1073  HN  GLN A  95      26.855   2.801-162.490  1.00  0.00      A1    
ATOM   1074  CA  GLN A  95      25.822   2.655-160.733  1.00  0.00      A1    
ATOM   1075  HA  GLN A  95      25.939   1.858-160.013  1.00  0.00      A1    
ATOM   1076  CB  GLN A  95      26.614   3.934-160.189  1.00  0.00      A1    
ATOM   1077  HB1 GLN A  95      27.675   3.622-160.298  1.00  0.00      A1    
ATOM   1078  HB2 GLN A  95      26.453   4.755-160.921  1.00  0.00      A1    
ATOM   1079  CG  GLN A  95      26.269   4.485-158.763  1.00  0.00      A1    
ATOM   1080  HG1 GLN A  95      26.571   5.480-158.372  1.00  0.00      A1    
ATOM   1081  HG2 GLN A  95      25.159   4.500-158.742  1.00  0.00      A1    
ATOM   1082  CD  GLN A  95      26.804   3.424-157.707  1.00  0.00      A1    
ATOM   1083  OE1 GLN A  95      27.948   2.897-157.768  1.00  0.00      A1    
ATOM   1084  NE2 GLN A  95      25.976   3.108-156.722  1.00  0.00      A1    
ATOM   1085 HE21 GLN A  95      26.246   2.454-156.014  1.00  0.00      A1    
ATOM   1086 HE22 GLN A  95      24.993   3.121-156.901  1.00  0.00      A1    
ATOM   1087  C   GLN A  95      24.338   2.839-160.757  1.00  0.00      A1    
ATOM   1088  O   GLN A  95      23.838   3.738-161.383  1.00  0.00      A1    
ATOM   1089  N   ILE A  96      23.559   2.084-159.913  1.00  0.00      A1    
ATOM   1090  HN  ILE A  96      23.945   1.425-159.272  1.00  0.00      A1    
ATOM   1091  CA  ILE A  96      22.244   2.452-159.603  1.00  0.00      A1    
ATOM   1092  HA  ILE A  96      21.844   2.938-160.481  1.00  0.00      A1    
ATOM   1093  CB  ILE A  96      21.432   1.175-159.317  1.00  0.00      A1    
ATOM   1094  HB  ILE A  96      22.100   0.690-158.573  1.00  0.00      A1    
ATOM   1095  CG2 ILE A  96      20.039   1.565-158.651  1.00  0.00      A1    
ATOM   1096 HG21 ILE A  96      20.189   1.973-157.628  1.00  0.00      A1    
ATOM   1097 HG22 ILE A  96      19.504   2.398-159.154  1.00  0.00      A1    
ATOM   1098 HG23 ILE A  96      19.441   0.634-158.548  1.00  0.00      A1    
ATOM   1099  CG1 ILE A  96      21.363   0.121-160.501  1.00  0.00      A1    
ATOM   1100 HG11 ILE A  96      21.352   0.577-161.514  1.00  0.00      A1    
ATOM   1101 HG12 ILE A  96      22.340  -0.400-160.411  1.00  0.00      A1    
ATOM   1102  CD  ILE A  96      20.245  -0.953-160.458  1.00  0.00      A1    
ATOM   1103  HD1 ILE A  96      19.278  -0.430-160.614  1.00  0.00      A1    
ATOM   1104  HD2 ILE A  96      20.219  -1.675-161.303  1.00  0.00      A1    
ATOM   1105  HD3 ILE A  96      20.183  -1.422-159.453  1.00  0.00      A1    
ATOM   1106  C   ILE A  96      22.245   3.452-158.432  1.00  0.00      A1    
ATOM   1107  O   ILE A  96      22.900   3.198-157.456  1.00  0.00      A1    
ATOM   1108  N   ASP A  97      21.479   4.542-158.540  1.00  0.00      A1    
ATOM   1109  HN  ASP A  97      21.078   4.833-159.405  1.00  0.00      A1    
ATOM   1110  CA  ASP A  97      21.405   5.537-157.502  1.00  0.00      A1    
ATOM   1111  HA  ASP A  97      22.405   5.942-157.475  1.00  0.00      A1    
ATOM   1112  CB  ASP A  97      20.317   6.599-157.976  1.00  0.00      A1    
ATOM   1113  HB1 ASP A  97      20.703   7.139-158.868  1.00  0.00      A1    
ATOM   1114  HB2 ASP A  97      19.378   6.072-158.248  1.00  0.00      A1    
ATOM   1115  CG  ASP A  97      19.792   7.696-156.989  1.00  0.00      A1    
ATOM   1116  OD1 ASP A  97      18.820   8.424-157.334  1.00  0.00      A1    
ATOM   1117  OD2 ASP A  97      20.348   7.811-155.894  1.00  0.00      A1    
ATOM   1118  C   ASP A  97      21.112   5.041-156.116  1.00  0.00      A1    
ATOM   1119  O   ASP A  97      19.979   4.615-155.959  1.00  0.00      A1    
ATOM   1120  N   PRO A  98      22.024   5.117-155.091  1.00  0.00      A1    
ATOM   1121  CD  PRO A  98      23.408   5.685-155.202  1.00  0.00      A1    
ATOM   1122  HD1 PRO A  98      23.355   6.794-155.226  1.00  0.00      A1    
ATOM   1123  HD2 PRO A  98      23.790   5.252-156.152  1.00  0.00      A1    
ATOM   1124  CA  PRO A  98      22.048   4.088-154.060  1.00  0.00      A1    
ATOM   1125  HA  PRO A  98      21.462   3.277-154.466  1.00  0.00      A1    
ATOM   1126  CB  PRO A  98      23.535   3.708-153.791  1.00  0.00      A1    
ATOM   1127  HB1 PRO A  98      23.643   3.405-152.727  1.00  0.00      A1    
ATOM   1128  HB2 PRO A  98      23.815   2.811-154.384  1.00  0.00      A1    
ATOM   1129  CG  PRO A  98      24.286   5.041-154.084  1.00  0.00      A1    
ATOM   1130  HG1 PRO A  98      24.215   5.742-153.225  1.00  0.00      A1    
ATOM   1131  HG2 PRO A  98      25.328   5.044-154.468  1.00  0.00      A1    
ATOM   1132  C   PRO A  98      21.363   4.630-152.768  1.00  0.00      A1    
ATOM   1133  O   PRO A  98      21.227   3.825-151.879  1.00  0.00      A1    
ATOM   1134  N   ALA A  99      20.874   5.874-152.770  1.00  0.00      A1    
ATOM   1135  HN  ALA A  99      20.809   6.322-153.659  1.00  0.00      A1    
ATOM   1136  CA  ALA A  99      20.511   6.727-151.632  1.00  0.00      A1    
ATOM   1137  HA  ALA A  99      21.295   6.982-150.934  1.00  0.00      A1    
ATOM   1138  CB  ALA A  99      20.064   8.080-152.278  1.00  0.00      A1    
ATOM   1139  HB1 ALA A  99      19.931   8.864-151.502  1.00  0.00      A1    
ATOM   1140  HB2 ALA A  99      20.846   8.402-152.998  1.00  0.00      A1    
ATOM   1141  HB3 ALA A  99      19.133   8.051-152.884  1.00  0.00      A1    
ATOM   1142  C   ALA A  99      19.346   6.170-150.848  1.00  0.00      A1    
ATOM   1143  O   ALA A  99      19.401   6.175-149.622  1.00  0.00      A1    
ATOM   1144  N   THR A 100      18.308   5.620-151.561  1.00  0.00      A1    
ATOM   1145  HN  THR A 100      18.367   5.465-152.544  1.00  0.00      A1    
ATOM   1146  CA  THR A 100      17.186   4.837-151.018  1.00  0.00      A1    
ATOM   1147  HA  THR A 100      16.601   5.368-150.281  1.00  0.00      A1    
ATOM   1148  CB  THR A 100      16.224   4.413-152.154  1.00  0.00      A1    
ATOM   1149  HB  THR A 100      15.589   3.508-152.039  1.00  0.00      A1    
ATOM   1150  OG1 THR A 100      17.077   4.079-153.280  1.00  0.00      A1    
ATOM   1151  HG1 THR A 100      16.547   3.754-154.012  1.00  0.00      A1    
ATOM   1152  CG2 THR A 100      15.401   5.674-152.533  1.00  0.00      A1    
ATOM   1153 HG21 THR A 100      14.559   5.851-151.830  1.00  0.00      A1    
ATOM   1154 HG22 THR A 100      16.015   6.598-152.474  1.00  0.00      A1    
ATOM   1155 HG23 THR A 100      15.088   5.577-153.595  1.00  0.00      A1    
ATOM   1156  C   THR A 100      17.549   3.545-150.419  1.00  0.00      A1    
ATOM   1157  O   THR A 100      17.121   3.144-149.344  1.00  0.00      A1    
ATOM   1158  N   TYR A 101      18.451   2.836-151.002  1.00  0.00      A1    
ATOM   1159  HN  TYR A 101      18.847   3.069-151.887  1.00  0.00      A1    
ATOM   1160  CA  TYR A 101      18.932   1.552-150.472  1.00  0.00      A1    
ATOM   1161  HA  TYR A 101      18.036   1.075-150.103  1.00  0.00      A1    
ATOM   1162  CB  TYR A 101      19.528   0.572-151.540  1.00  0.00      A1    
ATOM   1163  HB1 TYR A 101      20.297   1.164-152.081  1.00  0.00      A1    
ATOM   1164  HB2 TYR A 101      20.034  -0.317-151.107  1.00  0.00      A1    
ATOM   1165  CG  TYR A 101      18.577   0.023-152.569  1.00  0.00      A1    
ATOM   1166  CD1 TYR A 101      18.191   0.764-153.742  1.00  0.00      A1    
ATOM   1167  HD1 TYR A 101      18.605   1.751-153.883  1.00  0.00      A1    
ATOM   1168  CE1 TYR A 101      17.231   0.296-154.651  1.00  0.00      A1    
ATOM   1169  HE1 TYR A 101      16.919   0.935-155.463  1.00  0.00      A1    
ATOM   1170  CZ  TYR A 101      16.584  -0.888-154.307  1.00  0.00      A1    
ATOM   1171  OH  TYR A 101      15.576  -1.305-155.198  1.00  0.00      A1    
ATOM   1172  HH  TYR A 101      15.311  -0.650-155.847  1.00  0.00      A1    
ATOM   1173  CD2 TYR A 101      18.001  -1.185-152.350  1.00  0.00      A1    
ATOM   1174  HD2 TYR A 101      18.254  -1.902-151.582  1.00  0.00      A1    
ATOM   1175  CE2 TYR A 101      16.988  -1.664-153.188  1.00  0.00      A1    
ATOM   1176  HE2 TYR A 101      16.443  -2.566-152.951  1.00  0.00      A1    
ATOM   1177  C   TYR A 101      19.886   1.674-149.249  1.00  0.00      A1    
ATOM   1178  O   TYR A 101      19.661   0.855-148.294  1.00  0.00      A1    
ATOM   1179  N   GLN A 102      20.781   2.639-149.287  1.00  0.00      A1    
ATOM   1180  HN  GLN A 102      20.914   3.151-150.132  1.00  0.00      A1    
ATOM   1181  CA  GLN A 102      21.497   3.094-148.108  1.00  0.00      A1    
ATOM   1182  HA  GLN A 102      21.792   2.176-147.623  1.00  0.00      A1    
ATOM   1183  CB  GLN A 102      22.711   3.889-148.603  1.00  0.00      A1    
ATOM   1184  HB1 GLN A 102      23.462   3.270-149.140  1.00  0.00      A1    
ATOM   1185  HB2 GLN A 102      22.426   4.689-149.320  1.00  0.00      A1    
ATOM   1186  CG  GLN A 102      23.455   4.634-147.380  1.00  0.00      A1    
ATOM   1187  HG1 GLN A 102      24.206   5.365-147.747  1.00  0.00      A1    
ATOM   1188  HG2 GLN A 102      22.750   5.299-146.837  1.00  0.00      A1    
ATOM   1189  CD  GLN A 102      24.162   3.727-146.393  1.00  0.00      A1    
ATOM   1190  OE1 GLN A 102      24.974   2.946-146.743  1.00  0.00      A1    
ATOM   1191  NE2 GLN A 102      23.687   3.768-145.108  1.00  0.00      A1    
ATOM   1192 HE21 GLN A 102      23.964   3.157-144.367  1.00  0.00      A1    
ATOM   1193 HE22 GLN A 102      22.922   4.353-144.838  1.00  0.00      A1    
ATOM   1194  C   GLN A 102      20.596   3.709-147.012  1.00  0.00      A1    
ATOM   1195  O   GLN A 102      20.898   3.595-145.813  1.00  0.00      A1    
ATOM   1196  N   ALA A 103      19.470   4.413-147.425  1.00  0.00      A1    
ATOM   1197  HN  ALA A 103      19.374   4.719-148.369  1.00  0.00      A1    
ATOM   1198  CA  ALA A 103      18.478   4.828-146.430  1.00  0.00      A1    
ATOM   1199  HA  ALA A 103      19.024   5.336-145.649  1.00  0.00      A1    
ATOM   1200  CB  ALA A 103      17.623   5.917-147.173  1.00  0.00      A1    
ATOM   1201  HB1 ALA A 103      16.812   6.311-146.523  1.00  0.00      A1    
ATOM   1202  HB2 ALA A 103      18.244   6.751-147.564  1.00  0.00      A1    
ATOM   1203  HB3 ALA A 103      17.078   5.416-148.001  1.00  0.00      A1    
ATOM   1204  C   ALA A 103      17.721   3.631-145.875  1.00  0.00      A1    
ATOM   1205  O   ALA A 103      17.468   3.520-144.640  1.00  0.00      A1    
ATOM   1206  N   THR A 104      17.344   2.681-146.664  1.00  0.00      A1    
ATOM   1207  HN  THR A 104      17.514   2.841-147.633  1.00  0.00      A1    
ATOM   1208  CA  THR A 104      16.689   1.420-146.144  1.00  0.00      A1    
ATOM   1209  HA  THR A 104      15.788   1.674-145.607  1.00  0.00      A1    
ATOM   1210  CB  THR A 104      16.286   0.471-147.268  1.00  0.00      A1    
ATOM   1211  HB  THR A 104      17.151   0.448-147.965  1.00  0.00      A1    
ATOM   1212  OG1 THR A 104      15.306   1.123-148.089  1.00  0.00      A1    
ATOM   1213  HG1 THR A 104      15.677   1.925-148.467  1.00  0.00      A1    
ATOM   1214  CG2 THR A 104      15.860  -0.881-146.920  1.00  0.00      A1    
ATOM   1215 HG21 THR A 104      16.565  -1.368-146.212  1.00  0.00      A1    
ATOM   1216 HG22 THR A 104      14.799  -0.929-146.593  1.00  0.00      A1    
ATOM   1217 HG23 THR A 104      15.940  -1.593-147.769  1.00  0.00      A1    
ATOM   1218  C   THR A 104      17.548   0.626-145.247  1.00  0.00      A1    
ATOM   1219  O   THR A 104      17.052   0.172-144.243  1.00  0.00      A1    
ATOM   1220  N   TYR A 105      18.852   0.529-145.556  1.00  0.00      A1    
ATOM   1221  HN  TYR A 105      19.193   0.962-146.387  1.00  0.00      A1    
ATOM   1222  CA  TYR A 105      19.888  -0.126-144.788  1.00  0.00      A1    
ATOM   1223  HA  TYR A 105      19.471  -1.118-144.694  1.00  0.00      A1    
ATOM   1224  CB  TYR A 105      21.127  -0.170-145.633  1.00  0.00      A1    
ATOM   1225  HB1 TYR A 105      20.913  -0.728-146.570  1.00  0.00      A1    
ATOM   1226  HB2 TYR A 105      21.350   0.781-146.163  1.00  0.00      A1    
ATOM   1227  CG  TYR A 105      22.315  -0.794-144.919  1.00  0.00      A1    
ATOM   1228  CD1 TYR A 105      23.517  -0.082-144.933  1.00  0.00      A1    
ATOM   1229  HD1 TYR A 105      23.530   0.805-145.550  1.00  0.00      A1    
ATOM   1230  CE1 TYR A 105      24.706  -0.595-144.209  1.00  0.00      A1    
ATOM   1231  HE1 TYR A 105      25.635  -0.043-144.192  1.00  0.00      A1    
ATOM   1232  CZ  TYR A 105      24.541  -1.773-143.435  1.00  0.00      A1    
ATOM   1233  OH  TYR A 105      25.524  -2.296-142.570  1.00  0.00      A1    
ATOM   1234  HH  TYR A 105      26.357  -1.834-142.694  1.00  0.00      A1    
ATOM   1235  CD2 TYR A 105      22.195  -1.878-144.069  1.00  0.00      A1    
ATOM   1236  HD2 TYR A 105      21.236  -2.374-144.032  1.00  0.00      A1    
ATOM   1237  CE2 TYR A 105      23.245  -2.304-143.270  1.00  0.00      A1    
ATOM   1238  HE2 TYR A 105      23.052  -3.161-142.642  1.00  0.00      A1    
ATOM   1239  C   TYR A 105      20.079   0.515-143.402  1.00  0.00      A1    
ATOM   1240  O   TYR A 105      20.001  -0.214-142.417  1.00  0.00      A1    
ATOM   1241  N   ASP A 106      20.138   1.893-143.314  1.00  0.00      A1    
ATOM   1242  HN  ASP A 106      20.396   2.404-144.130  1.00  0.00      A1    
ATOM   1243  CA  ASP A 106      20.156   2.543-142.007  1.00  0.00      A1    
ATOM   1244  HA  ASP A 106      21.028   2.137-141.515  1.00  0.00      A1    
ATOM   1245  CB  ASP A 106      20.161   4.159-142.239  1.00  0.00      A1    
ATOM   1246  HB1 ASP A 106      19.826   4.367-143.278  1.00  0.00      A1    
ATOM   1247  HB2 ASP A 106      19.423   4.729-141.636  1.00  0.00      A1    
ATOM   1248  CG  ASP A 106      21.454   4.803-142.005  1.00  0.00      A1    
ATOM   1249  OD1 ASP A 106      22.443   4.200-141.434  1.00  0.00      A1    
ATOM   1250  OD2 ASP A 106      21.608   5.942-142.462  1.00  0.00      A1    
ATOM   1251  C   ASP A 106      18.845   2.307-141.228  1.00  0.00      A1    
ATOM   1252  O   ASP A 106      18.882   2.116-140.007  1.00  0.00      A1    
ATOM   1253  N   SER A 107      17.667   2.314-141.868  1.00  0.00      A1    
ATOM   1254  HN  SER A 107      17.738   2.653-142.802  1.00  0.00      A1    
ATOM   1255  CA  SER A 107      16.356   2.053-141.290  1.00  0.00      A1    
ATOM   1256  HA  SER A 107      16.271   2.794-140.509  1.00  0.00      A1    
ATOM   1257  CB  SER A 107      15.218   2.343-142.342  1.00  0.00      A1    
ATOM   1258  HB1 SER A 107      15.509   3.125-143.076  1.00  0.00      A1    
ATOM   1259  HB2 SER A 107      14.936   1.389-142.836  1.00  0.00      A1    
ATOM   1260  OG  SER A 107      14.042   2.728-141.662  1.00  0.00      A1    
ATOM   1261  HG1 SER A 107      13.729   1.903-141.283  1.00  0.00      A1    
ATOM   1262  C   SER A 107      16.217   0.676-140.675  1.00  0.00      A1    
ATOM   1263  O   SER A 107      15.713   0.582-139.547  1.00  0.00      A1    
ATOM   1264  N   ALA A 108      16.621  -0.395-141.354  1.00  0.00      A1    
ATOM   1265  HN  ALA A 108      16.987  -0.252-142.270  1.00  0.00      A1    
ATOM   1266  CA  ALA A 108      16.636  -1.784-140.864  1.00  0.00      A1    
ATOM   1267  HA  ALA A 108      15.632  -2.117-140.646  1.00  0.00      A1    
ATOM   1268  CB  ALA A 108      17.205  -2.633-142.002  1.00  0.00      A1    
ATOM   1269  HB1 ALA A 108      17.278  -3.711-141.741  1.00  0.00      A1    
ATOM   1270  HB2 ALA A 108      16.541  -2.645-142.893  1.00  0.00      A1    
ATOM   1271  HB3 ALA A 108      18.212  -2.268-142.296  1.00  0.00      A1    
ATOM   1272  C   ALA A 108      17.462  -1.897-139.645  1.00  0.00      A1    
ATOM   1273  O   ALA A 108      17.074  -2.598-138.642  1.00  0.00      A1    
ATOM   1274  N   LYS A 109      18.677  -1.240-139.681  1.00  0.00      A1    
ATOM   1275  HN  LYS A 109      18.925  -0.941-140.599  1.00  0.00      A1    
ATOM   1276  CA  LYS A 109      19.501  -1.186-138.521  1.00  0.00      A1    
ATOM   1277  HA  LYS A 109      19.642  -2.227-138.273  1.00  0.00      A1    
ATOM   1278  CB  LYS A 109      20.885  -0.631-138.923  1.00  0.00      A1    
ATOM   1279  HB1 LYS A 109      20.760   0.197-139.653  1.00  0.00      A1    
ATOM   1280  HB2 LYS A 109      21.397  -0.260-138.009  1.00  0.00      A1    
ATOM   1281  CG  LYS A 109      21.845  -1.570-139.641  1.00  0.00      A1    
ATOM   1282  HG1 LYS A 109      21.935  -2.568-139.163  1.00  0.00      A1    
ATOM   1283  HG2 LYS A 109      21.564  -1.723-140.705  1.00  0.00      A1    
ATOM   1284  CD  LYS A 109      23.268  -0.949-139.732  1.00  0.00      A1    
ATOM   1285  HD1 LYS A 109      23.573  -0.785-138.676  1.00  0.00      A1    
ATOM   1286  HD2 LYS A 109      23.924  -1.730-140.171  1.00  0.00      A1    
ATOM   1287  CE  LYS A 109      23.590   0.299-140.465  1.00  0.00      A1    
ATOM   1288  HE1 LYS A 109      23.196   0.295-141.504  1.00  0.00      A1    
ATOM   1289  HE2 LYS A 109      23.063   1.141-139.968  1.00  0.00      A1    
ATOM   1290  NZ  LYS A 109      24.944   0.718-140.644  1.00  0.00      A1    
ATOM   1291  HZ1 LYS A 109      25.033   1.503-141.321  1.00  0.00      A1    
ATOM   1292  HZ2 LYS A 109      25.417   1.024-139.770  1.00  0.00      A1    
ATOM   1293  HZ3 LYS A 109      25.603  -0.010-140.988  1.00  0.00      A1    
ATOM   1294  C   LYS A 109      18.878  -0.439-137.318  1.00  0.00      A1    
ATOM   1295  O   LYS A 109      18.954  -0.821-136.164  1.00  0.00      A1    
ATOM   1296  N   GLY A 110      18.261   0.680-137.469  1.00  0.00      A1    
ATOM   1297  HN  GLY A 110      18.202   1.052-138.392  1.00  0.00      A1    
ATOM   1298  CA  GLY A 110      17.572   1.482-136.380  1.00  0.00      A1    
ATOM   1299  HA1 GLY A 110      18.366   1.736-135.693  1.00  0.00      A1    
ATOM   1300  HA2 GLY A 110      17.086   2.369-136.758  1.00  0.00      A1    
ATOM   1301  C   GLY A 110      16.514   0.679-135.647  1.00  0.00      A1    
ATOM   1302  O   GLY A 110      16.504   0.429-134.458  1.00  0.00      A1    
ATOM   1303  N   ASP A 111      15.620   0.041-136.414  1.00  0.00      A1    
ATOM   1304  HN  ASP A 111      15.543   0.326-137.366  1.00  0.00      A1    
ATOM   1305  CA  ASP A 111      14.625  -0.977-135.859  1.00  0.00      A1    
ATOM   1306  HA  ASP A 111      14.010  -0.458-135.138  1.00  0.00      A1    
ATOM   1307  CB  ASP A 111      13.700  -1.367-137.009  1.00  0.00      A1    
ATOM   1308  HB1 ASP A 111      14.327  -1.758-137.839  1.00  0.00      A1    
ATOM   1309  HB2 ASP A 111      12.974  -2.107-136.611  1.00  0.00      A1    
ATOM   1310  CG  ASP A 111      12.854  -0.206-137.490  1.00  0.00      A1    
ATOM   1311  OD1 ASP A 111      12.613   0.868-136.829  1.00  0.00      A1    
ATOM   1312  OD2 ASP A 111      12.222  -0.502-138.572  1.00  0.00      A1    
ATOM   1313  C   ASP A 111      15.339  -2.176-135.178  1.00  0.00      A1    
ATOM   1314  O   ASP A 111      15.001  -2.612-134.080  1.00  0.00      A1    
ATOM   1315  N   LEU A 112      16.408  -2.685-135.785  1.00  0.00      A1    
ATOM   1316  HN  LEU A 112      16.648  -2.335-136.686  1.00  0.00      A1    
ATOM   1317  CA  LEU A 112      17.193  -3.801-135.210  1.00  0.00      A1    
ATOM   1318  HA  LEU A 112      16.508  -4.593-134.947  1.00  0.00      A1    
ATOM   1319  CB  LEU A 112      18.214  -4.297-136.271  1.00  0.00      A1    
ATOM   1320  HB1 LEU A 112      17.612  -4.759-137.082  1.00  0.00      A1    
ATOM   1321  HB2 LEU A 112      18.856  -3.545-136.777  1.00  0.00      A1    
ATOM   1322  CG  LEU A 112      19.346  -5.262-135.790  1.00  0.00      A1    
ATOM   1323  HG  LEU A 112      20.003  -4.714-135.082  1.00  0.00      A1    
ATOM   1324  CD1 LEU A 112      18.779  -6.558-135.189  1.00  0.00      A1    
ATOM   1325 HD11 LEU A 112      19.573  -7.195-134.743  1.00  0.00      A1    
ATOM   1326 HD12 LEU A 112      17.930  -6.393-134.492  1.00  0.00      A1    
ATOM   1327 HD13 LEU A 112      18.283  -7.107-136.018  1.00  0.00      A1    
ATOM   1328  CD2 LEU A 112      20.425  -5.690-136.863  1.00  0.00      A1    
ATOM   1329 HD21 LEU A 112      20.971  -4.818-137.282  1.00  0.00      A1    
ATOM   1330 HD22 LEU A 112      21.156  -6.356-136.355  1.00  0.00      A1    
ATOM   1331 HD23 LEU A 112      19.817  -6.148-137.671  1.00  0.00      A1    
ATOM   1332  C   LEU A 112      17.881  -3.394-133.838  1.00  0.00      A1    
ATOM   1333  O   LEU A 112      17.875  -4.195-132.887  1.00  0.00      A1    
ATOM   1334  N   ALA A 113      18.415  -2.154-133.777  1.00  0.00      A1    
ATOM   1335  HN  ALA A 113      18.519  -1.609-134.606  1.00  0.00      A1    
ATOM   1336  CA  ALA A 113      18.808  -1.519-132.564  1.00  0.00      A1    
ATOM   1337  HA  ALA A 113      19.441  -2.300-132.167  1.00  0.00      A1    
ATOM   1338  CB  ALA A 113      19.420  -0.126-132.677  1.00  0.00      A1    
ATOM   1339  HB1 ALA A 113      19.951   0.319-131.808  1.00  0.00      A1    
ATOM   1340  HB2 ALA A 113      20.154  -0.136-133.511  1.00  0.00      A1    
ATOM   1341  HB3 ALA A 113      18.605   0.500-133.099  1.00  0.00      A1    
ATOM   1342  C   ALA A 113      17.714  -1.339-131.518  1.00  0.00      A1    
ATOM   1343  O   ALA A 113      17.918  -1.670-130.367  1.00  0.00      A1    
ATOM   1344  N   LYS A 114      16.510  -0.842-131.839  1.00  0.00      A1    
ATOM   1345  HN  LYS A 114      16.406  -0.505-132.772  1.00  0.00      A1    
ATOM   1346  CA  LYS A 114      15.376  -0.822-130.887  1.00  0.00      A1    
ATOM   1347  HA  LYS A 114      15.766  -0.333-130.006  1.00  0.00      A1    
ATOM   1348  CB  LYS A 114      14.165   0.006-131.405  1.00  0.00      A1    
ATOM   1349  HB1 LYS A 114      13.791  -0.454-132.345  1.00  0.00      A1    
ATOM   1350  HB2 LYS A 114      13.380  -0.133-130.631  1.00  0.00      A1    
ATOM   1351  CG  LYS A 114      14.346   1.515-131.560  1.00  0.00      A1    
ATOM   1352  HG1 LYS A 114      14.770   1.875-130.599  1.00  0.00      A1    
ATOM   1353  HG2 LYS A 114      15.227   1.672-132.218  1.00  0.00      A1    
ATOM   1354  CD  LYS A 114      13.094   2.207-132.074  1.00  0.00      A1    
ATOM   1355  HD1 LYS A 114      13.317   3.281-132.256  1.00  0.00      A1    
ATOM   1356  HD2 LYS A 114      12.844   1.732-133.047  1.00  0.00      A1    
ATOM   1357  CE  LYS A 114      11.862   2.153-131.212  1.00  0.00      A1    
ATOM   1358  HE1 LYS A 114      10.988   2.494-131.808  1.00  0.00      A1    
ATOM   1359  HE2 LYS A 114      11.679   1.112-130.871  1.00  0.00      A1    
ATOM   1360  NZ  LYS A 114      11.900   3.056-130.106  1.00  0.00      A1    
ATOM   1361  HZ1 LYS A 114      11.796   4.058-130.367  1.00  0.00      A1    
ATOM   1362  HZ2 LYS A 114      11.177   2.734-129.432  1.00  0.00      A1    
ATOM   1363  HZ3 LYS A 114      12.847   3.047-129.677  1.00  0.00      A1    
ATOM   1364  C   LYS A 114      14.984  -2.157-130.510  1.00  0.00      A1    
ATOM   1365  O   LYS A 114      14.637  -2.466-129.352  1.00  0.00      A1    
ATOM   1366  N   ALA A 115      14.946  -3.170-131.471  1.00  0.00      A1    
ATOM   1367  HN  ALA A 115      15.158  -2.989-132.428  1.00  0.00      A1    
ATOM   1368  CA  ALA A 115      14.683  -4.578-131.166  1.00  0.00      A1    
ATOM   1369  HA  ALA A 115      13.783  -4.602-130.569  1.00  0.00      A1    
ATOM   1370  CB  ALA A 115      14.617  -5.437-132.433  1.00  0.00      A1    
ATOM   1371  HB1 ALA A 115      13.719  -5.220-133.049  1.00  0.00      A1    
ATOM   1372  HB2 ALA A 115      15.428  -5.397-133.191  1.00  0.00      A1    
ATOM   1373  HB3 ALA A 115      14.424  -6.466-132.062  1.00  0.00      A1    
ATOM   1374  C   ALA A 115      15.754  -5.153-130.249  1.00  0.00      A1    
ATOM   1375  O   ALA A 115      15.432  -5.805-129.232  1.00  0.00      A1    
ATOM   1376  N   GLN A 116      17.051  -4.836-130.462  1.00  0.00      A1    
ATOM   1377  HN  GLN A 116      17.294  -4.315-131.277  1.00  0.00      A1    
ATOM   1378  CA  GLN A 116      18.088  -5.308-129.543  1.00  0.00      A1    
ATOM   1379  HA  GLN A 116      17.863  -6.356-129.409  1.00  0.00      A1    
ATOM   1380  CB  GLN A 116      19.471  -5.373-130.152  1.00  0.00      A1    
ATOM   1381  HB1 GLN A 116      19.697  -4.391-130.621  1.00  0.00      A1    
ATOM   1382  HB2 GLN A 116      20.260  -5.282-129.375  1.00  0.00      A1    
ATOM   1383  CG  GLN A 116      19.793  -6.489-131.174  1.00  0.00      A1    
ATOM   1384  HG1 GLN A 116      18.885  -6.688-131.782  1.00  0.00      A1    
ATOM   1385  HG2 GLN A 116      20.511  -6.182-131.964  1.00  0.00      A1    
ATOM   1386  CD  GLN A 116      20.209  -7.816-130.440  1.00  0.00      A1    
ATOM   1387  OE1 GLN A 116      19.630  -8.347-129.524  1.00  0.00      A1    
ATOM   1388  NE2 GLN A 116      21.314  -8.408-130.944  1.00  0.00      A1    
ATOM   1389 HE21 GLN A 116      21.573  -9.234-130.443  1.00  0.00      A1    
ATOM   1390 HE22 GLN A 116      21.934  -7.792-131.431  1.00  0.00      A1    
ATOM   1391  C   GLN A 116      18.129  -4.660-128.126  1.00  0.00      A1    
ATOM   1392  O   GLN A 116      18.665  -5.220-127.200  1.00  0.00      A1    
ATOM   1393  N   ALA A 117      17.612  -3.456-127.925  1.00  0.00      A1    
ATOM   1394  HN  ALA A 117      17.381  -2.857-128.689  1.00  0.00      A1    
ATOM   1395  CA  ALA A 117      17.214  -2.955-126.660  1.00  0.00      A1    
ATOM   1396  HA  ALA A 117      18.007  -3.199-125.969  1.00  0.00      A1    
ATOM   1397  CB  ALA A 117      17.032  -1.432-126.723  1.00  0.00      A1    
ATOM   1398  HB1 ALA A 117      17.901  -0.919-127.188  1.00  0.00      A1    
ATOM   1399  HB2 ALA A 117      16.152  -1.300-127.387  1.00  0.00      A1    
ATOM   1400  HB3 ALA A 117      16.825  -0.957-125.740  1.00  0.00      A1    
ATOM   1401  C   ALA A 117      15.972  -3.619-126.024  1.00  0.00      A1    
ATOM   1402  O   ALA A 117      15.918  -3.674-124.808  1.00  0.00      A1    
ATOM   1403  N   ALA A 118      15.023  -4.060-126.873  1.00  0.00      A1    
ATOM   1404  HN  ALA A 118      15.048  -3.808-127.838  1.00  0.00      A1    
ATOM   1405  CA  ALA A 118      13.914  -4.895-126.502  1.00  0.00      A1    
ATOM   1406  HA  ALA A 118      13.310  -4.333-125.805  1.00  0.00      A1    
ATOM   1407  CB  ALA A 118      12.943  -5.103-127.736  1.00  0.00      A1    
ATOM   1408  HB1 ALA A 118      11.947  -5.484-127.423  1.00  0.00      A1    
ATOM   1409  HB2 ALA A 118      12.687  -4.120-128.186  1.00  0.00      A1    
ATOM   1410  HB3 ALA A 118      13.310  -5.765-128.549  1.00  0.00      A1    
ATOM   1411  C   ALA A 118      14.329  -6.263-125.976  1.00  0.00      A1    
ATOM   1412  O   ALA A 118      13.986  -6.649-124.861  1.00  0.00      A1    
ATOM   1413  N   ALA A 119      15.245  -7.020-126.697  1.00  0.00      A1    
ATOM   1414  HN  ALA A 119      15.493  -6.687-127.603  1.00  0.00      A1    
ATOM   1415  CA  ALA A 119      15.946  -8.220-126.302  1.00  0.00      A1    
ATOM   1416  HA  ALA A 119      15.134  -8.907-126.113  1.00  0.00      A1    
ATOM   1417  CB  ALA A 119      16.750  -8.596-127.567  1.00  0.00      A1    
ATOM   1418  HB1 ALA A 119      17.539  -9.347-127.351  1.00  0.00      A1    
ATOM   1419  HB2 ALA A 119      16.087  -9.038-128.341  1.00  0.00      A1    
ATOM   1420  HB3 ALA A 119      17.249  -7.699-127.991  1.00  0.00      A1    
ATOM   1421  C   ALA A 119      16.735  -8.010-125.039  1.00  0.00      A1    
ATOM   1422  O   ALA A 119      16.807  -8.882-124.152  1.00  0.00      A1    
ATOM   1423  N   ASN A 120      17.495  -6.916-124.923  1.00  0.00      A1    
ATOM   1424  HN  ASN A 120      17.569  -6.365-125.750  1.00  0.00      A1    
ATOM   1425  CA  ASN A 120      18.353  -6.591-123.771  1.00  0.00      A1    
ATOM   1426  HA  ASN A 120      18.964  -7.453-123.547  1.00  0.00      A1    
ATOM   1427  CB  ASN A 120      19.125  -5.338-124.140  1.00  0.00      A1    
ATOM   1428  HB1 ASN A 120      19.827  -5.720-124.911  1.00  0.00      A1    
ATOM   1429  HB2 ASN A 120      18.441  -4.557-124.535  1.00  0.00      A1    
ATOM   1430  CG  ASN A 120      20.038  -4.776-123.097  1.00  0.00      A1    
ATOM   1431  OD1 ASN A 120      20.044  -3.619-122.736  1.00  0.00      A1    
ATOM   1432  ND2 ASN A 120      20.923  -5.623-122.530  1.00  0.00      A1    
ATOM   1433 HD21 ASN A 120      21.664  -5.253-121.971  1.00  0.00      A1    
ATOM   1434 HD22 ASN A 120      21.111  -6.532-122.904  1.00  0.00      A1    
ATOM   1435  C   ASN A 120      17.616  -6.409-122.446  1.00  0.00      A1    
ATOM   1436  O   ASN A 120      17.984  -6.961-121.381  1.00  0.00      A1    
ATOM   1437  N   ILE A 121      16.487  -5.683-122.397  1.00  0.00      A1    
ATOM   1438  HN  ILE A 121      16.237  -5.280-123.274  1.00  0.00      A1    
ATOM   1439  CA  ILE A 121      15.509  -5.504-121.377  1.00  0.00      A1    
ATOM   1440  HA  ILE A 121      15.884  -5.283-120.389  1.00  0.00      A1    
ATOM   1441  CB  ILE A 121      14.461  -4.431-121.722  1.00  0.00      A1    
ATOM   1442  HB  ILE A 121      14.076  -4.713-122.725  1.00  0.00      A1    
ATOM   1443  CG2 ILE A 121      13.282  -4.360-120.626  1.00  0.00      A1    
ATOM   1444 HG21 ILE A 121      12.707  -3.466-120.951  1.00  0.00      A1    
ATOM   1445 HG22 ILE A 121      12.611  -5.237-120.738  1.00  0.00      A1    
ATOM   1446 HG23 ILE A 121      13.726  -4.210-119.619  1.00  0.00      A1    
ATOM   1447  CG1 ILE A 121      15.085  -3.040-121.663  1.00  0.00      A1    
ATOM   1448 HG11 ILE A 121      15.411  -2.855-120.617  1.00  0.00      A1    
ATOM   1449 HG12 ILE A 121      16.019  -3.034-122.265  1.00  0.00      A1    
ATOM   1450  CD  ILE A 121      14.343  -1.871-122.257  1.00  0.00      A1    
ATOM   1451  HD1 ILE A 121      14.948  -1.052-122.702  1.00  0.00      A1    
ATOM   1452  HD2 ILE A 121      13.825  -2.293-123.144  1.00  0.00      A1    
ATOM   1453  HD3 ILE A 121      13.627  -1.424-121.534  1.00  0.00      A1    
ATOM   1454  C   ILE A 121      14.814  -6.814-121.081  1.00  0.00      A1    
ATOM   1455  O   ILE A 121      14.581  -7.184-119.923  1.00  0.00      A1    
ATOM   1456  N   ALA A 122      14.323  -7.467-122.081  1.00  0.00      A1    
ATOM   1457  HN  ALA A 122      14.429  -7.113-123.007  1.00  0.00      A1    
ATOM   1458  CA  ALA A 122      13.782  -8.725-121.912  1.00  0.00      A1    
ATOM   1459  HA  ALA A 122      12.909  -8.816-121.283  1.00  0.00      A1    
ATOM   1460  CB  ALA A 122      13.210  -9.199-123.272  1.00  0.00      A1    
ATOM   1461  HB1 ALA A 122      12.307  -9.824-123.105  1.00  0.00      A1    
ATOM   1462  HB2 ALA A 122      12.809  -8.333-123.840  1.00  0.00      A1    
ATOM   1463  HB3 ALA A 122      13.859  -9.783-123.959  1.00  0.00      A1    
ATOM   1464  C   ALA A 122      14.813  -9.746-121.348  1.00  0.00      A1    
ATOM   1465  O   ALA A 122      14.433 -10.462-120.449  1.00  0.00      A1    
ATOM   1466  N   GLN A 123      16.029  -9.790-121.839  1.00  0.00      A1    
ATOM   1467  HN  GLN A 123      16.353  -9.309-122.650  1.00  0.00      A1    
ATOM   1468  CA  GLN A 123      16.957 -10.652-121.162  1.00  0.00      A1    
ATOM   1469  HA  GLN A 123      16.456 -11.603-121.055  1.00  0.00      A1    
ATOM   1470  CB  GLN A 123      18.327 -10.695-121.853  1.00  0.00      A1    
ATOM   1471  HB1 GLN A 123      18.151 -11.050-122.891  1.00  0.00      A1    
ATOM   1472  HB2 GLN A 123      18.784  -9.683-121.896  1.00  0.00      A1    
ATOM   1473  CG  GLN A 123      19.323 -11.741-121.273  1.00  0.00      A1    
ATOM   1474  HG1 GLN A 123      20.184 -11.827-121.971  1.00  0.00      A1    
ATOM   1475  HG2 GLN A 123      19.528 -11.501-120.208  1.00  0.00      A1    
ATOM   1476  CD  GLN A 123      18.662 -13.197-121.220  1.00  0.00      A1    
ATOM   1477  OE1 GLN A 123      18.399 -13.872-122.186  1.00  0.00      A1    
ATOM   1478  NE2 GLN A 123      18.502 -13.775-120.014  1.00  0.00      A1    
ATOM   1479 HE21 GLN A 123      17.962 -14.605-119.877  1.00  0.00      A1    
ATOM   1480 HE22 GLN A 123      18.857 -13.224-119.259  1.00  0.00      A1    
ATOM   1481  C   GLN A 123      17.203 -10.197-119.707  1.00  0.00      A1    
ATOM   1482  O   GLN A 123      17.118 -11.049-118.793  1.00  0.00      A1    
ATOM   1483  N   LEU A 124      17.350  -8.853-119.436  1.00  0.00      A1    
ATOM   1484  HN  LEU A 124      17.528  -8.184-120.153  1.00  0.00      A1    
ATOM   1485  CA  LEU A 124      17.373  -8.261-118.085  1.00  0.00      A1    
ATOM   1486  HA  LEU A 124      18.282  -8.589-117.602  1.00  0.00      A1    
ATOM   1487  CB  LEU A 124      17.313  -6.752-118.309  1.00  0.00      A1    
ATOM   1488  HB1 LEU A 124      18.312  -6.500-118.724  1.00  0.00      A1    
ATOM   1489  HB2 LEU A 124      16.582  -6.405-119.070  1.00  0.00      A1    
ATOM   1490  CG  LEU A 124      17.139  -5.878-117.038  1.00  0.00      A1    
ATOM   1491  HG  LEU A 124      16.168  -6.140-116.567  1.00  0.00      A1    
ATOM   1492  CD1 LEU A 124      18.125  -6.156-115.887  1.00  0.00      A1    
ATOM   1493 HD11 LEU A 124      19.146  -6.270-116.310  1.00  0.00      A1    
ATOM   1494 HD12 LEU A 124      17.940  -5.356-115.138  1.00  0.00      A1    
ATOM   1495 HD13 LEU A 124      17.899  -7.132-115.407  1.00  0.00      A1    
ATOM   1496  CD2 LEU A 124      17.139  -4.361-117.346  1.00  0.00      A1    
ATOM   1497 HD21 LEU A 124      16.578  -4.001-118.234  1.00  0.00      A1    
ATOM   1498 HD22 LEU A 124      16.786  -3.874-116.412  1.00  0.00      A1    
ATOM   1499 HD23 LEU A 124      18.169  -3.953-117.439  1.00  0.00      A1    
ATOM   1500  C   LEU A 124      16.288  -8.739-117.177  1.00  0.00      A1    
ATOM   1501  O   LEU A 124      16.530  -9.314-116.113  1.00  0.00      A1    
ATOM   1502  N   THR A 125      15.028  -8.747-117.690  1.00  0.00      A1    
ATOM   1503  HN  THR A 125      14.994  -8.379-118.616  1.00  0.00      A1    
ATOM   1504  CA  THR A 125      13.830  -9.199-116.961  1.00  0.00      A1    
ATOM   1505  HA  THR A 125      13.743  -8.791-115.965  1.00  0.00      A1    
ATOM   1506  CB  THR A 125      12.588  -8.728-117.745  1.00  0.00      A1    
ATOM   1507  HB  THR A 125      12.567  -9.103-118.791  1.00  0.00      A1    
ATOM   1508  OG1 THR A 125      12.581  -7.332-117.909  1.00  0.00      A1    
ATOM   1509  HG1 THR A 125      13.046  -7.083-118.711  1.00  0.00      A1    
ATOM   1510  CG2 THR A 125      11.272  -9.080-117.058  1.00  0.00      A1    
ATOM   1511 HG21 THR A 125      11.204  -8.445-116.149  1.00  0.00      A1    
ATOM   1512 HG22 THR A 125      10.455  -8.671-117.690  1.00  0.00      A1    
ATOM   1513 HG23 THR A 125      11.161 -10.168-116.863  1.00  0.00      A1    
ATOM   1514  C   THR A 125      13.770 -10.679-116.757  1.00  0.00      A1    
ATOM   1515  O   THR A 125      13.449 -11.212-115.719  1.00  0.00      A1    
ATOM   1516  N   VAL A 126      14.381 -11.431-117.659  1.00  0.00      A1    
ATOM   1517  HN  VAL A 126      14.833 -11.076-118.474  1.00  0.00      A1    
ATOM   1518  CA  VAL A 126      14.513 -12.904-117.442  1.00  0.00      A1    
ATOM   1519  HA  VAL A 126      13.529 -13.179-117.091  1.00  0.00      A1    
ATOM   1520  CB  VAL A 126      14.868 -13.708-118.732  1.00  0.00      A1    
ATOM   1521  HB  VAL A 126      15.590 -13.081-119.298  1.00  0.00      A1    
ATOM   1522  CG1 VAL A 126      15.428 -15.168-118.515  1.00  0.00      A1    
ATOM   1523 HG11 VAL A 126      15.708 -15.551-119.519  1.00  0.00      A1    
ATOM   1524 HG12 VAL A 126      16.417 -15.118-118.011  1.00  0.00      A1    
ATOM   1525 HG13 VAL A 126      14.708 -15.939-118.166  1.00  0.00      A1    
ATOM   1526  CG2 VAL A 126      13.627 -13.710-119.707  1.00  0.00      A1    
ATOM   1527 HG21 VAL A 126      13.758 -14.569-120.399  1.00  0.00      A1    
ATOM   1528 HG22 VAL A 126      12.686 -13.928-119.158  1.00  0.00      A1    
ATOM   1529 HG23 VAL A 126      13.612 -12.762-120.285  1.00  0.00      A1    
ATOM   1530  C   VAL A 126      15.529 -13.147-116.255  1.00  0.00      A1    
ATOM   1531  O   VAL A 126      15.266 -13.985-115.349  1.00  0.00      A1    
ATOM   1532  N   ASN A 127      16.606 -12.376-116.203  1.00  0.00      A1    
ATOM   1533  HN  ASN A 127      16.763 -11.693-116.913  1.00  0.00      A1    
ATOM   1534  CA  ASN A 127      17.574 -12.451-115.077  1.00  0.00      A1    
ATOM   1535  HA  ASN A 127      17.832 -13.489-114.929  1.00  0.00      A1    
ATOM   1536  CB  ASN A 127      18.855 -11.563-115.420  1.00  0.00      A1    
ATOM   1537  HB1 ASN A 127      18.588 -10.488-115.328  1.00  0.00      A1    
ATOM   1538  HB2 ASN A 127      19.597 -11.836-114.640  1.00  0.00      A1    
ATOM   1539  CG  ASN A 127      19.504 -11.818-116.783  1.00  0.00      A1    
ATOM   1540  OD1 ASN A 127      19.420 -12.793-117.545  1.00  0.00      A1    
ATOM   1541  ND2 ASN A 127      20.238 -10.770-117.178  1.00  0.00      A1    
ATOM   1542 HD21 ASN A 127      20.262 -10.536-118.150  1.00  0.00      A1    
ATOM   1543 HD22 ASN A 127      20.663 -10.134-116.534  1.00  0.00      A1    
ATOM   1544  C   ASN A 127      16.916 -12.068-113.749  1.00  0.00      A1    
ATOM   1545  O   ASN A 127      17.269 -12.654-112.758  1.00  0.00      A1    
ATOM   1546  N   ARG A 128      16.020 -11.138-113.656  1.00  0.00      A1    
ATOM   1547  HN  ARG A 128      15.734 -10.627-114.463  1.00  0.00      A1    
ATOM   1548  CA  ARG A 128      15.478 -10.583-112.411  1.00  0.00      A1    
ATOM   1549  HA  ARG A 128      16.102 -10.633-111.532  1.00  0.00      A1    
ATOM   1550  CB  ARG A 128      15.025  -9.122-112.647  1.00  0.00      A1    
ATOM   1551  HB1 ARG A 128      15.990  -8.609-112.842  1.00  0.00      A1    
ATOM   1552  HB2 ARG A 128      14.366  -9.138-113.542  1.00  0.00      A1    
ATOM   1553  CG  ARG A 128      14.239  -8.519-111.481  1.00  0.00      A1    
ATOM   1554  HG1 ARG A 128      13.925  -7.496-111.783  1.00  0.00      A1    
ATOM   1555  HG2 ARG A 128      13.495  -9.293-111.195  1.00  0.00      A1    
ATOM   1556  CD  ARG A 128      15.086  -8.267-110.139  1.00  0.00      A1    
ATOM   1557  HD1 ARG A 128      15.476  -9.211-109.703  1.00  0.00      A1    
ATOM   1558  HD2 ARG A 128      15.894  -7.546-110.386  1.00  0.00      A1    
ATOM   1559  NE  ARG A 128      14.179  -7.532-109.289  1.00  0.00      A1    
ATOM   1560  HE  ARG A 128      13.349  -7.206-109.740  1.00  0.00      A1    
ATOM   1561  CZ  ARG A 128      14.327  -7.159-108.004  1.00  0.00      A1    
ATOM   1562  NH1 ARG A 128      15.229  -7.600-107.167  1.00  0.00      A1    
ATOM   1563 HH11 ARG A 128      15.869  -8.249-107.578  1.00  0.00      A1    
ATOM   1564 HH12 ARG A 128      15.479  -7.064-106.361  1.00  0.00      A1    
ATOM   1565  NH2 ARG A 128      13.402  -6.303-107.604  1.00  0.00      A1    
ATOM   1566 HH21 ARG A 128      12.611  -6.230-108.212  1.00  0.00      A1    
ATOM   1567 HH22 ARG A 128      13.349  -6.139-106.619  1.00  0.00      A1    
ATOM   1568  C   ARG A 128      14.296 -11.523-112.020  1.00  0.00      A1    
ATOM   1569  O   ARG A 128      14.058 -11.801-110.856  1.00  0.00      A1    
ATOM   1570  N   TYR A 129      13.602 -12.119-113.019  1.00  0.00      A1    
ATOM   1571  HN  TYR A 129      13.789 -12.047-113.996  1.00  0.00      A1    
ATOM   1572  CA  TYR A 129      12.560 -13.068-112.751  1.00  0.00      A1    
ATOM   1573  HA  TYR A 129      11.905 -12.719-111.967  1.00  0.00      A1    
ATOM   1574  CB  TYR A 129      11.652 -13.310-113.977  1.00  0.00      A1    
ATOM   1575  HB1 TYR A 129      12.163 -13.286-114.963  1.00  0.00      A1    
ATOM   1576  HB2 TYR A 129      11.190 -14.318-113.911  1.00  0.00      A1    
ATOM   1577  CG  TYR A 129      10.506 -12.280-114.121  1.00  0.00      A1    
ATOM   1578  CD1 TYR A 129       9.439 -12.686-114.805  1.00  0.00      A1    
ATOM   1579  HD1 TYR A 129       9.236 -13.726-115.013  1.00  0.00      A1    
ATOM   1580  CE1 TYR A 129       8.244 -11.879-115.024  1.00  0.00      A1    
ATOM   1581  HE1 TYR A 129       7.341 -12.228-115.503  1.00  0.00      A1    
ATOM   1582  CZ  TYR A 129       8.207 -10.584-114.518  1.00  0.00      A1    
ATOM   1583  OH  TYR A 129       7.083  -9.733-114.622  1.00  0.00      A1    
ATOM   1584  HH  TYR A 129       7.186  -9.017-113.991  1.00  0.00      A1    
ATOM   1585  CD2 TYR A 129      10.593 -10.926-113.677  1.00  0.00      A1    
ATOM   1586  HD2 TYR A 129      11.500 -10.545-113.230  1.00  0.00      A1    
ATOM   1587  CE2 TYR A 129       9.422 -10.116-113.868  1.00  0.00      A1    
ATOM   1588  HE2 TYR A 129       9.469  -9.116-113.463  1.00  0.00      A1    
ATOM   1589  C   TYR A 129      13.094 -14.421-112.233  1.00  0.00      A1    
ATOM   1590  O   TYR A 129      12.549 -14.938-111.272  1.00  0.00      A1    
ATOM   1591  N   GLN A 130      14.202 -14.949-112.825  1.00  0.00      A1    
ATOM   1592  HN  GLN A 130      14.608 -14.506-113.622  1.00  0.00      A1    
ATOM   1593  CA  GLN A 130      14.990 -16.053-112.353  1.00  0.00      A1    
ATOM   1594  HA  GLN A 130      14.333 -16.908-112.403  1.00  0.00      A1    
ATOM   1595  CB  GLN A 130      16.061 -16.374-113.382  1.00  0.00      A1    
ATOM   1596  HB1 GLN A 130      15.527 -16.650-114.316  1.00  0.00      A1    
ATOM   1597  HB2 GLN A 130      16.581 -15.420-113.615  1.00  0.00      A1    
ATOM   1598  CG  GLN A 130      17.157 -17.428-113.011  1.00  0.00      A1    
ATOM   1599  HG1 GLN A 130      17.978 -17.375-113.758  1.00  0.00      A1    
ATOM   1600  HG2 GLN A 130      17.589 -17.302-111.995  1.00  0.00      A1    
ATOM   1601  CD  GLN A 130      16.589 -18.866-113.091  1.00  0.00      A1    
ATOM   1602  OE1 GLN A 130      15.752 -19.167-112.250  1.00  0.00      A1    
ATOM   1603  NE2 GLN A 130      16.946 -19.689-114.056  1.00  0.00      A1    
ATOM   1604 HE21 GLN A 130      16.424 -20.535-114.164  1.00  0.00      A1    
ATOM   1605 HE22 GLN A 130      17.436 -19.191-114.772  1.00  0.00      A1    
ATOM   1606  C   GLN A 130      15.519 -15.875-110.966  1.00  0.00      A1    
ATOM   1607  O   GLN A 130      15.586 -16.829-110.186  1.00  0.00      A1    
ATOM   1608  N   LYS A 131      15.946 -14.670-110.502  1.00  0.00      A1    
ATOM   1609  HN  LYS A 131      16.128 -13.921-111.134  1.00  0.00      A1    
ATOM   1610  CA  LYS A 131      16.309 -14.423-109.093  1.00  0.00      A1    
ATOM   1611  HA  LYS A 131      17.074 -15.143-108.841  1.00  0.00      A1    
ATOM   1612  CB  LYS A 131      16.953 -13.059-108.658  1.00  0.00      A1    
ATOM   1613  HB1 LYS A 131      16.214 -12.243-108.806  1.00  0.00      A1    
ATOM   1614  HB2 LYS A 131      17.148 -13.026-107.565  1.00  0.00      A1    
ATOM   1615  CG  LYS A 131      18.343 -12.835-109.325  1.00  0.00      A1    
ATOM   1616  HG1 LYS A 131      18.302 -13.197-110.375  1.00  0.00      A1    
ATOM   1617  HG2 LYS A 131      18.507 -11.736-109.325  1.00  0.00      A1    
ATOM   1618  CD  LYS A 131      19.438 -13.737-108.619  1.00  0.00      A1    
ATOM   1619  HD1 LYS A 131      19.379 -13.392-107.564  1.00  0.00      A1    
ATOM   1620  HD2 LYS A 131      19.117 -14.799-108.571  1.00  0.00      A1    
ATOM   1621  CE  LYS A 131      20.902 -13.598-109.018  1.00  0.00      A1    
ATOM   1622  HE1 LYS A 131      21.233 -12.554-109.207  1.00  0.00      A1    
ATOM   1623  HE2 LYS A 131      21.477 -14.202-108.284  1.00  0.00      A1    
ATOM   1624  NZ  LYS A 131      21.169 -14.331-110.325  1.00  0.00      A1    
ATOM   1625  HZ1 LYS A 131      21.004 -13.692-111.129  1.00  0.00      A1    
ATOM   1626  HZ2 LYS A 131      22.175 -14.596-110.327  1.00  0.00      A1    
ATOM   1627  HZ3 LYS A 131      20.566 -15.172-110.429  1.00  0.00      A1    
ATOM   1628  C   LYS A 131      15.074 -14.620-108.156  1.00  0.00      A1    
ATOM   1629  O   LYS A 131      15.160 -15.371-107.165  1.00  0.00      A1    
ATOM   1630  N   LEU A 132      13.939 -13.958-108.526  1.00  0.00      A1    
ATOM   1631  HN  LEU A 132      13.991 -13.318-109.289  1.00  0.00      A1    
ATOM   1632  CA  LEU A 132      12.720 -13.969-107.802  1.00  0.00      A1    
ATOM   1633  HA  LEU A 132      12.885 -13.868-106.740  1.00  0.00      A1    
ATOM   1634  CB  LEU A 132      11.727 -12.778-108.091  1.00  0.00      A1    
ATOM   1635  HB1 LEU A 132      11.336 -12.877-109.126  1.00  0.00      A1    
ATOM   1636  HB2 LEU A 132      10.853 -12.885-107.413  1.00  0.00      A1    
ATOM   1637  CG  LEU A 132      12.206 -11.357-107.961  1.00  0.00      A1    
ATOM   1638  HG  LEU A 132      12.958 -11.251-108.772  1.00  0.00      A1    
ATOM   1639  CD1 LEU A 132      11.120 -10.244-108.239  1.00  0.00      A1    
ATOM   1640 HD11 LEU A 132      10.529 -10.068-107.315  1.00  0.00      A1    
ATOM   1641 HD12 LEU A 132      11.686  -9.347-108.573  1.00  0.00      A1    
ATOM   1642 HD13 LEU A 132      10.486 -10.702-109.028  1.00  0.00      A1    
ATOM   1643  CD2 LEU A 132      13.062 -11.074-106.660  1.00  0.00      A1    
ATOM   1644 HD21 LEU A 132      12.393 -11.009-105.776  1.00  0.00      A1    
ATOM   1645 HD22 LEU A 132      13.811 -11.890-106.569  1.00  0.00      A1    
ATOM   1646 HD23 LEU A 132      13.625 -10.131-106.832  1.00  0.00      A1    
ATOM   1647  C   LEU A 132      12.039 -15.319-107.794  1.00  0.00      A1    
ATOM   1648  O   LEU A 132      11.263 -15.603-106.893  1.00  0.00      A1    
ATOM   1649  N   LEU A 133      12.318 -16.145-108.844  1.00  0.00      A1    
ATOM   1650  HN  LEU A 133      12.614 -15.743-109.707  1.00  0.00      A1    
ATOM   1651  CA  LEU A 133      11.923 -17.605-108.892  1.00  0.00      A1    
ATOM   1652  HA  LEU A 133      10.851 -17.607-108.763  1.00  0.00      A1    
ATOM   1653  CB  LEU A 133      12.282 -18.279-110.257  1.00  0.00      A1    
ATOM   1654  HB1 LEU A 133      11.717 -17.655-110.982  1.00  0.00      A1    
ATOM   1655  HB2 LEU A 133      13.359 -18.039-110.386  1.00  0.00      A1    
ATOM   1656  CG  LEU A 133      11.845 -19.780-110.562  1.00  0.00      A1    
ATOM   1657  HG  LEU A 133      12.485 -20.443-109.941  1.00  0.00      A1    
ATOM   1658  CD1 LEU A 133      10.382 -20.066-110.131  1.00  0.00      A1    
ATOM   1659 HD11 LEU A 133      10.354 -20.291-109.043  1.00  0.00      A1    
ATOM   1660 HD12 LEU A 133       9.769 -19.159-110.322  1.00  0.00      A1    
ATOM   1661 HD13 LEU A 133       9.996 -20.946-110.689  1.00  0.00      A1    
ATOM   1662  CD2 LEU A 133      11.941 -20.084-112.018  1.00  0.00      A1    
ATOM   1663 HD21 LEU A 133      12.981 -20.191-112.396  1.00  0.00      A1    
ATOM   1664 HD22 LEU A 133      11.326 -20.957-112.326  1.00  0.00      A1    
ATOM   1665 HD23 LEU A 133      11.546 -19.226-112.603  1.00  0.00      A1    
ATOM   1666  C   LEU A 133      12.630 -18.401-107.753  1.00  0.00      A1    
ATOM   1667  O   LEU A 133      12.046 -19.348-107.225  1.00  0.00      A1    
ATOM   1668  N   GLY A 134      13.901 -18.070-107.405  1.00  0.00      A1    
ATOM   1669  HN  GLY A 134      14.407 -17.415-107.962  1.00  0.00      A1    
ATOM   1670  CA  GLY A 134      14.557 -18.739-106.235  1.00  0.00      A1    
ATOM   1671  HA1 GLY A 134      14.383 -19.787-106.434  1.00  0.00      A1    
ATOM   1672  HA2 GLY A 134      15.594 -18.438-106.243  1.00  0.00      A1    
ATOM   1673  C   GLY A 134      14.060 -18.384-104.862  1.00  0.00      A1    
ATOM   1674  O   GLY A 134      14.252 -19.185-103.957  1.00  0.00      A1    
ATOM   1675  N   THR A 135      13.526 -17.199-104.695  1.00  0.00      A1    
ATOM   1676  HN  THR A 135      13.580 -16.605-105.494  1.00  0.00      A1    
ATOM   1677  CA  THR A 135      13.014 -16.758-103.408  1.00  0.00      A1    
ATOM   1678  HA  THR A 135      13.330 -17.435-102.628  1.00  0.00      A1    
ATOM   1679  CB  THR A 135      13.472 -15.424-102.918  1.00  0.00      A1    
ATOM   1680  HB  THR A 135      12.744 -15.014-102.186  1.00  0.00      A1    
ATOM   1681  OG1 THR A 135      13.513 -14.575-104.019  1.00  0.00      A1    
ATOM   1682  HG1 THR A 135      13.864 -13.761-103.651  1.00  0.00      A1    
ATOM   1683  CG2 THR A 135      14.862 -15.416-102.207  1.00  0.00      A1    
ATOM   1684 HG21 THR A 135      15.623 -15.526-103.009  1.00  0.00      A1    
ATOM   1685 HG22 THR A 135      15.251 -14.431-101.872  1.00  0.00      A1    
ATOM   1686 HG23 THR A 135      15.080 -16.302-101.572  1.00  0.00      A1    
ATOM   1687  C   THR A 135      11.459 -16.861-103.382  1.00  0.00      A1    
ATOM   1688  O   THR A 135      10.817 -16.709-102.349  1.00  0.00      A1    
ATOM   1689  N   GLN A 136      10.852 -17.118-104.537  1.00  0.00      A1    
ATOM   1690  HN  GLN A 136      11.437 -17.003-105.336  1.00  0.00      A1    
ATOM   1691  CA  GLN A 136       9.472 -17.650-104.695  1.00  0.00      A1    
ATOM   1692  HA  GLN A 136       9.594 -18.216-105.607  1.00  0.00      A1    
ATOM   1693  CB  GLN A 136       8.998 -18.728-103.654  1.00  0.00      A1    
ATOM   1694  HB1 GLN A 136       8.740 -18.131-102.754  1.00  0.00      A1    
ATOM   1695  HB2 GLN A 136       8.017 -19.130-103.985  1.00  0.00      A1    
ATOM   1696  CG  GLN A 136       9.967 -19.902-103.440  1.00  0.00      A1    
ATOM   1697  HG1 GLN A 136      10.044 -20.295-104.476  1.00  0.00      A1    
ATOM   1698  HG2 GLN A 136      10.928 -19.606-102.967  1.00  0.00      A1    
ATOM   1699  CD  GLN A 136       9.393 -21.042-102.584  1.00  0.00      A1    
ATOM   1700  OE1 GLN A 136       8.750 -21.929-103.224  1.00  0.00      A1    
ATOM   1701  NE2 GLN A 136       9.660 -21.139-101.266  1.00  0.00      A1    
ATOM   1702 HE21 GLN A 136       9.279 -21.853-100.680  1.00  0.00      A1    
ATOM   1703 HE22 GLN A 136      10.265 -20.473-100.831  1.00  0.00      A1    
ATOM   1704  C   GLN A 136       8.367 -16.521-104.900  1.00  0.00      A1    
ATOM   1705  O   GLN A 136       7.173 -16.775-104.683  1.00  0.00      A1    
ATOM   1706  N   TYR A 137       8.806 -15.380-105.444  1.00  0.00      A1    
ATOM   1707  HN  TYR A 137       9.780 -15.443-105.648  1.00  0.00      A1    
ATOM   1708  CA  TYR A 137       8.046 -14.209-105.748  1.00  0.00      A1    
ATOM   1709  HA  TYR A 137       7.037 -14.276-105.368  1.00  0.00      A1    
ATOM   1710  CB  TYR A 137       8.659 -12.960-105.108  1.00  0.00      A1    
ATOM   1711  HB1 TYR A 137       9.596 -12.861-105.697  1.00  0.00      A1    
ATOM   1712  HB2 TYR A 137       8.037 -12.060-105.299  1.00  0.00      A1    
ATOM   1713  CG  TYR A 137       8.999 -13.039-103.623  1.00  0.00      A1    
ATOM   1714  CD1 TYR A 137       7.900 -13.209-102.760  1.00  0.00      A1    
ATOM   1715  HD1 TYR A 137       6.928 -13.435-103.172  1.00  0.00      A1    
ATOM   1716  CE1 TYR A 137       8.145 -13.143-101.382  1.00  0.00      A1    
ATOM   1717  HE1 TYR A 137       7.267 -13.169-100.753  1.00  0.00      A1    
ATOM   1718  CZ  TYR A 137       9.409 -12.968-100.843  1.00  0.00      A1    
ATOM   1719  OH  TYR A 137       9.756 -12.992 -99.525  1.00  0.00      A1    
ATOM   1720  HH  TYR A 137       8.973 -13.123 -98.984  1.00  0.00      A1    
ATOM   1721  CD2 TYR A 137      10.291 -12.942-103.142  1.00  0.00      A1    
ATOM   1722  HD2 TYR A 137      11.056 -12.874-103.901  1.00  0.00      A1    
ATOM   1723  CE2 TYR A 137      10.493 -12.889-101.751  1.00  0.00      A1    
ATOM   1724  HE2 TYR A 137      11.506 -12.707-101.423  1.00  0.00      A1    
ATOM   1725  C   TYR A 137       7.833 -14.107-107.220  1.00  0.00      A1    
ATOM   1726  O   TYR A 137       6.959 -13.317-107.555  1.00  0.00      A1    
ATOM   1727  N   ILE A 138       8.402 -15.051-108.029  1.00  0.00      A1    
ATOM   1728  HN  ILE A 138       9.009 -15.733-107.628  1.00  0.00      A1    
ATOM   1729  CA  ILE A 138       8.010 -15.306-109.360  1.00  0.00      A1    
ATOM   1730  HA  ILE A 138       7.136 -14.779-109.712  1.00  0.00      A1    
ATOM   1731  CB  ILE A 138       9.075 -14.937-110.437  1.00  0.00      A1    
ATOM   1732  HB  ILE A 138      10.038 -15.237-109.970  1.00  0.00      A1    
ATOM   1733  CG2 ILE A 138       9.034 -15.690-111.712  1.00  0.00      A1    
ATOM   1734 HG21 ILE A 138       9.992 -15.390-112.188  1.00  0.00      A1    
ATOM   1735 HG22 ILE A 138       9.167 -16.791-111.647  1.00  0.00      A1    
ATOM   1736 HG23 ILE A 138       8.256 -15.488-112.479  1.00  0.00      A1    
ATOM   1737  CG1 ILE A 138       9.155 -13.354-110.758  1.00  0.00      A1    
ATOM   1738 HG11 ILE A 138       9.265 -12.918-109.742  1.00  0.00      A1    
ATOM   1739 HG12 ILE A 138      10.059 -13.286-111.400  1.00  0.00      A1    
ATOM   1740  CD  ILE A 138       7.867 -12.930-111.414  1.00  0.00      A1    
ATOM   1741  HD1 ILE A 138       6.984 -13.119-110.765  1.00  0.00      A1    
ATOM   1742  HD2 ILE A 138       7.915 -11.829-111.559  1.00  0.00      A1    
ATOM   1743  HD3 ILE A 138       7.743 -13.344-112.437  1.00  0.00      A1    
ATOM   1744  C   ILE A 138       7.656 -16.745-109.330  1.00  0.00      A1    
ATOM   1745  O   ILE A 138       8.336 -17.524-108.633  1.00  0.00      A1    
ATOM   1746  N   SER A 139       6.590 -17.156-110.019  1.00  0.00      A1    
ATOM   1747  HN  SER A 139       5.990 -16.462-110.409  1.00  0.00      A1    
ATOM   1748  CA  SER A 139       6.220 -18.544-110.211  1.00  0.00      A1    
ATOM   1749  HA  SER A 139       6.286 -19.104-109.290  1.00  0.00      A1    
ATOM   1750  CB  SER A 139       4.724 -18.747-110.428  1.00  0.00      A1    
ATOM   1751  HB1 SER A 139       4.565 -19.829-110.624  1.00  0.00      A1    
ATOM   1752  HB2 SER A 139       4.112 -18.469-109.544  1.00  0.00      A1    
ATOM   1753  OG  SER A 139       4.274 -18.034-111.582  1.00  0.00      A1    
ATOM   1754  HG1 SER A 139       4.175 -17.110-111.342  1.00  0.00      A1    
ATOM   1755  C   SER A 139       6.941 -19.183-111.380  1.00  0.00      A1    
ATOM   1756  O   SER A 139       7.575 -18.578-112.245  1.00  0.00      A1    
ATOM   1757  N   LYS A 140       7.057 -20.521-111.430  1.00  0.00      A1    
ATOM   1758  HN  LYS A 140       6.619 -21.166-110.808  1.00  0.00      A1    
ATOM   1759  CA  LYS A 140       7.558 -21.136-112.692  1.00  0.00      A1    
ATOM   1760  HA  LYS A 140       8.567 -20.779-112.837  1.00  0.00      A1    
ATOM   1761  CB  LYS A 140       7.849 -22.686-112.587  1.00  0.00      A1    
ATOM   1762  HB1 LYS A 140       8.768 -22.772-111.969  1.00  0.00      A1    
ATOM   1763  HB2 LYS A 140       6.923 -23.136-112.171  1.00  0.00      A1    
ATOM   1764  CG  LYS A 140       8.048 -23.588-113.868  1.00  0.00      A1    
ATOM   1765  HG1 LYS A 140       8.191 -24.617-113.475  1.00  0.00      A1    
ATOM   1766  HG2 LYS A 140       7.161 -23.542-114.535  1.00  0.00      A1    
ATOM   1767  CD  LYS A 140       9.311 -23.293-114.648  1.00  0.00      A1    
ATOM   1768  HD1 LYS A 140       9.163 -22.250-115.000  1.00  0.00      A1    
ATOM   1769  HD2 LYS A 140      10.248 -23.230-114.055  1.00  0.00      A1    
ATOM   1770  CE  LYS A 140       9.638 -24.193-115.812  1.00  0.00      A1    
ATOM   1771  HE1 LYS A 140      10.622 -24.046-116.307  1.00  0.00      A1    
ATOM   1772  HE2 LYS A 140       9.790 -25.236-115.461  1.00  0.00      A1    
ATOM   1773  NZ  LYS A 140       8.495 -24.166-116.764  1.00  0.00      A1    
ATOM   1774  HZ1 LYS A 140       8.218 -23.196-117.016  1.00  0.00      A1    
ATOM   1775  HZ2 LYS A 140       8.908 -24.588-117.620  1.00  0.00      A1    
ATOM   1776  HZ3 LYS A 140       7.697 -24.796-116.548  1.00  0.00      A1    
ATOM   1777  C   LYS A 140       6.781 -20.872-113.973  1.00  0.00      A1    
ATOM   1778  O   LYS A 140       7.383 -20.581-115.015  1.00  0.00      A1    
ATOM   1779  N   GLN A 141       5.420 -20.810-114.029  1.00  0.00      A1    
ATOM   1780  HN  GLN A 141       4.785 -21.195-113.363  1.00  0.00      A1    
ATOM   1781  CA  GLN A 141       4.767 -20.140-115.141  1.00  0.00      A1    
ATOM   1782  HA  GLN A 141       5.145 -20.694-115.988  1.00  0.00      A1    
ATOM   1783  CB  GLN A 141       3.202 -20.337-114.994  1.00  0.00      A1    
ATOM   1784  HB1 GLN A 141       3.037 -20.119-113.917  1.00  0.00      A1    
ATOM   1785  HB2 GLN A 141       2.678 -19.550-115.577  1.00  0.00      A1    
ATOM   1786  CG  GLN A 141       2.571 -21.716-115.345  1.00  0.00      A1    
ATOM   1787  HG1 GLN A 141       2.470 -22.354-114.441  1.00  0.00      A1    
ATOM   1788  HG2 GLN A 141       1.560 -21.577-115.785  1.00  0.00      A1    
ATOM   1789  CD  GLN A 141       3.469 -22.551-116.326  1.00  0.00      A1    
ATOM   1790  OE1 GLN A 141       3.298 -22.390-117.536  1.00  0.00      A1    
ATOM   1791  NE2 GLN A 141       4.299 -23.493-115.807  1.00  0.00      A1    
ATOM   1792 HE21 GLN A 141       4.796 -24.149-116.375  1.00  0.00      A1    
ATOM   1793 HE22 GLN A 141       4.245 -23.767-114.846  1.00  0.00      A1    
ATOM   1794  C   GLN A 141       5.028 -18.626-115.445  1.00  0.00      A1    
ATOM   1795  O   GLN A 141       5.144 -18.243-116.582  1.00  0.00      A1    
ATOM   1796  N   GLU A 142       5.139 -17.752-114.477  1.00  0.00      A1    
ATOM   1797  HN  GLU A 142       4.848 -17.941-113.542  1.00  0.00      A1    
ATOM   1798  CA  GLU A 142       5.590 -16.380-114.733  1.00  0.00      A1    
ATOM   1799  HA  GLU A 142       4.940 -15.789-115.360  1.00  0.00      A1    
ATOM   1800  CB  GLU A 142       5.592 -15.569-113.453  1.00  0.00      A1    
ATOM   1801  HB1 GLU A 142       6.095 -15.979-112.551  1.00  0.00      A1    
ATOM   1802  HB2 GLU A 142       5.956 -14.523-113.542  1.00  0.00      A1    
ATOM   1803  CG  GLU A 142       4.147 -15.218-112.990  1.00  0.00      A1    
ATOM   1804  HG1 GLU A 142       3.578 -14.570-113.689  1.00  0.00      A1    
ATOM   1805  HG2 GLU A 142       3.539 -16.146-113.055  1.00  0.00      A1    
ATOM   1806  CD  GLU A 142       4.039 -14.781-111.516  1.00  0.00      A1    
ATOM   1807  OE1 GLU A 142       3.454 -13.759-111.194  1.00  0.00      A1    
ATOM   1808  OE2 GLU A 142       4.565 -15.506-110.621  1.00  0.00      A1    
ATOM   1809  C   GLU A 142       6.988 -16.307-115.419  1.00  0.00      A1    
ATOM   1810  O   GLU A 142       7.204 -15.473-116.297  1.00  0.00      A1    
ATOM   1811  N   TYR A 143       7.903 -17.120-114.876  1.00  0.00      A1    
ATOM   1812  HN  TYR A 143       7.736 -17.736-114.109  1.00  0.00      A1    
ATOM   1813  CA  TYR A 143       9.280 -17.177-115.420  1.00  0.00      A1    
ATOM   1814  HA  TYR A 143       9.751 -16.208-115.484  1.00  0.00      A1    
ATOM   1815  CB  TYR A 143      10.220 -18.024-114.471  1.00  0.00      A1    
ATOM   1816  HB1 TYR A 143      10.332 -17.487-113.505  1.00  0.00      A1    
ATOM   1817  HB2 TYR A 143       9.760 -19.026-114.329  1.00  0.00      A1    
ATOM   1818  CG  TYR A 143      11.616 -18.174-115.042  1.00  0.00      A1    
ATOM   1819  CD1 TYR A 143      12.359 -17.072-115.391  1.00  0.00      A1    
ATOM   1820  HD1 TYR A 143      11.975 -16.073-115.250  1.00  0.00      A1    
ATOM   1821  CE1 TYR A 143      13.656 -17.273-115.991  1.00  0.00      A1    
ATOM   1822  HE1 TYR A 143      14.332 -16.465-116.230  1.00  0.00      A1    
ATOM   1823  CZ  TYR A 143      14.202 -18.535-116.202  1.00  0.00      A1    
ATOM   1824  OH  TYR A 143      15.385 -18.770-116.921  1.00  0.00      A1    
ATOM   1825  HH  TYR A 143      15.549 -19.709-117.035  1.00  0.00      A1    
ATOM   1826  CD2 TYR A 143      12.147 -19.441-115.271  1.00  0.00      A1    
ATOM   1827  HD2 TYR A 143      11.570 -20.269-114.888  1.00  0.00      A1    
ATOM   1828  CE2 TYR A 143      13.378 -19.623-115.949  1.00  0.00      A1    
ATOM   1829  HE2 TYR A 143      13.765 -20.609-116.160  1.00  0.00      A1    
ATOM   1830  C   TYR A 143       9.357 -17.680-116.954  1.00  0.00      A1    
ATOM   1831  O   TYR A 143      10.072 -17.177-117.814  1.00  0.00      A1    
ATOM   1832  N   ASP A 144       8.500 -18.640-117.218  1.00  0.00      A1    
ATOM   1833  HN  ASP A 144       7.971 -19.101-116.509  1.00  0.00      A1    
ATOM   1834  CA  ASP A 144       8.131 -19.098-118.544  1.00  0.00      A1    
ATOM   1835  HA  ASP A 144       9.015 -19.438-119.063  1.00  0.00      A1    
ATOM   1836  CB  ASP A 144       7.000 -20.162-118.586  1.00  0.00      A1    
ATOM   1837  HB1 ASP A 144       6.106 -19.932-117.968  1.00  0.00      A1    
ATOM   1838  HB2 ASP A 144       6.777 -20.334-119.661  1.00  0.00      A1    
ATOM   1839  CG  ASP A 144       7.582 -21.475-118.227  1.00  0.00      A1    
ATOM   1840  OD1 ASP A 144       6.732 -22.360-118.001  1.00  0.00      A1    
ATOM   1841  OD2 ASP A 144       8.802 -21.741-118.213  1.00  0.00      A1    
ATOM   1842  C   ASP A 144       7.525 -17.963-119.419  1.00  0.00      A1    
ATOM   1843  O   ASP A 144       7.956 -17.842-120.555  1.00  0.00      A1    
ATOM   1844  N   GLN A 145       6.674 -17.066-118.885  1.00  0.00      A1    
ATOM   1845  HN  GLN A 145       6.359 -17.271-117.961  1.00  0.00      A1    
ATOM   1846  CA  GLN A 145       6.062 -15.945-119.655  1.00  0.00      A1    
ATOM   1847  HA  GLN A 145       5.726 -16.274-120.627  1.00  0.00      A1    
ATOM   1848  CB  GLN A 145       4.919 -15.132-118.898  1.00  0.00      A1    
ATOM   1849  HB1 GLN A 145       5.208 -15.246-117.832  1.00  0.00      A1    
ATOM   1850  HB2 GLN A 145       4.883 -14.061-119.190  1.00  0.00      A1    
ATOM   1851  CG  GLN A 145       3.646 -15.935-119.223  1.00  0.00      A1    
ATOM   1852  HG1 GLN A 145       3.337 -15.966-120.290  1.00  0.00      A1    
ATOM   1853  HG2 GLN A 145       3.923 -16.980-118.964  1.00  0.00      A1    
ATOM   1854  CD  GLN A 145       2.433 -15.479-118.437  1.00  0.00      A1    
ATOM   1855  OE1 GLN A 145       2.072 -14.346-118.348  1.00  0.00      A1    
ATOM   1856  NE2 GLN A 145       1.746 -16.407-117.762  1.00  0.00      A1    
ATOM   1857 HE21 GLN A 145       1.307 -15.965-116.980  1.00  0.00      A1    
ATOM   1858 HE22 GLN A 145       2.143 -17.317-117.642  1.00  0.00      A1    
ATOM   1859  C   GLN A 145       7.229 -14.972-120.176  1.00  0.00      A1    
ATOM   1860  O   GLN A 145       7.314 -14.522-121.301  1.00  0.00      A1    
ATOM   1861  N   ALA A 146       8.238 -14.704-119.253  1.00  0.00      A1    
ATOM   1862  HN  ALA A 146       8.020 -15.045-118.342  1.00  0.00      A1    
ATOM   1863  CA  ALA A 146       9.425 -13.985-119.508  1.00  0.00      A1    
ATOM   1864  HA  ALA A 146       9.111 -13.035-119.916  1.00  0.00      A1    
ATOM   1865  CB  ALA A 146      10.168 -13.711-118.177  1.00  0.00      A1    
ATOM   1866  HB1 ALA A 146      11.075 -13.111-118.402  1.00  0.00      A1    
ATOM   1867  HB2 ALA A 146       9.462 -13.115-117.559  1.00  0.00      A1    
ATOM   1868  HB3 ALA A 146      10.422 -14.721-117.790  1.00  0.00      A1    
ATOM   1869  C   ALA A 146      10.349 -14.596-120.595  1.00  0.00      A1    
ATOM   1870  O   ALA A 146      10.779 -13.993-121.537  1.00  0.00      A1    
ATOM   1871  N   LEU A 147      10.578 -15.903-120.555  1.00  0.00      A1    
ATOM   1872  HN  LEU A 147      10.308 -16.335-119.698  1.00  0.00      A1    
ATOM   1873  CA  LEU A 147      11.198 -16.713-121.592  1.00  0.00      A1    
ATOM   1874  HA  LEU A 147      12.156 -16.233-121.729  1.00  0.00      A1    
ATOM   1875  CB  LEU A 147      11.473 -18.194-121.052  1.00  0.00      A1    
ATOM   1876  HB1 LEU A 147      10.418 -18.437-120.801  1.00  0.00      A1    
ATOM   1877  HB2 LEU A 147      11.786 -18.905-121.847  1.00  0.00      A1    
ATOM   1878  CG  LEU A 147      12.391 -18.297-119.853  1.00  0.00      A1    
ATOM   1879  HG  LEU A 147      12.062 -17.761-118.938  1.00  0.00      A1    
ATOM   1880  CD1 LEU A 147      12.584 -19.834-119.551  1.00  0.00      A1    
ATOM   1881 HD11 LEU A 147      11.650 -20.204-119.076  1.00  0.00      A1    
ATOM   1882 HD12 LEU A 147      12.797 -20.390-120.489  1.00  0.00      A1    
ATOM   1883 HD13 LEU A 147      13.428 -19.952-118.839  1.00  0.00      A1    
ATOM   1884  CD2 LEU A 147      13.875 -17.863-120.129  1.00  0.00      A1    
ATOM   1885 HD21 LEU A 147      13.770 -16.763-120.248  1.00  0.00      A1    
ATOM   1886 HD22 LEU A 147      14.628 -18.240-119.405  1.00  0.00      A1    
ATOM   1887 HD23 LEU A 147      14.254 -18.319-121.068  1.00  0.00      A1    
ATOM   1888  C   LEU A 147      10.496 -16.782-122.921  1.00  0.00      A1    
ATOM   1889  O   LEU A 147      11.172 -16.656-123.963  1.00  0.00      A1    
ATOM   1890  N   ALA A 148       9.156 -16.817-122.889  1.00  0.00      A1    
ATOM   1891  HN  ALA A 148       8.620 -16.947-122.059  1.00  0.00      A1    
ATOM   1892  CA  ALA A 148       8.350 -16.717-124.105  1.00  0.00      A1    
ATOM   1893  HA  ALA A 148       8.795 -17.396-124.818  1.00  0.00      A1    
ATOM   1894  CB  ALA A 148       6.939 -17.241-123.735  1.00  0.00      A1    
ATOM   1895  HB1 ALA A 148       6.984 -18.230-123.231  1.00  0.00      A1    
ATOM   1896  HB2 ALA A 148       6.459 -16.482-123.081  1.00  0.00      A1    
ATOM   1897  HB3 ALA A 148       6.201 -17.312-124.563  1.00  0.00      A1    
ATOM   1898  C   ALA A 148       8.353 -15.391-124.811  1.00  0.00      A1    
ATOM   1899  O   ALA A 148       8.642 -15.368-126.028  1.00  0.00      A1    
ATOM   1900  N   ASP A 149       8.289 -14.321-124.001  1.00  0.00      A1    
ATOM   1901  HN  ASP A 149       8.024 -14.423-123.045  1.00  0.00      A1    
ATOM   1902  CA  ASP A 149       8.545 -12.998-124.360  1.00  0.00      A1    
ATOM   1903  HA  ASP A 149       8.022 -12.741-125.269  1.00  0.00      A1    
ATOM   1904  CB  ASP A 149       8.195 -12.007-123.162  1.00  0.00      A1    
ATOM   1905  HB1 ASP A 149       8.607 -12.425-122.220  1.00  0.00      A1    
ATOM   1906  HB2 ASP A 149       8.628 -11.018-123.424  1.00  0.00      A1    
ATOM   1907  CG  ASP A 149       6.729 -11.757-123.053  1.00  0.00      A1    
ATOM   1908  OD1 ASP A 149       6.327 -10.896-122.259  1.00  0.00      A1    
ATOM   1909  OD2 ASP A 149       5.937 -12.420-123.737  1.00  0.00      A1    
ATOM   1910  C   ASP A 149      10.005 -12.721-124.800  1.00  0.00      A1    
ATOM   1911  O   ASP A 149      10.195 -12.077-125.843  1.00  0.00      A1    
ATOM   1912  N   ALA A 150      11.029 -13.325-124.148  1.00  0.00      A1    
ATOM   1913  HN  ALA A 150      10.761 -13.841-123.338  1.00  0.00      A1    
ATOM   1914  CA  ALA A 150      12.332 -13.309-124.642  1.00  0.00      A1    
ATOM   1915  HA  ALA A 150      12.615 -12.315-124.955  1.00  0.00      A1    
ATOM   1916  CB  ALA A 150      13.388 -13.748-123.649  1.00  0.00      A1    
ATOM   1917  HB1 ALA A 150      14.412 -13.663-124.072  1.00  0.00      A1    
ATOM   1918  HB2 ALA A 150      13.373 -13.106-122.743  1.00  0.00      A1    
ATOM   1919  HB3 ALA A 150      13.233 -14.811-123.366  1.00  0.00      A1    
ATOM   1920  C   ALA A 150      12.535 -14.127-125.939  1.00  0.00      A1    
ATOM   1921  O   ALA A 150      13.300 -13.629-126.709  1.00  0.00      A1    
ATOM   1922  N   GLN A 151      11.883 -15.269-126.207  1.00  0.00      A1    
ATOM   1923  HN  GLN A 151      11.310 -15.655-125.488  1.00  0.00      A1    
ATOM   1924  CA  GLN A 151      11.925 -16.040-127.476  1.00  0.00      A1    
ATOM   1925  HA  GLN A 151      12.967 -16.161-127.733  1.00  0.00      A1    
ATOM   1926  CB  GLN A 151      11.198 -17.361-127.331  1.00  0.00      A1    
ATOM   1927  HB1 GLN A 151      11.277 -17.711-126.279  1.00  0.00      A1    
ATOM   1928  HB2 GLN A 151      10.112 -17.178-127.481  1.00  0.00      A1    
ATOM   1929  CG  GLN A 151      11.656 -18.539-128.135  1.00  0.00      A1    
ATOM   1930  HG1 GLN A 151      11.516 -19.414-127.466  1.00  0.00      A1    
ATOM   1931  HG2 GLN A 151      11.152 -18.735-129.106  1.00  0.00      A1    
ATOM   1932  CD  GLN A 151      13.181 -18.582-128.364  1.00  0.00      A1    
ATOM   1933  OE1 GLN A 151      13.631 -18.596-129.534  1.00  0.00      A1    
ATOM   1934  NE2 GLN A 151      13.902 -18.981-127.281  1.00  0.00      A1    
ATOM   1935 HE21 GLN A 151      14.896 -18.959-127.389  1.00  0.00      A1    
ATOM   1936 HE22 GLN A 151      13.459 -19.089-126.392  1.00  0.00      A1    
ATOM   1937  C   GLN A 151      11.353 -15.233-128.617  1.00  0.00      A1    
ATOM   1938  O   GLN A 151      11.978 -15.232-129.659  1.00  0.00      A1    
ATOM   1939  N   GLN A 152      10.286 -14.515-128.321  1.00  0.00      A1    
ATOM   1940  HN  GLN A 152       9.824 -14.791-127.481  1.00  0.00      A1    
ATOM   1941  CA  GLN A 152       9.782 -13.442-129.184  1.00  0.00      A1    
ATOM   1942  HA  GLN A 152       9.687 -13.874-130.169  1.00  0.00      A1    
ATOM   1943  CB  GLN A 152       8.413 -12.836-128.889  1.00  0.00      A1    
ATOM   1944  HB1 GLN A 152       8.575 -12.324-127.917  1.00  0.00      A1    
ATOM   1945  HB2 GLN A 152       8.134 -12.084-129.657  1.00  0.00      A1    
ATOM   1946  CG  GLN A 152       7.357 -13.884-128.828  1.00  0.00      A1    
ATOM   1947  HG1 GLN A 152       7.594 -14.583-127.998  1.00  0.00      A1    
ATOM   1948  HG2 GLN A 152       6.353 -13.483-128.568  1.00  0.00      A1    
ATOM   1949  CD  GLN A 152       7.128 -14.729-130.110  1.00  0.00      A1    
ATOM   1950  OE1 GLN A 152       7.121 -15.939-129.956  1.00  0.00      A1    
ATOM   1951  NE2 GLN A 152       6.752 -14.106-131.215  1.00  0.00      A1    
ATOM   1952 HE21 GLN A 152       6.604 -14.782-131.937  1.00  0.00      A1    
ATOM   1953 HE22 GLN A 152       6.660 -13.110-131.213  1.00  0.00      A1    
ATOM   1954  C   GLN A 152      10.804 -12.337-129.433  1.00  0.00      A1    
ATOM   1955  O   GLN A 152      10.916 -12.010-130.552  1.00  0.00      A1    
ATOM   1956  N   ALA A 153      11.511 -11.789-128.384  1.00  0.00      A1    
ATOM   1957  HN  ALA A 153      11.383 -12.106-127.447  1.00  0.00      A1    
ATOM   1958  CA  ALA A 153      12.442 -10.715-128.536  1.00  0.00      A1    
ATOM   1959  HA  ALA A 153      12.013  -9.850-129.020  1.00  0.00      A1    
ATOM   1960  CB  ALA A 153      12.864 -10.331-127.202  1.00  0.00      A1    
ATOM   1961  HB1 ALA A 153      13.450 -11.165-126.759  1.00  0.00      A1    
ATOM   1962  HB2 ALA A 153      13.503  -9.426-127.274  1.00  0.00      A1    
ATOM   1963  HB3 ALA A 153      11.948 -10.106-126.615  1.00  0.00      A1    
ATOM   1964  C   ALA A 153      13.612 -11.196-129.449  1.00  0.00      A1    
ATOM   1965  O   ALA A 153      14.164 -10.479-130.273  1.00  0.00      A1    
ATOM   1966  N   ASN A 154      13.985 -12.436-129.181  1.00  0.00      A1    
ATOM   1967  HN  ASN A 154      13.556 -12.839-128.376  1.00  0.00      A1    
ATOM   1968  CA  ASN A 154      14.853 -13.233-129.983  1.00  0.00      A1    
ATOM   1969  HA  ASN A 154      15.746 -12.641-130.120  1.00  0.00      A1    
ATOM   1970  CB  ASN A 154      15.336 -14.586-129.463  1.00  0.00      A1    
ATOM   1971  HB1 ASN A 154      14.484 -15.298-129.466  1.00  0.00      A1    
ATOM   1972  HB2 ASN A 154      16.163 -14.952-130.109  1.00  0.00      A1    
ATOM   1973  CG  ASN A 154      15.909 -14.534-128.039  1.00  0.00      A1    
ATOM   1974  OD1 ASN A 154      15.925 -15.561-127.352  1.00  0.00      A1    
ATOM   1975  ND2 ASN A 154      16.363 -13.383-127.586  1.00  0.00      A1    
ATOM   1976 HD21 ASN A 154      16.859 -13.338-126.718  1.00  0.00      A1    
ATOM   1977 HD22 ASN A 154      16.403 -12.552-128.140  1.00  0.00      A1    
ATOM   1978  C   ASN A 154      14.380 -13.333-131.448  1.00  0.00      A1    
ATOM   1979  O   ASN A 154      15.114 -12.895-132.365  1.00  0.00      A1    
ATOM   1980  N   ALA A 155      13.184 -13.888-131.738  1.00  0.00      A1    
ATOM   1981  HN  ALA A 155      12.626 -14.349-131.052  1.00  0.00      A1    
ATOM   1982  CA  ALA A 155      12.650 -14.022-133.082  1.00  0.00      A1    
ATOM   1983  HA  ALA A 155      13.395 -14.551-133.658  1.00  0.00      A1    
ATOM   1984  CB  ALA A 155      11.207 -14.725-133.000  1.00  0.00      A1    
ATOM   1985  HB1 ALA A 155      10.547 -14.003-132.475  1.00  0.00      A1    
ATOM   1986  HB2 ALA A 155      10.939 -14.799-134.076  1.00  0.00      A1    
ATOM   1987  HB3 ALA A 155      11.344 -15.684-132.456  1.00  0.00      A1    
ATOM   1988  C   ALA A 155      12.465 -12.642-133.734  1.00  0.00      A1    
ATOM   1989  O   ALA A 155      12.717 -12.523-134.928  1.00  0.00      A1    
ATOM   1990  N   ALA A 156      12.076 -11.623-133.009  1.00  0.00      A1    
ATOM   1991  HN  ALA A 156      11.811 -11.701-132.051  1.00  0.00      A1    
ATOM   1992  CA  ALA A 156      11.921 -10.289-133.580  1.00  0.00      A1    
ATOM   1993  HA  ALA A 156      11.336 -10.406-134.481  1.00  0.00      A1    
ATOM   1994  CB  ALA A 156      11.346  -9.391-132.528  1.00  0.00      A1    
ATOM   1995  HB1 ALA A 156      10.582  -9.963-131.959  1.00  0.00      A1    
ATOM   1996  HB2 ALA A 156      12.022  -9.128-131.687  1.00  0.00      A1    
ATOM   1997  HB3 ALA A 156      10.967  -8.494-133.063  1.00  0.00      A1    
ATOM   1998  C   ALA A 156      13.178  -9.624-133.991  1.00  0.00      A1    
ATOM   1999  O   ALA A 156      13.347  -8.977-135.039  1.00  0.00      A1    
ATOM   2000  N   VAL A 157      14.278  -9.795-133.130  1.00  0.00      A1    
ATOM   2001  HN  VAL A 157      14.184 -10.310-132.282  1.00  0.00      A1    
ATOM   2002  CA  VAL A 157      15.646  -9.359-133.460  1.00  0.00      A1    
ATOM   2003  HA  VAL A 157      15.588  -8.340-133.814  1.00  0.00      A1    
ATOM   2004  CB  VAL A 157      16.595  -9.528-132.354  1.00  0.00      A1    
ATOM   2005  HB  VAL A 157      16.470 -10.492-131.814  1.00  0.00      A1    
ATOM   2006  CG1 VAL A 157      18.069  -9.393-132.732  1.00  0.00      A1    
ATOM   2007 HG11 VAL A 157      18.456 -10.138-133.460  1.00  0.00      A1    
ATOM   2008 HG12 VAL A 157      18.298  -8.347-133.030  1.00  0.00      A1    
ATOM   2009 HG13 VAL A 157      18.722  -9.539-131.845  1.00  0.00      A1    
ATOM   2010  CG2 VAL A 157      16.274  -8.385-131.353  1.00  0.00      A1    
ATOM   2011 HG21 VAL A 157      16.422  -7.385-131.815  1.00  0.00      A1    
ATOM   2012 HG22 VAL A 157      15.218  -8.367-131.007  1.00  0.00      A1    
ATOM   2013 HG23 VAL A 157      16.757  -8.529-130.363  1.00  0.00      A1    
ATOM   2014  C   VAL A 157      16.113 -10.104-134.741  1.00  0.00      A1    
ATOM   2015  O   VAL A 157      16.756  -9.492-135.581  1.00  0.00      A1    
ATOM   2016  N   THR A 158      15.796 -11.407-134.797  1.00  0.00      A1    
ATOM   2017  HN  THR A 158      15.316 -11.824-134.029  1.00  0.00      A1    
ATOM   2018  CA  THR A 158      16.100 -12.291-135.988  1.00  0.00      A1    
ATOM   2019  HA  THR A 158      17.151 -12.343-136.231  1.00  0.00      A1    
ATOM   2020  CB  THR A 158      15.722 -13.704-135.771  1.00  0.00      A1    
ATOM   2021  HB  THR A 158      14.627 -13.718-135.588  1.00  0.00      A1    
ATOM   2022  OG1 THR A 158      16.229 -14.170-134.546  1.00  0.00      A1    
ATOM   2023  HG1 THR A 158      15.813 -13.612-133.886  1.00  0.00      A1    
ATOM   2024  CG2 THR A 158      16.248 -14.649-136.942  1.00  0.00      A1    
ATOM   2025 HG21 THR A 158      17.356 -14.680-136.869  1.00  0.00      A1    
ATOM   2026 HG22 THR A 158      15.992 -15.714-136.755  1.00  0.00      A1    
ATOM   2027 HG23 THR A 158      16.005 -14.212-137.933  1.00  0.00      A1    
ATOM   2028  C   THR A 158      15.467 -11.717-137.233  1.00  0.00      A1    
ATOM   2029  O   THR A 158      16.089 -11.595-138.252  1.00  0.00      A1    
ATOM   2030  N   ALA A 159      14.186 -11.359-137.117  1.00  0.00      A1    
ATOM   2031  HN  ALA A 159      13.744 -11.508-136.236  1.00  0.00      A1    
ATOM   2032  CA  ALA A 159      13.513 -10.705-138.197  1.00  0.00      A1    
ATOM   2033  HA  ALA A 159      13.679 -11.349-139.047  1.00  0.00      A1    
ATOM   2034  CB  ALA A 159      12.000 -10.516-137.877  1.00  0.00      A1    
ATOM   2035  HB1 ALA A 159      11.842  -9.716-137.122  1.00  0.00      A1    
ATOM   2036  HB2 ALA A 159      11.408 -10.173-138.753  1.00  0.00      A1    
ATOM   2037  HB3 ALA A 159      11.519 -11.468-137.569  1.00  0.00      A1    
ATOM   2038  C   ALA A 159      14.110  -9.349-138.596  1.00  0.00      A1    
ATOM   2039  O   ALA A 159      14.297  -9.196-139.777  1.00  0.00      A1    
ATOM   2040  N   ALA A 160      14.398  -8.480-137.619  1.00  0.00      A1    
ATOM   2041  HN  ALA A 160      14.089  -8.627-136.683  1.00  0.00      A1    
ATOM   2042  CA  ALA A 160      15.204  -7.280-137.936  1.00  0.00      A1    
ATOM   2043  HA  ALA A 160      14.544  -6.699-138.564  1.00  0.00      A1    
ATOM   2044  CB  ALA A 160      15.432  -6.508-136.678  1.00  0.00      A1    
ATOM   2045  HB1 ALA A 160      15.765  -5.490-136.974  1.00  0.00      A1    
ATOM   2046  HB2 ALA A 160      14.407  -6.319-136.292  1.00  0.00      A1    
ATOM   2047  HB3 ALA A 160      16.011  -6.982-135.857  1.00  0.00      A1    
ATOM   2048  C   ALA A 160      16.550  -7.514-138.636  1.00  0.00      A1    
ATOM   2049  O   ALA A 160      16.837  -6.928-139.733  1.00  0.00      A1    
ATOM   2050  N   LYS A 161      17.370  -8.511-138.131  1.00  0.00      A1    
ATOM   2051  HN  LYS A 161      17.118  -8.836-137.223  1.00  0.00      A1    
ATOM   2052  CA  LYS A 161      18.572  -8.945-138.831  1.00  0.00      A1    
ATOM   2053  HA  LYS A 161      19.192  -8.064-138.898  1.00  0.00      A1    
ATOM   2054  CB  LYS A 161      19.265 -10.016-137.954  1.00  0.00      A1    
ATOM   2055  HB1 LYS A 161      18.450 -10.668-137.575  1.00  0.00      A1    
ATOM   2056  HB2 LYS A 161      20.010 -10.543-138.588  1.00  0.00      A1    
ATOM   2057  CG  LYS A 161      20.165  -9.569-136.813  1.00  0.00      A1    
ATOM   2058  HG1 LYS A 161      20.900  -8.869-137.265  1.00  0.00      A1    
ATOM   2059  HG2 LYS A 161      19.481  -8.960-136.184  1.00  0.00      A1    
ATOM   2060  CD  LYS A 161      20.914 -10.765-136.121  1.00  0.00      A1    
ATOM   2061  HD1 LYS A 161      20.063 -11.377-135.753  1.00  0.00      A1    
ATOM   2062  HD2 LYS A 161      21.410 -11.363-136.916  1.00  0.00      A1    
ATOM   2063  CE  LYS A 161      21.854 -10.412-134.930  1.00  0.00      A1    
ATOM   2064  HE1 LYS A 161      22.673  -9.708-135.190  1.00  0.00      A1    
ATOM   2065  HE2 LYS A 161      21.297 -10.081-134.028  1.00  0.00      A1    
ATOM   2066  NZ  LYS A 161      22.508 -11.623-134.471  1.00  0.00      A1    
ATOM   2067  HZ1 LYS A 161      21.849 -12.336-134.098  1.00  0.00      A1    
ATOM   2068  HZ2 LYS A 161      23.024 -11.985-135.298  1.00  0.00      A1    
ATOM   2069  HZ3 LYS A 161      23.148 -11.434-133.673  1.00  0.00      A1    
ATOM   2070  C   LYS A 161      18.379  -9.426-140.258  1.00  0.00      A1    
ATOM   2071  O   LYS A 161      19.153  -9.104-141.146  1.00  0.00      A1    
ATOM   2072  N   ALA A 162      17.387 -10.214-140.463  1.00  0.00      A1    
ATOM   2073  HN  ALA A 162      16.866 -10.501-139.663  1.00  0.00      A1    
ATOM   2074  CA  ALA A 162      16.851 -10.722-141.757  1.00  0.00      A1    
ATOM   2075  HA  ALA A 162      17.562 -11.406-142.195  1.00  0.00      A1    
ATOM   2076  CB  ALA A 162      15.587 -11.554-141.529  1.00  0.00      A1    
ATOM   2077  HB1 ALA A 162      14.813 -10.875-141.111  1.00  0.00      A1    
ATOM   2078  HB2 ALA A 162      15.229 -12.002-142.480  1.00  0.00      A1    
ATOM   2079  HB3 ALA A 162      15.834 -12.457-140.931  1.00  0.00      A1    
ATOM   2080  C   ALA A 162      16.601  -9.512-142.660  1.00  0.00      A1    
ATOM   2081  O   ALA A 162      17.098  -9.497-143.808  1.00  0.00      A1    
ATOM   2082  N   ALA A 163      15.931  -8.380-142.237  1.00  0.00      A1    
ATOM   2083  HN  ALA A 163      15.572  -8.454-141.310  1.00  0.00      A1    
ATOM   2084  CA  ALA A 163      15.700  -7.173-142.974  1.00  0.00      A1    
ATOM   2085  HA  ALA A 163      15.277  -7.518-143.907  1.00  0.00      A1    
ATOM   2086  CB  ALA A 163      14.614  -6.306-142.197  1.00  0.00      A1    
ATOM   2087  HB1 ALA A 163      14.993  -6.086-141.176  1.00  0.00      A1    
ATOM   2088  HB2 ALA A 163      14.494  -5.279-142.605  1.00  0.00      A1    
ATOM   2089  HB3 ALA A 163      13.715  -6.950-142.095  1.00  0.00      A1    
ATOM   2090  C   ALA A 163      17.049  -6.457-143.290  1.00  0.00      A1    
ATOM   2091  O   ALA A 163      17.285  -5.879-144.411  1.00  0.00      A1    
ATOM   2092  N   VAL A 164      18.021  -6.459-142.380  1.00  0.00      A1    
ATOM   2093  HN  VAL A 164      17.832  -6.920-141.516  1.00  0.00      A1    
ATOM   2094  CA  VAL A 164      19.375  -6.031-142.501  1.00  0.00      A1    
ATOM   2095  HA  VAL A 164      19.388  -5.033-142.912  1.00  0.00      A1    
ATOM   2096  CB  VAL A 164      20.211  -5.846-141.238  1.00  0.00      A1    
ATOM   2097  HB  VAL A 164      20.243  -6.815-140.696  1.00  0.00      A1    
ATOM   2098  CG1 VAL A 164      21.705  -5.528-141.691  1.00  0.00      A1    
ATOM   2099 HG11 VAL A 164      21.759  -4.697-142.427  1.00  0.00      A1    
ATOM   2100 HG12 VAL A 164      22.148  -5.109-140.763  1.00  0.00      A1    
ATOM   2101 HG13 VAL A 164      22.173  -6.456-142.082  1.00  0.00      A1    
ATOM   2102  CG2 VAL A 164      19.661  -4.653-140.375  1.00  0.00      A1    
ATOM   2103 HG21 VAL A 164      20.319  -4.685-139.481  1.00  0.00      A1    
ATOM   2104 HG22 VAL A 164      19.597  -3.690-140.926  1.00  0.00      A1    
ATOM   2105 HG23 VAL A 164      18.614  -4.810-140.040  1.00  0.00      A1    
ATOM   2106  C   VAL A 164      20.096  -6.693-143.714  1.00  0.00      A1    
ATOM   2107  O   VAL A 164      20.636  -6.034-144.646  1.00  0.00      A1    
ATOM   2108  N   GLU A 165      20.167  -8.106-143.677  1.00  0.00      A1    
ATOM   2109  HN  GLU A 165      19.850  -8.506-142.820  1.00  0.00      A1    
ATOM   2110  CA  GLU A 165      20.935  -8.907-144.552  1.00  0.00      A1    
ATOM   2111  HA  GLU A 165      21.950  -8.541-144.610  1.00  0.00      A1    
ATOM   2112  CB  GLU A 165      20.736 -10.343-144.142  1.00  0.00      A1    
ATOM   2113  HB1 GLU A 165      21.254 -10.507-143.173  1.00  0.00      A1    
ATOM   2114  HB2 GLU A 165      19.659 -10.540-143.955  1.00  0.00      A1    
ATOM   2115  CG  GLU A 165      21.123 -11.419-145.180  1.00  0.00      A1    
ATOM   2116  HG1 GLU A 165      20.427 -11.397-146.045  1.00  0.00      A1    
ATOM   2117  HG2 GLU A 165      22.129 -11.283-145.631  1.00  0.00      A1    
ATOM   2118  CD  GLU A 165      21.155 -12.852-144.624  1.00  0.00      A1    
ATOM   2119  OE1 GLU A 165      22.048 -13.051-143.765  1.00  0.00      A1    
ATOM   2120  OE2 GLU A 165      20.496 -13.707-145.215  1.00  0.00      A1    
ATOM   2121  C   GLU A 165      20.489  -8.766-146.039  1.00  0.00      A1    
ATOM   2122  O   GLU A 165      21.342  -8.608-146.858  1.00  0.00      A1    
ATOM   2123  N   THR A 166      19.145  -8.723-146.316  1.00  0.00      A1    
ATOM   2124  HN  THR A 166      18.489  -8.909-145.589  1.00  0.00      A1    
ATOM   2125  CA  THR A 166      18.636  -8.437-147.613  1.00  0.00      A1    
ATOM   2126  HA  THR A 166      19.187  -9.061-148.300  1.00  0.00      A1    
ATOM   2127  CB  THR A 166      17.222  -9.022-147.902  1.00  0.00      A1    
ATOM   2128  HB  THR A 166      16.761  -8.460-148.742  1.00  0.00      A1    
ATOM   2129  OG1 THR A 166      16.355  -8.991-146.828  1.00  0.00      A1    
ATOM   2130  HG1 THR A 166      16.106  -8.068-146.738  1.00  0.00      A1    
ATOM   2131  CG2 THR A 166      17.379 -10.491-148.310  1.00  0.00      A1    
ATOM   2132 HG21 THR A 166      17.984 -10.594-149.236  1.00  0.00      A1    
ATOM   2133 HG22 THR A 166      17.964 -10.972-147.497  1.00  0.00      A1    
ATOM   2134 HG23 THR A 166      16.466 -11.093-148.503  1.00  0.00      A1    
ATOM   2135  C   THR A 166      18.839  -7.093-148.090  1.00  0.00      A1    
ATOM   2136  O   THR A 166      18.984  -6.909-149.294  1.00  0.00      A1    
ATOM   2137  N   ALA A 167      18.819  -6.051-147.205  1.00  0.00      A1    
ATOM   2138  HN  ALA A 167      18.650  -6.180-146.231  1.00  0.00      A1    
ATOM   2139  CA  ALA A 167      19.043  -4.707-147.571  1.00  0.00      A1    
ATOM   2140  HA  ALA A 167      18.464  -4.326-148.399  1.00  0.00      A1    
ATOM   2141  CB  ALA A 167      18.767  -3.740-146.377  1.00  0.00      A1    
ATOM   2142  HB1 ALA A 167      18.868  -2.684-146.709  1.00  0.00      A1    
ATOM   2143  HB2 ALA A 167      17.736  -3.836-145.974  1.00  0.00      A1    
ATOM   2144  HB3 ALA A 167      19.406  -3.937-145.490  1.00  0.00      A1    
ATOM   2145  C   ALA A 167      20.527  -4.569-147.998  1.00  0.00      A1    
ATOM   2146  O   ALA A 167      20.859  -3.994-149.005  1.00  0.00      A1    
ATOM   2147  N   ARG A 168      21.429  -5.139-147.237  1.00  0.00      A1    
ATOM   2148  HN  ARG A 168      21.283  -5.492-146.316  1.00  0.00      A1    
ATOM   2149  CA  ARG A 168      22.886  -5.290-147.574  1.00  0.00      A1    
ATOM   2150  HA  ARG A 168      23.236  -4.268-147.555  1.00  0.00      A1    
ATOM   2151  CB  ARG A 168      23.701  -6.024-146.523  1.00  0.00      A1    
ATOM   2152  HB1 ARG A 168      23.194  -6.986-146.291  1.00  0.00      A1    
ATOM   2153  HB2 ARG A 168      24.719  -6.180-146.941  1.00  0.00      A1    
ATOM   2154  CG  ARG A 168      23.872  -5.205-145.153  1.00  0.00      A1    
ATOM   2155  HG1 ARG A 168      24.368  -4.251-145.433  1.00  0.00      A1    
ATOM   2156  HG2 ARG A 168      22.869  -5.090-144.691  1.00  0.00      A1    
ATOM   2157  CD  ARG A 168      24.741  -6.009-144.218  1.00  0.00      A1    
ATOM   2158  HD1 ARG A 168      24.277  -6.985-143.960  1.00  0.00      A1    
ATOM   2159  HD2 ARG A 168      25.712  -6.159-144.736  1.00  0.00      A1    
ATOM   2160  NE  ARG A 168      24.880  -5.150-143.031  1.00  0.00      A1    
ATOM   2161  HE  ARG A 168      25.461  -4.370-143.265  1.00  0.00      A1    
ATOM   2162  CZ  ARG A 168      25.328  -5.679-141.899  1.00  0.00      A1    
ATOM   2163  NH1 ARG A 168      25.243  -6.885-141.439  1.00  0.00      A1    
ATOM   2164 HH11 ARG A 168      24.774  -7.575-141.991  1.00  0.00      A1    
ATOM   2165 HH12 ARG A 168      25.812  -7.116-140.650  1.00  0.00      A1    
ATOM   2166  NH2 ARG A 168      26.044  -4.786-141.133  1.00  0.00      A1    
ATOM   2167 HH21 ARG A 168      25.913  -3.799-141.229  1.00  0.00      A1    
ATOM   2168 HH22 ARG A 168      26.482  -5.083-140.284  1.00  0.00      A1    
ATOM   2169  C   ARG A 168      23.311  -5.844-148.948  1.00  0.00      A1    
ATOM   2170  O   ARG A 168      24.030  -5.176-149.711  1.00  0.00      A1    
ATOM   2171  N   ILE A 169      22.681  -6.948-149.362  1.00  0.00      A1    
ATOM   2172  HN  ILE A 169      22.120  -7.483-148.736  1.00  0.00      A1    
ATOM   2173  CA  ILE A 169      22.715  -7.609-150.668  1.00  0.00      A1    
ATOM   2174  HA  ILE A 169      23.770  -7.750-150.854  1.00  0.00      A1    
ATOM   2175  CB  ILE A 169      22.157  -9.045-150.470  1.00  0.00      A1    
ATOM   2176  HB  ILE A 169      21.270  -8.851-149.828  1.00  0.00      A1    
ATOM   2177  CG2 ILE A 169      21.568  -9.531-151.837  1.00  0.00      A1    
ATOM   2178 HG21 ILE A 169      20.694  -8.932-152.172  1.00  0.00      A1    
ATOM   2179 HG22 ILE A 169      22.332  -9.442-152.638  1.00  0.00      A1    
ATOM   2180 HG23 ILE A 169      21.212 -10.583-151.789  1.00  0.00      A1    
ATOM   2181  CG1 ILE A 169      23.061  -9.954-149.659  1.00  0.00      A1    
ATOM   2182 HG11 ILE A 169      23.809 -10.405-150.345  1.00  0.00      A1    
ATOM   2183 HG12 ILE A 169      23.619  -9.372-148.896  1.00  0.00      A1    
ATOM   2184  CD  ILE A 169      22.340 -11.144-149.071  1.00  0.00      A1    
ATOM   2185  HD1 ILE A 169      21.976 -10.809-148.076  1.00  0.00      A1    
ATOM   2186  HD2 ILE A 169      21.449 -11.352-149.702  1.00  0.00      A1    
ATOM   2187  HD3 ILE A 169      22.956 -12.053-148.906  1.00  0.00      A1    
ATOM   2188  C   ILE A 169      22.115  -6.785-151.772  1.00  0.00      A1    
ATOM   2189  O   ILE A 169      22.649  -6.736-152.877  1.00  0.00      A1    
ATOM   2190  N   ASN A 170      20.927  -6.164-151.528  1.00  0.00      A1    
ATOM   2191  HN  ASN A 170      20.545  -6.217-150.608  1.00  0.00      A1    
ATOM   2192  CA  ASN A 170      20.306  -5.231-152.415  1.00  0.00      A1    
ATOM   2193  HA  ASN A 170      20.150  -5.745-153.352  1.00  0.00      A1    
ATOM   2194  CB  ASN A 170      18.885  -4.937-151.925  1.00  0.00      A1    
ATOM   2195  HB1 ASN A 170      18.939  -4.733-150.834  1.00  0.00      A1    
ATOM   2196  HB2 ASN A 170      18.429  -4.041-152.397  1.00  0.00      A1    
ATOM   2197  CG  ASN A 170      17.877  -6.127-152.075  1.00  0.00      A1    
ATOM   2198  OD1 ASN A 170      18.093  -7.249-152.659  1.00  0.00      A1    
ATOM   2199  ND2 ASN A 170      16.669  -5.857-151.556  1.00  0.00      A1    
ATOM   2200 HD21 ASN A 170      15.947  -6.545-151.471  1.00  0.00      A1    
ATOM   2201 HD22 ASN A 170      16.610  -5.273-150.747  1.00  0.00      A1    
ATOM   2202  C   ASN A 170      21.123  -3.901-152.649  1.00  0.00      A1    
ATOM   2203  O   ASN A 170      21.284  -3.482-153.797  1.00  0.00      A1    
ATOM   2204  N   LEU A 171      21.696  -3.354-151.570  1.00  0.00      A1    
ATOM   2205  HN  LEU A 171      21.418  -3.617-150.649  1.00  0.00      A1    
ATOM   2206  CA  LEU A 171      22.708  -2.286-151.633  1.00  0.00      A1    
ATOM   2207  HA  LEU A 171      22.261  -1.451-152.153  1.00  0.00      A1    
ATOM   2208  CB  LEU A 171      23.114  -1.919-150.183  1.00  0.00      A1    
ATOM   2209  HB1 LEU A 171      22.169  -1.774-149.617  1.00  0.00      A1    
ATOM   2210  HB2 LEU A 171      23.621  -2.757-149.660  1.00  0.00      A1    
ATOM   2211  CG  LEU A 171      23.942  -0.604-150.026  1.00  0.00      A1    
ATOM   2212  HG  LEU A 171      24.832  -0.818-150.656  1.00  0.00      A1    
ATOM   2213  CD1 LEU A 171      23.324   0.697-150.499  1.00  0.00      A1    
ATOM   2214 HD11 LEU A 171      22.454   0.941-149.853  1.00  0.00      A1    
ATOM   2215 HD12 LEU A 171      24.086   1.500-150.400  1.00  0.00      A1    
ATOM   2216 HD13 LEU A 171      23.089   0.698-151.585  1.00  0.00      A1    
ATOM   2217  CD2 LEU A 171      24.534  -0.313-148.607  1.00  0.00      A1    
ATOM   2218 HD21 LEU A 171      25.186   0.587-148.619  1.00  0.00      A1    
ATOM   2219 HD22 LEU A 171      23.755  -0.243-147.819  1.00  0.00      A1    
ATOM   2220 HD23 LEU A 171      25.118  -1.210-148.308  1.00  0.00      A1    
ATOM   2221  C   LEU A 171      23.937  -2.676-152.368  1.00  0.00      A1    
ATOM   2222  O   LEU A 171      24.391  -2.022-153.278  1.00  0.00      A1    
ATOM   2223  N   ALA A 172      24.539  -3.877-152.147  1.00  0.00      A1    
ATOM   2224  HN  ALA A 172      24.315  -4.523-151.422  1.00  0.00      A1    
ATOM   2225  CA  ALA A 172      25.595  -4.256-152.979  1.00  0.00      A1    
ATOM   2226  HA  ALA A 172      26.476  -3.633-152.966  1.00  0.00      A1    
ATOM   2227  CB  ALA A 172      25.991  -5.633-152.384  1.00  0.00      A1    
ATOM   2228  HB1 ALA A 172      27.036  -5.936-152.605  1.00  0.00      A1    
ATOM   2229  HB2 ALA A 172      25.938  -5.608-151.275  1.00  0.00      A1    
ATOM   2230  HB3 ALA A 172      25.317  -6.423-152.778  1.00  0.00      A1    
ATOM   2231  C   ALA A 172      25.257  -4.506-154.483  1.00  0.00      A1    
ATOM   2232  O   ALA A 172      26.087  -3.999-155.325  1.00  0.00      A1    
ATOM   2233  N   TYR A 173      24.098  -5.111-154.775  1.00  0.00      A1    
ATOM   2234  HN  TYR A 173      23.619  -5.638-154.077  1.00  0.00      A1    
ATOM   2235  CA  TYR A 173      23.497  -5.090-156.129  1.00  0.00      A1    
ATOM   2236  HA  TYR A 173      24.252  -5.465-156.804  1.00  0.00      A1    
ATOM   2237  CB  TYR A 173      22.132  -5.836-156.200  1.00  0.00      A1    
ATOM   2238  HB1 TYR A 173      21.649  -5.433-155.284  1.00  0.00      A1    
ATOM   2239  HB2 TYR A 173      21.331  -5.559-156.918  1.00  0.00      A1    
ATOM   2240  CG  TYR A 173      22.111  -7.286-156.060  1.00  0.00      A1    
ATOM   2241  CD1 TYR A 173      21.000  -7.960-155.536  1.00  0.00      A1    
ATOM   2242  HD1 TYR A 173      20.161  -7.412-155.134  1.00  0.00      A1    
ATOM   2243  CE1 TYR A 173      20.946  -9.387-155.450  1.00  0.00      A1    
ATOM   2244  HE1 TYR A 173      20.132  -9.927-154.988  1.00  0.00      A1    
ATOM   2245  CZ  TYR A 173      22.026 -10.146-155.919  1.00  0.00      A1    
ATOM   2246  OH  TYR A 173      22.008 -11.558-155.854  1.00  0.00      A1    
ATOM   2247  HH  TYR A 173      21.221 -11.824-155.372  1.00  0.00      A1    
ATOM   2248  CD2 TYR A 173      23.172  -8.033-156.509  1.00  0.00      A1    
ATOM   2249  HD2 TYR A 173      24.052  -7.679-157.026  1.00  0.00      A1    
ATOM   2250  CE2 TYR A 173      23.104  -9.452-156.490  1.00  0.00      A1    
ATOM   2251  HE2 TYR A 173      23.886 -10.028-156.961  1.00  0.00      A1    
ATOM   2252  C   TYR A 173      23.214  -3.650-156.864  1.00  0.00      A1    
ATOM   2253  O   TYR A 173      22.918  -3.537-158.022  1.00  0.00      A1    
ATOM   2254  N   THR A 174      23.322  -2.475-156.143  1.00  0.00      A1    
ATOM   2255  HN  THR A 174      23.378  -2.499-155.148  1.00  0.00      A1    
ATOM   2256  CA  THR A 174      23.313  -1.156-156.688  1.00  0.00      A1    
ATOM   2257  HA  THR A 174      22.562  -1.168-157.463  1.00  0.00      A1    
ATOM   2258  CB  THR A 174      22.808  -0.020-155.814  1.00  0.00      A1    
ATOM   2259  HB  THR A 174      22.945   0.984-156.269  1.00  0.00      A1    
ATOM   2260  OG1 THR A 174      23.447   0.137-154.536  1.00  0.00      A1    
ATOM   2261  HG1 THR A 174      23.374  -0.708-154.087  1.00  0.00      A1    
ATOM   2262  CG2 THR A 174      21.271  -0.144-155.630  1.00  0.00      A1    
ATOM   2263 HG21 THR A 174      21.021   0.696-154.948  1.00  0.00      A1    
ATOM   2264 HG22 THR A 174      20.724  -0.042-156.592  1.00  0.00      A1    
ATOM   2265 HG23 THR A 174      20.997  -1.117-155.170  1.00  0.00      A1    
ATOM   2266  C   THR A 174      24.593  -0.727-157.431  1.00  0.00      A1    
ATOM   2267  O   THR A 174      24.602   0.289-158.035  1.00  0.00      A1    
ATOM   2268  N   LYS A 175      25.563  -1.570-157.469  1.00  0.00      A1    
ATOM   2269  HN  LYS A 175      25.446  -2.347-156.855  1.00  0.00      A1    
ATOM   2270  CA  LYS A 175      26.660  -1.576-158.457  1.00  0.00      A1    
ATOM   2271  HA  LYS A 175      26.538  -0.715-159.097  1.00  0.00      A1    
ATOM   2272  CB  LYS A 175      28.055  -1.570-157.669  1.00  0.00      A1    
ATOM   2273  HB1 LYS A 175      27.948  -2.370-156.904  1.00  0.00      A1    
ATOM   2274  HB2 LYS A 175      28.864  -1.873-158.367  1.00  0.00      A1    
ATOM   2275  CG  LYS A 175      28.230  -0.258-157.081  1.00  0.00      A1    
ATOM   2276  HG1 LYS A 175      28.046   0.427-157.936  1.00  0.00      A1    
ATOM   2277  HG2 LYS A 175      27.433  -0.024-156.344  1.00  0.00      A1    
ATOM   2278  CD  LYS A 175      29.605  -0.169-156.495  1.00  0.00      A1    
ATOM   2279  HD1 LYS A 175      29.423  -0.599-155.487  1.00  0.00      A1    
ATOM   2280  HD2 LYS A 175      30.346  -0.799-157.032  1.00  0.00      A1    
ATOM   2281  CE  LYS A 175      30.094   1.314-156.308  1.00  0.00      A1    
ATOM   2282  HE1 LYS A 175      29.214   1.942-156.051  1.00  0.00      A1    
ATOM   2283  HE2 LYS A 175      30.975   1.384-155.636  1.00  0.00      A1    
ATOM   2284  NZ  LYS A 175      30.574   1.685-157.644  1.00  0.00      A1    
ATOM   2285  HZ1 LYS A 175      29.710   1.783-158.216  1.00  0.00      A1    
ATOM   2286  HZ2 LYS A 175      30.940   2.644-157.478  1.00  0.00      A1    
ATOM   2287  HZ3 LYS A 175      31.287   1.021-158.008  1.00  0.00      A1    
ATOM   2288  C   LYS A 175      26.465  -2.791-159.274  1.00  0.00      A1    
ATOM   2289  O   LYS A 175      26.486  -3.900-158.781  1.00  0.00      A1    
ATOM   2290  N   VAL A 176      26.101  -2.610-160.534  1.00  0.00      A1    
ATOM   2291  HN  VAL A 176      26.158  -1.672-160.866  1.00  0.00      A1    
ATOM   2292  CA  VAL A 176      25.624  -3.657-161.440  1.00  0.00      A1    
ATOM   2293  HA  VAL A 176      25.103  -4.452-160.927  1.00  0.00      A1    
ATOM   2294  CB  VAL A 176      24.707  -3.152-162.633  1.00  0.00      A1    
ATOM   2295  HB  VAL A 176      25.115  -2.261-163.156  1.00  0.00      A1    
ATOM   2296  CG1 VAL A 176      24.446  -4.385-163.664  1.00  0.00      A1    
ATOM   2297 HG11 VAL A 176      23.570  -4.030-164.248  1.00  0.00      A1    
ATOM   2298 HG12 VAL A 176      25.385  -4.471-164.251  1.00  0.00      A1    
ATOM   2299 HG13 VAL A 176      24.189  -5.329-163.138  1.00  0.00      A1    
ATOM   2300  CG2 VAL A 176      23.407  -2.759-161.922  1.00  0.00      A1    
ATOM   2301 HG21 VAL A 176      22.858  -3.667-161.595  1.00  0.00      A1    
ATOM   2302 HG22 VAL A 176      23.572  -2.348-160.903  1.00  0.00      A1    
ATOM   2303 HG23 VAL A 176      22.689  -2.205-162.565  1.00  0.00      A1    
ATOM   2304  C   VAL A 176      26.787  -4.388-162.105  1.00  0.00      A1    
ATOM   2305  O   VAL A 176      27.574  -3.744-162.806  1.00  0.00      A1    
ATOM   2306  N   THR A 177      27.000  -5.735-161.866  1.00  0.00      A1    
ATOM   2307  HN  THR A 177      26.395  -6.291-161.302  1.00  0.00      A1    
ATOM   2308  CA  THR A 177      28.311  -6.364-162.116  1.00  0.00      A1    
ATOM   2309  HA  THR A 177      29.019  -5.551-162.189  1.00  0.00      A1    
ATOM   2310  CB  THR A 177      28.686  -7.379-161.084  1.00  0.00      A1    
ATOM   2311  HB  THR A 177      28.400  -6.853-160.149  1.00  0.00      A1    
ATOM   2312  OG1 THR A 177      30.072  -7.813-161.134  1.00  0.00      A1    
ATOM   2313  HG1 THR A 177      30.510  -7.135-160.614  1.00  0.00      A1    
ATOM   2314  CG2 THR A 177      27.747  -8.527-161.169  1.00  0.00      A1    
ATOM   2315 HG21 THR A 177      27.756  -8.978-162.184  1.00  0.00      A1    
ATOM   2316 HG22 THR A 177      28.106  -9.320-160.479  1.00  0.00      A1    
ATOM   2317 HG23 THR A 177      26.738  -8.213-160.826  1.00  0.00      A1    
ATOM   2318  C   THR A 177      28.373  -7.039-163.604  1.00  0.00      A1    
ATOM   2319  O   THR A 177      27.399  -7.521-164.254  1.00  0.00      A1    
ATOM   2320  N   SER A 178      29.577  -7.035-164.181  1.00  0.00      A1    
ATOM   2321  HN  SER A 178      30.166  -6.300-163.853  1.00  0.00      A1    
ATOM   2322  CA  SER A 178      30.050  -7.850-165.274  1.00  0.00      A1    
ATOM   2323  HA  SER A 178      29.352  -7.756-166.093  1.00  0.00      A1    
ATOM   2324  CB  SER A 178      31.451  -7.359-165.816  1.00  0.00      A1    
ATOM   2325  HB1 SER A 178      31.219  -6.273-165.826  1.00  0.00      A1    
ATOM   2326  HB2 SER A 178      32.209  -7.494-165.014  1.00  0.00      A1    
ATOM   2327  OG  SER A 178      31.933  -7.992-167.002  1.00  0.00      A1    
ATOM   2328  HG1 SER A 178      32.815  -8.357-166.905  1.00  0.00      A1    
ATOM   2329  C   SER A 178      30.315  -9.256-164.956  1.00  0.00      A1    
ATOM   2330  O   SER A 178      31.212  -9.675-164.253  1.00  0.00      A1    
ATOM   2331  N   PRO A 179      29.575 -10.239-165.635  1.00  0.00      A1    
ATOM   2332  CD  PRO A 179      28.359 -10.032-166.433  1.00  0.00      A1    
ATOM   2333  HD1 PRO A 179      28.718 -10.158-167.477  1.00  0.00      A1    
ATOM   2334  HD2 PRO A 179      27.842  -9.070-166.225  1.00  0.00      A1    
ATOM   2335  CA  PRO A 179      29.707 -11.636-165.327  1.00  0.00      A1    
ATOM   2336  HA  PRO A 179      29.642 -11.584-164.250  1.00  0.00      A1    
ATOM   2337  CB  PRO A 179      28.427 -12.269-165.963  1.00  0.00      A1    
ATOM   2338  HB1 PRO A 179      28.600 -12.579-167.016  1.00  0.00      A1    
ATOM   2339  HB2 PRO A 179      28.038 -13.139-165.392  1.00  0.00      A1    
ATOM   2340  CG  PRO A 179      27.470 -11.081-165.914  1.00  0.00      A1    
ATOM   2341  HG1 PRO A 179      26.566 -11.348-166.501  1.00  0.00      A1    
ATOM   2342  HG2 PRO A 179      27.279 -10.739-164.875  1.00  0.00      A1    
ATOM   2343  C   PRO A 179      30.956 -12.256-165.760  1.00  0.00      A1    
ATOM   2344  O   PRO A 179      31.364 -13.206-165.135  1.00  0.00      A1    
ATOM   2345  N   ILE A 180      31.446 -11.930-166.933  1.00  0.00      A1    
ATOM   2346  HN  ILE A 180      31.185 -11.071-167.365  1.00  0.00      A1    
ATOM   2347  CA  ILE A 180      32.540 -12.637-167.555  1.00  0.00      A1    
ATOM   2348  HA  ILE A 180      33.129 -13.196-166.842  1.00  0.00      A1    
ATOM   2349  CB  ILE A 180      32.115 -13.550-168.749  1.00  0.00      A1    
ATOM   2350  HB  ILE A 180      33.011 -13.981-169.247  1.00  0.00      A1    
ATOM   2351  CG2 ILE A 180      31.109 -14.577-168.159  1.00  0.00      A1    
ATOM   2352 HG21 ILE A 180      31.583 -15.058-167.276  1.00  0.00      A1    
ATOM   2353 HG22 ILE A 180      30.155 -14.055-167.932  1.00  0.00      A1    
ATOM   2354 HG23 ILE A 180      30.825 -15.359-168.895  1.00  0.00      A1    
ATOM   2355  CG1 ILE A 180      31.418 -12.681-169.843  1.00  0.00      A1    
ATOM   2356 HG11 ILE A 180      30.530 -12.114-169.492  1.00  0.00      A1    
ATOM   2357 HG12 ILE A 180      32.183 -11.916-170.096  1.00  0.00      A1    
ATOM   2358  CD  ILE A 180      31.152 -13.515-171.106  1.00  0.00      A1    
ATOM   2359  HD1 ILE A 180      32.046 -14.140-171.318  1.00  0.00      A1    
ATOM   2360  HD2 ILE A 180      30.397 -14.279-170.824  1.00  0.00      A1    
ATOM   2361  HD3 ILE A 180      30.773 -12.988-172.008  1.00  0.00      A1    
ATOM   2362  C   ILE A 180      33.569 -11.616-168.077  1.00  0.00      A1    
ATOM   2363  O   ILE A 180      33.265 -10.427-168.265  1.00  0.00      A1    
ATOM   2364  N   SER A 181      34.804 -12.023-168.329  1.00  0.00      A1    
ATOM   2365  HN  SER A 181      35.009 -12.971-168.098  1.00  0.00      A1    
ATOM   2366  CA  SER A 181      35.691 -11.301-169.205  1.00  0.00      A1    
ATOM   2367  HA  SER A 181      35.435 -10.282-168.957  1.00  0.00      A1    
ATOM   2368  CB  SER A 181      37.213 -11.495-168.814  1.00  0.00      A1    
ATOM   2369  HB1 SER A 181      37.430 -11.299-167.742  1.00  0.00      A1    
ATOM   2370  HB2 SER A 181      37.364 -12.573-169.035  1.00  0.00      A1    
ATOM   2371  OG  SER A 181      37.970 -10.705-169.683  1.00  0.00      A1    
ATOM   2372  HG1 SER A 181      38.222  -9.935-169.169  1.00  0.00      A1    
ATOM   2373  C   SER A 181      35.392 -11.482-170.666  1.00  0.00      A1    
ATOM   2374  O   SER A 181      35.171 -12.621-171.071  1.00  0.00      A1    
ATOM   2375  N   GLY A 182      35.408 -10.415-171.485  1.00  0.00      A1    
ATOM   2376  HN  GLY A 182      35.713  -9.532-171.136  1.00  0.00      A1    
ATOM   2377  CA  GLY A 182      35.076 -10.419-172.836  1.00  0.00      A1    
ATOM   2378  HA1 GLY A 182      35.836 -10.981-173.358  1.00  0.00      A1    
ATOM   2379  HA2 GLY A 182      34.072 -10.778-173.010  1.00  0.00      A1    
ATOM   2380  C   GLY A 182      35.094  -8.952-173.317  1.00  0.00      A1    
ATOM   2381  O   GLY A 182      35.860  -8.079-172.910  1.00  0.00      A1    
ATOM   2382  N   ARG A 183      34.193  -8.672-174.252  1.00  0.00      A1    
ATOM   2383  HN  ARG A 183      33.716  -9.422-174.703  1.00  0.00      A1    
ATOM   2384  CA  ARG A 183      33.917  -7.350-174.736  1.00  0.00      A1    
ATOM   2385  HA  ARG A 183      34.665  -6.624-174.455  1.00  0.00      A1    
ATOM   2386  CB  ARG A 183      33.782  -7.554-176.322  1.00  0.00      A1    
ATOM   2387  HB1 ARG A 183      34.596  -8.236-176.650  1.00  0.00      A1    
ATOM   2388  HB2 ARG A 183      32.820  -8.077-176.511  1.00  0.00      A1    
ATOM   2389  CG  ARG A 183      33.999  -6.215-177.095  1.00  0.00      A1    
ATOM   2390  HG1 ARG A 183      33.553  -6.356-178.102  1.00  0.00      A1    
ATOM   2391  HG2 ARG A 183      33.350  -5.508-176.535  1.00  0.00      A1    
ATOM   2392  CD  ARG A 183      35.447  -5.798-177.175  1.00  0.00      A1    
ATOM   2393  HD1 ARG A 183      35.923  -5.541-176.205  1.00  0.00      A1    
ATOM   2394  HD2 ARG A 183      35.857  -6.714-177.652  1.00  0.00      A1    
ATOM   2395  NE  ARG A 183      35.524  -4.535-177.983  1.00  0.00      A1    
ATOM   2396  HE  ARG A 183      34.692  -4.098-178.326  1.00  0.00      A1    
ATOM   2397  CZ  ARG A 183      36.691  -3.934-178.072  1.00  0.00      A1    
ATOM   2398  NH1 ARG A 183      37.851  -4.370-177.735  1.00  0.00      A1    
ATOM   2399 HH11 ARG A 183      37.930  -5.266-177.297  1.00  0.00      A1    
ATOM   2400 HH12 ARG A 183      38.589  -3.698-177.789  1.00  0.00      A1    
ATOM   2401  NH2 ARG A 183      36.602  -2.780-178.700  1.00  0.00      A1    
ATOM   2402 HH21 ARG A 183      35.685  -2.474-178.955  1.00  0.00      A1    
ATOM   2403 HH22 ARG A 183      37.398  -2.205-178.891  1.00  0.00      A1    
ATOM   2404  C   ARG A 183      32.537  -6.830-174.196  1.00  0.00      A1    
ATOM   2405  O   ARG A 183      31.513  -7.519-174.213  1.00  0.00      A1    
ATOM   2406  N   ILE A 184      32.537  -5.563-173.731  1.00  0.00      A1    
ATOM   2407  HN  ILE A 184      33.292  -4.954-173.961  1.00  0.00      A1    
ATOM   2408  CA  ILE A 184      31.352  -4.854-173.141  1.00  0.00      A1    
ATOM   2409  HA  ILE A 184      30.632  -5.591-172.817  1.00  0.00      A1    
ATOM   2410  CB  ILE A 184      31.577  -4.062-171.866  1.00  0.00      A1    
ATOM   2411  HB  ILE A 184      31.974  -4.696-171.044  1.00  0.00      A1    
ATOM   2412  CG2 ILE A 184      32.674  -3.007-172.038  1.00  0.00      A1    
ATOM   2413 HG21 ILE A 184      33.657  -3.435-172.332  1.00  0.00      A1    
ATOM   2414 HG22 ILE A 184      32.450  -2.350-172.906  1.00  0.00      A1    
ATOM   2415 HG23 ILE A 184      32.809  -2.294-171.198  1.00  0.00      A1    
ATOM   2416  CG1 ILE A 184      30.178  -3.435-171.358  1.00  0.00      A1    
ATOM   2417 HG11 ILE A 184      30.474  -2.873-170.447  1.00  0.00      A1    
ATOM   2418 HG12 ILE A 184      29.816  -2.685-172.093  1.00  0.00      A1    
ATOM   2419  CD  ILE A 184      29.083  -4.458-171.052  1.00  0.00      A1    
ATOM   2420  HD1 ILE A 184      29.465  -5.084-170.217  1.00  0.00      A1    
ATOM   2421  HD2 ILE A 184      28.143  -3.938-170.766  1.00  0.00      A1    
ATOM   2422  HD3 ILE A 184      28.856  -5.129-171.908  1.00  0.00      A1    
ATOM   2423  C   ILE A 184      30.855  -4.054-174.319  1.00  0.00      A1    
ATOM   2424  O   ILE A 184      31.652  -3.313-174.990  1.00  0.00      A1    
ATOM   2425  N   GLY A 185      29.558  -4.221-174.714  1.00  0.00      A1    
ATOM   2426  HN  GLY A 185      28.853  -4.697-174.194  1.00  0.00      A1    
ATOM   2427  CA  GLY A 185      29.027  -3.736-176.018  1.00  0.00      A1    
ATOM   2428  HA1 GLY A 185      29.818  -3.612-176.742  1.00  0.00      A1    
ATOM   2429  HA2 GLY A 185      28.238  -4.400-176.342  1.00  0.00      A1    
ATOM   2430  C   GLY A 185      28.328  -2.364-175.971  1.00  0.00      A1    
ATOM   2431  O   GLY A 185      28.644  -1.554-175.052  1.00  0.00      A1    
ATOM   2432  N   LYS A 186      27.469  -2.059-176.921  1.00  0.00      A1    
ATOM   2433  HN  LYS A 186      27.434  -2.698-177.686  1.00  0.00      A1    
ATOM   2434  CA  LYS A 186      26.522  -0.945-176.929  1.00  0.00      A1    
ATOM   2435  HA  LYS A 186      27.103  -0.035-176.893  1.00  0.00      A1    
ATOM   2436  CB  LYS A 186      25.652  -0.952-178.169  1.00  0.00      A1    
ATOM   2437  HB1 LYS A 186      26.044  -1.725-178.864  1.00  0.00      A1    
ATOM   2438  HB2 LYS A 186      24.578  -1.153-177.966  1.00  0.00      A1    
ATOM   2439  CG  LYS A 186      25.532   0.455-178.838  1.00  0.00      A1    
ATOM   2440  HG1 LYS A 186      24.833   0.389-179.699  1.00  0.00      A1    
ATOM   2441  HG2 LYS A 186      25.039   1.063-178.050  1.00  0.00      A1    
ATOM   2442  CD  LYS A 186      26.841   0.914-179.349  1.00  0.00      A1    
ATOM   2443  HD1 LYS A 186      27.266   1.635-178.618  1.00  0.00      A1    
ATOM   2444  HD2 LYS A 186      27.594   0.106-179.465  1.00  0.00      A1    
ATOM   2445  CE  LYS A 186      26.835   1.567-180.773  1.00  0.00      A1    
ATOM   2446  HE1 LYS A 186      27.866   1.849-181.077  1.00  0.00      A1    
ATOM   2447  HE2 LYS A 186      26.494   0.811-181.512  1.00  0.00      A1    
ATOM   2448  NZ  LYS A 186      26.005   2.805-180.904  1.00  0.00      A1    
ATOM   2449  HZ1 LYS A 186      24.999   2.545-180.872  1.00  0.00      A1    
ATOM   2450  HZ2 LYS A 186      26.124   3.467-180.110  1.00  0.00      A1    
ATOM   2451  HZ3 LYS A 186      26.278   3.179-181.835  1.00  0.00      A1    
ATOM   2452  C   LYS A 186      25.644  -1.081-175.645  1.00  0.00      A1    
ATOM   2453  O   LYS A 186      25.357  -2.175-175.239  1.00  0.00      A1    
ATOM   2454  N   SER A 187      25.217   0.074-175.119  1.00  0.00      A1    
ATOM   2455  HN  SER A 187      25.571   0.968-175.385  1.00  0.00      A1    
ATOM   2456  CA  SER A 187      24.294   0.164-173.978  1.00  0.00      A1    
ATOM   2457  HA  SER A 187      24.301  -0.823-173.538  1.00  0.00      A1    
ATOM   2458  CB  SER A 187      24.728   1.308-173.035  1.00  0.00      A1    
ATOM   2459  HB1 SER A 187      25.796   1.295-172.726  1.00  0.00      A1    
ATOM   2460  HB2 SER A 187      24.567   2.288-173.533  1.00  0.00      A1    
ATOM   2461  OG  SER A 187      24.021   1.318-171.779  1.00  0.00      A1    
ATOM   2462  HG1 SER A 187      23.491   2.114-171.685  1.00  0.00      A1    
ATOM   2463  C   SER A 187      22.862   0.354-174.424  1.00  0.00      A1    
ATOM   2464  O   SER A 187      22.607   1.214-175.271  1.00  0.00      A1    
ATOM   2465  N   ASN A 188      21.881  -0.338-173.813  1.00  0.00      A1    
ATOM   2466  HN  ASN A 188      22.188  -1.008-173.141  1.00  0.00      A1    
ATOM   2467  CA  ASN A 188      20.479  -0.239-174.023  1.00  0.00      A1    
ATOM   2468  HA  ASN A 188      20.179  -0.017-175.036  1.00  0.00      A1    
ATOM   2469  CB  ASN A 188      19.782  -1.603-173.796  1.00  0.00      A1    
ATOM   2470  HB1 ASN A 188      20.068  -2.031-172.811  1.00  0.00      A1    
ATOM   2471  HB2 ASN A 188      18.675  -1.513-173.761  1.00  0.00      A1    
ATOM   2472  CG  ASN A 188      20.170  -2.584-174.897  1.00  0.00      A1    
ATOM   2473  OD1 ASN A 188      20.816  -2.310-175.856  1.00  0.00      A1    
ATOM   2474  ND2 ASN A 188      19.785  -3.863-174.611  1.00  0.00      A1    
ATOM   2475 HD21 ASN A 188      19.988  -4.510-175.346  1.00  0.00      A1    
ATOM   2476 HD22 ASN A 188      19.390  -4.105-173.725  1.00  0.00      A1    
ATOM   2477  C   ASN A 188      19.773   0.723-173.102  1.00  0.00      A1    
ATOM   2478  O   ASN A 188      18.600   0.974-173.164  1.00  0.00      A1    
ATOM   2479  N   VAL A 189      20.522   1.279-172.164  1.00  0.00      A1    
ATOM   2480  HN  VAL A 189      21.436   0.881-172.135  1.00  0.00      A1    
ATOM   2481  CA  VAL A 189      19.986   2.022-171.047  1.00  0.00      A1    
ATOM   2482  HA  VAL A 189      18.988   2.301-171.353  1.00  0.00      A1    
ATOM   2483  CB  VAL A 189      19.943   1.095-169.807  1.00  0.00      A1    
ATOM   2484  HB  VAL A 189      19.758   0.034-170.080  1.00  0.00      A1    
ATOM   2485  CG1 VAL A 189      21.238   0.931-169.123  1.00  0.00      A1    
ATOM   2486 HG11 VAL A 189      21.805   1.825-168.783  1.00  0.00      A1    
ATOM   2487 HG12 VAL A 189      21.210   0.267-168.233  1.00  0.00      A1    
ATOM   2488 HG13 VAL A 189      21.983   0.407-169.759  1.00  0.00      A1    
ATOM   2489  CG2 VAL A 189      18.884   1.558-168.820  1.00  0.00      A1    
ATOM   2490 HG21 VAL A 189      17.821   1.622-169.135  1.00  0.00      A1    
ATOM   2491 HG22 VAL A 189      18.886   0.801-168.006  1.00  0.00      A1    
ATOM   2492 HG23 VAL A 189      19.202   2.410-168.182  1.00  0.00      A1    
ATOM   2493  C   VAL A 189      20.767   3.278-170.873  1.00  0.00      A1    
ATOM   2494  O   VAL A 189      21.990   3.316-170.924  1.00  0.00      A1    
ATOM   2495  N   THR A 190      20.045   4.487-170.671  1.00  0.00      A1    
ATOM   2496  HN  THR A 190      19.054   4.462-170.772  1.00  0.00      A1    
ATOM   2497  CA  THR A 190      20.740   5.759-170.532  1.00  0.00      A1    
ATOM   2498  HA  THR A 190      21.804   5.624-170.404  1.00  0.00      A1    
ATOM   2499  CB  THR A 190      20.536   6.599-171.761  1.00  0.00      A1    
ATOM   2500  HB  THR A 190      19.557   6.399-172.247  1.00  0.00      A1    
ATOM   2501  OG1 THR A 190      21.596   6.335-172.669  1.00  0.00      A1    
ATOM   2502  HG1 THR A 190      21.504   5.494-173.122  1.00  0.00      A1    
ATOM   2503  CG2 THR A 190      20.685   8.119-171.435  1.00  0.00      A1    
ATOM   2504 HG21 THR A 190      19.838   8.435-170.789  1.00  0.00      A1    
ATOM   2505 HG22 THR A 190      21.608   8.290-170.841  1.00  0.00      A1    
ATOM   2506 HG23 THR A 190      20.626   8.736-172.357  1.00  0.00      A1    
ATOM   2507  C   THR A 190      20.287   6.340-169.233  1.00  0.00      A1    
ATOM   2508  O   THR A 190      19.110   6.289-168.875  1.00  0.00      A1    
ATOM   2509  N   GLU A 191      21.280   6.819-168.411  1.00  0.00      A1    
ATOM   2510  HN  GLU A 191      22.218   6.678-168.719  1.00  0.00      A1    
ATOM   2511  CA  GLU A 191      21.124   7.559-167.175  1.00  0.00      A1    
ATOM   2512  HA  GLU A 191      21.042   6.860-166.355  1.00  0.00      A1    
ATOM   2513  CB  GLU A 191      22.332   8.552-166.985  1.00  0.00      A1    
ATOM   2514  HB1 GLU A 191      22.379   9.109-167.945  1.00  0.00      A1    
ATOM   2515  HB2 GLU A 191      22.043   9.225-166.149  1.00  0.00      A1    
ATOM   2516  CG  GLU A 191      23.687   7.913-166.468  1.00  0.00      A1    
ATOM   2517  HG1 GLU A 191      24.371   8.577-165.897  1.00  0.00      A1    
ATOM   2518  HG2 GLU A 191      23.432   7.082-165.777  1.00  0.00      A1    
ATOM   2519  CD  GLU A 191      24.537   7.344-167.626  1.00  0.00      A1    
ATOM   2520  OE1 GLU A 191      24.006   6.497-168.394  1.00  0.00      A1    
ATOM   2521  OE2 GLU A 191      25.649   7.851-167.919  1.00  0.00      A1    
ATOM   2522  C   GLU A 191      19.853   8.351-167.057  1.00  0.00      A1    
ATOM   2523  O   GLU A 191      19.524   9.194-167.893  1.00  0.00      A1    
ATOM   2524  N   GLY A 192      19.054   8.009-165.999  1.00  0.00      A1    
ATOM   2525  HN  GLY A 192      19.399   7.185-165.558  1.00  0.00      A1    
ATOM   2526  CA  GLY A 192      17.805   8.595-165.602  1.00  0.00      A1    
ATOM   2527  HA1 GLY A 192      17.915   8.846-164.557  1.00  0.00      A1    
ATOM   2528  HA2 GLY A 192      17.496   9.470-166.155  1.00  0.00      A1    
ATOM   2529  C   GLY A 192      16.738   7.613-165.802  1.00  0.00      A1    
ATOM   2530  O   GLY A 192      15.614   7.879-165.350  1.00  0.00      A1    
ATOM   2531  N   ALA A 193      17.082   6.456-166.490  1.00  0.00      A1    
ATOM   2532  HN  ALA A 193      18.050   6.511-166.723  1.00  0.00      A1    
ATOM   2533  CA  ALA A 193      16.259   5.293-166.635  1.00  0.00      A1    
ATOM   2534  HA  ALA A 193      15.299   5.681-166.942  1.00  0.00      A1    
ATOM   2535  CB  ALA A 193      16.858   4.295-167.677  1.00  0.00      A1    
ATOM   2536  HB1 ALA A 193      16.197   3.414-167.816  1.00  0.00      A1    
ATOM   2537  HB2 ALA A 193      16.862   4.818-168.657  1.00  0.00      A1    
ATOM   2538  HB3 ALA A 193      17.876   4.007-167.338  1.00  0.00      A1    
ATOM   2539  C   ALA A 193      16.096   4.552-165.340  1.00  0.00      A1    
ATOM   2540  O   ALA A 193      17.000   3.954-164.787  1.00  0.00      A1    
ATOM   2541  N   LEU A 194      14.862   4.462-164.859  1.00  0.00      A1    
ATOM   2542  HN  LEU A 194      14.182   4.954-165.396  1.00  0.00      A1    
ATOM   2543  CA  LEU A 194      14.420   3.462-163.875  1.00  0.00      A1    
ATOM   2544  HA  LEU A 194      15.123   3.365-163.061  1.00  0.00      A1    
ATOM   2545  CB  LEU A 194      12.986   3.918-163.308  1.00  0.00      A1    
ATOM   2546  HB1 LEU A 194      13.349   4.776-162.703  1.00  0.00      A1    
ATOM   2547  HB2 LEU A 194      12.373   4.262-164.168  1.00  0.00      A1    
ATOM   2548  CG  LEU A 194      12.254   2.958-162.323  1.00  0.00      A1    
ATOM   2549  HG  LEU A 194      11.839   2.015-162.739  1.00  0.00      A1    
ATOM   2550  CD1 LEU A 194      13.002   2.381-161.134  1.00  0.00      A1    
ATOM   2551 HD11 LEU A 194      12.295   1.704-160.609  1.00  0.00      A1    
ATOM   2552 HD12 LEU A 194      13.821   1.693-161.433  1.00  0.00      A1    
ATOM   2553 HD13 LEU A 194      13.355   3.134-160.397  1.00  0.00      A1    
ATOM   2554  CD2 LEU A 194      11.055   3.693-161.770  1.00  0.00      A1    
ATOM   2555 HD21 LEU A 194      10.182   3.162-162.205  1.00  0.00      A1    
ATOM   2556 HD22 LEU A 194      10.914   3.591-160.673  1.00  0.00      A1    
ATOM   2557 HD23 LEU A 194      11.122   4.797-161.876  1.00  0.00      A1    
ATOM   2558  C   LEU A 194      14.376   2.058-164.462  1.00  0.00      A1    
ATOM   2559  O   LEU A 194      14.002   1.985-165.648  1.00  0.00      A1    
ATOM   2560  N   VAL A 195      14.848   1.051-163.734  1.00  0.00      A1    
ATOM   2561  HN  VAL A 195      15.151   1.230-162.801  1.00  0.00      A1    
ATOM   2562  CA  VAL A 195      15.008  -0.278-164.312  1.00  0.00      A1    
ATOM   2563  HA  VAL A 195      14.341  -0.428-165.148  1.00  0.00      A1    
ATOM   2564  CB  VAL A 195      16.412  -0.642-164.729  1.00  0.00      A1    
ATOM   2565  HB  VAL A 195      16.318  -1.643-165.202  1.00  0.00      A1    
ATOM   2566  CG1 VAL A 195      16.894   0.423-165.872  1.00  0.00      A1    
ATOM   2567 HG11 VAL A 195      17.167   1.393-165.404  1.00  0.00      A1    
ATOM   2568 HG12 VAL A 195      17.822   0.021-166.333  1.00  0.00      A1    
ATOM   2569 HG13 VAL A 195      16.176   0.489-166.717  1.00  0.00      A1    
ATOM   2570  CG2 VAL A 195      17.433  -0.705-163.615  1.00  0.00      A1    
ATOM   2571 HG21 VAL A 195      18.423  -1.095-163.935  1.00  0.00      A1    
ATOM   2572 HG22 VAL A 195      17.443   0.358-163.293  1.00  0.00      A1    
ATOM   2573 HG23 VAL A 195      17.061  -1.364-162.802  1.00  0.00      A1    
ATOM   2574  C   VAL A 195      14.470  -1.330-163.283  1.00  0.00      A1    
ATOM   2575  O   VAL A 195      14.437  -1.086-162.084  1.00  0.00      A1    
ATOM   2576  N   GLN A 196      13.884  -2.488-163.775  1.00  0.00      A1    
ATOM   2577  HN  GLN A 196      13.975  -2.747-164.733  1.00  0.00      A1    
ATOM   2578  CA  GLN A 196      12.986  -3.322-162.991  1.00  0.00      A1    
ATOM   2579  HA  GLN A 196      12.725  -2.907-162.029  1.00  0.00      A1    
ATOM   2580  CB  GLN A 196      11.599  -3.328-163.728  1.00  0.00      A1    
ATOM   2581  HB1 GLN A 196      11.158  -2.338-163.973  1.00  0.00      A1    
ATOM   2582  HB2 GLN A 196      11.724  -3.662-164.780  1.00  0.00      A1    
ATOM   2583  CG  GLN A 196      10.477  -4.160-162.941  1.00  0.00      A1    
ATOM   2584  HG1 GLN A 196       9.494  -4.081-163.452  1.00  0.00      A1    
ATOM   2585  HG2 GLN A 196      10.876  -5.196-162.985  1.00  0.00      A1    
ATOM   2586  CD  GLN A 196      10.433  -3.673-161.455  1.00  0.00      A1    
ATOM   2587  OE1 GLN A 196      10.896  -4.282-160.528  1.00  0.00      A1    
ATOM   2588  NE2 GLN A 196      10.015  -2.402-161.350  1.00  0.00      A1    
ATOM   2589 HE21 GLN A 196      10.064  -1.932-160.469  1.00  0.00      A1    
ATOM   2590 HE22 GLN A 196       9.790  -1.816-162.128  1.00  0.00      A1    
ATOM   2591  C   GLN A 196      13.476  -4.759-162.888  1.00  0.00      A1    
ATOM   2592  O   GLN A 196      13.758  -5.434-163.911  1.00  0.00      A1    
ATOM   2593  N   ASN A 197      13.539  -5.333-161.717  1.00  0.00      A1    
ATOM   2594  HN  ASN A 197      13.140  -4.854-160.939  1.00  0.00      A1    
ATOM   2595  CA  ASN A 197      14.060  -6.700-161.339  1.00  0.00      A1    
ATOM   2596  HA  ASN A 197      15.056  -6.778-161.749  1.00  0.00      A1    
ATOM   2597  CB  ASN A 197      14.111  -6.746-159.727  1.00  0.00      A1    
ATOM   2598  HB1 ASN A 197      14.981  -6.117-159.440  1.00  0.00      A1    
ATOM   2599  HB2 ASN A 197      13.157  -6.458-159.237  1.00  0.00      A1    
ATOM   2600  CG  ASN A 197      14.560  -8.205-159.332  1.00  0.00      A1    
ATOM   2601  OD1 ASN A 197      15.138  -8.910-160.133  1.00  0.00      A1    
ATOM   2602  ND2 ASN A 197      14.281  -8.686-158.051  1.00  0.00      A1    
ATOM   2603 HD21 ASN A 197      14.404  -9.660-157.859  1.00  0.00      A1    
ATOM   2604 HD22 ASN A 197      14.036  -8.114-157.267  1.00  0.00      A1    
ATOM   2605  C   ASN A 197      13.313  -7.853-162.021  1.00  0.00      A1    
ATOM   2606  O   ASN A 197      12.314  -8.294-161.438  1.00  0.00      A1    
ATOM   2607  N   GLY A 198      13.753  -8.408-163.198  1.00  0.00      A1    
ATOM   2608  HN  GLY A 198      14.558  -8.018-163.636  1.00  0.00      A1    
ATOM   2609  CA  GLY A 198      13.055  -9.473-163.957  1.00  0.00      A1    
ATOM   2610  HA1 GLY A 198      13.846 -10.209-163.942  1.00  0.00      A1    
ATOM   2611  HA2 GLY A 198      12.154  -9.801-163.459  1.00  0.00      A1    
ATOM   2612  C   GLY A 198      12.682  -9.058-165.321  1.00  0.00      A1    
ATOM   2613  O   GLY A 198      11.950  -9.757-166.034  1.00  0.00      A1    
ATOM   2614  N   GLN A 199      13.103  -7.890-165.887  1.00  0.00      A1    
ATOM   2615  HN  GLN A 199      13.557  -7.204-165.324  1.00  0.00      A1    
ATOM   2616  CA  GLN A 199      12.646  -7.366-167.181  1.00  0.00      A1    
ATOM   2617  HA  GLN A 199      11.588  -7.532-167.037  1.00  0.00      A1    
ATOM   2618  CB  GLN A 199      13.105  -5.946-167.280  1.00  0.00      A1    
ATOM   2619  HB1 GLN A 199      12.636  -5.413-168.135  1.00  0.00      A1    
ATOM   2620  HB2 GLN A 199      12.770  -5.352-166.404  1.00  0.00      A1    
ATOM   2621  CG  GLN A 199      14.658  -5.754-167.309  1.00  0.00      A1    
ATOM   2622  HG1 GLN A 199      15.119  -6.345-166.489  1.00  0.00      A1    
ATOM   2623  HG2 GLN A 199      15.151  -6.223-168.188  1.00  0.00      A1    
ATOM   2624  CD  GLN A 199      15.091  -4.261-167.286  1.00  0.00      A1    
ATOM   2625  OE1 GLN A 199      14.763  -3.581-166.274  1.00  0.00      A1    
ATOM   2626  NE2 GLN A 199      15.816  -3.780-168.366  1.00  0.00      A1    
ATOM   2627 HE21 GLN A 199      16.093  -2.820-168.406  1.00  0.00      A1    
ATOM   2628 HE22 GLN A 199      16.198  -4.442-169.011  1.00  0.00      A1    
ATOM   2629  C   GLN A 199      13.199  -8.073-168.431  1.00  0.00      A1    
ATOM   2630  O   GLN A 199      14.228  -8.711-168.448  1.00  0.00      A1    
ATOM   2631  N   ALA A 200      12.406  -7.907-169.525  1.00  0.00      A1    
ATOM   2632  HN  ALA A 200      11.471  -7.568-169.453  1.00  0.00      A1    
ATOM   2633  CA  ALA A 200      12.822  -8.463-170.772  1.00  0.00      A1    
ATOM   2634  HA  ALA A 200      12.824  -9.543-170.773  1.00  0.00      A1    
ATOM   2635  CB  ALA A 200      11.693  -8.193-171.852  1.00  0.00      A1    
ATOM   2636  HB1 ALA A 200      10.734  -8.375-171.321  1.00  0.00      A1    
ATOM   2637  HB2 ALA A 200      11.807  -7.171-172.273  1.00  0.00      A1    
ATOM   2638  HB3 ALA A 200      11.727  -8.920-172.691  1.00  0.00      A1    
ATOM   2639  C   ALA A 200      14.216  -7.928-171.322  1.00  0.00      A1    
ATOM   2640  O   ALA A 200      15.101  -8.678-171.704  1.00  0.00      A1    
ATOM   2641  N   THR A 201      14.359  -6.585-171.293  1.00  0.00      A1    
ATOM   2642  HN  THR A 201      13.806  -5.982-170.723  1.00  0.00      A1    
ATOM   2643  CA  THR A 201      15.560  -5.981-171.938  1.00  0.00      A1    
ATOM   2644  HA  THR A 201      15.624  -6.451-172.908  1.00  0.00      A1    
ATOM   2645  CB  THR A 201      15.308  -4.475-172.044  1.00  0.00      A1    
ATOM   2646  HB  THR A 201      15.229  -4.054-171.018  1.00  0.00      A1    
ATOM   2647  OG1 THR A 201      14.051  -4.207-172.665  1.00  0.00      A1    
ATOM   2648  HG1 THR A 201      13.291  -4.579-172.211  1.00  0.00      A1    
ATOM   2649  CG2 THR A 201      16.410  -3.703-172.740  1.00  0.00      A1    
ATOM   2650 HG21 THR A 201      16.352  -3.875-173.836  1.00  0.00      A1    
ATOM   2651 HG22 THR A 201      16.397  -2.625-172.471  1.00  0.00      A1    
ATOM   2652 HG23 THR A 201      17.390  -4.049-172.349  1.00  0.00      A1    
ATOM   2653  C   THR A 201      16.775  -6.149-171.057  1.00  0.00      A1    
ATOM   2654  O   THR A 201      16.832  -5.894-169.846  1.00  0.00      A1    
ATOM   2655  N   ALA A 202      17.854  -6.650-171.680  1.00  0.00      A1    
ATOM   2656  HN  ALA A 202      17.861  -6.913-172.641  1.00  0.00      A1    
ATOM   2657  CA  ALA A 202      19.149  -6.620-170.995  1.00  0.00      A1    
ATOM   2658  HA  ALA A 202      18.921  -6.844-169.964  1.00  0.00      A1    
ATOM   2659  CB  ALA A 202      20.169  -7.526-171.727  1.00  0.00      A1    
ATOM   2660  HB1 ALA A 202      21.220  -7.489-171.366  1.00  0.00      A1    
ATOM   2661  HB2 ALA A 202      19.652  -8.508-171.680  1.00  0.00      A1    
ATOM   2662  HB3 ALA A 202      20.081  -7.208-172.788  1.00  0.00      A1    
ATOM   2663  C   ALA A 202      19.749  -5.161-170.971  1.00  0.00      A1    
ATOM   2664  O   ALA A 202      19.571  -4.470-171.924  1.00  0.00      A1    
ATOM   2665  N   LEU A 203      20.336  -4.615-169.929  1.00  0.00      A1    
ATOM   2666  HN  LEU A 203      20.491  -5.341-169.263  1.00  0.00      A1    
ATOM   2667  CA  LEU A 203      20.952  -3.307-170.062  1.00  0.00      A1    
ATOM   2668  HA  LEU A 203      20.238  -2.589-170.439  1.00  0.00      A1    
ATOM   2669  CB  LEU A 203      21.494  -2.866-168.640  1.00  0.00      A1    
ATOM   2670  HB1 LEU A 203      22.412  -3.413-168.336  1.00  0.00      A1    
ATOM   2671  HB2 LEU A 203      21.788  -1.795-168.610  1.00  0.00      A1    
ATOM   2672  CG  LEU A 203      20.507  -3.062-167.426  1.00  0.00      A1    
ATOM   2673  HG  LEU A 203      20.178  -4.122-167.480  1.00  0.00      A1    
ATOM   2674  CD1 LEU A 203      21.022  -2.696-166.044  1.00  0.00      A1    
ATOM   2675 HD11 LEU A 203      21.969  -3.249-165.870  1.00  0.00      A1    
ATOM   2676 HD12 LEU A 203      21.219  -1.604-166.087  1.00  0.00      A1    
ATOM   2677 HD13 LEU A 203      20.202  -2.750-165.296  1.00  0.00      A1    
ATOM   2678  CD2 LEU A 203      19.169  -2.367-167.775  1.00  0.00      A1    
ATOM   2679 HD21 LEU A 203      18.749  -2.844-168.686  1.00  0.00      A1    
ATOM   2680 HD22 LEU A 203      18.548  -2.344-166.854  1.00  0.00      A1    
ATOM   2681 HD23 LEU A 203      19.458  -1.314-167.980  1.00  0.00      A1    
ATOM   2682  C   LEU A 203      22.167  -3.234-171.014  1.00  0.00      A1    
ATOM   2683  O   LEU A 203      22.460  -2.273-171.780  1.00  0.00      A1    
ATOM   2684  N   ALA A 204      22.932  -4.344-170.960  1.00  0.00      A1    
ATOM   2685  HN  ALA A 204      22.522  -5.115-170.478  1.00  0.00      A1    
ATOM   2686  CA  ALA A 204      24.094  -4.521-171.794  1.00  0.00      A1    
ATOM   2687  HA  ALA A 204      23.766  -4.226-172.780  1.00  0.00      A1    
ATOM   2688  CB  ALA A 204      25.285  -3.746-171.282  1.00  0.00      A1    
ATOM   2689  HB1 ALA A 204      25.265  -3.776-170.172  1.00  0.00      A1    
ATOM   2690  HB2 ALA A 204      26.234  -4.095-171.742  1.00  0.00      A1    
ATOM   2691  HB3 ALA A 204      25.128  -2.693-171.599  1.00  0.00      A1    
ATOM   2692  C   ALA A 204      24.265  -6.011-171.810  1.00  0.00      A1    
ATOM   2693  O   ALA A 204      23.585  -6.809-171.154  1.00  0.00      A1    
ATOM   2694  N   THR A 205      25.117  -6.425-172.685  1.00  0.00      A1    
ATOM   2695  HN  THR A 205      25.462  -5.772-173.355  1.00  0.00      A1    
ATOM   2696  CA  THR A 205      25.459  -7.838-172.887  1.00  0.00      A1    
ATOM   2697  HA  THR A 205      25.137  -8.383-172.012  1.00  0.00      A1    
ATOM   2698  CB  THR A 205      24.771  -8.450-174.189  1.00  0.00      A1    
ATOM   2699  HB  THR A 205      24.904  -7.766-175.055  1.00  0.00      A1    
ATOM   2700  OG1 THR A 205      23.388  -8.598-173.885  1.00  0.00      A1    
ATOM   2701  HG1 THR A 205      22.934  -7.752-173.873  1.00  0.00      A1    
ATOM   2702  CG2 THR A 205      25.296  -9.832-174.611  1.00  0.00      A1    
ATOM   2703 HG21 THR A 205      26.401  -9.816-174.725  1.00  0.00      A1    
ATOM   2704 HG22 THR A 205      25.083 -10.601-173.837  1.00  0.00      A1    
ATOM   2705 HG23 THR A 205      24.749  -9.932-175.572  1.00  0.00      A1    
ATOM   2706  C   THR A 205      26.921  -7.891-172.925  1.00  0.00      A1    
ATOM   2707  O   THR A 205      27.584  -7.119-173.626  1.00  0.00      A1    
ATOM   2708  N   VAL A 206      27.576  -8.830-172.251  1.00  0.00      A1    
ATOM   2709  HN  VAL A 206      27.093  -9.479-171.668  1.00  0.00      A1    
ATOM   2710  CA  VAL A 206      29.035  -9.099-172.391  1.00  0.00      A1    
ATOM   2711  HA  VAL A 206      29.457  -8.282-172.957  1.00  0.00      A1    
ATOM   2712  CB  VAL A 206      29.674  -9.482-171.095  1.00  0.00      A1    
ATOM   2713  HB  VAL A 206      29.211 -10.408-170.692  1.00  0.00      A1    
ATOM   2714  CG1 VAL A 206      31.213  -9.554-171.151  1.00  0.00      A1    
ATOM   2715 HG11 VAL A 206      31.660  -8.677-171.666  1.00  0.00      A1    
ATOM   2716 HG12 VAL A 206      31.665  -9.525-170.137  1.00  0.00      A1    
ATOM   2717 HG13 VAL A 206      31.470 -10.490-171.691  1.00  0.00      A1    
ATOM   2718  CG2 VAL A 206      29.266  -8.382-170.129  1.00  0.00      A1    
ATOM   2719 HG21 VAL A 206      29.648  -8.531-169.097  1.00  0.00      A1    
ATOM   2720 HG22 VAL A 206      29.839  -7.519-170.530  1.00  0.00      A1    
ATOM   2721 HG23 VAL A 206      28.183  -8.143-170.066  1.00  0.00      A1    
ATOM   2722  C   VAL A 206      29.202 -10.330-173.287  1.00  0.00      A1    
ATOM   2723  O   VAL A 206      28.483 -11.298-173.212  1.00  0.00      A1    
ATOM   2724  N   GLN A 207      30.237 -10.340-174.131  1.00  0.00      A1    
ATOM   2725  HN  GLN A 207      30.803  -9.527-174.243  1.00  0.00      A1    
ATOM   2726  CA  GLN A 207      30.527 -11.538-174.908  1.00  0.00      A1    
ATOM   2727  HA  GLN A 207      30.027 -12.361-174.419  1.00  0.00      A1    
ATOM   2728  CB  GLN A 207      30.102 -11.456-176.393  1.00  0.00      A1    
ATOM   2729  HB1 GLN A 207      30.767 -10.711-176.880  1.00  0.00      A1    
ATOM   2730  HB2 GLN A 207      30.039 -12.457-176.871  1.00  0.00      A1    
ATOM   2731  CG  GLN A 207      28.664 -10.778-176.519  1.00  0.00      A1    
ATOM   2732  HG1 GLN A 207      27.952 -11.530-176.118  1.00  0.00      A1    
ATOM   2733  HG2 GLN A 207      28.633  -9.769-176.055  1.00  0.00      A1    
ATOM   2734  CD  GLN A 207      28.178 -10.647-177.964  1.00  0.00      A1    
ATOM   2735  OE1 GLN A 207      28.254 -11.542-178.819  1.00  0.00      A1    
ATOM   2736  NE2 GLN A 207      27.672  -9.399-178.330  1.00  0.00      A1    
ATOM   2737 HE21 GLN A 207      27.221  -9.361-179.222  1.00  0.00      A1    
ATOM   2738 HE22 GLN A 207      27.654  -8.596-177.735  1.00  0.00      A1    
ATOM   2739  C   GLN A 207      32.004 -11.684-175.011  1.00  0.00      A1    
ATOM   2740  O   GLN A 207      32.697 -10.710-175.325  1.00  0.00      A1    
ATOM   2741  N   GLN A 208      32.443 -12.865-174.814  1.00  0.00      A1    
ATOM   2742  HN  GLN A 208      31.807 -13.625-174.697  1.00  0.00      A1    
ATOM   2743  CA  GLN A 208      33.831 -13.202-175.029  1.00  0.00      A1    
ATOM   2744  HA  GLN A 208      34.435 -12.355-174.739  1.00  0.00      A1    
ATOM   2745  CB  GLN A 208      34.255 -14.344-174.090  1.00  0.00      A1    
ATOM   2746  HB1 GLN A 208      34.144 -13.991-173.043  1.00  0.00      A1    
ATOM   2747  HB2 GLN A 208      33.539 -15.173-174.278  1.00  0.00      A1    
ATOM   2748  CG  GLN A 208      35.747 -14.777-174.243  1.00  0.00      A1    
ATOM   2749  HG1 GLN A 208      35.958 -15.468-173.399  1.00  0.00      A1    
ATOM   2750  HG2 GLN A 208      35.663 -15.279-175.230  1.00  0.00      A1    
ATOM   2751  CD  GLN A 208      36.803 -13.690-174.320  1.00  0.00      A1    
ATOM   2752  OE1 GLN A 208      36.784 -12.705-175.057  1.00  0.00      A1    
ATOM   2753  NE2 GLN A 208      37.896 -14.023-173.528  1.00  0.00      A1    
ATOM   2754 HE21 GLN A 208      38.730 -13.516-173.742  1.00  0.00      A1    
ATOM   2755 HE22 GLN A 208      37.924 -14.969-173.204  1.00  0.00      A1    
ATOM   2756  C   GLN A 208      34.084 -13.492-176.508  1.00  0.00      A1    
ATOM   2757  O   GLN A 208      33.736 -14.502-177.061  1.00  0.00      A1    
ATOM   2758  N   LEU A 209      34.662 -12.515-177.243  1.00  0.00      A1    
ATOM   2759  HN  LEU A 209      34.936 -11.604-176.945  1.00  0.00      A1    
ATOM   2760  CA  LEU A 209      34.913 -12.669-178.684  1.00  0.00      A1    
ATOM   2761  HA  LEU A 209      34.641 -13.684-178.931  1.00  0.00      A1    
ATOM   2762  CB  LEU A 209      33.932 -11.752-179.461  1.00  0.00      A1    
ATOM   2763  HB1 LEU A 209      34.038 -11.735-180.567  1.00  0.00      A1    
ATOM   2764  HB2 LEU A 209      32.906 -12.144-179.296  1.00  0.00      A1    
ATOM   2765  CG  LEU A 209      33.766 -10.294-179.010  1.00  0.00      A1    
ATOM   2766  HG  LEU A 209      33.769 -10.240-177.900  1.00  0.00      A1    
ATOM   2767  CD1 LEU A 209      35.012  -9.530-179.519  1.00  0.00      A1    
ATOM   2768 HD11 LEU A 209      35.243  -9.753-180.583  1.00  0.00      A1    
ATOM   2769 HD12 LEU A 209      34.817  -8.453-179.329  1.00  0.00      A1    
ATOM   2770 HD13 LEU A 209      35.910  -9.860-178.954  1.00  0.00      A1    
ATOM   2771  CD2 LEU A 209      32.473  -9.613-179.470  1.00  0.00      A1    
ATOM   2772 HD21 LEU A 209      32.540  -8.548-179.159  1.00  0.00      A1    
ATOM   2773 HD22 LEU A 209      32.290  -9.786-180.552  1.00  0.00      A1    
ATOM   2774 HD23 LEU A 209      31.483  -9.892-179.049  1.00  0.00      A1    
ATOM   2775  C   LEU A 209      36.401 -12.517-179.071  1.00  0.00      A1    
ATOM   2776  O   LEU A 209      36.701 -12.553-180.232  1.00  0.00      A1    
ATOM   2777  N   ASP A 210      37.404 -12.405-178.150  1.00  0.00      A1    
ATOM   2778  HN  ASP A 210      37.108 -12.158-177.230  1.00  0.00      A1    
ATOM   2779  CA  ASP A 210      38.864 -12.437-178.417  1.00  0.00      A1    
ATOM   2780  HA  ASP A 210      39.011 -11.761-179.246  1.00  0.00      A1    
ATOM   2781  CB  ASP A 210      39.667 -12.033-177.205  1.00  0.00      A1    
ATOM   2782  HB1 ASP A 210      39.392 -12.723-176.378  1.00  0.00      A1    
ATOM   2783  HB2 ASP A 210      40.744 -12.066-177.477  1.00  0.00      A1    
ATOM   2784  CG  ASP A 210      39.354 -10.605-176.722  1.00  0.00      A1    
ATOM   2785  OD1 ASP A 210      38.677  -9.791-177.396  1.00  0.00      A1    
ATOM   2786  OD2 ASP A 210      39.761 -10.336-175.562  1.00  0.00      A1    
ATOM   2787  C   ASP A 210      39.353 -13.811-178.959  1.00  0.00      A1    
ATOM   2788  O   ASP A 210      40.165 -13.734-179.873  1.00  0.00      A1    
ATOM   2789  N   PRO A 211      38.918 -14.973-178.422  1.00  0.00      A1    
ATOM   2790  CD  PRO A 211      38.665 -15.221-176.988  1.00  0.00      A1    
ATOM   2791  HD1 PRO A 211      37.773 -14.617-176.717  1.00  0.00      A1    
ATOM   2792  HD2 PRO A 211      39.534 -14.941-176.355  1.00  0.00      A1    
ATOM   2793  CA  PRO A 211      39.181 -16.182-179.177  1.00  0.00      A1    
ATOM   2794  HA  PRO A 211      39.981 -16.110-179.899  1.00  0.00      A1    
ATOM   2795  CB  PRO A 211      39.353 -17.145-177.988  1.00  0.00      A1    
ATOM   2796  HB1 PRO A 211      39.045 -18.161-178.315  1.00  0.00      A1    
ATOM   2797  HB2 PRO A 211      40.435 -17.178-177.738  1.00  0.00      A1    
ATOM   2798  CG  PRO A 211      38.496 -16.696-176.831  1.00  0.00      A1    
ATOM   2799  HG1 PRO A 211      37.437 -17.019-176.926  1.00  0.00      A1    
ATOM   2800  HG2 PRO A 211      38.810 -16.956-175.797  1.00  0.00      A1    
ATOM   2801  C   PRO A 211      37.929 -16.429-180.046  1.00  0.00      A1    
ATOM   2802  O   PRO A 211      36.943 -16.953-179.543  1.00  0.00      A1    
ATOM   2803  N   ILE A 212      37.976 -16.070-181.357  1.00  0.00      A1    
ATOM   2804  HN  ILE A 212      38.805 -15.746-181.807  1.00  0.00      A1    
ATOM   2805  CA  ILE A 212      36.736 -16.237-182.136  1.00  0.00      A1    
ATOM   2806  HA  ILE A 212      35.945 -16.105-181.413  1.00  0.00      A1    
ATOM   2807  CB  ILE A 212      36.461 -15.132-183.077  1.00  0.00      A1    
ATOM   2808  HB  ILE A 212      36.675 -14.184-182.539  1.00  0.00      A1    
ATOM   2809  CG2 ILE A 212      37.381 -15.221-184.317  1.00  0.00      A1    
ATOM   2810 HG21 ILE A 212      37.313 -14.291-184.921  1.00  0.00      A1    
ATOM   2811 HG22 ILE A 212      38.421 -15.326-183.942  1.00  0.00      A1    
ATOM   2812 HG23 ILE A 212      37.120 -16.112-184.927  1.00  0.00      A1    
ATOM   2813  CG1 ILE A 212      34.977 -15.066-183.510  1.00  0.00      A1    
ATOM   2814 HG11 ILE A 212      34.958 -14.582-184.510  1.00  0.00      A1    
ATOM   2815 HG12 ILE A 212      34.586 -16.088-183.700  1.00  0.00      A1    
ATOM   2816  CD  ILE A 212      34.057 -14.555-182.443  1.00  0.00      A1    
ATOM   2817  HD1 ILE A 212      33.005 -14.677-182.778  1.00  0.00      A1    
ATOM   2818  HD2 ILE A 212      34.149 -15.196-181.541  1.00  0.00      A1    
ATOM   2819  HD3 ILE A 212      34.326 -13.498-182.231  1.00  0.00      A1    
ATOM   2820  C   ILE A 212      36.634 -17.619-182.683  1.00  0.00      A1    
ATOM   2821  O   ILE A 212      37.457 -18.043-183.541  1.00  0.00      A1    
ATOM   2822  N   TYR A 213      35.595 -18.388-182.277  1.00  0.00      A1    
ATOM   2823  HN  TYR A 213      34.979 -17.939-181.635  1.00  0.00      A1    
ATOM   2824  CA  TYR A 213      35.296 -19.695-182.777  1.00  0.00      A1    
ATOM   2825  HA  TYR A 213      36.229 -20.129-183.103  1.00  0.00      A1    
ATOM   2826  CB  TYR A 213      34.736 -20.545-181.686  1.00  0.00      A1    
ATOM   2827  HB1 TYR A 213      33.862 -20.086-181.176  1.00  0.00      A1    
ATOM   2828  HB2 TYR A 213      34.306 -21.483-182.097  1.00  0.00      A1    
ATOM   2829  CG  TYR A 213      35.764 -20.901-180.592  1.00  0.00      A1    
ATOM   2830  CD1 TYR A 213      36.038 -20.106-179.504  1.00  0.00      A1    
ATOM   2831  HD1 TYR A 213      35.519 -19.187-179.274  1.00  0.00      A1    
ATOM   2832  CE1 TYR A 213      36.946 -20.566-178.480  1.00  0.00      A1    
ATOM   2833  HE1 TYR A 213      37.277 -19.805-177.789  1.00  0.00      A1    
ATOM   2834  CZ  TYR A 213      37.532 -21.850-178.605  1.00  0.00      A1    
ATOM   2835  OH  TYR A 213      38.522 -22.157-177.707  1.00  0.00      A1    
ATOM   2836  HH  TYR A 213      38.460 -21.498-177.011  1.00  0.00      A1    
ATOM   2837  CD2 TYR A 213      36.336 -22.180-180.636  1.00  0.00      A1    
ATOM   2838  HD2 TYR A 213      36.089 -22.848-181.448  1.00  0.00      A1    
ATOM   2839  CE2 TYR A 213      37.208 -22.666-179.679  1.00  0.00      A1    
ATOM   2840  HE2 TYR A 213      37.787 -23.574-179.760  1.00  0.00      A1    
ATOM   2841  C   TYR A 213      34.427 -19.481-184.022  1.00  0.00      A1    
ATOM   2842  O   TYR A 213      33.652 -18.594-184.067  1.00  0.00      A1    
ATOM   2843  N   VAL A 214      34.552 -20.359-185.037  1.00  0.00      A1    
ATOM   2844  HN  VAL A 214      35.343 -20.966-185.023  1.00  0.00      A1    
ATOM   2845  CA  VAL A 214      33.869 -20.318-186.315  1.00  0.00      A1    
ATOM   2846  HA  VAL A 214      32.975 -19.712-186.327  1.00  0.00      A1    
ATOM   2847  CB  VAL A 214      34.844 -19.926-187.410  1.00  0.00      A1    
ATOM   2848  HB  VAL A 214      35.814 -20.451-187.280  1.00  0.00      A1    
ATOM   2849  CG1 VAL A 214      34.320 -20.303-188.837  1.00  0.00      A1    
ATOM   2850 HG11 VAL A 214      34.885 -19.717-189.594  1.00  0.00      A1    
ATOM   2851 HG12 VAL A 214      34.385 -21.365-189.155  1.00  0.00      A1    
ATOM   2852 HG13 VAL A 214      33.278 -19.942-188.970  1.00  0.00      A1    
ATOM   2853  CG2 VAL A 214      35.193 -18.401-187.170  1.00  0.00      A1    
ATOM   2854 HG21 VAL A 214      35.842 -18.357-186.269  1.00  0.00      A1    
ATOM   2855 HG22 VAL A 214      35.781 -18.067-188.051  1.00  0.00      A1    
ATOM   2856 HG23 VAL A 214      34.296 -17.783-186.951  1.00  0.00      A1    
ATOM   2857  C   VAL A 214      33.392 -21.744-186.468  1.00  0.00      A1    
ATOM   2858  O   VAL A 214      34.206 -22.668-186.168  1.00  0.00      A1    
ATOM   2859  N   ASP A 215      32.103 -21.984-186.772  1.00  0.00      A1    
ATOM   2860  HN  ASP A 215      31.517 -21.195-186.937  1.00  0.00      A1    
ATOM   2861  CA  ASP A 215      31.505 -23.285-186.974  1.00  0.00      A1    
ATOM   2862  HA  ASP A 215      32.199 -24.092-186.793  1.00  0.00      A1    
ATOM   2863  CB  ASP A 215      30.109 -23.313-186.296  1.00  0.00      A1    
ATOM   2864  HB1 ASP A 215      29.617 -22.334-186.482  1.00  0.00      A1    
ATOM   2865  HB2 ASP A 215      29.630 -24.206-186.751  1.00  0.00      A1    
ATOM   2866  CG  ASP A 215      30.082 -23.609-184.841  1.00  0.00      A1    
ATOM   2867  OD1 ASP A 215      28.953 -23.480-184.241  1.00  0.00      A1    
ATOM   2868  OD2 ASP A 215      31.076 -24.039-184.316  1.00  0.00      A1    
ATOM   2869  C   ASP A 215      31.333 -23.275-188.474  1.00  0.00      A1    
ATOM   2870  O   ASP A 215      30.617 -22.460-189.043  1.00  0.00      A1    
ATOM   2871  N   VAL A 216      31.971 -24.257-189.086  1.00  0.00      A1    
ATOM   2872  HN  VAL A 216      32.559 -24.866-188.560  1.00  0.00      A1    
ATOM   2873  CA  VAL A 216      31.967 -24.530-190.502  1.00  0.00      A1    
ATOM   2874  HA  VAL A 216      31.639 -23.701-191.110  1.00  0.00      A1    
ATOM   2875  CB  VAL A 216      33.458 -24.795-190.886  1.00  0.00      A1    
ATOM   2876  HB  VAL A 216      33.689 -25.834-190.565  1.00  0.00      A1    
ATOM   2877  CG1 VAL A 216      33.556 -24.770-192.434  1.00  0.00      A1    
ATOM   2878 HG11 VAL A 216      33.341 -23.730-192.760  1.00  0.00      A1    
ATOM   2879 HG12 VAL A 216      34.516 -25.102-192.883  1.00  0.00      A1    
ATOM   2880 HG13 VAL A 216      32.828 -25.495-192.856  1.00  0.00      A1    
ATOM   2881  CG2 VAL A 216      34.386 -23.767-190.235  1.00  0.00      A1    
ATOM   2882 HG21 VAL A 216      33.974 -22.752-190.419  1.00  0.00      A1    
ATOM   2883 HG22 VAL A 216      34.508 -23.959-189.147  1.00  0.00      A1    
ATOM   2884 HG23 VAL A 216      35.391 -23.878-190.695  1.00  0.00      A1    
ATOM   2885  C   VAL A 216      31.125 -25.718-190.842  1.00  0.00      A1    
ATOM   2886  O   VAL A 216      31.415 -26.803-190.325  1.00  0.00      A1    
ATOM   2887  N   THR A 217      30.170 -25.557-191.777  1.00  0.00      A1    
ATOM   2888  HN  THR A 217      30.152 -24.737-192.345  1.00  0.00      A1    
ATOM   2889  CA  THR A 217      29.111 -26.456-192.121  1.00  0.00      A1    
ATOM   2890  HA  THR A 217      29.202 -27.256-191.402  1.00  0.00      A1    
ATOM   2891  CB  THR A 217      27.659 -25.830-191.942  1.00  0.00      A1    
ATOM   2892  HB  THR A 217      27.565 -25.356-190.941  1.00  0.00      A1    
ATOM   2893  OG1 THR A 217      26.623 -26.821-192.167  1.00  0.00      A1    
ATOM   2894  HG1 THR A 217      26.598 -27.426-191.422  1.00  0.00      A1    
ATOM   2895  CG2 THR A 217      27.382 -24.700-192.984  1.00  0.00      A1    
ATOM   2896 HG21 THR A 217      27.955 -23.766-192.797  1.00  0.00      A1    
ATOM   2897 HG22 THR A 217      27.570 -25.115-193.997  1.00  0.00      A1    
ATOM   2898 HG23 THR A 217      26.311 -24.443-192.833  1.00  0.00      A1    
ATOM   2899  C   THR A 217      29.202 -27.166-193.421  1.00  0.00      A1    
ATOM   2900  O   THR A 217      29.466 -26.525-194.446  1.00  0.00      A1    
ATOM   2901  N   GLN A 218      29.105 -28.495-193.376  1.00  0.00      A1    
ATOM   2902  HN  GLN A 218      28.948 -28.900-192.478  1.00  0.00      A1    
ATOM   2903  CA  GLN A 218      29.565 -29.388-194.433  1.00  0.00      A1    
ATOM   2904  HA  GLN A 218      29.638 -28.891-195.390  1.00  0.00      A1    
ATOM   2905  CB  GLN A 218      30.858 -30.053-193.944  1.00  0.00      A1    
ATOM   2906  HB1 GLN A 218      30.834 -30.555-192.953  1.00  0.00      A1    
ATOM   2907  HB2 GLN A 218      31.133 -30.835-194.684  1.00  0.00      A1    
ATOM   2908  CG  GLN A 218      32.023 -29.027-193.679  1.00  0.00      A1    
ATOM   2909  HG1 GLN A 218      31.812 -28.263-192.900  1.00  0.00      A1    
ATOM   2910  HG2 GLN A 218      32.842 -29.647-193.257  1.00  0.00      A1    
ATOM   2911  CD  GLN A 218      32.607 -28.494-194.968  1.00  0.00      A1    
ATOM   2912  OE1 GLN A 218      33.519 -29.076-195.549  1.00  0.00      A1    
ATOM   2913  NE2 GLN A 218      31.988 -27.513-195.631  1.00  0.00      A1    
ATOM   2914 HE21 GLN A 218      32.252 -27.263-196.563  1.00  0.00      A1    
ATOM   2915 HE22 GLN A 218      31.186 -27.111-195.189  1.00  0.00      A1    
ATOM   2916  C   GLN A 218      28.448 -30.481-194.598  1.00  0.00      A1    
ATOM   2917  O   GLN A 218      27.653 -30.807-193.693  1.00  0.00      A1    
ATOM   2918  N   SER A 219      28.469 -31.202-195.728  1.00  0.00      A1    
ATOM   2919  HN  SER A 219      28.911 -30.943-196.584  1.00  0.00      A1    
ATOM   2920  CA  SER A 219      27.823 -32.411-195.909  1.00  0.00      A1    
ATOM   2921  HA  SER A 219      26.956 -32.410-195.265  1.00  0.00      A1    
ATOM   2922  CB  SER A 219      27.230 -32.653-197.333  1.00  0.00      A1    
ATOM   2923  HB1 SER A 219      26.504 -33.484-197.204  1.00  0.00      A1    
ATOM   2924  HB2 SER A 219      26.599 -31.765-197.549  1.00  0.00      A1    
ATOM   2925  OG  SER A 219      28.126 -32.991-198.417  1.00  0.00      A1    
ATOM   2926  HG1 SER A 219      28.566 -32.153-198.576  1.00  0.00      A1    
ATOM   2927  C   SER A 219      28.639 -33.522-195.426  1.00  0.00      A1    
ATOM   2928  O   SER A 219      29.809 -33.323-195.186  1.00  0.00      A1    
ATOM   2929  N   SER A 220      28.060 -34.744-195.311  1.00  0.00      A1    
ATOM   2930  HN  SER A 220      27.077 -34.842-195.445  1.00  0.00      A1    
ATOM   2931  CA  SER A 220      28.902 -35.898-194.959  1.00  0.00      A1    
ATOM   2932  HA  SER A 220      29.465 -35.511-194.122  1.00  0.00      A1    
ATOM   2933  CB  SER A 220      28.095 -37.229-194.616  1.00  0.00      A1    
ATOM   2934  HB1 SER A 220      27.477 -36.874-193.763  1.00  0.00      A1    
ATOM   2935  HB2 SER A 220      27.573 -37.450-195.571  1.00  0.00      A1    
ATOM   2936  OG  SER A 220      28.798 -38.412-194.307  1.00  0.00      A1    
ATOM   2937  HG1 SER A 220      29.065 -38.676-195.191  1.00  0.00      A1    
ATOM   2938  C   SER A 220      29.972 -36.240-196.017  1.00  0.00      A1    
ATOM   2939  O   SER A 220      31.111 -36.506-195.722  1.00  0.00      A1    
ATOM   2940  N   ASN A 221      29.685 -36.152-197.327  1.00  0.00      A1    
ATOM   2941  HN  ASN A 221      28.730 -36.124-197.609  1.00  0.00      A1    
ATOM   2942  CA  ASN A 221      30.585 -36.139-198.481  1.00  0.00      A1    
ATOM   2943  HA  ASN A 221      31.044 -37.117-198.450  1.00  0.00      A1    
ATOM   2944  CB  ASN A 221      29.630 -35.925-199.782  1.00  0.00      A1    
ATOM   2945  HB1 ASN A 221      29.131 -34.935-199.709  1.00  0.00      A1    
ATOM   2946  HB2 ASN A 221      30.256 -35.794-200.691  1.00  0.00      A1    
ATOM   2947  CG  ASN A 221      28.679 -37.028-200.065  1.00  0.00      A1    
ATOM   2948  OD1 ASN A 221      28.789 -38.115-199.427  1.00  0.00      A1    
ATOM   2949  ND2 ASN A 221      27.617 -36.750-200.874  1.00  0.00      A1    
ATOM   2950 HD21 ASN A 221      26.878 -37.392-201.076  1.00  0.00      A1    
ATOM   2951 HD22 ASN A 221      27.481 -35.771-201.028  1.00  0.00      A1    
ATOM   2952  C   ASN A 221      31.661 -35.009-198.450  1.00  0.00      A1    
ATOM   2953  O   ASN A 221      32.816 -35.192-198.810  1.00  0.00      A1    
ATOM   2954  N   ASP A 222      31.310 -33.775-198.052  1.00  0.00      A1    
ATOM   2955  HN  ASP A 222      30.368 -33.593-197.780  1.00  0.00      A1    
ATOM   2956  CA  ASP A 222      32.230 -32.639-197.900  1.00  0.00      A1    
ATOM   2957  HA  ASP A 222      32.738 -32.474-198.839  1.00  0.00      A1    
ATOM   2958  CB  ASP A 222      31.533 -31.276-197.525  1.00  0.00      A1    
ATOM   2959  HB1 ASP A 222      31.012 -31.471-196.564  1.00  0.00      A1    
ATOM   2960  HB2 ASP A 222      32.170 -30.376-197.394  1.00  0.00      A1    
ATOM   2961  CG  ASP A 222      30.446 -30.944-198.579  1.00  0.00      A1    
ATOM   2962  OD1 ASP A 222      29.405 -30.320-198.208  1.00  0.00      A1    
ATOM   2963  OD2 ASP A 222      30.784 -31.198-199.771  1.00  0.00      A1    
ATOM   2964  C   ASP A 222      33.243 -32.898-196.776  1.00  0.00      A1    
ATOM   2965  O   ASP A 222      34.456 -32.762-196.928  1.00  0.00      A1    
ATOM   2966  N   PHE A 223      32.737 -33.375-195.683  1.00  0.00      A1    
ATOM   2967  HN  PHE A 223      31.762 -33.388-195.473  1.00  0.00      A1    
ATOM   2968  CA  PHE A 223      33.449 -33.839-194.567  1.00  0.00      A1    
ATOM   2969  HA  PHE A 223      34.185 -33.108-194.268  1.00  0.00      A1    
ATOM   2970  CB  PHE A 223      32.464 -34.058-193.412  1.00  0.00      A1    
ATOM   2971  HB1 PHE A 223      31.907 -33.099-193.348  1.00  0.00      A1    
ATOM   2972  HB2 PHE A 223      31.674 -34.762-193.751  1.00  0.00      A1    
ATOM   2973  CG  PHE A 223      33.121 -34.550-192.143  1.00  0.00      A1    
ATOM   2974  CD1 PHE A 223      34.344 -34.088-191.623  1.00  0.00      A1    
ATOM   2975  HD1 PHE A 223      34.869 -33.296-192.134  1.00  0.00      A1    
ATOM   2976  CE1 PHE A 223      34.916 -34.716-190.533  1.00  0.00      A1    
ATOM   2977  HE1 PHE A 223      35.900 -34.421-190.198  1.00  0.00      A1    
ATOM   2978  CZ  PHE A 223      34.254 -35.620-189.768  1.00  0.00      A1    
ATOM   2979  HZ  PHE A 223      34.730 -35.883-188.834  1.00  0.00      A1    
ATOM   2980  CD2 PHE A 223      32.472 -35.648-191.435  1.00  0.00      A1    
ATOM   2981  HD2 PHE A 223      31.525 -36.027-191.791  1.00  0.00      A1    
ATOM   2982  CE2 PHE A 223      32.997 -36.108-190.276  1.00  0.00      A1    
ATOM   2983  HE2 PHE A 223      32.537 -37.001-189.878  1.00  0.00      A1    
ATOM   2984  C   PHE A 223      34.361 -35.099-194.907  1.00  0.00      A1    
ATOM   2985  O   PHE A 223      35.521 -35.193-194.521  1.00  0.00      A1    
ATOM   2986  N   LEU A 224      33.767 -36.131-195.721  1.00  0.00      A1    
ATOM   2987  HN  LEU A 224      32.797 -36.077-195.947  1.00  0.00      A1    
ATOM   2988  CA  LEU A 224      34.617 -37.186-196.217  1.00  0.00      A1    
ATOM   2989  HA  LEU A 224      35.051 -37.642-195.339  1.00  0.00      A1    
ATOM   2990  CB  LEU A 224      33.797 -38.169-197.071  1.00  0.00      A1    
ATOM   2991  HB1 LEU A 224      32.830 -38.444-196.598  1.00  0.00      A1    
ATOM   2992  HB2 LEU A 224      33.528 -37.571-197.968  1.00  0.00      A1    
ATOM   2993  CG  LEU A 224      34.485 -39.423-197.737  1.00  0.00      A1    
ATOM   2994  HG  LEU A 224      35.416 -39.092-198.246  1.00  0.00      A1    
ATOM   2995  CD1 LEU A 224      34.950 -40.339-196.551  1.00  0.00      A1    
ATOM   2996 HD11 LEU A 224      35.314 -41.288-197.000  1.00  0.00      A1    
ATOM   2997 HD12 LEU A 224      35.791 -39.969-195.926  1.00  0.00      A1    
ATOM   2998 HD13 LEU A 224      34.159 -40.688-195.852  1.00  0.00      A1    
ATOM   2999  CD2 LEU A 224      33.705 -40.154-198.855  1.00  0.00      A1    
ATOM   3000 HD21 LEU A 224      32.762 -40.665-198.566  1.00  0.00      A1    
ATOM   3001 HD22 LEU A 224      33.459 -39.434-199.665  1.00  0.00      A1    
ATOM   3002 HD23 LEU A 224      34.231 -41.032-199.287  1.00  0.00      A1    
ATOM   3003  C   LEU A 224      35.800 -36.664-197.038  1.00  0.00      A1    
ATOM   3004  O   LEU A 224      36.941 -37.079-196.857  1.00  0.00      A1    
ATOM   3005  N   ARG A 225      35.592 -35.627-197.917  1.00  0.00      A1    
ATOM   3006  HN  ARG A 225      34.705 -35.241-198.157  1.00  0.00      A1    
ATOM   3007  CA  ARG A 225      36.608 -34.949-198.705  1.00  0.00      A1    
ATOM   3008  HA  ARG A 225      37.154 -35.713-199.239  1.00  0.00      A1    
ATOM   3009  CB  ARG A 225      36.043 -33.973-199.745  1.00  0.00      A1    
ATOM   3010  HB1 ARG A 225      35.714 -34.579-200.616  1.00  0.00      A1    
ATOM   3011  HB2 ARG A 225      35.130 -33.397-199.481  1.00  0.00      A1    
ATOM   3012  CG  ARG A 225      37.047 -32.948-200.358  1.00  0.00      A1    
ATOM   3013  HG1 ARG A 225      38.068 -33.294-200.089  1.00  0.00      A1    
ATOM   3014  HG2 ARG A 225      36.753 -32.896-201.428  1.00  0.00      A1    
ATOM   3015  CD  ARG A 225      36.936 -31.586-199.665  1.00  0.00      A1    
ATOM   3016  HD1 ARG A 225      35.885 -31.229-199.696  1.00  0.00      A1    
ATOM   3017  HD2 ARG A 225      37.169 -31.641-198.580  1.00  0.00      A1    
ATOM   3018  NE  ARG A 225      37.865 -30.648-200.348  1.00  0.00      A1    
ATOM   3019  HE  ARG A 225      38.224 -30.824-201.264  1.00  0.00      A1    
ATOM   3020  CZ  ARG A 225      38.003 -29.430-199.995  1.00  0.00      A1    
ATOM   3021  NH1 ARG A 225      37.211 -28.730-199.234  1.00  0.00      A1    
ATOM   3022 HH11 ARG A 225      36.437 -29.234-198.852  1.00  0.00      A1    
ATOM   3023 HH12 ARG A 225      37.016 -27.772-199.442  1.00  0.00      A1    
ATOM   3024  NH2 ARG A 225      38.861 -28.802-200.761  1.00  0.00      A1    
ATOM   3025 HH21 ARG A 225      39.424 -29.304-201.418  1.00  0.00      A1    
ATOM   3026 HH22 ARG A 225      38.882 -27.803-200.723  1.00  0.00      A1    
ATOM   3027  C   ARG A 225      37.620 -34.381-197.815  1.00  0.00      A1    
ATOM   3028  O   ARG A 225      38.810 -34.562-198.102  1.00  0.00      A1    
ATOM   3029  N   LEU A 226      37.252 -33.745-196.689  1.00  0.00      A1    
ATOM   3030  HN  LEU A 226      36.346 -33.640-196.286  1.00  0.00      A1    
ATOM   3031  CA  LEU A 226      38.387 -33.311-195.804  1.00  0.00      A1    
ATOM   3032  HA  LEU A 226      39.125 -32.824-196.424  1.00  0.00      A1    
ATOM   3033  CB  LEU A 226      37.981 -32.295-194.673  1.00  0.00      A1    
ATOM   3034  HB1 LEU A 226      37.070 -32.679-194.166  1.00  0.00      A1    
ATOM   3035  HB2 LEU A 226      38.794 -32.333-193.916  1.00  0.00      A1    
ATOM   3036  CG  LEU A 226      37.762 -30.869-195.152  1.00  0.00      A1    
ATOM   3037  HG  LEU A 226      37.145 -30.949-196.073  1.00  0.00      A1    
ATOM   3038  CD1 LEU A 226      36.908 -30.022-194.259  1.00  0.00      A1    
ATOM   3039 HD11 LEU A 226      36.138 -30.715-193.858  1.00  0.00      A1    
ATOM   3040 HD12 LEU A 226      37.584 -29.427-193.607  1.00  0.00      A1    
ATOM   3041 HD13 LEU A 226      36.461 -29.168-194.812  1.00  0.00      A1    
ATOM   3042  CD2 LEU A 226      39.026 -30.155-195.671  1.00  0.00      A1    
ATOM   3043 HD21 LEU A 226      38.668 -29.160-196.012  1.00  0.00      A1    
ATOM   3044 HD22 LEU A 226      39.815 -29.982-194.909  1.00  0.00      A1    
ATOM   3045 HD23 LEU A 226      39.589 -30.776-196.400  1.00  0.00      A1    
ATOM   3046  C   LEU A 226      39.242 -34.476-195.197  1.00  0.00      A1    
ATOM   3047  O   LEU A 226      40.486 -34.472-195.296  1.00  0.00      A1    
ATOM   3048  N   LYS A 227      38.621 -35.504-194.611  1.00  0.00      A1    
ATOM   3049  HN  LYS A 227      37.627 -35.481-194.684  1.00  0.00      A1    
ATOM   3050  CA  LYS A 227      39.289 -36.723-194.175  1.00  0.00      A1    
ATOM   3051  HA  LYS A 227      39.895 -36.394-193.343  1.00  0.00      A1    
ATOM   3052  CB  LYS A 227      38.237 -37.696-193.580  1.00  0.00      A1    
ATOM   3053  HB1 LYS A 227      37.462 -38.071-194.283  1.00  0.00      A1    
ATOM   3054  HB2 LYS A 227      38.710 -38.624-193.193  1.00  0.00      A1    
ATOM   3055  CG  LYS A 227      37.377 -37.155-192.447  1.00  0.00      A1    
ATOM   3056  HG1 LYS A 227      37.971 -36.523-191.752  1.00  0.00      A1    
ATOM   3057  HG2 LYS A 227      36.522 -36.537-192.797  1.00  0.00      A1    
ATOM   3058  CD  LYS A 227      36.666 -38.242-191.599  1.00  0.00      A1    
ATOM   3059  HD1 LYS A 227      37.431 -38.937-191.192  1.00  0.00      A1    
ATOM   3060  HD2 LYS A 227      36.131 -37.770-190.748  1.00  0.00      A1    
ATOM   3061  CE  LYS A 227      35.527 -38.988-192.332  1.00  0.00      A1    
ATOM   3062  HE1 LYS A 227      34.768 -38.332-192.809  1.00  0.00      A1    
ATOM   3063  HE2 LYS A 227      35.884 -39.491-193.257  1.00  0.00      A1    
ATOM   3064  NZ  LYS A 227      34.858 -40.020-191.494  1.00  0.00      A1    
ATOM   3065  HZ1 LYS A 227      34.086 -39.720-190.865  1.00  0.00      A1    
ATOM   3066  HZ2 LYS A 227      34.490 -40.790-192.089  1.00  0.00      A1    
ATOM   3067  HZ3 LYS A 227      35.574 -40.480-190.897  1.00  0.00      A1    
ATOM   3068  C   LYS A 227      40.133 -37.463-195.231  1.00  0.00      A1    
ATOM   3069  O   LYS A 227      41.125 -38.118-194.929  1.00  0.00      A1    
ATOM   3070  N   GLN A 228      39.717 -37.472-196.516  1.00  0.00      A1    
ATOM   3071  HN  GLN A 228      38.841 -37.036-196.706  1.00  0.00      A1    
ATOM   3072  CA  GLN A 228      40.561 -37.870-197.585  1.00  0.00      A1    
ATOM   3073  HA  GLN A 228      40.965 -38.857-197.414  1.00  0.00      A1    
ATOM   3074  CB  GLN A 228      39.743 -38.010-198.895  1.00  0.00      A1    
ATOM   3075  HB1 GLN A 228      39.331 -37.012-199.157  1.00  0.00      A1    
ATOM   3076  HB2 GLN A 228      40.536 -38.303-199.616  1.00  0.00      A1    
ATOM   3077  CG  GLN A 228      38.720 -39.156-199.020  1.00  0.00      A1    
ATOM   3078  HG1 GLN A 228      37.731 -38.839-198.626  1.00  0.00      A1    
ATOM   3079  HG2 GLN A 228      38.458 -39.241-200.096  1.00  0.00      A1    
ATOM   3080  CD  GLN A 228      39.111 -40.470-198.341  1.00  0.00      A1    
ATOM   3081  OE1 GLN A 228      38.319 -40.819-197.462  1.00  0.00      A1    
ATOM   3082  NE2 GLN A 228      40.180 -41.119-198.774  1.00  0.00      A1    
ATOM   3083 HE21 GLN A 228      40.444 -41.923-198.242  1.00  0.00      A1    
ATOM   3084 HE22 GLN A 228      40.893 -40.589-199.234  1.00  0.00      A1    
ATOM   3085  C   GLN A 228      41.838 -36.992-197.829  1.00  0.00      A1    
ATOM   3086  O   GLN A 228      42.938 -37.525-198.005  1.00  0.00      A1    
ATOM   3087  N   GLU A 229      41.671 -35.645-197.849  1.00  0.00      A1    
ATOM   3088  HN  GLU A 229      40.776 -35.211-197.921  1.00  0.00      A1    
ATOM   3089  CA  GLU A 229      42.827 -34.695-197.831  1.00  0.00      A1    
ATOM   3090  HA  GLU A 229      43.223 -34.998-198.789  1.00  0.00      A1    
ATOM   3091  CB  GLU A 229      42.384 -33.186-197.862  1.00  0.00      A1    
ATOM   3092  HB1 GLU A 229      41.815 -33.079-196.914  1.00  0.00      A1    
ATOM   3093  HB2 GLU A 229      43.301 -32.559-197.897  1.00  0.00      A1    
ATOM   3094  CG  GLU A 229      41.428 -32.633-199.032  1.00  0.00      A1    
ATOM   3095  HG1 GLU A 229      40.431 -33.122-198.990  1.00  0.00      A1    
ATOM   3096  HG2 GLU A 229      41.097 -31.580-198.912  1.00  0.00      A1    
ATOM   3097  CD  GLU A 229      42.158 -32.756-200.404  1.00  0.00      A1    
ATOM   3098  OE1 GLU A 229      41.441 -32.926-201.457  1.00  0.00      A1    
ATOM   3099  OE2 GLU A 229      43.367 -32.475-200.499  1.00  0.00      A1    
ATOM   3100  C   GLU A 229      43.824 -34.861-196.636  1.00  0.00      A1    
ATOM   3101  O   GLU A 229      45.044 -34.795-196.740  1.00  0.00      A1    
ATOM   3102  N   LEU A 230      43.243 -35.130-195.454  1.00  0.00      A1    
ATOM   3103  HN  LEU A 230      42.264 -34.937-195.461  1.00  0.00      A1    
ATOM   3104  CA  LEU A 230      43.968 -35.592-194.319  1.00  0.00      A1    
ATOM   3105  HA  LEU A 230      44.710 -34.836-194.108  1.00  0.00      A1    
ATOM   3106  CB  LEU A 230      42.924 -35.769-193.186  1.00  0.00      A1    
ATOM   3107  HB1 LEU A 230      42.245 -34.895-193.285  1.00  0.00      A1    
ATOM   3108  HB2 LEU A 230      42.176 -36.543-193.462  1.00  0.00      A1    
ATOM   3109  CG  LEU A 230      43.512 -36.080-191.806  1.00  0.00      A1    
ATOM   3110  HG  LEU A 230      44.199 -36.950-191.878  1.00  0.00      A1    
ATOM   3111  CD1 LEU A 230      44.320 -34.934-191.283  1.00  0.00      A1    
ATOM   3112 HD11 LEU A 230      44.425 -35.048-190.183  1.00  0.00      A1    
ATOM   3113 HD12 LEU A 230      45.313 -34.881-191.777  1.00  0.00      A1    
ATOM   3114 HD13 LEU A 230      43.774 -33.976-191.420  1.00  0.00      A1    
ATOM   3115  CD2 LEU A 230      42.322 -36.523-190.935  1.00  0.00      A1    
ATOM   3116 HD21 LEU A 230      41.886 -37.450-191.367  1.00  0.00      A1    
ATOM   3117 HD22 LEU A 230      42.649 -36.702-189.888  1.00  0.00      A1    
ATOM   3118 HD23 LEU A 230      41.525 -35.750-190.976  1.00  0.00      A1    
ATOM   3119  C   LEU A 230      44.773 -36.899-194.376  1.00  0.00      A1    
ATOM   3120  O   LEU A 230      45.915 -36.944-193.988  1.00  0.00      A1    
ATOM   3121  N   ALA A 231      44.105 -37.906-195.037  1.00  0.00      A1    
ATOM   3122  HN  ALA A 231      43.139 -37.735-195.218  1.00  0.00      A1    
ATOM   3123  CA  ALA A 231      44.660 -39.167-195.380  1.00  0.00      A1    
ATOM   3124  HA  ALA A 231      45.042 -39.595-194.465  1.00  0.00      A1    
ATOM   3125  CB  ALA A 231      43.665 -40.155-196.047  1.00  0.00      A1    
ATOM   3126  HB1 ALA A 231      42.690 -39.823-195.632  1.00  0.00      A1    
ATOM   3127  HB2 ALA A 231      43.607 -40.137-197.157  1.00  0.00      A1    
ATOM   3128  HB3 ALA A 231      43.816 -41.185-195.661  1.00  0.00      A1    
ATOM   3129  C   ALA A 231      45.875 -39.173-196.244  1.00  0.00      A1    
ATOM   3130  O   ALA A 231      46.654 -40.043-196.057  1.00  0.00      A1    
ATOM   3131  N   ASN A 232      45.967 -38.150-197.237  1.00  0.00      A1    
ATOM   3132  HN  ASN A 232      45.240 -37.476-197.343  1.00  0.00      A1    
ATOM   3133  CA  ASN A 232      46.988 -38.179-198.258  1.00  0.00      A1    
ATOM   3134  HA  ASN A 232      47.569 -39.077-198.109  1.00  0.00      A1    
ATOM   3135  CB  ASN A 232      46.244 -37.918-199.617  1.00  0.00      A1    
ATOM   3136  HB1 ASN A 232      45.689 -36.956-199.575  1.00  0.00      A1    
ATOM   3137  HB2 ASN A 232      46.979 -37.904-200.449  1.00  0.00      A1    
ATOM   3138  CG  ASN A 232      45.343 -39.106-199.965  1.00  0.00      A1    
ATOM   3139  OD1 ASN A 232      45.526 -40.237-199.459  1.00  0.00      A1    
ATOM   3140  ND2 ASN A 232      44.203 -38.823-200.644  1.00  0.00      A1    
ATOM   3141 HD21 ASN A 232      43.699 -39.592-201.037  1.00  0.00      A1    
ATOM   3142 HD22 ASN A 232      44.083 -37.834-200.736  1.00  0.00      A1    
ATOM   3143  C   ASN A 232      47.924 -37.063-198.010  1.00  0.00      A1    
ATOM   3144  O   ASN A 232      48.953 -36.888-198.642  1.00  0.00      A1    
ATOM   3145  N   GLY A 233      47.689 -36.175-196.990  1.00  0.00      A1    
ATOM   3146  HN  GLY A 233      46.810 -36.238-196.523  1.00  0.00      A1    
ATOM   3147  CA  GLY A 233      48.780 -35.267-196.569  1.00  0.00      A1    
ATOM   3148  HA1 GLY A 233      48.559 -34.950-195.561  1.00  0.00      A1    
ATOM   3149  HA2 GLY A 233      49.737 -35.737-196.741  1.00  0.00      A1    
ATOM   3150  C   GLY A 233      48.778 -34.003-197.283  1.00  0.00      A1    
ATOM   3151  O   GLY A 233      49.697 -33.205-197.272  1.00  0.00      A1    
ATOM   3152  N   THR A 234      47.682 -33.715-197.901  1.00  0.00      A1    
ATOM   3153  HN  THR A 234      46.977 -34.409-197.777  1.00  0.00      A1    
ATOM   3154  CA  THR A 234      47.590 -32.664-198.969  1.00  0.00      A1    
ATOM   3155  HA  THR A 234      48.582 -32.461-199.347  1.00  0.00      A1    
ATOM   3156  CB  THR A 234      46.776 -33.238-200.158  1.00  0.00      A1    
ATOM   3157  HB  THR A 234      46.534 -32.412-200.860  1.00  0.00      A1    
ATOM   3158  OG1 THR A 234      45.607 -33.929-199.674  1.00  0.00      A1    
ATOM   3159  HG1 THR A 234      44.953 -33.232-199.767  1.00  0.00      A1    
ATOM   3160  CG2 THR A 234      47.694 -34.338-200.741  1.00  0.00      A1    
ATOM   3161 HG21 THR A 234      47.344 -34.925-201.617  1.00  0.00      A1    
ATOM   3162 HG22 THR A 234      48.704 -33.943-200.983  1.00  0.00      A1    
ATOM   3163 HG23 THR A 234      47.810 -35.103-199.943  1.00  0.00      A1    
ATOM   3164  C   THR A 234      46.949 -31.398-198.432  1.00  0.00      A1    
ATOM   3165  O   THR A 234      46.644 -30.468-199.161  1.00  0.00      A1    
ATOM   3166  N   LEU A 235      46.691 -31.330-197.102  1.00  0.00      A1    
ATOM   3167  HN  LEU A 235      46.999 -32.146-196.620  1.00  0.00      A1    
ATOM   3168  CA  LEU A 235      46.322 -30.095-196.439  1.00  0.00      A1    
ATOM   3169  HA  LEU A 235      46.336 -29.296-197.165  1.00  0.00      A1    
ATOM   3170  CB  LEU A 235      44.976 -30.081-195.690  1.00  0.00      A1    
ATOM   3171  HB1 LEU A 235      44.977 -29.321-194.880  1.00  0.00      A1    
ATOM   3172  HB2 LEU A 235      44.218 -29.679-196.396  1.00  0.00      A1    
ATOM   3173  CG  LEU A 235      44.231 -31.415-195.227  1.00  0.00      A1    
ATOM   3174  HG  LEU A 235      44.311 -32.197-196.012  1.00  0.00      A1    
ATOM   3175  CD1 LEU A 235      44.812 -31.965-193.900  1.00  0.00      A1    
ATOM   3176 HD11 LEU A 235      44.757 -31.101-193.204  1.00  0.00      A1    
ATOM   3177 HD12 LEU A 235      44.186 -32.818-193.559  1.00  0.00      A1    
ATOM   3178 HD13 LEU A 235      45.883 -32.258-193.914  1.00  0.00      A1    
ATOM   3179  CD2 LEU A 235      42.701 -31.152-194.984  1.00  0.00      A1    
ATOM   3180 HD21 LEU A 235      42.090 -31.979-194.562  1.00  0.00      A1    
ATOM   3181 HD22 LEU A 235      42.463 -30.342-194.262  1.00  0.00      A1    
ATOM   3182 HD23 LEU A 235      42.173 -30.821-195.904  1.00  0.00      A1    
ATOM   3183  C   LEU A 235      47.462 -29.842-195.451  1.00  0.00      A1    
ATOM   3184  O   LEU A 235      48.149 -30.719-194.900  1.00  0.00      A1    
ATOM   3185  N   LYS A 236      47.740 -28.562-195.370  1.00  0.00      A1    
ATOM   3186  HN  LYS A 236      47.206 -27.914-195.907  1.00  0.00      A1    
ATOM   3187  CA  LYS A 236      48.681 -28.069-194.489  1.00  0.00      A1    
ATOM   3188  HA  LYS A 236      49.606 -28.598-194.663  1.00  0.00      A1    
ATOM   3189  CB  LYS A 236      49.051 -26.603-194.888  1.00  0.00      A1    
ATOM   3190  HB1 LYS A 236      49.555 -26.664-195.876  1.00  0.00      A1    
ATOM   3191  HB2 LYS A 236      48.054 -26.146-195.068  1.00  0.00      A1    
ATOM   3192  CG  LYS A 236      49.844 -25.656-193.994  1.00  0.00      A1    
ATOM   3193  HG1 LYS A 236      49.712 -24.651-194.450  1.00  0.00      A1    
ATOM   3194  HG2 LYS A 236      49.263 -25.591-193.049  1.00  0.00      A1    
ATOM   3195  CD  LYS A 236      51.246 -26.067-193.723  1.00  0.00      A1    
ATOM   3196  HD1 LYS A 236      51.497 -27.108-193.428  1.00  0.00      A1    
ATOM   3197  HD2 LYS A 236      51.880 -25.818-194.601  1.00  0.00      A1    
ATOM   3198  CE  LYS A 236      51.881 -25.267-192.550  1.00  0.00      A1    
ATOM   3199  HE1 LYS A 236      51.202 -25.359-191.676  1.00  0.00      A1    
ATOM   3200  HE2 LYS A 236      52.893 -25.604-192.239  1.00  0.00      A1    
ATOM   3201  NZ  LYS A 236      51.976 -23.783-192.908  1.00  0.00      A1    
ATOM   3202  HZ1 LYS A 236      51.010 -23.398-192.890  1.00  0.00      A1    
ATOM   3203  HZ2 LYS A 236      52.500 -23.262-192.177  1.00  0.00      A1    
ATOM   3204  HZ3 LYS A 236      52.374 -23.740-193.868  1.00  0.00      A1    
ATOM   3205  C   LYS A 236      48.279 -28.083-193.005  1.00  0.00      A1    
ATOM   3206  O   LYS A 236      47.190 -27.638-192.702  1.00  0.00      A1    
ATOM   3207  N   GLN A 237      49.168 -28.499-192.110  1.00  0.00      A1    
ATOM   3208  HN  GLN A 237      49.980 -28.954-192.467  1.00  0.00      A1    
ATOM   3209  CA  GLN A 237      48.835 -28.607-190.734  1.00  0.00      A1    
ATOM   3210  HA  GLN A 237      47.934 -28.056-190.508  1.00  0.00      A1    
ATOM   3211  CB  GLN A 237      48.382 -30.070-190.369  1.00  0.00      A1    
ATOM   3212  HB1 GLN A 237      49.319 -30.663-190.437  1.00  0.00      A1    
ATOM   3213  HB2 GLN A 237      48.117 -30.066-189.290  1.00  0.00      A1    
ATOM   3214  CG  GLN A 237      47.302 -30.663-191.253  1.00  0.00      A1    
ATOM   3215  HG1 GLN A 237      46.431 -29.974-191.256  1.00  0.00      A1    
ATOM   3216  HG2 GLN A 237      47.855 -30.673-192.217  1.00  0.00      A1    
ATOM   3217  CD  GLN A 237      46.927 -32.064-190.799  1.00  0.00      A1    
ATOM   3218  OE1 GLN A 237      47.474 -33.070-191.298  1.00  0.00      A1    
ATOM   3219  NE2 GLN A 237      46.000 -32.165-189.800  1.00  0.00      A1    
ATOM   3220 HE21 GLN A 237      45.680 -33.097-189.629  1.00  0.00      A1    
ATOM   3221 HE22 GLN A 237      45.838 -31.401-189.175  1.00  0.00      A1    
ATOM   3222  C   GLN A 237      50.069 -28.012-189.908  1.00  0.00      A1    
ATOM   3223  O   GLN A 237      51.148 -27.969-190.414  1.00  0.00      A1    
ATOM   3224  N   GLU A 238      49.838 -27.679-188.633  1.00  0.00      A1    
ATOM   3225  HN  GLU A 238      48.966 -27.829-188.175  1.00  0.00      A1    
ATOM   3226  CA  GLU A 238      51.062 -27.590-187.748  1.00  0.00      A1    
ATOM   3227  HA  GLU A 238      51.676 -28.455-187.952  1.00  0.00      A1    
ATOM   3228  CB  GLU A 238      51.887 -26.244-187.886  1.00  0.00      A1    
ATOM   3229  HB1 GLU A 238      52.830 -26.398-187.320  1.00  0.00      A1    
ATOM   3230  HB2 GLU A 238      52.256 -26.210-188.933  1.00  0.00      A1    
ATOM   3231  CG  GLU A 238      51.109 -25.025-187.277  1.00  0.00      A1    
ATOM   3232  HG1 GLU A 238      50.032 -24.979-187.548  1.00  0.00      A1    
ATOM   3233  HG2 GLU A 238      51.302 -25.058-186.184  1.00  0.00      A1    
ATOM   3234  CD  GLU A 238      51.787 -23.731-187.665  1.00  0.00      A1    
ATOM   3235  OE1 GLU A 238      51.141 -22.855-188.231  1.00  0.00      A1    
ATOM   3236  OE2 GLU A 238      52.990 -23.563-187.309  1.00  0.00      A1    
ATOM   3237  C   GLU A 238      50.649 -27.699-186.378  1.00  0.00      A1    
ATOM   3238  O   GLU A 238      49.478 -27.578-186.060  1.00  0.00      A1    
ATOM   3239  N   ASN A 239      51.561 -28.107-185.529  1.00  0.00      A1    
ATOM   3240  HN  ASN A 239      52.475 -28.035-185.920  1.00  0.00      A1    
ATOM   3241  CA  ASN A 239      51.325 -28.736-184.273  1.00  0.00      A1    
ATOM   3242  HA  ASN A 239      52.093 -29.470-184.078  1.00  0.00      A1    
ATOM   3243  CB  ASN A 239      51.502 -27.822-182.905  1.00  0.00      A1    
ATOM   3244  HB1 ASN A 239      50.701 -27.076-182.715  1.00  0.00      A1    
ATOM   3245  HB2 ASN A 239      51.437 -28.557-182.074  1.00  0.00      A1    
ATOM   3246  CG  ASN A 239      52.799 -26.966-182.991  1.00  0.00      A1    
ATOM   3247  OD1 ASN A 239      52.621 -25.847-183.395  1.00  0.00      A1    
ATOM   3248  ND2 ASN A 239      54.040 -27.391-182.610  1.00  0.00      A1    
ATOM   3249 HD21 ASN A 239      54.805 -26.752-182.690  1.00  0.00      A1    
ATOM   3250 HD22 ASN A 239      54.243 -28.233-182.110  1.00  0.00      A1    
ATOM   3251  C   ASN A 239      50.119 -29.729-184.052  1.00  0.00      A1    
ATOM   3252  O   ASN A 239      49.364 -29.560-183.123  1.00  0.00      A1    
ATOM   3253  N   GLY A 240      50.023 -30.736-185.014  1.00  0.00      A1    
ATOM   3254  HN  GLY A 240      50.713 -30.681-185.732  1.00  0.00      A1    
ATOM   3255  CA  GLY A 240      48.892 -31.762-185.065  1.00  0.00      A1    
ATOM   3256  HA1 GLY A 240      49.194 -32.433-185.856  1.00  0.00      A1    
ATOM   3257  HA2 GLY A 240      48.759 -32.265-184.119  1.00  0.00      A1    
ATOM   3258  C   GLY A 240      47.533 -31.253-185.529  1.00  0.00      A1    
ATOM   3259  O   GLY A 240      46.573 -32.015-185.503  1.00  0.00      A1    
ATOM   3260  N   LYS A 241      47.355 -30.001-185.995  1.00  0.00      A1    
ATOM   3261  HN  LYS A 241      48.169 -29.441-186.128  1.00  0.00      A1    
ATOM   3262  CA  LYS A 241      46.043 -29.390-186.256  1.00  0.00      A1    
ATOM   3263  HA  LYS A 241      45.247 -30.118-186.205  1.00  0.00      A1    
ATOM   3264  CB  LYS A 241      45.637 -28.376-185.162  1.00  0.00      A1    
ATOM   3265  HB1 LYS A 241      46.339 -27.518-185.233  1.00  0.00      A1    
ATOM   3266  HB2 LYS A 241      44.626 -27.967-185.377  1.00  0.00      A1    
ATOM   3267  CG  LYS A 241      45.742 -28.727-183.728  1.00  0.00      A1    
ATOM   3268  HG1 LYS A 241      46.812 -28.842-183.451  1.00  0.00      A1    
ATOM   3269  HG2 LYS A 241      45.297 -27.796-183.314  1.00  0.00      A1    
ATOM   3270  CD  LYS A 241      44.915 -29.879-183.195  1.00  0.00      A1    
ATOM   3271  HD1 LYS A 241      43.822 -29.698-183.282  1.00  0.00      A1    
ATOM   3272  HD2 LYS A 241      45.098 -30.834-183.732  1.00  0.00      A1    
ATOM   3273  CE  LYS A 241      45.158 -30.216-181.734  1.00  0.00      A1    
ATOM   3274  HE1 LYS A 241      46.258 -30.363-181.694  1.00  0.00      A1    
ATOM   3275  HE2 LYS A 241      44.850 -29.446-180.994  1.00  0.00      A1    
ATOM   3276  NZ  LYS A 241      44.514 -31.499-181.358  1.00  0.00      A1    
ATOM   3277  HZ1 LYS A 241      44.846 -32.261-181.983  1.00  0.00      A1    
ATOM   3278  HZ2 LYS A 241      44.741 -31.807-180.391  1.00  0.00      A1    
ATOM   3279  HZ3 LYS A 241      43.487 -31.546-181.513  1.00  0.00      A1    
ATOM   3280  C   LYS A 241      46.156 -28.654-187.616  1.00  0.00      A1    
ATOM   3281  O   LYS A 241      47.168 -28.029-188.001  1.00  0.00      A1    
ATOM   3282  N   ALA A 242      45.117 -28.795-188.442  1.00  0.00      A1    
ATOM   3283  HN  ALA A 242      44.353 -29.396-188.221  1.00  0.00      A1    
ATOM   3284  CA  ALA A 242      45.003 -28.196-189.674  1.00  0.00      A1    
ATOM   3285  HA  ALA A 242      45.990 -28.275-190.104  1.00  0.00      A1    
ATOM   3286  CB  ALA A 242      43.910 -28.814-190.462  1.00  0.00      A1    
ATOM   3287  HB1 ALA A 242      42.885 -28.682-190.053  1.00  0.00      A1    
ATOM   3288  HB2 ALA A 242      44.021 -28.418-191.494  1.00  0.00      A1    
ATOM   3289  HB3 ALA A 242      44.049 -29.913-190.550  1.00  0.00      A1    
ATOM   3290  C   ALA A 242      44.848 -26.663-189.711  1.00  0.00      A1    
ATOM   3291  O   ALA A 242      43.958 -26.059-189.101  1.00  0.00      A1    
ATOM   3292  N   LYS A 243      45.665 -25.979-190.488  1.00  0.00      A1    
ATOM   3293  HN  LYS A 243      46.299 -26.514-191.042  1.00  0.00      A1    
ATOM   3294  CA  LYS A 243      45.856 -24.533-190.565  1.00  0.00      A1    
ATOM   3295  HA  LYS A 243      45.457 -24.099-189.660  1.00  0.00      A1    
ATOM   3296  CB  LYS A 243      47.334 -24.133-190.769  1.00  0.00      A1    
ATOM   3297  HB1 LYS A 243      47.764 -24.871-191.480  1.00  0.00      A1    
ATOM   3298  HB2 LYS A 243      47.385 -23.125-191.233  1.00  0.00      A1    
ATOM   3299  CG  LYS A 243      48.136 -24.257-189.502  1.00  0.00      A1    
ATOM   3300  HG1 LYS A 243      48.074 -25.278-189.068  1.00  0.00      A1    
ATOM   3301  HG2 LYS A 243      49.188 -24.133-189.838  1.00  0.00      A1    
ATOM   3302  CD  LYS A 243      47.750 -23.181-188.500  1.00  0.00      A1    
ATOM   3303  HD1 LYS A 243      46.746 -23.315-188.043  1.00  0.00      A1    
ATOM   3304  HD2 LYS A 243      48.401 -23.412-187.630  1.00  0.00      A1    
ATOM   3305  CE  LYS A 243      47.875 -21.662-188.874  1.00  0.00      A1    
ATOM   3306  HE1 LYS A 243      47.125 -21.351-189.633  1.00  0.00      A1    
ATOM   3307  HE2 LYS A 243      47.841 -21.058-187.942  1.00  0.00      A1    
ATOM   3308  NZ  LYS A 243      49.114 -21.397-189.615  1.00  0.00      A1    
ATOM   3309  HZ1 LYS A 243      48.947 -21.532-190.632  1.00  0.00      A1    
ATOM   3310  HZ2 LYS A 243      49.418 -20.412-189.479  1.00  0.00      A1    
ATOM   3311  HZ3 LYS A 243      49.908 -21.986-189.292  1.00  0.00      A1    
ATOM   3312  C   LYS A 243      44.909 -23.835-191.601  1.00  0.00      A1    
ATOM   3313  O   LYS A 243      44.655 -24.361-192.672  1.00  0.00      A1    
ATOM   3314  N   VAL A 244      44.267 -22.689-191.244  1.00  0.00      A1    
ATOM   3315  HN  VAL A 244      44.601 -22.204-190.439  1.00  0.00      A1    
ATOM   3316  CA  VAL A 244      43.117 -22.205-192.074  1.00  0.00      A1    
ATOM   3317  HA  VAL A 244      43.196 -22.609-193.072  1.00  0.00      A1    
ATOM   3318  CB  VAL A 244      41.637 -22.516-191.560  1.00  0.00      A1    
ATOM   3319  HB  VAL A 244      40.911 -21.746-191.901  1.00  0.00      A1    
ATOM   3320  CG1 VAL A 244      41.040 -23.856-192.170  1.00  0.00      A1    
ATOM   3321 HG11 VAL A 244      40.844 -23.728-193.256  1.00  0.00      A1    
ATOM   3322 HG12 VAL A 244      41.901 -24.552-192.079  1.00  0.00      A1    
ATOM   3323 HG13 VAL A 244      40.130 -24.204-191.637  1.00  0.00      A1    
ATOM   3324  CG2 VAL A 244      41.423 -22.537-189.977  1.00  0.00      A1    
ATOM   3325 HG21 VAL A 244      40.352 -22.645-189.704  1.00  0.00      A1    
ATOM   3326 HG22 VAL A 244      42.046 -23.380-189.609  1.00  0.00      A1    
ATOM   3327 HG23 VAL A 244      41.774 -21.558-189.585  1.00  0.00      A1    
ATOM   3328  C   VAL A 244      43.394 -20.718-192.153  1.00  0.00      A1    
ATOM   3329  O   VAL A 244      43.907 -20.162-191.210  1.00  0.00      A1    
ATOM   3330  N   SER A 245      42.942 -20.079-193.226  1.00  0.00      A1    
ATOM   3331  HN  SER A 245      42.450 -20.477-193.997  1.00  0.00      A1    
ATOM   3332  CA  SER A 245      42.880 -18.597-193.421  1.00  0.00      A1    
ATOM   3333  HA  SER A 245      43.336 -18.096-192.581  1.00  0.00      A1    
ATOM   3334  CB  SER A 245      43.478 -18.378-194.880  1.00  0.00      A1    
ATOM   3335  HB1 SER A 245      44.512 -18.774-194.970  1.00  0.00      A1    
ATOM   3336  HB2 SER A 245      42.917 -18.897-195.686  1.00  0.00      A1    
ATOM   3337  OG  SER A 245      43.457 -16.982-195.062  1.00  0.00      A1    
ATOM   3338  HG1 SER A 245      44.346 -16.665-194.885  1.00  0.00      A1    
ATOM   3339  C   SER A 245      41.386 -18.270-193.488  1.00  0.00      A1    
ATOM   3340  O   SER A 245      40.641 -19.138-193.811  1.00  0.00      A1    
ATOM   3341  N   LEU A 246      40.847 -17.111-193.213  1.00  0.00      A1    
ATOM   3342  HN  LEU A 246      41.458 -16.415-192.843  1.00  0.00      A1    
ATOM   3343  CA  LEU A 246      39.431 -16.869-193.105  1.00  0.00      A1    
ATOM   3344  HA  LEU A 246      38.793 -17.578-193.613  1.00  0.00      A1    
ATOM   3345  CB  LEU A 246      39.019 -16.896-191.539  1.00  0.00      A1    
ATOM   3346  HB1 LEU A 246      38.984 -17.993-191.365  1.00  0.00      A1    
ATOM   3347  HB2 LEU A 246      39.843 -16.500-190.909  1.00  0.00      A1    
ATOM   3348  CG  LEU A 246      37.711 -16.167-191.128  1.00  0.00      A1    
ATOM   3349  HG  LEU A 246      37.066 -16.126-192.032  1.00  0.00      A1    
ATOM   3350  CD1 LEU A 246      36.916 -17.076-190.165  1.00  0.00      A1    
ATOM   3351 HD11 LEU A 246      36.899 -18.149-190.455  1.00  0.00      A1    
ATOM   3352 HD12 LEU A 246      37.484 -17.116-189.211  1.00  0.00      A1    
ATOM   3353 HD13 LEU A 246      35.890 -16.692-189.978  1.00  0.00      A1    
ATOM   3354  CD2 LEU A 246      37.849 -14.707-190.589  1.00  0.00      A1    
ATOM   3355 HD21 LEU A 246      38.653 -14.245-191.200  1.00  0.00      A1    
ATOM   3356 HD22 LEU A 246      36.865 -14.198-190.516  1.00  0.00      A1    
ATOM   3357 HD23 LEU A 246      38.254 -14.763-189.555  1.00  0.00      A1    
ATOM   3358  C   LEU A 246      39.112 -15.555-193.720  1.00  0.00      A1    
ATOM   3359  O   LEU A 246      39.849 -14.583-193.766  1.00  0.00      A1    
ATOM   3360  N   ILE A 247      37.946 -15.470-194.440  1.00  0.00      A1    
ATOM   3361  HN  ILE A 247      37.342 -16.264-194.450  1.00  0.00      A1    
ATOM   3362  CA  ILE A 247      37.460 -14.319-195.153  1.00  0.00      A1    
ATOM   3363  HA  ILE A 247      38.099 -13.455-195.051  1.00  0.00      A1    
ATOM   3364  CB  ILE A 247      37.378 -14.564-196.684  1.00  0.00      A1    
ATOM   3365  HB  ILE A 247      36.841 -15.512-196.900  1.00  0.00      A1    
ATOM   3366  CG2 ILE A 247      36.606 -13.538-197.475  1.00  0.00      A1    
ATOM   3367 HG21 ILE A 247      35.570 -13.449-197.082  1.00  0.00      A1    
ATOM   3368 HG22 ILE A 247      37.027 -12.522-197.316  1.00  0.00      A1    
ATOM   3369 HG23 ILE A 247      36.631 -13.851-198.540  1.00  0.00      A1    
ATOM   3370  CG1 ILE A 247      38.748 -14.855-197.255  1.00  0.00      A1    
ATOM   3371 HG11 ILE A 247      39.387 -15.568-196.691  1.00  0.00      A1    
ATOM   3372 HG12 ILE A 247      38.646 -15.247-198.290  1.00  0.00      A1    
ATOM   3373  CD  ILE A 247      39.664 -13.589-197.346  1.00  0.00      A1    
ATOM   3374  HD1 ILE A 247      40.680 -13.889-197.681  1.00  0.00      A1    
ATOM   3375  HD2 ILE A 247      39.272 -12.868-198.096  1.00  0.00      A1    
ATOM   3376  HD3 ILE A 247      39.675 -13.030-196.386  1.00  0.00      A1    
ATOM   3377  C   ILE A 247      36.039 -13.976-194.571  1.00  0.00      A1    
ATOM   3378  O   ILE A 247      35.237 -14.895-194.305  1.00  0.00      A1    
ATOM   3379  N   THR A 248      35.880 -12.704-194.289  1.00  0.00      A1    
ATOM   3380  HN  THR A 248      36.538 -12.034-194.624  1.00  0.00      A1    
ATOM   3381  CA  THR A 248      34.690 -12.088-193.762  1.00  0.00      A1    
ATOM   3382  HA  THR A 248      34.596 -12.707-192.881  1.00  0.00      A1    
ATOM   3383  CB  THR A 248      34.873 -10.611-193.194  1.00  0.00      A1    
ATOM   3384  HB  THR A 248      34.033 -10.453-192.484  1.00  0.00      A1    
ATOM   3385  OG1 THR A 248      34.773  -9.677-194.210  1.00  0.00      A1    
ATOM   3386  HG1 THR A 248      34.915  -8.875-193.701  1.00  0.00      A1    
ATOM   3387  CG2 THR A 248      36.150 -10.592-192.456  1.00  0.00      A1    
ATOM   3388 HG21 THR A 248      37.088 -10.672-193.046  1.00  0.00      A1    
ATOM   3389 HG22 THR A 248      36.266  -9.666-191.852  1.00  0.00      A1    
ATOM   3390 HG23 THR A 248      36.165 -11.369-191.662  1.00  0.00      A1    
ATOM   3391  C   THR A 248      33.402 -12.119-194.520  1.00  0.00      A1    
ATOM   3392  O   THR A 248      33.428 -12.517-195.703  1.00  0.00      A1    
ATOM   3393  N   SER A 249      32.285 -11.616-193.936  1.00  0.00      A1    
ATOM   3394  HN  SER A 249      32.351 -11.316-192.988  1.00  0.00      A1    
ATOM   3395  CA  SER A 249      30.960 -11.612-194.544  1.00  0.00      A1    
ATOM   3396  HA  SER A 249      30.859 -12.636-194.874  1.00  0.00      A1    
ATOM   3397  CB  SER A 249      29.906 -11.040-193.562  1.00  0.00      A1    
ATOM   3398  HB1 SER A 249      28.944 -10.965-194.112  1.00  0.00      A1    
ATOM   3399  HB2 SER A 249      29.623 -11.689-192.706  1.00  0.00      A1    
ATOM   3400  OG  SER A 249      30.082  -9.711-193.031  1.00  0.00      A1    
ATOM   3401  HG1 SER A 249      29.846  -9.015-193.648  1.00  0.00      A1    
ATOM   3402  C   SER A 249      31.046 -10.692-195.764  1.00  0.00      A1    
ATOM   3403  O   SER A 249      30.479 -10.985-196.835  1.00  0.00      A1    
ATOM   3404  N   ASP A 250      31.851  -9.595-195.582  1.00  0.00      A1    
ATOM   3405  HN  ASP A 250      32.193  -9.464-194.655  1.00  0.00      A1    
ATOM   3406  CA  ASP A 250      31.912  -8.408-196.356  1.00  0.00      A1    
ATOM   3407  HA  ASP A 250      31.097  -8.330-197.060  1.00  0.00      A1    
ATOM   3408  CB  ASP A 250      32.217  -7.188-195.439  1.00  0.00      A1    
ATOM   3409  HB1 ASP A 250      33.215  -7.375-194.989  1.00  0.00      A1    
ATOM   3410  HB2 ASP A 250      32.126  -6.185-195.907  1.00  0.00      A1    
ATOM   3411  CG  ASP A 250      31.220  -7.225-194.262  1.00  0.00      A1    
ATOM   3412  OD1 ASP A 250      30.006  -7.531-194.456  1.00  0.00      A1    
ATOM   3413  OD2 ASP A 250      31.572  -6.731-193.138  1.00  0.00      A1    
ATOM   3414  C   ASP A 250      33.026  -8.584-197.357  1.00  0.00      A1    
ATOM   3415  O   ASP A 250      33.300  -7.788-198.233  1.00  0.00      A1    
ATOM   3416  N   GLY A 251      33.817  -9.665-197.155  1.00  0.00      A1    
ATOM   3417  HN  GLY A 251      33.665 -10.235-196.351  1.00  0.00      A1    
ATOM   3418  CA  GLY A 251      34.837 -10.215-198.026  1.00  0.00      A1    
ATOM   3419  HA1 GLY A 251      34.865 -11.259-197.752  1.00  0.00      A1    
ATOM   3420  HA2 GLY A 251      34.559 -10.008-199.049  1.00  0.00      A1    
ATOM   3421  C   GLY A 251      36.204  -9.760-197.691  1.00  0.00      A1    
ATOM   3422  O   GLY A 251      37.101  -9.922-198.556  1.00  0.00      A1    
ATOM   3423  N   ILE A 252      36.385  -9.098-196.516  1.00  0.00      A1    
ATOM   3424  HN  ILE A 252      35.607  -9.062-195.894  1.00  0.00      A1    
ATOM   3425  CA  ILE A 252      37.649  -8.642-195.971  1.00  0.00      A1    
ATOM   3426  HA  ILE A 252      38.046  -7.948-196.696  1.00  0.00      A1    
ATOM   3427  CB  ILE A 252      37.355  -7.708-194.816  1.00  0.00      A1    
ATOM   3428  HB  ILE A 252      36.935  -8.390-194.045  1.00  0.00      A1    
ATOM   3429  CG2 ILE A 252      38.587  -7.045-194.178  1.00  0.00      A1    
ATOM   3430 HG21 ILE A 252      38.199  -6.259-193.496  1.00  0.00      A1    
ATOM   3431 HG22 ILE A 252      39.132  -7.810-193.584  1.00  0.00      A1    
ATOM   3432 HG23 ILE A 252      39.377  -6.567-194.796  1.00  0.00      A1    
ATOM   3433  CG1 ILE A 252      36.263  -6.725-195.086  1.00  0.00      A1    
ATOM   3434 HG11 ILE A 252      35.287  -7.161-195.390  1.00  0.00      A1    
ATOM   3435 HG12 ILE A 252      36.065  -6.218-194.118  1.00  0.00      A1    
ATOM   3436  CD  ILE A 252      36.547  -5.693-196.143  1.00  0.00      A1    
ATOM   3437  HD1 ILE A 252      36.647  -6.064-197.185  1.00  0.00      A1    
ATOM   3438  HD2 ILE A 252      35.625  -5.076-196.199  1.00  0.00      A1    
ATOM   3439  HD3 ILE A 252      37.479  -5.167-195.844  1.00  0.00      A1    
ATOM   3440  C   ILE A 252      38.678  -9.728-195.615  1.00  0.00      A1    
ATOM   3441  O   ILE A 252      38.351 -10.817-195.126  1.00  0.00      A1    
ATOM   3442  N   LYS A 253      40.016  -9.450-195.883  1.00  0.00      A1    
ATOM   3443  HN  LYS A 253      40.320  -8.611-196.328  1.00  0.00      A1    
ATOM   3444  CA  LYS A 253      41.092 -10.428-195.598  1.00  0.00      A1    
ATOM   3445  HA  LYS A 253      40.776 -11.459-195.657  1.00  0.00      A1    
ATOM   3446  CB  LYS A 253      42.240 -10.321-196.621  1.00  0.00      A1    
ATOM   3447  HB1 LYS A 253      42.697  -9.334-196.396  1.00  0.00      A1    
ATOM   3448  HB2 LYS A 253      42.984 -11.137-196.501  1.00  0.00      A1    
ATOM   3449  CG  LYS A 253      41.614 -10.336-197.951  1.00  0.00      A1    
ATOM   3450  HG1 LYS A 253      40.967 -11.226-198.107  1.00  0.00      A1    
ATOM   3451  HG2 LYS A 253      41.048  -9.413-198.200  1.00  0.00      A1    
ATOM   3452  CD  LYS A 253      42.705 -10.548-198.998  1.00  0.00      A1    
ATOM   3453  HD1 LYS A 253      43.513  -9.807-198.819  1.00  0.00      A1    
ATOM   3454  HD2 LYS A 253      43.175 -11.540-198.825  1.00  0.00      A1    
ATOM   3455  CE  LYS A 253      42.344 -10.448-200.499  1.00  0.00      A1    
ATOM   3456  HE1 LYS A 253      43.208 -10.767-201.121  1.00  0.00      A1    
ATOM   3457  HE2 LYS A 253      41.479 -11.099-200.749  1.00  0.00      A1    
ATOM   3458  NZ  LYS A 253      42.067  -9.062-200.881  1.00  0.00      A1    
ATOM   3459  HZ1 LYS A 253      42.814  -8.424-200.540  1.00  0.00      A1    
ATOM   3460  HZ2 LYS A 253      42.025  -8.890-201.906  1.00  0.00      A1    
ATOM   3461  HZ3 LYS A 253      41.234  -8.660-200.405  1.00  0.00      A1    
ATOM   3462  C   LYS A 253      41.358 -10.074-194.189  1.00  0.00      A1    
ATOM   3463  O   LYS A 253      41.630  -8.959-193.788  1.00  0.00      A1    
ATOM   3464  N   PHE A 254      41.202 -11.069-193.301  1.00  0.00      A1    
ATOM   3465  HN  PHE A 254      41.116 -12.006-193.632  1.00  0.00      A1    
ATOM   3466  CA  PHE A 254      41.401 -10.916-191.893  1.00  0.00      A1    
ATOM   3467  HA  PHE A 254      40.997 -10.022-191.442  1.00  0.00      A1    
ATOM   3468  CB  PHE A 254      40.599 -12.199-191.355  1.00  0.00      A1    
ATOM   3469  HB1 PHE A 254      39.574 -12.221-191.782  1.00  0.00      A1    
ATOM   3470  HB2 PHE A 254      41.156 -13.141-191.544  1.00  0.00      A1    
ATOM   3471  CG  PHE A 254      40.389 -12.086-189.855  1.00  0.00      A1    
ATOM   3472  CD1 PHE A 254      39.601 -11.014-189.287  1.00  0.00      A1    
ATOM   3473  HD1 PHE A 254      39.093 -10.329-189.949  1.00  0.00      A1    
ATOM   3474  CE1 PHE A 254      39.383 -10.962-187.928  1.00  0.00      A1    
ATOM   3475  HE1 PHE A 254      38.832 -10.151-187.475  1.00  0.00      A1    
ATOM   3476  CZ  PHE A 254      39.974 -11.874-187.048  1.00  0.00      A1    
ATOM   3477  HZ  PHE A 254      39.854 -11.754-185.981  1.00  0.00      A1    
ATOM   3478  CD2 PHE A 254      41.001 -13.005-188.970  1.00  0.00      A1    
ATOM   3479  HD2 PHE A 254      41.659 -13.816-189.243  1.00  0.00      A1    
ATOM   3480  CE2 PHE A 254      40.738 -12.920-187.563  1.00  0.00      A1    
ATOM   3481  HE2 PHE A 254      41.201 -13.680-186.951  1.00  0.00      A1    
ATOM   3482  C   PHE A 254      42.948 -11.116-191.525  1.00  0.00      A1    
ATOM   3483  O   PHE A 254      43.699 -11.793-192.289  1.00  0.00      A1    
ATOM   3484  N   PRO A 255      43.486 -10.539-190.448  1.00  0.00      A1    
ATOM   3485  CD  PRO A 255      42.804  -9.739-189.407  1.00  0.00      A1    
ATOM   3486  HD1 PRO A 255      42.176 -10.350-188.724  1.00  0.00      A1    
ATOM   3487  HD2 PRO A 255      42.234  -8.877-189.814  1.00  0.00      A1    
ATOM   3488  CA  PRO A 255      44.978 -10.512-190.320  1.00  0.00      A1    
ATOM   3489  HA  PRO A 255      45.450 -10.271-191.261  1.00  0.00      A1    
ATOM   3490  CB  PRO A 255      45.312  -9.327-189.364  1.00  0.00      A1    
ATOM   3491  HB1 PRO A 255      46.211  -9.544-188.747  1.00  0.00      A1    
ATOM   3492  HB2 PRO A 255      45.361  -8.334-189.861  1.00  0.00      A1    
ATOM   3493  CG  PRO A 255      43.987  -9.299-188.511  1.00  0.00      A1    
ATOM   3494  HG1 PRO A 255      44.034 -10.133-187.778  1.00  0.00      A1    
ATOM   3495  HG2 PRO A 255      43.802  -8.330-188.001  1.00  0.00      A1    
ATOM   3496  C   PRO A 255      45.714 -11.812-189.919  1.00  0.00      A1    
ATOM   3497  O   PRO A 255      46.897 -11.907-190.075  1.00  0.00      A1    
ATOM   3498  N   GLN A 256      44.906 -12.656-189.221  1.00  0.00      A1    
ATOM   3499  HN  GLN A 256      43.938 -12.420-189.239  1.00  0.00      A1    
ATOM   3500  CA  GLN A 256      45.443 -13.729-188.403  1.00  0.00      A1    
ATOM   3501  HA  GLN A 256      46.518 -13.715-188.504  1.00  0.00      A1    
ATOM   3502  CB  GLN A 256      45.045 -13.516-186.923  1.00  0.00      A1    
ATOM   3503  HB1 GLN A 256      43.937 -13.447-186.885  1.00  0.00      A1    
ATOM   3504  HB2 GLN A 256      45.365 -14.449-186.409  1.00  0.00      A1    
ATOM   3505  CG  GLN A 256      45.738 -12.349-186.086  1.00  0.00      A1    
ATOM   3506  HG1 GLN A 256      45.254 -11.366-186.268  1.00  0.00      A1    
ATOM   3507  HG2 GLN A 256      45.653 -12.439-184.982  1.00  0.00      A1    
ATOM   3508  CD  GLN A 256      47.162 -12.017-186.377  1.00  0.00      A1    
ATOM   3509  OE1 GLN A 256      47.470 -10.926-186.821  1.00  0.00      A1    
ATOM   3510  NE2 GLN A 256      48.210 -12.892-186.162  1.00  0.00      A1    
ATOM   3511 HE21 GLN A 256      49.100 -12.615-186.525  1.00  0.00      A1    
ATOM   3512 HE22 GLN A 256      48.076 -13.790-185.743  1.00  0.00      A1    
ATOM   3513  C   GLN A 256      45.024 -15.083-188.999  1.00  0.00      A1    
ATOM   3514  O   GLN A 256      43.857 -15.460-189.273  1.00  0.00      A1    
ATOM   3515  N   ASP A 257      45.942 -16.075-189.033  1.00  0.00      A1    
ATOM   3516  HN  ASP A 257      46.877 -15.958-188.706  1.00  0.00      A1    
ATOM   3517  CA  ASP A 257      45.592 -17.471-189.318  1.00  0.00      A1    
ATOM   3518  HA  ASP A 257      44.807 -17.548-190.056  1.00  0.00      A1    
ATOM   3519  CB  ASP A 257      46.808 -18.331-189.852  1.00  0.00      A1    
ATOM   3520  HB1 ASP A 257      46.510 -19.392-189.988  1.00  0.00      A1    
ATOM   3521  HB2 ASP A 257      47.186 -17.927-190.816  1.00  0.00      A1    
ATOM   3522  CG  ASP A 257      48.123 -18.294-189.055  1.00  0.00      A1    
ATOM   3523  OD1 ASP A 257      49.154 -18.778-189.588  1.00  0.00      A1    
ATOM   3524  OD2 ASP A 257      48.119 -17.763-187.926  1.00  0.00      A1    
ATOM   3525  C   ASP A 257      44.890 -18.154-188.062  1.00  0.00      A1    
ATOM   3526  O   ASP A 257      45.014 -17.684-186.944  1.00  0.00      A1    
ATOM   3527  N   GLY A 258      44.192 -19.257-188.241  1.00  0.00      A1    
ATOM   3528  HN  GLY A 258      43.960 -19.589-189.152  1.00  0.00      A1    
ATOM   3529  CA  GLY A 258      43.737 -20.143-187.148  1.00  0.00      A1    
ATOM   3530  HA1 GLY A 258      44.196 -19.951-186.189  1.00  0.00      A1    
ATOM   3531  HA2 GLY A 258      42.668 -19.998-187.192  1.00  0.00      A1    
ATOM   3532  C   GLY A 258      43.949 -21.521-187.294  1.00  0.00      A1    
ATOM   3533  O   GLY A 258      44.662 -21.932-188.188  1.00  0.00      A1    
ATOM   3534  N   THR A 259      43.335 -22.393-186.481  1.00  0.00      A1    
ATOM   3535  HN  THR A 259      42.962 -22.076-185.612  1.00  0.00      A1    
ATOM   3536  CA  THR A 259      43.504 -23.785-186.547  1.00  0.00      A1    
ATOM   3537  HA  THR A 259      44.068 -24.068-187.423  1.00  0.00      A1    
ATOM   3538  CB  THR A 259      44.258 -24.493-185.383  1.00  0.00      A1    
ATOM   3539  HB  THR A 259      44.074 -25.588-185.434  1.00  0.00      A1    
ATOM   3540  OG1 THR A 259      43.901 -23.945-184.110  1.00  0.00      A1    
ATOM   3541  HG1 THR A 259      43.130 -24.469-183.881  1.00  0.00      A1    
ATOM   3542  CG2 THR A 259      45.732 -24.439-185.540  1.00  0.00      A1    
ATOM   3543 HG21 THR A 259      46.070 -23.382-185.595  1.00  0.00      A1    
ATOM   3544 HG22 THR A 259      46.202 -24.995-184.701  1.00  0.00      A1    
ATOM   3545 HG23 THR A 259      45.889 -25.023-186.472  1.00  0.00      A1    
ATOM   3546  C   THR A 259      42.115 -24.430-186.681  1.00  0.00      A1    
ATOM   3547  O   THR A 259      41.101 -23.848-186.377  1.00  0.00      A1    
ATOM   3548  N   LEU A 260      42.018 -25.654-187.255  1.00  0.00      A1    
ATOM   3549  HN  LEU A 260      42.785 -26.135-187.672  1.00  0.00      A1    
ATOM   3550  CA  LEU A 260      40.767 -26.305-187.454  1.00  0.00      A1    
ATOM   3551  HA  LEU A 260      39.964 -25.920-186.843  1.00  0.00      A1    
ATOM   3552  CB  LEU A 260      40.479 -26.264-188.962  1.00  0.00      A1    
ATOM   3553  HB1 LEU A 260      40.109 -25.232-189.142  1.00  0.00      A1    
ATOM   3554  HB2 LEU A 260      41.492 -26.287-189.417  1.00  0.00      A1    
ATOM   3555  CG  LEU A 260      39.452 -27.238-189.539  1.00  0.00      A1    
ATOM   3556  HG  LEU A 260      40.024 -28.189-189.503  1.00  0.00      A1    
ATOM   3557  CD1 LEU A 260      38.037 -27.190-188.940  1.00  0.00      A1    
ATOM   3558 HD11 LEU A 260      37.317 -27.940-189.330  1.00  0.00      A1    
ATOM   3559 HD12 LEU A 260      38.109 -27.402-187.852  1.00  0.00      A1    
ATOM   3560 HD13 LEU A 260      37.660 -26.158-189.104  1.00  0.00      A1    
ATOM   3561  CD2 LEU A 260      39.372 -26.881-191.038  1.00  0.00      A1    
ATOM   3562 HD21 LEU A 260      38.975 -27.701-191.673  1.00  0.00      A1    
ATOM   3563 HD22 LEU A 260      38.791 -25.934-191.056  1.00  0.00      A1    
ATOM   3564 HD23 LEU A 260      40.382 -26.560-191.369  1.00  0.00      A1    
ATOM   3565  C   LEU A 260      40.971 -27.693-186.989  1.00  0.00      A1    
ATOM   3566  O   LEU A 260      42.010 -28.341-187.246  1.00  0.00      A1    
ATOM   3567  N   GLU A 261      40.003 -28.245-186.244  1.00  0.00      A1    
ATOM   3568  HN  GLU A 261      39.208 -27.664-186.090  1.00  0.00      A1    
ATOM   3569  CA  GLU A 261      40.147 -29.535-185.555  1.00  0.00      A1    
ATOM   3570  HA  GLU A 261      41.138 -29.898-185.784  1.00  0.00      A1    
ATOM   3571  CB  GLU A 261      40.057 -29.292-183.960  1.00  0.00      A1    
ATOM   3572  HB1 GLU A 261      40.936 -28.712-183.605  1.00  0.00      A1    
ATOM   3573  HB2 GLU A 261      39.192 -28.626-183.751  1.00  0.00      A1    
ATOM   3574  CG  GLU A 261      39.951 -30.570-183.026  1.00  0.00      A1    
ATOM   3575  HG1 GLU A 261      39.749 -30.264-181.977  1.00  0.00      A1    
ATOM   3576  HG2 GLU A 261      39.137 -31.222-183.410  1.00  0.00      A1    
ATOM   3577  CD  GLU A 261      41.120 -31.402-182.973  1.00  0.00      A1    
ATOM   3578  OE1 GLU A 261      41.224 -32.323-183.772  1.00  0.00      A1    
ATOM   3579  OE2 GLU A 261      41.917 -31.271-182.031  1.00  0.00      A1    
ATOM   3580  C   GLU A 261      39.095 -30.541-186.085  1.00  0.00      A1    
ATOM   3581  O   GLU A 261      37.885 -30.314-186.102  1.00  0.00      A1    
ATOM   3582  N   PHE A 262      39.668 -31.709-186.533  1.00  0.00      A1    
ATOM   3583  HN  PHE A 262      40.649 -31.856-186.430  1.00  0.00      A1    
ATOM   3584  CA  PHE A 262      38.948 -32.662-187.343  1.00  0.00      A1    
ATOM   3585  HA  PHE A 262      38.091 -32.149-187.755  1.00  0.00      A1    
ATOM   3586  CB  PHE A 262      39.758 -33.293-188.462  1.00  0.00      A1    
ATOM   3587  HB1 PHE A 262      40.714 -33.776-188.167  1.00  0.00      A1    
ATOM   3588  HB2 PHE A 262      39.227 -34.012-189.121  1.00  0.00      A1    
ATOM   3589  CG  PHE A 262      40.135 -32.256-189.481  1.00  0.00      A1    
ATOM   3590  CD1 PHE A 262      41.397 -32.294-190.063  1.00  0.00      A1    
ATOM   3591  HD1 PHE A 262      42.170 -32.955-189.699  1.00  0.00      A1    
ATOM   3592  CE1 PHE A 262      41.710 -31.514-191.075  1.00  0.00      A1    
ATOM   3593  HE1 PHE A 262      42.722 -31.464-191.450  1.00  0.00      A1    
ATOM   3594  CZ  PHE A 262      40.810 -30.648-191.650  1.00  0.00      A1    
ATOM   3595  HZ  PHE A 262      41.090 -30.038-192.496  1.00  0.00      A1    
ATOM   3596  CD2 PHE A 262      39.147 -31.436-190.080  1.00  0.00      A1    
ATOM   3597  HD2 PHE A 262      38.092 -31.485-189.856  1.00  0.00      A1    
ATOM   3598  CE2 PHE A 262      39.484 -30.625-191.172  1.00  0.00      A1    
ATOM   3599  HE2 PHE A 262      38.708 -30.047-191.651  1.00  0.00      A1    
ATOM   3600  C   PHE A 262      38.374 -33.743-186.414  1.00  0.00      A1    
ATOM   3601  O   PHE A 262      37.788 -34.701-186.835  1.00  0.00      A1    
ATOM   3602  N   SER A 263      38.518 -33.656-185.042  1.00  0.00      A1    
ATOM   3603  HN  SER A 263      38.977 -32.857-184.662  1.00  0.00      A1    
ATOM   3604  CA  SER A 263      37.945 -34.625-184.020  1.00  0.00      A1    
ATOM   3605  HA  SER A 263      37.295 -35.246-184.618  1.00  0.00      A1    
ATOM   3606  CB  SER A 263      39.089 -35.397-183.176  1.00  0.00      A1    
ATOM   3607  HB1 SER A 263      38.565 -36.139-182.537  1.00  0.00      A1    
ATOM   3608  HB2 SER A 263      39.706 -35.844-183.985  1.00  0.00      A1    
ATOM   3609  OG  SER A 263      39.933 -34.571-182.440  1.00  0.00      A1    
ATOM   3610  HG1 SER A 263      40.423 -33.955-182.989  1.00  0.00      A1    
ATOM   3611  C   SER A 263      36.969 -33.940-183.095  1.00  0.00      A1    
ATOM   3612  O   SER A 263      36.839 -32.690-183.024  1.00  0.00      A1    
ATOM   3613  N   ASP A 264      36.113 -34.755-182.435  1.00  0.00      A1    
ATOM   3614  HN  ASP A 264      36.397 -35.710-182.467  1.00  0.00      A1    
ATOM   3615  CA  ASP A 264      35.024 -34.420-181.641  1.00  0.00      A1    
ATOM   3616  HA  ASP A 264      34.444 -35.290-181.370  1.00  0.00      A1    
ATOM   3617  CB  ASP A 264      35.468 -33.881-180.248  1.00  0.00      A1    
ATOM   3618  HB1 ASP A 264      35.965 -32.897-180.388  1.00  0.00      A1    
ATOM   3619  HB2 ASP A 264      34.601 -33.750-179.565  1.00  0.00      A1    
ATOM   3620  CG  ASP A 264      36.403 -34.812-179.616  1.00  0.00      A1    
ATOM   3621  OD1 ASP A 264      37.542 -34.435-179.228  1.00  0.00      A1    
ATOM   3622  OD2 ASP A 264      36.046 -36.065-179.514  1.00  0.00      A1    
ATOM   3623  C   ASP A 264      34.073 -33.523-182.426  1.00  0.00      A1    
ATOM   3624  O   ASP A 264      33.663 -32.413-181.978  1.00  0.00      A1    
ATOM   3625  N   VAL A 265      33.643 -33.911-183.618  1.00  0.00      A1    
ATOM   3626  HN  VAL A 265      34.024 -34.773-183.944  1.00  0.00      A1    
ATOM   3627  CA  VAL A 265      32.704 -33.151-184.487  1.00  0.00      A1    
ATOM   3628  HA  VAL A 265      32.984 -32.109-184.529  1.00  0.00      A1    
ATOM   3629  CB  VAL A 265      32.896 -33.577-185.959  1.00  0.00      A1    
ATOM   3630  HB  VAL A 265      32.412 -32.824-186.617  1.00  0.00      A1    
ATOM   3631  CG1 VAL A 265      34.378 -33.447-186.311  1.00  0.00      A1    
ATOM   3632 HG11 VAL A 265      34.942 -34.320-185.918  1.00  0.00      A1    
ATOM   3633 HG12 VAL A 265      34.575 -33.413-187.404  1.00  0.00      A1    
ATOM   3634 HG13 VAL A 265      34.751 -32.492-185.885  1.00  0.00      A1    
ATOM   3635  CG2 VAL A 265      32.236 -34.935-186.338  1.00  0.00      A1    
ATOM   3636 HG21 VAL A 265      31.132 -34.855-186.441  1.00  0.00      A1    
ATOM   3637 HG22 VAL A 265      32.673 -35.274-187.301  1.00  0.00      A1    
ATOM   3638 HG23 VAL A 265      32.458 -35.734-185.599  1.00  0.00      A1    
ATOM   3639  C   VAL A 265      31.252 -33.227-184.113  1.00  0.00      A1    
ATOM   3640  O   VAL A 265      30.853 -34.121-183.398  1.00  0.00      A1    
ATOM   3641  N   THR A 266      30.450 -32.258-184.558  1.00  0.00      A1    
ATOM   3642  HN  THR A 266      30.869 -31.495-185.045  1.00  0.00      A1    
ATOM   3643  CA  THR A 266      29.052 -32.134-184.154  1.00  0.00      A1    
ATOM   3644  HA  THR A 266      28.672 -32.918-183.516  1.00  0.00      A1    
ATOM   3645  CB  THR A 266      28.700 -30.808-183.419  1.00  0.00      A1    
ATOM   3646  HB  THR A 266      27.615 -30.582-183.503  1.00  0.00      A1    
ATOM   3647  OG1 THR A 266      29.351 -29.697-183.913  1.00  0.00      A1    
ATOM   3648  HG1 THR A 266      28.566 -29.150-183.987  1.00  0.00      A1    
ATOM   3649  CG2 THR A 266      29.035 -30.963-181.932  1.00  0.00      A1    
ATOM   3650 HG21 THR A 266      28.606 -30.144-181.316  1.00  0.00      A1    
ATOM   3651 HG22 THR A 266      28.674 -31.889-181.436  1.00  0.00      A1    
ATOM   3652 HG23 THR A 266      30.144 -30.951-181.881  1.00  0.00      A1    
ATOM   3653  C   THR A 266      28.098 -32.191-185.375  1.00  0.00      A1    
ATOM   3654  O   THR A 266      28.114 -31.362-186.248  1.00  0.00      A1    
ATOM   3655  N   VAL A 267      27.293 -33.255-185.390  1.00  0.00      A1    
ATOM   3656  HN  VAL A 267      27.426 -33.965-184.704  1.00  0.00      A1    
ATOM   3657  CA  VAL A 267      26.144 -33.348-186.322  1.00  0.00      A1    
ATOM   3658  HA  VAL A 267      26.412 -33.207-187.359  1.00  0.00      A1    
ATOM   3659  CB  VAL A 267      25.674 -34.838-186.355  1.00  0.00      A1    
ATOM   3660  HB  VAL A 267      25.325 -35.149-185.347  1.00  0.00      A1    
ATOM   3661  CG1 VAL A 267      24.544 -35.105-187.299  1.00  0.00      A1    
ATOM   3662 HG11 VAL A 267      24.748 -34.774-188.340  1.00  0.00      A1    
ATOM   3663 HG12 VAL A 267      24.318 -36.192-187.259  1.00  0.00      A1    
ATOM   3664 HG13 VAL A 267      23.602 -34.541-187.126  1.00  0.00      A1    
ATOM   3665  CG2 VAL A 267      26.836 -35.732-186.711  1.00  0.00      A1    
ATOM   3666 HG21 VAL A 267      27.128 -35.391-187.727  1.00  0.00      A1    
ATOM   3667 HG22 VAL A 267      27.744 -35.642-186.077  1.00  0.00      A1    
ATOM   3668 HG23 VAL A 267      26.466 -36.777-186.772  1.00  0.00      A1    
ATOM   3669  C   VAL A 267      25.035 -32.325-185.968  1.00  0.00      A1    
ATOM   3670  O   VAL A 267      24.692 -32.036-184.849  1.00  0.00      A1    
ATOM   3671  N   ASP A 268      24.296 -31.815-187.005  1.00  0.00      A1    
ATOM   3672  HN  ASP A 268      24.458 -32.124-187.939  1.00  0.00      A1    
ATOM   3673  CA  ASP A 268      23.261 -30.789-186.786  1.00  0.00      A1    
ATOM   3674  HA  ASP A 268      22.645 -30.940-185.912  1.00  0.00      A1    
ATOM   3675  CB  ASP A 268      24.009 -29.392-186.666  1.00  0.00      A1    
ATOM   3676  HB1 ASP A 268      24.838 -29.535-185.941  1.00  0.00      A1    
ATOM   3677  HB2 ASP A 268      24.369 -29.248-187.707  1.00  0.00      A1    
ATOM   3678  CG  ASP A 268      23.131 -28.202-186.223  1.00  0.00      A1    
ATOM   3679  OD1 ASP A 268      21.984 -28.431-185.774  1.00  0.00      A1    
ATOM   3680  OD2 ASP A 268      23.491 -27.000-186.240  1.00  0.00      A1    
ATOM   3681  C   ASP A 268      22.263 -30.743-187.914  1.00  0.00      A1    
ATOM   3682  O   ASP A 268      22.553 -31.476-188.890  1.00  0.00      A1    
ATOM   3683  N   GLN A 269      21.189 -29.939-187.909  1.00  0.00      A1    
ATOM   3684  HN  GLN A 269      21.127 -29.422-187.059  1.00  0.00      A1    
ATOM   3685  CA  GLN A 269      20.148 -29.869-188.943  1.00  0.00      A1    
ATOM   3686  HA  GLN A 269      19.322 -29.258-188.609  1.00  0.00      A1    
ATOM   3687  CB  GLN A 269      20.513 -29.114-190.222  1.00  0.00      A1    
ATOM   3688  HB1 GLN A 269      21.543 -29.297-190.597  1.00  0.00      A1    
ATOM   3689  HB2 GLN A 269      19.885 -29.519-191.044  1.00  0.00      A1    
ATOM   3690  CG  GLN A 269      20.254 -27.608-190.197  1.00  0.00      A1    
ATOM   3691  HG1 GLN A 269      20.649 -27.145-191.127  1.00  0.00      A1    
ATOM   3692  HG2 GLN A 269      19.170 -27.404-190.070  1.00  0.00      A1    
ATOM   3693  CD  GLN A 269      21.062 -26.935-189.171  1.00  0.00      A1    
ATOM   3694  OE1 GLN A 269      20.633 -26.135-188.304  1.00  0.00      A1    
ATOM   3695  NE2 GLN A 269      22.424 -27.118-189.084  1.00  0.00      A1    
ATOM   3696 HE21 GLN A 269      22.921 -26.813-188.272  1.00  0.00      A1    
ATOM   3697 HE22 GLN A 269      22.979 -27.443-189.850  1.00  0.00      A1    
ATOM   3698  C   GLN A 269      19.421 -31.240-189.283  1.00  0.00      A1    
ATOM   3699  O   GLN A 269      19.678 -32.321-188.758  1.00  0.00      A1    
ATOM   3700  N   THR A 270      18.408 -31.200-190.221  1.00  0.00      A1    
ATOM   3701  HN  THR A 270      18.061 -30.326-190.552  1.00  0.00      A1    
ATOM   3702  CA  THR A 270      17.543 -32.344-190.439  1.00  0.00      A1    
ATOM   3703  HA  THR A 270      17.290 -32.789-189.488  1.00  0.00      A1    
ATOM   3704  CB  THR A 270      16.120 -32.037-190.876  1.00  0.00      A1    
ATOM   3705  HB  THR A 270      15.554 -32.968-191.092  1.00  0.00      A1    
ATOM   3706  OG1 THR A 270      16.076 -31.258-192.081  1.00  0.00      A1    
ATOM   3707  HG1 THR A 270      16.409 -30.444-191.697  1.00  0.00      A1    
ATOM   3708  CG2 THR A 270      15.410 -31.248-189.806  1.00  0.00      A1    
ATOM   3709 HG21 THR A 270      16.043 -30.381-189.519  1.00  0.00      A1    
ATOM   3710 HG22 THR A 270      14.375 -30.985-190.111  1.00  0.00      A1    
ATOM   3711 HG23 THR A 270      15.291 -31.921-188.929  1.00  0.00      A1    
ATOM   3712  C   THR A 270      18.081 -33.488-191.272  1.00  0.00      A1    
ATOM   3713  O   THR A 270      17.542 -34.521-191.471  1.00  0.00      A1    
ATOM   3714  N   THR A 271      19.214 -33.183-191.991  1.00  0.00      A1    
ATOM   3715  HN  THR A 271      19.596 -32.262-192.015  1.00  0.00      A1    
ATOM   3716  CA  THR A 271      19.783 -33.930-193.114  1.00  0.00      A1    
ATOM   3717  HA  THR A 271      19.075 -34.667-193.464  1.00  0.00      A1    
ATOM   3718  CB  THR A 271      20.171 -33.013-194.247  1.00  0.00      A1    
ATOM   3719  HB  THR A 271      20.651 -33.569-195.081  1.00  0.00      A1    
ATOM   3720  OG1 THR A 271      20.885 -31.832-193.832  1.00  0.00      A1    
ATOM   3721  HG1 THR A 271      21.513 -31.497-194.475  1.00  0.00      A1    
ATOM   3722  CG2 THR A 271      18.855 -32.469-194.819  1.00  0.00      A1    
ATOM   3723 HG21 THR A 271      19.060 -31.571-195.441  1.00  0.00      A1    
ATOM   3724 HG22 THR A 271      18.336 -33.275-195.381  1.00  0.00      A1    
ATOM   3725 HG23 THR A 271      18.117 -32.164-194.047  1.00  0.00      A1    
ATOM   3726  C   THR A 271      21.028 -34.719-192.769  1.00  0.00      A1    
ATOM   3727  O   THR A 271      21.611 -35.466-193.506  1.00  0.00      A1    
ATOM   3728  N   GLY A 272      21.502 -34.661-191.520  1.00  0.00      A1    
ATOM   3729  HN  GLY A 272      20.937 -34.130-190.894  1.00  0.00      A1    
ATOM   3730  CA  GLY A 272      22.821 -35.088-191.103  1.00  0.00      A1    
ATOM   3731  HA1 GLY A 272      22.807 -35.303-190.044  1.00  0.00      A1    
ATOM   3732  HA2 GLY A 272      22.945 -35.993-191.679  1.00  0.00      A1    
ATOM   3733  C   GLY A 272      23.924 -34.088-191.452  1.00  0.00      A1    
ATOM   3734  O   GLY A 272      24.970 -34.612-191.725  1.00  0.00      A1    
ATOM   3735  N   SER A 273      23.735 -32.752-191.441  1.00  0.00      A1    
ATOM   3736  HN  SER A 273      22.888 -32.305-191.165  1.00  0.00      A1    
ATOM   3737  CA  SER A 273      24.772 -31.738-191.758  1.00  0.00      A1    
ATOM   3738  HA  SER A 273      25.324 -31.960-192.659  1.00  0.00      A1    
ATOM   3739  CB  SER A 273      24.300 -30.287-191.762  1.00  0.00      A1    
ATOM   3740  HB1 SER A 273      25.019 -29.604-192.261  1.00  0.00      A1    
ATOM   3741  HB2 SER A 273      23.482 -30.372-192.509  1.00  0.00      A1    
ATOM   3742  OG  SER A 273      23.986 -29.719-190.542  1.00  0.00      A1    
ATOM   3743  HG1 SER A 273      23.495 -30.330-189.989  1.00  0.00      A1    
ATOM   3744  C   SER A 273      25.888 -31.785-190.734  1.00  0.00      A1    
ATOM   3745  O   SER A 273      25.698 -32.011-189.574  1.00  0.00      A1    
ATOM   3746  N   ILE A 274      27.096 -31.650-191.251  1.00  0.00      A1    
ATOM   3747  HN  ILE A 274      27.155 -31.340-192.197  1.00  0.00      A1    
ATOM   3748  CA  ILE A 274      28.289 -31.752-190.420  1.00  0.00      A1    
ATOM   3749  HA  ILE A 274      28.147 -32.283-189.490  1.00  0.00      A1    
ATOM   3750  CB  ILE A 274      29.422 -32.603-191.004  1.00  0.00      A1    
ATOM   3751  HB  ILE A 274      29.697 -32.250-192.021  1.00  0.00      A1    
ATOM   3752  CG2 ILE A 274      30.653 -32.630-190.174  1.00  0.00      A1    
ATOM   3753 HG21 ILE A 274      31.073 -31.606-190.076  1.00  0.00      A1    
ATOM   3754 HG22 ILE A 274      30.501 -33.032-189.150  1.00  0.00      A1    
ATOM   3755 HG23 ILE A 274      31.532 -33.227-190.500  1.00  0.00      A1    
ATOM   3756  CG1 ILE A 274      28.854 -34.046-191.191  1.00  0.00      A1    
ATOM   3757 HG11 ILE A 274      28.056 -34.113-191.961  1.00  0.00      A1    
ATOM   3758 HG12 ILE A 274      29.735 -34.629-191.539  1.00  0.00      A1    
ATOM   3759  CD  ILE A 274      28.353 -34.705-189.970  1.00  0.00      A1    
ATOM   3760  HD1 ILE A 274      27.353 -34.386-189.608  1.00  0.00      A1    
ATOM   3761  HD2 ILE A 274      28.298 -35.789-190.205  1.00  0.00      A1    
ATOM   3762  HD3 ILE A 274      28.915 -34.603-189.017  1.00  0.00      A1    
ATOM   3763  C   ILE A 274      28.776 -30.343-190.034  1.00  0.00      A1    
ATOM   3764  O   ILE A 274      28.891 -29.456-190.849  1.00  0.00      A1    
ATOM   3765  N   THR A 275      29.136 -30.248-188.721  1.00  0.00      A1    
ATOM   3766  HN  THR A 275      28.931 -30.974-188.070  1.00  0.00      A1    
ATOM   3767  CA  THR A 275      29.655 -29.011-188.157  1.00  0.00      A1    
ATOM   3768  HA  THR A 275      29.844 -28.289-188.937  1.00  0.00      A1    
ATOM   3769  CB  THR A 275      28.753 -28.290-187.051  1.00  0.00      A1    
ATOM   3770  HB  THR A 275      29.056 -28.557-186.016  1.00  0.00      A1    
ATOM   3771  OG1 THR A 275      27.381 -28.667-187.160  1.00  0.00      A1    
ATOM   3772  HG1 THR A 275      27.281 -29.553-186.806  1.00  0.00      A1    
ATOM   3773  CG2 THR A 275      28.848 -26.831-187.197  1.00  0.00      A1    
ATOM   3774 HG21 THR A 275      29.904 -26.541-187.382  1.00  0.00      A1    
ATOM   3775 HG22 THR A 275      28.335 -26.490-188.122  1.00  0.00      A1    
ATOM   3776 HG23 THR A 275      28.392 -26.269-186.354  1.00  0.00      A1    
ATOM   3777  C   THR A 275      31.086 -29.260-187.695  1.00  0.00      A1    
ATOM   3778  O   THR A 275      31.365 -30.080-186.790  1.00  0.00      A1    
ATOM   3779  N   LEU A 276      32.050 -28.576-188.294  1.00  0.00      A1    
ATOM   3780  HN  LEU A 276      31.802 -27.962-189.039  1.00  0.00      A1    
ATOM   3781  CA  LEU A 276      33.501 -28.589-187.874  1.00  0.00      A1    
ATOM   3782  HA  LEU A 276      33.660 -29.409-187.190  1.00  0.00      A1    
ATOM   3783  CB  LEU A 276      34.513 -28.770-188.983  1.00  0.00      A1    
ATOM   3784  HB1 LEU A 276      34.483 -27.834-189.581  1.00  0.00      A1    
ATOM   3785  HB2 LEU A 276      35.514 -28.891-188.518  1.00  0.00      A1    
ATOM   3786  CG  LEU A 276      34.302 -29.960-189.901  1.00  0.00      A1    
ATOM   3787  HG  LEU A 276      33.217 -30.027-190.132  1.00  0.00      A1    
ATOM   3788  CD1 LEU A 276      34.965 -29.814-191.224  1.00  0.00      A1    
ATOM   3789 HD11 LEU A 276      36.061 -29.977-191.132  1.00  0.00      A1    
ATOM   3790 HD12 LEU A 276      34.655 -30.603-191.942  1.00  0.00      A1    
ATOM   3791 HD13 LEU A 276      34.763 -28.791-191.607  1.00  0.00      A1    
ATOM   3792  CD2 LEU A 276      34.648 -31.305-189.250  1.00  0.00      A1    
ATOM   3793 HD21 LEU A 276      35.698 -31.639-189.390  1.00  0.00      A1    
ATOM   3794 HD22 LEU A 276      34.573 -31.270-188.142  1.00  0.00      A1    
ATOM   3795 HD23 LEU A 276      34.033 -32.167-189.585  1.00  0.00      A1    
ATOM   3796  C   LEU A 276      33.731 -27.360-187.084  1.00  0.00      A1    
ATOM   3797  O   LEU A 276      33.059 -26.357-187.118  1.00  0.00      A1    
ATOM   3798  N   ARG A 277      34.750 -27.452-186.210  1.00  0.00      A1    
ATOM   3799  HN  ARG A 277      35.312 -28.275-186.195  1.00  0.00      A1    
ATOM   3800  CA  ARG A 277      35.161 -26.401-185.261  1.00  0.00      A1    
ATOM   3801  HA  ARG A 277      34.384 -25.651-185.276  1.00  0.00      A1    
ATOM   3802  CB  ARG A 277      35.119 -26.892-183.760  1.00  0.00      A1    
ATOM   3803  HB1 ARG A 277      34.078 -26.789-183.387  1.00  0.00      A1    
ATOM   3804  HB2 ARG A 277      35.407 -27.963-183.697  1.00  0.00      A1    
ATOM   3805  CG  ARG A 277      35.971 -26.091-182.814  1.00  0.00      A1    
ATOM   3806  HG1 ARG A 277      37.024 -26.419-182.952  1.00  0.00      A1    
ATOM   3807  HG2 ARG A 277      36.039 -25.022-183.108  1.00  0.00      A1    
ATOM   3808  CD  ARG A 277      35.682 -26.289-181.312  1.00  0.00      A1    
ATOM   3809  HD1 ARG A 277      35.555 -27.354-181.024  1.00  0.00      A1    
ATOM   3810  HD2 ARG A 277      36.454 -25.860-180.638  1.00  0.00      A1    
ATOM   3811  NE  ARG A 277      34.379 -25.639-181.064  1.00  0.00      A1    
ATOM   3812  HE  ARG A 277      33.874 -25.332-181.870  1.00  0.00      A1    
ATOM   3813  CZ  ARG A 277      34.144 -24.949-179.931  1.00  0.00      A1    
ATOM   3814  NH1 ARG A 277      34.719 -25.165-178.779  1.00  0.00      A1    
ATOM   3815 HH11 ARG A 277      35.370 -25.921-178.708  1.00  0.00      A1    
ATOM   3816 HH12 ARG A 277      34.195 -24.981-177.947  1.00  0.00      A1    
ATOM   3817  NH2 ARG A 277      33.182 -24.076-179.835  1.00  0.00      A1    
ATOM   3818 HH21 ARG A 277      32.512 -23.977-180.571  1.00  0.00      A1    
ATOM   3819 HH22 ARG A 277      32.774 -23.786-178.969  1.00  0.00      A1    
ATOM   3820  C   ARG A 277      36.523 -25.754-185.608  1.00  0.00      A1    
ATOM   3821  O   ARG A 277      37.525 -26.402-185.905  1.00  0.00      A1    
ATOM   3822  N   ALA A 278      36.529 -24.431-185.707  1.00  0.00      A1    
ATOM   3823  HN  ALA A 278      35.674 -23.923-185.640  1.00  0.00      A1    
ATOM   3824  CA  ALA A 278      37.806 -23.659-185.954  1.00  0.00      A1    
ATOM   3825  HA  ALA A 278      38.662 -24.220-185.611  1.00  0.00      A1    
ATOM   3826  CB  ALA A 278      37.904 -23.143-187.477  1.00  0.00      A1    
ATOM   3827  HB1 ALA A 278      38.880 -22.646-187.662  1.00  0.00      A1    
ATOM   3828  HB2 ALA A 278      37.894 -23.959-188.231  1.00  0.00      A1    
ATOM   3829  HB3 ALA A 278      36.986 -22.586-187.762  1.00  0.00      A1    
ATOM   3830  C   ALA A 278      37.898 -22.456-185.098  1.00  0.00      A1    
ATOM   3831  O   ALA A 278      36.910 -22.051-184.517  1.00  0.00      A1    
ATOM   3832  N   ILE A 279      39.133 -21.876-184.935  1.00  0.00      A1    
ATOM   3833  HN  ILE A 279      39.949 -22.082-185.469  1.00  0.00      A1    
ATOM   3834  CA  ILE A 279      39.379 -20.959-183.831  1.00  0.00      A1    
ATOM   3835  HA  ILE A 279      38.491 -20.358-183.701  1.00  0.00      A1    
ATOM   3836  CB  ILE A 279      39.670 -21.715-182.576  1.00  0.00      A1    
ATOM   3837  HB  ILE A 279      38.673 -21.906-182.126  1.00  0.00      A1    
ATOM   3838  CG2 ILE A 279      40.366 -23.051-182.696  1.00  0.00      A1    
ATOM   3839 HG21 ILE A 279      40.554 -23.573-181.733  1.00  0.00      A1    
ATOM   3840 HG22 ILE A 279      39.702 -23.805-183.169  1.00  0.00      A1    
ATOM   3841 HG23 ILE A 279      41.335 -22.964-183.233  1.00  0.00      A1    
ATOM   3842  CG1 ILE A 279      40.368 -20.883-181.462  1.00  0.00      A1    
ATOM   3843 HG11 ILE A 279      40.473 -21.587-180.609  1.00  0.00      A1    
ATOM   3844 HG12 ILE A 279      41.456 -20.695-181.582  1.00  0.00      A1    
ATOM   3845  CD  ILE A 279      39.757 -19.582-180.946  1.00  0.00      A1    
ATOM   3846  HD1 ILE A 279      40.238 -18.792-181.561  1.00  0.00      A1    
ATOM   3847  HD2 ILE A 279      38.650 -19.512-181.020  1.00  0.00      A1    
ATOM   3848  HD3 ILE A 279      40.119 -19.543-179.896  1.00  0.00      A1    
ATOM   3849  C   ILE A 279      40.455 -20.006-184.330  1.00  0.00      A1    
ATOM   3850  O   ILE A 279      41.609 -20.377-184.563  1.00  0.00      A1    
ATOM   3851  N   PHE A 280      40.147 -18.666-184.364  1.00  0.00      A1    
ATOM   3852  HN  PHE A 280      39.200 -18.397-184.205  1.00  0.00      A1    
ATOM   3853  CA  PHE A 280      41.002 -17.679-184.894  1.00  0.00      A1    
ATOM   3854  HA  PHE A 280      41.920 -18.071-185.308  1.00  0.00      A1    
ATOM   3855  CB  PHE A 280      40.265 -16.837-186.079  1.00  0.00      A1    
ATOM   3856  HB1 PHE A 280      39.317 -16.399-185.700  1.00  0.00      A1    
ATOM   3857  HB2 PHE A 280      41.028 -16.084-186.371  1.00  0.00      A1    
ATOM   3858  CG  PHE A 280      40.162 -17.764-187.245  1.00  0.00      A1    
ATOM   3859  CD1 PHE A 280      41.141 -17.694-188.211  1.00  0.00      A1    
ATOM   3860  HD1 PHE A 280      41.989 -17.025-188.196  1.00  0.00      A1    
ATOM   3861  CE1 PHE A 280      41.082 -18.525-189.316  1.00  0.00      A1    
ATOM   3862  HE1 PHE A 280      41.844 -18.608-190.077  1.00  0.00      A1    
ATOM   3863  CZ  PHE A 280      40.076 -19.555-189.411  1.00  0.00      A1    
ATOM   3864  HZ  PHE A 280      39.972 -20.125-190.323  1.00  0.00      A1    
ATOM   3865  CD2 PHE A 280      39.116 -18.753-187.362  1.00  0.00      A1    
ATOM   3866  HD2 PHE A 280      38.435 -18.797-186.525  1.00  0.00      A1    
ATOM   3867  CE2 PHE A 280      39.090 -19.638-188.409  1.00  0.00      A1    
ATOM   3868  HE2 PHE A 280      38.308 -20.364-188.569  1.00  0.00      A1    
ATOM   3869  C   PHE A 280      41.346 -16.743-183.725  1.00  0.00      A1    
ATOM   3870  O   PHE A 280      40.467 -16.438-182.902  1.00  0.00      A1    
ATOM   3871  N   PRO A 281      42.660 -16.349-183.523  1.00  0.00      A1    
ATOM   3872  CD  PRO A 281      43.847 -16.728-184.297  1.00  0.00      A1    
ATOM   3873  HD1 PRO A 281      43.901 -16.017-185.148  1.00  0.00      A1    
ATOM   3874  HD2 PRO A 281      43.733 -17.801-184.562  1.00  0.00      A1    
ATOM   3875  CA  PRO A 281      42.974 -15.148-182.729  1.00  0.00      A1    
ATOM   3876  HA  PRO A 281      42.675 -15.353-181.711  1.00  0.00      A1    
ATOM   3877  CB  PRO A 281      44.548 -15.098-182.629  1.00  0.00      A1    
ATOM   3878  HB1 PRO A 281      44.892 -14.121-183.032  1.00  0.00      A1    
ATOM   3879  HB2 PRO A 281      44.827 -15.171-181.556  1.00  0.00      A1    
ATOM   3880  CG  PRO A 281      45.026 -16.361-183.430  1.00  0.00      A1    
ATOM   3881  HG1 PRO A 281      45.929 -16.004-183.970  1.00  0.00      A1    
ATOM   3882  HG2 PRO A 281      45.278 -17.186-182.730  1.00  0.00      A1    
ATOM   3883  C   PRO A 281      42.331 -13.912-183.204  1.00  0.00      A1    
ATOM   3884  O   PRO A 281      42.757 -13.366-184.246  1.00  0.00      A1    
ATOM   3885  N   ASN A 282      41.344 -13.382-182.453  1.00  0.00      A1    
ATOM   3886  HN  ASN A 282      41.106 -13.724-181.547  1.00  0.00      A1    
ATOM   3887  CA  ASN A 282      40.697 -12.128-182.857  1.00  0.00      A1    
ATOM   3888  HA  ASN A 282      40.772 -11.916-183.913  1.00  0.00      A1    
ATOM   3889  CB  ASN A 282      39.095 -12.320-182.677  1.00  0.00      A1    
ATOM   3890  HB1 ASN A 282      38.765 -13.242-183.202  1.00  0.00      A1    
ATOM   3891  HB2 ASN A 282      38.823 -12.458-181.608  1.00  0.00      A1    
ATOM   3892  CG  ASN A 282      38.132 -11.196-183.091  1.00  0.00      A1    
ATOM   3893  OD1 ASN A 282      38.560 -10.405-183.967  1.00  0.00      A1    
ATOM   3894  ND2 ASN A 282      36.846 -11.125-182.680  1.00  0.00      A1    
ATOM   3895 HD21 ASN A 282      36.202 -10.612-183.247  1.00  0.00      A1    
ATOM   3896 HD22 ASN A 282      36.562 -11.810-182.009  1.00  0.00      A1    
ATOM   3897  C   ASN A 282      41.239 -10.900-182.082  1.00  0.00      A1    
ATOM   3898  O   ASN A 282      41.018 -10.858-180.886  1.00  0.00      A1    
ATOM   3899  N   PRO A 283      42.037 -10.007-182.579  1.00  0.00      A1    
ATOM   3900  CD  PRO A 283      42.735 -10.084-183.859  1.00  0.00      A1    
ATOM   3901  HD1 PRO A 283      42.035 -10.245-184.706  1.00  0.00      A1    
ATOM   3902  HD2 PRO A 283      43.460 -10.925-183.814  1.00  0.00      A1    
ATOM   3903  CA  PRO A 283      42.558  -8.849-181.849  1.00  0.00      A1    
ATOM   3904  HA  PRO A 283      42.704  -9.099-180.809  1.00  0.00      A1    
ATOM   3905  CB  PRO A 283      43.856  -8.374-182.588  1.00  0.00      A1    
ATOM   3906  HB1 PRO A 283      43.993  -7.272-182.550  1.00  0.00      A1    
ATOM   3907  HB2 PRO A 283      44.750  -8.858-182.140  1.00  0.00      A1    
ATOM   3908  CG  PRO A 283      43.574  -8.806-184.022  1.00  0.00      A1    
ATOM   3909  HG1 PRO A 283      42.929  -8.064-184.540  1.00  0.00      A1    
ATOM   3910  HG2 PRO A 283      44.502  -9.005-184.600  1.00  0.00      A1    
ATOM   3911  C   PRO A 283      41.496  -7.741-182.050  1.00  0.00      A1    
ATOM   3912  O   PRO A 283      40.837  -7.602-183.118  1.00  0.00      A1    
ATOM   3913  N   ASP A 284      41.296  -6.894-180.954  1.00  0.00      A1    
ATOM   3914  HN  ASP A 284      41.893  -6.963-180.158  1.00  0.00      A1    
ATOM   3915  CA  ASP A 284      40.253  -5.884-180.687  1.00  0.00      A1    
ATOM   3916  HA  ASP A 284      39.795  -6.233-179.773  1.00  0.00      A1    
ATOM   3917  CB  ASP A 284      40.956  -4.567-180.362  1.00  0.00      A1    
ATOM   3918  HB1 ASP A 284      41.586  -4.201-181.201  1.00  0.00      A1    
ATOM   3919  HB2 ASP A 284      40.181  -3.795-180.173  1.00  0.00      A1    
ATOM   3920  CG  ASP A 284      41.751  -4.577-179.054  1.00  0.00      A1    
ATOM   3921  OD1 ASP A 284      41.875  -5.583-178.290  1.00  0.00      A1    
ATOM   3922  OD2 ASP A 284      42.338  -3.495-178.787  1.00  0.00      A1    
ATOM   3923  C   ASP A 284      39.053  -5.812-181.600  1.00  0.00      A1    
ATOM   3924  O   ASP A 284      38.904  -4.925-182.452  1.00  0.00      A1    
ATOM   3925  N   HSD A 285      38.166  -6.788-181.434  1.00  0.00      A1    
ATOM   3926  HN  HSD A 285      38.386  -7.523-180.797  1.00  0.00      A1    
ATOM   3927  CA  HSD A 285      36.891  -6.847-182.146  1.00  0.00      A1    
ATOM   3928  HA  HSD A 285      36.583  -7.868-181.971  1.00  0.00      A1    
ATOM   3929  CB  HSD A 285      35.739  -5.882-181.559  1.00  0.00      A1    
ATOM   3930  HB1 HSD A 285      34.813  -6.385-181.912  1.00  0.00      A1    
ATOM   3931  HB2 HSD A 285      35.834  -5.900-180.452  1.00  0.00      A1    
ATOM   3932  ND1 HSD A 285      36.449  -3.346-181.833  1.00  0.00      A1    
ATOM   3933  HD1 HSD A 285      37.443  -3.409-181.736  1.00  0.00      A1    
ATOM   3934  CG  HSD A 285      35.587  -4.406-182.059  1.00  0.00      A1    
ATOM   3935  CE1 HSD A 285      35.816  -2.235-182.224  1.00  0.00      A1    
ATOM   3936  HE1 HSD A 285      36.336  -1.278-182.178  1.00  0.00      A1    
ATOM   3937  NE2 HSD A 285      34.669  -2.462-182.779  1.00  0.00      A1    
ATOM   3938  CD2 HSD A 285      34.484  -3.884-182.676  1.00  0.00      A1    
ATOM   3939  HD2 HSD A 285      33.467  -4.194-182.880  1.00  0.00      A1    
ATOM   3940  C   HSD A 285      37.016  -6.744-183.689  1.00  0.00      A1    
ATOM   3941  O   HSD A 285      36.144  -6.150-184.282  1.00  0.00      A1    
ATOM   3942  N   THR A 286      38.108  -7.211-184.292  1.00  0.00      A1    
ATOM   3943  HN  THR A 286      38.798  -7.643-183.717  1.00  0.00      A1    
ATOM   3944  CA  THR A 286      38.317  -7.207-185.720  1.00  0.00      A1    
ATOM   3945  HA  THR A 286      38.108  -6.227-186.123  1.00  0.00      A1    
ATOM   3946  CB  THR A 286      39.724  -7.724-186.205  1.00  0.00      A1    
ATOM   3947  HB  THR A 286      40.140  -8.655-185.763  1.00  0.00      A1    
ATOM   3948  OG1 THR A 286      40.642  -6.765-185.786  1.00  0.00      A1    
ATOM   3949  HG1 THR A 286      40.728  -6.866-184.835  1.00  0.00      A1    
ATOM   3950  CG2 THR A 286      39.880  -7.663-187.671  1.00  0.00      A1    
ATOM   3951 HG21 THR A 286      40.025  -6.601-187.963  1.00  0.00      A1    
ATOM   3952 HG22 THR A 286      40.848  -8.138-187.936  1.00  0.00      A1    
ATOM   3953 HG23 THR A 286      39.037  -8.052-188.282  1.00  0.00      A1    
ATOM   3954  C   THR A 286      37.254  -7.947-186.432  1.00  0.00      A1    
ATOM   3955  O   THR A 286      36.524  -7.562-187.359  1.00  0.00      A1    
ATOM   3956  N   LEU A 287      37.052  -9.115-185.847  1.00  0.00      A1    
ATOM   3957  HN  LEU A 287      37.794  -9.539-185.333  1.00  0.00      A1    
ATOM   3958  CA  LEU A 287      35.823  -9.915-186.157  1.00  0.00      A1    
ATOM   3959  HA  LEU A 287      35.421  -9.492-187.066  1.00  0.00      A1    
ATOM   3960  CB  LEU A 287      36.184 -11.342-186.446  1.00  0.00      A1    
ATOM   3961  HB1 LEU A 287      37.287 -11.453-186.376  1.00  0.00      A1    
ATOM   3962  HB2 LEU A 287      35.727 -12.077-185.749  1.00  0.00      A1    
ATOM   3963  CG  LEU A 287      35.720 -11.907-187.820  1.00  0.00      A1    
ATOM   3964  HG  LEU A 287      36.261 -11.419-188.658  1.00  0.00      A1    
ATOM   3965  CD1 LEU A 287      36.038 -13.448-187.891  1.00  0.00      A1    
ATOM   3966 HD11 LEU A 287      35.550 -13.975-187.043  1.00  0.00      A1    
ATOM   3967 HD12 LEU A 287      35.730 -13.959-188.827  1.00  0.00      A1    
ATOM   3968 HD13 LEU A 287      37.126 -13.640-187.770  1.00  0.00      A1    
ATOM   3969  CD2 LEU A 287      34.233 -11.798-188.171  1.00  0.00      A1    
ATOM   3970 HD21 LEU A 287      33.977 -12.195-189.177  1.00  0.00      A1    
ATOM   3971 HD22 LEU A 287      33.601 -12.325-187.425  1.00  0.00      A1    
ATOM   3972 HD23 LEU A 287      33.830 -10.764-188.128  1.00  0.00      A1    
ATOM   3973  C   LEU A 287      34.620  -9.895-185.095  1.00  0.00      A1    
ATOM   3974  O   LEU A 287      34.842  -9.990-183.910  1.00  0.00      A1    
ATOM   3975  N   LEU A 288      33.382  -9.836-185.634  1.00  0.00      A1    
ATOM   3976  HN  LEU A 288      33.255  -9.967-186.615  1.00  0.00      A1    
ATOM   3977  CA  LEU A 288      32.128  -9.858-184.771  1.00  0.00      A1    
ATOM   3978  HA  LEU A 288      32.477  -9.632-183.774  1.00  0.00      A1    
ATOM   3979  CB  LEU A 288      31.006  -8.910-185.386  1.00  0.00      A1    
ATOM   3980  HB1 LEU A 288      30.630  -9.155-186.402  1.00  0.00      A1    
ATOM   3981  HB2 LEU A 288      30.115  -8.916-184.723  1.00  0.00      A1    
ATOM   3982  CG  LEU A 288      31.558  -7.449-185.468  1.00  0.00      A1    
ATOM   3983  HG  LEU A 288      32.443  -7.484-186.138  1.00  0.00      A1    
ATOM   3984  CD1 LEU A 288      30.474  -6.536-186.154  1.00  0.00      A1    
ATOM   3985 HD11 LEU A 288      30.774  -5.478-186.313  1.00  0.00      A1    
ATOM   3986 HD12 LEU A 288      30.397  -6.933-187.189  1.00  0.00      A1    
ATOM   3987 HD13 LEU A 288      29.435  -6.690-185.791  1.00  0.00      A1    
ATOM   3988  CD2 LEU A 288      32.055  -6.689-184.189  1.00  0.00      A1    
ATOM   3989 HD21 LEU A 288      32.300  -5.664-184.541  1.00  0.00      A1    
ATOM   3990 HD22 LEU A 288      31.194  -6.670-183.488  1.00  0.00      A1    
ATOM   3991 HD23 LEU A 288      32.975  -7.156-183.776  1.00  0.00      A1    
ATOM   3992  C   LEU A 288      31.512 -11.269-184.859  1.00  0.00      A1    
ATOM   3993  O   LEU A 288      31.404 -11.884-185.951  1.00  0.00      A1    
ATOM   3994  N   PRO A 289      31.059 -11.872-183.750  1.00  0.00      A1    
ATOM   3995  CD  PRO A 289      31.272 -11.286-182.458  1.00  0.00      A1    
ATOM   3996  HD1 PRO A 289      31.177 -10.180-182.488  1.00  0.00      A1    
ATOM   3997  HD2 PRO A 289      32.237 -11.715-182.112  1.00  0.00      A1    
ATOM   3998  CA  PRO A 289      30.179 -13.023-183.711  1.00  0.00      A1    
ATOM   3999  HA  PRO A 289      30.695 -13.802-184.253  1.00  0.00      A1    
ATOM   4000  CB  PRO A 289      29.994 -13.238-182.230  1.00  0.00      A1    
ATOM   4001  HB1 PRO A 289      29.089 -13.811-181.936  1.00  0.00      A1    
ATOM   4002  HB2 PRO A 289      30.829 -13.812-181.774  1.00  0.00      A1    
ATOM   4003  CG  PRO A 289      30.111 -11.837-181.649  1.00  0.00      A1    
ATOM   4004  HG1 PRO A 289      29.239 -11.182-181.861  1.00  0.00      A1    
ATOM   4005  HG2 PRO A 289      30.274 -11.807-180.551  1.00  0.00      A1    
ATOM   4006  C   PRO A 289      28.790 -12.927-184.400  1.00  0.00      A1    
ATOM   4007  O   PRO A 289      28.239 -11.851-184.588  1.00  0.00      A1    
ATOM   4008  N   GLY A 290      28.248 -14.080-184.843  1.00  0.00      A1    
ATOM   4009  HN  GLY A 290      28.640 -14.951-184.559  1.00  0.00      A1    
ATOM   4010  CA  GLY A 290      26.927 -14.188-185.408  1.00  0.00      A1    
ATOM   4011  HA1 GLY A 290      26.671 -15.211-185.641  1.00  0.00      A1    
ATOM   4012  HA2 GLY A 290      26.166 -13.811-184.739  1.00  0.00      A1    
ATOM   4013  C   GLY A 290      26.884 -13.495-186.751  1.00  0.00      A1    
ATOM   4014  O   GLY A 290      26.029 -12.656-186.858  1.00  0.00      A1    
ATOM   4015  N   MET A 291      27.889 -13.731-187.586  1.00  0.00      A1    
ATOM   4016  HN  MET A 291      28.648 -14.288-187.260  1.00  0.00      A1    
ATOM   4017  CA  MET A 291      28.015 -13.355-188.961  1.00  0.00      A1    
ATOM   4018  HA  MET A 291      27.057 -12.937-189.234  1.00  0.00      A1    
ATOM   4019  CB  MET A 291      29.076 -12.290-189.155  1.00  0.00      A1    
ATOM   4020  HB1 MET A 291      30.015 -12.820-188.889  1.00  0.00      A1    
ATOM   4021  HB2 MET A 291      29.134 -12.082-190.245  1.00  0.00      A1    
ATOM   4022  CG  MET A 291      28.838 -11.055-188.277  1.00  0.00      A1    
ATOM   4023  HG1 MET A 291      28.725 -11.274-187.194  1.00  0.00      A1    
ATOM   4024  HG2 MET A 291      29.839 -10.583-188.374  1.00  0.00      A1    
ATOM   4025  SD  MET A 291      27.550 -10.021-189.012  1.00  0.00      A1    
ATOM   4026  CE  MET A 291      27.524  -8.596-187.988  1.00  0.00      A1    
ATOM   4027  HE1 MET A 291      26.943  -7.780-188.469  1.00  0.00      A1    
ATOM   4028  HE2 MET A 291      26.981  -8.826-187.047  1.00  0.00      A1    
ATOM   4029  HE3 MET A 291      28.549  -8.205-187.813  1.00  0.00      A1    
ATOM   4030  C   MET A 291      28.426 -14.597-189.771  1.00  0.00      A1    
ATOM   4031  O   MET A 291      29.027 -15.514-189.360  1.00  0.00      A1    
ATOM   4032  N   PHE A 292      28.080 -14.509-191.012  1.00  0.00      A1    
ATOM   4033  HN  PHE A 292      27.423 -13.828-191.327  1.00  0.00      A1    
ATOM   4034  CA  PHE A 292      28.630 -15.312-192.097  1.00  0.00      A1    
ATOM   4035  HA  PHE A 292      28.361 -16.330-191.855  1.00  0.00      A1    
ATOM   4036  CB  PHE A 292      27.995 -14.947-193.480  1.00  0.00      A1    
ATOM   4037  HB1 PHE A 292      26.941 -15.293-193.418  1.00  0.00      A1    
ATOM   4038  HB2 PHE A 292      28.082 -13.857-193.676  1.00  0.00      A1    
ATOM   4039  CG  PHE A 292      28.462 -15.724-194.698  1.00  0.00      A1    
ATOM   4040  CD1 PHE A 292      28.623 -17.157-194.662  1.00  0.00      A1    
ATOM   4041  HD1 PHE A 292      28.660 -17.719-193.741  1.00  0.00      A1    
ATOM   4042  CE1 PHE A 292      28.904 -17.847-195.785  1.00  0.00      A1    
ATOM   4043  HE1 PHE A 292      29.165 -18.895-195.768  1.00  0.00      A1    
ATOM   4044  CZ  PHE A 292      29.018 -17.214-197.071  1.00  0.00      A1    
ATOM   4045  HZ  PHE A 292      29.339 -17.765-197.943  1.00  0.00      A1    
ATOM   4046  CD2 PHE A 292      28.525 -15.107-195.964  1.00  0.00      A1    
ATOM   4047  HD2 PHE A 292      28.396 -14.038-196.047  1.00  0.00      A1    
ATOM   4048  CE2 PHE A 292      28.901 -15.843-197.108  1.00  0.00      A1    
ATOM   4049  HE2 PHE A 292      28.942 -15.314-198.049  1.00  0.00      A1    
ATOM   4050  C   PHE A 292      30.117 -15.091-192.250  1.00  0.00      A1    
ATOM   4051  O   PHE A 292      30.593 -13.928-192.249  1.00  0.00      A1    
ATOM   4052  N   VAL A 293      30.842 -16.188-192.562  1.00  0.00      A1    
ATOM   4053  HN  VAL A 293      30.474 -17.105-192.431  1.00  0.00      A1    
ATOM   4054  CA  VAL A 293      32.238 -16.164-192.878  1.00  0.00      A1    
ATOM   4055  HA  VAL A 293      32.408 -15.279-193.472  1.00  0.00      A1    
ATOM   4056  CB  VAL A 293      33.178 -16.193-191.734  1.00  0.00      A1    
ATOM   4057  HB  VAL A 293      34.234 -16.425-191.988  1.00  0.00      A1    
ATOM   4058  CG1 VAL A 293      33.350 -14.782-191.099  1.00  0.00      A1    
ATOM   4059 HG11 VAL A 293      34.275 -14.669-190.494  1.00  0.00      A1    
ATOM   4060 HG12 VAL A 293      33.431 -14.027-191.911  1.00  0.00      A1    
ATOM   4061 HG13 VAL A 293      32.484 -14.505-190.461  1.00  0.00      A1    
ATOM   4062  CG2 VAL A 293      32.668 -17.222-190.731  1.00  0.00      A1    
ATOM   4063 HG21 VAL A 293      31.680 -16.929-190.314  1.00  0.00      A1    
ATOM   4064 HG22 VAL A 293      32.737 -18.265-191.107  1.00  0.00      A1    
ATOM   4065 HG23 VAL A 293      33.447 -17.278-189.941  1.00  0.00      A1    
ATOM   4066  C   VAL A 293      32.644 -17.292-193.787  1.00  0.00      A1    
ATOM   4067  O   VAL A 293      31.946 -18.269-194.052  1.00  0.00      A1    
ATOM   4068  N   ARG A 294      33.722 -17.103-194.527  1.00  0.00      A1    
ATOM   4069  HN  ARG A 294      34.238 -16.256-194.421  1.00  0.00      A1    
ATOM   4070  CA  ARG A 294      34.275 -18.089-195.497  1.00  0.00      A1    
ATOM   4071  HA  ARG A 294      33.516 -18.854-195.567  1.00  0.00      A1    
ATOM   4072  CB  ARG A 294      34.302 -17.504-196.921  1.00  0.00      A1    
ATOM   4073  HB1 ARG A 294      35.126 -16.763-197.007  1.00  0.00      A1    
ATOM   4074  HB2 ARG A 294      34.707 -18.272-197.614  1.00  0.00      A1    
ATOM   4075  CG  ARG A 294      32.961 -17.148-197.597  1.00  0.00      A1    
ATOM   4076  HG1 ARG A 294      32.571 -18.053-198.111  1.00  0.00      A1    
ATOM   4077  HG2 ARG A 294      32.226 -17.112-196.765  1.00  0.00      A1    
ATOM   4078  CD  ARG A 294      32.873 -15.784-198.332  1.00  0.00      A1    
ATOM   4079  HD1 ARG A 294      31.876 -15.576-198.776  1.00  0.00      A1    
ATOM   4080  HD2 ARG A 294      33.119 -15.028-197.556  1.00  0.00      A1    
ATOM   4081  NE  ARG A 294      33.934 -15.834-199.425  1.00  0.00      A1    
ATOM   4082  HE  ARG A 294      34.471 -16.661-199.589  1.00  0.00      A1    
ATOM   4083  CZ  ARG A 294      34.159 -15.069-200.482  1.00  0.00      A1    
ATOM   4084  NH1 ARG A 294      33.782 -13.815-200.628  1.00  0.00      A1    
ATOM   4085 HH11 ARG A 294      33.316 -13.398-199.847  1.00  0.00      A1    
ATOM   4086 HH12 ARG A 294      34.002 -13.284-201.446  1.00  0.00      A1    
ATOM   4087  NH2 ARG A 294      34.751 -15.674-201.505  1.00  0.00      A1    
ATOM   4088 HH21 ARG A 294      34.861 -16.668-201.478  1.00  0.00      A1    
ATOM   4089 HH22 ARG A 294      34.823 -15.085-202.310  1.00  0.00      A1    
ATOM   4090  C   ARG A 294      35.591 -18.633-194.942  1.00  0.00      A1    
ATOM   4091  O   ARG A 294      36.615 -17.963-194.827  1.00  0.00      A1    
ATOM   4092  N   ALA A 295      35.659 -19.960-194.762  1.00  0.00      A1    
ATOM   4093  HN  ALA A 295      34.912 -20.587-194.967  1.00  0.00      A1    
ATOM   4094  CA  ALA A 295      36.894 -20.540-194.337  1.00  0.00      A1    
ATOM   4095  HA  ALA A 295      37.563 -19.804-193.918  1.00  0.00      A1    
ATOM   4096  CB  ALA A 295      36.736 -21.713-193.258  1.00  0.00      A1    
ATOM   4097  HB1 ALA A 295      36.016 -22.452-193.670  1.00  0.00      A1    
ATOM   4098  HB2 ALA A 295      37.708 -22.213-193.062  1.00  0.00      A1    
ATOM   4099  HB3 ALA A 295      36.289 -21.244-192.355  1.00  0.00      A1    
ATOM   4100  C   ALA A 295      37.699 -21.116-195.483  1.00  0.00      A1    
ATOM   4101  O   ALA A 295      37.205 -21.705-196.356  1.00  0.00      A1    
ATOM   4102  N   ARG A 296      39.004 -20.981-195.434  1.00  0.00      A1    
ATOM   4103  HN  ARG A 296      39.349 -20.379-194.719  1.00  0.00      A1    
ATOM   4104  CA  ARG A 296      39.836 -21.327-196.614  1.00  0.00      A1    
ATOM   4105  HA  ARG A 296      39.312 -21.990-197.286  1.00  0.00      A1    
ATOM   4106  CB  ARG A 296      40.236 -20.012-197.342  1.00  0.00      A1    
ATOM   4107  HB1 ARG A 296      40.500 -19.291-196.539  1.00  0.00      A1    
ATOM   4108  HB2 ARG A 296      41.167 -20.027-197.948  1.00  0.00      A1    
ATOM   4109  CG  ARG A 296      39.066 -19.329-198.161  1.00  0.00      A1    
ATOM   4110  HG1 ARG A 296      38.718 -20.181-198.782  1.00  0.00      A1    
ATOM   4111  HG2 ARG A 296      38.312 -19.056-197.392  1.00  0.00      A1    
ATOM   4112  CD  ARG A 296      39.551 -18.065-198.866  1.00  0.00      A1    
ATOM   4113  HD1 ARG A 296      39.898 -17.261-198.181  1.00  0.00      A1    
ATOM   4114  HD2 ARG A 296      40.430 -18.339-199.488  1.00  0.00      A1    
ATOM   4115  NE  ARG A 296      38.524 -17.610-199.815  1.00  0.00      A1    
ATOM   4116  HE  ARG A 296      37.584 -17.908-199.646  1.00  0.00      A1    
ATOM   4117  CZ  ARG A 296      38.697 -16.602-200.720  1.00  0.00      A1    
ATOM   4118  NH1 ARG A 296      39.943 -16.276-201.035  1.00  0.00      A1    
ATOM   4119 HH11 ARG A 296      40.627 -16.998-201.147  1.00  0.00      A1    
ATOM   4120 HH12 ARG A 296      40.073 -15.535-201.694  1.00  0.00      A1    
ATOM   4121  NH2 ARG A 296      37.668 -15.935-201.187  1.00  0.00      A1    
ATOM   4122 HH21 ARG A 296      36.761 -16.321-201.020  1.00  0.00      A1    
ATOM   4123 HH22 ARG A 296      37.818 -15.254-201.903  1.00  0.00      A1    
ATOM   4124  C   ARG A 296      41.127 -21.918-196.111  1.00  0.00      A1    
ATOM   4125  O   ARG A 296      41.876 -21.342-195.320  1.00  0.00      A1    
ATOM   4126  N   LEU A 297      41.432 -23.159-196.615  1.00  0.00      A1    
ATOM   4127  HN  LEU A 297      40.757 -23.645-197.164  1.00  0.00      A1    
ATOM   4128  CA  LEU A 297      42.618 -23.898-196.237  1.00  0.00      A1    
ATOM   4129  HA  LEU A 297      42.594 -24.080-195.173  1.00  0.00      A1    
ATOM   4130  CB  LEU A 297      42.675 -25.265-196.877  1.00  0.00      A1    
ATOM   4131  HB1 LEU A 297      42.829 -25.075-197.961  1.00  0.00      A1    
ATOM   4132  HB2 LEU A 297      43.594 -25.797-196.550  1.00  0.00      A1    
ATOM   4133  CG  LEU A 297      41.448 -26.208-196.703  1.00  0.00      A1    
ATOM   4134  HG  LEU A 297      40.678 -25.775-197.375  1.00  0.00      A1    
ATOM   4135  CD1 LEU A 297      41.564 -27.621-197.335  1.00  0.00      A1    
ATOM   4136 HD11 LEU A 297      40.591 -28.086-197.603  1.00  0.00      A1    
ATOM   4137 HD12 LEU A 297      42.083 -27.519-198.312  1.00  0.00      A1    
ATOM   4138 HD13 LEU A 297      42.219 -28.305-196.754  1.00  0.00      A1    
ATOM   4139  CD2 LEU A 297      40.945 -26.403-195.311  1.00  0.00      A1    
ATOM   4140 HD21 LEU A 297      40.026 -27.017-195.193  1.00  0.00      A1    
ATOM   4141 HD22 LEU A 297      41.623 -26.925-194.602  1.00  0.00      A1    
ATOM   4142 HD23 LEU A 297      40.685 -25.425-194.853  1.00  0.00      A1    
ATOM   4143  C   LEU A 297      43.906 -23.164-196.547  1.00  0.00      A1    
ATOM   4144  O   LEU A 297      44.094 -22.769-197.693  1.00  0.00      A1    
ATOM   4145  N   GLU A 298      44.891 -23.053-195.622  1.00  0.00      A1    
ATOM   4146  HN  GLU A 298      44.777 -23.434-194.708  1.00  0.00      A1    
ATOM   4147  CA  GLU A 298      46.137 -22.401-195.827  1.00  0.00      A1    
ATOM   4148  HA  GLU A 298      45.857 -21.375-196.018  1.00  0.00      A1    
ATOM   4149  CB  GLU A 298      46.901 -22.405-194.460  1.00  0.00      A1    
ATOM   4150  HB1 GLU A 298      46.265 -22.095-193.604  1.00  0.00      A1    
ATOM   4151  HB2 GLU A 298      47.145 -23.462-194.220  1.00  0.00      A1    
ATOM   4152  CG  GLU A 298      48.354 -21.847-194.343  1.00  0.00      A1    
ATOM   4153  HG1 GLU A 298      48.972 -22.482-195.014  1.00  0.00      A1    
ATOM   4154  HG2 GLU A 298      48.478 -20.824-194.760  1.00  0.00      A1    
ATOM   4155  CD  GLU A 298      48.907 -21.708-192.913  1.00  0.00      A1    
ATOM   4156  OE1 GLU A 298      49.767 -22.470-192.479  1.00  0.00      A1    
ATOM   4157  OE2 GLU A 298      48.266 -20.872-192.217  1.00  0.00      A1    
ATOM   4158  C   GLU A 298      47.017 -23.006-196.877  1.00  0.00      A1    
ATOM   4159  O   GLU A 298      46.980 -24.202-197.185  1.00  0.00      A1    
ATOM   4160  N   GLU A 299      47.786 -22.178-197.559  1.00  0.00      A1    
ATOM   4161  HN  GLU A 299      47.771 -21.205-197.342  1.00  0.00      A1    
ATOM   4162  CA  GLU A 299      48.582 -22.338-198.731  1.00  0.00      A1    
ATOM   4163  HA  GLU A 299      48.092 -23.096-199.323  1.00  0.00      A1    
ATOM   4164  CB  GLU A 299      48.510 -20.995-199.506  1.00  0.00      A1    
ATOM   4165  HB1 GLU A 299      48.807 -20.100-198.919  1.00  0.00      A1    
ATOM   4166  HB2 GLU A 299      49.208 -21.018-200.371  1.00  0.00      A1    
ATOM   4167  CG  GLU A 299      47.088 -20.667-200.043  1.00  0.00      A1    
ATOM   4168  HG1 GLU A 299      46.637 -21.493-200.633  1.00  0.00      A1    
ATOM   4169  HG2 GLU A 299      46.410 -20.486-199.181  1.00  0.00      A1    
ATOM   4170  CD  GLU A 299      47.041 -19.286-200.756  1.00  0.00      A1    
ATOM   4171  OE1 GLU A 299      46.603 -18.234-200.159  1.00  0.00      A1    
ATOM   4172  OE2 GLU A 299      47.497 -19.287-201.927  1.00  0.00      A1    
ATOM   4173  C   GLU A 299      50.039 -22.780-198.371  1.00  0.00      A1    
ATOM   4174  O   GLU A 299      50.375 -22.922-197.173  1.00  0.00      A1    
ATOM   4175  N   GLY A 300      50.885 -23.103-199.398  1.00  0.00      A1    
ATOM   4176  HN  GLY A 300      51.747 -23.373-198.978  1.00  0.00      A1    
ATOM   4177  CA  GLY A 300      50.588 -23.531-200.803  1.00  0.00      A1    
ATOM   4178  HA1 GLY A 300      50.053 -22.747-201.318  1.00  0.00      A1    
ATOM   4179  HA2 GLY A 300      51.475 -23.731-201.385  1.00  0.00      A1    
ATOM   4180  C   GLY A 300      49.851 -24.814-200.987  1.00  0.00      A1    
ATOM   4181  O   GLY A 300      49.303 -25.377-200.045  1.00  0.00      A1    
ATOM   4182  N   LEU A 301      49.671 -25.253-202.268  1.00  0.00      A1    
ATOM   4183  HN  LEU A 301      50.145 -24.869-203.057  1.00  0.00      A1    
ATOM   4184  CA  LEU A 301      48.611 -26.142-202.671  1.00  0.00      A1    
ATOM   4185  HA  LEU A 301      48.100 -26.500-201.789  1.00  0.00      A1    
ATOM   4186  CB  LEU A 301      47.625 -25.325-203.527  1.00  0.00      A1    
ATOM   4187  HB1 LEU A 301      48.160 -24.821-204.361  1.00  0.00      A1    
ATOM   4188  HB2 LEU A 301      46.830 -25.940-204.000  1.00  0.00      A1    
ATOM   4189  CG  LEU A 301      46.949 -24.137-202.871  1.00  0.00      A1    
ATOM   4190  HG  LEU A 301      47.772 -23.414-202.687  1.00  0.00      A1    
ATOM   4191  CD1 LEU A 301      46.132 -23.373-204.021  1.00  0.00      A1    
ATOM   4192 HD11 LEU A 301      45.827 -22.407-203.564  1.00  0.00      A1    
ATOM   4193 HD12 LEU A 301      46.792 -23.209-204.900  1.00  0.00      A1    
ATOM   4194 HD13 LEU A 301      45.181 -23.880-204.293  1.00  0.00      A1    
ATOM   4195  CD2 LEU A 301      46.226 -24.488-201.604  1.00  0.00      A1    
ATOM   4196 HD21 LEU A 301      45.291 -25.000-201.917  1.00  0.00      A1    
ATOM   4197 HD22 LEU A 301      46.798 -25.075-200.854  1.00  0.00      A1    
ATOM   4198 HD23 LEU A 301      45.992 -23.558-201.044  1.00  0.00      A1    
ATOM   4199  C   LEU A 301      49.140 -27.286-203.414  1.00  0.00      A1    
ATOM   4200  O   LEU A 301      50.260 -27.261-203.928  1.00  0.00      A1    
ATOM   4201  N   ASN A 302      48.421 -28.353-203.637  1.00  0.00      A1    
ATOM   4202  HN  ASN A 302      47.468 -28.328-203.347  1.00  0.00      A1    
ATOM   4203  CA  ASN A 302      48.800 -29.639-204.242  1.00  0.00      A1    
ATOM   4204  HA  ASN A 302      49.569 -29.964-203.557  1.00  0.00      A1    
ATOM   4205  CB  ASN A 302      47.690 -30.698-203.861  1.00  0.00      A1    
ATOM   4206  HB1 ASN A 302      47.355 -30.629-202.803  1.00  0.00      A1    
ATOM   4207  HB2 ASN A 302      46.735 -30.500-204.394  1.00  0.00      A1    
ATOM   4208  CG  ASN A 302      48.042 -32.135-204.317  1.00  0.00      A1    
ATOM   4209  OD1 ASN A 302      49.169 -32.520-204.702  1.00  0.00      A1    
ATOM   4210  ND2 ASN A 302      47.016 -33.026-204.242  1.00  0.00      A1    
ATOM   4211 HD21 ASN A 302      47.259 -33.990-204.354  1.00  0.00      A1    
ATOM   4212 HD22 ASN A 302      46.077 -32.760-204.025  1.00  0.00      A1    
ATOM   4213  C   ASN A 302      49.274 -29.414-205.679  1.00  0.00      A1    
ATOM   4214  O   ASN A 302      48.466 -28.935-206.427  1.00  0.00      A1    
ATOM   4215  N   PRO A 303      50.493 -29.803-206.101  1.00  0.00      A1    
ATOM   4216  CD  PRO A 303      51.577 -30.151-205.122  1.00  0.00      A1    
ATOM   4217  HD1 PRO A 303      51.238 -30.839-204.318  1.00  0.00      A1    
ATOM   4218  HD2 PRO A 303      52.161 -29.276-204.765  1.00  0.00      A1    
ATOM   4219  CA  PRO A 303      50.884 -29.908-207.440  1.00  0.00      A1    
ATOM   4220  HA  PRO A 303      50.551 -29.046-207.999  1.00  0.00      A1    
ATOM   4221  CB  PRO A 303      52.423 -30.191-207.413  1.00  0.00      A1    
ATOM   4222  HB1 PRO A 303      52.820 -30.906-208.165  1.00  0.00      A1    
ATOM   4223  HB2 PRO A 303      52.984 -29.242-207.545  1.00  0.00      A1    
ATOM   4224  CG  PRO A 303      52.677 -30.760-205.977  1.00  0.00      A1    
ATOM   4225  HG1 PRO A 303      52.492 -31.854-205.916  1.00  0.00      A1    
ATOM   4226  HG2 PRO A 303      53.732 -30.575-205.681  1.00  0.00      A1    
ATOM   4227  C   PRO A 303      50.208 -31.145-208.151  1.00  0.00      A1    
ATOM   4228  O   PRO A 303      50.354 -31.240-209.392  1.00  0.00      A1    
ATOM   4229  N   ASN A 304      49.566 -32.071-207.479  1.00  0.00      A1    
ATOM   4230  HN  ASN A 304      49.502 -31.820-206.517  1.00  0.00      A1    
ATOM   4231  CA  ASN A 304      49.055 -33.255-208.091  1.00  0.00      A1    
ATOM   4232  HA  ASN A 304      49.302 -33.352-209.138  1.00  0.00      A1    
ATOM   4233  CB  ASN A 304      49.659 -34.565-207.345  1.00  0.00      A1    
ATOM   4234  HB1 ASN A 304      49.272 -34.564-206.303  1.00  0.00      A1    
ATOM   4235  HB2 ASN A 304      49.234 -35.469-207.830  1.00  0.00      A1    
ATOM   4236  CG  ASN A 304      51.112 -34.598-207.377  1.00  0.00      A1    
ATOM   4237  OD1 ASN A 304      51.842 -34.690-208.372  1.00  0.00      A1    
ATOM   4238  ND2 ASN A 304      51.771 -34.759-206.184  1.00  0.00      A1    
ATOM   4239 HD21 ASN A 304      52.702 -35.121-206.214  1.00  0.00      A1    
ATOM   4240 HD22 ASN A 304      51.225 -34.800-205.347  1.00  0.00      A1    
ATOM   4241  C   ASN A 304      47.529 -33.335-207.989  1.00  0.00      A1    
ATOM   4242  O   ASN A 304      46.971 -34.494-207.855  1.00  0.00      A1    
ATOM   4243  N   ALA A 305      46.811 -32.209-208.071  1.00  0.00      A1    
ATOM   4244  HN  ALA A 305      47.297 -31.379-208.335  1.00  0.00      A1    
ATOM   4245  CA  ALA A 305      45.392 -32.178-207.963  1.00  0.00      A1    
ATOM   4246  HA  ALA A 305      45.045 -32.835-207.179  1.00  0.00      A1    
ATOM   4247  CB  ALA A 305      44.978 -30.685-207.755  1.00  0.00      A1    
ATOM   4248  HB1 ALA A 305      43.871 -30.588-207.748  1.00  0.00      A1    
ATOM   4249  HB2 ALA A 305      45.316 -30.332-206.757  1.00  0.00      A1    
ATOM   4250  HB3 ALA A 305      45.364 -29.978-208.520  1.00  0.00      A1    
ATOM   4251  C   ALA A 305      44.713 -32.656-209.217  1.00  0.00      A1    
ATOM   4252  O   ALA A 305      45.306 -32.585-210.298  1.00  0.00      A1    
ATOM   4253  N   ILE A 306      43.469 -33.196-209.223  1.00  0.00      A1    
ATOM   4254  HN  ILE A 306      42.774 -33.286-208.514  1.00  0.00      A1    
ATOM   4255  CA  ILE A 306      42.757 -33.676-210.384  1.00  0.00      A1    
ATOM   4256  HA  ILE A 306      43.389 -33.482-211.239  1.00  0.00      A1    
ATOM   4257  CB  ILE A 306      42.260 -35.221-210.384  1.00  0.00      A1    
ATOM   4258  HB  ILE A 306      41.550 -35.399-209.548  1.00  0.00      A1    
ATOM   4259  CG2 ILE A 306      41.517 -35.493-211.718  1.00  0.00      A1    
ATOM   4260 HG21 ILE A 306      41.151 -36.541-211.717  1.00  0.00      A1    
ATOM   4261 HG22 ILE A 306      40.595 -34.898-211.891  1.00  0.00      A1    
ATOM   4262 HG23 ILE A 306      42.262 -35.262-212.510  1.00  0.00      A1    
ATOM   4263  CG1 ILE A 306      43.391 -36.299-210.137  1.00  0.00      A1    
ATOM   4264 HG11 ILE A 306      43.891 -36.426-211.121  1.00  0.00      A1    
ATOM   4265 HG12 ILE A 306      44.222 -35.909-209.512  1.00  0.00      A1    
ATOM   4266  CD  ILE A 306      42.822 -37.579-209.601  1.00  0.00      A1    
ATOM   4267  HD1 ILE A 306      43.618 -38.286-209.284  1.00  0.00      A1    
ATOM   4268  HD2 ILE A 306      42.174 -37.313-208.739  1.00  0.00      A1    
ATOM   4269  HD3 ILE A 306      42.243 -38.084-210.404  1.00  0.00      A1    
ATOM   4270  C   ILE A 306      41.462 -32.772-210.481  1.00  0.00      A1    
ATOM   4271  O   ILE A 306      40.607 -32.759-209.583  1.00  0.00      A1    
ATOM   4272  N   LEU A 307      41.354 -32.007-211.628  1.00  0.00      A1    
ATOM   4273  HN  LEU A 307      41.942 -31.949-212.432  1.00  0.00      A1    
ATOM   4274  CA  LEU A 307      40.345 -30.958-211.826  1.00  0.00      A1    
ATOM   4275  HA  LEU A 307      39.579 -31.002-211.065  1.00  0.00      A1    
ATOM   4276  CB  LEU A 307      41.041 -29.540-211.832  1.00  0.00      A1    
ATOM   4277  HB1 LEU A 307      41.920 -29.501-212.511  1.00  0.00      A1    
ATOM   4278  HB2 LEU A 307      40.349 -28.738-212.167  1.00  0.00      A1    
ATOM   4279  CG  LEU A 307      41.509 -29.117-210.362  1.00  0.00      A1    
ATOM   4280  HG  LEU A 307      41.129 -29.788-209.562  1.00  0.00      A1    
ATOM   4281  CD1 LEU A 307      43.037 -29.234-210.262  1.00  0.00      A1    
ATOM   4282 HD11 LEU A 307      43.434 -30.266-210.372  1.00  0.00      A1    
ATOM   4283 HD12 LEU A 307      43.574 -28.686-211.065  1.00  0.00      A1    
ATOM   4284 HD13 LEU A 307      43.401 -28.828-209.294  1.00  0.00      A1    
ATOM   4285  CD2 LEU A 307      41.044 -27.730-209.931  1.00  0.00      A1    
ATOM   4286 HD21 LEU A 307      39.937 -27.707-209.839  1.00  0.00      A1    
ATOM   4287 HD22 LEU A 307      41.428 -27.443-208.928  1.00  0.00      A1    
ATOM   4288 HD23 LEU A 307      41.478 -26.925-210.561  1.00  0.00      A1    
ATOM   4289  C   LEU A 307      39.535 -31.328-212.998  1.00  0.00      A1    
ATOM   4290  O   LEU A 307      40.047 -31.842-213.999  1.00  0.00      A1    
ATOM   4291  N   VAL A 308      38.159 -31.082-212.950  1.00  0.00      A1    
ATOM   4292  HN  VAL A 308      37.720 -30.648-212.167  1.00  0.00      A1    
ATOM   4293  CA  VAL A 308      37.287 -31.410-214.084  1.00  0.00      A1    
ATOM   4294  HA  VAL A 308      37.959 -31.671-214.887  1.00  0.00      A1    
ATOM   4295  CB  VAL A 308      36.397 -32.596-213.735  1.00  0.00      A1    
ATOM   4296  HB  VAL A 308      35.672 -32.379-212.921  1.00  0.00      A1    
ATOM   4297  CG1 VAL A 308      35.502 -32.948-214.914  1.00  0.00      A1    
ATOM   4298 HG11 VAL A 308      34.737 -32.228-215.275  1.00  0.00      A1    
ATOM   4299 HG12 VAL A 308      36.021 -33.390-215.791  1.00  0.00      A1    
ATOM   4300 HG13 VAL A 308      34.867 -33.740-214.464  1.00  0.00      A1    
ATOM   4301  CG2 VAL A 308      37.207 -33.780-213.385  1.00  0.00      A1    
ATOM   4302 HG21 VAL A 308      37.770 -33.746-212.428  1.00  0.00      A1    
ATOM   4303 HG22 VAL A 308      36.529 -34.647-213.234  1.00  0.00      A1    
ATOM   4304 HG23 VAL A 308      37.894 -34.005-214.228  1.00  0.00      A1    
ATOM   4305  C   VAL A 308      36.362 -30.249-214.452  1.00  0.00      A1    
ATOM   4306  O   VAL A 308      35.689 -29.627-213.574  1.00  0.00      A1    
ATOM   4307  N   PRO A 309      36.203 -29.809-215.740  1.00  0.00      A1    
ATOM   4308  CD  PRO A 309      37.027 -30.319-216.874  1.00  0.00      A1    
ATOM   4309  HD1 PRO A 309      36.835 -31.393-217.084  1.00  0.00      A1    
ATOM   4310  HD2 PRO A 309      38.081 -30.295-216.524  1.00  0.00      A1    
ATOM   4311  CA  PRO A 309      35.135 -28.958-216.110  1.00  0.00      A1    
ATOM   4312  HA  PRO A 309      35.502 -28.035-215.688  1.00  0.00      A1    
ATOM   4313  CB  PRO A 309      35.215 -29.134-217.564  1.00  0.00      A1    
ATOM   4314  HB1 PRO A 309      34.597 -30.018-217.830  1.00  0.00      A1    
ATOM   4315  HB2 PRO A 309      34.855 -28.237-218.112  1.00  0.00      A1    
ATOM   4316  CG  PRO A 309      36.651 -29.348-217.893  1.00  0.00      A1    
ATOM   4317  HG1 PRO A 309      36.981 -29.668-218.904  1.00  0.00      A1    
ATOM   4318  HG2 PRO A 309      37.190 -28.379-217.820  1.00  0.00      A1    
ATOM   4319  C   PRO A 309      33.777 -29.107-215.519  1.00  0.00      A1    
ATOM   4320  O   PRO A 309      33.248 -30.199-215.282  1.00  0.00      A1    
ATOM   4321  N   GLN A 310      33.177 -27.909-215.294  1.00  0.00      A1    
ATOM   4322  HN  GLN A 310      33.626 -27.063-215.571  1.00  0.00      A1    
ATOM   4323  CA  GLN A 310      31.890 -27.674-214.742  1.00  0.00      A1    
ATOM   4324  HA  GLN A 310      32.054 -27.843-213.688  1.00  0.00      A1    
ATOM   4325  CB  GLN A 310      31.431 -26.179-214.923  1.00  0.00      A1    
ATOM   4326  HB1 GLN A 310      32.220 -25.428-214.706  1.00  0.00      A1    
ATOM   4327  HB2 GLN A 310      31.442 -25.956-216.012  1.00  0.00      A1    
ATOM   4328  CG  GLN A 310      30.032 -25.801-214.387  1.00  0.00      A1    
ATOM   4329  HG1 GLN A 310      30.035 -24.691-214.443  1.00  0.00      A1    
ATOM   4330  HG2 GLN A 310      29.201 -26.224-214.990  1.00  0.00      A1    
ATOM   4331  CD  GLN A 310      29.873 -26.304-212.931  1.00  0.00      A1    
ATOM   4332  OE1 GLN A 310      29.032 -27.120-212.608  1.00  0.00      A1    
ATOM   4333  NE2 GLN A 310      30.674 -25.609-212.048  1.00  0.00      A1    
ATOM   4334 HE21 GLN A 310      30.539 -25.872-211.093  1.00  0.00      A1    
ATOM   4335 HE22 GLN A 310      31.036 -24.707-212.284  1.00  0.00      A1    
ATOM   4336  C   GLN A 310      30.698 -28.545-215.219  1.00  0.00      A1    
ATOM   4337  O   GLN A 310      30.059 -29.219-214.358  1.00  0.00      A1    
ATOM   4338  N   GLN A 311      30.322 -28.591-216.526  1.00  0.00      A1    
ATOM   4339  HN  GLN A 311      30.905 -28.212-217.241  1.00  0.00      A1    
ATOM   4340  CA  GLN A 311      29.330 -29.497-217.038  1.00  0.00      A1    
ATOM   4341  HA  GLN A 311      28.401 -29.366-216.503  1.00  0.00      A1    
ATOM   4342  CB  GLN A 311      29.080 -29.167-218.586  1.00  0.00      A1    
ATOM   4343  HB1 GLN A 311      28.177 -29.668-218.996  1.00  0.00      A1    
ATOM   4344  HB2 GLN A 311      28.887 -28.078-218.684  1.00  0.00      A1    
ATOM   4345  CG  GLN A 311      30.243 -29.553-219.558  1.00  0.00      A1    
ATOM   4346  HG1 GLN A 311      30.628 -30.577-219.365  1.00  0.00      A1    
ATOM   4347  HG2 GLN A 311      29.730 -29.533-220.543  1.00  0.00      A1    
ATOM   4348  CD  GLN A 311      31.457 -28.637-219.524  1.00  0.00      A1    
ATOM   4349  OE1 GLN A 311      32.160 -28.506-218.490  1.00  0.00      A1    
ATOM   4350  NE2 GLN A 311      31.865 -28.095-220.671  1.00  0.00      A1    
ATOM   4351 HE21 GLN A 311      32.749 -27.629-220.665  1.00  0.00      A1    
ATOM   4352 HE22 GLN A 311      31.352 -28.008-221.526  1.00  0.00      A1    
ATOM   4353  C   GLN A 311      29.676 -30.985-216.888  1.00  0.00      A1    
ATOM   4354  O   GLN A 311      28.823 -31.884-217.150  1.00  0.00      A1    
ATOM   4355  N   GLY A 312      30.967 -31.367-216.624  1.00  0.00      A1    
ATOM   4356  HN  GLY A 312      31.714 -30.709-216.680  1.00  0.00      A1    
ATOM   4357  CA  GLY A 312      31.391 -32.715-216.495  1.00  0.00      A1    
ATOM   4358  HA1 GLY A 312      30.996 -33.204-217.374  1.00  0.00      A1    
ATOM   4359  HA2 GLY A 312      32.470 -32.691-216.524  1.00  0.00      A1    
ATOM   4360  C   GLY A 312      30.907 -33.516-215.347  1.00  0.00      A1    
ATOM   4361  O   GLY A 312      30.636 -34.766-215.386  1.00  0.00      A1    
ATOM   4362  N   VAL A 313      30.580 -32.855-214.269  1.00  0.00      A1    
ATOM   4363  HN  VAL A 313      30.839 -31.895-214.200  1.00  0.00      A1    
ATOM   4364  CA  VAL A 313      30.012 -33.452-213.084  1.00  0.00      A1    
ATOM   4365  HA  VAL A 313      30.448 -34.431-212.954  1.00  0.00      A1    
ATOM   4366  CB  VAL A 313      30.502 -32.832-211.786  1.00  0.00      A1    
ATOM   4367  HB  VAL A 313      30.216 -31.762-211.705  1.00  0.00      A1    
ATOM   4368  CG1 VAL A 313      30.016 -33.576-210.520  1.00  0.00      A1    
ATOM   4369 HG11 VAL A 313      28.926 -33.498-210.322  1.00  0.00      A1    
ATOM   4370 HG12 VAL A 313      30.238 -34.664-210.545  1.00  0.00      A1    
ATOM   4371 HG13 VAL A 313      30.537 -33.233-209.601  1.00  0.00      A1    
ATOM   4372  CG2 VAL A 313      32.007 -32.901-211.738  1.00  0.00      A1    
ATOM   4373 HG21 VAL A 313      32.429 -32.592-210.758  1.00  0.00      A1    
ATOM   4374 HG22 VAL A 313      32.328 -33.946-211.934  1.00  0.00      A1    
ATOM   4375 HG23 VAL A 313      32.596 -32.282-212.448  1.00  0.00      A1    
ATOM   4376  C   VAL A 313      28.522 -33.510-213.064  1.00  0.00      A1    
ATOM   4377  O   VAL A 313      27.843 -32.527-213.283  1.00  0.00      A1    
ATOM   4378  N   THR A 314      28.058 -34.683-212.688  1.00  0.00      A1    
ATOM   4379  HN  THR A 314      28.654 -35.425-212.391  1.00  0.00      A1    
ATOM   4380  CA  THR A 314      26.680 -34.897-212.428  1.00  0.00      A1    
ATOM   4381  HA  THR A 314      26.203 -33.938-212.287  1.00  0.00      A1    
ATOM   4382  CB  THR A 314      26.026 -35.554-213.639  1.00  0.00      A1    
ATOM   4383  HB  THR A 314      26.168 -34.765-214.408  1.00  0.00      A1    
ATOM   4384  OG1 THR A 314      24.659 -35.706-213.444  1.00  0.00      A1    
ATOM   4385  HG1 THR A 314      24.384 -34.786-213.459  1.00  0.00      A1    
ATOM   4386  CG2 THR A 314      26.588 -36.923-213.846  1.00  0.00      A1    
ATOM   4387 HG21 THR A 314      27.686 -37.001-213.993  1.00  0.00      A1    
ATOM   4388 HG22 THR A 314      26.265 -37.534-212.976  1.00  0.00      A1    
ATOM   4389 HG23 THR A 314      26.100 -37.431-214.705  1.00  0.00      A1    
ATOM   4390  C   THR A 314      26.615 -35.693-211.157  1.00  0.00      A1    
ATOM   4391  O   THR A 314      27.612 -35.987-210.511  1.00  0.00      A1    
ATOM   4392  N   ARG A 315      25.416 -35.842-210.658  1.00  0.00      A1    
ATOM   4393  HN  ARG A 315      24.641 -35.668-211.261  1.00  0.00      A1    
ATOM   4394  CA  ARG A 315      25.083 -36.526-209.426  1.00  0.00      A1    
ATOM   4395  HA  ARG A 315      25.985 -36.670-208.849  1.00  0.00      A1    
ATOM   4396  CB  ARG A 315      24.405 -35.590-208.318  1.00  0.00      A1    
ATOM   4397  HB1 ARG A 315      23.456 -35.298-208.816  1.00  0.00      A1    
ATOM   4398  HB2 ARG A 315      24.033 -36.258-207.512  1.00  0.00      A1    
ATOM   4399  CG  ARG A 315      25.280 -34.483-207.776  1.00  0.00      A1    
ATOM   4400  HG1 ARG A 315      26.144 -34.952-207.260  1.00  0.00      A1    
ATOM   4401  HG2 ARG A 315      25.653 -33.909-208.651  1.00  0.00      A1    
ATOM   4402  CD  ARG A 315      24.501 -33.471-206.893  1.00  0.00      A1    
ATOM   4403  HD1 ARG A 315      23.652 -32.972-207.407  1.00  0.00      A1    
ATOM   4404  HD2 ARG A 315      24.053 -34.016-206.035  1.00  0.00      A1    
ATOM   4405  NE  ARG A 315      25.572 -32.493-206.615  1.00  0.00      A1    
ATOM   4406  HE  ARG A 315      25.764 -31.908-207.403  1.00  0.00      A1    
ATOM   4407  CZ  ARG A 315      26.596 -32.549-205.754  1.00  0.00      A1    
ATOM   4408  NH1 ARG A 315      26.721 -33.589-204.947  1.00  0.00      A1    
ATOM   4409 HH11 ARG A 315      25.895 -34.150-204.915  1.00  0.00      A1    
ATOM   4410 HH12 ARG A 315      27.554 -33.792-204.431  1.00  0.00      A1    
ATOM   4411  NH2 ARG A 315      27.488 -31.601-205.736  1.00  0.00      A1    
ATOM   4412 HH21 ARG A 315      27.184 -30.691-206.020  1.00  0.00      A1    
ATOM   4413 HH22 ARG A 315      28.215 -31.642-205.051  1.00  0.00      A1    
ATOM   4414  C   ARG A 315      24.418 -37.917-209.575  1.00  0.00      A1    
ATOM   4415  O   ARG A 315      23.819 -38.311-210.589  1.00  0.00      A1    
ATOM   4416  N   THR A 316      24.427 -38.749-208.447  1.00  0.00      A1    
ATOM   4417  HN  THR A 316      24.953 -38.384-207.683  1.00  0.00      A1    
ATOM   4418  CA  THR A 316      23.719 -40.075-208.342  1.00  0.00      A1    
ATOM   4419  HA  THR A 316      23.715 -40.574-209.300  1.00  0.00      A1    
ATOM   4420  CB  THR A 316      24.335 -41.068-207.386  1.00  0.00      A1    
ATOM   4421  HB  THR A 316      23.818 -42.030-207.587  1.00  0.00      A1    
ATOM   4422  OG1 THR A 316      24.045 -40.741-206.003  1.00  0.00      A1    
ATOM   4423  HG1 THR A 316      24.392 -41.516-205.554  1.00  0.00      A1    
ATOM   4424  CG2 THR A 316      25.844 -41.291-207.529  1.00  0.00      A1    
ATOM   4425 HG21 THR A 316      26.122 -41.648-208.544  1.00  0.00      A1    
ATOM   4426 HG22 THR A 316      26.332 -40.312-207.337  1.00  0.00      A1    
ATOM   4427 HG23 THR A 316      26.334 -41.986-206.815  1.00  0.00      A1    
ATOM   4428  C   THR A 316      22.298 -39.713-208.074  1.00  0.00      A1    
ATOM   4429  O   THR A 316      22.041 -38.536-207.692  1.00  0.00      A1    
ATOM   4430  N   PRO A 317      21.280 -40.509-208.196  1.00  0.00      A1    
ATOM   4431  CD  PRO A 317      21.273 -41.835-208.813  1.00  0.00      A1    
ATOM   4432  HD1 PRO A 317      21.751 -42.561-208.121  1.00  0.00      A1    
ATOM   4433  HD2 PRO A 317      21.846 -41.840-209.765  1.00  0.00      A1    
ATOM   4434  CA  PRO A 317      19.866 -40.247-207.634  1.00  0.00      A1    
ATOM   4435  HA  PRO A 317      19.459 -39.345-208.066  1.00  0.00      A1    
ATOM   4436  CB  PRO A 317      19.121 -41.582-207.790  1.00  0.00      A1    
ATOM   4437  HB1 PRO A 317      19.259 -42.245-206.909  1.00  0.00      A1    
ATOM   4438  HB2 PRO A 317      18.066 -41.400-208.086  1.00  0.00      A1    
ATOM   4439  CG  PRO A 317      19.806 -42.138-209.039  1.00  0.00      A1    
ATOM   4440  HG1 PRO A 317      19.609 -43.191-209.332  1.00  0.00      A1    
ATOM   4441  HG2 PRO A 317      19.399 -41.527-209.873  1.00  0.00      A1    
ATOM   4442  C   PRO A 317      19.942 -39.895-206.088  1.00  0.00      A1    
ATOM   4443  O   PRO A 317      18.987 -39.216-205.686  1.00  0.00      A1    
ATOM   4444  N   ARG A 318      20.985 -40.271-205.379  1.00  0.00      A1    
ATOM   4445  HN  ARG A 318      21.823 -40.607-205.801  1.00  0.00      A1    
ATOM   4446  CA  ARG A 318      21.077 -39.995-203.935  1.00  0.00      A1    
ATOM   4447  HA  ARG A 318      20.073 -39.791-203.593  1.00  0.00      A1    
ATOM   4448  CB  ARG A 318      21.746 -41.187-203.113  1.00  0.00      A1    
ATOM   4449  HB1 ARG A 318      22.851 -41.117-203.202  1.00  0.00      A1    
ATOM   4450  HB2 ARG A 318      21.518 -41.080-202.031  1.00  0.00      A1    
ATOM   4451  CG  ARG A 318      21.536 -42.591-203.703  1.00  0.00      A1    
ATOM   4452  HG1 ARG A 318      22.037 -42.578-204.695  1.00  0.00      A1    
ATOM   4453  HG2 ARG A 318      21.990 -43.370-203.054  1.00  0.00      A1    
ATOM   4454  CD  ARG A 318      20.074 -43.125-203.758  1.00  0.00      A1    
ATOM   4455  HD1 ARG A 318      19.623 -43.037-202.747  1.00  0.00      A1    
ATOM   4456  HD2 ARG A 318      19.521 -42.405-204.399  1.00  0.00      A1    
ATOM   4457  NE  ARG A 318      20.141 -44.527-204.301  1.00  0.00      A1    
ATOM   4458  HE  ARG A 318      20.686 -44.751-205.109  1.00  0.00      A1    
ATOM   4459  CZ  ARG A 318      19.307 -45.501-203.940  1.00  0.00      A1    
ATOM   4460  NH1 ARG A 318      18.261 -45.246-203.206  1.00  0.00      A1    
ATOM   4461 HH11 ARG A 318      17.799 -44.360-203.209  1.00  0.00      A1    
ATOM   4462 HH12 ARG A 318      17.722 -46.026-202.886  1.00  0.00      A1    
ATOM   4463  NH2 ARG A 318      19.617 -46.750-204.274  1.00  0.00      A1    
ATOM   4464 HH21 ARG A 318      20.534 -46.888-204.650  1.00  0.00      A1    
ATOM   4465 HH22 ARG A 318      19.210 -47.518-203.779  1.00  0.00      A1    
ATOM   4466  C   ARG A 318      21.808 -38.776-203.551  1.00  0.00      A1    
ATOM   4467  O   ARG A 318      22.015 -38.516-202.401  1.00  0.00      A1    
ATOM   4468  N   GLY A 319      22.258 -38.075-204.584  1.00  0.00      A1    
ATOM   4469  HN  GLY A 319      22.170 -38.389-205.526  1.00  0.00      A1    
ATOM   4470  CA  GLY A 319      22.883 -36.794-204.344  1.00  0.00      A1    
ATOM   4471  HA1 GLY A 319      22.723 -36.220-205.245  1.00  0.00      A1    
ATOM   4472  HA2 GLY A 319      22.486 -36.141-203.582  1.00  0.00      A1    
ATOM   4473  C   GLY A 319      24.332 -36.815-204.287  1.00  0.00      A1    
ATOM   4474  O   GLY A 319      25.007 -35.821-204.272  1.00  0.00      A1    
ATOM   4475  N   ASP A 320      24.981 -38.031-204.247  1.00  0.00      A1    
ATOM   4476  HN  ASP A 320      24.546 -38.922-204.352  1.00  0.00      A1    
ATOM   4477  CA  ASP A 320      26.469 -38.110-204.350  1.00  0.00      A1    
ATOM   4478  HA  ASP A 320      27.032 -37.542-203.624  1.00  0.00      A1    
ATOM   4479  CB  ASP A 320      26.987 -39.566-204.082  1.00  0.00      A1    
ATOM   4480  HB1 ASP A 320      26.521 -40.245-204.828  1.00  0.00      A1    
ATOM   4481  HB2 ASP A 320      28.053 -39.818-204.269  1.00  0.00      A1    
ATOM   4482  CG  ASP A 320      26.569 -40.039-202.732  1.00  0.00      A1    
ATOM   4483  OD1 ASP A 320      26.109 -39.325-201.816  1.00  0.00      A1    
ATOM   4484  OD2 ASP A 320      26.767 -41.311-202.530  1.00  0.00      A1    
ATOM   4485  C   ASP A 320      27.017 -37.679-205.717  1.00  0.00      A1    
ATOM   4486  O   ASP A 320      26.436 -37.940-206.762  1.00  0.00      A1    
ATOM   4487  N   ALA A 321      28.157 -37.016-205.729  1.00  0.00      A1    
ATOM   4488  HN  ALA A 321      28.774 -36.865-204.960  1.00  0.00      A1    
ATOM   4489  CA  ALA A 321      28.728 -36.674-206.987  1.00  0.00      A1    
ATOM   4490  HA  ALA A 321      27.998 -36.218-207.639  1.00  0.00      A1    
ATOM   4491  CB  ALA A 321      29.832 -35.641-206.765  1.00  0.00      A1    
ATOM   4492  HB1 ALA A 321      30.079 -35.133-207.721  1.00  0.00      A1    
ATOM   4493  HB2 ALA A 321      29.490 -34.941-205.973  1.00  0.00      A1    
ATOM   4494  HB3 ALA A 321      30.790 -36.068-206.399  1.00  0.00      A1    
ATOM   4495  C   ALA A 321      29.315 -37.818-207.723  1.00  0.00      A1    
ATOM   4496  O   ALA A 321      29.745 -38.842-207.211  1.00  0.00      A1    
ATOM   4497  N   THR A 322      29.294 -37.815-209.039  1.00  0.00      A1    
ATOM   4498  HN  THR A 322      28.851 -37.038-209.478  1.00  0.00      A1    
ATOM   4499  CA  THR A 322      29.730 -38.924-209.921  1.00  0.00      A1    
ATOM   4500  HA  THR A 322      30.701 -39.296-209.629  1.00  0.00      A1    
ATOM   4501  CB  THR A 322      28.752 -40.166-209.969  1.00  0.00      A1    
ATOM   4502  HB  THR A 322      28.693 -40.495-208.909  1.00  0.00      A1    
ATOM   4503  OG1 THR A 322      29.230 -41.283-210.664  1.00  0.00      A1    
ATOM   4504  HG1 THR A 322      28.634 -41.999-210.431  1.00  0.00      A1    
ATOM   4505  CG2 THR A 322      27.402 -39.743-210.551  1.00  0.00      A1    
ATOM   4506 HG21 THR A 322      26.863 -39.006-209.917  1.00  0.00      A1    
ATOM   4507 HG22 THR A 322      27.491 -39.178-211.503  1.00  0.00      A1    
ATOM   4508 HG23 THR A 322      26.802 -40.671-210.666  1.00  0.00      A1    
ATOM   4509  C   THR A 322      30.071 -38.438-211.366  1.00  0.00      A1    
ATOM   4510  O   THR A 322      29.619 -37.388-211.762  1.00  0.00      A1    
ATOM   4511  N   VAL A 323      30.921 -39.229-212.088  1.00  0.00      A1    
ATOM   4512  HN  VAL A 323      31.372 -40.065-211.786  1.00  0.00      A1    
ATOM   4513  CA  VAL A 323      31.344 -38.866-213.452  1.00  0.00      A1    
ATOM   4514  HA  VAL A 323      30.710 -38.073-213.821  1.00  0.00      A1    
ATOM   4515  CB  VAL A 323      32.828 -38.254-213.491  1.00  0.00      A1    
ATOM   4516  HB  VAL A 323      33.121 -38.153-214.558  1.00  0.00      A1    
ATOM   4517  CG1 VAL A 323      32.757 -36.877-212.915  1.00  0.00      A1    
ATOM   4518 HG11 VAL A 323      33.784 -36.462-212.822  1.00  0.00      A1    
ATOM   4519 HG12 VAL A 323      32.096 -36.213-213.511  1.00  0.00      A1    
ATOM   4520 HG13 VAL A 323      32.461 -36.899-211.844  1.00  0.00      A1    
ATOM   4521  CG2 VAL A 323      33.836 -39.057-212.594  1.00  0.00      A1    
ATOM   4522 HG21 VAL A 323      33.631 -38.823-211.527  1.00  0.00      A1    
ATOM   4523 HG22 VAL A 323      33.645 -40.148-212.688  1.00  0.00      A1    
ATOM   4524 HG23 VAL A 323      34.892 -38.945-212.920  1.00  0.00      A1    
ATOM   4525  C   VAL A 323      31.325 -40.121-214.350  1.00  0.00      A1    
ATOM   4526  O   VAL A 323      31.776 -41.231-214.048  1.00  0.00      A1    
ATOM   4527  N   LEU A 324      30.748 -39.958-215.504  1.00  0.00      A1    
ATOM   4528  HN  LEU A 324      30.519 -39.046-215.833  1.00  0.00      A1    
ATOM   4529  CA  LEU A 324      30.573 -40.987-216.482  1.00  0.00      A1    
ATOM   4530  HA  LEU A 324      30.450 -41.911-215.936  1.00  0.00      A1    
ATOM   4531  CB  LEU A 324      29.267 -40.659-217.271  1.00  0.00      A1    
ATOM   4532  HB1 LEU A 324      28.457 -40.354-216.573  1.00  0.00      A1    
ATOM   4533  HB2 LEU A 324      29.534 -39.726-217.811  1.00  0.00      A1    
ATOM   4534  CG  LEU A 324      28.805 -41.706-218.282  1.00  0.00      A1    
ATOM   4535  HG  LEU A 324      29.526 -41.964-219.087  1.00  0.00      A1    
ATOM   4536  CD1 LEU A 324      28.610 -43.076-217.622  1.00  0.00      A1    
ATOM   4537 HD11 LEU A 324      27.830 -42.877-216.856  1.00  0.00      A1    
ATOM   4538 HD12 LEU A 324      28.140 -43.886-218.220  1.00  0.00      A1    
ATOM   4539 HD13 LEU A 324      29.569 -43.413-217.172  1.00  0.00      A1    
ATOM   4540  CD2 LEU A 324      27.584 -41.230-218.958  1.00  0.00      A1    
ATOM   4541 HD21 LEU A 324      27.076 -41.932-219.653  1.00  0.00      A1    
ATOM   4542 HD22 LEU A 324      26.885 -40.948-218.142  1.00  0.00      A1    
ATOM   4543 HD23 LEU A 324      27.916 -40.374-219.583  1.00  0.00      A1    
ATOM   4544  C   LEU A 324      31.857 -41.144-217.332  1.00  0.00      A1    
ATOM   4545  O   LEU A 324      32.300 -40.278-218.062  1.00  0.00      A1    
ATOM   4546  N   VAL A 325      32.632 -42.237-217.142  1.00  0.00      A1    
ATOM   4547  HN  VAL A 325      32.245 -42.904-216.510  1.00  0.00      A1    
ATOM   4548  CA  VAL A 325      33.929 -42.551-217.741  1.00  0.00      A1    
ATOM   4549  HA  VAL A 325      34.337 -41.639-218.150  1.00  0.00      A1    
ATOM   4550  CB  VAL A 325      34.905 -42.940-216.660  1.00  0.00      A1    
ATOM   4551  HB  VAL A 325      34.564 -43.892-216.199  1.00  0.00      A1    
ATOM   4552  CG1 VAL A 325      36.280 -43.033-217.235  1.00  0.00      A1    
ATOM   4553 HG11 VAL A 325      36.916 -43.405-216.404  1.00  0.00      A1    
ATOM   4554 HG12 VAL A 325      36.479 -43.721-218.085  1.00  0.00      A1    
ATOM   4555 HG13 VAL A 325      36.731 -42.023-217.334  1.00  0.00      A1    
ATOM   4556  CG2 VAL A 325      34.817 -41.935-215.425  1.00  0.00      A1    
ATOM   4557 HG21 VAL A 325      35.004 -40.977-215.955  1.00  0.00      A1    
ATOM   4558 HG22 VAL A 325      33.819 -42.167-214.996  1.00  0.00      A1    
ATOM   4559 HG23 VAL A 325      35.595 -42.187-214.673  1.00  0.00      A1    
ATOM   4560  C   VAL A 325      33.840 -43.638-218.809  1.00  0.00      A1    
ATOM   4561  O   VAL A 325      33.236 -44.725-218.634  1.00  0.00      A1    
ATOM   4562  N   VAL A 326      34.358 -43.361-220.021  1.00  0.00      A1    
ATOM   4563  HN  VAL A 326      34.711 -42.454-220.238  1.00  0.00      A1    
ATOM   4564  CA  VAL A 326      34.491 -44.418-221.089  1.00  0.00      A1    
ATOM   4565  HA  VAL A 326      33.693 -45.129-220.934  1.00  0.00      A1    
ATOM   4566  CB  VAL A 326      34.260 -43.834-222.468  1.00  0.00      A1    
ATOM   4567  HB  VAL A 326      33.291 -43.292-222.511  1.00  0.00      A1    
ATOM   4568  CG1 VAL A 326      35.319 -42.776-222.856  1.00  0.00      A1    
ATOM   4569 HG11 VAL A 326      35.328 -42.091-221.982  1.00  0.00      A1    
ATOM   4570 HG12 VAL A 326      36.231 -43.409-222.896  1.00  0.00      A1    
ATOM   4571 HG13 VAL A 326      35.001 -42.147-223.715  1.00  0.00      A1    
ATOM   4572  CG2 VAL A 326      34.176 -44.944-223.559  1.00  0.00      A1    
ATOM   4573 HG21 VAL A 326      34.270 -44.549-224.593  1.00  0.00      A1    
ATOM   4574 HG22 VAL A 326      34.964 -45.683-223.302  1.00  0.00      A1    
ATOM   4575 HG23 VAL A 326      33.214 -45.487-223.445  1.00  0.00      A1    
ATOM   4576  C   VAL A 326      35.802 -45.185-220.806  1.00  0.00      A1    
ATOM   4577  O   VAL A 326      36.846 -44.562-220.708  1.00  0.00      A1    
ATOM   4578  N   GLY A 327      35.790 -46.561-220.703  1.00  0.00      A1    
ATOM   4579  HN  GLY A 327      35.006 -47.128-220.945  1.00  0.00      A1    
ATOM   4580  CA  GLY A 327      36.977 -47.400-220.466  1.00  0.00      A1    
ATOM   4581  HA1 GLY A 327      37.521 -46.828-219.728  1.00  0.00      A1    
ATOM   4582  HA2 GLY A 327      36.640 -48.323-220.019  1.00  0.00      A1    
ATOM   4583  C   GLY A 327      37.918 -47.789-221.589  1.00  0.00      A1    
ATOM   4584  O   GLY A 327      37.834 -47.229-222.694  1.00  0.00      A1    
ATOM   4585  N   ALA A 328      38.813 -48.773-221.208  1.00  0.00      A1    
ATOM   4586  HN  ALA A 328      38.763 -49.124-220.276  1.00  0.00      A1    
ATOM   4587  CA  ALA A 328      39.874 -49.397-222.092  1.00  0.00      A1    
ATOM   4588  HA  ALA A 328      40.463 -48.560-222.436  1.00  0.00      A1    
ATOM   4589  CB  ALA A 328      40.760 -50.381-221.331  1.00  0.00      A1    
ATOM   4590  HB1 ALA A 328      41.577 -49.760-220.905  1.00  0.00      A1    
ATOM   4591  HB2 ALA A 328      40.157 -50.781-220.487  1.00  0.00      A1    
ATOM   4592  HB3 ALA A 328      41.282 -51.136-221.957  1.00  0.00      A1    
ATOM   4593  C   ALA A 328      39.282 -50.003-223.317  1.00  0.00      A1    
ATOM   4594  O   ALA A 328      39.933 -49.928-224.339  1.00  0.00      A1    
ATOM   4595  N   ASP A 329      38.115 -50.707-223.307  1.00  0.00      A1    
ATOM   4596  HN  ASP A 329      37.577 -50.863-222.482  1.00  0.00      A1    
ATOM   4597  CA  ASP A 329      37.660 -51.386-224.527  1.00  0.00      A1    
ATOM   4598  HA  ASP A 329      38.430 -51.300-225.279  1.00  0.00      A1    
ATOM   4599  CB  ASP A 329      37.479 -52.962-224.338  1.00  0.00      A1    
ATOM   4600  HB1 ASP A 329      37.206 -53.420-225.313  1.00  0.00      A1    
ATOM   4601  HB2 ASP A 329      38.409 -53.410-223.930  1.00  0.00      A1    
ATOM   4602  CG  ASP A 329      36.274 -53.315-223.503  1.00  0.00      A1    
ATOM   4603  OD1 ASP A 329      36.006 -52.536-222.545  1.00  0.00      A1    
ATOM   4604  OD2 ASP A 329      35.643 -54.386-223.645  1.00  0.00      A1    
ATOM   4605  C   ASP A 329      36.401 -50.638-225.024  1.00  0.00      A1    
ATOM   4606  O   ASP A 329      35.598 -51.205-225.812  1.00  0.00      A1    
ATOM   4607  N   ASP A 330      36.213 -49.370-224.562  1.00  0.00      A1    
ATOM   4608  HN  ASP A 330      36.840 -49.076-223.844  1.00  0.00      A1    
ATOM   4609  CA  ASP A 330      35.515 -48.297-225.153  1.00  0.00      A1    
ATOM   4610  HA  ASP A 330      35.910 -47.436-224.633  1.00  0.00      A1    
ATOM   4611  CB  ASP A 330      35.627 -48.258-226.736  1.00  0.00      A1    
ATOM   4612  HB1 ASP A 330      35.509 -49.203-227.309  1.00  0.00      A1    
ATOM   4613  HB2 ASP A 330      34.945 -47.508-227.192  1.00  0.00      A1    
ATOM   4614  CG  ASP A 330      37.065 -47.835-227.004  1.00  0.00      A1    
ATOM   4615  OD1 ASP A 330      37.586 -46.975-226.232  1.00  0.00      A1    
ATOM   4616  OD2 ASP A 330      37.624 -48.138-228.055  1.00  0.00      A1    
ATOM   4617  C   ASP A 330      34.084 -48.286-224.736  1.00  0.00      A1    
ATOM   4618  O   ASP A 330      33.223 -47.705-225.384  1.00  0.00      A1    
ATOM   4619  N   LYS A 331      33.681 -48.759-223.561  1.00  0.00      A1    
ATOM   4620  HN  LYS A 331      34.453 -49.050-223.001  1.00  0.00      A1    
ATOM   4621  CA  LYS A 331      32.335 -48.674-222.947  1.00  0.00      A1    
ATOM   4622  HA  LYS A 331      31.561 -48.324-223.615  1.00  0.00      A1    
ATOM   4623  CB  LYS A 331      31.706 -50.094-222.547  1.00  0.00      A1    
ATOM   4624  HB1 LYS A 331      32.316 -50.551-221.739  1.00  0.00      A1    
ATOM   4625  HB2 LYS A 331      30.738 -49.921-222.029  1.00  0.00      A1    
ATOM   4626  CG  LYS A 331      31.448 -50.933-223.781  1.00  0.00      A1    
ATOM   4627  HG1 LYS A 331      30.666 -51.661-223.477  1.00  0.00      A1    
ATOM   4628  HG2 LYS A 331      30.992 -50.344-224.606  1.00  0.00      A1    
ATOM   4629  CD  LYS A 331      32.671 -51.625-224.269  1.00  0.00      A1    
ATOM   4630  HD1 LYS A 331      33.113 -51.029-225.097  1.00  0.00      A1    
ATOM   4631  HD2 LYS A 331      33.495 -51.787-223.543  1.00  0.00      A1    
ATOM   4632  CE  LYS A 331      32.404 -53.003-224.876  1.00  0.00      A1    
ATOM   4633  HE1 LYS A 331      31.992 -53.606-224.039  1.00  0.00      A1    
ATOM   4634  HE2 LYS A 331      31.738 -52.984-225.765  1.00  0.00      A1    
ATOM   4635  NZ  LYS A 331      33.627 -53.755-225.336  1.00  0.00      A1    
ATOM   4636  HZ1 LYS A 331      34.080 -53.366-226.187  1.00  0.00      A1    
ATOM   4637  HZ2 LYS A 331      34.314 -53.837-224.559  1.00  0.00      A1    
ATOM   4638  HZ3 LYS A 331      33.336 -54.683-225.704  1.00  0.00      A1    
ATOM   4639  C   LYS A 331      32.260 -47.812-221.713  1.00  0.00      A1    
ATOM   4640  O   LYS A 331      33.110 -47.996-220.777  1.00  0.00      A1    
ATOM   4641  N   VAL A 332      31.170 -46.915-221.635  1.00  0.00      A1    
ATOM   4642  HN  VAL A 332      30.499 -46.849-222.370  1.00  0.00      A1    
ATOM   4643  CA  VAL A 332      30.820 -46.055-220.470  1.00  0.00      A1    
ATOM   4644  HA  VAL A 332      31.701 -45.506-220.173  1.00  0.00      A1    
ATOM   4645  CB  VAL A 332      29.820 -44.972-220.822  1.00  0.00      A1    
ATOM   4646  HB  VAL A 332      29.280 -44.520-219.962  1.00  0.00      A1    
ATOM   4647  CG1 VAL A 332      30.582 -43.825-221.496  1.00  0.00      A1    
ATOM   4648 HG11 VAL A 332      31.362 -43.379-220.843  1.00  0.00      A1    
ATOM   4649 HG12 VAL A 332      31.013 -44.128-222.474  1.00  0.00      A1    
ATOM   4650 HG13 VAL A 332      29.943 -42.942-221.713  1.00  0.00      A1    
ATOM   4651  CG2 VAL A 332      28.876 -45.623-221.806  1.00  0.00      A1    
ATOM   4652 HG21 VAL A 332      29.405 -45.803-222.766  1.00  0.00      A1    
ATOM   4653 HG22 VAL A 332      28.491 -46.599-221.441  1.00  0.00      A1    
ATOM   4654 HG23 VAL A 332      27.997 -45.007-222.093  1.00  0.00      A1    
ATOM   4655  C   VAL A 332      30.275 -46.747-219.240  1.00  0.00      A1    
ATOM   4656  O   VAL A 332      29.315 -47.534-219.158  1.00  0.00      A1    
ATOM   4657  N   GLU A 333      30.972 -46.504-218.131  1.00  0.00      A1    
ATOM   4658  HN  GLU A 333      31.783 -45.927-218.072  1.00  0.00      A1    
ATOM   4659  CA  GLU A 333      30.465 -46.735-216.804  1.00  0.00      A1    
ATOM   4660  HA  GLU A 333      29.465 -47.137-216.737  1.00  0.00      A1    
ATOM   4661  CB  GLU A 333      31.409 -47.720-216.187  1.00  0.00      A1    
ATOM   4662  HB1 GLU A 333      32.484 -47.444-216.237  1.00  0.00      A1    
ATOM   4663  HB2 GLU A 333      31.185 -47.809-215.102  1.00  0.00      A1    
ATOM   4664  CG  GLU A 333      31.300 -49.181-216.808  1.00  0.00      A1    
ATOM   4665  HG1 GLU A 333      30.240 -49.402-217.058  1.00  0.00      A1    
ATOM   4666  HG2 GLU A 333      31.943 -49.179-217.714  1.00  0.00      A1    
ATOM   4667  CD  GLU A 333      31.740 -50.381-215.948  1.00  0.00      A1    
ATOM   4668  OE1 GLU A 333      30.971 -51.345-215.741  1.00  0.00      A1    
ATOM   4669  OE2 GLU A 333      32.855 -50.353-215.321  1.00  0.00      A1    
ATOM   4670  C   GLU A 333      30.450 -45.422-215.876  1.00  0.00      A1    
ATOM   4671  O   GLU A 333      31.309 -44.535-216.005  1.00  0.00      A1    
ATOM   4672  N   THR A 334      29.566 -45.286-214.887  1.00  0.00      A1    
ATOM   4673  HN  THR A 334      28.984 -46.022-214.552  1.00  0.00      A1    
ATOM   4674  CA  THR A 334      29.796 -44.274-213.818  1.00  0.00      A1    
ATOM   4675  HA  THR A 334      29.981 -43.307-214.263  1.00  0.00      A1    
ATOM   4676  CB  THR A 334      28.465 -43.899-213.089  1.00  0.00      A1    
ATOM   4677  HB  THR A 334      28.817 -43.431-212.145  1.00  0.00      A1    
ATOM   4678  OG1 THR A 334      27.674 -45.034-212.721  1.00  0.00      A1    
ATOM   4679  HG1 THR A 334      27.622 -45.532-213.540  1.00  0.00      A1    
ATOM   4680  CG2 THR A 334      27.742 -42.933-213.997  1.00  0.00      A1    
ATOM   4681 HG21 THR A 334      26.773 -42.634-213.544  1.00  0.00      A1    
ATOM   4682 HG22 THR A 334      28.312 -42.016-214.259  1.00  0.00      A1    
ATOM   4683 HG23 THR A 334      27.497 -43.439-214.955  1.00  0.00      A1    
ATOM   4684  C   THR A 334      30.966 -44.604-212.926  1.00  0.00      A1    
ATOM   4685  O   THR A 334      31.239 -45.742-212.623  1.00  0.00      A1    
ATOM   4686  N   ARG A 335      31.742 -43.545-212.552  1.00  0.00      A1    
ATOM   4687  HN  ARG A 335      31.748 -42.656-213.003  1.00  0.00      A1    
ATOM   4688  CA  ARG A 335      32.582 -43.604-211.379  1.00  0.00      A1    
ATOM   4689  HA  ARG A 335      32.355 -44.593-211.008  1.00  0.00      A1    
ATOM   4690  CB  ARG A 335      34.162 -43.695-211.745  1.00  0.00      A1    
ATOM   4691  HB1 ARG A 335      34.334 -42.778-212.347  1.00  0.00      A1    
ATOM   4692  HB2 ARG A 335      34.613 -43.386-210.778  1.00  0.00      A1    
ATOM   4693  CG  ARG A 335      34.600 -45.030-212.208  1.00  0.00      A1    
ATOM   4694  HG1 ARG A 335      35.682 -45.121-211.972  1.00  0.00      A1    
ATOM   4695  HG2 ARG A 335      34.035 -45.882-211.772  1.00  0.00      A1    
ATOM   4696  CD  ARG A 335      34.477 -45.145-213.719  1.00  0.00      A1    
ATOM   4697  HD1 ARG A 335      33.414 -45.123-214.043  1.00  0.00      A1    
ATOM   4698  HD2 ARG A 335      35.084 -44.420-214.303  1.00  0.00      A1    
ATOM   4699  NE  ARG A 335      35.117 -46.419-214.116  1.00  0.00      A1    
ATOM   4700  HE  ARG A 335      36.012 -46.382-214.561  1.00  0.00      A1    
ATOM   4701  CZ  ARG A 335      34.575 -47.629-214.029  1.00  0.00      A1    
ATOM   4702  NH1 ARG A 335      35.199 -48.740-214.439  1.00  0.00      A1    
ATOM   4703 HH11 ARG A 335      34.683 -49.596-214.388  1.00  0.00      A1    
ATOM   4704 HH12 ARG A 335      35.899 -48.553-215.128  1.00  0.00      A1    
ATOM   4705  NH2 ARG A 335      33.405 -47.798-213.450  1.00  0.00      A1    
ATOM   4706 HH21 ARG A 335      32.857 -46.984-213.256  1.00  0.00      A1    
ATOM   4707 HH22 ARG A 335      33.067 -48.722-213.271  1.00  0.00      A1    
ATOM   4708  C   ARG A 335      32.207 -42.539-210.338  1.00  0.00      A1    
ATOM   4709  O   ARG A 335      32.370 -41.344-210.616  1.00  0.00      A1    
ATOM   4710  N   PRO A 336      31.666 -42.838-209.106  1.00  0.00      A1    
ATOM   4711  CD  PRO A 336      31.177 -44.106-208.677  1.00  0.00      A1    
ATOM   4712  HD1 PRO A 336      31.931 -44.917-208.592  1.00  0.00      A1    
ATOM   4713  HD2 PRO A 336      30.483 -44.438-209.479  1.00  0.00      A1    
ATOM   4714  CA  PRO A 336      31.629 -41.828-208.035  1.00  0.00      A1    
ATOM   4715  HA  PRO A 336      30.922 -41.053-208.291  1.00  0.00      A1    
ATOM   4716  CB  PRO A 336      31.174 -42.609-206.887  1.00  0.00      A1    
ATOM   4717  HB1 PRO A 336      31.926 -43.135-206.260  1.00  0.00      A1    
ATOM   4718  HB2 PRO A 336      30.699 -41.977-206.106  1.00  0.00      A1    
ATOM   4719  CG  PRO A 336      30.455 -43.806-207.424  1.00  0.00      A1    
ATOM   4720  HG1 PRO A 336      30.446 -44.710-206.777  1.00  0.00      A1    
ATOM   4721  HG2 PRO A 336      29.502 -43.408-207.832  1.00  0.00      A1    
ATOM   4722  C   PRO A 336      32.938 -41.148-207.711  1.00  0.00      A1    
ATOM   4723  O   PRO A 336      34.125 -41.629-207.699  1.00  0.00      A1    
ATOM   4724  N   ILE A 337      32.863 -39.843-207.373  1.00  0.00      A1    
ATOM   4725  HN  ILE A 337      32.020 -39.329-207.515  1.00  0.00      A1    
ATOM   4726  CA  ILE A 337      34.065 -39.027-207.075  1.00  0.00      A1    
ATOM   4727  HA  ILE A 337      34.871 -39.726-206.905  1.00  0.00      A1    
ATOM   4728  CB  ILE A 337      34.401 -38.153-208.261  1.00  0.00      A1    
ATOM   4729  HB  ILE A 337      35.098 -37.328-208.000  1.00  0.00      A1    
ATOM   4730  CG2 ILE A 337      35.097 -39.016-209.254  1.00  0.00      A1    
ATOM   4731 HG21 ILE A 337      34.357 -39.790-209.550  1.00  0.00      A1    
ATOM   4732 HG22 ILE A 337      35.304 -38.463-210.195  1.00  0.00      A1    
ATOM   4733 HG23 ILE A 337      36.104 -39.449-209.072  1.00  0.00      A1    
ATOM   4734  CG1 ILE A 337      33.175 -37.388-208.824  1.00  0.00      A1    
ATOM   4735 HG11 ILE A 337      32.917 -37.791-209.827  1.00  0.00      A1    
ATOM   4736 HG12 ILE A 337      32.285 -37.603-208.196  1.00  0.00      A1    
ATOM   4737  CD  ILE A 337      33.333 -35.814-208.946  1.00  0.00      A1    
ATOM   4738  HD1 ILE A 337      32.430 -35.482-209.500  1.00  0.00      A1    
ATOM   4739  HD2 ILE A 337      33.463 -35.396-207.925  1.00  0.00      A1    
ATOM   4740  HD3 ILE A 337      34.218 -35.660-209.600  1.00  0.00      A1    
ATOM   4741  C   ILE A 337      34.023 -38.299-205.740  1.00  0.00      A1    
ATOM   4742  O   ILE A 337      33.010 -37.739-205.385  1.00  0.00      A1    
ATOM   4743  N   VAL A 338      35.133 -38.385-204.974  1.00  0.00      A1    
ATOM   4744  HN  VAL A 338      35.857 -39.042-205.171  1.00  0.00      A1    
ATOM   4745  CA  VAL A 338      35.254 -37.680-203.773  1.00  0.00      A1    
ATOM   4746  HA  VAL A 338      34.280 -37.563-203.321  1.00  0.00      A1    
ATOM   4747  CB  VAL A 338      36.150 -38.377-202.693  1.00  0.00      A1    
ATOM   4748  HB  VAL A 338      37.202 -38.383-203.050  1.00  0.00      A1    
ATOM   4749  CG1 VAL A 338      36.161 -37.503-201.400  1.00  0.00      A1    
ATOM   4750 HG11 VAL A 338      35.199 -36.963-201.273  1.00  0.00      A1    
ATOM   4751 HG12 VAL A 338      36.366 -38.079-200.472  1.00  0.00      A1    
ATOM   4752 HG13 VAL A 338      36.925 -36.713-201.567  1.00  0.00      A1    
ATOM   4753  CG2 VAL A 338      35.629 -39.776-202.457  1.00  0.00      A1    
ATOM   4754 HG21 VAL A 338      35.472 -40.343-203.400  1.00  0.00      A1    
ATOM   4755 HG22 VAL A 338      36.392 -40.368-201.907  1.00  0.00      A1    
ATOM   4756 HG23 VAL A 338      34.742 -39.773-201.789  1.00  0.00      A1    
ATOM   4757  C   VAL A 338      35.708 -36.320-204.102  1.00  0.00      A1    
ATOM   4758  O   VAL A 338      36.864 -36.113-204.651  1.00  0.00      A1    
ATOM   4759  N   ALA A 339      34.858 -35.334-203.888  1.00  0.00      A1    
ATOM   4760  HN  ALA A 339      34.062 -35.557-203.329  1.00  0.00      A1    
ATOM   4761  CA  ALA A 339      35.024 -33.971-204.217  1.00  0.00      A1    
ATOM   4762  HA  ALA A 339      36.062 -33.671-204.210  1.00  0.00      A1    
ATOM   4763  CB  ALA A 339      34.521 -33.789-205.683  1.00  0.00      A1    
ATOM   4764  HB1 ALA A 339      34.771 -32.779-206.073  1.00  0.00      A1    
ATOM   4765  HB2 ALA A 339      34.995 -34.503-206.389  1.00  0.00      A1    
ATOM   4766  HB3 ALA A 339      33.429 -33.973-205.607  1.00  0.00      A1    
ATOM   4767  C   ALA A 339      34.243 -33.128-203.265  1.00  0.00      A1    
ATOM   4768  O   ALA A 339      33.460 -33.593-202.453  1.00  0.00      A1    
ATOM   4769  N   SER A 340      34.327 -31.729-203.357  1.00  0.00      A1    
ATOM   4770  HN  SER A 340      34.976 -31.312-203.988  1.00  0.00      A1    
ATOM   4771  CA  SER A 340      33.274 -30.890-202.788  1.00  0.00      A1    
ATOM   4772  HA  SER A 340      32.360 -31.454-202.670  1.00  0.00      A1    
ATOM   4773  CB  SER A 340      33.629 -30.237-201.448  1.00  0.00      A1    
ATOM   4774  HB1 SER A 340      33.908 -30.987-200.677  1.00  0.00      A1    
ATOM   4775  HB2 SER A 340      34.357 -29.418-201.634  1.00  0.00      A1    
ATOM   4776  OG  SER A 340      32.482 -29.578-200.795  1.00  0.00      A1    
ATOM   4777  HG1 SER A 340      32.075 -30.250-200.242  1.00  0.00      A1    
ATOM   4778  C   SER A 340      33.071 -29.840-203.925  1.00  0.00      A1    
ATOM   4779  O   SER A 340      33.430 -30.092-205.049  1.00  0.00      A1    
ATOM   4780  N   GLN A 341      32.403 -28.736-203.533  1.00  0.00      A1    
ATOM   4781  HN  GLN A 341      32.267 -28.703-202.546  1.00  0.00      A1    
ATOM   4782  CA  GLN A 341      31.901 -27.589-204.366  1.00  0.00      A1    
ATOM   4783  HA  GLN A 341      31.068 -27.874-204.991  1.00  0.00      A1    
ATOM   4784  CB  GLN A 341      31.521 -26.348-203.521  1.00  0.00      A1    
ATOM   4785  HB1 GLN A 341      32.392 -25.875-203.019  1.00  0.00      A1    
ATOM   4786  HB2 GLN A 341      31.023 -25.539-204.097  1.00  0.00      A1    
ATOM   4787  CG  GLN A 341      30.548 -26.608-202.314  1.00  0.00      A1    
ATOM   4788  HG1 GLN A 341      30.981 -27.272-201.536  1.00  0.00      A1    
ATOM   4789  HG2 GLN A 341      30.445 -25.596-201.868  1.00  0.00      A1    
ATOM   4790  CD  GLN A 341      29.133 -27.039-202.814  1.00  0.00      A1    
ATOM   4791  OE1 GLN A 341      28.874 -27.399-203.960  1.00  0.00      A1    
ATOM   4792  NE2 GLN A 341      28.203 -27.117-201.885  1.00  0.00      A1    
ATOM   4793 HE21 GLN A 341      27.258 -27.284-202.165  1.00  0.00      A1    
ATOM   4794 HE22 GLN A 341      28.508 -27.130-200.933  1.00  0.00      A1    
ATOM   4795  C   GLN A 341      32.993 -27.171-205.344  1.00  0.00      A1    
ATOM   4796  O   GLN A 341      34.135 -26.975-204.916  1.00  0.00      A1    
ATOM   4797  N   ALA A 342      32.622 -26.855-206.611  1.00  0.00      A1    
ATOM   4798  HN  ALA A 342      31.663 -27.029-206.819  1.00  0.00      A1    
ATOM   4799  CA  ALA A 342      33.522 -26.367-207.690  1.00  0.00      A1    
ATOM   4800  HA  ALA A 342      34.224 -27.174-207.831  1.00  0.00      A1    
ATOM   4801  CB  ALA A 342      32.917 -26.227-209.134  1.00  0.00      A1    
ATOM   4802  HB1 ALA A 342      33.788 -25.944-209.764  1.00  0.00      A1    
ATOM   4803  HB2 ALA A 342      32.468 -27.162-209.533  1.00  0.00      A1    
ATOM   4804  HB3 ALA A 342      32.055 -25.538-209.008  1.00  0.00      A1    
ATOM   4805  C   ALA A 342      34.293 -25.120-207.279  1.00  0.00      A1    
ATOM   4806  O   ALA A 342      33.768 -24.174-206.727  1.00  0.00      A1    
ATOM   4807  N   ILE A 343      35.581 -25.154-207.650  1.00  0.00      A1    
ATOM   4808  HN  ILE A 343      35.849 -25.854-208.307  1.00  0.00      A1    
ATOM   4809  CA  ILE A 343      36.624 -24.118-207.227  1.00  0.00      A1    
ATOM   4810  HA  ILE A 343      36.081 -23.570-206.471  1.00  0.00      A1    
ATOM   4811  CB  ILE A 343      37.685 -24.745-206.310  1.00  0.00      A1    
ATOM   4812  HB  ILE A 343      37.137 -25.014-205.381  1.00  0.00      A1    
ATOM   4813  CG2 ILE A 343      38.155 -26.104-206.932  1.00  0.00      A1    
ATOM   4814 HG21 ILE A 343      37.463 -26.962-206.794  1.00  0.00      A1    
ATOM   4815 HG22 ILE A 343      38.452 -25.946-207.990  1.00  0.00      A1    
ATOM   4816 HG23 ILE A 343      39.115 -26.360-206.434  1.00  0.00      A1    
ATOM   4817  CG1 ILE A 343      38.921 -23.876-205.932  1.00  0.00      A1    
ATOM   4818 HG11 ILE A 343      39.569 -24.435-205.224  1.00  0.00      A1    
ATOM   4819 HG12 ILE A 343      39.595 -23.721-206.801  1.00  0.00      A1    
ATOM   4820  CD  ILE A 343      38.601 -22.599-205.193  1.00  0.00      A1    
ATOM   4821  HD1 ILE A 343      38.012 -21.834-205.741  1.00  0.00      A1    
ATOM   4822  HD2 ILE A 343      37.951 -22.794-204.314  1.00  0.00      A1    
ATOM   4823  HD3 ILE A 343      39.547 -22.125-204.854  1.00  0.00      A1    
ATOM   4824  C   ILE A 343      37.113 -23.337-208.477  1.00  0.00      A1    
ATOM   4825  O   ILE A 343      37.627 -23.903-209.429  1.00  0.00      A1    
ATOM   4826  N   GLY A 344      36.727 -22.045-208.550  1.00  0.00      A1    
ATOM   4827  HN  GLY A 344      36.186 -21.615-207.832  1.00  0.00      A1    
ATOM   4828  CA  GLY A 344      36.743 -21.414-209.863  1.00  0.00      A1    
ATOM   4829  HA1 GLY A 344      36.368 -20.405-209.783  1.00  0.00      A1    
ATOM   4830  HA2 GLY A 344      37.791 -21.394-210.125  1.00  0.00      A1    
ATOM   4831  C   GLY A 344      35.775 -22.074-210.824  1.00  0.00      A1    
ATOM   4832  O   GLY A 344      34.640 -22.391-210.471  1.00  0.00      A1    
ATOM   4833  N   ASP A 345      36.154 -22.346-212.090  1.00  0.00      A1    
ATOM   4834  HN  ASP A 345      37.101 -22.172-212.351  1.00  0.00      A1    
ATOM   4835  CA  ASP A 345      35.300 -22.969-213.094  1.00  0.00      A1    
ATOM   4836  HA  ASP A 345      34.305 -22.703-212.768  1.00  0.00      A1    
ATOM   4837  CB  ASP A 345      35.522 -22.209-214.444  1.00  0.00      A1    
ATOM   4838  HB1 ASP A 345      34.554 -22.246-214.987  1.00  0.00      A1    
ATOM   4839  HB2 ASP A 345      35.694 -21.140-214.194  1.00  0.00      A1    
ATOM   4840  CG  ASP A 345      36.562 -22.626-215.436  1.00  0.00      A1    
ATOM   4841  OD1 ASP A 345      37.492 -23.421-215.155  1.00  0.00      A1    
ATOM   4842  OD2 ASP A 345      36.419 -22.137-216.624  1.00  0.00      A1    
ATOM   4843  C   ASP A 345      35.451 -24.501-213.174  1.00  0.00      A1    
ATOM   4844  O   ASP A 345      34.824 -25.143-213.953  1.00  0.00      A1    
ATOM   4845  N   LYS A 346      36.306 -25.096-212.349  1.00  0.00      A1    
ATOM   4846  HN  LYS A 346      36.949 -24.615-211.758  1.00  0.00      A1    
ATOM   4847  CA  LYS A 346      36.593 -26.533-212.242  1.00  0.00      A1    
ATOM   4848  HA  LYS A 346      36.133 -27.035-213.080  1.00  0.00      A1    
ATOM   4849  CB  LYS A 346      38.106 -26.874-212.416  1.00  0.00      A1    
ATOM   4850  HB1 LYS A 346      38.621 -26.333-211.593  1.00  0.00      A1    
ATOM   4851  HB2 LYS A 346      38.277 -27.971-212.393  1.00  0.00      A1    
ATOM   4852  CG  LYS A 346      38.721 -26.478-213.732  1.00  0.00      A1    
ATOM   4853  HG1 LYS A 346      38.705 -25.368-213.686  1.00  0.00      A1    
ATOM   4854  HG2 LYS A 346      39.766 -26.852-213.751  1.00  0.00      A1    
ATOM   4855  CD  LYS A 346      38.122 -27.034-214.959  1.00  0.00      A1    
ATOM   4856  HD1 LYS A 346      37.974 -28.132-215.038  1.00  0.00      A1    
ATOM   4857  HD2 LYS A 346      37.199 -26.417-215.011  1.00  0.00      A1    
ATOM   4858  CE  LYS A 346      38.932 -26.622-216.222  1.00  0.00      A1    
ATOM   4859  HE1 LYS A 346      39.852 -27.236-216.325  1.00  0.00      A1    
ATOM   4860  HE2 LYS A 346      38.329 -26.933-217.102  1.00  0.00      A1    
ATOM   4861  NZ  LYS A 346      39.297 -25.138-216.298  1.00  0.00      A1    
ATOM   4862  HZ1 LYS A 346      39.247 -24.938-217.317  1.00  0.00      A1    
ATOM   4863  HZ2 LYS A 346      38.570 -24.543-215.852  1.00  0.00      A1    
ATOM   4864  HZ3 LYS A 346      40.266 -24.862-216.040  1.00  0.00      A1    
ATOM   4865  C   LYS A 346      36.048 -27.211-210.987  1.00  0.00      A1    
ATOM   4866  O   LYS A 346      36.065 -26.647-209.872  1.00  0.00      A1    
ATOM   4867  N   TRP A 347      35.623 -28.463-211.064  1.00  0.00      A1    
ATOM   4868  HN  TRP A 347      35.539 -28.813-211.993  1.00  0.00      A1    
ATOM   4869  CA  TRP A 347      35.404 -29.404-210.032  1.00  0.00      A1    
ATOM   4870  HA  TRP A 347      35.051 -28.884-209.154  1.00  0.00      A1    
ATOM   4871  CB  TRP A 347      34.272 -30.489-210.430  1.00  0.00      A1    
ATOM   4872  HB1 TRP A 347      34.517 -30.833-211.457  1.00  0.00      A1    
ATOM   4873  HB2 TRP A 347      34.334 -31.333-209.710  1.00  0.00      A1    
ATOM   4874  CG  TRP A 347      32.855 -30.004-210.375  1.00  0.00      A1    
ATOM   4875  CD1 TRP A 347      32.110 -29.581-211.469  1.00  0.00      A1    
ATOM   4876  HD1 TRP A 347      32.516 -29.568-212.470  1.00  0.00      A1    
ATOM   4877  NE1 TRP A 347      30.840 -29.198-211.108  1.00  0.00      A1    
ATOM   4878  HE1 TRP A 347      30.041 -29.244-211.667  1.00  0.00      A1    
ATOM   4879  CE2 TRP A 347      30.802 -29.298-209.754  1.00  0.00      A1    
ATOM   4880  CD2 TRP A 347      31.958 -29.953-209.255  1.00  0.00      A1    
ATOM   4881  CE3 TRP A 347      32.154 -30.194-207.903  1.00  0.00      A1    
ATOM   4882  HE3 TRP A 347      33.055 -30.556-207.431  1.00  0.00      A1    
ATOM   4883  CZ3 TRP A 347      31.013 -29.993-207.094  1.00  0.00      A1    
ATOM   4884  HZ3 TRP A 347      30.983 -30.340-206.071  1.00  0.00      A1    
ATOM   4885  CZ2 TRP A 347      29.762 -29.085-208.891  1.00  0.00      A1    
ATOM   4886  HZ2 TRP A 347      28.794 -28.707-209.187  1.00  0.00      A1    
ATOM   4887  CH2 TRP A 347      29.872 -29.466-207.585  1.00  0.00      A1    
ATOM   4888  HH2 TRP A 347      28.911 -29.362-207.103  1.00  0.00      A1    
ATOM   4889  C   TRP A 347      36.707 -30.120-209.532  1.00  0.00      A1    
ATOM   4890  O   TRP A 347      37.348 -30.828-210.385  1.00  0.00      A1    
ATOM   4891  N   LEU A 348      37.127 -30.109-208.270  1.00  0.00      A1    
ATOM   4892  HN  LEU A 348      36.606 -29.623-207.572  1.00  0.00      A1    
ATOM   4893  CA  LEU A 348      38.397 -30.652-207.794  1.00  0.00      A1    
ATOM   4894  HA  LEU A 348      39.054 -30.870-208.623  1.00  0.00      A1    
ATOM   4895  CB  LEU A 348      39.007 -29.748-206.731  1.00  0.00      A1    
ATOM   4896  HB1 LEU A 348      39.091 -28.724-207.154  1.00  0.00      A1    
ATOM   4897  HB2 LEU A 348      38.267 -29.563-205.923  1.00  0.00      A1    
ATOM   4898  CG  LEU A 348      40.215 -30.243-205.904  1.00  0.00      A1    
ATOM   4899  HG  LEU A 348      39.917 -31.075-205.230  1.00  0.00      A1    
ATOM   4900  CD1 LEU A 348      41.439 -30.488-206.782  1.00  0.00      A1    
ATOM   4901 HD11 LEU A 348      42.354 -30.662-206.177  1.00  0.00      A1    
ATOM   4902 HD12 LEU A 348      41.286 -31.347-207.469  1.00  0.00      A1    
ATOM   4903 HD13 LEU A 348      41.609 -29.591-207.414  1.00  0.00      A1    
ATOM   4904  CD2 LEU A 348      40.649 -29.158-204.997  1.00  0.00      A1    
ATOM   4905 HD21 LEU A 348      39.880 -29.087-204.199  1.00  0.00      A1    
ATOM   4906 HD22 LEU A 348      41.626 -29.246-204.475  1.00  0.00      A1    
ATOM   4907 HD23 LEU A 348      40.801 -28.310-205.699  1.00  0.00      A1    
ATOM   4908  C   LEU A 348      38.086 -32.041-207.181  1.00  0.00      A1    
ATOM   4909  O   LEU A 348      37.403 -32.040-206.161  1.00  0.00      A1    
ATOM   4910  N   VAL A 349      38.683 -33.106-207.711  1.00  0.00      A1    
ATOM   4911  HN  VAL A 349      39.442 -33.015-208.352  1.00  0.00      A1    
ATOM   4912  CA  VAL A 349      38.434 -34.474-207.184  1.00  0.00      A1    
ATOM   4913  HA  VAL A 349      37.529 -34.568-206.602  1.00  0.00      A1    
ATOM   4914  CB  VAL A 349      38.344 -35.519-208.334  1.00  0.00      A1    
ATOM   4915  HB  VAL A 349      39.245 -35.553-208.984  1.00  0.00      A1    
ATOM   4916  CG1 VAL A 349      38.231 -36.925-207.763  1.00  0.00      A1    
ATOM   4917 HG11 VAL A 349      37.693 -37.545-208.513  1.00  0.00      A1    
ATOM   4918 HG12 VAL A 349      39.232 -37.398-207.666  1.00  0.00      A1    
ATOM   4919 HG13 VAL A 349      37.621 -36.901-206.835  1.00  0.00      A1    
ATOM   4920  CG2 VAL A 349      37.104 -35.226-209.079  1.00  0.00      A1    
ATOM   4921 HG21 VAL A 349      36.189 -35.365-208.465  1.00  0.00      A1    
ATOM   4922 HG22 VAL A 349      37.185 -34.144-209.319  1.00  0.00      A1    
ATOM   4923 HG23 VAL A 349      37.059 -35.818-210.018  1.00  0.00      A1    
ATOM   4924  C   VAL A 349      39.614 -34.896-206.259  1.00  0.00      A1    
ATOM   4925  O   VAL A 349      40.771 -35.056-206.660  1.00  0.00      A1    
ATOM   4926  N   THR A 350      39.309 -35.125-204.993  1.00  0.00      A1    
ATOM   4927  HN  THR A 350      38.365 -34.945-204.728  1.00  0.00      A1    
ATOM   4928  CA  THR A 350      40.212 -35.725-204.006  1.00  0.00      A1    
ATOM   4929  HA  THR A 350      41.063 -35.069-203.896  1.00  0.00      A1    
ATOM   4930  CB  THR A 350      39.603 -35.776-202.634  1.00  0.00      A1    
ATOM   4931  HB  THR A 350      38.776 -36.517-202.679  1.00  0.00      A1    
ATOM   4932  OG1 THR A 350      39.075 -34.547-202.294  1.00  0.00      A1    
ATOM   4933  HG1 THR A 350      39.834 -34.007-202.062  1.00  0.00      A1    
ATOM   4934  CG2 THR A 350      40.590 -36.051-201.539  1.00  0.00      A1    
ATOM   4935 HG21 THR A 350      40.192 -35.761-200.543  1.00  0.00      A1    
ATOM   4936 HG22 THR A 350      40.971 -37.094-201.569  1.00  0.00      A1    
ATOM   4937 HG23 THR A 350      41.391 -35.299-201.707  1.00  0.00      A1    
ATOM   4938  C   THR A 350      40.649 -37.166-204.310  1.00  0.00      A1    
ATOM   4939  O   THR A 350      41.846 -37.496-204.250  1.00  0.00      A1    
ATOM   4940  N   GLU A 351      39.693 -38.084-204.656  1.00  0.00      A1    
ATOM   4941  HN  GLU A 351      38.730 -37.834-204.721  1.00  0.00      A1    
ATOM   4942  CA  GLU A 351      40.032 -39.452-205.020  1.00  0.00      A1    
ATOM   4943  HA  GLU A 351      40.883 -39.450-205.685  1.00  0.00      A1    
ATOM   4944  CB  GLU A 351      40.384 -40.298-203.755  1.00  0.00      A1    
ATOM   4945  HB1 GLU A 351      40.893 -41.223-204.102  1.00  0.00      A1    
ATOM   4946  HB2 GLU A 351      41.116 -39.810-203.077  1.00  0.00      A1    
ATOM   4947  CG  GLU A 351      39.107 -40.775-202.846  1.00  0.00      A1    
ATOM   4948  HG1 GLU A 351      38.784 -39.988-202.132  1.00  0.00      A1    
ATOM   4949  HG2 GLU A 351      38.239 -41.124-203.445  1.00  0.00      A1    
ATOM   4950  CD  GLU A 351      39.439 -42.029-201.999  1.00  0.00      A1    
ATOM   4951  OE1 GLU A 351      40.540 -42.444-201.736  1.00  0.00      A1    
ATOM   4952  OE2 GLU A 351      38.408 -42.641-201.595  1.00  0.00      A1    
ATOM   4953  C   GLU A 351      38.833 -40.033-205.739  1.00  0.00      A1    
ATOM   4954  O   GLU A 351      37.765 -39.417-205.719  1.00  0.00      A1    
ATOM   4955  N   GLY A 352      38.988 -41.150-206.322  1.00  0.00      A1    
ATOM   4956  HN  GLY A 352      39.796 -41.712-206.165  1.00  0.00      A1    
ATOM   4957  CA  GLY A 352      37.901 -41.882-206.946  1.00  0.00      A1    
ATOM   4958  HA1 GLY A 352      37.995 -42.920-206.664  1.00  0.00      A1    
ATOM   4959  HA2 GLY A 352      36.965 -41.453-206.619  1.00  0.00      A1    
ATOM   4960  C   GLY A 352      37.957 -41.752-208.448  1.00  0.00      A1    
ATOM   4961  O   GLY A 352      37.005 -42.037-209.128  1.00  0.00      A1    
ATOM   4962  N   LEU A 353      39.033 -41.302-209.040  1.00  0.00      A1    
ATOM   4963  HN  LEU A 353      39.848 -40.994-208.556  1.00  0.00      A1    
ATOM   4964  CA  LEU A 353      39.082 -41.105-210.492  1.00  0.00      A1    
ATOM   4965  HA  LEU A 353      38.625 -41.976-210.937  1.00  0.00      A1    
ATOM   4966  CB  LEU A 353      38.544 -39.722-210.929  1.00  0.00      A1    
ATOM   4967  HB1 LEU A 353      37.506 -39.629-210.543  1.00  0.00      A1    
ATOM   4968  HB2 LEU A 353      39.200 -38.966-210.447  1.00  0.00      A1    
ATOM   4969  CG  LEU A 353      38.327 -39.353-212.471  1.00  0.00      A1    
ATOM   4970  HG  LEU A 353      39.336 -39.512-212.909  1.00  0.00      A1    
ATOM   4971  CD1 LEU A 353      37.339 -40.364-213.121  1.00  0.00      A1    
ATOM   4972 HD11 LEU A 353      37.186 -40.132-214.197  1.00  0.00      A1    
ATOM   4973 HD12 LEU A 353      37.681 -41.416-213.015  1.00  0.00      A1    
ATOM   4974 HD13 LEU A 353      36.347 -40.343-212.620  1.00  0.00      A1    
ATOM   4975  CD2 LEU A 353      37.992 -37.836-212.554  1.00  0.00      A1    
ATOM   4976 HD21 LEU A 353      37.880 -37.513-213.611  1.00  0.00      A1    
ATOM   4977 HD22 LEU A 353      37.042 -37.668-212.003  1.00  0.00      A1    
ATOM   4978 HD23 LEU A 353      38.755 -37.204-212.051  1.00  0.00      A1    
ATOM   4979  C   LEU A 353      40.581 -41.116-210.825  1.00  0.00      A1    
ATOM   4980  O   LEU A 353      41.375 -40.656-210.057  1.00  0.00      A1    
ATOM   4981  N   LYS A 354      41.056 -41.637-211.939  1.00  0.00      A1    
ATOM   4982  HN  LYS A 354      40.427 -42.075-212.577  1.00  0.00      A1    
ATOM   4983  CA  LYS A 354      42.473 -41.861-212.149  1.00  0.00      A1    
ATOM   4984  HA  LYS A 354      43.107 -41.220-211.554  1.00  0.00      A1    
ATOM   4985  CB  LYS A 354      42.839 -43.379-211.972  1.00  0.00      A1    
ATOM   4986  HB1 LYS A 354      43.912 -43.504-212.231  1.00  0.00      A1    
ATOM   4987  HB2 LYS A 354      42.641 -43.602-210.902  1.00  0.00      A1    
ATOM   4988  CG  LYS A 354      42.057 -44.450-212.767  1.00  0.00      A1    
ATOM   4989  HG1 LYS A 354      41.062 -44.382-212.277  1.00  0.00      A1    
ATOM   4990  HG2 LYS A 354      42.019 -44.137-213.832  1.00  0.00      A1    
ATOM   4991  CD  LYS A 354      42.548 -45.870-212.676  1.00  0.00      A1    
ATOM   4992  HD1 LYS A 354      43.656 -45.851-212.753  1.00  0.00      A1    
ATOM   4993  HD2 LYS A 354      42.344 -46.119-211.612  1.00  0.00      A1    
ATOM   4994  CE  LYS A 354      41.913 -46.952-213.489  1.00  0.00      A1    
ATOM   4995  HE1 LYS A 354      42.371 -47.958-213.376  1.00  0.00      A1    
ATOM   4996  HE2 LYS A 354      40.816 -47.030-213.331  1.00  0.00      A1    
ATOM   4997  NZ  LYS A 354      42.048 -46.572-214.904  1.00  0.00      A1    
ATOM   4998  HZ1 LYS A 354      43.032 -46.298-215.099  1.00  0.00      A1    
ATOM   4999  HZ2 LYS A 354      41.957 -47.476-215.411  1.00  0.00      A1    
ATOM   5000  HZ3 LYS A 354      41.362 -45.839-215.174  1.00  0.00      A1    
ATOM   5001  C   LYS A 354      42.878 -41.521-213.557  1.00  0.00      A1    
ATOM   5002  O   LYS A 354      42.001 -41.566-214.442  1.00  0.00      A1    
ATOM   5003  N   ALA A 355      44.113 -41.130-213.763  1.00  0.00      A1    
ATOM   5004  HN  ALA A 355      44.777 -41.132-213.019  1.00  0.00      A1    
ATOM   5005  CA  ALA A 355      44.551 -40.720-215.011  1.00  0.00      A1    
ATOM   5006  HA  ALA A 355      43.945 -39.871-215.291  1.00  0.00      A1    
ATOM   5007  CB  ALA A 355      46.010 -40.212-214.817  1.00  0.00      A1    
ATOM   5008  HB1 ALA A 355      46.677 -40.386-215.688  1.00  0.00      A1    
ATOM   5009  HB2 ALA A 355      46.025 -39.129-214.569  1.00  0.00      A1    
ATOM   5010  HB3 ALA A 355      46.602 -40.742-214.041  1.00  0.00      A1    
ATOM   5011  C   ALA A 355      44.617 -41.742-216.167  1.00  0.00      A1    
ATOM   5012  O   ALA A 355      44.909 -42.901-215.875  1.00  0.00      A1    
ATOM   5013  N   GLY A 356      44.404 -41.330-217.466  1.00  0.00      A1    
ATOM   5014  HN  GLY A 356      44.326 -40.372-217.730  1.00  0.00      A1    
ATOM   5015  CA  GLY A 356      44.492 -42.109-218.709  1.00  0.00      A1    
ATOM   5016  HA1 GLY A 356      45.125 -41.551-219.383  1.00  0.00      A1    
ATOM   5017  HA2 GLY A 356      44.891 -43.085-218.475  1.00  0.00      A1    
ATOM   5018  C   GLY A 356      43.130 -42.284-219.287  1.00  0.00      A1    
ATOM   5019  O   GLY A 356      42.979 -42.400-220.466  1.00  0.00      A1    
ATOM   5020  N   ASP A 357      42.139 -42.345-218.420  1.00  0.00      A1    
ATOM   5021  HN  ASP A 357      42.429 -42.284-217.468  1.00  0.00      A1    
ATOM   5022  CA  ASP A 357      40.743 -42.550-218.622  1.00  0.00      A1    
ATOM   5023  HA  ASP A 357      40.630 -43.420-219.252  1.00  0.00      A1    
ATOM   5024  CB  ASP A 357      40.024 -43.005-217.263  1.00  0.00      A1    
ATOM   5025  HB1 ASP A 357      40.273 -42.287-216.452  1.00  0.00      A1    
ATOM   5026  HB2 ASP A 357      38.923 -43.056-217.400  1.00  0.00      A1    
ATOM   5027  CG  ASP A 357      40.643 -44.307-216.694  1.00  0.00      A1    
ATOM   5028  OD1 ASP A 357      41.551 -44.886-217.332  1.00  0.00      A1    
ATOM   5029  OD2 ASP A 357      40.261 -44.689-215.581  1.00  0.00      A1    
ATOM   5030  C   ASP A 357      40.128 -41.278-219.200  1.00  0.00      A1    
ATOM   5031  O   ASP A 357      40.654 -40.144-219.170  1.00  0.00      A1    
ATOM   5032  N   ARG A 358      38.879 -41.481-219.668  1.00  0.00      A1    
ATOM   5033  HN  ARG A 358      38.348 -42.322-219.602  1.00  0.00      A1    
ATOM   5034  CA  ARG A 358      38.130 -40.446-220.315  1.00  0.00      A1    
ATOM   5035  HA  ARG A 358      38.680 -39.518-220.278  1.00  0.00      A1    
ATOM   5036  CB  ARG A 358      38.024 -40.868-221.834  1.00  0.00      A1    
ATOM   5037  HB1 ARG A 358      37.712 -41.921-221.668  1.00  0.00      A1    
ATOM   5038  HB2 ARG A 358      37.156 -40.308-222.242  1.00  0.00      A1    
ATOM   5039  CG  ARG A 358      39.300 -40.866-222.694  1.00  0.00      A1    
ATOM   5040  HG1 ARG A 358      39.677 -39.821-222.714  1.00  0.00      A1    
ATOM   5041  HG2 ARG A 358      40.122 -41.404-222.174  1.00  0.00      A1    
ATOM   5042  CD  ARG A 358      39.063 -41.356-224.125  1.00  0.00      A1    
ATOM   5043  HD1 ARG A 358      38.053 -40.998-224.418  1.00  0.00      A1    
ATOM   5044  HD2 ARG A 358      39.829 -40.960-224.826  1.00  0.00      A1    
ATOM   5045  NE  ARG A 358      39.181 -42.833-223.989  1.00  0.00      A1    
ATOM   5046  HE  ARG A 358      39.606 -43.252-223.187  1.00  0.00      A1    
ATOM   5047  CZ  ARG A 358      38.625 -43.599-224.877  1.00  0.00      A1    
ATOM   5048  NH1 ARG A 358      38.258 -43.271-226.095  1.00  0.00      A1    
ATOM   5049 HH11 ARG A 358      37.452 -43.783-226.393  1.00  0.00      A1    
ATOM   5050 HH12 ARG A 358      38.514 -42.414-226.542  1.00  0.00      A1    
ATOM   5051  NH2 ARG A 358      38.324 -44.825-224.508  1.00  0.00      A1    
ATOM   5052 HH21 ARG A 358      38.707 -45.144-223.641  1.00  0.00      A1    
ATOM   5053 HH22 ARG A 358      37.897 -45.474-225.138  1.00  0.00      A1    
ATOM   5054  C   ARG A 358      36.849 -40.013-219.693  1.00  0.00      A1    
ATOM   5055  O   ARG A 358      35.907 -40.802-219.679  1.00  0.00      A1    
ATOM   5056  N   VAL A 359      36.718 -38.816-219.184  1.00  0.00      A1    
ATOM   5057  HN  VAL A 359      37.309 -38.059-219.452  1.00  0.00      A1    
ATOM   5058  CA  VAL A 359      35.519 -38.450-218.535  1.00  0.00      A1    
ATOM   5059  HA  VAL A 359      34.958 -39.313-218.208  1.00  0.00      A1    
ATOM   5060  CB  VAL A 359      35.700 -37.875-217.111  1.00  0.00      A1    
ATOM   5061  HB  VAL A 359      35.868 -38.756-216.456  1.00  0.00      A1    
ATOM   5062  CG1 VAL A 359      36.939 -36.969-217.193  1.00  0.00      A1
[truncated: 495,493 more chars]
