# Supplementary material for: Conformational restriction shapes the inhibition of a multidrug efflux adaptor protein
Source: Nat Commun. 2023 Jul 18;14:3900. doi: 10.1038/s41467-023-39615-x (PMC10354078; doi:10.1038/s41467-023-39615-x)
Supplement: Supplementary file 5 — Supplementary Data 2 [file 41467_2023_39615_MOESM5_ESM.zip › SI-files/monomer-bound-end.pdb]

CRYST1  168.004  168.004  168.004  90.00  90.00  90.00 P 1           1
ATOM      1  N   PRO A  38      -3.977 -26.964  40.919  0.00  0.00      A1    
ATOM      2  HN1 PRO A  38      -4.911 -27.301  40.759  0.00  0.00      A1    
ATOM      3  HN2 PRO A  38      -3.921 -26.537  41.828  0.00  0.00      A1    
ATOM      4  CD  PRO A  38      -3.076 -28.159  40.748  0.00  0.00      A1    
ATOM      5  HD1 PRO A  38      -3.540 -29.042  40.259  0.00  0.00      A1    
ATOM      6  HD2 PRO A  38      -2.693 -28.605  41.691  0.00  0.00      A1    
ATOM      7  CA  PRO A  38      -3.680 -25.934  39.848  0.00  0.00      A1    
ATOM      8  HA  PRO A  38      -3.597 -25.012  40.404  0.00  0.00      A1    
ATOM      9  CB  PRO A  38      -2.467 -26.494  39.055  0.00  0.00      A1    
ATOM     10  HB1 PRO A  38      -1.730 -25.664  39.013  0.00  0.00      A1    
ATOM     11  HB2 PRO A  38      -2.675 -26.921  38.051  0.00  0.00      A1    
ATOM     12  CG  PRO A  38      -1.919 -27.686  39.926  0.00  0.00      A1    
ATOM     13  HG1 PRO A  38      -1.123 -27.323  40.610  0.00  0.00      A1    
ATOM     14  HG2 PRO A  38      -1.516 -28.507  39.295  0.00  0.00      A1    
ATOM     15  C   PRO A  38      -4.890 -25.729  39.010  0.00  0.00      A1    
ATOM     16  O   PRO A  38      -5.253 -26.623  38.263  0.00  0.00      A1    
ATOM     17  N   ALA A  39      -5.592 -24.558  39.020  0.00  0.00      A1    
ATOM     18  HN  ALA A  39      -5.445 -23.858  39.714  0.00  0.00      A1    
ATOM     19  CA  ALA A  39      -6.727 -24.296  38.185  0.00  0.00      A1    
ATOM     20  HA  ALA A  39      -7.434 -25.070  38.445  0.00  0.00      A1    
ATOM     21  CB  ALA A  39      -7.554 -23.109  38.610  0.00  0.00      A1    
ATOM     22  HB1 ALA A  39      -7.959 -23.288  39.629  0.00  0.00      A1    
ATOM     23  HB2 ALA A  39      -6.976 -22.162  38.545  0.00  0.00      A1    
ATOM     24  HB3 ALA A  39      -8.433 -22.893  37.966  0.00  0.00      A1    
ATOM     25  C   ALA A  39      -6.369 -24.053  36.679  0.00  0.00      A1    
ATOM     26  O   ALA A  39      -5.274 -23.589  36.270  0.00  0.00      A1    
ATOM     27  N   VAL A  40      -7.271 -24.426  35.779  0.00  0.00      A1    
ATOM     28  HN  VAL A  40      -8.190 -24.689  36.061  0.00  0.00      A1    
ATOM     29  CA  VAL A  40      -6.949 -24.775  34.384  0.00  0.00      A1    
ATOM     30  HA  VAL A  40      -5.996 -24.314  34.170  0.00  0.00      A1    
ATOM     31  CB  VAL A  40      -6.919 -26.325  34.089  0.00  0.00      A1    
ATOM     32  HB  VAL A  40      -6.759 -26.499  33.003  0.00  0.00      A1    
ATOM     33  CG1 VAL A  40      -5.927 -27.147  34.913  0.00  0.00      A1    
ATOM     34 HG11 VAL A  40      -6.224 -27.308  35.971  0.00  0.00      A1    
ATOM     35 HG12 VAL A  40      -5.886 -28.189  34.528  0.00  0.00      A1    
ATOM     36 HG13 VAL A  40      -4.909 -26.702  34.892  0.00  0.00      A1    
ATOM     37  CG2 VAL A  40      -8.331 -26.844  34.401  0.00  0.00      A1    
ATOM     38 HG21 VAL A  40      -8.402 -27.085  35.483  0.00  0.00      A1    
ATOM     39 HG22 VAL A  40      -9.212 -26.169  34.357  0.00  0.00      A1    
ATOM     40 HG23 VAL A  40      -8.562 -27.728  33.770  0.00  0.00      A1    
ATOM     41  C   VAL A  40      -7.959 -24.089  33.515  0.00  0.00      A1    
ATOM     42  O   VAL A  40      -8.946 -23.409  33.912  0.00  0.00      A1    
ATOM     43  N   GLY A  41      -7.811 -24.198  32.243  0.00  0.00      A1    
ATOM     44  HN  GLY A  41      -7.057 -24.773  31.937  0.00  0.00      A1    
ATOM     45  CA  GLY A  41      -8.597 -23.464  31.228  0.00  0.00      A1    
ATOM     46  HA1 GLY A  41      -7.876 -23.299  30.441  0.00  0.00      A1    
ATOM     47  HA2 GLY A  41      -9.151 -22.651  31.672  0.00  0.00      A1    
ATOM     48  C   GLY A  41      -9.581 -24.405  30.565  0.00  0.00      A1    
ATOM     49  O   GLY A  41      -9.141 -25.358  29.925  0.00  0.00      A1    
ATOM     50  N   VAL A  42     -10.935 -24.134  30.632  0.00  0.00      A1    
ATOM     51  HN  VAL A  42     -11.263 -23.313  31.094  0.00  0.00      A1    
ATOM     52  CA  VAL A  42     -11.868 -25.162  30.204  0.00  0.00      A1    
ATOM     53  HA  VAL A  42     -11.425 -25.889  29.539  0.00  0.00      A1    
ATOM     54  CB  VAL A  42     -12.732 -25.804  31.305  0.00  0.00      A1    
ATOM     55  HB  VAL A  42     -13.559 -25.095  31.525  0.00  0.00      A1    
ATOM     56  CG1 VAL A  42     -13.411 -27.265  30.949  0.00  0.00      A1    
ATOM     57 HG11 VAL A  42     -12.461 -27.782  30.692  0.00  0.00      A1    
ATOM     58 HG12 VAL A  42     -13.923 -27.745  31.810  0.00  0.00      A1    
ATOM     59 HG13 VAL A  42     -14.121 -27.168  30.100  0.00  0.00      A1    
ATOM     60  CG2 VAL A  42     -11.796 -25.998  32.578  0.00  0.00      A1    
ATOM     61 HG21 VAL A  42     -11.506 -25.139  33.221  0.00  0.00      A1    
ATOM     62 HG22 VAL A  42     -12.331 -26.662  33.290  0.00  0.00      A1    
ATOM     63 HG23 VAL A  42     -10.986 -26.703  32.294  0.00  0.00      A1    
ATOM     64  C   VAL A  42     -12.777 -24.561  29.195  0.00  0.00      A1    
ATOM     65  O   VAL A  42     -13.238 -23.405  29.334  0.00  0.00      A1    
ATOM     66  N   VAL A  43     -13.154 -25.291  28.166  0.00  0.00      A1    
ATOM     67  HN  VAL A  43     -12.802 -26.220  28.090  0.00  0.00      A1    
ATOM     68  CA  VAL A  43     -14.161 -24.857  27.223  0.00  0.00      A1    
ATOM     69  HA  VAL A  43     -14.548 -23.872  27.436  0.00  0.00      A1    
ATOM     70  CB  VAL A  43     -13.626 -24.784  25.847  0.00  0.00      A1    
ATOM     71  HB  VAL A  43     -12.569 -24.454  25.943  0.00  0.00      A1    
ATOM     72  CG1 VAL A  43     -13.661 -26.068  25.110  0.00  0.00      A1    
ATOM     73 HG11 VAL A  43     -14.716 -26.355  24.915  0.00  0.00      A1    
ATOM     74 HG12 VAL A  43     -13.177 -26.049  24.110  0.00  0.00      A1    
ATOM     75 HG13 VAL A  43     -13.251 -26.927  25.683  0.00  0.00      A1    
ATOM     76  CG2 VAL A  43     -14.257 -23.656  25.005  0.00  0.00      A1    
ATOM     77 HG21 VAL A  43     -15.363 -23.756  24.973  0.00  0.00      A1    
ATOM     78 HG22 VAL A  43     -14.075 -22.706  25.551  0.00  0.00      A1    
ATOM     79 HG23 VAL A  43     -13.819 -23.776  23.991  0.00  0.00      A1    
ATOM     80  C   VAL A  43     -15.251 -25.817  27.310  0.00  0.00      A1    
ATOM     81  O   VAL A  43     -15.066 -27.018  27.659  0.00  0.00      A1    
ATOM     82  N   THR A  44     -16.462 -25.352  27.086  0.00  0.00      A1    
ATOM     83  HN  THR A  44     -16.524 -24.357  27.064  0.00  0.00      A1    
ATOM     84  CA  THR A  44     -17.701 -26.137  27.000  0.00  0.00      A1    
ATOM     85  HA  THR A  44     -17.397 -27.092  27.401  0.00  0.00      A1    
ATOM     86  CB  THR A  44     -18.859 -25.604  27.728  0.00  0.00      A1    
ATOM     87  HB  THR A  44     -19.150 -24.577  27.421  0.00  0.00      A1    
ATOM     88  OG1 THR A  44     -18.497 -25.443  29.106  0.00  0.00      A1    
ATOM     89  HG1 THR A  44     -18.739 -24.571  29.428  0.00  0.00      A1    
ATOM     90  CG2 THR A  44     -20.184 -26.506  27.565  0.00  0.00      A1    
ATOM     91 HG21 THR A  44     -20.819 -26.235  28.435  0.00  0.00      A1    
ATOM     92 HG22 THR A  44     -20.706 -26.380  26.593  0.00  0.00      A1    
ATOM     93 HG23 THR A  44     -19.964 -27.592  27.643  0.00  0.00      A1    
ATOM     94  C   THR A  44     -18.004 -26.163  25.547  0.00  0.00      A1    
ATOM     95  O   THR A  44     -18.140 -25.119  24.913  0.00  0.00      A1    
ATOM     96  N   VAL A  45     -18.102 -27.379  24.972  0.00  0.00      A1    
ATOM     97  HN  VAL A  45     -18.086 -28.268  25.423  0.00  0.00      A1    
ATOM     98  CA  VAL A  45     -18.336 -27.446  23.521  0.00  0.00      A1    
ATOM     99  HA  VAL A  45     -17.753 -26.686  23.022  0.00  0.00      A1    
ATOM    100  CB  VAL A  45     -17.834 -28.707  22.850  0.00  0.00      A1    
ATOM    101  HB  VAL A  45     -18.025 -28.677  21.756  0.00  0.00      A1    
ATOM    102  CG1 VAL A  45     -16.281 -28.637  22.895  0.00  0.00      A1    
ATOM    103 HG11 VAL A  45     -15.875 -29.422  22.223  0.00  0.00      A1    
ATOM    104 HG12 VAL A  45     -15.877 -27.669  22.528  0.00  0.00      A1    
ATOM    105 HG13 VAL A  45     -15.890 -28.867  23.909  0.00  0.00      A1    
ATOM    106  CG2 VAL A  45     -18.410 -30.044  23.437  0.00  0.00      A1    
ATOM    107 HG21 VAL A  45     -19.511 -29.906  23.396  0.00  0.00      A1    
ATOM    108 HG22 VAL A  45     -18.041 -30.893  22.822  0.00  0.00      A1    
ATOM    109 HG23 VAL A  45     -18.055 -30.271  24.465  0.00  0.00      A1    
ATOM    110  C   VAL A  45     -19.761 -27.312  23.000  0.00  0.00      A1    
ATOM    111  O   VAL A  45     -20.744 -27.626  23.660  0.00  0.00      A1    
ATOM    112  N   LYS A  46     -19.935 -26.837  21.820  0.00  0.00      A1    
ATOM    113  HN  LYS A  46     -19.190 -26.543  21.226  0.00  0.00      A1    
ATOM    114  CA  LYS A  46     -21.179 -26.617  21.226  0.00  0.00      A1    
ATOM    115  HA  LYS A  46     -22.034 -27.145  21.623  0.00  0.00      A1    
ATOM    116  CB  LYS A  46     -21.575 -25.114  21.457  0.00  0.00      A1    
ATOM    117  HB1 LYS A  46     -22.411 -24.929  20.749  0.00  0.00      A1    
ATOM    118  HB2 LYS A  46     -21.717 -24.940  22.545  0.00  0.00      A1    
ATOM    119  CG  LYS A  46     -20.540 -24.072  21.119  0.00  0.00      A1    
ATOM    120  HG1 LYS A  46     -19.884 -23.895  21.998  0.00  0.00      A1    
ATOM    121  HG2 LYS A  46     -19.840 -24.292  20.285  0.00  0.00      A1    
ATOM    122  CD  LYS A  46     -21.209 -22.727  20.759  0.00  0.00      A1    
ATOM    123  HD1 LYS A  46     -21.742 -22.784  19.787  0.00  0.00      A1    
ATOM    124  HD2 LYS A  46     -21.962 -22.517  21.549  0.00  0.00      A1    
ATOM    125  CE  LYS A  46     -20.159 -21.666  20.676  0.00  0.00      A1    
ATOM    126  HE1 LYS A  46     -19.803 -21.483  21.713  0.00  0.00      A1    
ATOM    127  HE2 LYS A  46     -19.382 -22.116  20.022  0.00  0.00      A1    
ATOM    128  NZ  LYS A  46     -20.827 -20.440  20.168  0.00  0.00      A1    
ATOM    129  HZ1 LYS A  46     -20.915 -20.474  19.132  0.00  0.00      A1    
ATOM    130  HZ2 LYS A  46     -20.209 -19.615  20.306  0.00  0.00      A1    
ATOM    131  HZ3 LYS A  46     -21.761 -20.301  20.604  0.00  0.00      A1    
ATOM    132  C   LYS A  46     -21.175 -26.965  19.750  0.00  0.00      A1    
ATOM    133  O   LYS A  46     -20.110 -26.883  19.054  0.00  0.00      A1    
ATOM    134  N   THR A  47     -22.336 -27.369  19.166  0.00  0.00      A1    
ATOM    135  HN  THR A  47     -23.120 -27.589  19.742  0.00  0.00      A1    
ATOM    136  CA  THR A  47     -22.569 -27.400  17.745  0.00  0.00      A1    
ATOM    137  HA  THR A  47     -21.859 -28.005  17.201  0.00  0.00      A1    
ATOM    138  CB  THR A  47     -23.956 -27.928  17.342  0.00  0.00      A1    
ATOM    139  HB  THR A  47     -24.489 -27.211  16.682  0.00  0.00      A1    
ATOM    140  OG1 THR A  47     -24.734 -27.961  18.458  0.00  0.00      A1    
ATOM    141  HG1 THR A  47     -25.594 -28.324  18.235  0.00  0.00      A1    
ATOM    142  CG2 THR A  47     -23.933 -29.340  16.716  0.00  0.00      A1    
ATOM    143 HG21 THR A  47     -23.641 -30.017  17.548  0.00  0.00      A1    
ATOM    144 HG22 THR A  47     -24.928 -29.789  16.512  0.00  0.00      A1    
ATOM    145 HG23 THR A  47     -23.156 -29.245  15.928  0.00  0.00      A1    
ATOM    146  C   THR A  47     -22.382 -26.021  17.063  0.00  0.00      A1    
ATOM    147  O   THR A  47     -23.009 -25.030  17.525  0.00  0.00      A1    
ATOM    148  N   GLU A  48     -21.645 -25.912  15.961  0.00  0.00      A1    
ATOM    149  HN  GLU A  48     -21.103 -26.636  15.542  0.00  0.00      A1    
ATOM    150  CA  GLU A  48     -21.430 -24.730  15.103  0.00  0.00      A1    
ATOM    151  HA  GLU A  48     -22.343 -24.153  15.130  0.00  0.00      A1    
ATOM    152  CB  GLU A  48     -20.353 -23.905  15.738  0.00  0.00      A1    
ATOM    153  HB1 GLU A  48     -19.444 -24.484  16.007  0.00  0.00      A1    
ATOM    154  HB2 GLU A  48     -20.102 -23.089  15.027  0.00  0.00      A1    
ATOM    155  CG  GLU A  48     -20.805 -23.132  16.949  0.00  0.00      A1    
ATOM    156  HG1 GLU A  48     -21.747 -22.633  16.633  0.00  0.00      A1    
ATOM    157  HG2 GLU A  48     -20.966 -23.781  17.837  0.00  0.00      A1    
ATOM    158  CD  GLU A  48     -19.817 -22.076  17.235  0.00  0.00      A1    
ATOM    159  OE1 GLU A  48     -18.627 -22.333  17.006  0.00  0.00      A1    
ATOM    160  OE2 GLU A  48     -20.133 -20.904  17.647  0.00  0.00      A1    
ATOM    161  C   GLU A  48     -21.236 -25.174  13.701  0.00  0.00      A1    
ATOM    162  O   GLU A  48     -21.054 -26.371  13.495  0.00  0.00      A1    
ATOM    163  N   PRO A  49     -21.397 -24.351  12.686  0.00  0.00      A1    
ATOM    164  CD  PRO A  49     -21.939 -22.971  12.767  0.00  0.00      A1    
ATOM    165  HD1 PRO A  49     -21.228 -22.268  13.252  0.00  0.00      A1    
ATOM    166  HD2 PRO A  49     -22.845 -22.970  13.410  0.00  0.00      A1    
ATOM    167  CA  PRO A  49     -21.266 -24.611  11.276  0.00  0.00      A1    
ATOM    168  HA  PRO A  49     -21.997 -25.377  11.063  0.00  0.00      A1    
ATOM    169  CB  PRO A  49     -21.397 -23.299  10.527  0.00  0.00      A1    
ATOM    170  HB1 PRO A  49     -21.814 -23.463   9.510  0.00  0.00      A1    
ATOM    171  HB2 PRO A  49     -20.394 -22.823  10.537  0.00  0.00      A1    
ATOM    172  CG  PRO A  49     -22.399 -22.558  11.376  0.00  0.00      A1    
ATOM    173  HG1 PRO A  49     -23.459 -22.884  11.310  0.00  0.00      A1    
ATOM    174  HG2 PRO A  49     -22.187 -21.471  11.282  0.00  0.00      A1    
ATOM    175  C   PRO A  49     -19.900 -25.231  10.871  0.00  0.00      A1    
ATOM    176  O   PRO A  49     -18.914 -24.810  11.434  0.00  0.00      A1    
ATOM    177  N   LEU A  50     -19.884 -26.116   9.846  0.00  0.00      A1    
ATOM    178  HN  LEU A  50     -20.632 -26.361   9.235  0.00  0.00      A1    
ATOM    179  CA  LEU A  50     -18.560 -26.613   9.382  0.00  0.00      A1    
ATOM    180  HA  LEU A  50     -17.703 -26.382   9.998  0.00  0.00      A1    
ATOM    181  CB  LEU A  50     -18.652 -28.158   9.213  0.00  0.00      A1    
ATOM    182  HB1 LEU A  50     -19.138 -28.587  10.115  0.00  0.00      A1    
ATOM    183  HB2 LEU A  50     -19.385 -28.335   8.398  0.00  0.00      A1    
ATOM    184  CG  LEU A  50     -17.301 -28.864   8.794  0.00  0.00      A1    
ATOM    185  HG  LEU A  50     -16.977 -28.589   7.768  0.00  0.00      A1    
ATOM    186  CD1 LEU A  50     -16.172 -28.584   9.808  0.00  0.00      A1    
ATOM    187 HD11 LEU A  50     -16.571 -28.695  10.839  0.00  0.00      A1    
ATOM    188 HD12 LEU A  50     -15.344 -29.261   9.509  0.00  0.00      A1    
ATOM    189 HD13 LEU A  50     -15.810 -27.536   9.737  0.00  0.00      A1    
ATOM    190  CD2 LEU A  50     -17.465 -30.443   8.643  0.00  0.00      A1    
ATOM    191 HD21 LEU A  50     -16.538 -30.997   8.382  0.00  0.00      A1    
ATOM    192 HD22 LEU A  50     -17.819 -30.861   9.610  0.00  0.00      A1    
ATOM    193 HD23 LEU A  50     -18.193 -30.776   7.873  0.00  0.00      A1    
ATOM    194  C   LEU A  50     -18.241 -26.034   7.983  0.00  0.00      A1    
ATOM    195  O   LEU A  50     -19.071 -26.021   7.072  0.00  0.00      A1    
ATOM    196  N   GLN A  51     -17.023 -25.455   7.767  0.00  0.00      A1    
ATOM    197  HN  GLN A  51     -16.262 -25.468   8.411  0.00  0.00      A1    
ATOM    198  CA  GLN A  51     -16.718 -24.839   6.502  0.00  0.00      A1    
ATOM    199  HA  GLN A  51     -17.529 -24.790   5.791  0.00  0.00      A1    
ATOM    200  CB  GLN A  51     -16.236 -23.382   6.670  0.00  0.00      A1    
ATOM    201  HB1 GLN A  51     -15.464 -23.374   7.469  0.00  0.00      A1    
ATOM    202  HB2 GLN A  51     -15.601 -23.087   5.808  0.00  0.00      A1    
ATOM    203  CG  GLN A  51     -17.306 -22.250   6.869  0.00  0.00      A1    
ATOM    204  HG1 GLN A  51     -16.847 -21.313   7.249  0.00  0.00      A1    
ATOM    205  HG2 GLN A  51     -17.921 -21.984   5.983  0.00  0.00      A1    
ATOM    206  CD  GLN A  51     -18.297 -22.574   8.006  0.00  0.00      A1    
ATOM    207  OE1 GLN A  51     -19.493 -22.936   7.830  0.00  0.00      A1    
ATOM    208  NE2 GLN A  51     -17.767 -22.517   9.252  0.00  0.00      A1    
ATOM    209 HE21 GLN A  51     -18.321 -22.829  10.023  0.00  0.00      A1    
ATOM    210 HE22 GLN A  51     -16.770 -22.520   9.325  0.00  0.00      A1    
ATOM    211  C   GLN A  51     -15.646 -25.683   5.771  0.00  0.00      A1    
ATOM    212  O   GLN A  51     -14.572 -25.846   6.307  0.00  0.00      A1    
ATOM    213  N   ILE A  52     -15.900 -26.225   4.548  0.00  0.00      A1    
ATOM    214  HN  ILE A  52     -16.780 -25.972   4.155  0.00  0.00      A1    
ATOM    215  CA  ILE A  52     -14.819 -26.997   3.853  0.00  0.00      A1    
ATOM    216  HA  ILE A  52     -14.336 -27.625   4.588  0.00  0.00      A1    
ATOM    217  CB  ILE A  52     -15.390 -27.970   2.876  0.00  0.00      A1    
ATOM    218  HB  ILE A  52     -15.499 -27.443   1.904  0.00  0.00      A1    
ATOM    219  CG2 ILE A  52     -14.351 -29.111   2.624  0.00  0.00      A1    
ATOM    220 HG21 ILE A  52     -13.344 -28.728   2.356  0.00  0.00      A1    
ATOM    221 HG22 ILE A  52     -14.278 -29.776   3.511  0.00  0.00      A1    
ATOM    222 HG23 ILE A  52     -14.577 -29.715   1.719  0.00  0.00      A1    
ATOM    223  CG1 ILE A  52     -16.805 -28.513   3.215  0.00  0.00      A1    
ATOM    224 HG11 ILE A  52     -17.547 -27.708   3.405  0.00  0.00      A1    
ATOM    225 HG12 ILE A  52     -17.064 -29.312   2.487  0.00  0.00      A1    
ATOM    226  CD  ILE A  52     -16.887 -29.296   4.576  0.00  0.00      A1    
ATOM    227  HD1 ILE A  52     -16.078 -30.057   4.575  0.00  0.00      A1    
ATOM    228  HD2 ILE A  52     -16.652 -28.574   5.387  0.00  0.00      A1    
ATOM    229  HD3 ILE A  52     -17.833 -29.866   4.697  0.00  0.00      A1    
ATOM    230  C   ILE A  52     -13.817 -26.046   3.145  0.00  0.00      A1    
ATOM    231  O   ILE A  52     -14.219 -25.197   2.358  0.00  0.00      A1    
ATOM    232  N   THR A  53     -12.532 -26.343   3.305  0.00  0.00      A1    
ATOM    233  HN  THR A  53     -12.209 -27.060   3.919  0.00  0.00      A1    
ATOM    234  CA  THR A  53     -11.337 -25.720   2.733  0.00  0.00      A1    
ATOM    235  HA  THR A  53     -11.604 -24.727   2.401  0.00  0.00      A1    
ATOM    236  CB  THR A  53     -10.284 -25.614   3.810  0.00  0.00      A1    
ATOM    237  HB  THR A  53      -9.286 -25.383   3.381  0.00  0.00      A1    
ATOM    238  OG1 THR A  53     -10.285 -26.688   4.711  0.00  0.00      A1    
ATOM    239  HG1 THR A  53      -9.622 -27.272   4.335  0.00  0.00      A1    
ATOM    240  CG2 THR A  53     -10.794 -24.390   4.569  0.00  0.00      A1    
ATOM    241 HG21 THR A  53     -11.762 -24.451   5.112  0.00  0.00      A1    
ATOM    242 HG22 THR A  53     -10.144 -24.140   5.434  0.00  0.00      A1    
ATOM    243 HG23 THR A  53     -10.792 -23.466   3.952  0.00  0.00      A1    
ATOM    244  C   THR A  53     -10.732 -26.325   1.572  0.00  0.00      A1    
ATOM    245  O   THR A  53     -10.110 -27.313   1.742  0.00  0.00      A1    
ATOM    246  N   THR A  54     -10.843 -25.844   0.339  0.00  0.00      A1    
ATOM    247  HN  THR A  54     -11.525 -25.132   0.193  0.00  0.00      A1    
ATOM    248  CA  THR A  54      -9.986 -26.151  -0.804  0.00  0.00      A1    
ATOM    249  HA  THR A  54      -9.639 -27.174  -0.796  0.00  0.00      A1    
ATOM    250  CB  THR A  54     -10.761 -25.945  -2.141  0.00  0.00      A1    
ATOM    251  HB  THR A  54     -11.088 -24.886  -2.209  0.00  0.00      A1    
ATOM    252  OG1 THR A  54     -11.947 -26.787  -2.041  0.00  0.00      A1    
ATOM    253  HG1 THR A  54     -12.442 -26.593  -1.241  0.00  0.00      A1    
ATOM    254  CG2 THR A  54      -9.923 -26.505  -3.457  0.00  0.00      A1    
ATOM    255 HG21 THR A  54      -9.010 -25.881  -3.561  0.00  0.00      A1    
ATOM    256 HG22 THR A  54      -9.647 -27.545  -3.179  0.00  0.00      A1    
ATOM    257 HG23 THR A  54     -10.530 -26.480  -4.387  0.00  0.00      A1    
ATOM    258  C   THR A  54      -8.945 -25.114  -0.765  0.00  0.00      A1    
ATOM    259  O   THR A  54      -9.210 -23.915  -0.874  0.00  0.00      A1    
ATOM    260  N   GLU A  55      -7.765 -25.609  -0.561  0.00  0.00      A1    
ATOM    261  HN  GLU A  55      -7.673 -26.585  -0.382  0.00  0.00      A1    
ATOM    262  CA  GLU A  55      -6.578 -24.829  -0.490  0.00  0.00      A1    
ATOM    263  HA  GLU A  55      -6.727 -23.771  -0.333  0.00  0.00      A1    
ATOM    264  CB  GLU A  55      -5.756 -25.415   0.713  0.00  0.00      A1    
ATOM    265  HB1 GLU A  55      -6.393 -25.226   1.603  0.00  0.00      A1    
ATOM    266  HB2 GLU A  55      -5.686 -26.499   0.481  0.00  0.00      A1    
ATOM    267  CG  GLU A  55      -4.447 -24.778   0.919  0.00  0.00      A1    
ATOM    268  HG1 GLU A  55      -3.807 -24.758   0.011  0.00  0.00      A1    
ATOM    269  HG2 GLU A  55      -4.577 -23.696   1.136  0.00  0.00      A1    
ATOM    270  CD  GLU A  55      -3.674 -25.404   2.050  0.00  0.00      A1    
ATOM    271  OE1 GLU A  55      -3.074 -26.468   1.770  0.00  0.00      A1    
ATOM    272  OE2 GLU A  55      -3.612 -24.843   3.213  0.00  0.00      A1    
ATOM    273  C   GLU A  55      -5.775 -24.879  -1.733  0.00  0.00      A1    
ATOM    274  O   GLU A  55      -5.540 -25.973  -2.221  0.00  0.00      A1    
ATOM    275  N   LEU A  56      -5.429 -23.727  -2.271  0.00  0.00      A1    
ATOM    276  HN  LEU A  56      -5.533 -22.866  -1.779  0.00  0.00      A1    
ATOM    277  CA  LEU A  56      -4.862 -23.556  -3.592  0.00  0.00      A1    
ATOM    278  HA  LEU A  56      -4.863 -24.412  -4.250  0.00  0.00      A1    
ATOM    279  CB  LEU A  56      -5.866 -22.755  -4.447  0.00  0.00      A1    
ATOM    280  HB1 LEU A  56      -6.145 -21.897  -3.800  0.00  0.00      A1    
ATOM    281  HB2 LEU A  56      -5.381 -22.377  -5.373  0.00  0.00      A1    
ATOM    282  CG  LEU A  56      -7.123 -23.501  -4.968  0.00  0.00      A1    
ATOM    283  HG  LEU A  56      -7.697 -23.776  -4.057  0.00  0.00      A1    
ATOM    284  CD1 LEU A  56      -8.065 -22.555  -5.724  0.00  0.00      A1    
ATOM    285 HD11 LEU A  56      -7.986 -21.652  -5.082  0.00  0.00      A1    
ATOM    286 HD12 LEU A  56      -7.721 -22.227  -6.728  0.00  0.00      A1    
ATOM    287 HD13 LEU A  56      -9.077 -22.964  -5.934  0.00  0.00      A1    
ATOM    288  CD2 LEU A  56      -6.916 -24.728  -5.835  0.00  0.00      A1    
ATOM    289 HD21 LEU A  56      -6.511 -25.509  -5.157  0.00  0.00      A1    
ATOM    290 HD22 LEU A  56      -7.776 -25.291  -6.258  0.00  0.00      A1    
ATOM    291 HD23 LEU A  56      -6.190 -24.610  -6.667  0.00  0.00      A1    
ATOM    292  C   LEU A  56      -3.499 -22.891  -3.458  0.00  0.00      A1    
ATOM    293  O   LEU A  56      -3.372 -21.763  -2.996  0.00  0.00      A1    
ATOM    294  N   PRO A  57      -2.427 -23.562  -3.744  0.00  0.00      A1    
ATOM    295  CD  PRO A  57      -2.343 -25.043  -3.693  0.00  0.00      A1    
ATOM    296  HD1 PRO A  57      -2.392 -25.365  -4.755  0.00  0.00      A1    
ATOM    297  HD2 PRO A  57      -3.122 -25.476  -3.029  0.00  0.00      A1    
ATOM    298  CA  PRO A  57      -1.114 -23.014  -3.781  0.00  0.00      A1    
ATOM    299  HA  PRO A  57      -1.041 -22.352  -2.932  0.00  0.00      A1    
ATOM    300  CB  PRO A  57      -0.125 -24.158  -3.654  0.00  0.00      A1    
ATOM    301  HB1 PRO A  57       0.768 -23.935  -3.033  0.00  0.00      A1    
ATOM    302  HB2 PRO A  57       0.308 -24.444  -4.636  0.00  0.00      A1    
ATOM    303  CG  PRO A  57      -0.994 -25.251  -3.093  0.00  0.00      A1    
ATOM    304  HG1 PRO A  57      -1.080 -25.280  -1.986  0.00  0.00      A1    
ATOM    305  HG2 PRO A  57      -0.695 -26.249  -3.479  0.00  0.00      A1    
ATOM    306  C   PRO A  57      -0.828 -22.086  -5.035  0.00  0.00      A1    
ATOM    307  O   PRO A  57      -1.449 -22.278  -6.114  0.00  0.00      A1    
ATOM    308  N   GLY A  58       0.040 -21.084  -4.868  0.00  0.00      A1    
ATOM    309  HN  GLY A  58       0.448 -20.946  -3.969  0.00  0.00      A1    
ATOM    310  CA  GLY A  58       0.345 -20.114  -5.858  0.00  0.00      A1    
ATOM    311  HA1 GLY A  58      -0.544 -19.501  -5.872  0.00  0.00      A1    
ATOM    312  HA2 GLY A  58       0.653 -20.564  -6.791  0.00  0.00      A1    
ATOM    313  C   GLY A  58       1.440 -19.214  -5.354  0.00  0.00      A1    
ATOM    314  O   GLY A  58       2.177 -19.591  -4.503  0.00  0.00      A1    
ATOM    315  N   ARG A  59       1.536 -17.947  -5.764  0.00  0.00      A1    
ATOM    316  HN  ARG A  59       0.850 -17.502  -6.334  0.00  0.00      A1    
ATOM    317  CA  ARG A  59       2.656 -17.056  -5.512  0.00  0.00      A1    
ATOM    318  HA  ARG A  59       3.064 -17.392  -4.570  0.00  0.00      A1    
ATOM    319  CB  ARG A  59       3.850 -17.085  -6.554  0.00  0.00      A1    
ATOM    320  HB1 ARG A  59       3.387 -16.747  -7.505  0.00  0.00      A1    
ATOM    321  HB2 ARG A  59       4.604 -16.307  -6.308  0.00  0.00      A1    
ATOM    322  CG  ARG A  59       4.693 -18.395  -6.580  0.00  0.00      A1    
ATOM    323  HG1 ARG A  59       5.196 -18.483  -5.593  0.00  0.00      A1    
ATOM    324  HG2 ARG A  59       3.995 -19.258  -6.643  0.00  0.00      A1    
ATOM    325  CD  ARG A  59       5.750 -18.442  -7.754  0.00  0.00      A1    
ATOM    326  HD1 ARG A  59       6.446 -17.577  -7.720  0.00  0.00      A1    
ATOM    327  HD2 ARG A  59       6.343 -19.381  -7.726  0.00  0.00      A1    
ATOM    328  NE  ARG A  59       4.922 -18.383  -9.025  0.00  0.00      A1    
ATOM    329  HE  ARG A  59       4.020 -17.953  -8.986  0.00  0.00      A1    
ATOM    330  CZ  ARG A  59       5.201 -18.889 -10.215  0.00  0.00      A1    
ATOM    331  NH1 ARG A  59       6.235 -19.620 -10.588  0.00  0.00      A1    
ATOM    332 HH11 ARG A  59       6.214 -20.176 -11.418  0.00  0.00      A1    
ATOM    333 HH12 ARG A  59       6.800 -20.071  -9.897  0.00  0.00      A1    
ATOM    334  NH2 ARG A  59       4.259 -18.789 -11.111  0.00  0.00      A1    
ATOM    335 HH21 ARG A  59       3.595 -18.129 -10.758  0.00  0.00      A1    
ATOM    336 HH22 ARG A  59       4.292 -19.192 -12.025  0.00  0.00      A1    
ATOM    337  C   ARG A  59       2.272 -15.590  -5.273  0.00  0.00      A1    
ATOM    338  O   ARG A  59       1.265 -15.008  -5.692  0.00  0.00      A1    
ATOM    339  N   THR A  60       3.210 -14.920  -4.653  0.00  0.00      A1    
ATOM    340  HN  THR A  60       4.072 -15.372  -4.440  0.00  0.00      A1    
ATOM    341  CA  THR A  60       2.951 -13.587  -4.202  0.00  0.00      A1    
ATOM    342  HA  THR A  60       1.944 -13.315  -3.925  0.00  0.00      A1    
ATOM    343  CB  THR A  60       3.543 -13.285  -2.809  0.00  0.00      A1    
ATOM    344  HB  THR A  60       3.369 -12.259  -2.418  0.00  0.00      A1    
ATOM    345  OG1 THR A  60       4.921 -13.538  -2.903  0.00  0.00      A1    
ATOM    346  HG1 THR A  60       5.200 -13.274  -2.023  0.00  0.00      A1    
ATOM    347  CG2 THR A  60       2.939 -14.224  -1.757  0.00  0.00      A1    
ATOM    348 HG21 THR A  60       1.866 -13.979  -1.604  0.00  0.00      A1    
ATOM    349 HG22 THR A  60       2.936 -15.280  -2.099  0.00  0.00      A1    
ATOM    350 HG23 THR A  60       3.377 -14.190  -0.736  0.00  0.00      A1    
ATOM    351  C   THR A  60       3.545 -12.507  -5.248  0.00  0.00      A1    
ATOM    352  O   THR A  60       4.609 -12.672  -5.837  0.00  0.00      A1    
ATOM    353  N   SER A  61       2.902 -11.278  -5.332  0.00  0.00      A1    
ATOM    354  HN  SER A  61       2.042 -11.061  -4.876  0.00  0.00      A1    
ATOM    355  CA  SER A  61       3.555 -10.171  -5.952  0.00  0.00      A1    
ATOM    356  HA  SER A  61       4.516 -10.155  -5.460  0.00  0.00      A1    
ATOM    357  CB  SER A  61       3.650 -10.298  -7.510  0.00  0.00      A1    
ATOM    358  HB1 SER A  61       4.058  -9.420  -8.056  0.00  0.00      A1    
ATOM    359  HB2 SER A  61       4.326 -11.131  -7.800  0.00  0.00      A1    
ATOM    360  OG  SER A  61       2.369 -10.463  -7.979  0.00  0.00      A1    
ATOM    361  HG1 SER A  61       1.872 -11.151  -7.532  0.00  0.00      A1    
ATOM    362  C   SER A  61       2.842  -8.888  -5.619  0.00  0.00      A1    
ATOM    363  O   SER A  61       1.619  -8.951  -5.339  0.00  0.00      A1    
ATOM    364  N   ALA A  62       3.591  -7.704  -5.469  0.00  0.00      A1    
ATOM    365  HN  ALA A  62       4.530  -7.599  -5.786  0.00  0.00      A1    
ATOM    366  CA  ALA A  62       3.175  -6.446  -5.019  0.00  0.00      A1    
ATOM    367  HA  ALA A  62       2.902  -6.504  -3.976  0.00  0.00      A1    
ATOM    368  CB  ALA A  62       4.363  -5.567  -5.074  0.00  0.00      A1    
ATOM    369  HB1 ALA A  62       4.234  -4.593  -4.556  0.00  0.00      A1    
ATOM    370  HB2 ALA A  62       5.195  -6.051  -4.519  0.00  0.00      A1    
ATOM    371  HB3 ALA A  62       4.792  -5.343  -6.074  0.00  0.00      A1    
ATOM    372  C   ALA A  62       1.958  -5.826  -5.785  0.00  0.00      A1    
ATOM    373  O   ALA A  62       1.821  -6.064  -7.002  0.00  0.00      A1    
ATOM    374  N   TYR A  63       1.202  -4.926  -5.135  0.00  0.00      A1    
ATOM    375  HN  TYR A  63       1.380  -4.766  -4.167  0.00  0.00      A1    
ATOM    376  CA  TYR A  63       0.081  -4.174  -5.617  0.00  0.00      A1    
ATOM    377  HA  TYR A  63      -0.597  -4.950  -5.940  0.00  0.00      A1    
ATOM    378  CB  TYR A  63      -0.532  -3.304  -4.515  0.00  0.00      A1    
ATOM    379  HB1 TYR A  63      -0.852  -3.943  -3.664  0.00  0.00      A1    
ATOM    380  HB2 TYR A  63       0.202  -2.598  -4.072  0.00  0.00      A1    
ATOM    381  CG  TYR A  63      -1.761  -2.550  -4.977  0.00  0.00      A1    
ATOM    382  CD1 TYR A  63      -2.899  -3.218  -5.471  0.00  0.00      A1    
ATOM    383  HD1 TYR A  63      -2.922  -4.296  -5.529  0.00  0.00      A1    
ATOM    384  CE1 TYR A  63      -4.052  -2.478  -5.939  0.00  0.00      A1    
ATOM    385  HE1 TYR A  63      -4.908  -3.040  -6.284  0.00  0.00      A1    
ATOM    386  CZ  TYR A  63      -3.950  -1.098  -6.039  0.00  0.00      A1    
ATOM    387  OH  TYR A  63      -5.053  -0.418  -6.534  0.00  0.00      A1    
ATOM    388  HH  TYR A  63      -5.627  -0.984  -7.054  0.00  0.00      A1    
ATOM    389  CD2 TYR A  63      -1.771  -1.170  -4.918  0.00  0.00      A1    
ATOM    390  HD2 TYR A  63      -0.981  -0.586  -4.469  0.00  0.00      A1    
ATOM    391  CE2 TYR A  63      -2.781  -0.436  -5.468  0.00  0.00      A1    
ATOM    392  HE2 TYR A  63      -2.797   0.614  -5.215  0.00  0.00      A1    
ATOM    393  C   TYR A  63       0.493  -3.258  -6.847  0.00  0.00      A1    
ATOM    394  O   TYR A  63      -0.201  -3.212  -7.908  0.00  0.00      A1    
ATOM    395  N   ARG A  64       1.571  -2.532  -6.619  0.00  0.00      A1    
ATOM    396  HN  ARG A  64       1.890  -2.446  -5.679  0.00  0.00      A1    
ATOM    397  CA  ARG A  64       2.151  -1.546  -7.509  0.00  0.00      A1    
ATOM    398  HA  ARG A  64       1.957  -1.861  -8.523  0.00  0.00      A1    
ATOM    399  CB  ARG A  64       1.395  -0.231  -7.595  0.00  0.00      A1    
ATOM    400  HB1 ARG A  64       1.881   0.613  -8.130  0.00  0.00      A1    
ATOM    401  HB2 ARG A  64       0.502  -0.473  -8.210  0.00  0.00      A1    
ATOM    402  CG  ARG A  64       1.140   0.530  -6.232  0.00  0.00      A1    
ATOM    403  HG1 ARG A  64       0.660  -0.159  -5.505  0.00  0.00      A1    
ATOM    404  HG2 ARG A  64       2.163   0.733  -5.849  0.00  0.00      A1    
ATOM    405  CD  ARG A  64       0.396   1.878  -6.592  0.00  0.00      A1    
ATOM    406  HD1 ARG A  64       1.153   2.585  -6.994  0.00  0.00      A1    
ATOM    407  HD2 ARG A  64      -0.400   1.614  -7.321  0.00  0.00      A1    
ATOM    408  NE  ARG A  64      -0.401   2.403  -5.424  0.00  0.00      A1    
ATOM    409  HE  ARG A  64      -0.337   1.939  -4.540  0.00  0.00      A1    
ATOM    410  CZ  ARG A  64      -0.883   3.615  -5.389  0.00  0.00      A1    
ATOM    411  NH1 ARG A  64      -0.826   4.366  -6.438  0.00  0.00      A1    
ATOM    412 HH11 ARG A  64      -0.376   3.987  -7.246  0.00  0.00      A1    
ATOM    413 HH12 ARG A  64      -1.101   5.326  -6.377  0.00  0.00      A1    
ATOM    414  NH2 ARG A  64      -1.279   4.176  -4.241  0.00  0.00      A1    
ATOM    415 HH21 ARG A  64      -1.794   3.597  -3.610  0.00  0.00      A1    
ATOM    416 HH22 ARG A  64      -1.454   5.161  -4.231  0.00  0.00      A1    
ATOM    417  C   ARG A  64       3.581  -1.358  -7.355  0.00  0.00      A1    
ATOM    418  O   ARG A  64       4.144  -1.300  -6.238  0.00  0.00      A1    
ATOM    419  N   ILE A  65       4.217  -1.145  -8.526  0.00  0.00      A1    
ATOM    420  HN  ILE A  65       3.645  -1.131  -9.343  0.00  0.00      A1    
ATOM    421  CA  ILE A  65       5.607  -0.816  -8.755  0.00  0.00      A1    
ATOM    422  HA  ILE A  65       6.111  -0.606  -7.823  0.00  0.00      A1    
ATOM    423  CB  ILE A  65       6.417  -1.909  -9.465  0.00  0.00      A1    
ATOM    424  HB  ILE A  65       6.002  -2.241 -10.440  0.00  0.00      A1    
ATOM    425  CG2 ILE A  65       7.880  -1.434  -9.668  0.00  0.00      A1    
ATOM    426 HG21 ILE A  65       7.778  -0.595 -10.390  0.00  0.00      A1    
ATOM    427 HG22 ILE A  65       8.339  -0.977  -8.765  0.00  0.00      A1    
ATOM    428 HG23 ILE A  65       8.437  -2.342  -9.983  0.00  0.00      A1    
ATOM    429  CG1 ILE A  65       6.447  -3.175  -8.545  0.00  0.00      A1    
ATOM    430 HG11 ILE A  65       7.073  -3.015  -7.642  0.00  0.00      A1    
ATOM    431 HG12 ILE A  65       5.380  -3.301  -8.261  0.00  0.00      A1    
ATOM    432  CD  ILE A  65       7.059  -4.432  -9.174  0.00  0.00      A1    
ATOM    433  HD1 ILE A  65       7.070  -5.328  -8.517  0.00  0.00      A1    
ATOM    434  HD2 ILE A  65       6.494  -4.718 -10.086  0.00  0.00      A1    
ATOM    435  HD3 ILE A  65       8.155  -4.294  -9.292  0.00  0.00      A1    
ATOM    436  C   ILE A  65       5.568   0.425  -9.597  0.00  0.00      A1    
ATOM    437  O   ILE A  65       4.754   0.672 -10.490  0.00  0.00      A1    
ATOM    438  N   ALA A  66       6.430   1.335  -9.151  0.00  0.00      A1    
ATOM    439  HN  ALA A  66       6.951   1.089  -8.338  0.00  0.00      A1    
ATOM    440  CA  ALA A  66       6.482   2.678  -9.679  0.00  0.00      A1    
ATOM    441  HA  ALA A  66       6.045   2.738 -10.665  0.00  0.00      A1    
ATOM    442  CB  ALA A  66       5.658   3.590  -8.837  0.00  0.00      A1    
ATOM    443  HB1 ALA A  66       6.143   3.799  -7.860  0.00  0.00      A1    
ATOM    444  HB2 ALA A  66       5.464   4.424  -9.545  0.00  0.00      A1    
ATOM    445  HB3 ALA A  66       4.643   3.168  -8.675  0.00  0.00      A1    
ATOM    446  C   ALA A  66       7.836   3.214  -9.940  0.00  0.00      A1    
ATOM    447  O   ALA A  66       8.659   3.061  -9.042  0.00  0.00      A1    
ATOM    448  N   GLU A  67       8.141   3.747 -11.119  0.00  0.00      A1    
ATOM    449  HN  GLU A  67       7.362   3.857 -11.732  0.00  0.00      A1    
ATOM    450  CA  GLU A  67       9.381   4.295 -11.610  0.00  0.00      A1    
ATOM    451  HA  GLU A  67      10.133   3.716 -11.094  0.00  0.00      A1    
ATOM    452  CB  GLU A  67       9.361   4.177 -13.140  0.00  0.00      A1    
ATOM    453  HB1 GLU A  67       8.385   4.538 -13.529  0.00  0.00      A1    
ATOM    454  HB2 GLU A  67      10.183   4.785 -13.573  0.00  0.00      A1    
ATOM    455  CG  GLU A  67       9.636   2.698 -13.603  0.00  0.00      A1    
ATOM    456  HG1 GLU A  67      10.684   2.357 -13.462  0.00  0.00      A1    
ATOM    457  HG2 GLU A  67       8.944   2.010 -13.072  0.00  0.00      A1    
ATOM    458  CD  GLU A  67       9.369   2.567 -15.092  0.00  0.00      A1    
ATOM    459  OE1 GLU A  67      10.266   2.090 -15.828  0.00  0.00      A1    
ATOM    460  OE2 GLU A  67       8.288   2.927 -15.644  0.00  0.00      A1    
ATOM    461  C   GLU A  67       9.600   5.771 -11.375  0.00  0.00      A1    
ATOM    462  O   GLU A  67       8.771   6.651 -11.450  0.00  0.00      A1    
ATOM    463  N   VAL A  68      10.793   6.066 -10.846  0.00  0.00      A1    
ATOM    464  HN  VAL A  68      11.409   5.282 -10.825  0.00  0.00      A1    
ATOM    465  CA  VAL A  68      11.217   7.361 -10.360  0.00  0.00      A1    
ATOM    466  HA  VAL A  68      10.372   7.919  -9.984  0.00  0.00      A1    
ATOM    467  CB  VAL A  68      12.157   7.142  -9.132  0.00  0.00      A1    
ATOM    468  HB  VAL A  68      13.099   6.608  -9.382  0.00  0.00      A1    
ATOM    469  CG1 VAL A  68      12.701   8.513  -8.486  0.00  0.00      A1    
ATOM    470 HG11 VAL A  68      13.392   9.076  -9.150  0.00  0.00      A1    
ATOM    471 HG12 VAL A  68      11.859   9.165  -8.170  0.00  0.00      A1    
ATOM    472 HG13 VAL A  68      13.256   8.239  -7.563  0.00  0.00      A1    
ATOM    473  CG2 VAL A  68      11.368   6.381  -8.060  0.00  0.00      A1    
ATOM    474 HG21 VAL A  68      10.438   6.989  -8.025  0.00  0.00      A1    
ATOM    475 HG22 VAL A  68      11.107   5.331  -8.310  0.00  0.00      A1    
ATOM    476 HG23 VAL A  68      11.823   6.429  -7.048  0.00  0.00      A1    
ATOM    477  C   VAL A  68      11.940   8.041 -11.490  0.00  0.00      A1    
ATOM    478  O   VAL A  68      12.936   7.503 -11.881  0.00  0.00      A1    
ATOM    479  N   ARG A  69      11.525   9.199 -11.951  0.00  0.00      A1    
ATOM    480  HN  ARG A  69      10.777   9.642 -11.462  0.00  0.00      A1    
ATOM    481  CA  ARG A  69      12.075   9.840 -13.108  0.00  0.00      A1    
ATOM    482  HA  ARG A  69      13.088   9.476 -13.205  0.00  0.00      A1    
ATOM    483  CB  ARG A  69      11.107   9.740 -14.254  0.00  0.00      A1    
ATOM    484  HB1 ARG A  69      10.060   9.981 -13.969  0.00  0.00      A1    
ATOM    485  HB2 ARG A  69      11.345  10.462 -15.063  0.00  0.00      A1    
ATOM    486  CG  ARG A  69      11.171   8.274 -14.918  0.00  0.00      A1    
ATOM    487  HG1 ARG A  69      12.222   7.916 -14.874  0.00  0.00      A1    
ATOM    488  HG2 ARG A  69      10.498   7.611 -14.333  0.00  0.00      A1    
ATOM    489  CD  ARG A  69      10.682   8.361 -16.347  0.00  0.00      A1    
ATOM    490  HD1 ARG A  69       9.702   8.861 -16.499  0.00  0.00      A1    
ATOM    491  HD2 ARG A  69      11.431   8.900 -16.966  0.00  0.00      A1    
ATOM    492  NE  ARG A  69      10.593   6.961 -16.893  0.00  0.00      A1    
ATOM    493  HE  ARG A  69      11.445   6.651 -17.315  0.00  0.00      A1    
ATOM    494  CZ  ARG A  69       9.650   6.105 -16.660  0.00  0.00      A1    
ATOM    495  NH1 ARG A  69       8.662   6.454 -15.916  0.00  0.00      A1    
ATOM    496 HH11 ARG A  69       8.513   7.396 -15.615  0.00  0.00      A1    
ATOM    497 HH12 ARG A  69       7.778   5.986 -15.907  0.00  0.00      A1    
ATOM    498  NH2 ARG A  69       9.707   4.890 -17.099  0.00  0.00      A1    
ATOM    499 HH21 ARG A  69       9.258   4.188 -16.545  0.00  0.00      A1    
ATOM    500 HH22 ARG A  69      10.413   4.468 -17.667  0.00  0.00      A1    
ATOM    501  C   ARG A  69      12.286  11.355 -12.763  0.00  0.00      A1    
ATOM    502  O   ARG A  69      11.454  11.920 -12.008  0.00  0.00      A1    
ATOM    503  N   PRO A  70      13.320  12.125 -13.299  0.00  0.00      A1    
ATOM    504  CD  PRO A  70      14.513  11.603 -13.900  0.00  0.00      A1    
ATOM    505  HD1 PRO A  70      14.305  11.488 -14.985  0.00  0.00      A1    
ATOM    506  HD2 PRO A  70      14.826  10.615 -13.500  0.00  0.00      A1    
ATOM    507  CA  PRO A  70      13.284  13.609 -13.383  0.00  0.00      A1    
ATOM    508  HA  PRO A  70      13.333  13.985 -12.372  0.00  0.00      A1    
ATOM    509  CB  PRO A  70      14.495  13.993 -14.206  0.00  0.00      A1    
ATOM    510  HB1 PRO A  70      14.898  14.994 -13.941  0.00  0.00      A1    
ATOM    511  HB2 PRO A  70      14.269  14.083 -15.290  0.00  0.00      A1    
ATOM    512  CG  PRO A  70      15.476  12.774 -13.974  0.00  0.00      A1    
ATOM    513  HG1 PRO A  70      16.024  12.927 -13.019  0.00  0.00      A1    
ATOM    514  HG2 PRO A  70      16.216  12.775 -14.803  0.00  0.00      A1    
ATOM    515  C   PRO A  70      12.055  14.281 -13.858  0.00  0.00      A1    
ATOM    516  O   PRO A  70      11.334  13.733 -14.688  0.00  0.00      A1    
ATOM    517  N   GLN A  71      11.846  15.524 -13.453  0.00  0.00      A1    
ATOM    518  HN  GLN A  71      12.423  15.994 -12.790  0.00  0.00      A1    
ATOM    519  CA  GLN A  71      10.729  16.303 -14.025  0.00  0.00      A1    
ATOM    520  HA  GLN A  71       9.979  15.752 -14.573  0.00  0.00      A1    
ATOM    521  CB  GLN A  71      10.007  16.990 -12.858  0.00  0.00      A1    
ATOM    522  HB1 GLN A  71      10.510  17.932 -12.553  0.00  0.00      A1    
ATOM    523  HB2 GLN A  71       9.045  17.424 -13.204  0.00  0.00      A1    
ATOM    524  CG  GLN A  71       9.805  16.042 -11.689  0.00  0.00      A1    
ATOM    525  HG1 GLN A  71       9.562  15.009 -12.016  0.00  0.00      A1    
ATOM    526  HG2 GLN A  71      10.767  15.911 -11.148  0.00  0.00      A1    
ATOM    527  CD  GLN A  71       8.772  16.508 -10.641  0.00  0.00      A1    
ATOM    528  OE1 GLN A  71       7.588  16.215 -10.867  0.00  0.00      A1    
ATOM    529  NE2 GLN A  71       9.115  17.171  -9.544  0.00  0.00      A1    
ATOM    530 HE21 GLN A  71       8.360  17.192  -8.888  0.00  0.00      A1    
ATOM    531 HE22 GLN A  71      10.094  17.240  -9.355  0.00  0.00      A1    
ATOM    532  C   GLN A  71      11.237  17.393 -14.984  0.00  0.00      A1    
ATOM    533  O   GLN A  71      10.429  17.832 -15.779  0.00  0.00      A1    
ATOM    534  N   VAL A  72      12.559  17.665 -15.090  0.00  0.00      A1    
ATOM    535  HN  VAL A  72      13.203  17.191 -14.495  0.00  0.00      A1    
ATOM    536  CA  VAL A  72      13.124  18.796 -15.866  0.00  0.00      A1    
ATOM    537  HA  VAL A  72      12.617  18.906 -16.814  0.00  0.00      A1    
ATOM    538  CB  VAL A  72      13.087  20.149 -15.154  0.00  0.00      A1    
ATOM    539  HB  VAL A  72      13.472  20.970 -15.796  0.00  0.00      A1    
ATOM    540  CG1 VAL A  72      11.619  20.559 -15.043  0.00  0.00      A1    
ATOM    541 HG11 VAL A  72      11.094  20.022 -14.224  0.00  0.00      A1    
ATOM    542 HG12 VAL A  72      11.719  21.647 -14.843  0.00  0.00      A1    
ATOM    543 HG13 VAL A  72      11.071  20.579 -16.009  0.00  0.00      A1    
ATOM    544  CG2 VAL A  72      13.836  20.053 -13.842  0.00  0.00      A1    
ATOM    545 HG21 VAL A  72      13.585  19.162 -13.228  0.00  0.00      A1    
ATOM    546 HG22 VAL A  72      14.930  20.071 -14.030  0.00  0.00      A1    
ATOM    547 HG23 VAL A  72      13.498  20.953 -13.286  0.00  0.00      A1    
ATOM    548  C   VAL A  72      14.462  18.210 -16.173  0.00  0.00      A1    
ATOM    549  O   VAL A  72      14.909  17.175 -15.700  0.00  0.00      A1    
ATOM    550  N   SER A  73      15.166  18.773 -17.181  0.00  0.00      A1    
ATOM    551  HN  SER A  73      14.835  19.565 -17.690  0.00  0.00      A1    
ATOM    552  CA  SER A  73      16.481  18.353 -17.491  0.00  0.00      A1    
ATOM    553  HA  SER A  73      16.794  17.356 -17.215  0.00  0.00      A1    
ATOM    554  CB  SER A  73      16.661  18.197 -19.010  0.00  0.00      A1    
ATOM    555  HB1 SER A  73      16.224  17.253 -19.401  0.00  0.00      A1    
ATOM    556  HB2 SER A  73      16.412  19.067 -19.653  0.00  0.00      A1    
ATOM    557  OG  SER A  73      18.039  17.956 -19.505  0.00  0.00      A1    
ATOM    558  HG1 SER A  73      18.327  17.171 -19.034  0.00  0.00      A1    
ATOM    559  C   SER A  73      17.549  19.307 -16.946  0.00  0.00      A1    
ATOM    560  O   SER A  73      17.230  20.479 -16.769  0.00  0.00      A1    
ATOM    561  N   GLY A  74      18.780  18.769 -16.763  0.00  0.00      A1    
ATOM    562  HN  GLY A  74      19.095  17.843 -16.953  0.00  0.00      A1    
ATOM    563  CA  GLY A  74      19.904  19.557 -16.339  0.00  0.00      A1    
ATOM    564  HA1 GLY A  74      19.513  20.279 -15.637  0.00  0.00      A1    
ATOM    565  HA2 GLY A  74      20.435  19.927 -17.204  0.00  0.00      A1    
ATOM    566  C   GLY A  74      20.898  18.578 -15.682  0.00  0.00      A1    
ATOM    567  O   GLY A  74      20.647  17.412 -15.843  0.00  0.00      A1    
ATOM    568  N   ILE A  75      21.837  19.076 -14.868  0.00  0.00      A1    
ATOM    569  HN  ILE A  75      22.047  20.051 -14.865  0.00  0.00      A1    
ATOM    570  CA  ILE A  75      22.573  18.211 -13.986  0.00  0.00      A1    
ATOM    571  HA  ILE A  75      22.892  17.357 -14.564  0.00  0.00      A1    
ATOM    572  CB  ILE A  75      23.831  18.868 -13.548  0.00  0.00      A1    
ATOM    573  HB  ILE A  75      23.546  19.673 -12.838  0.00  0.00      A1    
ATOM    574  CG2 ILE A  75      24.677  17.953 -12.596  0.00  0.00      A1    
ATOM    575 HG21 ILE A  75      25.710  18.350 -12.496  0.00  0.00      A1    
ATOM    576 HG22 ILE A  75      24.229  17.851 -11.585  0.00  0.00      A1    
ATOM    577 HG23 ILE A  75      24.759  16.902 -12.948  0.00  0.00      A1    
ATOM    578  CG1 ILE A  75      24.737  19.449 -14.653  0.00  0.00      A1    
ATOM    579 HG11 ILE A  75      24.166  20.333 -15.008  0.00  0.00      A1    
ATOM    580 HG12 ILE A  75      25.736  19.750 -14.272  0.00  0.00      A1    
ATOM    581  CD  ILE A  75      25.008  18.481 -15.905  0.00  0.00      A1    
ATOM    582  HD1 ILE A  75      24.084  18.402 -16.517  0.00  0.00      A1    
ATOM    583  HD2 ILE A  75      25.649  19.072 -16.593  0.00  0.00      A1    
ATOM    584  HD3 ILE A  75      25.489  17.526 -15.602  0.00  0.00      A1    
ATOM    585  C   ILE A  75      21.738  17.770 -12.762  0.00  0.00      A1    
ATOM    586  O   ILE A  75      21.001  18.538 -12.179  0.00  0.00      A1    
ATOM    587  N   ILE A  76      21.932  16.530 -12.302  0.00  0.00      A1    
ATOM    588  HN  ILE A  76      22.563  15.896 -12.744  0.00  0.00      A1    
ATOM    589  CA  ILE A  76      21.268  15.998 -11.153  0.00  0.00      A1    
ATOM    590  HA  ILE A  76      20.509  16.709 -10.861  0.00  0.00      A1    
ATOM    591  CB  ILE A  76      20.548  14.698 -11.516  0.00  0.00      A1    
ATOM    592  HB  ILE A  76      19.913  14.913 -12.402  0.00  0.00      A1    
ATOM    593  CG2 ILE A  76      21.534  13.643 -11.983  0.00  0.00      A1    
ATOM    594 HG21 ILE A  76      21.947  13.093 -11.110  0.00  0.00      A1    
ATOM    595 HG22 ILE A  76      21.041  12.896 -12.641  0.00  0.00      A1    
ATOM    596 HG23 ILE A  76      22.395  13.976 -12.601  0.00  0.00      A1    
ATOM    597  CG1 ILE A  76      19.502  14.134 -10.490  0.00  0.00      A1    
ATOM    598 HG11 ILE A  76      20.008  13.566  -9.681  0.00  0.00      A1    
ATOM    599 HG12 ILE A  76      18.934  14.959 -10.009  0.00  0.00      A1    
ATOM    600  CD  ILE A  76      18.490  13.151 -11.107  0.00  0.00      A1    
ATOM    601  HD1 ILE A  76      18.026  13.698 -11.955  0.00  0.00      A1    
ATOM    602  HD2 ILE A  76      19.033  12.251 -11.468  0.00  0.00      A1    
ATOM    603  HD3 ILE A  76      17.749  12.852 -10.334  0.00  0.00      A1    
ATOM    604  C   ILE A  76      22.148  15.698  -9.976  0.00  0.00      A1    
ATOM    605  O   ILE A  76      23.314  15.238 -10.110  0.00  0.00      A1    
ATOM    606  N   LEU A  77      21.730  15.996  -8.774  0.00  0.00      A1    
ATOM    607  HN  LEU A  77      20.825  16.393  -8.648  0.00  0.00      A1    
ATOM    608  CA  LEU A  77      22.628  16.017  -7.580  0.00  0.00      A1    
ATOM    609  HA  LEU A  77      23.659  16.029  -7.900  0.00  0.00      A1    
ATOM    610  CB  LEU A  77      22.474  17.347  -6.806  0.00  0.00      A1    
ATOM    611  HB1 LEU A  77      21.488  17.339  -6.294  0.00  0.00      A1    
ATOM    612  HB2 LEU A  77      23.330  17.577  -6.136  0.00  0.00      A1    
ATOM    613  CG  LEU A  77      22.415  18.642  -7.701  0.00  0.00      A1    
ATOM    614  HG  LEU A  77      21.536  18.704  -8.378  0.00  0.00      A1    
ATOM    615  CD1 LEU A  77      22.400  19.835  -6.676  0.00  0.00      A1    
ATOM    616 HD11 LEU A  77      21.652  19.624  -5.882  0.00  0.00      A1    
ATOM    617 HD12 LEU A  77      23.405  19.860  -6.205  0.00  0.00      A1    
ATOM    618 HD13 LEU A  77      22.025  20.787  -7.111  0.00  0.00      A1    
ATOM    619  CD2 LEU A  77      23.663  18.621  -8.605  0.00  0.00      A1    
ATOM    620 HD21 LEU A  77      24.610  18.349  -8.091  0.00  0.00      A1    
ATOM    621 HD22 LEU A  77      23.584  17.857  -9.408  0.00  0.00      A1    
ATOM    622 HD23 LEU A  77      23.889  19.635  -8.999  0.00  0.00      A1    
ATOM    623  C   LEU A  77      22.278  14.833  -6.754  0.00  0.00      A1    
ATOM    624  O   LEU A  77      21.152  14.405  -6.684  0.00  0.00      A1    
ATOM    625  N   LYS A  78      23.363  14.294  -6.057  0.00  0.00      A1    
ATOM    626  HN  LYS A  78      24.201  14.732  -6.376  0.00  0.00      A1    
ATOM    627  CA  LYS A  78      23.451  13.356  -4.919  0.00  0.00      A1    
ATOM    628  HA  LYS A  78      23.628  12.380  -5.345  0.00  0.00      A1    
ATOM    629  CB  LYS A  78      24.809  13.622  -4.108  0.00  0.00      A1    
ATOM    630  HB1 LYS A  78      25.029  12.750  -3.455  0.00  0.00      A1    
ATOM    631  HB2 LYS A  78      25.610  13.570  -4.876  0.00  0.00      A1    
ATOM    632  CG  LYS A  78      24.954  14.989  -3.301  0.00  0.00      A1    
ATOM    633  HG1 LYS A  78      25.950  15.016  -2.809  0.00  0.00      A1    
ATOM    634  HG2 LYS A  78      24.879  15.872  -3.972  0.00  0.00      A1    
ATOM    635  CD  LYS A  78      23.851  15.276  -2.197  0.00  0.00      A1    
ATOM    636  HD1 LYS A  78      23.981  16.338  -1.900  0.00  0.00      A1    
ATOM    637  HD2 LYS A  78      22.834  15.393  -2.628  0.00  0.00      A1    
ATOM    638  CE  LYS A  78      23.727  14.295  -1.040  0.00  0.00      A1    
ATOM    639  HE1 LYS A  78      22.746  14.318  -0.518  0.00  0.00      A1    
ATOM    640  HE2 LYS A  78      23.850  13.260  -1.423  0.00  0.00      A1    
ATOM    641  NZ  LYS A  78      24.745  14.542  -0.023  0.00  0.00      A1    
ATOM    642  HZ1 LYS A  78      24.268  14.471   0.898  0.00  0.00      A1    
ATOM    643  HZ2 LYS A  78      25.222  15.440  -0.242  0.00  0.00      A1    
ATOM    644  HZ3 LYS A  78      25.425  13.769  -0.172  0.00  0.00      A1    
ATOM    645  C   LYS A  78      22.197  12.957  -4.150  0.00  0.00      A1    
ATOM    646  O   LYS A  78      21.464  13.799  -3.635  0.00  0.00      A1    
ATOM    647  N   ARG A  79      21.982  11.673  -4.087  0.00  0.00      A1    
ATOM    648  HN  ARG A  79      22.599  11.055  -4.569  0.00  0.00      A1    
ATOM    649  CA  ARG A  79      20.748  11.094  -3.624  0.00  0.00      A1    
ATOM    650  HA  ARG A  79      19.998  11.429  -4.326  0.00  0.00      A1    
ATOM    651  CB  ARG A  79      20.719   9.617  -3.920  0.00  0.00      A1    
ATOM    652  HB1 ARG A  79      19.652   9.315  -3.853  0.00  0.00      A1    
ATOM    653  HB2 ARG A  79      21.030   9.366  -4.957  0.00  0.00      A1    
ATOM    654  CG  ARG A  79      21.582   8.761  -2.912  0.00  0.00      A1    
ATOM    655  HG1 ARG A  79      22.539   9.281  -2.692  0.00  0.00      A1    
ATOM    656  HG2 ARG A  79      21.012   8.739  -1.959  0.00  0.00      A1    
ATOM    657  CD  ARG A  79      22.022   7.396  -3.502  0.00  0.00      A1    
ATOM    658  HD1 ARG A  79      22.533   6.848  -2.682  0.00  0.00      A1    
ATOM    659  HD2 ARG A  79      21.268   6.784  -4.041  0.00  0.00      A1    
ATOM    660  NE  ARG A  79      23.137   7.662  -4.477  0.00  0.00      A1    
ATOM    661  HE  ARG A  79      23.282   8.547  -4.919  0.00  0.00      A1    
ATOM    662  CZ  ARG A  79      24.132   6.787  -4.714  0.00  0.00      A1    
ATOM    663  NH1 ARG A  79      24.293   5.667  -4.080  0.00  0.00      A1    
ATOM    664 HH11 ARG A  79      24.960   5.039  -4.482  0.00  0.00      A1    
ATOM    665 HH12 ARG A  79      23.413   5.367  -3.710  0.00  0.00      A1    
ATOM    666  NH2 ARG A  79      25.111   7.114  -5.549  0.00  0.00      A1    
ATOM    667 HH21 ARG A  79      25.196   7.953  -6.087  0.00  0.00      A1    
ATOM    668 HH22 ARG A  79      25.749   6.381  -5.785  0.00  0.00      A1    
ATOM    669  C   ARG A  79      20.215  11.474  -2.263  0.00  0.00      A1    
ATOM    670  O   ARG A  79      21.033  11.722  -1.374  0.00  0.00      A1    
ATOM    671  N   ASN A  80      18.917  11.467  -2.015  0.00  0.00      A1    
ATOM    672  HN  ASN A  80      18.241  11.561  -2.741  0.00  0.00      A1    
ATOM    673  CA  ASN A  80      18.305  11.783  -0.695  0.00  0.00      A1    
ATOM    674  HA  ASN A  80      19.092  12.096  -0.025  0.00  0.00      A1    
ATOM    675  CB  ASN A  80      17.348  13.019  -0.694  0.00  0.00      A1    
ATOM    676  HB1 ASN A  80      16.426  12.695  -1.223  0.00  0.00      A1    
ATOM    677  HB2 ASN A  80      16.960  13.164   0.337  0.00  0.00      A1    
ATOM    678  CG  ASN A  80      17.924  14.387  -1.290  0.00  0.00      A1    
ATOM    679  OD1 ASN A  80      17.236  15.092  -1.998  0.00  0.00      A1    
ATOM    680  ND2 ASN A  80      19.247  14.707  -0.928  0.00  0.00      A1    
ATOM    681 HD21 ASN A  80      19.872  13.999  -0.601  0.00  0.00      A1    
ATOM    682 HD22 ASN A  80      19.473  15.679  -0.998  0.00  0.00      A1    
ATOM    683  C   ASN A  80      17.594  10.561   0.040  0.00  0.00      A1    
ATOM    684  O   ASN A  80      16.756  10.775   0.976  0.00  0.00      A1    
ATOM    685  N   PHE A  81      17.922   9.329  -0.266  0.00  0.00      A1    
ATOM    686  HN  PHE A  81      18.501   9.178  -1.064  0.00  0.00      A1    
ATOM    687  CA  PHE A  81      17.348   8.089   0.212  0.00  0.00      A1    
ATOM    688  HA  PHE A  81      16.915   8.216   1.193  0.00  0.00      A1    
ATOM    689  CB  PHE A  81      16.258   7.361  -0.585  0.00  0.00      A1    
ATOM    690  HB1 PHE A  81      15.857   6.413  -0.168  0.00  0.00      A1    
ATOM    691  HB2 PHE A  81      15.370   8.027  -0.544  0.00  0.00      A1    
ATOM    692  CG  PHE A  81      16.754   7.172  -2.008  0.00  0.00      A1    
ATOM    693  CD1 PHE A  81      16.902   5.880  -2.463  0.00  0.00      A1    
ATOM    694  HD1 PHE A  81      16.629   5.072  -1.801  0.00  0.00      A1    
ATOM    695  CE1 PHE A  81      17.063   5.575  -3.840  0.00  0.00      A1    
ATOM    696  HE1 PHE A  81      16.956   4.601  -4.295  0.00  0.00      A1    
ATOM    697  CZ  PHE A  81      17.090   6.635  -4.797  0.00  0.00      A1    
ATOM    698  HZ  PHE A  81      17.209   6.360  -5.835  0.00  0.00      A1    
ATOM    699  CD2 PHE A  81      16.907   8.201  -2.936  0.00  0.00      A1    
ATOM    700  HD2 PHE A  81      16.872   9.241  -2.650  0.00  0.00      A1    
ATOM    701  CE2 PHE A  81      17.068   7.943  -4.332  0.00  0.00      A1    
ATOM    702  HE2 PHE A  81      17.280   8.758  -5.009  0.00  0.00      A1    
ATOM    703  C   PHE A  81      18.393   6.926   0.415  0.00  0.00      A1    
ATOM    704  O   PHE A  81      19.503   6.847  -0.188  0.00  0.00      A1    
ATOM    705  N   LYS A  82      17.968   5.991   1.263  0.00  0.00      A1    
ATOM    706  HN  LYS A  82      17.066   6.121   1.668  0.00  0.00      A1    
ATOM    707  CA  LYS A  82      18.575   4.641   1.619  0.00  0.00      A1    
ATOM    708  HA  LYS A  82      19.627   4.842   1.481  0.00  0.00      A1    
ATOM    709  CB  LYS A  82      18.406   4.175   3.093  0.00  0.00      A1    
ATOM    710  HB1 LYS A  82      17.383   4.247   3.521  0.00  0.00      A1    
ATOM    711  HB2 LYS A  82      18.947   3.225   3.293  0.00  0.00      A1    
ATOM    712  CG  LYS A  82      19.183   5.155   4.051  0.00  0.00      A1    
ATOM    713  HG1 LYS A  82      19.000   6.239   3.889  0.00  0.00      A1    
ATOM    714  HG2 LYS A  82      19.024   4.881   5.115  0.00  0.00      A1    
ATOM    715  CD  LYS A  82      20.706   4.978   3.774  0.00  0.00      A1    
ATOM    716  HD1 LYS A  82      20.904   3.915   3.519  0.00  0.00      A1    
ATOM    717  HD2 LYS A  82      20.957   5.655   2.930  0.00  0.00      A1    
ATOM    718  CE  LYS A  82      21.667   5.356   4.957  0.00  0.00      A1    
ATOM    719  HE1 LYS A  82      21.332   4.740   5.819  0.00  0.00      A1    
ATOM    720  HE2 LYS A  82      22.734   5.136   4.736  0.00  0.00      A1    
ATOM    721  NZ  LYS A  82      21.546   6.781   5.250  0.00  0.00      A1    
ATOM    722  HZ1 LYS A  82      21.468   7.333   4.372  0.00  0.00      A1    
ATOM    723  HZ2 LYS A  82      22.431   7.171   5.634  0.00  0.00      A1    
ATOM    724  HZ3 LYS A  82      20.699   6.921   5.836  0.00  0.00      A1    
ATOM    725  C   LYS A  82      18.204   3.474   0.691  0.00  0.00      A1    
ATOM    726  O   LYS A  82      17.025   3.013   0.546  0.00  0.00      A1    
ATOM    727  N   GLU A  83      19.184   3.019  -0.098  0.00  0.00      A1    
ATOM    728  HN  GLU A  83      20.069   3.472  -0.037  0.00  0.00      A1    
ATOM    729  CA  GLU A  83      19.010   2.069  -1.140  0.00  0.00      A1    
ATOM    730  HA  GLU A  83      18.167   2.352  -1.754  0.00  0.00      A1    
ATOM    731  CB  GLU A  83      20.271   2.071  -1.984  0.00  0.00      A1    
ATOM    732  HB1 GLU A  83      21.191   2.136  -1.364  0.00  0.00      A1    
ATOM    733  HB2 GLU A  83      20.357   1.102  -2.520  0.00  0.00      A1    
ATOM    734  CG  GLU A  83      20.220   3.233  -2.979  0.00  0.00      A1    
ATOM    735  HG1 GLU A  83      19.593   2.863  -3.818  0.00  0.00      A1    
ATOM    736  HG2 GLU A  83      19.888   4.171  -2.484  0.00  0.00      A1    
ATOM    737  CD  GLU A  83      21.600   3.402  -3.597  0.00  0.00      A1    
ATOM    738  OE1 GLU A  83      22.332   4.241  -3.004  0.00  0.00      A1    
ATOM    739  OE2 GLU A  83      21.867   2.742  -4.683  0.00  0.00      A1    
ATOM    740  C   GLU A  83      18.636   0.705  -0.498  0.00  0.00      A1    
ATOM    741  O   GLU A  83      19.296   0.300   0.424  0.00  0.00      A1    
ATOM    742  N   GLY A  84      17.647   0.003  -1.089  0.00  0.00      A1    
ATOM    743  HN  GLY A  84      17.202   0.381  -1.898  0.00  0.00      A1    
ATOM    744  CA  GLY A  84      17.189  -1.238  -0.550  0.00  0.00      A1    
ATOM    745  HA1 GLY A  84      18.010  -1.924  -0.402  0.00  0.00      A1    
ATOM    746  HA2 GLY A  84      16.425  -1.673  -1.177  0.00  0.00      A1    
ATOM    747  C   GLY A  84      16.485  -0.997   0.834  0.00  0.00      A1    
ATOM    748  O   GLY A  84      16.710  -1.736   1.750  0.00  0.00      A1    
ATOM    749  N   SER A  85      15.681   0.057   1.037  0.00  0.00      A1    
ATOM    750  HN  SER A  85      15.440   0.607   0.241  0.00  0.00      A1    
ATOM    751  CA  SER A  85      14.964   0.227   2.327  0.00  0.00      A1    
ATOM    752  HA  SER A  85      14.618  -0.739   2.663  0.00  0.00      A1    
ATOM    753  CB  SER A  85      15.906   0.903   3.375  0.00  0.00      A1    
ATOM    754  HB1 SER A  85      16.808   0.254   3.394  0.00  0.00      A1    
ATOM    755  HB2 SER A  85      16.159   1.908   2.973  0.00  0.00      A1    
ATOM    756  OG  SER A  85      15.398   0.961   4.681  0.00  0.00      A1    
ATOM    757  HG1 SER A  85      15.165   1.892   4.720  0.00  0.00      A1    
ATOM    758  C   SER A  85      13.680   1.040   2.073  0.00  0.00      A1    
ATOM    759  O   SER A  85      13.404   1.483   0.949  0.00  0.00      A1    
ATOM    760  N   ASP A  86      12.775   1.213   3.088  0.00  0.00      A1    
ATOM    761  HN  ASP A  86      13.057   0.937   4.003  0.00  0.00      A1    
ATOM    762  CA  ASP A  86      11.379   1.643   3.087  0.00  0.00      A1    
ATOM    763  HA  ASP A  86      10.889   0.989   2.380  0.00  0.00      A1    
ATOM    764  CB  ASP A  86      10.900   1.516   4.487  0.00  0.00      A1    
ATOM    765  HB1 ASP A  86      11.620   2.023   5.165  0.00  0.00      A1    
ATOM    766  HB2 ASP A  86       9.935   2.041   4.655  0.00  0.00      A1    
ATOM    767  CG  ASP A  86      10.789   0.066   4.955  0.00  0.00      A1    
ATOM    768  OD1 ASP A  86      10.084  -0.779   4.375  0.00  0.00      A1    
ATOM    769  OD2 ASP A  86      11.533  -0.198   5.938  0.00  0.00      A1    
ATOM    770  C   ASP A  86      11.395   3.069   2.636  0.00  0.00      A1    
ATOM    771  O   ASP A  86      12.394   3.787   2.786  0.00  0.00      A1    
ATOM    772  N   ILE A  87      10.342   3.578   2.063  0.00  0.00      A1    
ATOM    773  HN  ILE A  87       9.608   2.914   1.943  0.00  0.00      A1    
ATOM    774  CA  ILE A  87      10.347   4.917   1.584  0.00  0.00      A1    
ATOM    775  HA  ILE A  87      10.942   5.589   2.185  0.00  0.00      A1    
ATOM    776  CB  ILE A  87      10.776   5.035   0.151  0.00  0.00      A1    
ATOM    777  HB  ILE A  87      11.636   4.332   0.123  0.00  0.00      A1    
ATOM    778  CG2 ILE A  87       9.689   4.541  -0.791  0.00  0.00      A1    
ATOM    779 HG21 ILE A  87      10.077   4.581  -1.831  0.00  0.00      A1    
ATOM    780 HG22 ILE A  87       9.393   3.505  -0.517  0.00  0.00      A1    
ATOM    781 HG23 ILE A  87       8.703   5.053  -0.796  0.00  0.00      A1    
ATOM    782  CG1 ILE A  87      11.394   6.461  -0.247  0.00  0.00      A1    
ATOM    783 HG11 ILE A  87      11.799   6.275  -1.265  0.00  0.00      A1    
ATOM    784 HG12 ILE A  87      10.556   7.191  -0.265  0.00  0.00      A1    
ATOM    785  CD  ILE A  87      12.448   6.911   0.840  0.00  0.00      A1    
ATOM    786  HD1 ILE A  87      12.123   7.539   1.697  0.00  0.00      A1    
ATOM    787  HD2 ILE A  87      13.017   6.028   1.202  0.00  0.00      A1    
ATOM    788  HD3 ILE A  87      13.152   7.586   0.308  0.00  0.00      A1    
ATOM    789  C   ILE A  87       8.931   5.414   1.756  0.00  0.00      A1    
ATOM    790  O   ILE A  87       8.033   4.593   1.682  0.00  0.00      A1    
ATOM    791  N   GLU A  88       8.709   6.710   2.113  0.00  0.00      A1    
ATOM    792  HN  GLU A  88       9.429   7.169   2.627  0.00  0.00      A1    
ATOM    793  CA  GLU A  88       7.362   7.214   2.286  0.00  0.00      A1    
ATOM    794  HA  GLU A  88       6.681   6.386   2.153  0.00  0.00      A1    
ATOM    795  CB  GLU A  88       7.215   7.894   3.662  0.00  0.00      A1    
ATOM    796  HB1 GLU A  88       7.960   8.710   3.779  0.00  0.00      A1    
ATOM    797  HB2 GLU A  88       6.219   8.362   3.814  0.00  0.00      A1    
ATOM    798  CG  GLU A  88       7.418   6.892   4.841  0.00  0.00      A1    
ATOM    799  HG1 GLU A  88       6.901   5.942   4.587  0.00  0.00      A1    
ATOM    800  HG2 GLU A  88       8.505   6.660   4.867  0.00  0.00      A1    
ATOM    801  CD  GLU A  88       7.007   7.510   6.199  0.00  0.00      A1    
ATOM    802  OE1 GLU A  88       6.427   8.595   6.292  0.00  0.00      A1    
ATOM    803  OE2 GLU A  88       7.442   6.972   7.251  0.00  0.00      A1    
ATOM    804  C   GLU A  88       7.031   8.286   1.241  0.00  0.00      A1    
ATOM    805  O   GLU A  88       7.819   8.950   0.678  0.00  0.00      A1    
ATOM    806  N   ALA A  89       5.763   8.346   0.897  0.00  0.00      A1    
ATOM    807  HN  ALA A  89       5.136   7.686   1.303  0.00  0.00      A1    
ATOM    808  CA  ALA A  89       5.234   9.345  -0.058  0.00  0.00      A1    
ATOM    809  HA  ALA A  89       5.821   9.187  -0.951  0.00  0.00      A1    
ATOM    810  CB  ALA A  89       3.749   9.150  -0.296  0.00  0.00      A1    
ATOM    811  HB1 ALA A  89       3.504   8.148  -0.710  0.00  0.00      A1    
ATOM    812  HB2 ALA A  89       3.226   9.115   0.683  0.00  0.00      A1    
ATOM    813  HB3 ALA A  89       3.308   9.866  -1.022  0.00  0.00      A1    
ATOM    814  C   ALA A  89       5.467  10.722   0.432  0.00  0.00      A1    
ATOM    815  O   ALA A  89       5.272  11.164   1.560  0.00  0.00      A1    
ATOM    816  N   GLY A  90       6.013  11.544  -0.441  0.00  0.00      A1    
ATOM    817  HN  GLY A  90       6.200  11.229  -1.369  0.00  0.00      A1    
ATOM    818  CA  GLY A  90       6.174  12.967  -0.224  0.00  0.00      A1    
ATOM    819  HA1 GLY A  90       5.503  13.315   0.548  0.00  0.00      A1    
ATOM    820  HA2 GLY A  90       6.100  13.451  -1.187  0.00  0.00      A1    
ATOM    821  C   GLY A  90       7.512  13.379   0.127  0.00  0.00      A1    
ATOM    822  O   GLY A  90       7.840  14.587   0.177  0.00  0.00      A1    
ATOM    823  N   VAL A  91       8.422  12.399   0.397  0.00  0.00      A1    
ATOM    824  HN  VAL A  91       8.042  11.478   0.355  0.00  0.00      A1    
ATOM    825  CA  VAL A  91       9.850  12.591   0.682  0.00  0.00      A1    
ATOM    826  HA  VAL A  91       9.840  13.395   1.404  0.00  0.00      A1    
ATOM    827  CB  VAL A  91      10.446  11.368   1.350  0.00  0.00      A1    
ATOM    828  HB  VAL A  91      11.477  11.587   1.701  0.00  0.00      A1    
ATOM    829  CG1 VAL A  91       9.529  11.041   2.544  0.00  0.00      A1    
ATOM    830 HG11 VAL A  91      10.177  10.426   3.205  0.00  0.00      A1    
ATOM    831 HG12 VAL A  91       9.161  11.942   3.078  0.00  0.00      A1    
ATOM    832 HG13 VAL A  91       8.637  10.450   2.248  0.00  0.00      A1    
ATOM    833  CG2 VAL A  91      10.528  10.126   0.359  0.00  0.00      A1    
ATOM    834 HG21 VAL A  91      10.689   9.111   0.780  0.00  0.00      A1    
ATOM    835 HG22 VAL A  91       9.634  10.092  -0.300  0.00  0.00      A1    
ATOM    836 HG23 VAL A  91      11.326  10.297  -0.395  0.00  0.00      A1    
ATOM    837  C   VAL A  91      10.749  12.998  -0.497  0.00  0.00      A1    
ATOM    838  O   VAL A  91      10.406  12.552  -1.613  0.00  0.00      A1    
ATOM    839  N   SER A  92      11.839  13.771  -0.290  0.00  0.00      A1    
ATOM    840  HN  SER A  92      12.178  14.005   0.618  0.00  0.00      A1    
ATOM    841  CA  SER A  92      12.745  14.030  -1.373  0.00  0.00      A1    
ATOM    842  HA  SER A  92      12.152  14.309  -2.232  0.00  0.00      A1    
ATOM    843  CB  SER A  92      13.753  15.138  -1.019  0.00  0.00      A1    
ATOM    844  HB1 SER A  92      13.070  15.965  -0.730  0.00  0.00      A1    
ATOM    845  HB2 SER A  92      14.540  14.724  -0.352  0.00  0.00      A1    
ATOM    846  OG  SER A  92      14.325  15.616  -2.242  0.00  0.00      A1    
ATOM    847  HG1 SER A  92      15.265  15.420  -2.267  0.00  0.00      A1    
ATOM    848  C   SER A  92      13.597  12.788  -1.670  0.00  0.00      A1    
ATOM    849  O   SER A  92      14.110  12.086  -0.860  0.00  0.00      A1    
ATOM    850  N   LEU A  93      13.813  12.485  -2.966  0.00  0.00      A1    
ATOM    851  HN  LEU A  93      13.369  13.110  -3.604  0.00  0.00      A1    
ATOM    852  CA  LEU A  93      14.705  11.502  -3.532  0.00  0.00      A1    
ATOM    853  HA  LEU A  93      15.031  10.908  -2.691  0.00  0.00      A1    
ATOM    854  CB  LEU A  93      13.910  10.643  -4.516  0.00  0.00      A1    
ATOM    855  HB1 LEU A  93      13.561  11.193  -5.416  0.00  0.00      A1    
ATOM    856  HB2 LEU A  93      14.618   9.864  -4.871  0.00  0.00      A1    
ATOM    857  CG  LEU A  93      12.767   9.871  -3.875  0.00  0.00      A1    
ATOM    858  HG  LEU A  93      11.984  10.600  -3.574  0.00  0.00      A1    
ATOM    859  CD1 LEU A  93      12.287   8.961  -4.956  0.00  0.00      A1    
ATOM    860 HD11 LEU A  93      12.151   9.567  -5.877  0.00  0.00      A1    
ATOM    861 HD12 LEU A  93      12.888   8.118  -5.362  0.00  0.00      A1    
ATOM    862 HD13 LEU A  93      11.298   8.485  -4.784  0.00  0.00      A1    
ATOM    863  CD2 LEU A  93      13.144   9.012  -2.650  0.00  0.00      A1    
ATOM    864 HD21 LEU A  93      13.928   8.280  -2.938  0.00  0.00      A1    
ATOM    865 HD22 LEU A  93      13.482   9.548  -1.737  0.00  0.00      A1    
ATOM    866 HD23 LEU A  93      12.264   8.441  -2.284  0.00  0.00      A1    
ATOM    867  C   LEU A  93      15.890  12.100  -4.259  0.00  0.00      A1    
ATOM    868  O   LEU A  93      17.042  11.772  -4.031  0.00  0.00      A1    
ATOM    869  N   TYR A  94      15.718  13.098  -5.150  0.00  0.00      A1    
ATOM    870  HN  TYR A  94      14.787  13.432  -5.270  0.00  0.00      A1    
ATOM    871  CA  TYR A  94      16.840  13.728  -5.966  0.00  0.00      A1    
ATOM    872  HA  TYR A  94      17.815  13.671  -5.506  0.00  0.00      A1    
ATOM    873  CB  TYR A  94      17.043  13.063  -7.364  0.00  0.00      A1    
ATOM    874  HB1 TYR A  94      16.037  12.966  -7.825  0.00  0.00      A1    
ATOM    875  HB2 TYR A  94      17.756  13.650  -7.982  0.00  0.00      A1    
ATOM    876  CG  TYR A  94      17.624  11.686  -7.218  0.00  0.00      A1    
ATOM    877  CD1 TYR A  94      16.707  10.578  -7.343  0.00  0.00      A1    
ATOM    878  HD1 TYR A  94      15.650  10.761  -7.466  0.00  0.00      A1    
ATOM    879  CE1 TYR A  94      17.117   9.270  -7.700  0.00  0.00      A1    
ATOM    880  HE1 TYR A  94      16.488   8.393  -7.747  0.00  0.00      A1    
ATOM    881  CZ  TYR A  94      18.569   9.079  -7.770  0.00  0.00      A1    
ATOM    882  OH  TYR A  94      18.988   7.799  -7.956  0.00  0.00      A1    
ATOM    883  HH  TYR A  94      19.907   7.843  -7.680  0.00  0.00      A1    
ATOM    884  CD2 TYR A  94      18.979  11.391  -7.439  0.00  0.00      A1    
ATOM    885  HD2 TYR A  94      19.679  12.212  -7.494  0.00  0.00      A1    
ATOM    886  CE2 TYR A  94      19.440  10.133  -7.666  0.00  0.00      A1    
ATOM    887  HE2 TYR A  94      20.477   9.863  -7.804  0.00  0.00      A1    
ATOM    888  C   TYR A  94      16.496  15.295  -6.184  0.00  0.00      A1    
ATOM    889  O   TYR A  94      15.391  15.663  -5.831  0.00  0.00      A1    
ATOM    890  N   GLN A  95      17.437  16.070  -6.696  0.00  0.00      A1    
ATOM    891  HN  GLN A  95      18.344  15.700  -6.884  0.00  0.00      A1    
ATOM    892  CA  GLN A  95      17.312  17.407  -7.053  0.00  0.00      A1    
ATOM    893  HA  GLN A  95      16.268  17.547  -7.292  0.00  0.00      A1    
ATOM    894  CB  GLN A  95      17.935  18.263  -5.881  0.00  0.00      A1    
ATOM    895  HB1 GLN A  95      18.945  17.833  -5.710  0.00  0.00      A1    
ATOM    896  HB2 GLN A  95      18.023  19.321  -6.209  0.00  0.00      A1    
ATOM    897  CG  GLN A  95      17.168  18.223  -4.610  0.00  0.00      A1    
ATOM    898  HG1 GLN A  95      16.094  18.339  -4.871  0.00  0.00      A1    
ATOM    899  HG2 GLN A  95      17.254  17.211  -4.159  0.00  0.00      A1    
ATOM    900  CD  GLN A  95      17.622  19.306  -3.628  0.00  0.00      A1    
ATOM    901  OE1 GLN A  95      18.369  20.182  -3.925  0.00  0.00      A1    
ATOM    902  NE2 GLN A  95      17.039  19.215  -2.413  0.00  0.00      A1    
ATOM    903 HE21 GLN A  95      17.349  19.862  -1.716  0.00  0.00      A1    
ATOM    904 HE22 GLN A  95      16.297  18.545  -2.415  0.00  0.00      A1    
ATOM    905  C   GLN A  95      18.095  17.725  -8.283  0.00  0.00      A1    
ATOM    906  O   GLN A  95      19.272  17.391  -8.375  0.00  0.00      A1    
ATOM    907  N   ILE A  96      17.466  18.226  -9.391  0.00  0.00      A1    
ATOM    908  HN  ILE A  96      16.474  18.133  -9.432  0.00  0.00      A1    
ATOM    909  CA  ILE A  96      18.168  18.900 -10.476  0.00  0.00      A1    
ATOM    910  HA  ILE A  96      19.060  18.329 -10.685  0.00  0.00      A1    
ATOM    911  CB  ILE A  96      17.342  19.171 -11.681  0.00  0.00      A1    
ATOM    912  HB  ILE A  96      16.458  19.773 -11.378  0.00  0.00      A1    
ATOM    913  CG2 ILE A  96      18.048  20.110 -12.673  0.00  0.00      A1    
ATOM    914 HG21 ILE A  96      17.246  20.112 -13.443  0.00  0.00      A1    
ATOM    915 HG22 ILE A  96      18.153  21.124 -12.234  0.00  0.00      A1    
ATOM    916 HG23 ILE A  96      18.979  19.643 -13.060  0.00  0.00      A1    
ATOM    917  CG1 ILE A  96      16.779  17.865 -12.290  0.00  0.00      A1    
ATOM    918 HG11 ILE A  96      16.177  17.373 -11.496  0.00  0.00      A1    
ATOM    919 HG12 ILE A  96      16.054  18.207 -13.059  0.00  0.00      A1    
ATOM    920  CD  ILE A  96      17.823  17.057 -13.010  0.00  0.00      A1    
ATOM    921  HD1 ILE A  96      17.486  16.041 -13.311  0.00  0.00      A1    
ATOM    922  HD2 ILE A  96      18.119  17.588 -13.939  0.00  0.00      A1    
ATOM    923  HD3 ILE A  96      18.820  16.854 -12.565  0.00  0.00      A1    
ATOM    924  C   ILE A  96      18.816  20.173  -9.922  0.00  0.00      A1    
ATOM    925  O   ILE A  96      18.248  20.917  -9.049  0.00  0.00      A1    
ATOM    926  N   ASP A  97      20.030  20.548 -10.297  0.00  0.00      A1    
ATOM    927  HN  ASP A  97      20.395  19.874 -10.935  0.00  0.00      A1    
ATOM    928  CA  ASP A  97      20.762  21.732  -9.874  0.00  0.00      A1    
ATOM    929  HA  ASP A  97      21.017  21.716  -8.824  0.00  0.00      A1    
ATOM    930  CB  ASP A  97      22.188  21.714 -10.512  0.00  0.00      A1    
ATOM    931  HB1 ASP A  97      22.708  20.740 -10.387  0.00  0.00      A1    
ATOM    932  HB2 ASP A  97      22.099  21.758 -11.619  0.00  0.00      A1    
ATOM    933  CG  ASP A  97      23.234  22.717 -10.120  0.00  0.00      A1    
ATOM    934  OD1 ASP A  97      24.346  22.530 -10.692  0.00  0.00      A1    
ATOM    935  OD2 ASP A  97      22.963  23.629  -9.309  0.00  0.00      A1    
ATOM    936  C   ASP A  97      20.014  23.042 -10.140  0.00  0.00      A1    
ATOM    937  O   ASP A  97      19.654  23.263 -11.311  0.00  0.00      A1    
ATOM    938  N   PRO A  98      19.672  23.918  -9.143  0.00  0.00      A1    
ATOM    939  CD  PRO A  98      19.800  23.678  -7.716  0.00  0.00      A1    
ATOM    940  HD1 PRO A  98      20.781  23.191  -7.527  0.00  0.00      A1    
ATOM    941  HD2 PRO A  98      18.986  22.967  -7.457  0.00  0.00      A1    
ATOM    942  CA  PRO A  98      18.899  25.137  -9.401  0.00  0.00      A1    
ATOM    943  HA  PRO A  98      18.124  24.725 -10.030  0.00  0.00      A1    
ATOM    944  CB  PRO A  98      18.628  25.750  -8.037  0.00  0.00      A1    
ATOM    945  HB1 PRO A  98      17.632  25.325  -7.788  0.00  0.00      A1    
ATOM    946  HB2 PRO A  98      18.767  26.851  -7.985  0.00  0.00      A1    
ATOM    947  CG  PRO A  98      19.599  25.025  -7.154  0.00  0.00      A1    
ATOM    948  HG1 PRO A  98      19.192  24.906  -6.128  0.00  0.00      A1    
ATOM    949  HG2 PRO A  98      20.580  25.543  -7.222  0.00  0.00      A1    
ATOM    950  C   PRO A  98      19.499  26.160 -10.350  0.00  0.00      A1    
ATOM    951  O   PRO A  98      18.715  26.897 -10.892  0.00  0.00      A1    
ATOM    952  N   ALA A  99      20.780  26.232 -10.610  0.00  0.00      A1    
ATOM    953  HN  ALA A  99      21.429  25.566 -10.252  0.00  0.00      A1    
ATOM    954  CA  ALA A  99      21.438  27.432 -11.093  0.00  0.00      A1    
ATOM    955  HA  ALA A  99      21.317  28.218 -10.363  0.00  0.00      A1    
ATOM    956  CB  ALA A  99      22.941  27.241 -11.190  0.00  0.00      A1    
ATOM    957  HB1 ALA A  99      23.173  26.256 -11.647  0.00  0.00      A1    
ATOM    958  HB2 ALA A  99      23.391  28.049 -11.807  0.00  0.00      A1    
ATOM    959  HB3 ALA A  99      23.328  27.303 -10.150  0.00  0.00      A1    
ATOM    960  C   ALA A  99      20.889  28.034 -12.398  0.00  0.00      A1    
ATOM    961  O   ALA A  99      20.710  29.237 -12.428  0.00  0.00      A1    
ATOM    962  N   THR A 100      20.698  27.304 -13.488  0.00  0.00      A1    
ATOM    963  HN  THR A 100      21.006  26.357 -13.543  0.00  0.00      A1    
ATOM    964  CA  THR A 100      19.965  27.827 -14.650  0.00  0.00      A1    
ATOM    965  HA  THR A 100      20.431  28.728 -15.021  0.00  0.00      A1    
ATOM    966  CB  THR A 100      20.038  26.862 -15.954  0.00  0.00      A1    
ATOM    967  HB  THR A 100      21.057  26.499 -16.209  0.00  0.00      A1    
ATOM    968  OG1 THR A 100      19.542  27.583 -17.056  0.00  0.00      A1    
ATOM    969  HG1 THR A 100      19.830  28.492 -16.938  0.00  0.00      A1    
ATOM    970  CG2 THR A 100      19.171  25.612 -15.771  0.00  0.00      A1    
ATOM    971 HG21 THR A 100      18.093  25.821 -15.601  0.00  0.00      A1    
ATOM    972 HG22 THR A 100      19.208  24.985 -16.687  0.00  0.00      A1    
ATOM    973 HG23 THR A 100      19.506  25.089 -14.850  0.00  0.00      A1    
ATOM    974  C   THR A 100      18.505  28.175 -14.335  0.00  0.00      A1    
ATOM    975  O   THR A 100      17.931  29.129 -14.840  0.00  0.00      A1    
ATOM    976  N   TYR A 101      17.779  27.394 -13.472  0.00  0.00      A1    
ATOM    977  HN  TYR A 101      18.123  26.493 -13.222  0.00  0.00      A1    
ATOM    978  CA  TYR A 101      16.383  27.671 -13.242  0.00  0.00      A1    
ATOM    979  HA  TYR A 101      15.918  27.879 -14.194  0.00  0.00      A1    
ATOM    980  CB  TYR A 101      15.646  26.414 -12.609  0.00  0.00      A1    
ATOM    981  HB1 TYR A 101      16.406  26.121 -11.854  0.00  0.00      A1    
ATOM    982  HB2 TYR A 101      14.643  26.732 -12.252  0.00  0.00      A1    
ATOM    983  CG  TYR A 101      15.572  25.285 -13.595  0.00  0.00      A1    
ATOM    984  CD1 TYR A 101      16.491  24.262 -13.654  0.00  0.00      A1    
ATOM    985  HD1 TYR A 101      17.197  24.254 -12.837  0.00  0.00      A1    
ATOM    986  CE1 TYR A 101      16.397  23.266 -14.668  0.00  0.00      A1    
ATOM    987  HE1 TYR A 101      17.060  22.413 -14.683  0.00  0.00      A1    
ATOM    988  CZ  TYR A 101      15.388  23.326 -15.665  0.00  0.00      A1    
ATOM    989  OH  TYR A 101      15.333  22.244 -16.723  0.00  0.00      A1    
ATOM    990  HH  TYR A 101      16.134  21.716 -16.709  0.00  0.00      A1    
ATOM    991  CD2 TYR A 101      14.607  25.456 -14.561  0.00  0.00      A1    
ATOM    992  HD2 TYR A 101      13.850  26.223 -14.628  0.00  0.00      A1    
ATOM    993  CE2 TYR A 101      14.517  24.504 -15.568  0.00  0.00      A1    
ATOM    994  HE2 TYR A 101      13.816  24.611 -16.384  0.00  0.00      A1    
ATOM    995  C   TYR A 101      16.234  28.845 -12.274  0.00  0.00      A1    
ATOM    996  O   TYR A 101      15.319  29.695 -12.291  0.00  0.00      A1    
ATOM    997  N   GLN A 102      17.200  29.080 -11.348  0.00  0.00      A1    
ATOM    998  HN  GLN A 102      17.844  28.319 -11.319  0.00  0.00      A1    
ATOM    999  CA  GLN A 102      17.383  30.248 -10.506  0.00  0.00      A1    
ATOM   1000  HA  GLN A 102      16.457  30.374  -9.964  0.00  0.00      A1    
ATOM   1001  CB  GLN A 102      18.581  30.200  -9.454  0.00  0.00      A1    
ATOM   1002  HB1 GLN A 102      18.412  29.246  -8.910  0.00  0.00      A1    
ATOM   1003  HB2 GLN A 102      19.585  30.088  -9.919  0.00  0.00      A1    
ATOM   1004  CG  GLN A 102      18.622  31.341  -8.475  0.00  0.00      A1    
ATOM   1005  HG1 GLN A 102      19.000  30.922  -7.518  0.00  0.00      A1    
ATOM   1006  HG2 GLN A 102      19.405  32.033  -8.851  0.00  0.00      A1    
ATOM   1007  CD  GLN A 102      17.263  32.005  -8.119  0.00  0.00      A1    
ATOM   1008  OE1 GLN A 102      16.305  31.312  -7.898  0.00  0.00      A1    
ATOM   1009  NE2 GLN A 102      17.214  33.360  -8.141  0.00  0.00      A1    
ATOM   1010 HE21 GLN A 102      17.965  33.943  -8.451  0.00  0.00      A1    
ATOM   1011 HE22 GLN A 102      16.265  33.672  -8.093  0.00  0.00      A1    
ATOM   1012  C   GLN A 102      17.735  31.500 -11.396  0.00  0.00      A1    
ATOM   1013  O   GLN A 102      17.287  32.685 -11.210  0.00  0.00      A1    
ATOM   1014  N   ALA A 103      18.632  31.289 -12.311  0.00  0.00      A1    
ATOM   1015  HN  ALA A 103      19.064  30.396 -12.410  0.00  0.00      A1    
ATOM   1016  CA  ALA A 103      19.065  32.394 -13.134  0.00  0.00      A1    
ATOM   1017  HA  ALA A 103      19.408  33.155 -12.448  0.00  0.00      A1    
ATOM   1018  CB  ALA A 103      20.184  31.907 -14.004  0.00  0.00      A1    
ATOM   1019  HB1 ALA A 103      19.894  30.953 -14.494  0.00  0.00      A1    
ATOM   1020  HB2 ALA A 103      20.487  32.655 -14.767  0.00  0.00      A1    
ATOM   1021  HB3 ALA A 103      21.069  31.749 -13.351  0.00  0.00      A1    
ATOM   1022  C   ALA A 103      18.032  32.921 -14.046  0.00  0.00      A1    
ATOM   1023  O   ALA A 103      17.798  34.107 -14.269  0.00  0.00      A1    
ATOM   1024  N   THR A 104      17.249  31.959 -14.663  0.00  0.00      A1    
ATOM   1025  HN  THR A 104      17.487  31.003 -14.517  0.00  0.00      A1    
ATOM   1026  CA  THR A 104      16.102  32.333 -15.488  0.00  0.00      A1    
ATOM   1027  HA  THR A 104      16.590  32.987 -16.196  0.00  0.00      A1    
ATOM   1028  CB  THR A 104      15.374  31.113 -16.224  0.00  0.00      A1    
ATOM   1029  HB  THR A 104      15.251  30.322 -15.454  0.00  0.00      A1    
ATOM   1030  OG1 THR A 104      16.173  30.683 -17.242  0.00  0.00      A1    
ATOM   1031  HG1 THR A 104      16.190  31.321 -17.959  0.00  0.00      A1    
ATOM   1032  CG2 THR A 104      14.066  31.323 -16.966  0.00  0.00      A1    
ATOM   1033 HG21 THR A 104      13.289  31.728 -16.282  0.00  0.00      A1    
ATOM   1034 HG22 THR A 104      14.105  32.048 -17.807  0.00  0.00      A1    
ATOM   1035 HG23 THR A 104      13.679  30.348 -17.331  0.00  0.00      A1    
ATOM   1036  C   THR A 104      15.014  33.080 -14.659  0.00  0.00      A1    
ATOM   1037  O   THR A 104      14.511  34.148 -15.056  0.00  0.00      A1    
ATOM   1038  N   TYR A 105      14.714  32.546 -13.433  0.00  0.00      A1    
ATOM   1039  HN  TYR A 105      15.239  31.736 -13.183  0.00  0.00      A1    
ATOM   1040  CA  TYR A 105      13.746  33.114 -12.548  0.00  0.00      A1    
ATOM   1041  HA  TYR A 105      12.771  33.164 -13.010  0.00  0.00      A1    
ATOM   1042  CB  TYR A 105      13.496  32.049 -11.434  0.00  0.00      A1    
ATOM   1043  HB1 TYR A 105      13.033  31.161 -11.915  0.00  0.00      A1    
ATOM   1044  HB2 TYR A 105      14.449  31.698 -10.984  0.00  0.00      A1    
ATOM   1045  CG  TYR A 105      12.576  32.540 -10.268  0.00  0.00      A1    
ATOM   1046  CD1 TYR A 105      11.300  32.857 -10.606  0.00  0.00      A1    
ATOM   1047  HD1 TYR A 105      10.871  32.693 -11.584  0.00  0.00      A1    
ATOM   1048  CE1 TYR A 105      10.512  33.445  -9.570  0.00  0.00      A1    
ATOM   1049  HE1 TYR A 105       9.460  33.590  -9.768  0.00  0.00      A1    
ATOM   1050  CZ  TYR A 105      10.945  33.605  -8.295  0.00  0.00      A1    
ATOM   1051  OH  TYR A 105      10.014  33.849  -7.241  0.00  0.00      A1    
ATOM   1052  HH  TYR A 105      10.350  33.425  -6.448  0.00  0.00      A1    
ATOM   1053  CD2 TYR A 105      13.089  32.692  -8.917  0.00  0.00      A1    
ATOM   1054  HD2 TYR A 105      14.103  32.384  -8.708  0.00  0.00      A1    
ATOM   1055  CE2 TYR A 105      12.219  33.212  -7.958  0.00  0.00      A1    
ATOM   1056  HE2 TYR A 105      12.477  33.268  -6.910  0.00  0.00      A1    
ATOM   1057  C   TYR A 105      14.204  34.547 -12.095  0.00  0.00      A1    
ATOM   1058  O   TYR A 105      13.462  35.516 -12.021  0.00  0.00      A1    
ATOM   1059  N   ASP A 106      15.532  34.772 -11.847  0.00  0.00      A1    
ATOM   1060  HN  ASP A 106      16.112  33.966 -11.935  0.00  0.00      A1    
ATOM   1061  CA  ASP A 106      16.073  36.104 -11.582  0.00  0.00      A1    
ATOM   1062  HA  ASP A 106      15.422  36.403 -10.774  0.00  0.00      A1    
ATOM   1063  CB  ASP A 106      17.567  35.833 -11.063  0.00  0.00      A1    
ATOM   1064  HB1 ASP A 106      17.507  35.081 -10.248  0.00  0.00      A1    
ATOM   1065  HB2 ASP A 106      18.223  35.395 -11.845  0.00  0.00      A1    
ATOM   1066  CG  ASP A 106      18.351  37.005 -10.574  0.00  0.00      A1    
ATOM   1067  OD1 ASP A 106      17.795  37.973  -9.982  0.00  0.00      A1    
ATOM   1068  OD2 ASP A 106      19.605  36.894 -10.530  0.00  0.00      A1    
ATOM   1069  C   ASP A 106      15.955  37.113 -12.707  0.00  0.00      A1    
ATOM   1070  O   ASP A 106      15.728  38.303 -12.498  0.00  0.00      A1    
ATOM   1071  N   SER A 107      16.205  36.658 -13.948  0.00  0.00      A1    
ATOM   1072  HN  SER A 107      16.362  35.675 -14.007  0.00  0.00      A1    
ATOM   1073  CA  SER A 107      16.109  37.350 -15.208  0.00  0.00      A1    
ATOM   1074  HA  SER A 107      16.648  38.286 -15.236  0.00  0.00      A1    
ATOM   1075  CB  SER A 107      16.553  36.411 -16.294  0.00  0.00      A1    
ATOM   1076  HB1 SER A 107      17.489  35.891 -16.000  0.00  0.00      A1    
ATOM   1077  HB2 SER A 107      15.810  35.595 -16.422  0.00  0.00      A1    
ATOM   1078  OG  SER A 107      16.759  37.138 -17.503  0.00  0.00      A1    
ATOM   1079  HG1 SER A 107      17.472  36.719 -17.991  0.00  0.00      A1    
ATOM   1080  C   SER A 107      14.594  37.747 -15.513  0.00  0.00      A1    
ATOM   1081  O   SER A 107      14.243  38.891 -15.909  0.00  0.00      A1    
ATOM   1082  N   ALA A 108      13.625  36.838 -15.320  0.00  0.00      A1    
ATOM   1083  HN  ALA A 108      14.046  35.967 -15.078  0.00  0.00      A1    
ATOM   1084  CA  ALA A 108      12.138  37.044 -15.381  0.00  0.00      A1    
ATOM   1085  HA  ALA A 108      11.821  37.432 -16.337  0.00  0.00      A1    
ATOM   1086  CB  ALA A 108      11.316  35.641 -15.046  0.00  0.00      A1    
ATOM   1087  HB1 ALA A 108      11.553  35.354 -14.000  0.00  0.00      A1    
ATOM   1088  HB2 ALA A 108      10.214  35.625 -15.180  0.00  0.00      A1    
ATOM   1089  HB3 ALA A 108      11.704  34.820 -15.688  0.00  0.00      A1    
ATOM   1090  C   ALA A 108      11.706  38.023 -14.458  0.00  0.00      A1    
ATOM   1091  O   ALA A 108      10.917  38.908 -14.774  0.00  0.00      A1    
ATOM   1092  N   LYS A 109      12.155  38.033 -13.164  0.00  0.00      A1    
ATOM   1093  HN  LYS A 109      12.699  37.244 -12.891  0.00  0.00      A1    
ATOM   1094  CA  LYS A 109      11.945  39.087 -12.165  0.00  0.00      A1    
ATOM   1095  HA  LYS A 109      10.901  39.303 -12.340  0.00  0.00      A1    
ATOM   1096  CB  LYS A 109      12.322  38.572 -10.766  0.00  0.00      A1    
ATOM   1097  HB1 LYS A 109      13.394  38.287 -10.829  0.00  0.00      A1    
ATOM   1098  HB2 LYS A 109      12.133  39.480 -10.154  0.00  0.00      A1    
ATOM   1099  CG  LYS A 109      11.447  37.422 -10.219  0.00  0.00      A1    
ATOM   1100  HG1 LYS A 109      10.431  37.788  -9.959  0.00  0.00      A1    
ATOM   1101  HG2 LYS A 109      11.300  36.561 -10.905  0.00  0.00      A1    
ATOM   1102  CD  LYS A 109      12.099  36.766  -9.021  0.00  0.00      A1    
ATOM   1103  HD1 LYS A 109      11.406  35.950  -8.724  0.00  0.00      A1    
ATOM   1104  HD2 LYS A 109      12.998  36.216  -9.372  0.00  0.00      A1    
ATOM   1105  CE  LYS A 109      12.353  37.774  -7.929  0.00  0.00      A1    
ATOM   1106  HE1 LYS A 109      13.041  38.605  -8.195  0.00  0.00      A1    
ATOM   1107  HE2 LYS A 109      11.373  38.221  -7.657  0.00  0.00      A1    
ATOM   1108  NZ  LYS A 109      12.891  37.084  -6.757  0.00  0.00      A1    
ATOM   1109  HZ1 LYS A 109      13.669  36.432  -6.986  0.00  0.00      A1    
ATOM   1110  HZ2 LYS A 109      12.107  36.602  -6.273  0.00  0.00      A1    
ATOM   1111  HZ3 LYS A 109      13.201  37.811  -6.081  0.00  0.00      A1    
ATOM   1112  C   LYS A 109      12.656  40.422 -12.464  0.00  0.00      A1    
ATOM   1113  O   LYS A 109      12.161  41.482 -12.062  0.00  0.00      A1    
ATOM   1114  N   GLY A 110      13.697  40.371 -13.352  0.00  0.00      A1    
ATOM   1115  HN  GLY A 110      14.214  39.530 -13.491  0.00  0.00      A1    
ATOM   1116  CA  GLY A 110      14.275  41.680 -13.855  0.00  0.00      A1    
ATOM   1117  HA1 GLY A 110      15.207  41.327 -14.271  0.00  0.00      A1    
ATOM   1118  HA2 GLY A 110      14.451  42.343 -13.021  0.00  0.00      A1    
ATOM   1119  C   GLY A 110      13.506  42.304 -14.966  0.00  0.00      A1    
ATOM   1120  O   GLY A 110      13.388  43.519 -15.125  0.00  0.00      A1    
ATOM   1121  N   ASP A 111      12.968  41.509 -15.858  0.00  0.00      A1    
ATOM   1122  HN  ASP A 111      13.146  40.528 -15.880  0.00  0.00      A1    
ATOM   1123  CA  ASP A 111      12.113  42.011 -16.869  0.00  0.00      A1    
ATOM   1124  HA  ASP A 111      12.476  42.882 -17.394  0.00  0.00      A1    
ATOM   1125  CB  ASP A 111      11.881  40.952 -17.916  0.00  0.00      A1    
ATOM   1126  HB1 ASP A 111      11.454  40.056 -17.417  0.00  0.00      A1    
ATOM   1127  HB2 ASP A 111      11.152  41.322 -18.668  0.00  0.00      A1    
ATOM   1128  CG  ASP A 111      13.232  40.676 -18.545  0.00  0.00      A1    
ATOM   1129  OD1 ASP A 111      14.214  41.411 -18.493  0.00  0.00      A1    
ATOM   1130  OD2 ASP A 111      13.187  39.749 -19.358  0.00  0.00      A1    
ATOM   1131  C   ASP A 111      10.779  42.570 -16.292  0.00  0.00      A1    
ATOM   1132  O   ASP A 111      10.230  43.635 -16.610  0.00  0.00      A1    
ATOM   1133  N   LEU A 112      10.213  41.898 -15.249  0.00  0.00      A1    
ATOM   1134  HN  LEU A 112      10.615  41.050 -14.911  0.00  0.00      A1    
ATOM   1135  CA  LEU A 112       9.028  42.376 -14.492  0.00  0.00      A1    
ATOM   1136  HA  LEU A 112       8.235  42.639 -15.176  0.00  0.00      A1    
ATOM   1137  CB  LEU A 112       8.725  41.501 -13.228  0.00  0.00      A1    
ATOM   1138  HB1 LEU A 112       8.644  40.428 -13.504  0.00  0.00      A1    
ATOM   1139  HB2 LEU A 112       9.519  41.448 -12.454  0.00  0.00      A1    
ATOM   1140  CG  LEU A 112       7.420  41.962 -12.518  0.00  0.00      A1    
ATOM   1141  HG  LEU A 112       7.491  42.958 -12.031  0.00  0.00      A1    
ATOM   1142  CD1 LEU A 112       6.213  41.858 -13.458  0.00  0.00      A1    
ATOM   1143 HD11 LEU A 112       5.303  42.104 -12.870  0.00  0.00      A1    
ATOM   1144 HD12 LEU A 112       6.257  42.546 -14.330  0.00  0.00      A1    
ATOM   1145 HD13 LEU A 112       6.029  40.829 -13.831  0.00  0.00      A1    
ATOM   1146  CD2 LEU A 112       6.983  40.962 -11.362  0.00  0.00      A1    
ATOM   1147 HD21 LEU A 112       7.123  40.001 -11.900  0.00  0.00      A1    
ATOM   1148 HD22 LEU A 112       7.710  41.029 -10.525  0.00  0.00      A1    
ATOM   1149 HD23 LEU A 112       5.951  41.115 -10.980  0.00  0.00      A1    
ATOM   1150  C   LEU A 112       9.211  43.743 -13.823  0.00  0.00      A1    
ATOM   1151  O   LEU A 112       8.384  44.626 -13.954  0.00  0.00      A1    
ATOM   1152  N   ALA A 113      10.380  43.934 -13.200  0.00  0.00      A1    
ATOM   1153  HN  ALA A 113      11.038  43.191 -13.100  0.00  0.00      A1    
ATOM   1154  CA  ALA A 113      10.826  45.185 -12.609  0.00  0.00      A1    
ATOM   1155  HA  ALA A 113      10.160  45.539 -11.835  0.00  0.00      A1    
ATOM   1156  CB  ALA A 113      12.251  44.841 -12.004  0.00  0.00      A1    
ATOM   1157  HB1 ALA A 113      12.699  45.685 -11.436  0.00  0.00      A1    
ATOM   1158  HB2 ALA A 113      12.162  43.899 -11.421  0.00  0.00      A1    
ATOM   1159  HB3 ALA A 113      12.939  44.609 -12.845  0.00  0.00      A1    
ATOM   1160  C   ALA A 113      10.959  46.255 -13.644  0.00  0.00      A1    
ATOM   1161  O   ALA A 113      10.577  47.449 -13.477  0.00  0.00      A1    
ATOM   1162  N   LYS A 114      11.562  45.990 -14.815  0.00  0.00      A1    
ATOM   1163  HN  LYS A 114      11.919  45.067 -14.934  0.00  0.00      A1    
ATOM   1164  CA  LYS A 114      11.621  46.909 -15.962  0.00  0.00      A1    
ATOM   1165  HA  LYS A 114      12.088  47.846 -15.697  0.00  0.00      A1    
ATOM   1166  CB  LYS A 114      12.584  46.293 -16.986  0.00  0.00      A1    
ATOM   1167  HB1 LYS A 114      12.190  45.283 -17.228  0.00  0.00      A1    
ATOM   1168  HB2 LYS A 114      12.535  46.830 -17.958  0.00  0.00      A1    
ATOM   1169  CG  LYS A 114      14.064  46.528 -16.559  0.00  0.00      A1    
ATOM   1170  HG1 LYS A 114      14.261  47.614 -16.437  0.00  0.00      A1    
ATOM   1171  HG2 LYS A 114      14.394  46.015 -15.630  0.00  0.00      A1    
ATOM   1172  CD  LYS A 114      15.082  46.078 -17.680  0.00  0.00      A1    
ATOM   1173  HD1 LYS A 114      15.041  46.779 -18.540  0.00  0.00      A1    
ATOM   1174  HD2 LYS A 114      16.149  46.202 -17.395  0.00  0.00      A1    
ATOM   1175  CE  LYS A 114      14.947  44.683 -18.353  0.00  0.00      A1    
ATOM   1176  HE1 LYS A 114      13.883  44.496 -18.611  0.00  0.00      A1    
ATOM   1177  HE2 LYS A 114      15.628  44.731 -19.229  0.00  0.00      A1    
ATOM   1178  NZ  LYS A 114      15.538  43.656 -17.458  0.00  0.00      A1    
ATOM   1179  HZ1 LYS A 114      16.570  43.777 -17.430  0.00  0.00      A1    
ATOM   1180  HZ2 LYS A 114      15.326  42.715 -17.847  0.00  0.00      A1    
ATOM   1181  HZ3 LYS A 114      15.112  43.859 -16.531  0.00  0.00      A1    
ATOM   1182  C   LYS A 114      10.321  47.357 -16.562  0.00  0.00      A1    
ATOM   1183  O   LYS A 114       9.997  48.633 -16.702  0.00  0.00      A1    
ATOM   1184  N   ALA A 115       9.366  46.383 -16.802  0.00  0.00      A1    
ATOM   1185  HN  ALA A 115       9.680  45.472 -16.544  0.00  0.00      A1    
ATOM   1186  CA  ALA A 115       8.029  46.615 -17.284  0.00  0.00      A1    
ATOM   1187  HA  ALA A 115       8.036  47.144 -18.226  0.00  0.00      A1    
ATOM   1188  CB  ALA A 115       7.481  45.186 -17.422  0.00  0.00      A1    
ATOM   1189  HB1 ALA A 115       8.001  44.617 -18.223  0.00  0.00      A1    
ATOM   1190  HB2 ALA A 115       7.618  44.446 -16.605  0.00  0.00      A1    
ATOM   1191  HB3 ALA A 115       6.429  45.056 -17.755  0.00  0.00      A1    
ATOM   1192  C   ALA A 115       7.210  47.522 -16.323  0.00  0.00      A1    
ATOM   1193  O   ALA A 115       6.481  48.398 -16.739  0.00  0.00      A1    
ATOM   1194  N   GLN A 116       7.388  47.311 -15.001  0.00  0.00      A1    
ATOM   1195  HN  GLN A 116       7.844  46.480 -14.692  0.00  0.00      A1    
ATOM   1196  CA  GLN A 116       6.733  48.056 -13.940  0.00  0.00      A1    
ATOM   1197  HA  GLN A 116       5.669  48.041 -14.125  0.00  0.00      A1    
ATOM   1198  CB  GLN A 116       7.011  47.427 -12.503  0.00  0.00      A1    
ATOM   1199  HB1 GLN A 116       8.080  47.127 -12.548  0.00  0.00      A1    
ATOM   1200  HB2 GLN A 116       6.750  48.199 -11.748  0.00  0.00      A1    
ATOM   1201  CG  GLN A 116       6.157  46.147 -12.150  0.00  0.00      A1    
ATOM   1202  HG1 GLN A 116       6.251  45.390 -12.958  0.00  0.00      A1    
ATOM   1203  HG2 GLN A 116       6.514  45.698 -11.199  0.00  0.00      A1    
ATOM   1204  CD  GLN A 116       4.730  46.591 -11.965  0.00  0.00      A1    
ATOM   1205  OE1 GLN A 116       4.188  47.671 -12.222  0.00  0.00      A1    
ATOM   1206  NE2 GLN A 116       3.969  45.600 -11.355  0.00  0.00      A1    
ATOM   1207 HE21 GLN A 116       2.984  45.764 -11.290  0.00  0.00      A1    
ATOM   1208 HE22 GLN A 116       4.403  44.760 -11.029  0.00  0.00      A1    
ATOM   1209  C   GLN A 116       7.109  49.539 -13.919  0.00  0.00      A1    
ATOM   1210  O   GLN A 116       6.384  50.526 -13.782  0.00  0.00      A1    
ATOM   1211  N   ALA A 117       8.384  49.669 -14.111  0.00  0.00      A1    
ATOM   1212  HN  ALA A 117       8.892  48.817 -14.215  0.00  0.00      A1    
ATOM   1213  CA  ALA A 117       9.101  50.951 -14.058  0.00  0.00      A1    
ATOM   1214  HA  ALA A 117       8.829  51.505 -13.172  0.00  0.00      A1    
ATOM   1215  CB  ALA A 117      10.554  50.665 -13.805  0.00  0.00      A1    
ATOM   1216  HB1 ALA A 117      10.723  49.945 -12.977  0.00  0.00      A1    
ATOM   1217  HB2 ALA A 117      10.892  49.994 -14.623  0.00  0.00      A1    
ATOM   1218  HB3 ALA A 117      11.219  51.554 -13.766  0.00  0.00      A1    
ATOM   1219  C   ALA A 117       8.826  51.881 -15.223  0.00  0.00      A1    
ATOM   1220  O   ALA A 117       8.694  53.086 -15.190  0.00  0.00      A1    
ATOM   1221  N   ALA A 118       8.779  51.213 -16.386  0.00  0.00      A1    
ATOM   1222  HN  ALA A 118       9.029  50.264 -16.563  0.00  0.00      A1    
ATOM   1223  CA  ALA A 118       8.118  51.910 -17.518  0.00  0.00      A1    
ATOM   1224  HA  ALA A 118       8.650  52.841 -17.649  0.00  0.00      A1    
ATOM   1225  CB  ALA A 118       8.299  51.073 -18.849  0.00  0.00      A1    
ATOM   1226  HB1 ALA A 118       8.010  50.009 -18.715  0.00  0.00      A1    
ATOM   1227  HB2 ALA A 118       7.758  51.538 -19.700  0.00  0.00      A1    
ATOM   1228  HB3 ALA A 118       9.383  51.135 -19.085  0.00  0.00      A1    
ATOM   1229  C   ALA A 118       6.664  52.306 -17.382  0.00  0.00      A1    
ATOM   1230  O   ALA A 118       6.223  53.364 -17.777  0.00  0.00      A1    
ATOM   1231  N   ALA A 119       5.829  51.482 -16.778  0.00  0.00      A1    
ATOM   1232  HN  ALA A 119       6.114  50.606 -16.395  0.00  0.00      A1    
ATOM   1233  CA  ALA A 119       4.462  51.949 -16.403  0.00  0.00      A1    
ATOM   1234  HA  ALA A 119       4.019  52.224 -17.349  0.00  0.00      A1    
ATOM   1235  CB  ALA A 119       3.673  50.699 -15.975  0.00  0.00      A1    
ATOM   1236  HB1 ALA A 119       4.088  50.263 -15.041  0.00  0.00      A1    
ATOM   1237  HB2 ALA A 119       2.617  50.945 -15.736  0.00  0.00      A1    
ATOM   1238  HB3 ALA A 119       3.710  49.929 -16.775  0.00  0.00      A1    
ATOM   1239  C   ALA A 119       4.373  53.068 -15.422  0.00  0.00      A1    
ATOM   1240  O   ALA A 119       3.526  53.951 -15.535  0.00  0.00      A1    
ATOM   1241  N   ASN A 120       5.147  52.996 -14.265  0.00  0.00      A1    
ATOM   1242  HN  ASN A 120       5.685  52.157 -14.219  0.00  0.00      A1    
ATOM   1243  CA  ASN A 120       5.278  54.090 -13.280  0.00  0.00      A1    
ATOM   1244  HA  ASN A 120       4.287  54.236 -12.876  0.00  0.00      A1    
ATOM   1245  CB  ASN A 120       6.183  53.686 -12.095  0.00  0.00      A1    
ATOM   1246  HB1 ASN A 120       7.228  53.493 -12.420  0.00  0.00      A1    
ATOM   1247  HB2 ASN A 120       6.191  54.515 -11.355  0.00  0.00      A1    
ATOM   1248  CG  ASN A 120       5.593  52.449 -11.313  0.00  0.00      A1    
ATOM   1249  OD1 ASN A 120       4.385  52.274 -11.257  0.00  0.00      A1    
ATOM   1250  ND2 ASN A 120       6.489  51.692 -10.633  0.00  0.00      A1    
ATOM   1251 HD21 ASN A 120       6.182  51.050  -9.931  0.00  0.00      A1    
ATOM   1252 HD22 ASN A 120       7.472  51.867 -10.685  0.00  0.00      A1    
ATOM   1253  C   ASN A 120       5.698  55.403 -13.945  0.00  0.00      A1    
ATOM   1254  O   ASN A 120       5.007  56.406 -13.722  0.00  0.00      A1    
ATOM   1255  N   ILE A 121       6.720  55.495 -14.850  0.00  0.00      A1    
ATOM   1256  HN  ILE A 121       7.295  54.686 -14.948  0.00  0.00      A1    
ATOM   1257  CA  ILE A 121       7.078  56.735 -15.449  0.00  0.00      A1    
ATOM   1258  HA  ILE A 121       7.066  57.410 -14.606  0.00  0.00      A1    
ATOM   1259  CB  ILE A 121       8.524  56.703 -16.096  0.00  0.00      A1    
ATOM   1260  HB  ILE A 121       9.155  56.190 -15.339  0.00  0.00      A1    
ATOM   1261  CG2 ILE A 121       8.513  55.810 -17.280  0.00  0.00      A1    
ATOM   1262 HG21 ILE A 121       7.914  54.896 -17.076  0.00  0.00      A1    
ATOM   1263 HG22 ILE A 121       8.049  56.326 -18.147  0.00  0.00      A1    
ATOM   1264 HG23 ILE A 121       9.541  55.476 -17.534  0.00  0.00      A1    
ATOM   1265  CG1 ILE A 121       9.083  58.121 -16.405  0.00  0.00      A1    
ATOM   1266 HG11 ILE A 121       8.539  58.520 -17.288  0.00  0.00      A1    
ATOM   1267 HG12 ILE A 121       8.891  58.741 -15.503  0.00  0.00      A1    
ATOM   1268  CD  ILE A 121      10.572  58.029 -16.700  0.00  0.00      A1    
ATOM   1269  HD1 ILE A 121      10.852  57.662 -17.711  0.00  0.00      A1    
ATOM   1270  HD2 ILE A 121      10.970  59.066 -16.721  0.00  0.00      A1    
ATOM   1271  HD3 ILE A 121      11.030  57.347 -15.952  0.00  0.00      A1    
ATOM   1272  C   ILE A 121       5.926  57.233 -16.403  0.00  0.00      A1    
ATOM   1273  O   ILE A 121       5.766  58.463 -16.422  0.00  0.00      A1    
ATOM   1274  N   ALA A 122       5.249  56.384 -17.197  0.00  0.00      A1    
ATOM   1275  HN  ALA A 122       5.639  55.467 -17.172  0.00  0.00      A1    
ATOM   1276  CA  ALA A 122       4.163  56.802 -18.047  0.00  0.00      A1    
ATOM   1277  HA  ALA A 122       4.468  57.471 -18.838  0.00  0.00      A1    
ATOM   1278  CB  ALA A 122       3.816  55.708 -19.076  0.00  0.00      A1    
ATOM   1279  HB1 ALA A 122       4.587  55.417 -19.821  0.00  0.00      A1    
ATOM   1280  HB2 ALA A 122       3.562  54.724 -18.627  0.00  0.00      A1    
ATOM   1281  HB3 ALA A 122       2.946  56.069 -19.665  0.00  0.00      A1    
ATOM   1282  C   ALA A 122       3.019  57.488 -17.247  0.00  0.00      A1    
ATOM   1283  O   ALA A 122       2.846  58.709 -17.385  0.00  0.00      A1    
ATOM   1284  N   GLN A 123       2.379  56.821 -16.226  0.00  0.00      A1    
ATOM   1285  HN  GLN A 123       2.724  55.959 -15.864  0.00  0.00      A1    
ATOM   1286  CA  GLN A 123       1.285  57.342 -15.439  0.00  0.00      A1    
ATOM   1287  HA  GLN A 123       0.458  57.498 -16.116  0.00  0.00      A1    
ATOM   1288  CB  GLN A 123       0.913  56.272 -14.304  0.00  0.00      A1    
ATOM   1289  HB1 GLN A 123       1.771  56.042 -13.637  0.00  0.00      A1    
ATOM   1290  HB2 GLN A 123       0.185  56.868 -13.713  0.00  0.00      A1    
ATOM   1291  CG  GLN A 123       0.096  55.076 -14.789  0.00  0.00      A1    
ATOM   1292  HG1 GLN A 123       0.784  54.319 -15.224  0.00  0.00      A1    
ATOM   1293  HG2 GLN A 123      -0.286  54.554 -13.886  0.00  0.00      A1    
ATOM   1294  CD  GLN A 123      -1.021  55.425 -15.746  0.00  0.00      A1    
ATOM   1295  OE1 GLN A 123      -1.086  55.081 -16.909  0.00  0.00      A1    
ATOM   1296  NE2 GLN A 123      -1.992  56.161 -15.186  0.00  0.00      A1    
ATOM   1297 HE21 GLN A 123      -2.900  56.229 -15.598  0.00  0.00      A1    
ATOM   1298 HE22 GLN A 123      -1.911  56.574 -14.279  0.00  0.00      A1    
ATOM   1299  C   GLN A 123       1.602  58.725 -14.756  0.00  0.00      A1    
ATOM   1300  O   GLN A 123       0.875  59.701 -14.882  0.00  0.00      A1    
ATOM   1301  N   LEU A 124       2.843  58.861 -14.116  0.00  0.00      A1    
ATOM   1302  HN  LEU A 124       3.516  58.128 -14.178  0.00  0.00      A1    
ATOM   1303  CA  LEU A 124       3.436  59.997 -13.500  0.00  0.00      A1    
ATOM   1304  HA  LEU A 124       2.697  60.415 -12.832  0.00  0.00      A1    
ATOM   1305  CB  LEU A 124       4.657  59.614 -12.620  0.00  0.00      A1    
ATOM   1306  HB1 LEU A 124       5.297  58.843 -13.100  0.00  0.00      A1    
ATOM   1307  HB2 LEU A 124       5.285  60.503 -12.400  0.00  0.00      A1    
ATOM   1308  CG  LEU A 124       4.267  58.872 -11.308  0.00  0.00      A1    
ATOM   1309  HG  LEU A 124       3.556  58.080 -11.627  0.00  0.00      A1    
ATOM   1310  CD1 LEU A 124       5.480  58.127 -10.711  0.00  0.00      A1    
ATOM   1311 HD11 LEU A 124       6.306  58.862 -10.604  0.00  0.00      A1    
ATOM   1312 HD12 LEU A 124       5.288  57.754  -9.682  0.00  0.00      A1    
ATOM   1313 HD13 LEU A 124       5.964  57.304 -11.279  0.00  0.00      A1    
ATOM   1314  CD2 LEU A 124       3.570  59.744 -10.285  0.00  0.00      A1    
ATOM   1315 HD21 LEU A 124       3.253  59.097  -9.440  0.00  0.00      A1    
ATOM   1316 HD22 LEU A 124       4.295  60.478  -9.873  0.00  0.00      A1    
ATOM   1317 HD23 LEU A 124       2.629  60.200 -10.659  0.00  0.00      A1    
ATOM   1318  C   LEU A 124       3.792  61.089 -14.465  0.00  0.00      A1    
ATOM   1319  O   LEU A 124       3.648  62.261 -14.244  0.00  0.00      A1    
ATOM   1320  N   THR A 125       4.285  60.761 -15.733  0.00  0.00      A1    
ATOM   1321  HN  THR A 125       4.451  59.853 -16.109  0.00  0.00      A1    
ATOM   1322  CA  THR A 125       4.369  61.698 -16.831  0.00  0.00      A1    
ATOM   1323  HA  THR A 125       4.879  62.595 -16.512  0.00  0.00      A1    
ATOM   1324  CB  THR A 125       5.107  61.234 -18.073  0.00  0.00      A1    
ATOM   1325  HB  THR A 125       4.592  60.367 -18.538  0.00  0.00      A1    
ATOM   1326  OG1 THR A 125       6.448  60.895 -17.705  0.00  0.00      A1    
ATOM   1327  HG1 THR A 125       6.279  60.102 -17.191  0.00  0.00      A1    
ATOM   1328  CG2 THR A 125       5.240  62.318 -19.102  0.00  0.00      A1    
ATOM   1329 HG21 THR A 125       5.966  62.160 -19.928  0.00  0.00      A1    
ATOM   1330 HG22 THR A 125       4.258  62.599 -19.538  0.00  0.00      A1    
ATOM   1331 HG23 THR A 125       5.450  63.248 -18.532  0.00  0.00      A1    
ATOM   1332  C   THR A 125       2.979  62.255 -17.331  0.00  0.00      A1    
ATOM   1333  O   THR A 125       2.761  63.445 -17.610  0.00  0.00      A1    
ATOM   1334  N   VAL A 126       1.925  61.450 -17.507  0.00  0.00      A1    
ATOM   1335  HN  VAL A 126       2.042  60.462 -17.435  0.00  0.00      A1    
ATOM   1336  CA  VAL A 126       0.565  61.870 -17.832  0.00  0.00      A1    
ATOM   1337  HA  VAL A 126       0.700  62.219 -18.845  0.00  0.00      A1    
ATOM   1338  CB  VAL A 126      -0.491  60.735 -17.868  0.00  0.00      A1    
ATOM   1339  HB  VAL A 126      -0.491  60.220 -16.884  0.00  0.00      A1    
ATOM   1340  CG1 VAL A 126      -1.863  61.415 -18.192  0.00  0.00      A1    
ATOM   1341 HG11 VAL A 126      -2.269  61.960 -17.312  0.00  0.00      A1    
ATOM   1342 HG12 VAL A 126      -1.767  61.951 -19.160  0.00  0.00      A1    
ATOM   1343 HG13 VAL A 126      -2.596  60.587 -18.297  0.00  0.00      A1    
ATOM   1344  CG2 VAL A 126      -0.069  59.899 -19.087  0.00  0.00      A1    
ATOM   1345 HG21 VAL A 126      -0.185  60.565 -19.969  0.00  0.00      A1    
ATOM   1346 HG22 VAL A 126       0.983  59.546 -19.027  0.00  0.00      A1    
ATOM   1347 HG23 VAL A 126      -0.751  59.033 -19.230  0.00  0.00      A1    
ATOM   1348  C   VAL A 126       0.083  62.926 -16.761  0.00  0.00      A1    
ATOM   1349  O   VAL A 126      -0.393  64.066 -16.969  0.00  0.00      A1    
ATOM   1350  N   ASN A 127       0.327  62.618 -15.431  0.00  0.00      A1    
ATOM   1351  HN  ASN A 127       0.538  61.664 -15.230  0.00  0.00      A1    
ATOM   1352  CA  ASN A 127      -0.052  63.432 -14.274  0.00  0.00      A1    
ATOM   1353  HA  ASN A 127      -1.080  63.719 -14.440  0.00  0.00      A1    
ATOM   1354  CB  ASN A 127       0.099  62.698 -12.860  0.00  0.00      A1    
ATOM   1355  HB1 ASN A 127       1.008  62.059 -12.850  0.00  0.00      A1    
ATOM   1356  HB2 ASN A 127       0.093  63.490 -12.081  0.00  0.00      A1    
ATOM   1357  CG  ASN A 127      -1.099  61.735 -12.572  0.00  0.00      A1    
ATOM   1358  OD1 ASN A 127      -2.006  61.511 -13.363  0.00  0.00      A1    
ATOM   1359  ND2 ASN A 127      -1.186  61.362 -11.260  0.00  0.00      A1    
ATOM   1360 HD21 ASN A 127      -1.928  60.783 -10.923  0.00  0.00      A1    
ATOM   1361 HD22 ASN A 127      -0.489  61.605 -10.585  0.00  0.00      A1    
ATOM   1362  C   ASN A 127       0.688  64.727 -14.261  0.00  0.00      A1    
ATOM   1363  O   ASN A 127       0.110  65.713 -13.874  0.00  0.00      A1    
ATOM   1364  N   ARG A 128       1.947  64.848 -14.787  0.00  0.00      A1    
ATOM   1365  HN  ARG A 128       2.425  64.043 -15.131  0.00  0.00      A1    
ATOM   1366  CA  ARG A 128       2.552  66.136 -15.131  0.00  0.00      A1    
ATOM   1367  HA  ARG A 128       2.321  66.751 -14.275  0.00  0.00      A1    
ATOM   1368  CB  ARG A 128       4.099  66.081 -15.288  0.00  0.00      A1    
ATOM   1369  HB1 ARG A 128       4.263  65.377 -16.132  0.00  0.00      A1    
ATOM   1370  HB2 ARG A 128       4.441  67.076 -15.644  0.00  0.00      A1    
ATOM   1371  CG  ARG A 128       4.985  65.735 -14.055  0.00  0.00      A1    
ATOM   1372  HG1 ARG A 128       4.775  64.686 -13.757  0.00  0.00      A1    
ATOM   1373  HG2 ARG A 128       6.074  65.866 -14.233  0.00  0.00      A1    
ATOM   1374  CD  ARG A 128       4.732  66.712 -12.791  0.00  0.00      A1    
ATOM   1375  HD1 ARG A 128       3.705  66.588 -12.386  0.00  0.00      A1    
ATOM   1376  HD2 ARG A 128       5.455  66.553 -11.962  0.00  0.00      A1    
ATOM   1377  NE  ARG A 128       5.064  68.079 -13.217  0.00  0.00      A1    
ATOM   1378  HE  ARG A 128       5.907  68.284 -13.713  0.00  0.00      A1    
ATOM   1379  CZ  ARG A 128       4.364  69.143 -12.872  0.00  0.00      A1    
ATOM   1380  NH1 ARG A 128       3.322  69.115 -12.092  0.00  0.00      A1    
ATOM   1381 HH11 ARG A 128       3.192  68.287 -11.547  0.00  0.00      A1    
ATOM   1382 HH12 ARG A 128       2.854  69.964 -11.846  0.00  0.00      A1    
ATOM   1383  NH2 ARG A 128       4.723  70.376 -13.232  0.00  0.00      A1    
ATOM   1384 HH21 ARG A 128       4.000  71.066 -13.210  0.00  0.00      A1    
ATOM   1385 HH22 ARG A 128       5.402  70.508 -13.955  0.00  0.00      A1    
ATOM   1386  C   ARG A 128       2.011  66.917 -16.390  0.00  0.00      A1    
ATOM   1387  O   ARG A 128       1.794  68.115 -16.352  0.00  0.00      A1    
ATOM   1388  N   TYR A 129       1.725  66.225 -17.481  0.00  0.00      A1    
ATOM   1389  HN  TYR A 129       1.901  65.246 -17.413  0.00  0.00      A1    
ATOM   1390  CA  TYR A 129       1.122  66.752 -18.725  0.00  0.00      A1    
ATOM   1391  HA  TYR A 129       1.632  67.641 -19.065  0.00  0.00      A1    
ATOM   1392  CB  TYR A 129       1.035  65.687 -19.855  0.00  0.00      A1    
ATOM   1393  HB1 TYR A 129       0.667  64.717 -19.457  0.00  0.00      A1    
ATOM   1394  HB2 TYR A 129       0.411  66.068 -20.692  0.00  0.00      A1    
ATOM   1395  CG  TYR A 129       2.290  65.389 -20.641  0.00  0.00      A1    
ATOM   1396  CD1 TYR A 129       2.347  64.445 -21.682  0.00  0.00      A1    
ATOM   1397  HD1 TYR A 129       1.460  63.906 -21.982  0.00  0.00      A1    
ATOM   1398  CE1 TYR A 129       3.496  64.240 -22.446  0.00  0.00      A1    
ATOM   1399  HE1 TYR A 129       3.338  63.666 -23.347  0.00  0.00      A1    
ATOM   1400  CZ  TYR A 129       4.678  64.859 -22.017  0.00  0.00      A1    
ATOM   1401  OH  TYR A 129       5.880  64.572 -22.701  0.00  0.00      A1    
ATOM   1402  HH  TYR A 129       5.637  63.901 -23.343  0.00  0.00      A1    
ATOM   1403  CD2 TYR A 129       3.480  66.066 -20.264  0.00  0.00      A1    
ATOM   1404  HD2 TYR A 129       3.564  66.766 -19.446  0.00  0.00      A1    
ATOM   1405  CE2 TYR A 129       4.638  65.747 -20.899  0.00  0.00      A1    
ATOM   1406  HE2 TYR A 129       5.530  66.095 -20.401  0.00  0.00      A1    
ATOM   1407  C   TYR A 129      -0.327  67.306 -18.514  0.00  0.00      A1    
ATOM   1408  O   TYR A 129      -0.774  68.285 -19.067  0.00  0.00      A1    
ATOM   1409  N   GLN A 130      -1.101  66.639 -17.585  0.00  0.00      A1    
ATOM   1410  HN  GLN A 130      -0.797  65.708 -17.396  0.00  0.00      A1    
ATOM   1411  CA  GLN A 130      -2.327  67.123 -17.026  0.00  0.00      A1    
ATOM   1412  HA  GLN A 130      -3.074  67.136 -17.806  0.00  0.00      A1    
ATOM   1413  CB  GLN A 130      -2.800  66.103 -15.955  0.00  0.00      A1    
ATOM   1414  HB1 GLN A 130      -2.882  65.232 -16.639  0.00  0.00      A1    
ATOM   1415  HB2 GLN A 130      -1.972  65.969 -15.226  0.00  0.00      A1    
ATOM   1416  CG  GLN A 130      -4.135  66.444 -15.206  0.00  0.00      A1    
ATOM   1417  HG1 GLN A 130      -4.536  65.509 -14.760  0.00  0.00      A1    
ATOM   1418  HG2 GLN A 130      -3.997  67.149 -14.359  0.00  0.00      A1    
ATOM   1419  CD  GLN A 130      -5.270  66.919 -16.184  0.00  0.00      A1    
ATOM   1420  OE1 GLN A 130      -5.608  68.107 -16.245  0.00  0.00      A1    
ATOM   1421  NE2 GLN A 130      -5.741  66.072 -17.102  0.00  0.00      A1    
ATOM   1422 HE21 GLN A 130      -6.444  66.442 -17.708  0.00  0.00      A1    
ATOM   1423 HE22 GLN A 130      -5.342  65.170 -17.269  0.00  0.00      A1    
ATOM   1424  C   GLN A 130      -2.172  68.518 -16.387  0.00  0.00      A1    
ATOM   1425  O   GLN A 130      -2.988  69.431 -16.661  0.00  0.00      A1    
ATOM   1426  N   LYS A 131      -1.180  68.914 -15.630  0.00  0.00      A1    
ATOM   1427  HN  LYS A 131      -0.507  68.248 -15.318  0.00  0.00      A1    
ATOM   1428  CA  LYS A 131      -1.036  70.255 -15.135  0.00  0.00      A1    
ATOM   1429  HA  LYS A 131      -1.836  70.533 -14.465  0.00  0.00      A1    
ATOM   1430  CB  LYS A 131       0.077  70.114 -14.074  0.00  0.00      A1    
ATOM   1431  HB1 LYS A 131       0.866  69.530 -14.595  0.00  0.00      A1    
ATOM   1432  HB2 LYS A 131       0.481  71.110 -13.794  0.00  0.00      A1    
ATOM   1433  CG  LYS A 131      -0.238  69.360 -12.811  0.00  0.00      A1    
ATOM   1434  HG1 LYS A 131      -0.811  68.438 -13.046  0.00  0.00      A1    
ATOM   1435  HG2 LYS A 131       0.724  69.108 -12.315  0.00  0.00      A1    
ATOM   1436  CD  LYS A 131      -1.118  70.226 -11.813  0.00  0.00      A1    
ATOM   1437  HD1 LYS A 131      -0.828  71.287 -11.657  0.00  0.00      A1    
ATOM   1438  HD2 LYS A 131      -2.153  70.170 -12.213  0.00  0.00      A1    
ATOM   1439  CE  LYS A 131      -1.228  69.579 -10.365  0.00  0.00      A1    
ATOM   1440  HE1 LYS A 131      -1.729  68.599 -10.519  0.00  0.00      A1    
ATOM   1441  HE2 LYS A 131      -0.184  69.448 -10.008  0.00  0.00      A1    
ATOM   1442  NZ  LYS A 131      -2.007  70.500  -9.524  0.00  0.00      A1    
ATOM   1443  HZ1 LYS A 131      -1.672  71.484  -9.509  0.00  0.00      A1    
ATOM   1444  HZ2 LYS A 131      -2.190  70.098  -8.583  0.00  0.00      A1    
ATOM   1445  HZ3 LYS A 131      -2.893  70.687 -10.035  0.00  0.00      A1    
ATOM   1446  C   LYS A 131      -0.673  71.384 -16.135  0.00  0.00      A1    
ATOM   1447  O   LYS A 131      -0.764  72.552 -15.827  0.00  0.00      A1    
ATOM   1448  N   LEU A 132      -0.264  71.025 -17.328  0.00  0.00      A1    
ATOM   1449  HN  LEU A 132      -0.224  70.044 -17.501  0.00  0.00      A1    
ATOM   1450  CA  LEU A 132       0.174  71.881 -18.453  0.00  0.00      A1    
ATOM   1451  HA  LEU A 132       0.547  72.806 -18.040  0.00  0.00      A1    
ATOM   1452  CB  LEU A 132       1.172  71.073 -19.311  0.00  0.00      A1    
ATOM   1453  HB1 LEU A 132       0.587  70.246 -19.766  0.00  0.00      A1    
ATOM   1454  HB2 LEU A 132       1.608  71.790 -20.039  0.00  0.00      A1    
ATOM   1455  CG  LEU A 132       2.391  70.642 -18.507  0.00  0.00      A1    
ATOM   1456  HG  LEU A 132       2.001  69.928 -17.750  0.00  0.00      A1    
ATOM   1457  CD1 LEU A 132       3.380  70.029 -19.463  0.00  0.00      A1    
ATOM   1458 HD11 LEU A 132       4.369  69.929 -18.966  0.00  0.00      A1    
ATOM   1459 HD12 LEU A 132       3.058  69.024 -19.813  0.00  0.00      A1    
ATOM   1460 HD13 LEU A 132       3.570  70.702 -20.326  0.00  0.00      A1    
ATOM   1461  CD2 LEU A 132       3.125  71.761 -17.827  0.00  0.00      A1    
ATOM   1462 HD21 LEU A 132       3.573  72.367 -18.644  0.00  0.00      A1    
ATOM   1463 HD22 LEU A 132       2.633  72.515 -17.176  0.00  0.00      A1    
ATOM   1464 HD23 LEU A 132       3.879  71.181 -17.253  0.00  0.00      A1    
ATOM   1465  C   LEU A 132      -0.937  72.185 -19.447  0.00  0.00      A1    
ATOM   1466  O   LEU A 132      -0.852  73.111 -20.230  0.00  0.00      A1    
ATOM   1467  N   LEU A 133      -2.106  71.422 -19.305  0.00  0.00      A1    
ATOM   1468  HN  LEU A 133      -2.132  70.689 -18.630  0.00  0.00      A1    
ATOM   1469  CA  LEU A 133      -3.287  71.624 -20.070  0.00  0.00      A1    
ATOM   1470  HA  LEU A 133      -3.001  71.496 -21.104  0.00  0.00      A1    
ATOM   1471  CB  LEU A 133      -4.397  70.518 -19.931  0.00  0.00      A1    
ATOM   1472  HB1 LEU A 133      -4.864  70.660 -18.933  0.00  0.00      A1    
ATOM   1473  HB2 LEU A 133      -5.146  70.612 -20.746  0.00  0.00      A1    
ATOM   1474  CG  LEU A 133      -3.984  69.084 -20.000  0.00  0.00      A1    
ATOM   1475  HG  LEU A 133      -3.290  68.868 -19.160  0.00  0.00      A1    
ATOM   1476  CD1 LEU A 133      -5.104  68.119 -19.812  0.00  0.00      A1    
ATOM   1477 HD11 LEU A 133      -5.728  68.036 -20.728  0.00  0.00      A1    
ATOM   1478 HD12 LEU A 133      -4.734  67.092 -19.606  0.00  0.00      A1    
ATOM   1479 HD13 LEU A 133      -5.675  68.315 -18.880  0.00  0.00      A1    
ATOM   1480  CD2 LEU A 133      -3.183  68.836 -21.333  0.00  0.00      A1    
ATOM   1481 HD21 LEU A 133      -3.101  67.748 -21.542  0.00  0.00      A1    
ATOM   1482 HD22 LEU A 133      -3.453  69.412 -22.243  0.00  0.00      A1    
ATOM   1483 HD23 LEU A 133      -2.127  69.172 -21.254  0.00  0.00      A1    
ATOM   1484  C   LEU A 133      -3.888  72.983 -19.998  0.00  0.00      A1    
ATOM   1485  O   LEU A 133      -4.200  73.502 -18.918  0.00  0.00      A1    
ATOM   1486  N   GLY A 134      -4.070  73.632 -21.179  0.00  0.00      A1    
ATOM   1487  HN  GLY A 134      -3.957  73.172 -22.056  0.00  0.00      A1    
ATOM   1488  CA  GLY A 134      -4.461  74.982 -21.263  0.00  0.00      A1    
ATOM   1489  HA1 GLY A 134      -4.764  75.408 -20.318  0.00  0.00      A1    
ATOM   1490  HA2 GLY A 134      -5.180  74.960 -22.069  0.00  0.00      A1    
ATOM   1491  C   GLY A 134      -3.359  75.791 -21.903  0.00  0.00      A1    
ATOM   1492  O   GLY A 134      -3.591  76.940 -22.222  0.00  0.00      A1    
ATOM   1493  N   THR A 135      -2.147  75.201 -21.976  0.00  0.00      A1    
ATOM   1494  HN  THR A 135      -1.956  74.355 -21.485  0.00  0.00      A1    
ATOM   1495  CA  THR A 135      -0.995  75.967 -22.428  0.00  0.00      A1    
ATOM   1496  HA  THR A 135      -1.222  77.002 -22.634  0.00  0.00      A1    
ATOM   1497  CB  THR A 135       0.334  75.931 -21.628  0.00  0.00      A1    
ATOM   1498  HB  THR A 135       1.102  76.660 -21.962  0.00  0.00      A1    
ATOM   1499  OG1 THR A 135       0.989  74.661 -21.555  0.00  0.00      A1    
ATOM   1500  HG1 THR A 135       0.325  74.194 -21.042  0.00  0.00      A1    
ATOM   1501  CG2 THR A 135      -0.127  76.343 -20.178  0.00  0.00      A1    
ATOM   1502 HG21 THR A 135      -0.494  77.392 -20.169  0.00  0.00      A1    
ATOM   1503 HG22 THR A 135      -0.998  75.701 -19.926  0.00  0.00      A1    
ATOM   1504 HG23 THR A 135       0.590  76.055 -19.380  0.00  0.00      A1    
ATOM   1505  C   THR A 135      -0.531  75.391 -23.766  0.00  0.00      A1    
ATOM   1506  O   THR A 135      -0.990  74.306 -24.197  0.00  0.00      A1    
ATOM   1507  N   GLN A 136       0.402  76.029 -24.461  0.00  0.00      A1    
ATOM   1508  HN  GLN A 136       0.909  76.853 -24.222  0.00  0.00      A1    
ATOM   1509  CA  GLN A 136       0.875  75.518 -25.696  0.00  0.00      A1    
ATOM   1510  HA  GLN A 136       0.356  74.672 -26.121  0.00  0.00      A1    
ATOM   1511  CB  GLN A 136       0.866  76.661 -26.790  0.00  0.00      A1    
ATOM   1512  HB1 GLN A 136       1.637  77.386 -26.452  0.00  0.00      A1    
ATOM   1513  HB2 GLN A 136       1.172  76.194 -27.750  0.00  0.00      A1    
ATOM   1514  CG  GLN A 136      -0.534  77.389 -26.977  0.00  0.00      A1    
ATOM   1515  HG1 GLN A 136      -0.690  77.768 -25.945  0.00  0.00      A1    
ATOM   1516  HG2 GLN A 136      -0.461  78.286 -27.629  0.00  0.00      A1    
ATOM   1517  CD  GLN A 136      -1.697  76.429 -27.239  0.00  0.00      A1    
ATOM   1518  OE1 GLN A 136      -1.531  75.192 -27.472  0.00  0.00      A1    
ATOM   1519  NE2 GLN A 136      -2.915  77.033 -27.128  0.00  0.00      A1    
ATOM   1520 HE21 GLN A 136      -3.641  76.499 -27.562  0.00  0.00      A1    
ATOM   1521 HE22 GLN A 136      -3.138  77.861 -26.614  0.00  0.00      A1    
ATOM   1522  C   GLN A 136       2.293  74.978 -25.566  0.00  0.00      A1    
ATOM   1523  O   GLN A 136       3.004  74.913 -26.539  0.00  0.00      A1    
ATOM   1524  N   TYR A 137       2.631  74.428 -24.481  0.00  0.00      A1    
ATOM   1525  HN  TYR A 137       1.928  74.418 -23.774  0.00  0.00      A1    
ATOM   1526  CA  TYR A 137       3.799  73.589 -24.152  0.00  0.00      A1    
ATOM   1527  HA  TYR A 137       4.524  73.719 -24.942  0.00  0.00      A1    
ATOM   1528  CB  TYR A 137       4.548  74.049 -22.922  0.00  0.00      A1    
ATOM   1529  HB1 TYR A 137       3.988  73.677 -22.038  0.00  0.00      A1    
ATOM   1530  HB2 TYR A 137       5.529  73.531 -22.859  0.00  0.00      A1    
ATOM   1531  CG  TYR A 137       4.629  75.557 -22.950  0.00  0.00      A1    
ATOM   1532  CD1 TYR A 137       5.375  76.211 -23.947  0.00  0.00      A1    
ATOM   1533  HD1 TYR A 137       5.794  75.537 -24.679  0.00  0.00      A1    
ATOM   1534  CE1 TYR A 137       5.501  77.628 -23.909  0.00  0.00      A1    
ATOM   1535  HE1 TYR A 137       6.179  78.064 -24.628  0.00  0.00      A1    
ATOM   1536  CZ  TYR A 137       4.896  78.398 -22.888  0.00  0.00      A1    
ATOM   1537  OH  TYR A 137       5.255  79.788 -22.921  0.00  0.00      A1    
ATOM   1538  HH  TYR A 137       5.853  80.016 -23.637  0.00  0.00      A1    
ATOM   1539  CD2 TYR A 137       3.960  76.338 -21.977  0.00  0.00      A1    
ATOM   1540  HD2 TYR A 137       3.284  75.761 -21.364  0.00  0.00      A1    
ATOM   1541  CE2 TYR A 137       4.094  77.703 -21.918  0.00  0.00      A1    
ATOM   1542  HE2 TYR A 137       3.618  78.212 -21.092  0.00  0.00      A1    
ATOM   1543  C   TYR A 137       3.616  72.134 -24.148  0.00  0.00      A1    
ATOM   1544  O   TYR A 137       4.436  71.356 -23.645  0.00  0.00      A1    
ATOM   1545  N   ILE A 138       2.401  71.744 -24.611  0.00  0.00      A1    
ATOM   1546  HN  ILE A 138       1.802  72.391 -25.076  0.00  0.00      A1    
ATOM   1547  CA  ILE A 138       1.842  70.482 -24.521  0.00  0.00      A1    
ATOM   1548  HA  ILE A 138       2.605  69.719 -24.502  0.00  0.00      A1    
ATOM   1549  CB  ILE A 138       1.079  70.325 -23.264  0.00  0.00      A1    
ATOM   1550  HB  ILE A 138       1.645  70.536 -22.332  0.00  0.00      A1    
ATOM   1551  CG2 ILE A 138      -0.165  71.254 -23.154  0.00  0.00      A1    
ATOM   1552 HG21 ILE A 138      -0.894  71.146 -23.985  0.00  0.00      A1    
ATOM   1553 HG22 ILE A 138      -0.601  71.195 -22.134  0.00  0.00      A1    
ATOM   1554 HG23 ILE A 138       0.260  72.274 -23.274  0.00  0.00      A1    
ATOM   1555  CG1 ILE A 138       0.450  68.846 -23.073  0.00  0.00      A1    
ATOM   1556 HG11 ILE A 138      -0.168  68.820 -22.150  0.00  0.00      A1    
ATOM   1557 HG12 ILE A 138      -0.160  68.498 -23.934  0.00  0.00      A1    
ATOM   1558  CD  ILE A 138       1.595  67.795 -22.965  0.00  0.00      A1    
ATOM   1559  HD1 ILE A 138       1.174  66.785 -22.773  0.00  0.00      A1    
ATOM   1560  HD2 ILE A 138       2.240  67.780 -23.870  0.00  0.00      A1    
ATOM   1561  HD3 ILE A 138       2.248  67.954 -22.081  0.00  0.00      A1    
ATOM   1562  C   ILE A 138       1.008  70.206 -25.812  0.00  0.00      A1    
ATOM   1563  O   ILE A 138       0.484  71.109 -26.428  0.00  0.00      A1    
ATOM   1564  N   SER A 139       0.879  68.958 -26.253  0.00  0.00      A1    
ATOM   1565  HN  SER A 139       1.382  68.192 -25.862  0.00  0.00      A1    
ATOM   1566  CA  SER A 139       0.037  68.644 -27.440  0.00  0.00      A1    
ATOM   1567  HA  SER A 139      -0.653  69.465 -27.564  0.00  0.00      A1    
ATOM   1568  CB  SER A 139       0.786  68.309 -28.779  0.00  0.00      A1    
ATOM   1569  HB1 SER A 139      -0.012  68.178 -29.541  0.00  0.00      A1    
ATOM   1570  HB2 SER A 139       1.501  69.072 -29.156  0.00  0.00      A1    
ATOM   1571  OG  SER A 139       1.627  67.102 -28.746  0.00  0.00      A1    
ATOM   1572  HG1 SER A 139       2.486  67.270 -28.352  0.00  0.00      A1    
ATOM   1573  C   SER A 139      -0.825  67.474 -27.050  0.00  0.00      A1    
ATOM   1574  O   SER A 139      -0.512  66.758 -26.071  0.00  0.00      A1    
ATOM   1575  N   LYS A 140      -1.864  67.291 -27.793  0.00  0.00      A1    
ATOM   1576  HN  LYS A 140      -2.101  67.911 -28.537  0.00  0.00      A1    
ATOM   1577  CA  LYS A 140      -2.734  66.168 -27.657  0.00  0.00      A1    
ATOM   1578  HA  LYS A 140      -3.098  66.151 -26.640  0.00  0.00      A1    
ATOM   1579  CB  LYS A 140      -4.032  66.364 -28.414  0.00  0.00      A1    
ATOM   1580  HB1 LYS A 140      -4.503  67.266 -27.969  0.00  0.00      A1    
ATOM   1581  HB2 LYS A 140      -3.871  66.611 -29.485  0.00  0.00      A1    
ATOM   1582  CG  LYS A 140      -5.011  65.216 -28.286  0.00  0.00      A1    
ATOM   1583  HG1 LYS A 140      -5.945  65.611 -28.741  0.00  0.00      A1    
ATOM   1584  HG2 LYS A 140      -4.673  64.365 -28.915  0.00  0.00      A1    
ATOM   1585  CD  LYS A 140      -5.377  64.642 -26.934  0.00  0.00      A1    
ATOM   1586  HD1 LYS A 140      -4.506  64.014 -26.650  0.00  0.00      A1    
ATOM   1587  HD2 LYS A 140      -5.552  65.582 -26.367  0.00  0.00      A1    
ATOM   1588  CE  LYS A 140      -6.747  63.914 -26.838  0.00  0.00      A1    
ATOM   1589  HE1 LYS A 140      -6.958  63.591 -25.796  0.00  0.00      A1    
ATOM   1590  HE2 LYS A 140      -7.543  64.669 -27.009  0.00  0.00      A1    
ATOM   1591  NZ  LYS A 140      -6.669  62.818 -27.699  0.00  0.00      A1    
ATOM   1592  HZ1 LYS A 140      -7.335  62.077 -27.400  0.00  0.00      A1    
ATOM   1593  HZ2 LYS A 140      -5.755  62.334 -27.811  0.00  0.00      A1    
ATOM   1594  HZ3 LYS A 140      -6.924  62.986 -28.693  0.00  0.00      A1    
ATOM   1595  C   LYS A 140      -2.095  64.818 -27.976  0.00  0.00      A1    
ATOM   1596  O   LYS A 140      -2.261  63.830 -27.275  0.00  0.00      A1    
ATOM   1597  N   GLN A 141      -1.361  64.854 -29.067  0.00  0.00      A1    
ATOM   1598  HN  GLN A 141      -1.295  65.640 -29.676  0.00  0.00      A1    
ATOM   1599  CA  GLN A 141      -0.606  63.744 -29.617  0.00  0.00      A1    
ATOM   1600  HA  GLN A 141      -1.350  63.050 -29.980  0.00  0.00      A1    
ATOM   1601  CB  GLN A 141       0.234  64.129 -30.845  0.00  0.00      A1    
ATOM   1602  HB1 GLN A 141       0.923  64.975 -30.633  0.00  0.00      A1    
ATOM   1603  HB2 GLN A 141       0.881  63.261 -31.095  0.00  0.00      A1    
ATOM   1604  CG  GLN A 141      -0.631  64.371 -32.081  0.00  0.00      A1    
ATOM   1605  HG1 GLN A 141       0.040  64.555 -32.947  0.00  0.00      A1    
ATOM   1606  HG2 GLN A 141      -1.185  63.470 -32.420  0.00  0.00      A1    
ATOM   1607  CD  GLN A 141      -1.312  65.672 -32.021  0.00  0.00      A1    
ATOM   1608  OE1 GLN A 141      -0.856  66.687 -31.518  0.00  0.00      A1    
ATOM   1609  NE2 GLN A 141      -2.599  65.622 -32.471  0.00  0.00      A1    
ATOM   1610 HE21 GLN A 141      -3.058  66.489 -32.660  0.00  0.00      A1    
ATOM   1611 HE22 GLN A 141      -3.023  64.766 -32.768  0.00  0.00      A1    
ATOM   1612  C   GLN A 141       0.421  63.112 -28.587  0.00  0.00      A1    
ATOM   1613  O   GLN A 141       0.501  61.942 -28.259  0.00  0.00      A1    
ATOM   1614  N   GLU A 142       1.220  63.981 -27.962  0.00  0.00      A1    
ATOM   1615  HN  GLU A 142       1.198  64.955 -28.175  0.00  0.00      A1    
ATOM   1616  CA  GLU A 142       2.102  63.706 -26.812  0.00  0.00      A1    
ATOM   1617  HA  GLU A 142       2.838  62.998 -27.162  0.00  0.00      A1    
ATOM   1618  CB  GLU A 142       2.838  64.992 -26.440  0.00  0.00      A1    
ATOM   1619  HB1 GLU A 142       2.040  65.760 -26.349  0.00  0.00      A1    
ATOM   1620  HB2 GLU A 142       3.321  64.965 -25.440  0.00  0.00      A1    
ATOM   1621  CG  GLU A 142       3.911  65.248 -27.566  0.00  0.00      A1    
ATOM   1622  HG1 GLU A 142       4.703  64.518 -27.291  0.00  0.00      A1    
ATOM   1623  HG2 GLU A 142       3.528  64.944 -28.564  0.00  0.00      A1    
ATOM   1624  CD  GLU A 142       4.592  66.670 -27.512  0.00  0.00      A1    
ATOM   1625  OE1 GLU A 142       5.460  66.878 -26.586  0.00  0.00      A1    
ATOM   1626  OE2 GLU A 142       4.166  67.581 -28.228  0.00  0.00      A1    
ATOM   1627  C   GLU A 142       1.346  63.119 -25.607  0.00  0.00      A1    
ATOM   1628  O   GLU A 142       1.761  62.140 -25.061  0.00  0.00      A1    
ATOM   1629  N   TYR A 143       0.187  63.709 -25.203  0.00  0.00      A1    
ATOM   1630  HN  TYR A 143      -0.163  64.577 -25.545  0.00  0.00      A1    
ATOM   1631  CA  TYR A 143      -0.591  63.166 -24.147  0.00  0.00      A1    
ATOM   1632  HA  TYR A 143       0.086  63.040 -23.315  0.00  0.00      A1    
ATOM   1633  CB  TYR A 143      -1.745  64.201 -23.906  0.00  0.00      A1    
ATOM   1634  HB1 TYR A 143      -1.430  65.265 -23.846  0.00  0.00      A1    
ATOM   1635  HB2 TYR A 143      -2.516  64.179 -24.705  0.00  0.00      A1    
ATOM   1636  CG  TYR A 143      -2.442  63.995 -22.559  0.00  0.00      A1    
ATOM   1637  CD1 TYR A 143      -3.184  62.859 -22.244  0.00  0.00      A1    
ATOM   1638  HD1 TYR A 143      -3.273  61.965 -22.843  0.00  0.00      A1    
ATOM   1639  CE1 TYR A 143      -3.822  62.815 -20.998  0.00  0.00      A1    
ATOM   1640  HE1 TYR A 143      -4.354  61.923 -20.702  0.00  0.00      A1    
ATOM   1641  CZ  TYR A 143      -3.734  63.842 -20.092  0.00  0.00      A1    
ATOM   1642  OH  TYR A 143      -4.207  63.669 -18.837  0.00  0.00      A1    
ATOM   1643  HH  TYR A 143      -4.521  62.762 -18.821  0.00  0.00      A1    
ATOM   1644  CD2 TYR A 143      -2.333  65.032 -21.640  0.00  0.00      A1    
ATOM   1645  HD2 TYR A 143      -1.810  65.938 -21.907  0.00  0.00      A1    
ATOM   1646  CE2 TYR A 143      -2.999  64.975 -20.407  0.00  0.00      A1    
ATOM   1647  HE2 TYR A 143      -2.718  65.728 -19.685  0.00  0.00      A1    
ATOM   1648  C   TYR A 143      -1.078  61.714 -24.465  0.00  0.00      A1    
ATOM   1649  O   TYR A 143      -1.027  60.800 -23.661  0.00  0.00      A1    
ATOM   1650  N   ASP A 144      -1.551  61.376 -25.680  0.00  0.00      A1    
ATOM   1651  HN  ASP A 144      -1.559  62.091 -26.375  0.00  0.00      A1    
ATOM   1652  CA  ASP A 144      -2.026  60.125 -26.267  0.00  0.00      A1    
ATOM   1653  HA  ASP A 144      -2.624  59.645 -25.506  0.00  0.00      A1    
ATOM   1654  CB  ASP A 144      -2.682  60.456 -27.630  0.00  0.00      A1    
ATOM   1655  HB1 ASP A 144      -1.914  61.001 -28.219  0.00  0.00      A1    
ATOM   1656  HB2 ASP A 144      -2.982  59.611 -28.287  0.00  0.00      A1    
ATOM   1657  CG  ASP A 144      -3.981  61.176 -27.436  0.00  0.00      A1    
ATOM   1658  OD1 ASP A 144      -4.674  60.966 -26.426  0.00  0.00      A1    
ATOM   1659  OD2 ASP A 144      -4.482  61.680 -28.479  0.00  0.00      A1    
ATOM   1660  C   ASP A 144      -0.969  59.087 -26.357  0.00  0.00      A1    
ATOM   1661  O   ASP A 144      -1.119  57.858 -26.194  0.00  0.00      A1    
ATOM   1662  N   GLN A 145       0.241  59.492 -26.744  0.00  0.00      A1    
ATOM   1663  HN  GLN A 145       0.351  60.458 -26.965  0.00  0.00      A1    
ATOM   1664  CA  GLN A 145       1.410  58.678 -26.704  0.00  0.00      A1    
ATOM   1665  HA  GLN A 145       1.184  57.757 -27.222  0.00  0.00      A1    
ATOM   1666  CB  GLN A 145       2.633  59.390 -27.401  0.00  0.00      A1    
ATOM   1667  HB1 GLN A 145       2.271  59.910 -28.313  0.00  0.00      A1    
ATOM   1668  HB2 GLN A 145       2.970  60.247 -26.779  0.00  0.00      A1    
ATOM   1669  CG  GLN A 145       3.817  58.462 -27.779  0.00  0.00      A1    
ATOM   1670  HG1 GLN A 145       4.530  59.193 -28.216  0.00  0.00      A1    
ATOM   1671  HG2 GLN A 145       4.237  58.040 -26.841  0.00  0.00      A1    
ATOM   1672  CD  GLN A 145       3.542  57.316 -28.716  0.00  0.00      A1    
ATOM   1673  OE1 GLN A 145       3.494  56.138 -28.319  0.00  0.00      A1    
ATOM   1674  NE2 GLN A 145       3.382  57.645 -29.999  0.00  0.00      A1    
ATOM   1675 HE21 GLN A 145       3.133  56.914 -30.633  0.00  0.00      A1    
ATOM   1676 HE22 GLN A 145       3.453  58.617 -30.224  0.00  0.00      A1    
ATOM   1677  C   GLN A 145       1.902  58.215 -25.367  0.00  0.00      A1    
ATOM   1678  O   GLN A 145       2.309  57.030 -25.209  0.00  0.00      A1    
ATOM   1679  N   ALA A 146       1.775  58.985 -24.293  0.00  0.00      A1    
ATOM   1680  HN  ALA A 146       1.455  59.923 -24.396  0.00  0.00      A1    
ATOM   1681  CA  ALA A 146       2.190  58.460 -22.945  0.00  0.00      A1    
ATOM   1682  HA  ALA A 146       3.188  58.050 -22.986  0.00  0.00      A1    
ATOM   1683  CB  ALA A 146       2.359  59.605 -21.923  0.00  0.00      A1    
ATOM   1684  HB1 ALA A 146       2.939  60.413 -22.417  0.00  0.00      A1    
ATOM   1685  HB2 ALA A 146       1.344  60.018 -21.742  0.00  0.00      A1    
ATOM   1686  HB3 ALA A 146       2.758  59.279 -20.939  0.00  0.00      A1    
ATOM   1687  C   ALA A 146       1.177  57.438 -22.423  0.00  0.00      A1    
ATOM   1688  O   ALA A 146       1.483  56.488 -21.712  0.00  0.00      A1    
ATOM   1689  N   LEU A 147      -0.115  57.655 -22.779  0.00  0.00      A1    
ATOM   1690  HN  LEU A 147      -0.318  58.415 -23.392  0.00  0.00      A1    
ATOM   1691  CA  LEU A 147      -1.163  56.665 -22.642  0.00  0.00      A1    
ATOM   1692  HA  LEU A 147      -1.018  56.462 -21.591  0.00  0.00      A1    
ATOM   1693  CB  LEU A 147      -2.367  57.310 -23.055  0.00  0.00      A1    
ATOM   1694  HB1 LEU A 147      -2.324  57.892 -24.001  0.00  0.00      A1    
ATOM   1695  HB2 LEU A 147      -3.158  56.537 -23.157  0.00  0.00      A1    
ATOM   1696  CG  LEU A 147      -2.894  58.310 -22.055  0.00  0.00      A1    
ATOM   1697  HG  LEU A 147      -2.187  59.152 -21.892  0.00  0.00      A1    
ATOM   1698  CD1 LEU A 147      -4.077  59.117 -22.586  0.00  0.00      A1    
ATOM   1699 HD11 LEU A 147      -4.405  59.919 -21.892  0.00  0.00      A1    
ATOM   1700 HD12 LEU A 147      -3.795  59.636 -23.527  0.00  0.00      A1    
ATOM   1701 HD13 LEU A 147      -4.960  58.482 -22.811  0.00  0.00      A1    
ATOM   1702  CD2 LEU A 147      -3.399  57.765 -20.684  0.00  0.00      A1    
ATOM   1703 HD21 LEU A 147      -4.176  56.989 -20.849  0.00  0.00      A1    
ATOM   1704 HD22 LEU A 147      -2.561  57.251 -20.168  0.00  0.00      A1    
ATOM   1705 HD23 LEU A 147      -3.878  58.589 -20.113  0.00  0.00      A1    
ATOM   1706  C   LEU A 147      -0.948  55.410 -23.370  0.00  0.00      A1    
ATOM   1707  O   LEU A 147      -1.103  54.287 -22.845  0.00  0.00      A1    
ATOM   1708  N   ALA A 148      -0.416  55.484 -24.593  0.00  0.00      A1    
ATOM   1709  HN  ALA A 148      -0.306  56.423 -24.908  0.00  0.00      A1    
ATOM   1710  CA  ALA A 148      -0.104  54.408 -25.477  0.00  0.00      A1    
ATOM   1711  HA  ALA A 148      -0.910  53.716 -25.674  0.00  0.00      A1    
ATOM   1712  CB  ALA A 148       0.361  55.003 -26.843  0.00  0.00      A1    
ATOM   1713  HB1 ALA A 148      -0.481  55.645 -27.180  0.00  0.00      A1    
ATOM   1714  HB2 ALA A 148       1.330  55.534 -26.959  0.00  0.00      A1    
ATOM   1715  HB3 ALA A 148       0.477  54.164 -27.561  0.00  0.00      A1    
ATOM   1716  C   ALA A 148       0.960  53.534 -24.902  0.00  0.00      A1    
ATOM   1717  O   ALA A 148       0.822  52.274 -24.814  0.00  0.00      A1    
ATOM   1718  N   ASP A 149       1.978  54.226 -24.386  0.00  0.00      A1    
ATOM   1719  HN  ASP A 149       1.980  55.147 -24.768  0.00  0.00      A1    
ATOM   1720  CA  ASP A 149       3.069  53.556 -23.640  0.00  0.00      A1    
ATOM   1721  HA  ASP A 149       3.482  52.807 -24.300  0.00  0.00      A1    
ATOM   1722  CB  ASP A 149       4.164  54.625 -23.381  0.00  0.00      A1    
ATOM   1723  HB1 ASP A 149       3.674  55.619 -23.305  0.00  0.00      A1    
ATOM   1724  HB2 ASP A 149       4.768  54.481 -22.460  0.00  0.00      A1    
ATOM   1725  CG  ASP A 149       5.223  54.743 -24.439  0.00  0.00      A1    
ATOM   1726  OD1 ASP A 149       5.176  53.903 -25.383  0.00  0.00      A1    
ATOM   1727  OD2 ASP A 149       6.089  55.651 -24.307  0.00  0.00      A1    
ATOM   1728  C   ASP A 149       2.574  52.927 -22.431  0.00  0.00      A1    
ATOM   1729  O   ASP A 149       3.093  51.866 -22.026  0.00  0.00      A1    
ATOM   1730  N   ALA A 150       1.640  53.621 -21.638  0.00  0.00      A1    
ATOM   1731  HN  ALA A 150       1.262  54.519 -21.848  0.00  0.00      A1    
ATOM   1732  CA  ALA A 150       1.144  53.084 -20.343  0.00  0.00      A1    
ATOM   1733  HA  ALA A 150       1.914  52.760 -19.659  0.00  0.00      A1    
ATOM   1734  CB  ALA A 150       0.402  54.199 -19.575  0.00  0.00      A1    
ATOM   1735  HB1 ALA A 150       1.072  55.080 -19.475  0.00  0.00      A1    
ATOM   1736  HB2 ALA A 150      -0.507  54.481 -20.148  0.00  0.00      A1    
ATOM   1737  HB3 ALA A 150       0.071  53.849 -18.574  0.00  0.00      A1    
ATOM   1738  C   ALA A 150       0.308  51.851 -20.575  0.00  0.00      A1    
ATOM   1739  O   ALA A 150       0.384  50.887 -19.775  0.00  0.00      A1    
ATOM   1740  N   GLN A 151      -0.572  51.789 -21.634  0.00  0.00      A1    
ATOM   1741  HN  GLN A 151      -0.851  52.620 -22.109  0.00  0.00      A1    
ATOM   1742  CA  GLN A 151      -1.382  50.591 -22.003  0.00  0.00      A1    
ATOM   1743  HA  GLN A 151      -1.983  50.376 -21.132  0.00  0.00      A1    
ATOM   1744  CB  GLN A 151      -2.067  51.024 -23.194  0.00  0.00      A1    
ATOM   1745  HB1 GLN A 151      -2.353  52.050 -22.880  0.00  0.00      A1    
ATOM   1746  HB2 GLN A 151      -1.435  51.220 -24.086  0.00  0.00      A1    
ATOM   1747  CG  GLN A 151      -3.441  50.312 -23.584  0.00  0.00      A1    
ATOM   1748  HG1 GLN A 151      -4.286  50.770 -23.028  0.00  0.00      A1    
ATOM   1749  HG2 GLN A 151      -3.555  50.437 -24.682  0.00  0.00      A1    
ATOM   1750  CD  GLN A 151      -3.534  48.810 -23.217  0.00  0.00      A1    
ATOM   1751  OE1 GLN A 151      -3.845  48.346 -22.153  0.00  0.00      A1    
ATOM   1752  NE2 GLN A 151      -3.323  47.950 -24.277  0.00  0.00      A1    
ATOM   1753 HE21 GLN A 151      -3.178  46.983 -24.070  0.00  0.00      A1    
ATOM   1754 HE22 GLN A 151      -3.186  48.374 -25.173  0.00  0.00      A1    
ATOM   1755  C   GLN A 151      -0.491  49.395 -22.417  0.00  0.00      A1    
ATOM   1756  O   GLN A 151      -0.688  48.206 -22.074  0.00  0.00      A1    
ATOM   1757  N   GLN A 152       0.526  49.637 -23.291  0.00  0.00      A1    
ATOM   1758  HN  GLN A 152       0.631  50.572 -23.620  0.00  0.00      A1    
ATOM   1759  CA  GLN A 152       1.481  48.687 -23.645  0.00  0.00      A1    
ATOM   1760  HA  GLN A 152       0.898  47.847 -23.991  0.00  0.00      A1    
ATOM   1761  CB  GLN A 152       2.447  49.271 -24.770  0.00  0.00      A1    
ATOM   1762  HB1 GLN A 152       1.807  49.974 -25.345  0.00  0.00      A1    
ATOM   1763  HB2 GLN A 152       3.254  49.916 -24.362  0.00  0.00      A1    
ATOM   1764  CG  GLN A 152       3.062  48.197 -25.691  0.00  0.00      A1    
ATOM   1765  HG1 GLN A 152       3.812  48.605 -26.401  0.00  0.00      A1    
ATOM   1766  HG2 GLN A 152       3.767  47.589 -25.084  0.00  0.00      A1    
ATOM   1767  CD  GLN A 152       2.026  47.351 -26.460  0.00  0.00      A1    
ATOM   1768  OE1 GLN A 152       1.514  47.735 -27.490  0.00  0.00      A1    
ATOM   1769  NE2 GLN A 152       1.790  46.127 -25.964  0.00  0.00      A1    
ATOM   1770 HE21 GLN A 152       1.207  45.577 -26.562  0.00  0.00      A1    
ATOM   1771 HE22 GLN A 152       2.482  45.665 -25.409  0.00  0.00      A1    
ATOM   1772  C   GLN A 152       2.300  48.187 -22.470  0.00  0.00      A1    
ATOM   1773  O   GLN A 152       2.552  47.007 -22.396  0.00  0.00      A1    
ATOM   1774  N   ALA A 153       2.744  49.110 -21.446  0.00  0.00      A1    
ATOM   1775  HN  ALA A 153       2.539  50.078 -21.570  0.00  0.00      A1    
ATOM   1776  CA  ALA A 153       3.467  48.677 -20.259  0.00  0.00      A1    
ATOM   1777  HA  ALA A 153       4.293  48.038 -20.535  0.00  0.00      A1    
ATOM   1778  CB  ALA A 153       4.004  50.014 -19.643  0.00  0.00      A1    
ATOM   1779  HB1 ALA A 153       4.737  50.337 -20.413  0.00  0.00      A1    
ATOM   1780  HB2 ALA A 153       3.116  50.677 -19.554  0.00  0.00      A1    
ATOM   1781  HB3 ALA A 153       4.486  49.831 -18.658  0.00  0.00      A1    
ATOM   1782  C   ALA A 153       2.585  47.901 -19.257  0.00  0.00      A1    
ATOM   1783  O   ALA A 153       2.980  46.940 -18.660  0.00  0.00      A1    
ATOM   1784  N   ASN A 154       1.267  48.305 -19.182  0.00  0.00      A1    
ATOM   1785  HN  ASN A 154       1.069  49.259 -19.397  0.00  0.00      A1    
ATOM   1786  CA  ASN A 154       0.198  47.588 -18.513  0.00  0.00      A1    
ATOM   1787  HA  ASN A 154       0.523  47.520 -17.486  0.00  0.00      A1    
ATOM   1788  CB  ASN A 154      -1.142  48.382 -18.676  0.00  0.00      A1    
ATOM   1789  HB1 ASN A 154      -1.042  49.455 -18.404  0.00  0.00      A1    
ATOM   1790  HB2 ASN A 154      -1.424  48.255 -19.743  0.00  0.00      A1    
ATOM   1791  CG  ASN A 154      -2.317  47.896 -17.776  0.00  0.00      A1    
ATOM   1792  OD1 ASN A 154      -2.366  48.124 -16.549  0.00  0.00      A1    
ATOM   1793  ND2 ASN A 154      -3.384  47.327 -18.384  0.00  0.00      A1    
ATOM   1794 HD21 ASN A 154      -4.211  47.285 -17.823  0.00  0.00      A1    
ATOM   1795 HD22 ASN A 154      -3.420  47.239 -19.379  0.00  0.00      A1    
ATOM   1796  C   ASN A 154       0.064  46.148 -18.957  0.00  0.00      A1    
ATOM   1797  O   ASN A 154      -0.050  45.267 -18.125  0.00  0.00      A1    
ATOM   1798  N   ALA A 155       0.070  45.904 -20.303  0.00  0.00      A1    
ATOM   1799  HN  ALA A 155       0.189  46.702 -20.888  0.00  0.00      A1    
ATOM   1800  CA  ALA A 155       0.116  44.638 -20.935  0.00  0.00      A1    
ATOM   1801  HA  ALA A 155      -0.649  44.012 -20.500  0.00  0.00      A1    
ATOM   1802  CB  ALA A 155      -0.100  44.846 -22.486  0.00  0.00      A1    
ATOM   1803  HB1 ALA A 155      -1.180  45.074 -22.609  0.00  0.00      A1    
ATOM   1804  HB2 ALA A 155       0.324  45.770 -22.935  0.00  0.00      A1    
ATOM   1805  HB3 ALA A 155       0.090  44.061 -23.249  0.00  0.00      A1    
ATOM   1806  C   ALA A 155       1.438  43.883 -20.849  0.00  0.00      A1    
ATOM   1807  O   ALA A 155       1.546  42.674 -21.056  0.00  0.00      A1    
ATOM   1808  N   ALA A 156       2.548  44.611 -20.481  0.00  0.00      A1    
ATOM   1809  HN  ALA A 156       2.382  45.586 -20.355  0.00  0.00      A1    
ATOM   1810  CA  ALA A 156       3.834  44.009 -20.451  0.00  0.00      A1    
ATOM   1811  HA  ALA A 156       3.885  43.105 -21.040  0.00  0.00      A1    
ATOM   1812  CB  ALA A 156       4.939  45.044 -20.818  0.00  0.00      A1    
ATOM   1813  HB1 ALA A 156       5.902  44.492 -20.860  0.00  0.00      A1    
ATOM   1814  HB2 ALA A 156       4.642  45.386 -21.833  0.00  0.00      A1    
ATOM   1815  HB3 ALA A 156       4.951  45.858 -20.063  0.00  0.00      A1    
ATOM   1816  C   ALA A 156       4.117  43.520 -19.018  0.00  0.00      A1    
ATOM   1817  O   ALA A 156       4.774  42.556 -18.809  0.00  0.00      A1    
ATOM   1818  N   VAL A 157       3.592  44.240 -18.046  0.00  0.00      A1    
ATOM   1819  HN  VAL A 157       3.169  45.113 -18.274  0.00  0.00      A1    
ATOM   1820  CA  VAL A 157       3.659  43.804 -16.653  0.00  0.00      A1    
ATOM   1821  HA  VAL A 157       4.706  43.604 -16.479  0.00  0.00      A1    
ATOM   1822  CB  VAL A 157       3.150  44.740 -15.599  0.00  0.00      A1    
ATOM   1823  HB  VAL A 157       2.200  45.235 -15.890  0.00  0.00      A1    
ATOM   1824  CG1 VAL A 157       3.100  44.065 -14.209  0.00  0.00      A1    
ATOM   1825 HG11 VAL A 157       2.802  44.962 -13.626  0.00  0.00      A1    
ATOM   1826 HG12 VAL A 157       2.366  43.233 -14.147  0.00  0.00      A1    
ATOM   1827 HG13 VAL A 157       4.057  43.627 -13.851  0.00  0.00      A1    
ATOM   1828  CG2 VAL A 157       4.075  45.967 -15.585  0.00  0.00      A1    
ATOM   1829 HG21 VAL A 157       4.974  45.655 -15.011  0.00  0.00      A1    
ATOM   1830 HG22 VAL A 157       4.310  46.369 -16.594  0.00  0.00      A1    
ATOM   1831 HG23 VAL A 157       3.582  46.730 -14.946  0.00  0.00      A1    
ATOM   1832  C   VAL A 157       2.926  42.497 -16.462  0.00  0.00      A1    
ATOM   1833  O   VAL A 157       3.536  41.544 -15.932  0.00  0.00      A1    
ATOM   1834  N   THR A 158       1.632  42.432 -16.871  0.00  0.00      A1    
ATOM   1835  HN  THR A 158       1.139  43.220 -17.229  0.00  0.00      A1    
ATOM   1836  CA  THR A 158       1.002  41.108 -16.815  0.00  0.00      A1    
ATOM   1837  HA  THR A 158       1.080  40.839 -15.772  0.00  0.00      A1    
ATOM   1838  CB  THR A 158      -0.531  41.127 -17.136  0.00  0.00      A1    
ATOM   1839  HB  THR A 158      -1.023  40.138 -17.247  0.00  0.00      A1    
ATOM   1840  OG1 THR A 158      -0.645  41.999 -18.236  0.00  0.00      A1    
ATOM   1841  HG1 THR A 158      -1.499  42.432 -18.158  0.00  0.00      A1    
ATOM   1842  CG2 THR A 158      -1.151  41.872 -15.935  0.00  0.00      A1    
ATOM   1843 HG21 THR A 158      -0.688  42.873 -15.795  0.00  0.00      A1    
ATOM   1844 HG22 THR A 158      -2.255  41.971 -16.015  0.00  0.00      A1    
ATOM   1845 HG23 THR A 158      -0.924  41.298 -15.012  0.00  0.00      A1    
ATOM   1846  C   THR A 158       1.619  39.982 -17.576  0.00  0.00      A1    
ATOM   1847  O   THR A 158       1.690  38.852 -17.121  0.00  0.00      A1    
ATOM   1848  N   ALA A 159       2.158  40.279 -18.729  0.00  0.00      A1    
ATOM   1849  HN  ALA A 159       2.104  41.160 -19.193  0.00  0.00      A1    
ATOM   1850  CA  ALA A 159       2.958  39.393 -19.484  0.00  0.00      A1    
ATOM   1851  HA  ALA A 159       2.465  38.480 -19.783  0.00  0.00      A1    
ATOM   1852  CB  ALA A 159       3.353  40.042 -20.775  0.00  0.00      A1    
ATOM   1853  HB1 ALA A 159       2.404  40.172 -21.338  0.00  0.00      A1    
ATOM   1854  HB2 ALA A 159       3.932  40.988 -20.700  0.00  0.00      A1    
ATOM   1855  HB3 ALA A 159       3.934  39.332 -21.402  0.00  0.00      A1    
ATOM   1856  C   ALA A 159       4.260  38.975 -18.696  0.00  0.00      A1    
ATOM   1857  O   ALA A 159       4.595  37.793 -18.630  0.00  0.00      A1    
ATOM   1858  N   ALA A 160       5.008  39.877 -18.114  0.00  0.00      A1    
ATOM   1859  HN  ALA A 160       4.701  40.825 -18.086  0.00  0.00      A1    
ATOM   1860  CA  ALA A 160       6.217  39.493 -17.330  0.00  0.00      A1    
ATOM   1861  HA  ALA A 160       6.867  38.859 -17.914  0.00  0.00      A1    
ATOM   1862  CB  ALA A 160       7.124  40.720 -16.945  0.00  0.00      A1    
ATOM   1863  HB1 ALA A 160       8.110  40.426 -16.527  0.00  0.00      A1    
ATOM   1864  HB2 ALA A 160       7.300  41.237 -17.913  0.00  0.00      A1    
ATOM   1865  HB3 ALA A 160       6.549  41.431 -16.314  0.00  0.00      A1    
ATOM   1866  C   ALA A 160       5.984  38.717 -16.073  0.00  0.00      A1    
ATOM   1867  O   ALA A 160       6.744  37.863 -15.707  0.00  0.00      A1    
ATOM   1868  N   LYS A 161       4.797  39.020 -15.467  0.00  0.00      A1    
ATOM   1869  HN  LYS A 161       4.334  39.851 -15.768  0.00  0.00      A1    
ATOM   1870  CA  LYS A 161       4.300  38.306 -14.313  0.00  0.00      A1    
ATOM   1871  HA  LYS A 161       5.018  38.474 -13.524  0.00  0.00      A1    
ATOM   1872  CB  LYS A 161       2.983  38.990 -13.787  0.00  0.00      A1    
ATOM   1873  HB1 LYS A 161       3.268  40.059 -13.692  0.00  0.00      A1    
ATOM   1874  HB2 LYS A 161       2.260  38.948 -14.629  0.00  0.00      A1    
ATOM   1875  CG  LYS A 161       2.455  38.543 -12.400  0.00  0.00      A1    
ATOM   1876  HG1 LYS A 161       1.493  39.080 -12.257  0.00  0.00      A1    
ATOM   1877  HG2 LYS A 161       2.354  37.439 -12.324  0.00  0.00      A1    
ATOM   1878  CD  LYS A 161       3.331  38.986 -11.246  0.00  0.00      A1    
ATOM   1879  HD1 LYS A 161       4.180  38.270 -11.238  0.00  0.00      A1    
ATOM   1880  HD2 LYS A 161       3.774  40.003 -11.309  0.00  0.00      A1    
ATOM   1881  CE  LYS A 161       2.648  38.963  -9.848  0.00  0.00      A1    
ATOM   1882  HE1 LYS A 161       1.900  39.773  -9.705  0.00  0.00      A1    
ATOM   1883  HE2 LYS A 161       2.107  37.994  -9.818  0.00  0.00      A1    
ATOM   1884  NZ  LYS A 161       3.734  38.958  -8.854  0.00  0.00      A1    
ATOM   1885  HZ1 LYS A 161       4.186  39.881  -8.698  0.00  0.00      A1    
ATOM   1886  HZ2 LYS A 161       4.469  38.258  -9.080  0.00  0.00      A1    
ATOM   1887  HZ3 LYS A 161       3.302  38.695  -7.945  0.00  0.00      A1    
ATOM   1888  C   LYS A 161       4.154  36.821 -14.585  0.00  0.00      A1    
ATOM   1889  O   LYS A 161       4.626  35.955 -13.794  0.00  0.00      A1    
ATOM   1890  N   ALA A 162       3.630  36.412 -15.790  0.00  0.00      A1    
ATOM   1891  HN  ALA A 162       3.341  37.067 -16.484  0.00  0.00      A1    
ATOM   1892  CA  ALA A 162       3.570  34.975 -16.104  0.00  0.00      A1    
ATOM   1893  HA  ALA A 162       3.201  34.332 -15.318  0.00  0.00      A1    
ATOM   1894  CB  ALA A 162       2.670  34.738 -17.332  0.00  0.00      A1    
ATOM   1895  HB1 ALA A 162       1.730  35.258 -17.049  0.00  0.00      A1    
ATOM   1896  HB2 ALA A 162       3.012  35.357 -18.189  0.00  0.00      A1    
ATOM   1897  HB3 ALA A 162       2.510  33.656 -17.531  0.00  0.00      A1    
ATOM   1898  C   ALA A 162       4.933  34.380 -16.341  0.00  0.00      A1    
ATOM   1899  O   ALA A 162       5.320  33.232 -16.027  0.00  0.00      A1    
ATOM   1900  N   ALA A 163       5.978  35.135 -16.960  0.00  0.00      A1    
ATOM   1901  HN  ALA A 163       5.877  36.126 -17.015  0.00  0.00      A1    
ATOM   1902  CA  ALA A 163       7.388  34.669 -17.005  0.00  0.00      A1    
ATOM   1903  HA  ALA A 163       7.356  33.745 -17.562  0.00  0.00      A1    
ATOM   1904  CB  ALA A 163       8.331  35.730 -17.629  0.00  0.00      A1    
ATOM   1905  HB1 ALA A 163       9.359  35.310 -17.672  0.00  0.00      A1    
ATOM   1906  HB2 ALA A 163       8.006  36.116 -18.618  0.00  0.00      A1    
ATOM   1907  HB3 ALA A 163       8.290  36.617 -16.961  0.00  0.00      A1    
ATOM   1908  C   ALA A 163       7.882  34.345 -15.663  0.00  0.00      A1    
ATOM   1909  O   ALA A 163       8.557  33.316 -15.432  0.00  0.00      A1    
ATOM   1910  N   VAL A 164       7.647  35.308 -14.705  0.00  0.00      A1    
ATOM   1911  HN  VAL A 164       7.151  36.166 -14.812  0.00  0.00      A1    
ATOM   1912  CA  VAL A 164       8.047  35.071 -13.257  0.00  0.00      A1    
ATOM   1913  HA  VAL A 164       9.115  34.929 -13.320  0.00  0.00      A1    
ATOM   1914  CB  VAL A 164       7.825  36.300 -12.283  0.00  0.00      A1    
ATOM   1915  HB  VAL A 164       6.794  36.692 -12.411  0.00  0.00      A1    
ATOM   1916  CG1 VAL A 164       8.111  35.756 -10.873  0.00  0.00      A1    
ATOM   1917 HG11 VAL A 164       8.272  36.671 -10.264  0.00  0.00      A1    
ATOM   1918 HG12 VAL A 164       7.275  35.143 -10.472  0.00  0.00      A1    
ATOM   1919 HG13 VAL A 164       9.051  35.165 -10.888  0.00  0.00      A1    
ATOM   1920  CG2 VAL A 164       8.809  37.418 -12.772  0.00  0.00      A1    
ATOM   1921 HG21 VAL A 164       9.789  37.012 -12.440  0.00  0.00      A1    
ATOM   1922 HG22 VAL A 164       8.778  37.644 -13.859  0.00  0.00      A1    
ATOM   1923 HG23 VAL A 164       8.737  38.472 -12.428  0.00  0.00      A1    
ATOM   1924  C   VAL A 164       7.332  33.836 -12.718  0.00  0.00      A1    
ATOM   1925  O   VAL A 164       7.938  32.915 -12.173  0.00  0.00      A1    
ATOM   1926  N   GLU A 165       6.015  33.714 -13.003  0.00  0.00      A1    
ATOM   1927  HN  GLU A 165       5.533  34.467 -13.443  0.00  0.00      A1    
ATOM   1928  CA  GLU A 165       5.238  32.640 -12.515  0.00  0.00      A1    
ATOM   1929  HA  GLU A 165       5.407  32.616 -11.448  0.00  0.00      A1    
ATOM   1930  CB  GLU A 165       3.759  32.908 -12.856  0.00  0.00      A1    
ATOM   1931  HB1 GLU A 165       3.573  34.003 -12.828  0.00  0.00      A1    
ATOM   1932  HB2 GLU A 165       3.528  32.723 -13.927  0.00  0.00      A1    
ATOM   1933  CG  GLU A 165       2.749  32.039 -12.054  0.00  0.00      A1    
ATOM   1934  HG1 GLU A 165       2.769  31.054 -12.568  0.00  0.00      A1    
ATOM   1935  HG2 GLU A 165       3.084  31.979 -10.997  0.00  0.00      A1    
ATOM   1936  CD  GLU A 165       1.354  32.514 -12.062  0.00  0.00      A1    
ATOM   1937  OE1 GLU A 165       0.695  32.437 -13.107  0.00  0.00      A1    
ATOM   1938  OE2 GLU A 165       0.859  33.137 -11.086  0.00  0.00      A1    
ATOM   1939  C   GLU A 165       5.685  31.256 -13.073  0.00  0.00      A1    
ATOM   1940  O   GLU A 165       5.912  30.261 -12.418  0.00  0.00      A1    
ATOM   1941  N   THR A 166       5.844  31.153 -14.467  0.00  0.00      A1    
ATOM   1942  HN  THR A 166       5.696  31.979 -15.006  0.00  0.00      A1    
ATOM   1943  CA  THR A 166       6.370  29.968 -15.052  0.00  0.00      A1    
ATOM   1944  HA  THR A 166       5.829  29.132 -14.633  0.00  0.00      A1    
ATOM   1945  CB  THR A 166       6.355  29.948 -16.524  0.00  0.00      A1    
ATOM   1946  HB  THR A 166       6.981  29.196 -17.049  0.00  0.00      A1    
ATOM   1947  OG1 THR A 166       6.692  31.174 -17.129  0.00  0.00      A1    
ATOM   1948  HG1 THR A 166       6.172  31.879 -16.735  0.00  0.00      A1    
ATOM   1949  CG2 THR A 166       4.934  29.771 -17.012  0.00  0.00      A1    
ATOM   1950 HG21 THR A 166       4.601  28.763 -16.683  0.00  0.00      A1    
ATOM   1951 HG22 THR A 166       4.176  30.527 -16.716  0.00  0.00      A1    
ATOM   1952 HG23 THR A 166       5.059  29.733 -18.115  0.00  0.00      A1    
ATOM   1953  C   THR A 166       7.735  29.565 -14.638  0.00  0.00      A1    
ATOM   1954  O   THR A 166       8.002  28.379 -14.492  0.00  0.00      A1    
ATOM   1955  N   ALA A 167       8.653  30.545 -14.501  0.00  0.00      A1    
ATOM   1956  HN  ALA A 167       8.357  31.436 -14.837  0.00  0.00      A1    
ATOM   1957  CA  ALA A 167      10.082  30.288 -14.200  0.00  0.00      A1    
ATOM   1958  HA  ALA A 167      10.310  29.451 -14.843  0.00  0.00      A1    
ATOM   1959  CB  ALA A 167      10.880  31.535 -14.502  0.00  0.00      A1    
ATOM   1960  HB1 ALA A 167      10.523  32.389 -13.888  0.00  0.00      A1    
ATOM   1961  HB2 ALA A 167      11.975  31.343 -14.498  0.00  0.00      A1    
ATOM   1962  HB3 ALA A 167      10.695  31.788 -15.568  0.00  0.00      A1    
ATOM   1963  C   ALA A 167      10.297  29.849 -12.793  0.00  0.00      A1    
ATOM   1964  O   ALA A 167      11.136  29.063 -12.542  0.00  0.00      A1    
ATOM   1965  N   ARG A 168       9.364  30.210 -11.855  0.00  0.00      A1    
ATOM   1966  HN  ARG A 168       8.811  31.026 -12.005  0.00  0.00      A1    
ATOM   1967  CA  ARG A 168       9.205  29.658 -10.509  0.00  0.00      A1    
ATOM   1968  HA  ARG A 168      10.161  29.671 -10.008  0.00  0.00      A1    
ATOM   1969  CB  ARG A 168       8.178  30.575  -9.746  0.00  0.00      A1    
ATOM   1970  HB1 ARG A 168       8.512  31.627  -9.874  0.00  0.00      A1    
ATOM   1971  HB2 ARG A 168       7.204  30.494 -10.275  0.00  0.00      A1    
ATOM   1972  CG  ARG A 168       7.902  30.224  -8.280  0.00  0.00      A1    
ATOM   1973  HG1 ARG A 168       7.447  29.210  -8.277  0.00  0.00      A1    
ATOM   1974  HG2 ARG A 168       8.847  29.974  -7.752  0.00  0.00      A1    
ATOM   1975  CD  ARG A 168       7.093  31.250  -7.438  0.00  0.00      A1    
ATOM   1976  HD1 ARG A 168       7.120  31.056  -6.345  0.00  0.00      A1    
ATOM   1977  HD2 ARG A 168       7.404  32.309  -7.567  0.00  0.00      A1    
ATOM   1978  NE  ARG A 168       5.710  31.221  -7.923  0.00  0.00      A1    
ATOM   1979  HE  ARG A 168       5.192  30.366  -7.921  0.00  0.00      A1    
ATOM   1980  CZ  ARG A 168       4.939  32.223  -8.296  0.00  0.00      A1    
ATOM   1981  NH1 ARG A 168       5.263  33.532  -8.266  0.00  0.00      A1    
ATOM   1982 HH11 ARG A 168       6.077  33.838  -7.772  0.00  0.00      A1    
ATOM   1983 HH12 ARG A 168       4.498  34.169  -8.361  0.00  0.00      A1    
ATOM   1984  NH2 ARG A 168       3.667  32.114  -8.322  0.00  0.00      A1    
ATOM   1985 HH21 ARG A 168       3.238  31.223  -8.174  0.00  0.00      A1    
ATOM   1986 HH22 ARG A 168       3.125  32.954  -8.337  0.00  0.00      A1    
ATOM   1987  C   ARG A 168       8.615  28.226 -10.529  0.00  0.00      A1    
ATOM   1988  O   ARG A 168       8.947  27.296  -9.783  0.00  0.00      A1    
ATOM   1989  N   ILE A 169       7.693  28.000 -11.542  0.00  0.00      A1    
ATOM   1990  HN  ILE A 169       7.325  28.702 -12.147  0.00  0.00      A1    
ATOM   1991  CA  ILE A 169       7.010  26.685 -11.591  0.00  0.00      A1    
ATOM   1992  HA  ILE A 169       6.762  26.362 -10.591  0.00  0.00      A1    
ATOM   1993  CB  ILE A 169       5.715  26.797 -12.498  0.00  0.00      A1    
ATOM   1994  HB  ILE A 169       6.041  27.394 -13.376  0.00  0.00      A1    
ATOM   1995  CG2 ILE A 169       5.183  25.430 -12.883  0.00  0.00      A1    
ATOM   1996 HG21 ILE A 169       5.950  24.833 -13.420  0.00  0.00      A1    
ATOM   1997 HG22 ILE A 169       4.953  24.970 -11.897  0.00  0.00      A1    
ATOM   1998 HG23 ILE A 169       4.266  25.468 -13.509  0.00  0.00      A1    
ATOM   1999  CG1 ILE A 169       4.550  27.612 -11.842  0.00  0.00      A1    
ATOM   2000 HG11 ILE A 169       3.982  26.933 -11.171  0.00  0.00      A1    
ATOM   2001 HG12 ILE A 169       4.885  28.423 -11.161  0.00  0.00      A1    
ATOM   2002  CD  ILE A 169       3.439  28.200 -12.737  0.00  0.00      A1    
ATOM   2003  HD1 ILE A 169       2.944  27.455 -13.395  0.00  0.00      A1    
ATOM   2004  HD2 ILE A 169       2.553  28.547 -12.163  0.00  0.00      A1    
ATOM   2005  HD3 ILE A 169       3.871  28.919 -13.465  0.00  0.00      A1    
ATOM   2006  C   ILE A 169       7.974  25.495 -12.036  0.00  0.00      A1    
ATOM   2007  O   ILE A 169       8.089  24.441 -11.453  0.00  0.00      A1    
ATOM   2008  N   ASN A 170       8.721  25.815 -13.148  0.00  0.00      A1    
ATOM   2009  HN  ASN A 170       8.356  26.562 -13.700  0.00  0.00      A1    
ATOM   2010  CA  ASN A 170       9.889  25.039 -13.663  0.00  0.00      A1    
ATOM   2011  HA  ASN A 170       9.596  24.042 -13.955  0.00  0.00      A1    
ATOM   2012  CB  ASN A 170      10.501  25.734 -14.872  0.00  0.00      A1    
ATOM   2013  HB1 ASN A 170      10.598  26.794 -14.553  0.00  0.00      A1    
ATOM   2014  HB2 ASN A 170      11.463  25.281 -15.193  0.00  0.00      A1    
ATOM   2015  CG  ASN A 170       9.622  25.629 -16.047  0.00  0.00      A1    
ATOM   2016  OD1 ASN A 170       9.671  24.622 -16.726  0.00  0.00      A1    
ATOM   2017  ND2 ASN A 170       8.797  26.653 -16.386  0.00  0.00      A1    
ATOM   2018 HD21 ASN A 170       8.193  26.542 -17.175  0.00  0.00      A1    
ATOM   2019 HD22 ASN A 170       8.794  27.477 -15.818  0.00  0.00      A1    
ATOM   2020  C   ASN A 170      11.011  24.909 -12.645  0.00  0.00      A1    
ATOM   2021  O   ASN A 170      11.509  23.807 -12.439  0.00  0.00      A1    
ATOM   2022  N   LEU A 171      11.306  25.965 -11.905  0.00  0.00      A1    
ATOM   2023  HN  LEU A 171      10.828  26.826 -12.061  0.00  0.00      A1    
ATOM   2024  CA  LEU A 171      12.230  25.920 -10.777  0.00  0.00      A1    
ATOM   2025  HA  LEU A 171      13.171  25.497 -11.098  0.00  0.00      A1    
ATOM   2026  CB  LEU A 171      12.400  27.359 -10.238  0.00  0.00      A1    
ATOM   2027  HB1 LEU A 171      12.907  27.990 -10.999  0.00  0.00      A1    
ATOM   2028  HB2 LEU A 171      11.423  27.848 -10.034  0.00  0.00      A1    
ATOM   2029  CG  LEU A 171      13.260  27.614  -8.968  0.00  0.00      A1    
ATOM   2030  HG  LEU A 171      12.956  26.880  -8.192  0.00  0.00      A1    
ATOM   2031  CD1 LEU A 171      14.759  27.278  -9.216  0.00  0.00      A1    
ATOM   2032 HD11 LEU A 171      15.136  27.720 -10.163  0.00  0.00      A1    
ATOM   2033 HD12 LEU A 171      15.324  27.554  -8.301  0.00  0.00      A1    
ATOM   2034 HD13 LEU A 171      14.764  26.170  -9.291  0.00  0.00      A1    
ATOM   2035  CD2 LEU A 171      13.045  29.018  -8.326  0.00  0.00      A1    
ATOM   2036 HD21 LEU A 171      13.681  29.077  -7.417  0.00  0.00      A1    
ATOM   2037 HD22 LEU A 171      13.297  29.890  -8.967  0.00  0.00      A1    
ATOM   2038 HD23 LEU A 171      11.975  29.166  -8.067  0.00  0.00      A1    
ATOM   2039  C   LEU A 171      11.759  24.983  -9.604  0.00  0.00      A1    
ATOM   2040  O   LEU A 171      12.572  24.302  -8.970  0.00  0.00      A1    
ATOM   2041  N   ALA A 172      10.420  24.963  -9.314  0.00  0.00      A1    
ATOM   2042  HN  ALA A 172       9.775  25.476  -9.874  0.00  0.00      A1    
ATOM   2043  CA  ALA A 172       9.856  24.108  -8.348  0.00  0.00      A1    
ATOM   2044  HA  ALA A 172      10.304  24.362  -7.398  0.00  0.00      A1    
ATOM   2045  CB  ALA A 172       8.320  24.386  -8.223  0.00  0.00      A1    
ATOM   2046  HB1 ALA A 172       8.133  25.481  -8.234  0.00  0.00      A1    
ATOM   2047  HB2 ALA A 172       7.681  24.028  -9.058  0.00  0.00      A1    
ATOM   2048  HB3 ALA A 172       7.887  23.831  -7.363  0.00  0.00      A1    
ATOM   2049  C   ALA A 172      10.162  22.630  -8.668  0.00  0.00      A1    
ATOM   2050  O   ALA A 172      10.325  21.781  -7.770  0.00  0.00      A1    
ATOM   2051  N   TYR A 173      10.185  22.223  -9.975  0.00  0.00      A1    
ATOM   2052  HN  TYR A 173      10.025  22.961 -10.626  0.00  0.00      A1    
ATOM   2053  CA  TYR A 173      10.170  20.807 -10.381  0.00  0.00      A1    
ATOM   2054  HA  TYR A 173       9.644  20.222  -9.641  0.00  0.00      A1    
ATOM   2055  CB  TYR A 173       9.411  20.608 -11.730  0.00  0.00      A1    
ATOM   2056  HB1 TYR A 173       9.977  21.055 -12.575  0.00  0.00      A1    
ATOM   2057  HB2 TYR A 173       9.380  19.519 -11.947  0.00  0.00      A1    
ATOM   2058  CG  TYR A 173       8.036  21.198 -11.687  0.00  0.00      A1    
ATOM   2059  CD1 TYR A 173       7.310  21.219 -10.455  0.00  0.00      A1    
ATOM   2060  HD1 TYR A 173       7.686  20.720  -9.574  0.00  0.00      A1    
ATOM   2061  CE1 TYR A 173       6.077  21.782 -10.405  0.00  0.00      A1    
ATOM   2062  HE1 TYR A 173       5.600  21.849  -9.438  0.00  0.00      A1    
ATOM   2063  CZ  TYR A 173       5.402  22.189 -11.489  0.00  0.00      A1    
ATOM   2064  OH  TYR A 173       4.039  22.613 -11.403  0.00  0.00      A1    
ATOM   2065  HH  TYR A 173       3.738  22.634 -12.314  0.00  0.00      A1    
ATOM   2066  CD2 TYR A 173       7.461  21.797 -12.843  0.00  0.00      A1    
ATOM   2067  HD2 TYR A 173       7.995  21.760 -13.781  0.00  0.00      A1    
ATOM   2068  CE2 TYR A 173       6.125  22.185 -12.761  0.00  0.00      A1    
ATOM   2069  HE2 TYR A 173       5.631  22.544 -13.652  0.00  0.00      A1    
ATOM   2070  C   TYR A 173      11.523  20.211 -10.465  0.00  0.00      A1    
ATOM   2071  O   TYR A 173      11.710  18.994 -10.680  0.00  0.00      A1    
ATOM   2072  N   THR A 174      12.526  20.997 -10.100  0.00  0.00      A1    
ATOM   2073  HN  THR A 174      12.271  21.951  -9.958  0.00  0.00      A1    
ATOM   2074  CA  THR A 174      13.897  20.452  -9.932  0.00  0.00      A1    
ATOM   2075  HA  THR A 174      14.297  20.092 -10.869  0.00  0.00      A1    
ATOM   2076  CB  THR A 174      14.785  21.622  -9.633  0.00  0.00      A1    
ATOM   2077  HB  THR A 174      15.800  21.189  -9.504  0.00  0.00      A1    
ATOM   2078  OG1 THR A 174      14.425  22.318  -8.477  0.00  0.00      A1    
ATOM   2079  HG1 THR A 174      13.677  22.887  -8.677  0.00  0.00      A1    
ATOM   2080  CG2 THR A 174      14.735  22.644 -10.835  0.00  0.00      A1    
ATOM   2081 HG21 THR A 174      14.798  22.073 -11.786  0.00  0.00      A1    
ATOM   2082 HG22 THR A 174      13.795  23.236 -10.851  0.00  0.00      A1    
ATOM   2083 HG23 THR A 174      15.649  23.242 -10.632  0.00  0.00      A1    
ATOM   2084  C   THR A 174      14.115  19.285  -8.905  0.00  0.00      A1    
ATOM   2085  O   THR A 174      14.785  18.287  -9.269  0.00  0.00      A1    
ATOM   2086  N   LYS A 175      13.479  19.352  -7.757  0.00  0.00      A1    
ATOM   2087  HN  LYS A 175      13.059  20.211  -7.475  0.00  0.00      A1    
ATOM   2088  CA  LYS A 175      13.372  18.234  -6.797  0.00  0.00      A1    
ATOM   2089  HA  LYS A 175      14.389  17.875  -6.833  0.00  0.00      A1    
ATOM   2090  CB  LYS A 175      13.061  18.784  -5.404  0.00  0.00      A1    
ATOM   2091  HB1 LYS A 175      12.966  17.941  -4.687  0.00  0.00      A1    
ATOM   2092  HB2 LYS A 175      13.927  19.382  -5.048  0.00  0.00      A1    
ATOM   2093  CG  LYS A 175      11.814  19.681  -5.301  0.00  0.00      A1    
ATOM   2094  HG1 LYS A 175      11.908  20.330  -4.404  0.00  0.00      A1    
ATOM   2095  HG2 LYS A 175      11.721  20.347  -6.185  0.00  0.00      A1    
ATOM   2096  CD  LYS A 175      10.513  18.895  -5.036  0.00  0.00      A1    
ATOM   2097  HD1 LYS A 175      10.202  18.260  -5.892  0.00  0.00      A1    
ATOM   2098  HD2 LYS A 175      10.681  18.187  -4.196  0.00  0.00      A1    
ATOM   2099  CE  LYS A 175       9.315  19.845  -4.649  0.00  0.00      A1    
ATOM   2100  HE1 LYS A 175       8.353  19.314  -4.481  0.00  0.00      A1    
ATOM   2101  HE2 LYS A 175       9.457  20.427  -3.714  0.00  0.00      A1    
ATOM   2102  NZ  LYS A 175       8.911  20.695  -5.788  0.00  0.00      A1    
ATOM   2103  HZ1 LYS A 175       8.428  20.125  -6.512  0.00  0.00      A1    
ATOM   2104  HZ2 LYS A 175       9.722  21.047  -6.335  0.00  0.00      A1    
ATOM   2105  HZ3 LYS A 175       8.350  21.524  -5.507  0.00  0.00      A1    
ATOM   2106  C   LYS A 175      12.429  17.062  -7.308  0.00  0.00      A1    
ATOM   2107  O   LYS A 175      11.588  17.278  -8.195  0.00  0.00      A1    
ATOM   2108  N   VAL A 176      12.858  15.891  -6.924  0.00  0.00      A1    
ATOM   2109  HN  VAL A 176      13.672  15.703  -6.380  0.00  0.00      A1    
ATOM   2110  CA  VAL A 176      12.083  14.671  -7.214  0.00  0.00      A1    
ATOM   2111  HA  VAL A 176      11.184  14.922  -7.756  0.00  0.00      A1    
ATOM   2112  CB  VAL A 176      12.860  13.771  -8.169  0.00  0.00      A1    
ATOM   2113  HB  VAL A 176      13.818  13.394  -7.752  0.00  0.00      A1    
ATOM   2114  CG1 VAL A 176      11.994  12.558  -8.557  0.00  0.00      A1    
ATOM   2115 HG11 VAL A 176      11.774  11.831  -7.746  0.00  0.00      A1    
ATOM   2116 HG12 VAL A 176      10.998  12.916  -8.895  0.00  0.00      A1    
ATOM   2117 HG13 VAL A 176      12.584  12.008  -9.320  0.00  0.00      A1    
ATOM   2118  CG2 VAL A 176      13.229  14.457  -9.471  0.00  0.00      A1    
ATOM   2119 HG21 VAL A 176      13.862  13.722 -10.013  0.00  0.00      A1    
ATOM   2120 HG22 VAL A 176      12.508  14.938 -10.166  0.00  0.00      A1    
ATOM   2121 HG23 VAL A 176      13.997  15.210  -9.196  0.00  0.00      A1    
ATOM   2122  C   VAL A 176      11.695  13.944  -5.956  0.00  0.00      A1    
ATOM   2123  O   VAL A 176      12.519  13.629  -5.057  0.00  0.00      A1    
ATOM   2124  N   THR A 177      10.410  13.670  -5.842  0.00  0.00      A1    
ATOM   2125  HN  THR A 177       9.766  13.936  -6.554  0.00  0.00      A1    
ATOM   2126  CA  THR A 177       9.871  13.196  -4.614  0.00  0.00      A1    
ATOM   2127  HA  THR A 177      10.636  13.211  -3.852  0.00  0.00      A1    
ATOM   2128  CB  THR A 177       8.843  14.135  -4.168  0.00  0.00      A1    
ATOM   2129  HB  THR A 177       8.400  13.578  -3.314  0.00  0.00      A1    
ATOM   2130  OG1 THR A 177       7.813  14.406  -5.162  0.00  0.00      A1    
ATOM   2131  HG1 THR A 177       7.004  14.128  -4.726  0.00  0.00      A1    
ATOM   2132  CG2 THR A 177       9.498  15.472  -3.707  0.00  0.00      A1    
ATOM   2133 HG21 THR A 177       9.844  16.117  -4.542  0.00  0.00      A1    
ATOM   2134 HG22 THR A 177       8.685  16.025  -3.190  0.00  0.00      A1    
ATOM   2135 HG23 THR A 177      10.257  15.270  -2.921  0.00  0.00      A1    
ATOM   2136  C   THR A 177       9.338  11.787  -4.768  0.00  0.00      A1    
ATOM   2137  O   THR A 177       9.166  11.277  -5.877  0.00  0.00      A1    
ATOM   2138  N   SER A 178       9.183  11.057  -3.675  0.00  0.00      A1    
ATOM   2139  HN  SER A 178       9.537  11.287  -2.772  0.00  0.00      A1    
ATOM   2140  CA  SER A 178       8.617   9.738  -3.835  0.00  0.00      A1    
ATOM   2141  HA  SER A 178       8.922   9.251  -4.749  0.00  0.00      A1    
ATOM   2142  CB  SER A 178       8.946   8.564  -2.814  0.00  0.00      A1    
ATOM   2143  HB1 SER A 178      10.031   8.453  -2.601  0.00  0.00      A1    
ATOM   2144  HB2 SER A 178       8.654   8.862  -1.784  0.00  0.00      A1    
ATOM   2145  OG  SER A 178       8.462   7.230  -3.152  0.00  0.00      A1    
ATOM   2146  HG1 SER A 178       7.565   7.175  -2.813  0.00  0.00      A1    
ATOM   2147  C   SER A 178       7.104   9.873  -3.845  0.00  0.00      A1    
ATOM   2148  O   SER A 178       6.590  10.637  -3.014  0.00  0.00      A1    
ATOM   2149  N   PRO A 179       6.397   9.233  -4.809  0.00  0.00      A1    
ATOM   2150  CD  PRO A 179       6.924   8.482  -5.965  0.00  0.00      A1    
ATOM   2151  HD1 PRO A 179       7.362   7.518  -5.630  0.00  0.00      A1    
ATOM   2152  HD2 PRO A 179       7.735   9.055  -6.463  0.00  0.00      A1    
ATOM   2153  CA  PRO A 179       4.939   9.442  -4.965  0.00  0.00      A1    
ATOM   2154  HA  PRO A 179       4.538  10.367  -4.578  0.00  0.00      A1    
ATOM   2155  CB  PRO A 179       4.740   9.318  -6.482  0.00  0.00      A1    
ATOM   2156  HB1 PRO A 179       4.880  10.311  -6.960  0.00  0.00      A1    
ATOM   2157  HB2 PRO A 179       3.715   9.001  -6.769  0.00  0.00      A1    
ATOM   2158  CG  PRO A 179       5.734   8.327  -6.908  0.00  0.00      A1    
ATOM   2159  HG1 PRO A 179       6.111   8.340  -7.953  0.00  0.00      A1    
ATOM   2160  HG2 PRO A 179       5.341   7.293  -6.802  0.00  0.00      A1    
ATOM   2161  C   PRO A 179       4.140   8.431  -4.074  0.00  0.00      A1    
ATOM   2162  O   PRO A 179       2.992   8.801  -3.654  0.00  0.00      A1    
ATOM   2163  N   ILE A 180       4.696   7.272  -3.762  0.00  0.00      A1    
ATOM   2164  HN  ILE A 180       5.608   7.081  -4.117  0.00  0.00      A1    
ATOM   2165  CA  ILE A 180       4.059   6.312  -2.926  0.00  0.00      A1    
ATOM   2166  HA  ILE A 180       3.153   6.644  -2.440  0.00  0.00      A1    
ATOM   2167  CB  ILE A 180       3.522   5.106  -3.704  0.00  0.00      A1    
ATOM   2168  HB  ILE A 180       3.055   4.391  -2.993  0.00  0.00      A1    
ATOM   2169  CG2 ILE A 180       2.529   5.530  -4.804  0.00  0.00      A1    
ATOM   2170 HG21 ILE A 180       1.690   6.131  -4.391  0.00  0.00      A1    
ATOM   2171 HG22 ILE A 180       2.877   6.115  -5.682  0.00  0.00      A1    
ATOM   2172 HG23 ILE A 180       2.062   4.590  -5.167  0.00  0.00      A1    
ATOM   2173  CG1 ILE A 180       4.710   4.264  -4.287  0.00  0.00      A1    
ATOM   2174 HG11 ILE A 180       5.411   4.892  -4.878  0.00  0.00      A1    
ATOM   2175 HG12 ILE A 180       5.250   3.735  -3.473  0.00  0.00      A1    
ATOM   2176  CD  ILE A 180       4.335   3.099  -5.223  0.00  0.00      A1    
ATOM   2177  HD1 ILE A 180       5.187   2.572  -5.704  0.00  0.00      A1    
ATOM   2178  HD2 ILE A 180       3.699   2.370  -4.677  0.00  0.00      A1    
ATOM   2179  HD3 ILE A 180       3.752   3.560  -6.049  0.00  0.00      A1    
ATOM   2180  C   ILE A 180       4.885   5.924  -1.799  0.00  0.00      A1    
ATOM   2181  O   ILE A 180       6.048   6.251  -1.808  0.00  0.00      A1    
ATOM   2182  N   SER A 181       4.326   5.332  -0.732  0.00  0.00      A1    
ATOM   2183  HN  SER A 181       3.332   5.262  -0.748  0.00  0.00      A1    
ATOM   2184  CA  SER A 181       5.044   4.724   0.391  0.00  0.00      A1    
ATOM   2185  HA  SER A 181       6.008   5.188   0.536  0.00  0.00      A1    
ATOM   2186  CB  SER A 181       4.157   4.758   1.666  0.00  0.00      A1    
ATOM   2187  HB1 SER A 181       3.090   4.513   1.479  0.00  0.00      A1    
ATOM   2188  HB2 SER A 181       4.458   4.109   2.517  0.00  0.00      A1    
ATOM   2189  OG  SER A 181       3.892   6.110   2.103  0.00  0.00      A1    
ATOM   2190  HG1 SER A 181       3.522   5.980   2.979  0.00  0.00      A1    
ATOM   2191  C   SER A 181       5.175   3.247   0.022  0.00  0.00      A1    
ATOM   2192  O   SER A 181       4.280   2.634  -0.509  0.00  0.00      A1    
ATOM   2193  N   GLY A 182       6.352   2.717   0.347  0.00  0.00      A1    
ATOM   2194  HN  GLY A 182       7.094   3.236   0.765  0.00  0.00      A1    
ATOM   2195  CA  GLY A 182       6.747   1.405  -0.244  0.00  0.00      A1    
ATOM   2196  HA1 GLY A 182       6.720   1.540  -1.315  0.00  0.00      A1    
ATOM   2197  HA2 GLY A 182       6.010   0.705   0.123  0.00  0.00      A1    
ATOM   2198  C   GLY A 182       8.038   0.961   0.279  0.00  0.00      A1    
ATOM   2199  O   GLY A 182       8.408   1.366   1.397  0.00  0.00      A1    
ATOM   2200  N   ARG A 183       8.825   0.330  -0.568  0.00  0.00      A1    
ATOM   2201  HN  ARG A 183       8.425  -0.124  -1.360  0.00  0.00      A1    
ATOM   2202  CA  ARG A 183      10.262   0.211  -0.453  0.00  0.00      A1    
ATOM   2203  HA  ARG A 183      10.692   0.915   0.243  0.00  0.00      A1    
ATOM   2204  CB  ARG A 183      10.820  -1.182   0.108  0.00  0.00      A1    
ATOM   2205  HB1 ARG A 183      11.898  -0.998   0.308  0.00  0.00      A1    
ATOM   2206  HB2 ARG A 183      10.316  -1.381   1.078  0.00  0.00      A1    
ATOM   2207  CG  ARG A 183      10.507  -2.407  -0.797  0.00  0.00      A1    
ATOM   2208  HG1 ARG A 183       9.411  -2.352  -0.975  0.00  0.00      A1    
ATOM   2209  HG2 ARG A 183      10.905  -2.241  -1.820  0.00  0.00      A1    
ATOM   2210  CD  ARG A 183      10.905  -3.752  -0.284  0.00  0.00      A1    
ATOM   2211  HD1 ARG A 183      12.003  -3.724  -0.117  0.00  0.00      A1    
ATOM   2212  HD2 ARG A 183      10.412  -3.972   0.688  0.00  0.00      A1    
ATOM   2213  NE  ARG A 183      10.540  -4.899  -1.215  0.00  0.00      A1    
ATOM   2214  HE  ARG A 183       9.935  -4.684  -1.982  0.00  0.00      A1    
ATOM   2215  CZ  ARG A 183      11.054  -6.096  -1.165  0.00  0.00      A1    
ATOM   2216  NH1 ARG A 183      11.797  -6.579  -0.165  0.00  0.00      A1    
ATOM   2217 HH11 ARG A 183      11.767  -6.185   0.754  0.00  0.00      A1    
ATOM   2218 HH12 ARG A 183      12.282  -7.412  -0.433  0.00  0.00      A1    
ATOM   2219  NH2 ARG A 183      10.695  -6.978  -2.087  0.00  0.00      A1    
ATOM   2220 HH21 ARG A 183      11.026  -7.907  -1.917  0.00  0.00      A1    
ATOM   2221 HH22 ARG A 183      10.315  -6.687  -2.965  0.00  0.00      A1    
ATOM   2222  C   ARG A 183      10.909   0.575  -1.765  0.00  0.00      A1    
ATOM   2223  O   ARG A 183      10.402   0.344  -2.834  0.00  0.00      A1    
ATOM   2224  N   ILE A 184      12.097   1.263  -1.656  0.00  0.00      A1    
ATOM   2225  HN  ILE A 184      12.662   1.258  -0.835  0.00  0.00      A1    
ATOM   2226  CA  ILE A 184      12.894   1.754  -2.701  0.00  0.00      A1    
ATOM   2227  HA  ILE A 184      12.353   1.627  -3.627  0.00  0.00      A1    
ATOM   2228  CB  ILE A 184      13.287   3.315  -2.582  0.00  0.00      A1    
ATOM   2229  HB  ILE A 184      12.344   3.805  -2.259  0.00  0.00      A1    
ATOM   2230  CG2 ILE A 184      14.256   3.599  -1.442  0.00  0.00      A1    
ATOM   2231 HG21 ILE A 184      14.425   4.662  -1.166  0.00  0.00      A1    
ATOM   2232 HG22 ILE A 184      13.794   3.161  -0.532  0.00  0.00      A1    
ATOM   2233 HG23 ILE A 184      15.228   3.105  -1.656  0.00  0.00      A1    
ATOM   2234  CG1 ILE A 184      13.710   3.884  -3.948  0.00  0.00      A1    
ATOM   2235 HG11 ILE A 184      14.777   3.634  -4.130  0.00  0.00      A1    
ATOM   2236 HG12 ILE A 184      13.125   3.401  -4.760  0.00  0.00      A1    
ATOM   2237  CD  ILE A 184      13.461   5.382  -4.010  0.00  0.00      A1    
ATOM   2238  HD1 ILE A 184      13.652   5.737  -5.045  0.00  0.00      A1    
ATOM   2239  HD2 ILE A 184      12.454   5.728  -3.693  0.00  0.00      A1    
ATOM   2240  HD3 ILE A 184      14.194   5.976  -3.423  0.00  0.00      A1    
ATOM   2241  C   ILE A 184      14.136   0.936  -3.049  0.00  0.00      A1    
ATOM   2242  O   ILE A 184      14.953   0.587  -2.148  0.00  0.00      A1    
ATOM   2243  N   GLY A 185      14.284   0.460  -4.280  0.00  0.00      A1    
ATOM   2244  HN  GLY A 185      13.567   0.664  -4.942  0.00  0.00      A1    
ATOM   2245  CA  GLY A 185      15.407  -0.344  -4.702  0.00  0.00      A1    
ATOM   2246  HA1 GLY A 185      15.169  -0.654  -5.709  0.00  0.00      A1    
ATOM   2247  HA2 GLY A 185      15.521  -1.199  -4.051  0.00  0.00      A1    
ATOM   2248  C   GLY A 185      16.765   0.343  -4.624  0.00  0.00      A1    
ATOM   2249  O   GLY A 185      17.007   1.424  -4.118  0.00  0.00      A1    
ATOM   2250  N   LYS A 186      17.816  -0.420  -5.163  0.00  0.00      A1    
ATOM   2251  HN  LYS A 186      17.564  -1.311  -5.533  0.00  0.00      A1    
ATOM   2252  CA  LYS A 186      19.170   0.016  -5.404  0.00  0.00      A1    
ATOM   2253  HA  LYS A 186      19.326   0.736  -4.614  0.00  0.00      A1    
ATOM   2254  CB  LYS A 186      20.326  -1.030  -5.504  0.00  0.00      A1    
ATOM   2255  HB1 LYS A 186      20.025  -1.711  -6.328  0.00  0.00      A1    
ATOM   2256  HB2 LYS A 186      21.305  -0.660  -5.874  0.00  0.00      A1    
ATOM   2257  CG  LYS A 186      20.547  -1.821  -4.195  0.00  0.00      A1    
ATOM   2258  HG1 LYS A 186      20.853  -1.179  -3.341  0.00  0.00      A1    
ATOM   2259  HG2 LYS A 186      19.594  -2.362  -4.012  0.00  0.00      A1    
ATOM   2260  CD  LYS A 186      21.625  -2.988  -4.333  0.00  0.00      A1    
ATOM   2261  HD1 LYS A 186      21.606  -3.615  -3.417  0.00  0.00      A1    
ATOM   2262  HD2 LYS A 186      21.224  -3.647  -5.132  0.00  0.00      A1    
ATOM   2263  CE  LYS A 186      23.014  -2.717  -4.987  0.00  0.00      A1    
ATOM   2264  HE1 LYS A 186      23.418  -3.726  -5.216  0.00  0.00      A1    
ATOM   2265  HE2 LYS A 186      22.896  -2.084  -5.893  0.00  0.00      A1    
ATOM   2266  NZ  LYS A 186      23.890  -1.913  -4.162  0.00  0.00      A1    
ATOM   2267  HZ1 LYS A 186      23.401  -1.056  -3.833  0.00  0.00      A1    
ATOM   2268  HZ2 LYS A 186      24.818  -1.692  -4.575  0.00  0.00      A1    
ATOM   2269  HZ3 LYS A 186      23.992  -2.536  -3.335  0.00  0.00      A1    
ATOM   2270  C   LYS A 186      19.118   0.884  -6.685  0.00  0.00      A1    
ATOM   2271  O   LYS A 186      18.581   0.575  -7.752  0.00  0.00      A1    
ATOM   2272  N   SER A 187      19.709   2.070  -6.523  0.00  0.00      A1    
ATOM   2273  HN  SER A 187      20.397   2.183  -5.810  0.00  0.00      A1    
ATOM   2274  CA  SER A 187      19.659   3.064  -7.628  0.00  0.00      A1    
ATOM   2275  HA  SER A 187      18.589   3.118  -7.764  0.00  0.00      A1    
ATOM   2276  CB  SER A 187      20.026   4.521  -7.127  0.00  0.00      A1    
ATOM   2277  HB1 SER A 187      19.959   5.416  -7.783  0.00  0.00      A1    
ATOM   2278  HB2 SER A 187      19.335   4.746  -6.286  0.00  0.00      A1    
ATOM   2279  OG  SER A 187      21.315   4.594  -6.561  0.00  0.00      A1    
ATOM   2280  HG1 SER A 187      21.402   3.999  -5.813  0.00  0.00      A1    
ATOM   2281  C   SER A 187      20.409   2.620  -8.886  0.00  0.00      A1    
ATOM   2282  O   SER A 187      21.474   2.023  -8.893  0.00  0.00      A1    
ATOM   2283  N   ASN A 188      19.902   3.048 -10.083  0.00  0.00      A1    
ATOM   2284  HN  ASN A 188      19.074   3.602 -10.099  0.00  0.00      A1    
ATOM   2285  CA  ASN A 188      20.341   2.583 -11.357  0.00  0.00      A1    
ATOM   2286  HA  ASN A 188      20.890   1.658 -11.257  0.00  0.00      A1    
ATOM   2287  CB  ASN A 188      19.178   2.566 -12.450  0.00  0.00      A1    
ATOM   2288  HB1 ASN A 188      18.786   3.605 -12.481  0.00  0.00      A1    
ATOM   2289  HB2 ASN A 188      19.544   2.424 -13.489  0.00  0.00      A1    
ATOM   2290  CG  ASN A 188      18.113   1.531 -11.968  0.00  0.00      A1    
ATOM   2291  OD1 ASN A 188      18.453   0.580 -11.273  0.00  0.00      A1    
ATOM   2292  ND2 ASN A 188      16.805   1.838 -12.194  0.00  0.00      A1    
ATOM   2293 HD21 ASN A 188      16.613   2.575 -12.842  0.00  0.00      A1    
ATOM   2294 HD22 ASN A 188      16.026   1.279 -11.910  0.00  0.00      A1    
ATOM   2295  C   ASN A 188      21.377   3.590 -11.884  0.00  0.00      A1    
ATOM   2296  O   ASN A 188      22.094   3.274 -12.846  0.00  0.00      A1    
ATOM   2297  N   VAL A 189      21.468   4.756 -11.334  0.00  0.00      A1    
ATOM   2298  HN  VAL A 189      20.915   5.026 -10.550  0.00  0.00      A1    
ATOM   2299  CA  VAL A 189      22.224   5.892 -11.806  0.00  0.00      A1    
ATOM   2300  HA  VAL A 189      22.808   5.599 -12.666  0.00  0.00      A1    
ATOM   2301  CB  VAL A 189      21.513   7.173 -12.260  0.00  0.00      A1    
ATOM   2302  HB  VAL A 189      22.228   7.737 -12.895  0.00  0.00      A1    
ATOM   2303  CG1 VAL A 189      20.377   6.914 -13.230  0.00  0.00      A1    
ATOM   2304 HG11 VAL A 189      20.729   6.107 -13.908  0.00  0.00      A1    
ATOM   2305 HG12 VAL A 189      19.489   6.470 -12.732  0.00  0.00      A1    
ATOM   2306 HG13 VAL A 189      20.045   7.826 -13.771  0.00  0.00      A1    
ATOM   2307  CG2 VAL A 189      21.074   8.097 -11.118  0.00  0.00      A1    
ATOM   2308 HG21 VAL A 189      20.451   7.444 -10.470  0.00  0.00      A1    
ATOM   2309 HG22 VAL A 189      21.947   8.576 -10.624  0.00  0.00      A1    
ATOM   2310 HG23 VAL A 189      20.435   8.855 -11.618  0.00  0.00      A1    
ATOM   2311  C   VAL A 189      23.222   6.279 -10.741  0.00  0.00      A1    
ATOM   2312  O   VAL A 189      22.921   6.207  -9.563  0.00  0.00      A1    
ATOM   2313  N   THR A 190      24.335   6.809 -11.163  0.00  0.00      A1    
ATOM   2314  HN  THR A 190      24.601   6.748 -12.122  0.00  0.00      A1    
ATOM   2315  CA  THR A 190      25.286   7.463 -10.301  0.00  0.00      A1    
ATOM   2316  HA  THR A 190      24.926   7.512  -9.284  0.00  0.00      A1    
ATOM   2317  CB  THR A 190      26.699   6.827 -10.239  0.00  0.00      A1    
ATOM   2318  HB  THR A 190      27.385   7.275 -10.989  0.00  0.00      A1    
ATOM   2319  OG1 THR A 190      26.637   5.412 -10.344  0.00  0.00      A1    
ATOM   2320  HG1 THR A 190      26.147   5.287 -11.160  0.00  0.00      A1    
ATOM   2321  CG2 THR A 190      27.397   7.058  -8.909  0.00  0.00      A1    
ATOM   2322 HG21 THR A 190      26.788   6.570  -8.118  0.00  0.00      A1    
ATOM   2323 HG22 THR A 190      28.422   6.630  -8.894  0.00  0.00      A1    
ATOM   2324 HG23 THR A 190      27.425   8.132  -8.629  0.00  0.00      A1    
ATOM   2325  C   THR A 190      25.451   8.889 -10.742  0.00  0.00      A1    
ATOM   2326  O   THR A 190      25.569   9.309 -11.901  0.00  0.00      A1    
ATOM   2327  N   GLU A 191      25.308   9.745  -9.768  0.00  0.00      A1    
ATOM   2328  HN  GLU A 191      25.304   9.465  -8.811  0.00  0.00      A1    
ATOM   2329  CA  GLU A 191      24.869  11.195  -9.919  0.00  0.00      A1    
ATOM   2330  HA  GLU A 191      24.067  11.187 -10.642  0.00  0.00      A1    
ATOM   2331  CB  GLU A 191      24.360  11.751  -8.563  0.00  0.00      A1    
ATOM   2332  HB1 GLU A 191      25.311  11.981  -8.036  0.00  0.00      A1    
ATOM   2333  HB2 GLU A 191      23.775  12.695  -8.579  0.00  0.00      A1    
ATOM   2334  CG  GLU A 191      23.369  10.849  -7.818  0.00  0.00      A1    
ATOM   2335  HG1 GLU A 191      22.545  11.383  -7.299  0.00  0.00      A1    
ATOM   2336  HG2 GLU A 191      22.829  10.055  -8.378  0.00  0.00      A1    
ATOM   2337  CD  GLU A 191      24.112   9.896  -6.843  0.00  0.00      A1    
ATOM   2338  OE1 GLU A 191      25.145   9.327  -7.219  0.00  0.00      A1    
ATOM   2339  OE2 GLU A 191      23.742  10.030  -5.696  0.00  0.00      A1    
ATOM   2340  C   GLU A 191      25.913  12.105 -10.659  0.00  0.00      A1    
ATOM   2341  O   GLU A 191      27.001  11.716 -11.029  0.00  0.00      A1    
ATOM   2342  N   GLY A 192      25.464  13.426 -10.723  0.00  0.00      A1    
ATOM   2343  HN  GLY A 192      24.587  13.779 -10.406  0.00  0.00      A1    
ATOM   2344  CA  GLY A 192      26.489  14.436 -11.014  0.00  0.00      A1    
ATOM   2345  HA1 GLY A 192      27.406  14.151 -10.521  0.00  0.00      A1    
ATOM   2346  HA2 GLY A 192      26.192  15.411 -10.657  0.00  0.00      A1    
ATOM   2347  C   GLY A 192      26.703  14.611 -12.489  0.00  0.00      A1    
ATOM   2348  O   GLY A 192      27.764  14.888 -13.056  0.00  0.00      A1    
ATOM   2349  N   ALA A 193      25.592  14.387 -13.161  0.00  0.00      A1    
ATOM   2350  HN  ALA A 193      24.820  14.138 -12.581  0.00  0.00      A1    
ATOM   2351  CA  ALA A 193      25.547  14.219 -14.627  0.00  0.00      A1    
ATOM   2352  HA  ALA A 193      26.342  14.816 -15.051  0.00  0.00      A1    
ATOM   2353  CB  ALA A 193      25.844  12.779 -15.093  0.00  0.00      A1    
ATOM   2354  HB1 ALA A 193      24.950  12.161 -14.859  0.00  0.00      A1    
ATOM   2355  HB2 ALA A 193      25.948  12.669 -16.194  0.00  0.00      A1    
ATOM   2356  HB3 ALA A 193      26.703  12.384 -14.511  0.00  0.00      A1    
ATOM   2357  C   ALA A 193      24.237  14.721 -15.161  0.00  0.00      A1    
ATOM   2358  O   ALA A 193      23.186  14.637 -14.543  0.00  0.00      A1    
ATOM   2359  N   LEU A 194      24.261  15.143 -16.463  0.00  0.00      A1    
ATOM   2360  HN  LEU A 194      25.123  15.303 -16.938  0.00  0.00      A1    
ATOM   2361  CA  LEU A 194      23.207  15.481 -17.367  0.00  0.00      A1    
ATOM   2362  HA  LEU A 194      22.747  16.266 -16.784  0.00  0.00      A1    
ATOM   2363  CB  LEU A 194      23.804  15.959 -18.684  0.00  0.00      A1    
ATOM   2364  HB1 LEU A 194      24.433  16.816 -18.359  0.00  0.00      A1    
ATOM   2365  HB2 LEU A 194      24.478  15.174 -19.090  0.00  0.00      A1    
ATOM   2366  CG  LEU A 194      22.764  16.347 -19.716  0.00  0.00      A1    
ATOM   2367  HG  LEU A 194      22.124  15.474 -19.964  0.00  0.00      A1    
ATOM   2368  CD1 LEU A 194      21.973  17.596 -19.263  0.00  0.00      A1    
ATOM   2369 HD11 LEU A 194      21.603  18.148 -20.154  0.00  0.00      A1    
ATOM   2370 HD12 LEU A 194      21.099  17.528 -18.582  0.00  0.00      A1    
ATOM   2371 HD13 LEU A 194      22.611  18.269 -18.651  0.00  0.00      A1    
ATOM   2372  CD2 LEU A 194      23.580  16.660 -20.996  0.00  0.00      A1    
ATOM   2373 HD21 LEU A 194      24.104  17.590 -20.688  0.00  0.00      A1    
ATOM   2374 HD22 LEU A 194      24.104  15.752 -21.364  0.00  0.00      A1    
ATOM   2375 HD23 LEU A 194      22.847  16.945 -21.781  0.00  0.00      A1    
ATOM   2376  C   LEU A 194      22.165  14.376 -17.586  0.00  0.00      A1    
ATOM   2377  O   LEU A 194      22.618  13.257 -17.931  0.00  0.00      A1    
ATOM   2378  N   VAL A 195      20.874  14.681 -17.387  0.00  0.00      A1    
ATOM   2379  HN  VAL A 195      20.632  15.533 -16.931  0.00  0.00      A1    
ATOM   2380  CA  VAL A 195      19.801  13.771 -17.590  0.00  0.00      A1    
ATOM   2381  HA  VAL A 195      20.106  12.942 -18.212  0.00  0.00      A1    
ATOM   2382  CB  VAL A 195      19.249  13.109 -16.276  0.00  0.00      A1    
ATOM   2383  HB  VAL A 195      18.356  12.485 -16.496  0.00  0.00      A1    
ATOM   2384  CG1 VAL A 195      20.431  12.186 -15.814  0.00  0.00      A1    
ATOM   2385 HG11 VAL A 195      21.256  12.649 -15.233  0.00  0.00      A1    
ATOM   2386 HG12 VAL A 195      20.032  11.422 -15.113  0.00  0.00      A1    
ATOM   2387 HG13 VAL A 195      20.796  11.631 -16.705  0.00  0.00      A1    
ATOM   2388  CG2 VAL A 195      18.831  14.128 -15.259  0.00  0.00      A1    
ATOM   2389 HG21 VAL A 195      18.329  13.679 -14.375  0.00  0.00      A1    
ATOM   2390 HG22 VAL A 195      19.698  14.795 -15.064  0.00  0.00      A1    
ATOM   2391 HG23 VAL A 195      18.090  14.838 -15.682  0.00  0.00      A1    
ATOM   2392  C   VAL A 195      18.668  14.442 -18.389  0.00  0.00      A1    
ATOM   2393  O   VAL A 195      18.218  15.573 -18.051  0.00  0.00      A1    
ATOM   2394  N   GLN A 196      18.268  13.746 -19.449  0.00  0.00      A1    
ATOM   2395  HN  GLN A 196      18.661  12.839 -19.580  0.00  0.00      A1    
ATOM   2396  CA  GLN A 196      17.046  14.033 -20.259  0.00  0.00      A1    
ATOM   2397  HA  GLN A 196      17.081  15.071 -20.556  0.00  0.00      A1    
ATOM   2398  CB  GLN A 196      17.229  13.202 -21.588  0.00  0.00      A1    
ATOM   2399  HB1 GLN A 196      17.397  12.134 -21.331  0.00  0.00      A1    
ATOM   2400  HB2 GLN A 196      16.269  13.219 -22.147  0.00  0.00      A1    
ATOM   2401  CG  GLN A 196      18.359  13.553 -22.551  0.00  0.00      A1    
ATOM   2402  HG1 GLN A 196      19.320  13.146 -22.170  0.00  0.00      A1    
ATOM   2403  HG2 GLN A 196      18.121  13.082 -23.528  0.00  0.00      A1    
ATOM   2404  CD  GLN A 196      18.582  15.013 -22.586  0.00  0.00      A1    
ATOM   2405  OE1 GLN A 196      19.284  15.653 -21.767  0.00  0.00      A1    
ATOM   2406  NE2 GLN A 196      18.114  15.646 -23.695  0.00  0.00      A1    
ATOM   2407 HE21 GLN A 196      18.149  16.639 -23.804  0.00  0.00      A1    
ATOM   2408 HE22 GLN A 196      17.700  15.066 -24.396  0.00  0.00      A1    
ATOM   2409  C   GLN A 196      15.672  13.816 -19.621  0.00  0.00      A1    
ATOM   2410  O   GLN A 196      15.561  13.107 -18.619  0.00  0.00      A1    
ATOM   2411  N   ASN A 197      14.611  14.603 -20.093  0.00  0.00      A1    
ATOM   2412  HN  ASN A 197      14.792  15.219 -20.856  0.00  0.00      A1    
ATOM   2413  CA  ASN A 197      13.260  14.703 -19.473  0.00  0.00      A1    
ATOM   2414  HA  ASN A 197      13.259  14.182 -18.526  0.00  0.00      A1    
ATOM   2415  CB  ASN A 197      12.973  16.120 -18.956  0.00  0.00      A1    
ATOM   2416  HB1 ASN A 197      12.191  15.976 -18.180  0.00  0.00      A1    
ATOM   2417  HB2 ASN A 197      13.822  16.536 -18.372  0.00  0.00      A1    
ATOM   2418  CG  ASN A 197      12.538  17.067 -20.072  0.00  0.00      A1    
ATOM   2419  OD1 ASN A 197      13.323  17.315 -20.969  0.00  0.00      A1    
ATOM   2420  ND2 ASN A 197      11.337  17.565 -20.068  0.00  0.00      A1    
ATOM   2421 HD21 ASN A 197      11.241  18.306 -20.732  0.00  0.00      A1    
ATOM   2422 HD22 ASN A 197      10.524  17.074 -19.756  0.00  0.00      A1    
ATOM   2423  C   ASN A 197      12.256  14.131 -20.478  0.00  0.00      A1    
ATOM   2424  O   ASN A 197      12.254  14.367 -21.681  0.00  0.00      A1    
ATOM   2425  N   GLY A 198      11.371  13.226 -19.987  0.00  0.00      A1    
ATOM   2426  HN  GLY A 198      11.440  13.003 -19.018  0.00  0.00      A1    
ATOM   2427  CA  GLY A 198      10.511  12.400 -20.836  0.00  0.00      A1    
ATOM   2428  HA1 GLY A 198      10.170  12.992 -21.673  0.00  0.00      A1    
ATOM   2429  HA2 GLY A 198       9.714  12.193 -20.138  0.00  0.00      A1    
ATOM   2430  C   GLY A 198      11.113  11.128 -21.364  0.00  0.00      A1    
ATOM   2431  O   GLY A 198      10.715  10.653 -22.419  0.00  0.00      A1    
ATOM   2432  N   GLN A 199      12.034  10.490 -20.604  0.00  0.00      A1    
ATOM   2433  HN  GLN A 199      12.236  10.822 -19.686  0.00  0.00      A1    
ATOM   2434  CA  GLN A 199      12.737   9.310 -20.997  0.00  0.00      A1    
ATOM   2435  HA  GLN A 199      12.520   9.176 -22.047  0.00  0.00      A1    
ATOM   2436  CB  GLN A 199      14.331   9.364 -20.903  0.00  0.00      A1    
ATOM   2437  HB1 GLN A 199      14.645   9.716 -19.898  0.00  0.00      A1    
ATOM   2438  HB2 GLN A 199      14.775   8.348 -20.961  0.00  0.00      A1    
ATOM   2439  CG  GLN A 199      15.062  10.212 -21.935  0.00  0.00      A1    
ATOM   2440  HG1 GLN A 199      15.288  11.191 -21.462  0.00  0.00      A1    
ATOM   2441  HG2 GLN A 199      15.992   9.661 -22.193  0.00  0.00      A1    
ATOM   2442  CD  GLN A 199      14.281  10.532 -23.274  0.00  0.00      A1    
ATOM   2443  OE1 GLN A 199      13.687  11.593 -23.204  0.00  0.00      A1    
ATOM   2444  NE2 GLN A 199      14.244   9.649 -24.319  0.00  0.00      A1    
ATOM   2445 HE21 GLN A 199      14.562   8.719 -24.132  0.00  0.00      A1    
ATOM   2446 HE22 GLN A 199      13.564   9.780 -25.040  0.00  0.00      A1    
ATOM   2447  C   GLN A 199      12.200   8.129 -20.306  0.00  0.00      A1    
ATOM   2448  O   GLN A 199      11.616   8.263 -19.263  0.00  0.00      A1    
ATOM   2449  N   ALA A 200      12.212   6.894 -20.926  0.00  0.00      A1    
ATOM   2450  HN  ALA A 200      12.426   6.828 -21.898  0.00  0.00      A1    
ATOM   2451  CA  ALA A 200      11.626   5.651 -20.449  0.00  0.00      A1    
ATOM   2452  HA  ALA A 200      10.596   5.818 -20.168  0.00  0.00      A1    
ATOM   2453  CB  ALA A 200      11.512   4.786 -21.692  0.00  0.00      A1    
ATOM   2454  HB1 ALA A 200      10.850   3.911 -21.514  0.00  0.00      A1    
ATOM   2455  HB2 ALA A 200      10.947   5.268 -22.519  0.00  0.00      A1    
ATOM   2456  HB3 ALA A 200      12.482   4.509 -22.158  0.00  0.00      A1    
ATOM   2457  C   ALA A 200      12.414   4.982 -19.362  0.00  0.00      A1    
ATOM   2458  O   ALA A 200      11.871   4.131 -18.643  0.00  0.00      A1    
ATOM   2459  N   THR A 201      13.674   5.382 -19.208  0.00  0.00      A1    
ATOM   2460  HN  THR A 201      14.129   6.025 -19.819  0.00  0.00      A1    
ATOM   2461  CA  THR A 201      14.479   4.918 -18.112  0.00  0.00      A1    
ATOM   2462  HA  THR A 201      14.295   3.862 -17.977  0.00  0.00      A1    
ATOM   2463  CB  THR A 201      15.963   5.121 -18.512  0.00  0.00      A1    
ATOM   2464  HB  THR A 201      16.639   4.883 -17.663  0.00  0.00      A1    
ATOM   2465  OG1 THR A 201      16.126   6.420 -19.060  0.00  0.00      A1    
ATOM   2466  HG1 THR A 201      16.291   7.000 -18.313  0.00  0.00      A1    
ATOM   2467  CG2 THR A 201      16.331   4.061 -19.585  0.00  0.00      A1    
ATOM   2468 HG21 THR A 201      17.242   4.325 -20.163  0.00  0.00      A1    
ATOM   2469 HG22 THR A 201      16.535   3.131 -19.013  0.00  0.00      A1    
ATOM   2470 HG23 THR A 201      15.512   3.827 -20.299  0.00  0.00      A1    
ATOM   2471  C   THR A 201      14.132   5.672 -16.841  0.00  0.00      A1    
ATOM   2472  O   THR A 201      13.528   6.716 -16.914  0.00  0.00      A1    
ATOM   2473  N   ALA A 202      14.453   4.971 -15.667  0.00  0.00      A1    
ATOM   2474  HN  ALA A 202      14.895   4.078 -15.703  0.00  0.00      A1    
ATOM   2475  CA  ALA A 202      14.123   5.423 -14.358  0.00  0.00      A1    
ATOM   2476  HA  ALA A 202      13.676   6.406 -14.363  0.00  0.00      A1    
ATOM   2477  CB  ALA A 202      13.022   4.527 -13.621  0.00  0.00      A1    
ATOM   2478  HB1 ALA A 202      13.416   3.489 -13.669  0.00  0.00      A1    
ATOM   2479  HB2 ALA A 202      12.700   4.856 -12.610  0.00  0.00      A1    
ATOM   2480  HB3 ALA A 202      12.124   4.475 -14.273  0.00  0.00      A1    
ATOM   2481  C   ALA A 202      15.338   5.351 -13.484  0.00  0.00      A1    
ATOM   2482  O   ALA A 202      16.098   4.406 -13.608  0.00  0.00      A1    
ATOM   2483  N   LEU A 203      15.519   6.241 -12.558  0.00  0.00      A1    
ATOM   2484  HN  LEU A 203      14.805   6.935 -12.508  0.00  0.00      A1    
ATOM   2485  CA  LEU A 203      16.576   6.297 -11.619  0.00  0.00      A1    
ATOM   2486  HA  LEU A 203      17.471   6.009 -12.150  0.00  0.00      A1    
ATOM   2487  CB  LEU A 203      16.589   7.678 -10.898  0.00  0.00      A1    
ATOM   2488  HB1 LEU A 203      15.643   7.829 -10.335  0.00  0.00      A1    
ATOM   2489  HB2 LEU A 203      17.436   7.623 -10.181  0.00  0.00      A1    
ATOM   2490  CG  LEU A 203      16.351   8.970 -11.725  0.00  0.00      A1    
ATOM   2491  HG  LEU A 203      15.508   8.760 -12.417  0.00  0.00      A1    
ATOM   2492  CD1 LEU A 203      16.056  10.209 -10.812  0.00  0.00      A1    
ATOM   2493 HD11 LEU A 203      16.933  10.548 -10.220  0.00  0.00      A1    
ATOM   2494 HD12 LEU A 203      15.984  11.150 -11.399  0.00  0.00      A1    
ATOM   2495 HD13 LEU A 203      15.161  10.028 -10.179  0.00  0.00      A1    
ATOM   2496  CD2 LEU A 203      17.529   9.323 -12.641  0.00  0.00      A1    
ATOM   2497 HD21 LEU A 203      17.115   9.904 -13.493  0.00  0.00      A1    
ATOM   2498 HD22 LEU A 203      18.193   9.978 -12.037  0.00  0.00      A1    
ATOM   2499 HD23 LEU A 203      18.048   8.422 -13.033  0.00  0.00      A1    
ATOM   2500  C   LEU A 203      16.591   5.270 -10.527  0.00  0.00      A1    
ATOM   2501  O   LEU A 203      17.608   4.808 -10.056  0.00  0.00      A1    
ATOM   2502  N   ALA A 204      15.328   4.924 -10.117  0.00  0.00      A1    
ATOM   2503  HN  ALA A 204      14.505   5.429 -10.363  0.00  0.00      A1    
ATOM   2504  CA  ALA A 204      15.055   4.089  -9.021  0.00  0.00      A1    
ATOM   2505  HA  ALA A 204      15.720   3.244  -9.127  0.00  0.00      A1    
ATOM   2506  CB  ALA A 204      15.225   4.755  -7.591  0.00  0.00      A1    
ATOM   2507  HB1 ALA A 204      16.230   5.220  -7.497  0.00  0.00      A1    
ATOM   2508  HB2 ALA A 204      14.455   5.531  -7.395  0.00  0.00      A1    
ATOM   2509  HB3 ALA A 204      15.120   3.955  -6.827  0.00  0.00      A1    
ATOM   2510  C   ALA A 204      13.608   3.530  -9.140  0.00  0.00      A1    
ATOM   2511  O   ALA A 204      12.718   4.063  -9.801  0.00  0.00      A1    
ATOM   2512  N   THR A 205      13.299   2.473  -8.427  0.00  0.00      A1    
ATOM   2513  HN  THR A 205      14.106   2.126  -7.956  0.00  0.00      A1    
ATOM   2514  CA  THR A 205      12.038   1.783  -8.414  0.00  0.00      A1    
ATOM   2515  HA  THR A 205      11.332   2.442  -8.897  0.00  0.00      A1    
ATOM   2516  CB  THR A 205      12.101   0.318  -8.908  0.00  0.00      A1    
ATOM   2517  HB  THR A 205      13.002  -0.085  -8.398  0.00  0.00      A1    
ATOM   2518  OG1 THR A 205      12.316   0.409 -10.262  0.00  0.00      A1    
ATOM   2519  HG1 THR A 205      12.938   1.140 -10.282  0.00  0.00      A1    
ATOM   2520  CG2 THR A 205      10.846  -0.521  -8.619  0.00  0.00      A1    
ATOM   2521 HG21 THR A 205      11.110  -1.560  -8.911  0.00  0.00      A1    
ATOM   2522 HG22 THR A 205      10.557  -0.560  -7.546  0.00  0.00      A1    
ATOM   2523 HG23 THR A 205       9.973  -0.165  -9.206  0.00  0.00      A1    
ATOM   2524  C   THR A 205      11.561   1.740  -6.963  0.00  0.00      A1    
ATOM   2525  O   THR A 205      12.273   1.248  -6.072  0.00  0.00      A1    
ATOM   2526  N   VAL A 206      10.374   2.308  -6.765  0.00  0.00      A1    
ATOM   2527  HN  VAL A 206       9.968   2.777  -7.545  0.00  0.00      A1    
ATOM   2528  CA  VAL A 206       9.558   2.065  -5.555  0.00  0.00      A1    
ATOM   2529  HA  VAL A 206      10.246   1.759  -4.781  0.00  0.00      A1    
ATOM   2530  CB  VAL A 206       8.875   3.364  -5.192  0.00  0.00      A1    
ATOM   2531  HB  VAL A 206       8.240   3.595  -6.074  0.00  0.00      A1    
ATOM   2532  CG1 VAL A 206       7.999   3.232  -3.863  0.00  0.00      A1    
ATOM   2533 HG11 VAL A 206       8.636   3.260  -2.953  0.00  0.00      A1    
ATOM   2534 HG12 VAL A 206       7.368   4.144  -3.798  0.00  0.00      A1    
ATOM   2535 HG13 VAL A 206       7.254   2.409  -3.868  0.00  0.00      A1    
ATOM   2536  CG2 VAL A 206       9.900   4.561  -5.010  0.00  0.00      A1    
ATOM   2537 HG21 VAL A 206      10.833   4.362  -4.440  0.00  0.00      A1    
ATOM   2538 HG22 VAL A 206      10.192   4.912  -6.023  0.00  0.00      A1    
ATOM   2539 HG23 VAL A 206       9.394   5.358  -4.424  0.00  0.00      A1    
ATOM   2540  C   VAL A 206       8.554   0.946  -5.776  0.00  0.00      A1    
ATOM   2541  O   VAL A 206       7.949   0.878  -6.775  0.00  0.00      A1    
ATOM   2542  N   GLN A 207       8.429  -0.000  -4.829  0.00  0.00      A1    
ATOM   2543  HN  GLN A 207       9.130  -0.003  -4.121  0.00  0.00      A1    
ATOM   2544  CA  GLN A 207       7.528  -1.070  -4.780  0.00  0.00      A1    
ATOM   2545  HA  GLN A 207       6.960  -1.169  -5.694  0.00  0.00      A1    
ATOM   2546  CB  GLN A 207       8.367  -2.400  -4.817  0.00  0.00      A1    
ATOM   2547  HB1 GLN A 207       8.851  -2.452  -5.816  0.00  0.00      A1    
ATOM   2548  HB2 GLN A 207       9.040  -2.356  -3.935  0.00  0.00      A1    
ATOM   2549  CG  GLN A 207       7.483  -3.712  -4.694  0.00  0.00      A1    
ATOM   2550  HG1 GLN A 207       6.950  -3.731  -3.720  0.00  0.00      A1    
ATOM   2551  HG2 GLN A 207       6.723  -3.878  -5.488  0.00  0.00      A1    
ATOM   2552  CD  GLN A 207       8.440  -4.920  -4.690  0.00  0.00      A1    
ATOM   2553  OE1 GLN A 207       9.088  -5.083  -3.638  0.00  0.00      A1    
ATOM   2554  NE2 GLN A 207       8.488  -5.757  -5.749  0.00  0.00      A1    
ATOM   2555 HE21 GLN A 207       9.248  -6.407  -5.731  0.00  0.00      A1    
ATOM   2556 HE22 GLN A 207       7.840  -5.551  -6.482  0.00  0.00      A1    
ATOM   2557  C   GLN A 207       6.574  -1.097  -3.541  0.00  0.00      A1    
ATOM   2558  O   GLN A 207       7.012  -0.992  -2.382  0.00  0.00      A1    
ATOM   2559  N   GLN A 208       5.281  -1.085  -3.822  0.00  0.00      A1    
ATOM   2560  HN  GLN A 208       4.925  -1.134  -4.752  0.00  0.00      A1    
ATOM   2561  CA  GLN A 208       4.263  -1.066  -2.776  0.00  0.00      A1    
ATOM   2562  HA  GLN A 208       4.680  -0.622  -1.884  0.00  0.00      A1    
ATOM   2563  CB  GLN A 208       3.190  -0.048  -3.098  0.00  0.00      A1    
ATOM   2564  HB1 GLN A 208       3.819   0.849  -2.915  0.00  0.00      A1    
ATOM   2565  HB2 GLN A 208       2.924  -0.046  -4.177  0.00  0.00      A1    
ATOM   2566  CG  GLN A 208       1.986  -0.057  -2.229  0.00  0.00      A1    
ATOM   2567  HG1 GLN A 208       1.430  -1.017  -2.293  0.00  0.00      A1    
ATOM   2568  HG2 GLN A 208       2.222   0.089  -1.153  0.00  0.00      A1    
ATOM   2569  CD  GLN A 208       1.059   1.120  -2.580  0.00  0.00      A1    
ATOM   2570  OE1 GLN A 208      -0.142   1.085  -2.955  0.00  0.00      A1    
ATOM   2571  NE2 GLN A 208       1.460   2.373  -2.134  0.00  0.00      A1    
ATOM   2572 HE21 GLN A 208       2.368   2.617  -1.794  0.00  0.00      A1    
ATOM   2573 HE22 GLN A 208       0.785   3.111  -2.152  0.00  0.00      A1    
ATOM   2574  C   GLN A 208       3.705  -2.392  -2.503  0.00  0.00      A1    
ATOM   2575  O   GLN A 208       2.959  -2.862  -3.369  0.00  0.00      A1    
ATOM   2576  N   LEU A 209       4.005  -3.050  -1.405  0.00  0.00      A1    
ATOM   2577  HN  LEU A 209       4.564  -2.573  -0.731  0.00  0.00      A1    
ATOM   2578  CA  LEU A 209       3.609  -4.411  -1.176  0.00  0.00      A1    
ATOM   2579  HA  LEU A 209       2.955  -4.758  -1.962  0.00  0.00      A1    
ATOM   2580  CB  LEU A 209       4.856  -5.363  -0.879  0.00  0.00      A1    
ATOM   2581  HB1 LEU A 209       4.435  -6.347  -0.580  0.00  0.00      A1    
ATOM   2582  HB2 LEU A 209       5.490  -5.461  -1.786  0.00  0.00      A1    
ATOM   2583  CG  LEU A 209       5.804  -5.070   0.332  0.00  0.00      A1    
ATOM   2584  HG  LEU A 209       5.239  -4.806   1.252  0.00  0.00      A1    
ATOM   2585  CD1 LEU A 209       6.874  -6.102   0.709  0.00  0.00      A1    
ATOM   2586 HD11 LEU A 209       7.495  -5.793   1.577  0.00  0.00      A1    
ATOM   2587 HD12 LEU A 209       6.385  -7.016   1.108  0.00  0.00      A1    
ATOM   2588 HD13 LEU A 209       7.474  -6.434  -0.165  0.00  0.00      A1    
ATOM   2589  CD2 LEU A 209       6.586  -3.758   0.065  0.00  0.00      A1    
ATOM   2590 HD21 LEU A 209       5.974  -2.831   0.051  0.00  0.00      A1    
ATOM   2591 HD22 LEU A 209       7.393  -3.560   0.804  0.00  0.00      A1    
ATOM   2592 HD23 LEU A 209       7.072  -3.887  -0.925  0.00  0.00      A1    
ATOM   2593  C   LEU A 209       2.628  -4.495  -0.072  0.00  0.00      A1    
ATOM   2594  O   LEU A 209       2.213  -5.613   0.328  0.00  0.00      A1    
ATOM   2595  N   ASP A 210       2.072  -3.332   0.373  0.00  0.00      A1    
ATOM   2596  HN  ASP A 210       2.574  -2.472   0.328  0.00  0.00      A1    
ATOM   2597  CA  ASP A 210       0.817  -3.340   1.040  0.00  0.00      A1    
ATOM   2598  HA  ASP A 210       0.531  -4.349   1.301  0.00  0.00      A1    
ATOM   2599  CB  ASP A 210       0.847  -2.571   2.467  0.00  0.00      A1    
ATOM   2600  HB1 ASP A 210       1.694  -3.072   2.980  0.00  0.00      A1    
ATOM   2601  HB2 ASP A 210       1.129  -1.518   2.250  0.00  0.00      A1    
ATOM   2602  CG  ASP A 210      -0.395  -2.710   3.313  0.00  0.00      A1    
ATOM   2603  OD1 ASP A 210      -1.067  -3.779   3.246  0.00  0.00      A1    
ATOM   2604  OD2 ASP A 210      -0.614  -1.803   4.132  0.00  0.00      A1    
ATOM   2605  C   ASP A 210      -0.257  -2.757   0.153  0.00  0.00      A1    
ATOM   2606  O   ASP A 210      -0.102  -1.585  -0.197  0.00  0.00      A1    
ATOM   2607  N   PRO A 211      -1.355  -3.422  -0.302  0.00  0.00      A1    
ATOM   2608  CD  PRO A 211      -2.357  -2.782  -1.194  0.00  0.00      A1    
ATOM   2609  HD1 PRO A 211      -1.896  -2.290  -2.077  0.00  0.00      A1    
ATOM   2610  HD2 PRO A 211      -3.033  -2.075  -0.667  0.00  0.00      A1    
ATOM   2611  CA  PRO A 211      -1.663  -4.917  -0.192  0.00  0.00      A1    
ATOM   2612  HA  PRO A 211      -1.447  -5.202   0.827  0.00  0.00      A1    
ATOM   2613  CB  PRO A 211      -3.118  -5.012  -0.696  0.00  0.00      A1    
ATOM   2614  HB1 PRO A 211      -3.852  -4.694   0.075  0.00  0.00      A1    
ATOM   2615  HB2 PRO A 211      -3.351  -6.053  -1.007  0.00  0.00      A1    
ATOM   2616  CG  PRO A 211      -3.238  -3.892  -1.689  0.00  0.00      A1    
ATOM   2617  HG1 PRO A 211      -4.308  -3.599  -1.635  0.00  0.00      A1    
ATOM   2618  HG2 PRO A 211      -2.894  -4.138  -2.716  0.00  0.00      A1    
ATOM   2619  C   PRO A 211      -0.637  -5.748  -1.139  0.00  0.00      A1    
ATOM   2620  O   PRO A 211       0.167  -5.137  -1.849  0.00  0.00      A1    
ATOM   2621  N   ILE A 212      -0.600  -7.043  -1.136  0.00  0.00      A1    
ATOM   2622  HN  ILE A 212      -1.088  -7.478  -0.383  0.00  0.00      A1    
ATOM   2623  CA  ILE A 212      -0.001  -7.902  -2.120  0.00  0.00      A1    
ATOM   2624  HA  ILE A 212       0.510  -7.243  -2.807  0.00  0.00      A1    
ATOM   2625  CB  ILE A 212       1.066  -8.673  -1.364  0.00  0.00      A1    
ATOM   2626  HB  ILE A 212       1.568  -7.949  -0.687  0.00  0.00      A1    
ATOM   2627  CG2 ILE A 212       0.383  -9.721  -0.453  0.00  0.00      A1    
ATOM   2628 HG21 ILE A 212       1.151 -10.404  -0.032  0.00  0.00      A1    
ATOM   2629 HG22 ILE A 212      -0.007  -9.199   0.447  0.00  0.00      A1    
ATOM   2630 HG23 ILE A 212      -0.299 -10.382  -1.029  0.00  0.00      A1    
ATOM   2631  CG1 ILE A 212       2.149  -9.281  -2.194  0.00  0.00      A1    
ATOM   2632 HG11 ILE A 212       1.620 -10.196  -2.536  0.00  0.00      A1    
ATOM   2633 HG12 ILE A 212       2.427  -8.618  -3.040  0.00  0.00      A1    
ATOM   2634  CD  ILE A 212       3.360  -9.611  -1.349  0.00  0.00      A1    
ATOM   2635  HD1 ILE A 212       3.655  -8.728  -0.743  0.00  0.00      A1    
ATOM   2636  HD2 ILE A 212       3.077 -10.383  -0.602  0.00  0.00      A1    
ATOM   2637  HD3 ILE A 212       4.238 -10.023  -1.893  0.00  0.00      A1    
ATOM   2638  C   ILE A 212      -1.035  -8.779  -2.726  0.00  0.00      A1    
ATOM   2639  O   ILE A 212      -2.046  -9.183  -2.109  0.00  0.00      A1    
ATOM   2640  N   TYR A 213      -0.824  -9.093  -4.079  0.00  0.00      A1    
ATOM   2641  HN  TYR A 213       0.032  -8.788  -4.490  0.00  0.00      A1    
ATOM   2642  CA  TYR A 213      -1.504 -10.111  -4.773  0.00  0.00      A1    
ATOM   2643  HA  TYR A 213      -2.532 -10.134  -4.443  0.00  0.00      A1    
ATOM   2644  CB  TYR A 213      -1.388  -9.813  -6.250  0.00  0.00      A1    
ATOM   2645  HB1 TYR A 213      -0.376  -9.439  -6.518  0.00  0.00      A1    
ATOM   2646  HB2 TYR A 213      -1.653 -10.661  -6.916  0.00  0.00      A1    
ATOM   2647  CG  TYR A 213      -2.272  -8.685  -6.618  0.00  0.00      A1    
ATOM   2648  CD1 TYR A 213      -3.690  -8.743  -6.590  0.00  0.00      A1    
ATOM   2649  HD1 TYR A 213      -4.134  -9.678  -6.279  0.00  0.00      A1    
ATOM   2650  CE1 TYR A 213      -4.500  -7.720  -7.119  0.00  0.00      A1    
ATOM   2651  HE1 TYR A 213      -5.570  -7.796  -7.238  0.00  0.00      A1    
ATOM   2652  CZ  TYR A 213      -3.904  -6.575  -7.626  0.00  0.00      A1    
ATOM   2653  OH  TYR A 213      -4.770  -5.562  -7.932  0.00  0.00      A1    
ATOM   2654  HH  TYR A 213      -5.602  -5.992  -8.143  0.00  0.00      A1    
ATOM   2655  CD2 TYR A 213      -1.693  -7.593  -7.189  0.00  0.00      A1    
ATOM   2656  HD2 TYR A 213      -0.617  -7.503  -7.171  0.00  0.00      A1    
ATOM   2657  CE2 TYR A 213      -2.500  -6.441  -7.596  0.00  0.00      A1    
ATOM   2658  HE2 TYR A 213      -2.059  -5.494  -7.871  0.00  0.00      A1    
ATOM   2659  C   TYR A 213      -1.004 -11.443  -4.536  0.00  0.00      A1    
ATOM   2660  O   TYR A 213       0.209 -11.627  -4.383  0.00  0.00      A1    
ATOM   2661  N   VAL A 214      -1.980 -12.413  -4.632  0.00  0.00      A1    
ATOM   2662  HN  VAL A 214      -2.933 -12.151  -4.761  0.00  0.00      A1    
ATOM   2663  CA  VAL A 214      -1.714 -13.789  -4.610  0.00  0.00      A1    
ATOM   2664  HA  VAL A 214      -0.659 -14.012  -4.660  0.00  0.00      A1    
ATOM   2665  CB  VAL A 214      -2.174 -14.331  -3.264  0.00  0.00      A1    
ATOM   2666  HB  VAL A 214      -3.245 -14.035  -3.235  0.00  0.00      A1    
ATOM   2667  CG1 VAL A 214      -2.024 -15.886  -3.321  0.00  0.00      A1    
ATOM   2668 HG11 VAL A 214      -2.468 -16.193  -2.351  0.00  0.00      A1    
ATOM   2669 HG12 VAL A 214      -2.630 -16.327  -4.142  0.00  0.00      A1    
ATOM   2670 HG13 VAL A 214      -0.954 -16.132  -3.497  0.00  0.00      A1    
ATOM   2671  CG2 VAL A 214      -1.320 -13.838  -2.075  0.00  0.00      A1    
ATOM   2672 HG21 VAL A 214      -1.294 -12.729  -2.025  0.00  0.00      A1    
ATOM   2673 HG22 VAL A 214      -1.912 -14.096  -1.171  0.00  0.00      A1    
ATOM   2674 HG23 VAL A 214      -0.273 -14.205  -2.021  0.00  0.00      A1    
ATOM   2675  C   VAL A 214      -2.310 -14.388  -5.860  0.00  0.00      A1    
ATOM   2676  O   VAL A 214      -3.533 -14.431  -6.002  0.00  0.00      A1    
ATOM   2677  N   ASP A 215      -1.496 -15.060  -6.736  0.00  0.00      A1    
ATOM   2678  HN  ASP A 215      -0.502 -15.002  -6.676  0.00  0.00      A1    
ATOM   2679  CA  ASP A 215      -2.086 -15.807  -7.941  0.00  0.00      A1    
ATOM   2680  HA  ASP A 215      -2.757 -15.088  -8.386  0.00  0.00      A1    
ATOM   2681  CB  ASP A 215      -0.931 -16.112  -8.921  0.00  0.00      A1    
ATOM   2682  HB1 ASP A 215      -0.209 -16.697  -8.311  0.00  0.00      A1    
ATOM   2683  HB2 ASP A 215      -1.333 -16.710  -9.766  0.00  0.00      A1    
ATOM   2684  CG  ASP A 215      -0.338 -14.856  -9.522  0.00  0.00      A1    
ATOM   2685  OD1 ASP A 215      -0.934 -13.751  -9.357  0.00  0.00      A1    
ATOM   2686  OD2 ASP A 215       0.692 -14.940 -10.217  0.00  0.00      A1    
ATOM   2687  C   ASP A 215      -2.769 -17.057  -7.471  0.00  0.00      A1    
ATOM   2688  O   ASP A 215      -2.272 -17.861  -6.732  0.00  0.00      A1    
ATOM   2689  N   VAL A 216      -3.984 -17.187  -7.971  0.00  0.00      A1    
ATOM   2690  HN  VAL A 216      -4.302 -16.399  -8.493  0.00  0.00      A1    
ATOM   2691  CA  VAL A 216      -4.817 -18.293  -7.648  0.00  0.00      A1    
ATOM   2692  HA  VAL A 216      -4.213 -19.110  -7.280  0.00  0.00      A1    
ATOM   2693  CB  VAL A 216      -5.978 -17.918  -6.713  0.00  0.00      A1    
ATOM   2694  HB  VAL A 216      -6.403 -16.968  -7.102  0.00  0.00      A1    
ATOM   2695  CG1 VAL A 216      -7.030 -18.982  -6.517  0.00  0.00      A1    
ATOM   2696 HG11 VAL A 216      -7.453 -19.352  -7.476  0.00  0.00      A1    
ATOM   2697 HG12 VAL A 216      -6.593 -19.914  -6.099  0.00  0.00      A1    
ATOM   2698 HG13 VAL A 216      -7.834 -18.490  -5.930  0.00  0.00      A1    
ATOM   2699  CG2 VAL A 216      -5.407 -17.595  -5.278  0.00  0.00      A1    
ATOM   2700 HG21 VAL A 216      -4.798 -16.667  -5.322  0.00  0.00      A1    
ATOM   2701 HG22 VAL A 216      -6.309 -17.539  -4.632  0.00  0.00      A1    
ATOM   2702 HG23 VAL A 216      -4.915 -18.482  -4.824  0.00  0.00      A1    
ATOM   2703  C   VAL A 216      -5.390 -18.820  -9.006  0.00  0.00      A1    
ATOM   2704  O   VAL A 216      -5.712 -17.991  -9.898  0.00  0.00      A1    
ATOM   2705  N   THR A 217      -5.464 -20.155  -9.262  0.00  0.00      A1    
ATOM   2706  HN  THR A 217      -5.139 -20.778  -8.555  0.00  0.00      A1    
ATOM   2707  CA  THR A 217      -5.664 -20.775 -10.577  0.00  0.00      A1    
ATOM   2708  HA  THR A 217      -5.811 -20.071 -11.383  0.00  0.00      A1    
ATOM   2709  CB  THR A 217      -4.423 -21.523 -11.012  0.00  0.00      A1    
ATOM   2710  HB  THR A 217      -4.206 -22.400 -10.365  0.00  0.00      A1    
ATOM   2711  OG1 THR A 217      -3.207 -20.746 -10.915  0.00  0.00      A1    
ATOM   2712  HG1 THR A 217      -3.007 -20.563  -9.994  0.00  0.00      A1    
ATOM   2713  CG2 THR A 217      -4.444 -22.006 -12.477  0.00  0.00      A1    
ATOM   2714 HG21 THR A 217      -4.958 -21.166 -12.990  0.00  0.00      A1    
ATOM   2715 HG22 THR A 217      -3.456 -22.263 -12.915  0.00  0.00      A1    
ATOM   2716 HG23 THR A 217      -5.027 -22.905 -12.772  0.00  0.00      A1    
ATOM   2717  C   THR A 217      -6.850 -21.722 -10.644  0.00  0.00      A1    
ATOM   2718  O   THR A 217      -6.914 -22.746 -10.033  0.00  0.00      A1    
ATOM   2719  N   GLN A 218      -7.801 -21.414 -11.507  0.00  0.00      A1    
ATOM   2720  HN  GLN A 218      -7.549 -20.724 -12.180  0.00  0.00      A1    
ATOM   2721  CA  GLN A 218      -8.881 -22.282 -11.909  0.00  0.00      A1    
ATOM   2722  HA  GLN A 218      -8.847 -23.213 -11.363  0.00  0.00      A1    
ATOM   2723  CB  GLN A 218     -10.181 -21.461 -11.555  0.00  0.00      A1    
ATOM   2724  HB1 GLN A 218     -10.014 -20.423 -11.915  0.00  0.00      A1    
ATOM   2725  HB2 GLN A 218     -11.093 -21.930 -11.982  0.00  0.00      A1    
ATOM   2726  CG  GLN A 218     -10.441 -21.110 -10.066  0.00  0.00      A1    
ATOM   2727  HG1 GLN A 218      -9.631 -20.432  -9.723  0.00  0.00      A1    
ATOM   2728  HG2 GLN A 218     -11.316 -20.439 -10.204  0.00  0.00      A1    
ATOM   2729  CD  GLN A 218     -10.709 -22.257  -9.175  0.00  0.00      A1    
ATOM   2730  OE1 GLN A 218     -11.841 -22.648  -8.870  0.00  0.00      A1    
ATOM   2731  NE2 GLN A 218      -9.583 -22.916  -8.755  0.00  0.00      A1    
ATOM   2732 HE21 GLN A 218      -9.748 -23.660  -8.107  0.00  0.00      A1    
ATOM   2733 HE22 GLN A 218      -8.717 -22.614  -9.152  0.00  0.00      A1    
ATOM   2734  C   GLN A 218      -8.799 -22.621 -13.338  0.00  0.00      A1    
ATOM   2735  O   GLN A 218      -8.126 -21.905 -14.035  0.00  0.00      A1    
ATOM   2736  N   SER A 219      -9.330 -23.743 -13.843  0.00  0.00      A1    
ATOM   2737  HN  SER A 219      -9.596 -24.494 -13.243  0.00  0.00      A1    
ATOM   2738  CA  SER A 219      -9.659 -23.805 -15.237  0.00  0.00      A1    
ATOM   2739  HA  SER A 219      -8.737 -23.477 -15.692  0.00  0.00      A1    
ATOM   2740  CB  SER A 219      -9.804 -25.261 -15.762  0.00  0.00      A1    
ATOM   2741  HB1 SER A 219      -9.873 -25.298 -16.870  0.00  0.00      A1    
ATOM   2742  HB2 SER A 219      -8.997 -25.925 -15.386  0.00  0.00      A1    
ATOM   2743  OG  SER A 219     -10.945 -25.999 -15.278  0.00  0.00      A1    
ATOM   2744  HG1 SER A 219     -10.904 -25.953 -14.320  0.00  0.00      A1    
ATOM   2745  C   SER A 219     -10.876 -22.986 -15.564  0.00  0.00      A1    
ATOM   2746  O   SER A 219     -11.606 -22.493 -14.698  0.00  0.00      A1    
ATOM   2747  N   SER A 220     -11.105 -22.784 -16.858  0.00  0.00      A1    
ATOM   2748  HN  SER A 220     -10.395 -23.101 -17.483  0.00  0.00      A1    
ATOM   2749  CA  SER A 220     -12.210 -22.050 -17.481  0.00  0.00      A1    
ATOM   2750  HA  SER A 220     -12.192 -21.071 -17.025  0.00  0.00      A1    
ATOM   2751  CB  SER A 220     -12.207 -21.931 -19.030  0.00  0.00      A1    
ATOM   2752  HB1 SER A 220     -12.078 -22.888 -19.581  0.00  0.00      A1    
ATOM   2753  HB2 SER A 220     -13.101 -21.424 -19.451  0.00  0.00      A1    
ATOM   2754  OG  SER A 220     -11.114 -21.127 -19.428  0.00  0.00      A1    
ATOM   2755  HG1 SER A 220     -10.326 -21.343 -18.923  0.00  0.00      A1    
ATOM   2756  C   SER A 220     -13.556 -22.715 -17.052  0.00  0.00      A1    
ATOM   2757  O   SER A 220     -14.464 -21.976 -16.740  0.00  0.00      A1    
ATOM   2758  N   ASN A 221     -13.752 -24.026 -16.997  0.00  0.00      A1    
ATOM   2759  HN  ASN A 221     -12.974 -24.569 -17.303  0.00  0.00      A1    
ATOM   2760  CA  ASN A 221     -14.903 -24.716 -16.478  0.00  0.00      A1    
ATOM   2761  HA  ASN A 221     -15.794 -24.224 -16.839  0.00  0.00      A1    
ATOM   2762  CB  ASN A 221     -14.881 -26.247 -16.856  0.00  0.00      A1    
ATOM   2763  HB1 ASN A 221     -13.884 -26.667 -16.601  0.00  0.00      A1    
ATOM   2764  HB2 ASN A 221     -15.663 -26.835 -16.331  0.00  0.00      A1    
ATOM   2765  CG  ASN A 221     -15.215 -26.514 -18.386  0.00  0.00      A1    
ATOM   2766  OD1 ASN A 221     -15.730 -25.695 -19.194  0.00  0.00      A1    
ATOM   2767  ND2 ASN A 221     -15.100 -27.776 -18.799  0.00  0.00      A1    
ATOM   2768 HD21 ASN A 221     -15.448 -27.955 -19.720  0.00  0.00      A1    
ATOM   2769 HD22 ASN A 221     -14.726 -28.484 -18.200  0.00  0.00      A1    
ATOM   2770  C   ASN A 221     -14.977 -24.560 -14.969  0.00  0.00      A1    
ATOM   2771  O   ASN A 221     -16.074 -24.280 -14.436  0.00  0.00      A1    
ATOM   2772  N   ASP A 222     -13.871 -24.636 -14.267  0.00  0.00      A1    
ATOM   2773  HN  ASP A 222     -13.028 -24.782 -14.780  0.00  0.00      A1    
ATOM   2774  CA  ASP A 222     -13.855 -24.525 -12.781  0.00  0.00      A1    
ATOM   2775  HA  ASP A 222     -14.488 -25.291 -12.357  0.00  0.00      A1    
ATOM   2776  CB  ASP A 222     -12.359 -24.730 -12.239  0.00  0.00      A1    
ATOM   2777  HB1 ASP A 222     -11.752 -24.028 -12.850  0.00  0.00      A1    
ATOM   2778  HB2 ASP A 222     -12.454 -24.565 -11.144  0.00  0.00      A1    
ATOM   2779  CG  ASP A 222     -11.678 -26.124 -12.524  0.00  0.00      A1    
ATOM   2780  OD1 ASP A 222     -12.417 -27.099 -12.569  0.00  0.00      A1    
ATOM   2781  OD2 ASP A 222     -10.421 -26.221 -12.428  0.00  0.00      A1    
ATOM   2782  C   ASP A 222     -14.250 -23.092 -12.302  0.00  0.00      A1    
ATOM   2783  O   ASP A 222     -14.894 -22.973 -11.283  0.00  0.00      A1    
ATOM   2784  N   PHE A 223     -13.977 -22.036 -13.114  0.00  0.00      A1    
ATOM   2785  HN  PHE A 223     -13.310 -22.131 -13.849  0.00  0.00      A1    
ATOM   2786  CA  PHE A 223     -14.380 -20.706 -12.786  0.00  0.00      A1    
ATOM   2787  HA  PHE A 223     -14.023 -20.494 -11.789  0.00  0.00      A1    
ATOM   2788  CB  PHE A 223     -13.598 -19.999 -13.835  0.00  0.00      A1    
ATOM   2789  HB1 PHE A 223     -12.498 -19.948 -13.685  0.00  0.00      A1    
ATOM   2790  HB2 PHE A 223     -13.824 -20.307 -14.878  0.00  0.00      A1    
ATOM   2791  CG  PHE A 223     -14.063 -18.544 -13.762  0.00  0.00      A1    
ATOM   2792  CD1 PHE A 223     -13.671 -17.697 -12.670  0.00  0.00      A1    
ATOM   2793  HD1 PHE A 223     -13.094 -18.213 -11.917  0.00  0.00      A1    
ATOM   2794  CE1 PHE A 223     -13.913 -16.254 -12.679  0.00  0.00      A1    
ATOM   2795  HE1 PHE A 223     -13.584 -15.681 -11.824  0.00  0.00      A1    
ATOM   2796  CZ  PHE A 223     -14.557 -15.783 -13.852  0.00  0.00      A1    
ATOM   2797  HZ  PHE A 223     -14.725 -14.727 -14.007  0.00  0.00      A1    
ATOM   2798  CD2 PHE A 223     -14.701 -17.922 -14.898  0.00  0.00      A1    
ATOM   2799  HD2 PHE A 223     -14.973 -18.610 -15.685  0.00  0.00      A1    
ATOM   2800  CE2 PHE A 223     -14.996 -16.586 -14.945  0.00  0.00      A1    
ATOM   2801  HE2 PHE A 223     -15.556 -16.128 -15.747  0.00  0.00      A1    
ATOM   2802  C   PHE A 223     -15.895 -20.597 -12.870  0.00  0.00      A1    
ATOM   2803  O   PHE A 223     -16.484 -19.843 -12.071  0.00  0.00      A1    
ATOM   2804  N   LEU A 224     -16.402 -21.212 -13.918  0.00  0.00      A1    
ATOM   2805  HN  LEU A 224     -15.897 -21.709 -14.619  0.00  0.00      A1    
ATOM   2806  CA  LEU A 224     -17.846 -21.267 -14.143  0.00  0.00      A1    
ATOM   2807  HA  LEU A 224     -18.190 -20.247 -14.057  0.00  0.00      A1    
ATOM   2808  CB  LEU A 224     -18.189 -21.696 -15.620  0.00  0.00      A1    
ATOM   2809  HB1 LEU A 224     -17.633 -22.641 -15.796  0.00  0.00      A1    
ATOM   2810  HB2 LEU A 224     -19.269 -21.953 -15.662  0.00  0.00      A1    
ATOM   2811  CG  LEU A 224     -17.809 -20.712 -16.757  0.00  0.00      A1    
ATOM   2812  HG  LEU A 224     -16.754 -20.448 -16.530  0.00  0.00      A1    
ATOM   2813  CD1 LEU A 224     -17.993 -21.414 -18.070  0.00  0.00      A1    
ATOM   2814 HD11 LEU A 224     -17.861 -20.741 -18.944  0.00  0.00      A1    
ATOM   2815 HD12 LEU A 224     -17.359 -22.326 -18.042  0.00  0.00      A1    
ATOM   2816 HD13 LEU A 224     -19.082 -21.627 -18.109  0.00  0.00      A1    
ATOM   2817  CD2 LEU A 224     -18.712 -19.411 -16.652  0.00  0.00      A1    
ATOM   2818 HD21 LEU A 224     -18.762 -18.892 -15.671  0.00  0.00      A1    
ATOM   2819 HD22 LEU A 224     -18.252 -18.655 -17.322  0.00  0.00      A1    
ATOM   2820 HD23 LEU A 224     -19.739 -19.584 -17.039  0.00  0.00      A1    
ATOM   2821  C   LEU A 224     -18.557 -22.140 -13.143  0.00  0.00      A1    
ATOM   2822  O   LEU A 224     -19.648 -21.688 -12.726  0.00  0.00      A1    
ATOM   2823  N   ARG A 225     -17.896 -23.209 -12.624  0.00  0.00      A1    
ATOM   2824  HN  ARG A 225     -17.137 -23.653 -13.093  0.00  0.00      A1    
ATOM   2825  CA  ARG A 225     -18.274 -23.803 -11.399  0.00  0.00      A1    
ATOM   2826  HA  ARG A 225     -19.320 -24.055 -11.492  0.00  0.00      A1    
ATOM   2827  CB  ARG A 225     -17.549 -25.104 -11.128  0.00  0.00      A1    
ATOM   2828  HB1 ARG A 225     -16.462 -24.879 -11.084  0.00  0.00      A1    
ATOM   2829  HB2 ARG A 225     -17.767 -25.461 -10.099  0.00  0.00      A1    
ATOM   2830  CG  ARG A 225     -17.839 -26.226 -12.111  0.00  0.00      A1    
ATOM   2831  HG1 ARG A 225     -18.926 -26.245 -12.340  0.00  0.00      A1    
ATOM   2832  HG2 ARG A 225     -17.268 -25.934 -13.019  0.00  0.00      A1    
ATOM   2833  CD  ARG A 225     -17.535 -27.638 -11.591  0.00  0.00      A1    
ATOM   2834  HD1 ARG A 225     -17.999 -27.903 -10.617  0.00  0.00      A1    
ATOM   2835  HD2 ARG A 225     -17.874 -28.319 -12.401  0.00  0.00      A1    
ATOM   2836  NE  ARG A 225     -16.017 -27.717 -11.400  0.00  0.00      A1    
ATOM   2837  HE  ARG A 225     -15.458 -28.084 -12.144  0.00  0.00      A1    
ATOM   2838  CZ  ARG A 225     -15.325 -27.673 -10.248  0.00  0.00      A1    
ATOM   2839  NH1 ARG A 225     -15.846 -27.687  -9.084  0.00  0.00      A1    
ATOM   2840 HH11 ARG A 225     -16.764 -27.290  -9.065  0.00  0.00      A1    
ATOM   2841 HH12 ARG A 225     -15.221 -27.530  -8.319  0.00  0.00      A1    
ATOM   2842  NH2 ARG A 225     -14.009 -27.579 -10.236  0.00  0.00      A1    
ATOM   2843 HH21 ARG A 225     -13.638 -27.547  -9.308  0.00  0.00      A1    
ATOM   2844 HH22 ARG A 225     -13.435 -27.518 -11.053  0.00  0.00      A1    
ATOM   2845  C   ARG A 225     -18.266 -22.961 -10.160  0.00  0.00      A1    
ATOM   2846  O   ARG A 225     -19.215 -22.941  -9.354  0.00  0.00      A1    
ATOM   2847  N   LEU A 226     -17.130 -22.186  -9.949  0.00  0.00      A1    
ATOM   2848  HN  LEU A 226     -16.329 -22.278 -10.535  0.00  0.00      A1    
ATOM   2849  CA  LEU A 226     -16.904 -21.277  -8.833  0.00  0.00      A1    
ATOM   2850  HA  LEU A 226     -17.082 -21.799  -7.905  0.00  0.00      A1    
ATOM   2851  CB  LEU A 226     -15.485 -20.678  -8.921  0.00  0.00      A1    
ATOM   2852  HB1 LEU A 226     -14.769 -21.528  -8.909  0.00  0.00      A1    
ATOM   2853  HB2 LEU A 226     -15.255 -20.136  -9.863  0.00  0.00      A1    
ATOM   2854  CG  LEU A 226     -15.075 -19.687  -7.802  0.00  0.00      A1    
ATOM   2855  HG  LEU A 226     -15.840 -18.910  -7.590  0.00  0.00      A1    
ATOM   2856  CD1 LEU A 226     -14.778 -20.430  -6.480  0.00  0.00      A1    
ATOM   2857 HD11 LEU A 226     -13.902 -21.087  -6.668  0.00  0.00      A1    
ATOM   2858 HD12 LEU A 226     -14.491 -19.670  -5.722  0.00  0.00      A1    
ATOM   2859 HD13 LEU A 226     -15.536 -21.061  -5.971  0.00  0.00      A1    
ATOM   2860  CD2 LEU A 226     -13.719 -19.032  -8.282  0.00  0.00      A1    
ATOM   2861 HD21 LEU A 226     -13.347 -18.397  -7.450  0.00  0.00      A1    
ATOM   2862 HD22 LEU A 226     -13.013 -19.863  -8.496  0.00  0.00      A1    
ATOM   2863 HD23 LEU A 226     -13.924 -18.481  -9.225  0.00  0.00      A1    
ATOM   2864  C   LEU A 226     -17.979 -20.112  -8.885  0.00  0.00      A1    
ATOM   2865  O   LEU A 226     -18.422 -19.572  -7.920  0.00  0.00      A1    
ATOM   2866  N   LYS A 227     -18.358 -19.635 -10.057  0.00  0.00      A1    
ATOM   2867  HN  LYS A 227     -17.793 -19.914 -10.829  0.00  0.00      A1    
ATOM   2868  CA  LYS A 227     -19.381 -18.633 -10.266  0.00  0.00      A1    
ATOM   2869  HA  LYS A 227     -19.014 -17.868  -9.597  0.00  0.00      A1    
ATOM   2870  CB  LYS A 227     -19.386 -17.983 -11.675  0.00  0.00      A1    
ATOM   2871  HB1 LYS A 227     -19.280 -18.814 -12.404  0.00  0.00      A1    
ATOM   2872  HB2 LYS A 227     -20.368 -17.493 -11.849  0.00  0.00      A1    
ATOM   2873  CG  LYS A 227     -18.377 -16.895 -12.018  0.00  0.00      A1    
ATOM   2874  HG1 LYS A 227     -18.416 -16.126 -11.217  0.00  0.00      A1    
ATOM   2875  HG2 LYS A 227     -17.366 -17.354 -12.037  0.00  0.00      A1    
ATOM   2876  CD  LYS A 227     -18.839 -16.218 -13.295  0.00  0.00      A1    
ATOM   2877  HD1 LYS A 227     -18.730 -16.833 -14.214  0.00  0.00      A1    
ATOM   2878  HD2 LYS A 227     -19.918 -15.955 -13.262  0.00  0.00      A1    
ATOM   2879  CE  LYS A 227     -18.136 -14.852 -13.662  0.00  0.00      A1    
ATOM   2880  HE1 LYS A 227     -18.294 -14.248 -12.743  0.00  0.00      A1    
ATOM   2881  HE2 LYS A 227     -17.072 -14.992 -13.949  0.00  0.00      A1    
ATOM   2882  NZ  LYS A 227     -18.848 -14.188 -14.706  0.00  0.00      A1    
ATOM   2883  HZ1 LYS A 227     -18.141 -13.506 -15.048  0.00  0.00      A1    
ATOM   2884  HZ2 LYS A 227     -19.647 -13.719 -14.233  0.00  0.00      A1    
ATOM   2885  HZ3 LYS A 227     -19.200 -14.809 -15.461  0.00  0.00      A1    
ATOM   2886  C   LYS A 227     -20.716 -19.089  -9.771  0.00  0.00      A1    
ATOM   2887  O   LYS A 227     -21.310 -18.373  -8.973  0.00  0.00      A1    
ATOM   2888  N   GLN A 228     -21.087 -20.274 -10.122  0.00  0.00      A1    
ATOM   2889  HN  GLN A 228     -20.632 -20.796 -10.839  0.00  0.00      A1    
ATOM   2890  CA  GLN A 228     -22.363 -20.962  -9.622  0.00  0.00      A1    
ATOM   2891  HA  GLN A 228     -23.161 -20.256  -9.794  0.00  0.00      A1    
ATOM   2892  CB  GLN A 228     -22.848 -22.144 -10.496  0.00  0.00      A1    
ATOM   2893  HB1 GLN A 228     -22.018 -22.856 -10.688  0.00  0.00      A1    
ATOM   2894  HB2 GLN A 228     -23.697 -22.659  -9.997  0.00  0.00      A1    
ATOM   2895  CG  GLN A 228     -23.280 -21.794 -11.920  0.00  0.00      A1    
ATOM   2896  HG1 GLN A 228     -22.392 -21.301 -12.371  0.00  0.00      A1    
ATOM   2897  HG2 GLN A 228     -23.620 -22.719 -12.431  0.00  0.00      A1    
ATOM   2898  CD  GLN A 228     -24.403 -20.757 -11.846  0.00  0.00      A1    
ATOM   2899  OE1 GLN A 228     -24.299 -19.547 -12.075  0.00  0.00      A1    
ATOM   2900  NE2 GLN A 228     -25.570 -21.284 -11.550  0.00  0.00      A1    
ATOM   2901 HE21 GLN A 228     -26.360 -20.696 -11.725  0.00  0.00      A1    
ATOM   2902 HE22 GLN A 228     -25.562 -22.279 -11.454  0.00  0.00      A1    
ATOM   2903  C   GLN A 228     -22.392 -21.184  -8.077  0.00  0.00      A1    
ATOM   2904  O   GLN A 228     -23.415 -21.108  -7.464  0.00  0.00      A1    
ATOM   2905  N   GLU A 229     -21.298 -21.465  -7.340  0.00  0.00      A1    
ATOM   2906  HN  GLU A 229     -20.439 -21.461  -7.847  0.00  0.00      A1    
ATOM   2907  CA  GLU A 229     -21.262 -21.553  -5.912  0.00  0.00      A1    
ATOM   2908  HA  GLU A 229     -22.061 -22.162  -5.514  0.00  0.00      A1    
ATOM   2909  CB  GLU A 229     -19.954 -22.303  -5.401  0.00  0.00      A1    
ATOM   2910  HB1 GLU A 229     -19.122 -21.706  -5.831  0.00  0.00      A1    
ATOM   2911  HB2 GLU A 229     -19.975 -22.089  -4.311  0.00  0.00      A1    
ATOM   2912  CG  GLU A 229     -19.791 -23.806  -5.782  0.00  0.00      A1    
ATOM   2913  HG1 GLU A 229     -19.491 -23.891  -6.849  0.00  0.00      A1    
ATOM   2914  HG2 GLU A 229     -19.098 -24.380  -5.131  0.00  0.00      A1    
ATOM   2915  CD  GLU A 229     -21.123 -24.566  -5.615  0.00  0.00      A1    
ATOM   2916  OE1 GLU A 229     -21.867 -24.529  -6.606  0.00  0.00      A1    
ATOM   2917  OE2 GLU A 229     -21.491 -25.177  -4.570  0.00  0.00      A1    
ATOM   2918  C   GLU A 229     -21.366 -20.113  -5.337  0.00  0.00      A1    
ATOM   2919  O   GLU A 229     -21.904 -19.943  -4.209  0.00  0.00      A1    
ATOM   2920  N   LEU A 230     -20.908 -19.033  -6.073  0.00  0.00      A1    
ATOM   2921  HN  LEU A 230     -20.474 -19.163  -6.961  0.00  0.00      A1    
ATOM   2922  CA  LEU A 230     -21.149 -17.591  -5.629  0.00  0.00      A1    
ATOM   2923  HA  LEU A 230     -20.915 -17.595  -4.574  0.00  0.00      A1    
ATOM   2924  CB  LEU A 230     -20.194 -16.649  -6.299  0.00  0.00      A1    
ATOM   2925  HB1 LEU A 230     -19.213 -17.127  -6.093  0.00  0.00      A1    
ATOM   2926  HB2 LEU A 230     -20.335 -16.516  -7.393  0.00  0.00      A1    
ATOM   2927  CG  LEU A 230     -20.125 -15.228  -5.714  0.00  0.00      A1    
ATOM   2928  HG  LEU A 230     -21.135 -14.784  -5.841  0.00  0.00      A1    
ATOM   2929  CD1 LEU A 230     -19.804 -15.213  -4.235  0.00  0.00      A1    
ATOM   2930 HD11 LEU A 230     -20.590 -15.759  -3.670  0.00  0.00      A1    
ATOM   2931 HD12 LEU A 230     -18.816 -15.664  -3.997  0.00  0.00      A1    
ATOM   2932 HD13 LEU A 230     -19.789 -14.207  -3.765  0.00  0.00      A1    
ATOM   2933  CD2 LEU A 230     -19.315 -14.314  -6.560  0.00  0.00      A1    
ATOM   2934 HD21 LEU A 230     -18.230 -14.549  -6.524  0.00  0.00      A1    
ATOM   2935 HD22 LEU A 230     -19.603 -14.404  -7.629  0.00  0.00      A1    
ATOM   2936 HD23 LEU A 230     -19.456 -13.270  -6.206  0.00  0.00      A1    
ATOM   2937  C   LEU A 230     -22.566 -17.091  -5.964  0.00  0.00      A1    
ATOM   2938  O   LEU A 230     -23.048 -16.228  -5.256  0.00  0.00      A1    
ATOM   2939  N   ALA A 231     -23.165 -17.566  -7.044  0.00  0.00      A1    
ATOM   2940  HN  ALA A 231     -22.637 -18.101  -7.699  0.00  0.00      A1    
ATOM   2941  CA  ALA A 231     -24.502 -17.125  -7.424  0.00  0.00      A1    
ATOM   2942  HA  ALA A 231     -24.422 -16.048  -7.421  0.00  0.00      A1    
ATOM   2943  CB  ALA A 231     -24.996 -17.553  -8.827  0.00  0.00      A1    
ATOM   2944  HB1 ALA A 231     -24.341 -17.214  -9.659  0.00  0.00      A1    
ATOM   2945  HB2 ALA A 231     -24.938 -18.655  -8.955  0.00  0.00      A1    
ATOM   2946  HB3 ALA A 231     -25.980 -17.130  -9.121  0.00  0.00      A1    
ATOM   2947  C   ALA A 231     -25.528 -17.486  -6.339  0.00  0.00      A1    
ATOM   2948  O   ALA A 231     -26.385 -16.664  -5.970  0.00  0.00      A1    
ATOM   2949  N   ASN A 232     -25.511 -18.782  -5.823  0.00  0.00      A1    
ATOM   2950  HN  ASN A 232     -24.931 -19.523  -6.152  0.00  0.00      A1    
ATOM   2951  CA  ASN A 232     -26.415 -19.139  -4.688  0.00  0.00      A1    
ATOM   2952  HA  ASN A 232     -27.262 -18.470  -4.645  0.00  0.00      A1    
ATOM   2953  CB  ASN A 232     -27.026 -20.610  -4.978  0.00  0.00      A1    
ATOM   2954  HB1 ASN A 232     -26.248 -21.375  -4.768  0.00  0.00      A1    
ATOM   2955  HB2 ASN A 232     -27.782 -20.812  -4.190  0.00  0.00      A1    
ATOM   2956  CG  ASN A 232     -27.577 -20.799  -6.375  0.00  0.00      A1    
ATOM   2957  OD1 ASN A 232     -28.541 -20.147  -6.787  0.00  0.00      A1    
ATOM   2958  ND2 ASN A 232     -27.051 -21.761  -7.122  0.00  0.00      A1    
ATOM   2959 HD21 ASN A 232     -27.517 -21.911  -7.994  0.00  0.00      A1    
ATOM   2960 HD22 ASN A 232     -26.359 -22.417  -6.821  0.00  0.00      A1    
ATOM   2961  C   ASN A 232     -25.940 -18.991  -3.290  0.00  0.00      A1    
ATOM   2962  O   ASN A 232     -26.695 -19.031  -2.362  0.00  0.00      A1    
ATOM   2963  N   GLY A 233     -24.634 -18.823  -3.190  0.00  0.00      A1    
ATOM   2964  HN  GLY A 233     -23.972 -18.959  -3.924  0.00  0.00      A1    
ATOM   2965  CA  GLY A 233     -24.028 -18.505  -1.863  0.00  0.00      A1    
ATOM   2966  HA1 GLY A 233     -24.694 -17.839  -1.333  0.00  0.00      A1    
ATOM   2967  HA2 GLY A 233     -23.133 -17.940  -2.076  0.00  0.00      A1    
ATOM   2968  C   GLY A 233     -23.515 -19.673  -1.003  0.00  0.00      A1    
ATOM   2969  O   GLY A 233     -23.550 -19.613   0.252  0.00  0.00      A1    
ATOM   2970  N   THR A 234     -22.900 -20.706  -1.686  0.00  0.00      A1    
ATOM   2971  HN  THR A 234     -22.906 -20.631  -2.680  0.00  0.00      A1    
ATOM   2972  CA  THR A 234     -22.193 -21.828  -1.000  0.00  0.00      A1    
ATOM   2973  HA  THR A 234     -22.716 -22.088  -0.092  0.00  0.00      A1    
ATOM   2974  CB  THR A 234     -22.103 -23.145  -1.743  0.00  0.00      A1    
ATOM   2975  HB  THR A 234     -21.165 -23.675  -1.472  0.00  0.00      A1    
ATOM   2976  OG1 THR A 234     -22.370 -22.997  -3.132  0.00  0.00      A1    
ATOM   2977  HG1 THR A 234     -21.965 -23.741  -3.584  0.00  0.00      A1    
ATOM   2978  CG2 THR A 234     -23.172 -24.140  -1.194  0.00  0.00      A1    
ATOM   2979 HG21 THR A 234     -23.062 -25.109  -1.726  0.00  0.00      A1    
ATOM   2980 HG22 THR A 234     -23.085 -24.341  -0.105  0.00  0.00      A1    
ATOM   2981 HG23 THR A 234     -24.172 -23.670  -1.312  0.00  0.00      A1    
ATOM   2982  C   THR A 234     -20.822 -21.350  -0.568  0.00  0.00      A1    
ATOM   2983  O   THR A 234     -20.374 -21.590   0.538  0.00  0.00      A1    
ATOM   2984  N   LEU A 235     -20.165 -20.670  -1.543  0.00  0.00      A1    
ATOM   2985  HN  LEU A 235     -20.497 -20.579  -2.479  0.00  0.00      A1    
ATOM   2986  CA  LEU A 235     -18.911 -19.974  -1.410  0.00  0.00      A1    
ATOM   2987  HA  LEU A 235     -18.248 -20.733  -1.022  0.00  0.00      A1    
ATOM   2988  CB  LEU A 235     -18.402 -19.509  -2.890  0.00  0.00      A1    
ATOM   2989  HB1 LEU A 235     -18.133 -20.426  -3.456  0.00  0.00      A1    
ATOM   2990  HB2 LEU A 235     -19.190 -18.955  -3.445  0.00  0.00      A1    
ATOM   2991  CG  LEU A 235     -17.235 -18.494  -3.013  0.00  0.00      A1    
ATOM   2992  HG  LEU A 235     -17.434 -17.637  -2.334  0.00  0.00      A1    
ATOM   2993  CD1 LEU A 235     -16.020 -19.314  -2.489  0.00  0.00      A1    
ATOM   2994 HD11 LEU A 235     -16.351 -19.856  -1.577  0.00  0.00      A1    
ATOM   2995 HD12 LEU A 235     -15.624 -20.078  -3.191  0.00  0.00      A1    
ATOM   2996 HD13 LEU A 235     -15.195 -18.657  -2.141  0.00  0.00      A1    
ATOM   2997  CD2 LEU A 235     -16.879 -18.120  -4.480  0.00  0.00      A1    
ATOM   2998 HD21 LEU A 235     -15.834 -17.814  -4.702  0.00  0.00      A1    
ATOM   2999 HD22 LEU A 235     -17.252 -18.858  -5.223  0.00  0.00      A1    
ATOM   3000 HD23 LEU A 235     -17.477 -17.236  -4.790  0.00  0.00      A1    
ATOM   3001  C   LEU A 235     -18.837 -18.868  -0.322  0.00  0.00      A1    
ATOM   3002  O   LEU A 235     -19.685 -17.994  -0.256  0.00  0.00      A1    
ATOM   3003  N   LYS A 236     -17.828 -18.871   0.609  0.00  0.00      A1    
ATOM   3004  HN  LYS A 236     -17.247 -19.681   0.615  0.00  0.00      A1    
ATOM   3005  CA  LYS A 236     -17.834 -17.903   1.642  0.00  0.00      A1    
ATOM   3006  HA  LYS A 236     -18.859 -17.712   1.923  0.00  0.00      A1    
ATOM   3007  CB  LYS A 236     -16.993 -18.424   2.934  0.00  0.00      A1    
ATOM   3008  HB1 LYS A 236     -15.977 -18.606   2.526  0.00  0.00      A1    
ATOM   3009  HB2 LYS A 236     -16.913 -17.592   3.667  0.00  0.00      A1    
ATOM   3010  CG  LYS A 236     -17.600 -19.586   3.711  0.00  0.00      A1    
ATOM   3011  HG1 LYS A 236     -17.830 -20.416   3.009  0.00  0.00      A1    
ATOM   3012  HG2 LYS A 236     -16.911 -19.850   4.541  0.00  0.00      A1    
ATOM   3013  CD  LYS A 236     -18.946 -19.130   4.322  0.00  0.00      A1    
ATOM   3014  HD1 LYS A 236     -19.709 -18.917   3.543  0.00  0.00      A1    
ATOM   3015  HD2 LYS A 236     -19.413 -19.955   4.903  0.00  0.00      A1    
ATOM   3016  CE  LYS A 236     -18.960 -17.879   5.236  0.00  0.00      A1    
ATOM   3017  HE1 LYS A 236     -18.032 -17.863   5.846  0.00  0.00      A1    
ATOM   3018  HE2 LYS A 236     -18.972 -16.979   4.585  0.00  0.00      A1    
ATOM   3019  NZ  LYS A 236     -20.184 -17.827   6.106  0.00  0.00      A1    
ATOM   3020  HZ1 LYS A 236     -20.177 -18.554   6.849  0.00  0.00      A1    
ATOM   3021  HZ2 LYS A 236     -21.000 -17.987   5.481  0.00  0.00      A1    
ATOM   3022  HZ3 LYS A 236     -20.370 -16.889   6.514  0.00  0.00      A1    
ATOM   3023  C   LYS A 236     -17.372 -16.560   1.113  0.00  0.00      A1    
ATOM   3024  O   LYS A 236     -16.441 -16.469   0.389  0.00  0.00      A1    
ATOM   3025  N   GLN A 237     -18.095 -15.454   1.448  0.00  0.00      A1    
ATOM   3026  HN  GLN A 237     -18.758 -15.508   2.192  0.00  0.00      A1    
ATOM   3027  CA  GLN A 237     -17.977 -14.189   0.746  0.00  0.00      A1    
ATOM   3028  HA  GLN A 237     -16.970 -13.979   0.420  0.00  0.00      A1    
ATOM   3029  CB  GLN A 237     -19.009 -14.213  -0.416  0.00  0.00      A1    
ATOM   3030  HB1 GLN A 237     -18.934 -13.300  -1.043  0.00  0.00      A1    
ATOM   3031  HB2 GLN A 237     -18.830 -15.074  -1.095  0.00  0.00      A1    
ATOM   3032  CG  GLN A 237     -20.512 -14.383   0.051  0.00  0.00      A1    
ATOM   3033  HG1 GLN A 237     -20.627 -15.437   0.383  0.00  0.00      A1    
ATOM   3034  HG2 GLN A 237     -20.719 -13.677   0.883  0.00  0.00      A1    
ATOM   3035  CD  GLN A 237     -21.585 -14.166  -1.068  0.00  0.00      A1    
ATOM   3036  OE1 GLN A 237     -22.207 -15.140  -1.507  0.00  0.00      A1    
ATOM   3037  NE2 GLN A 237     -21.712 -12.928  -1.606  0.00  0.00      A1    
ATOM   3038 HE21 GLN A 237     -22.326 -12.835  -2.390  0.00  0.00      A1    
ATOM   3039 HE22 GLN A 237     -21.399 -12.188  -1.011  0.00  0.00      A1    
ATOM   3040  C   GLN A 237     -18.293 -13.024   1.667  0.00  0.00      A1    
ATOM   3041  O   GLN A 237     -18.914 -13.117   2.708  0.00  0.00      A1    
ATOM   3042  N   GLU A 238     -17.696 -11.831   1.343  0.00  0.00      A1    
ATOM   3043  HN  GLU A 238     -17.215 -11.695   0.481  0.00  0.00      A1    
ATOM   3044  CA  GLU A 238     -17.669 -10.659   2.208  0.00  0.00      A1    
ATOM   3045  HA  GLU A 238     -18.661 -10.504   2.607  0.00  0.00      A1    
ATOM   3046  CB  GLU A 238     -16.486 -10.658   3.215  0.00  0.00      A1    
ATOM   3047  HB1 GLU A 238     -16.673 -11.508   3.906  0.00  0.00      A1    
ATOM   3048  HB2 GLU A 238     -15.550 -10.819   2.639  0.00  0.00      A1    
ATOM   3049  CG  GLU A 238     -16.442  -9.321   4.078  0.00  0.00      A1    
ATOM   3050  HG1 GLU A 238     -16.721  -8.415   3.499  0.00  0.00      A1    
ATOM   3051  HG2 GLU A 238     -17.316  -9.391   4.760  0.00  0.00      A1    
ATOM   3052  CD  GLU A 238     -15.159  -9.163   4.917  0.00  0.00      A1    
ATOM   3053  OE1 GLU A 238     -14.524  -8.083   4.767  0.00  0.00      A1    
ATOM   3054  OE2 GLU A 238     -14.779 -10.009   5.795  0.00  0.00      A1    
ATOM   3055  C   GLU A 238     -17.596  -9.579   1.207  0.00  0.00      A1    
ATOM   3056  O   GLU A 238     -16.630  -9.540   0.405  0.00  0.00      A1    
ATOM   3057  N   ASN A 239     -18.622  -8.719   1.154  0.00  0.00      A1    
ATOM   3058  HN  ASN A 239     -19.317  -8.818   1.862  0.00  0.00      A1    
ATOM   3059  CA  ASN A 239     -18.931  -7.705   0.107  0.00  0.00      A1    
ATOM   3060  HA  ASN A 239     -19.884  -7.278   0.382  0.00  0.00      A1    
ATOM   3061  CB  ASN A 239     -17.839  -6.550   0.135  0.00  0.00      A1    
ATOM   3062  HB1 ASN A 239     -16.854  -6.931  -0.211  0.00  0.00      A1    
ATOM   3063  HB2 ASN A 239     -18.134  -5.690  -0.504  0.00  0.00      A1    
ATOM   3064  CG  ASN A 239     -17.601  -5.817   1.523  0.00  0.00      A1    
ATOM   3065  OD1 ASN A 239     -18.539  -5.873   2.353  0.00  0.00      A1    
ATOM   3066  ND2 ASN A 239     -16.431  -5.175   1.809  0.00  0.00      A1    
ATOM   3067 HD21 ASN A 239     -16.346  -4.746   2.709  0.00  0.00      A1    
ATOM   3068 HD22 ASN A 239     -15.664  -5.499   1.255  0.00  0.00      A1    
ATOM   3069  C   ASN A 239     -19.004  -8.259  -1.284  0.00  0.00      A1    
ATOM   3070  O   ASN A 239     -18.421  -7.724  -2.255  0.00  0.00      A1    
ATOM   3071  N   GLY A 240     -19.769  -9.331  -1.462  0.00  0.00      A1    
ATOM   3072  HN  GLY A 240     -20.219  -9.773  -0.690  0.00  0.00      A1    
ATOM   3073  CA  GLY A 240     -20.150  -9.903  -2.749  0.00  0.00      A1    
ATOM   3074  HA1 GLY A 240     -20.512  -9.080  -3.347  0.00  0.00      A1    
ATOM   3075  HA2 GLY A 240     -20.843 -10.716  -2.591  0.00  0.00      A1    
ATOM   3076  C   GLY A 240     -19.072 -10.673  -3.587  0.00  0.00      A1    
ATOM   3077  O   GLY A 240     -19.158 -10.907  -4.797  0.00  0.00      A1    
ATOM   3078  N   LYS A 241     -17.964 -11.043  -2.918  0.00  0.00      A1    
ATOM   3079  HN  LYS A 241     -17.953 -10.984  -1.923  0.00  0.00      A1    
ATOM   3080  CA  LYS A 241     -16.878 -11.725  -3.633  0.00  0.00      A1    
ATOM   3081  HA  LYS A 241     -17.217 -12.341  -4.453  0.00  0.00      A1    
ATOM   3082  CB  LYS A 241     -15.752 -10.725  -4.055  0.00  0.00      A1    
ATOM   3083  HB1 LYS A 241     -14.967 -11.303  -4.588  0.00  0.00      A1    
ATOM   3084  HB2 LYS A 241     -16.198 -10.049  -4.816  0.00  0.00      A1    
ATOM   3085  CG  LYS A 241     -15.223  -9.743  -2.939  0.00  0.00      A1    
ATOM   3086  HG1 LYS A 241     -16.103  -9.154  -2.601  0.00  0.00      A1    
ATOM   3087  HG2 LYS A 241     -14.662 -10.283  -2.146  0.00  0.00      A1    
ATOM   3088  CD  LYS A 241     -14.348  -8.669  -3.667  0.00  0.00      A1    
ATOM   3089  HD1 LYS A 241     -13.331  -9.108  -3.762  0.00  0.00      A1    
ATOM   3090  HD2 LYS A 241     -14.845  -8.479  -4.642  0.00  0.00      A1    
ATOM   3091  CE  LYS A 241     -14.199  -7.423  -2.840  0.00  0.00      A1    
ATOM   3092  HE1 LYS A 241     -15.180  -6.999  -2.538  0.00  0.00      A1    
ATOM   3093  HE2 LYS A 241     -13.503  -7.535  -1.981  0.00  0.00      A1    
ATOM   3094  NZ  LYS A 241     -13.626  -6.335  -3.757  0.00  0.00      A1    
ATOM   3095  HZ1 LYS A 241     -12.641  -6.631  -3.908  0.00  0.00      A1    
ATOM   3096  HZ2 LYS A 241     -13.583  -5.412  -3.279  0.00  0.00      A1    
ATOM   3097  HZ3 LYS A 241     -14.247  -6.299  -4.590  0.00  0.00      A1    
ATOM   3098  C   LYS A 241     -16.251 -12.730  -2.581  0.00  0.00      A1    
ATOM   3099  O   LYS A 241     -16.463 -12.505  -1.362  0.00  0.00      A1    
ATOM   3100  N   ALA A 242     -15.583 -13.789  -3.036  0.00  0.00      A1    
ATOM   3101  HN  ALA A 242     -15.306 -13.955  -3.979  0.00  0.00      A1    
ATOM   3102  CA  ALA A 242     -15.074 -14.839  -2.189  0.00  0.00      A1    
ATOM   3103  HA  ALA A 242     -15.909 -15.245  -1.637  0.00  0.00      A1    
ATOM   3104  CB  ALA A 242     -14.465 -15.903  -3.064  0.00  0.00      A1    
ATOM   3105  HB1 ALA A 242     -15.202 -16.329  -3.778  0.00  0.00      A1    
ATOM   3106  HB2 ALA A 242     -13.608 -15.597  -3.701  0.00  0.00      A1    
ATOM   3107  HB3 ALA A 242     -14.049 -16.665  -2.370  0.00  0.00      A1    
ATOM   3108  C   ALA A 242     -13.969 -14.332  -1.216  0.00  0.00      A1    
ATOM   3109  O   ALA A 242     -12.985 -13.759  -1.669  0.00  0.00      A1    
ATOM   3110  N   LYS A 243     -14.161 -14.608   0.085  0.00  0.00      A1    
ATOM   3111  HN  LYS A 243     -14.997 -15.034   0.420  0.00  0.00      A1    
ATOM   3112  CA  LYS A 243     -13.138 -14.426   1.061  0.00  0.00      A1    
ATOM   3113  HA  LYS A 243     -12.607 -13.493   0.937  0.00  0.00      A1    
ATOM   3114  CB  LYS A 243     -13.854 -14.340   2.423  0.00  0.00      A1    
ATOM   3115  HB1 LYS A 243     -14.715 -13.656   2.268  0.00  0.00      A1    
ATOM   3116  HB2 LYS A 243     -14.355 -15.323   2.553  0.00  0.00      A1    
ATOM   3117  CG  LYS A 243     -13.075 -13.938   3.699  0.00  0.00      A1    
ATOM   3118  HG1 LYS A 243     -12.231 -14.639   3.875  0.00  0.00      A1    
ATOM   3119  HG2 LYS A 243     -12.709 -12.892   3.620  0.00  0.00      A1    
ATOM   3120  CD  LYS A 243     -13.969 -13.945   4.982  0.00  0.00      A1    
ATOM   3121  HD1 LYS A 243     -14.885 -13.330   4.858  0.00  0.00      A1    
ATOM   3122  HD2 LYS A 243     -14.199 -14.977   5.324  0.00  0.00      A1    
ATOM   3123  CE  LYS A 243     -13.178 -13.424   6.176  0.00  0.00      A1    
ATOM   3124  HE1 LYS A 243     -13.830 -13.497   7.072  0.00  0.00      A1    
ATOM   3125  HE2 LYS A 243     -12.183 -13.882   6.363  0.00  0.00      A1    
ATOM   3126  NZ  LYS A 243     -12.914 -11.959   5.921  0.00  0.00      A1    
ATOM   3127  HZ1 LYS A 243     -12.363 -11.892   5.042  0.00  0.00      A1    
ATOM   3128  HZ2 LYS A 243     -12.243 -11.542   6.598  0.00  0.00      A1    
ATOM   3129  HZ3 LYS A 243     -13.717 -11.321   5.752  0.00  0.00      A1    
ATOM   3130  C   LYS A 243     -12.057 -15.521   0.957  0.00  0.00      A1    
ATOM   3131  O   LYS A 243     -12.337 -16.689   0.630  0.00  0.00      A1    
ATOM   3132  N   VAL A 244     -10.819 -15.236   1.223  0.00  0.00      A1    
ATOM   3133  HN  VAL A 244     -10.427 -14.397   1.592  0.00  0.00      A1    
ATOM   3134  CA  VAL A 244      -9.663 -16.126   0.976  0.00  0.00      A1    
ATOM   3135  HA  VAL A 244     -10.094 -17.110   0.861  0.00  0.00      A1    
ATOM   3136  CB  VAL A 244      -8.897 -15.680  -0.236  0.00  0.00      A1    
ATOM   3137  HB  VAL A 244      -8.470 -14.679  -0.011  0.00  0.00      A1    
ATOM   3138  CG1 VAL A 244      -7.773 -16.691  -0.676  0.00  0.00      A1    
ATOM   3139 HG11 VAL A 244      -8.282 -17.636  -0.965  0.00  0.00      A1    
ATOM   3140 HG12 VAL A 244      -7.171 -16.274  -1.511  0.00  0.00      A1    
ATOM   3141 HG13 VAL A 244      -7.180 -16.932   0.232  0.00  0.00      A1    
ATOM   3142  CG2 VAL A 244      -9.776 -15.263  -1.451  0.00  0.00      A1    
ATOM   3143 HG21 VAL A 244     -10.577 -16.006  -1.657  0.00  0.00      A1    
ATOM   3144 HG22 VAL A 244     -10.398 -14.362  -1.263  0.00  0.00      A1    
ATOM   3145 HG23 VAL A 244      -9.170 -14.979  -2.338  0.00  0.00      A1    
ATOM   3146  C   VAL A 244      -8.751 -16.059   2.168  0.00  0.00      A1    
ATOM   3147  O   VAL A 244      -8.315 -14.988   2.539  0.00  0.00      A1    
ATOM   3148  N   SER A 245      -8.428 -17.243   2.722  0.00  0.00      A1    
ATOM   3149  HN  SER A 245      -8.714 -18.049   2.208  0.00  0.00      A1    
ATOM   3150  CA  SER A 245      -7.541 -17.317   3.886  0.00  0.00      A1    
ATOM   3151  HA  SER A 245      -7.320 -16.305   4.193  0.00  0.00      A1    
ATOM   3152  CB  SER A 245      -8.109 -18.104   5.065  0.00  0.00      A1    
ATOM   3153  HB1 SER A 245      -9.180 -17.829   5.168  0.00  0.00      A1    
ATOM   3154  HB2 SER A 245      -7.935 -19.173   4.819  0.00  0.00      A1    
ATOM   3155  OG  SER A 245      -7.549 -17.884   6.370  0.00  0.00      A1    
ATOM   3156  HG1 SER A 245      -7.694 -16.950   6.538  0.00  0.00      A1    
ATOM   3157  C   SER A 245      -6.151 -17.919   3.384  0.00  0.00      A1    
ATOM   3158  O   SER A 245      -6.071 -18.850   2.640  0.00  0.00      A1    
ATOM   3159  N   LEU A 246      -4.998 -17.354   3.876  0.00  0.00      A1    
ATOM   3160  HN  LEU A 246      -5.038 -16.567   4.488  0.00  0.00      A1    
ATOM   3161  CA  LEU A 246      -3.663 -17.850   3.431  0.00  0.00      A1    
ATOM   3162  HA  LEU A 246      -3.786 -18.691   2.765  0.00  0.00      A1    
ATOM   3163  CB  LEU A 246      -3.075 -16.687   2.688  0.00  0.00      A1    
ATOM   3164  HB1 LEU A 246      -3.795 -16.303   1.934  0.00  0.00      A1    
ATOM   3165  HB2 LEU A 246      -2.952 -15.841   3.398  0.00  0.00      A1    
ATOM   3166  CG  LEU A 246      -1.844 -16.778   1.817  0.00  0.00      A1    
ATOM   3167  HG  LEU A 246      -1.821 -17.851   1.531  0.00  0.00      A1    
ATOM   3168  CD1 LEU A 246      -1.849 -15.862   0.611  0.00  0.00      A1    
ATOM   3169 HD11 LEU A 246      -0.963 -16.131  -0.003  0.00  0.00      A1    
ATOM   3170 HD12 LEU A 246      -2.776 -16.036   0.025  0.00  0.00      A1    
ATOM   3171 HD13 LEU A 246      -1.757 -14.794   0.903  0.00  0.00      A1    
ATOM   3172  CD2 LEU A 246      -0.546 -16.561   2.534  0.00  0.00      A1    
ATOM   3173 HD21 LEU A 246      -0.595 -17.145   3.478  0.00  0.00      A1    
ATOM   3174 HD22 LEU A 246       0.347 -17.054   2.095  0.00  0.00      A1    
ATOM   3175 HD23 LEU A 246      -0.457 -15.475   2.753  0.00  0.00      A1    
ATOM   3176  C   LEU A 246      -2.706 -18.504   4.459  0.00  0.00      A1    
ATOM   3177  O   LEU A 246      -2.655 -18.102   5.567  0.00  0.00      A1    
ATOM   3178  N   ILE A 247      -1.967 -19.512   4.026  0.00  0.00      A1    
ATOM   3179  HN  ILE A 247      -2.266 -19.938   3.176  0.00  0.00      A1    
ATOM   3180  CA  ILE A 247      -0.972 -20.268   4.696  0.00  0.00      A1    
ATOM   3181  HA  ILE A 247      -0.883 -19.884   5.702  0.00  0.00      A1    
ATOM   3182  CB  ILE A 247      -1.342 -21.759   4.809  0.00  0.00      A1    
ATOM   3183  HB  ILE A 247      -1.144 -22.308   3.863  0.00  0.00      A1    
ATOM   3184  CG2 ILE A 247      -0.289 -22.353   5.887  0.00  0.00      A1    
ATOM   3185 HG21 ILE A 247      -0.386 -21.956   6.920  0.00  0.00      A1    
ATOM   3186 HG22 ILE A 247      -0.434 -23.454   5.870  0.00  0.00      A1    
ATOM   3187 HG23 ILE A 247       0.686 -22.156   5.392  0.00  0.00      A1    
ATOM   3188  CG1 ILE A 247      -2.775 -22.064   5.375  0.00  0.00      A1    
ATOM   3189 HG11 ILE A 247      -3.551 -21.879   4.601  0.00  0.00      A1    
ATOM   3190 HG12 ILE A 247      -2.998 -23.140   5.538  0.00  0.00      A1    
ATOM   3191  CD  ILE A 247      -3.029 -21.282   6.595  0.00  0.00      A1    
ATOM   3192  HD1 ILE A 247      -3.385 -20.236   6.483  0.00  0.00      A1    
ATOM   3193  HD2 ILE A 247      -3.975 -21.729   6.969  0.00  0.00      A1    
ATOM   3194  HD3 ILE A 247      -2.340 -21.464   7.448  0.00  0.00      A1    
ATOM   3195  C   ILE A 247       0.347 -20.018   4.091  0.00  0.00      A1    
ATOM   3196  O   ILE A 247       0.490 -20.001   2.865  0.00  0.00      A1    
ATOM   3197  N   THR A 248       1.407 -19.723   4.833  0.00  0.00      A1    
ATOM   3198  HN  THR A 248       1.398 -19.626   5.825  0.00  0.00      A1    
ATOM   3199  CA  THR A 248       2.737 -19.525   4.277  0.00  0.00      A1    
ATOM   3200  HA  THR A 248       2.656 -18.899   3.401  0.00  0.00      A1    
ATOM   3201  CB  THR A 248       3.701 -18.790   5.234  0.00  0.00      A1    
ATOM   3202  HB  THR A 248       4.594 -18.443   4.672  0.00  0.00      A1    
ATOM   3203  OG1 THR A 248       4.165 -19.568   6.425  0.00  0.00      A1    
ATOM   3204  HG1 THR A 248       4.658 -19.027   7.046  0.00  0.00      A1    
ATOM   3205  CG2 THR A 248       2.993 -17.534   5.783  0.00  0.00      A1    
ATOM   3206 HG21 THR A 248       3.568 -16.974   6.551  0.00  0.00      A1    
ATOM   3207 HG22 THR A 248       2.765 -16.925   4.881  0.00  0.00      A1    
ATOM   3208 HG23 THR A 248       1.992 -17.757   6.209  0.00  0.00      A1    
ATOM   3209  C   THR A 248       3.463 -20.848   3.829  0.00  0.00      A1    
ATOM   3210  O   THR A 248       3.028 -21.961   4.044  0.00  0.00      A1    
ATOM   3211  N   SER A 249       4.644 -20.638   3.117  0.00  0.00      A1    
ATOM   3212  HN  SER A 249       4.916 -19.737   2.790  0.00  0.00      A1    
ATOM   3213  CA  SER A 249       5.644 -21.580   2.751  0.00  0.00      A1    
ATOM   3214  HA  SER A 249       5.196 -22.377   2.175  0.00  0.00      A1    
ATOM   3215  CB  SER A 249       6.909 -20.931   2.062  0.00  0.00      A1    
ATOM   3216  HB1 SER A 249       6.474 -20.537   1.118  0.00  0.00      A1    
ATOM   3217  HB2 SER A 249       7.370 -20.172   2.730  0.00  0.00      A1    
ATOM   3218  OG  SER A 249       7.942 -21.833   1.684  0.00  0.00      A1    
ATOM   3219  HG1 SER A 249       7.652 -22.180   0.837  0.00  0.00      A1    
ATOM   3220  C   SER A 249       6.206 -22.347   3.986  0.00  0.00      A1    
ATOM   3221  O   SER A 249       6.541 -23.522   4.026  0.00  0.00      A1    
ATOM   3222  N   ASP A 250       6.265 -21.626   5.206  0.00  0.00      A1    
ATOM   3223  HN  ASP A 250       6.168 -20.634   5.166  0.00  0.00      A1    
ATOM   3224  CA  ASP A 250       6.469 -22.353   6.496  0.00  0.00      A1    
ATOM   3225  HA  ASP A 250       7.246 -23.087   6.344  0.00  0.00      A1    
ATOM   3226  CB  ASP A 250       6.871 -21.364   7.593  0.00  0.00      A1    
ATOM   3227  HB1 ASP A 250       6.198 -20.524   7.866  0.00  0.00      A1    
ATOM   3228  HB2 ASP A 250       7.021 -21.959   8.519  0.00  0.00      A1    
ATOM   3229  CG  ASP A 250       8.218 -20.697   7.348  0.00  0.00      A1    
ATOM   3230  OD1 ASP A 250       9.012 -20.556   8.336  0.00  0.00      A1    
ATOM   3231  OD2 ASP A 250       8.409 -20.006   6.299  0.00  0.00      A1    
ATOM   3232  C   ASP A 250       5.292 -23.208   6.905  0.00  0.00      A1    
ATOM   3233  O   ASP A 250       5.391 -24.418   7.177  0.00  0.00      A1    
ATOM   3234  N   GLY A 251       4.091 -22.576   6.831  0.00  0.00      A1    
ATOM   3235  HN  GLY A 251       4.014 -21.733   6.304  0.00  0.00      A1    
ATOM   3236  CA  GLY A 251       2.851 -23.207   7.207  0.00  0.00      A1    
ATOM   3237  HA1 GLY A 251       3.070 -24.171   7.643  0.00  0.00      A1    
ATOM   3238  HA2 GLY A 251       2.147 -23.239   6.389  0.00  0.00      A1    
ATOM   3239  C   GLY A 251       2.184 -22.532   8.302  0.00  0.00      A1    
ATOM   3240  O   GLY A 251       1.341 -23.173   8.918  0.00  0.00      A1    
ATOM   3241  N   ILE A 252       2.540 -21.245   8.601  0.00  0.00      A1    
ATOM   3242  HN  ILE A 252       3.219 -20.779   8.039  0.00  0.00      A1    
ATOM   3243  CA  ILE A 252       1.721 -20.499   9.561  0.00  0.00      A1    
ATOM   3244  HA  ILE A 252       1.435 -21.224  10.309  0.00  0.00      A1    
ATOM   3245  CB  ILE A 252       2.615 -19.514  10.265  0.00  0.00      A1    
ATOM   3246  HB  ILE A 252       3.599 -20.025  10.321  0.00  0.00      A1    
ATOM   3247  CG2 ILE A 252       2.795 -18.283   9.370  0.00  0.00      A1    
ATOM   3248 HG21 ILE A 252       1.886 -17.646   9.324  0.00  0.00      A1    
ATOM   3249 HG22 ILE A 252       3.663 -17.719   9.772  0.00  0.00      A1    
ATOM   3250 HG23 ILE A 252       3.087 -18.541   8.329  0.00  0.00      A1    
ATOM   3251  CG1 ILE A 252       2.140 -19.162  11.665  0.00  0.00      A1    
ATOM   3252 HG11 ILE A 252       1.196 -18.586  11.556  0.00  0.00      A1    
ATOM   3253 HG12 ILE A 252       1.929 -20.115  12.196  0.00  0.00      A1    
ATOM   3254  CD  ILE A 252       3.172 -18.268  12.495  0.00  0.00      A1    
ATOM   3255  HD1 ILE A 252       3.197 -17.194  12.211  0.00  0.00      A1    
ATOM   3256  HD2 ILE A 252       2.788 -18.303  13.537  0.00  0.00      A1    
ATOM   3257  HD3 ILE A 252       4.162 -18.750  12.350  0.00  0.00      A1    
ATOM   3258  C   ILE A 252       0.557 -19.881   8.913  0.00  0.00      A1    
ATOM   3259  O   ILE A 252       0.582 -19.419   7.803  0.00  0.00      A1    
ATOM   3260  N   LYS A 253      -0.554 -19.915   9.652  0.00  0.00      A1    
ATOM   3261  HN  LYS A 253      -0.617 -20.338  10.553  0.00  0.00      A1    
ATOM   3262  CA  LYS A 253      -1.709 -19.185   9.185  0.00  0.00      A1    
ATOM   3263  HA  LYS A 253      -1.890 -19.410   8.144  0.00  0.00      A1    
ATOM   3264  CB  LYS A 253      -2.960 -19.508  10.011  0.00  0.00      A1    
ATOM   3265  HB1 LYS A 253      -3.149 -20.602   9.983  0.00  0.00      A1    
ATOM   3266  HB2 LYS A 253      -2.637 -19.392  11.068  0.00  0.00      A1    
ATOM   3267  CG  LYS A 253      -4.248 -18.815   9.652  0.00  0.00      A1    
ATOM   3268  HG1 LYS A 253      -4.123 -17.744   9.920  0.00  0.00      A1    
ATOM   3269  HG2 LYS A 253      -4.287 -18.809   8.541  0.00  0.00      A1    
ATOM   3270  CD  LYS A 253      -5.494 -19.447  10.266  0.00  0.00      A1    
ATOM   3271  HD1 LYS A 253      -5.690 -20.474   9.890  0.00  0.00      A1    
ATOM   3272  HD2 LYS A 253      -5.354 -19.560  11.362  0.00  0.00      A1    
ATOM   3273  CE  LYS A 253      -6.691 -18.447   9.898  0.00  0.00      A1    
ATOM   3274  HE1 LYS A 253      -6.431 -17.463  10.342  0.00  0.00      A1    
ATOM   3275  HE2 LYS A 253      -6.627 -18.335   8.795  0.00  0.00      A1    
ATOM   3276  NZ  LYS A 253      -8.024 -18.825  10.519  0.00  0.00      A1    
ATOM   3277  HZ1 LYS A 253      -8.134 -19.782  10.911  0.00  0.00      A1    
ATOM   3278  HZ2 LYS A 253      -8.831 -18.601   9.903  0.00  0.00      A1    
ATOM   3279  HZ3 LYS A 253      -8.077 -18.100  11.263  0.00  0.00      A1    
ATOM   3280  C   LYS A 253      -1.502 -17.651   9.292  0.00  0.00      A1    
ATOM   3281  O   LYS A 253      -1.356 -17.042  10.388  0.00  0.00      A1    
ATOM   3282  N   PHE A 254      -1.460 -16.953   8.159  0.00  0.00      A1    
ATOM   3283  HN  PHE A 254      -1.517 -17.424   7.282  0.00  0.00      A1    
ATOM   3284  CA  PHE A 254      -1.390 -15.525   7.999  0.00  0.00      A1    
ATOM   3285  HA  PHE A 254      -0.492 -15.173   8.485  0.00  0.00      A1    
ATOM   3286  CB  PHE A 254      -1.295 -15.251   6.454  0.00  0.00      A1    
ATOM   3287  HB1 PHE A 254      -0.717 -16.077   5.987  0.00  0.00      A1    
ATOM   3288  HB2 PHE A 254      -2.342 -15.282   6.083  0.00  0.00      A1    
ATOM   3289  CG  PHE A 254      -0.677 -13.877   6.032  0.00  0.00      A1    
ATOM   3290  CD1 PHE A 254       0.556 -13.491   6.442  0.00  0.00      A1    
ATOM   3291  HD1 PHE A 254       1.116 -14.134   7.104  0.00  0.00      A1    
ATOM   3292  CE1 PHE A 254       1.225 -12.313   6.058  0.00  0.00      A1    
ATOM   3293  HE1 PHE A 254       2.200 -12.071   6.453  0.00  0.00      A1    
ATOM   3294  CZ  PHE A 254       0.483 -11.494   5.229  0.00  0.00      A1    
ATOM   3295  HZ  PHE A 254       0.933 -10.581   4.866  0.00  0.00      A1    
ATOM   3296  CD2 PHE A 254      -1.396 -12.958   5.254  0.00  0.00      A1    
ATOM   3297  HD2 PHE A 254      -2.435 -13.155   5.032  0.00  0.00      A1    
ATOM   3298  CE2 PHE A 254      -0.842 -11.769   4.872  0.00  0.00      A1    
ATOM   3299  HE2 PHE A 254      -1.400 -11.102   4.232  0.00  0.00      A1    
ATOM   3300  C   PHE A 254      -2.621 -14.839   8.602  0.00  0.00      A1    
ATOM   3301  O   PHE A 254      -3.703 -15.398   8.420  0.00  0.00      A1    
ATOM   3302  N   PRO A 255      -2.619 -13.749   9.365  0.00  0.00      A1    
ATOM   3303  CD  PRO A 255      -1.370 -13.475  10.103  0.00  0.00      A1    
ATOM   3304  HD1 PRO A 255      -0.875 -12.742   9.430  0.00  0.00      A1    
ATOM   3305  HD2 PRO A 255      -0.696 -14.334  10.309  0.00  0.00      A1    
ATOM   3306  CA  PRO A 255      -3.797 -13.214  10.063  0.00  0.00      A1    
ATOM   3307  HA  PRO A 255      -4.242 -13.948  10.718  0.00  0.00      A1    
ATOM   3308  CB  PRO A 255      -3.229 -12.185  11.033  0.00  0.00      A1    
ATOM   3309  HB1 PRO A 255      -3.746 -12.160  12.016  0.00  0.00      A1    
ATOM   3310  HB2 PRO A 255      -3.120 -11.205  10.521  0.00  0.00      A1    
ATOM   3311  CG  PRO A 255      -1.791 -12.747  11.371  0.00  0.00      A1    
ATOM   3312  HG1 PRO A 255      -1.750 -13.333  12.314  0.00  0.00      A1    
ATOM   3313  HG2 PRO A 255      -1.065 -11.942  11.612  0.00  0.00      A1    
ATOM   3314  C   PRO A 255      -4.718 -12.505   9.135  0.00  0.00      A1    
ATOM   3315  O   PRO A 255      -5.962 -12.533   9.244  0.00  0.00      A1    
ATOM   3316  N   GLN A 256      -4.201 -11.759   8.111  0.00  0.00      A1    
ATOM   3317  HN  GLN A 256      -3.213 -11.760   7.973  0.00  0.00      A1    
ATOM   3318  CA  GLN A 256      -5.098 -11.043   7.167  0.00  0.00      A1    
ATOM   3319  HA  GLN A 256      -5.916 -10.769   7.816  0.00  0.00      A1    
ATOM   3320  CB  GLN A 256      -4.365  -9.960   6.385  0.00  0.00      A1    
ATOM   3321  HB1 GLN A 256      -3.700 -10.424   5.626  0.00  0.00      A1    
ATOM   3322  HB2 GLN A 256      -5.113  -9.340   5.846  0.00  0.00      A1    
ATOM   3323  CG  GLN A 256      -3.554  -8.914   7.159  0.00  0.00      A1    
ATOM   3324  HG1 GLN A 256      -2.627  -9.389   7.545  0.00  0.00      A1    
ATOM   3325  HG2 GLN A 256      -3.259  -8.056   6.519  0.00  0.00      A1    
ATOM   3326  CD  GLN A 256      -4.230  -8.490   8.447  0.00  0.00      A1    
ATOM   3327  OE1 GLN A 256      -3.748  -8.657   9.570  0.00  0.00      A1    
ATOM   3328  NE2 GLN A 256      -5.517  -8.064   8.287  0.00  0.00      A1    
ATOM   3329 HE21 GLN A 256      -5.978  -7.797   9.133  0.00  0.00      A1    
ATOM   3330 HE22 GLN A 256      -5.782  -8.128   7.325  0.00  0.00      A1    
ATOM   3331  C   GLN A 256      -5.738 -12.052   6.178  0.00  0.00      A1    
ATOM   3332  O   GLN A 256      -5.009 -12.620   5.400  0.00  0.00      A1    
ATOM   3333  N   ASP A 257      -7.059 -12.137   6.162  0.00  0.00      A1    
ATOM   3334  HN  ASP A 257      -7.580 -11.583   6.806  0.00  0.00      A1    
ATOM   3335  CA  ASP A 257      -7.752 -12.804   5.000  0.00  0.00      A1    
ATOM   3336  HA  ASP A 257      -7.086 -13.601   4.702  0.00  0.00      A1    
ATOM   3337  CB  ASP A 257      -9.153 -13.377   5.519  0.00  0.00      A1    
ATOM   3338  HB1 ASP A 257      -9.681 -12.577   6.080  0.00  0.00      A1    
ATOM   3339  HB2 ASP A 257      -9.785 -13.667   4.653  0.00  0.00      A1    
ATOM   3340  CG  ASP A 257      -8.947 -14.596   6.424  0.00  0.00      A1    
ATOM   3341  OD1 ASP A 257      -7.873 -15.231   6.517  0.00  0.00      A1    
ATOM   3342  OD2 ASP A 257      -9.998 -14.997   7.023  0.00  0.00      A1    
ATOM   3343  C   ASP A 257      -7.915 -11.805   3.845  0.00  0.00      A1    
ATOM   3344  O   ASP A 257      -8.187 -10.588   4.052  0.00  0.00      A1    
ATOM   3345  N   GLY A 258      -7.765 -12.270   2.607  0.00  0.00      A1    
ATOM   3346  HN  GLY A 258      -7.604 -13.232   2.403  0.00  0.00      A1    
ATOM   3347  CA  GLY A 258      -7.873 -11.419   1.428  0.00  0.00      A1    
ATOM   3348  HA1 GLY A 258      -7.203 -11.786   0.665  0.00  0.00      A1    
ATOM   3349  HA2 GLY A 258      -7.667 -10.397   1.710  0.00  0.00      A1    
ATOM   3350  C   GLY A 258      -9.221 -11.517   0.737  0.00  0.00      A1    
ATOM   3351  O   GLY A 258     -10.222 -12.111   1.124  0.00  0.00      A1    
ATOM   3352  N   THR A 259      -9.276 -10.958  -0.514  0.00  0.00      A1    
ATOM   3353  HN  THR A 259      -8.441 -10.487  -0.787  0.00  0.00      A1    
ATOM   3354  CA  THR A 259     -10.431 -11.139  -1.388  0.00  0.00      A1    
ATOM   3355  HA  THR A 259     -10.917 -12.044  -1.057  0.00  0.00      A1    
ATOM   3356  CB  THR A 259     -11.360  -9.937  -1.438  0.00  0.00      A1    
ATOM   3357  HB  THR A 259     -12.152 -10.007  -2.214  0.00  0.00      A1    
ATOM   3358  OG1 THR A 259     -10.754  -8.707  -1.646  0.00  0.00      A1    
ATOM   3359  HG1 THR A 259     -10.843  -8.447  -2.565  0.00  0.00      A1    
ATOM   3360  CG2 THR A 259     -12.129  -9.920  -0.100  0.00  0.00      A1    
ATOM   3361 HG21 THR A 259     -11.385  -9.815   0.718  0.00  0.00      A1    
ATOM   3362 HG22 THR A 259     -12.921  -9.155  -0.252  0.00  0.00      A1    
ATOM   3363 HG23 THR A 259     -12.571 -10.937  -0.044  0.00  0.00      A1    
ATOM   3364  C   THR A 259      -9.949 -11.589  -2.735  0.00  0.00      A1    
ATOM   3365  O   THR A 259      -8.932 -11.205  -3.274  0.00  0.00      A1    
ATOM   3366  N   LEU A 260     -10.735 -12.595  -3.296  0.00  0.00      A1    
ATOM   3367  HN  LEU A 260     -11.560 -12.885  -2.817  0.00  0.00      A1    
ATOM   3368  CA  LEU A 260     -10.555 -13.015  -4.659  0.00  0.00      A1    
ATOM   3369  HA  LEU A 260      -9.539 -12.930  -5.015  0.00  0.00      A1    
ATOM   3370  CB  LEU A 260     -10.966 -14.480  -4.848  0.00  0.00      A1    
ATOM   3371  HB1 LEU A 260     -10.511 -15.078  -4.029  0.00  0.00      A1    
ATOM   3372  HB2 LEU A 260     -12.066 -14.565  -4.722  0.00  0.00      A1    
ATOM   3373  CG  LEU A 260     -10.542 -15.318  -6.113  0.00  0.00      A1    
ATOM   3374  HG  LEU A 260     -10.825 -14.790  -7.048  0.00  0.00      A1    
ATOM   3375  CD1 LEU A 260      -8.984 -15.429  -6.187  0.00  0.00      A1    
ATOM   3376 HD11 LEU A 260      -8.598 -16.034  -5.339  0.00  0.00      A1    
ATOM   3377 HD12 LEU A 260      -8.678 -15.908  -7.141  0.00  0.00      A1    
ATOM   3378 HD13 LEU A 260      -8.408 -14.479  -6.175  0.00  0.00      A1    
ATOM   3379  CD2 LEU A 260     -11.115 -16.693  -6.036  0.00  0.00      A1    
ATOM   3380 HD21 LEU A 260     -10.804 -17.356  -6.871  0.00  0.00      A1    
ATOM   3381 HD22 LEU A 260     -10.839 -17.326  -5.165  0.00  0.00      A1    
ATOM   3382 HD23 LEU A 260     -12.223 -16.640  -5.974  0.00  0.00      A1    
ATOM   3383  C   LEU A 260     -11.356 -12.110  -5.568  0.00  0.00      A1    
ATOM   3384  O   LEU A 260     -12.520 -11.813  -5.360  0.00  0.00      A1    
ATOM   3385  N   GLU A 261     -10.609 -11.506  -6.535  0.00  0.00      A1    
ATOM   3386  HN  GLU A 261      -9.628 -11.582  -6.691  0.00  0.00      A1    
ATOM   3387  CA  GLU A 261     -11.172 -10.298  -7.139  0.00  0.00      A1    
ATOM   3388  HA  GLU A 261     -12.080  -9.866  -6.743  0.00  0.00      A1    
ATOM   3389  CB  GLU A 261     -10.258  -9.024  -7.093  0.00  0.00      A1    
ATOM   3390  HB1 GLU A 261      -9.320  -9.360  -7.586  0.00  0.00      A1    
ATOM   3391  HB2 GLU A 261     -10.794  -8.300  -7.743  0.00  0.00      A1    
ATOM   3392  CG  GLU A 261      -9.995  -8.526  -5.652  0.00  0.00      A1    
ATOM   3393  HG1 GLU A 261      -9.982  -9.285  -4.841  0.00  0.00      A1    
ATOM   3394  HG2 GLU A 261      -8.997  -8.057  -5.513  0.00  0.00      A1    
ATOM   3395  CD  GLU A 261     -10.931  -7.408  -5.260  0.00  0.00      A1    
ATOM   3396  OE1 GLU A 261     -11.321  -7.436  -4.033  0.00  0.00      A1    
ATOM   3397  OE2 GLU A 261     -11.355  -6.613  -6.124  0.00  0.00      A1    
ATOM   3398  C   GLU A 261     -11.564 -10.673  -8.466  0.00  0.00      A1    
ATOM   3399  O   GLU A 261     -10.794 -11.451  -9.070  0.00  0.00      A1    
ATOM   3400  N   PHE A 262     -12.823 -10.457  -8.887  0.00  0.00      A1    
ATOM   3401  HN  PHE A 262     -13.531  -9.984  -8.369  0.00  0.00      A1    
ATOM   3402  CA  PHE A 262     -13.180 -10.927 -10.246  0.00  0.00      A1    
ATOM   3403  HA  PHE A 262     -12.563 -11.781 -10.484  0.00  0.00      A1    
ATOM   3404  CB  PHE A 262     -14.554 -11.574 -10.369  0.00  0.00      A1    
ATOM   3405  HB1 PHE A 262     -15.325 -10.811 -10.131  0.00  0.00      A1    
ATOM   3406  HB2 PHE A 262     -14.794 -11.793 -11.432  0.00  0.00      A1    
ATOM   3407  CG  PHE A 262     -14.723 -12.856  -9.758  0.00  0.00      A1    
ATOM   3408  CD1 PHE A 262     -13.712 -13.600  -9.193  0.00  0.00      A1    
ATOM   3409  HD1 PHE A 262     -12.708 -13.222  -9.064  0.00  0.00      A1    
ATOM   3410  CE1 PHE A 262     -13.929 -14.900  -8.707  0.00  0.00      A1    
ATOM   3411  HE1 PHE A 262     -13.072 -15.400  -8.281  0.00  0.00      A1    
ATOM   3412  CZ  PHE A 262     -15.237 -15.467  -8.747  0.00  0.00      A1    
ATOM   3413  HZ  PHE A 262     -15.454 -16.471  -8.412  0.00  0.00      A1    
ATOM   3414  CD2 PHE A 262     -15.998 -13.444  -9.839  0.00  0.00      A1    
ATOM   3415  HD2 PHE A 262     -16.862 -12.957 -10.267  0.00  0.00      A1    
ATOM   3416  CE2 PHE A 262     -16.272 -14.747  -9.299  0.00  0.00      A1    
ATOM   3417  HE2 PHE A 262     -17.258 -15.182  -9.358  0.00  0.00      A1    
ATOM   3418  C   PHE A 262     -12.963  -9.804 -11.255  0.00  0.00      A1    
ATOM   3419  O   PHE A 262     -13.132 -10.000 -12.435  0.00  0.00      A1    
ATOM   3420  N   SER A 263     -12.397  -8.669 -10.836  0.00  0.00      A1    
ATOM   3421  HN  SER A 263     -12.410  -8.487  -9.855  0.00  0.00      A1    
ATOM   3422  CA  SER A 263     -12.002  -7.603 -11.687  0.00  0.00      A1    
ATOM   3423  HA  SER A 263     -12.717  -7.577 -12.496  0.00  0.00      A1    
ATOM   3424  CB  SER A 263     -12.017  -6.189 -11.001  0.00  0.00      A1    
ATOM   3425  HB1 SER A 263     -11.449  -5.416 -11.561  0.00  0.00      A1    
ATOM   3426  HB2 SER A 263     -13.049  -5.829 -10.800  0.00  0.00      A1    
ATOM   3427  OG  SER A 263     -11.310  -6.272  -9.802  0.00  0.00      A1    
ATOM   3428  HG1 SER A 263     -10.422  -6.526 -10.064  0.00  0.00      A1    
ATOM   3429  C   SER A 263     -10.587  -7.755 -12.316  0.00  0.00      A1    
ATOM   3430  O   SER A 263     -10.210  -6.981 -13.174  0.00  0.00      A1    
ATOM   3431  N   ASP A 264      -9.803  -8.713 -11.787  0.00  0.00      A1    
ATOM   3432  HN  ASP A 264     -10.045  -9.138 -10.919  0.00  0.00      A1    
ATOM   3433  CA  ASP A 264      -8.384  -8.849 -12.015  0.00  0.00      A1    
ATOM   3434  HA  ASP A 264      -8.050  -8.048 -12.658  0.00  0.00      A1    
ATOM   3435  CB  ASP A 264      -7.672  -8.666 -10.612  0.00  0.00      A1    
ATOM   3436  HB1 ASP A 264      -8.219  -9.347  -9.926  0.00  0.00      A1    
ATOM   3437  HB2 ASP A 264      -6.585  -8.888 -10.669  0.00  0.00      A1    
ATOM   3438  CG  ASP A 264      -7.645  -7.247 -10.103  0.00  0.00      A1    
ATOM   3439  OD1 ASP A 264      -6.594  -6.766  -9.607  0.00  0.00      A1    
ATOM   3440  OD2 ASP A 264      -8.710  -6.640 -10.037  0.00  0.00      A1    
ATOM   3441  C   ASP A 264      -7.977 -10.051 -12.791  0.00  0.00      A1    
ATOM   3442  O   ASP A 264      -6.875 -10.485 -12.712  0.00  0.00      A1    
ATOM   3443  N   VAL A 265      -8.895 -10.660 -13.491  0.00  0.00      A1    
ATOM   3444  HN  VAL A 265      -9.779 -10.238 -13.671  0.00  0.00      A1    
ATOM   3445  CA  VAL A 265      -8.844 -12.044 -14.070  0.00  0.00      A1    
ATOM   3446  HA  VAL A 265      -8.120 -12.597 -13.491  0.00  0.00      A1    
ATOM   3447  CB  VAL A 265     -10.231 -12.725 -13.953  0.00  0.00      A1    
ATOM   3448  HB  VAL A 265     -10.978 -12.141 -14.531  0.00  0.00      A1    
ATOM   3449  CG1 VAL A 265     -10.197 -14.154 -14.542  0.00  0.00      A1    
ATOM   3450 HG11 VAL A 265     -10.243 -14.033 -15.646  0.00  0.00      A1    
ATOM   3451 HG12 VAL A 265      -9.285 -14.727 -14.267  0.00  0.00      A1    
ATOM   3452 HG13 VAL A 265     -11.013 -14.790 -14.138  0.00  0.00      A1    
ATOM   3453  CG2 VAL A 265     -10.691 -12.771 -12.480  0.00  0.00      A1    
ATOM   3454 HG21 VAL A 265     -11.439 -13.593 -12.466  0.00  0.00      A1    
ATOM   3455 HG22 VAL A 265      -9.764 -12.961 -11.898  0.00  0.00      A1    
ATOM   3456 HG23 VAL A 265     -11.119 -11.808 -12.127  0.00  0.00      A1    
ATOM   3457  C   VAL A 265      -8.280 -12.144 -15.541  0.00  0.00      A1    
ATOM   3458  O   VAL A 265      -8.567 -11.255 -16.384  0.00  0.00      A1    
ATOM   3459  N   THR A 266      -7.513 -13.199 -15.887  0.00  0.00      A1    
ATOM   3460  HN  THR A 266      -7.109 -13.884 -15.286  0.00  0.00      A1    
ATOM   3461  CA  THR A 266      -6.927 -13.384 -17.135  0.00  0.00      A1    
ATOM   3462  HA  THR A 266      -7.534 -12.774 -17.788  0.00  0.00      A1    
ATOM   3463  CB  THR A 266      -5.434 -12.830 -17.276  0.00  0.00      A1    
ATOM   3464  HB  THR A 266      -5.391 -11.778 -16.922  0.00  0.00      A1    
ATOM   3465  OG1 THR A 266      -4.965 -12.762 -18.644  0.00  0.00      A1    
ATOM   3466  HG1 THR A 266      -5.160 -11.926 -19.073  0.00  0.00      A1    
ATOM   3467  CG2 THR A 266      -4.357 -13.567 -16.441  0.00  0.00      A1    
ATOM   3468 HG21 THR A 266      -4.048 -14.472 -17.007  0.00  0.00      A1    
ATOM   3469 HG22 THR A 266      -3.425 -13.000 -16.231  0.00  0.00      A1    
ATOM   3470 HG23 THR A 266      -4.829 -13.846 -15.474  0.00  0.00      A1    
ATOM   3471  C   THR A 266      -6.983 -14.864 -17.572  0.00  0.00      A1    
ATOM   3472  O   THR A 266      -6.698 -15.743 -16.819  0.00  0.00      A1    
ATOM   3473  N   VAL A 267      -7.260 -14.985 -18.870  0.00  0.00      A1    
ATOM   3474  HN  VAL A 267      -7.208 -14.197 -19.477  0.00  0.00      A1    
ATOM   3475  CA  VAL A 267      -7.567 -16.242 -19.493  0.00  0.00      A1    
ATOM   3476  HA  VAL A 267      -7.679 -17.048 -18.783  0.00  0.00      A1    
ATOM   3477  CB  VAL A 267      -8.907 -16.201 -20.284  0.00  0.00      A1    
ATOM   3478  HB  VAL A 267      -8.860 -15.366 -21.015  0.00  0.00      A1    
ATOM   3479  CG1 VAL A 267      -9.092 -17.613 -21.015  0.00  0.00      A1    
ATOM   3480 HG11 VAL A 267     -10.148 -17.803 -21.301  0.00  0.00      A1    
ATOM   3481 HG12 VAL A 267      -8.424 -17.590 -21.903  0.00  0.00      A1    
ATOM   3482 HG13 VAL A 267      -8.717 -18.422 -20.353  0.00  0.00      A1    
ATOM   3483  CG2 VAL A 267      -9.999 -15.931 -19.319  0.00  0.00      A1    
ATOM   3484 HG21 VAL A 267     -10.969 -15.966 -19.859  0.00  0.00      A1    
ATOM   3485 HG22 VAL A 267      -9.973 -16.715 -18.532  0.00  0.00      A1    
ATOM   3486 HG23 VAL A 267      -9.942 -14.909 -18.885  0.00  0.00      A1    
ATOM   3487  C   VAL A 267      -6.401 -16.572 -20.449  0.00  0.00      A1    
ATOM   3488  O   VAL A 267      -6.024 -15.787 -21.323  0.00  0.00      A1    
ATOM   3489  N   ASP A 268      -5.855 -17.788 -20.285  0.00  0.00      A1    
ATOM   3490  HN  ASP A 268      -5.924 -18.378 -19.484  0.00  0.00      A1    
ATOM   3491  CA  ASP A 268      -5.059 -18.473 -21.317  0.00  0.00      A1    
ATOM   3492  HA  ASP A 268      -4.526 -17.756 -21.925  0.00  0.00      A1    
ATOM   3493  CB  ASP A 268      -3.985 -19.380 -20.710  0.00  0.00      A1    
ATOM   3494  HB1 ASP A 268      -3.340 -18.752 -20.058  0.00  0.00      A1    
ATOM   3495  HB2 ASP A 268      -4.377 -20.211 -20.087  0.00  0.00      A1    
ATOM   3496  CG  ASP A 268      -3.109 -20.043 -21.800  0.00  0.00      A1    
ATOM   3497  OD1 ASP A 268      -2.701 -19.414 -22.770  0.00  0.00      A1    
ATOM   3498  OD2 ASP A 268      -2.704 -21.231 -21.569  0.00  0.00      A1    
ATOM   3499  C   ASP A 268      -5.912 -19.183 -22.314  0.00  0.00      A1    
ATOM   3500  O   ASP A 268      -6.664 -20.079 -22.108  0.00  0.00      A1    
ATOM   3501  N   GLN A 269      -5.708 -18.765 -23.604  0.00  0.00      A1    
ATOM   3502  HN  GLN A 269      -4.985 -18.085 -23.694  0.00  0.00      A1    
ATOM   3503  CA  GLN A 269      -6.333 -19.229 -24.788  0.00  0.00      A1    
ATOM   3504  HA  GLN A 269      -7.413 -19.254 -24.774  0.00  0.00      A1    
ATOM   3505  CB  GLN A 269      -6.099 -18.214 -25.983  0.00  0.00      A1    
ATOM   3506  HB1 GLN A 269      -5.033 -17.994 -26.205  0.00  0.00      A1    
ATOM   3507  HB2 GLN A 269      -6.558 -18.544 -26.940  0.00  0.00      A1    
ATOM   3508  CG  GLN A 269      -6.670 -16.857 -25.666  0.00  0.00      A1    
ATOM   3509  HG1 GLN A 269      -6.270 -16.452 -24.712  0.00  0.00      A1    
ATOM   3510  HG2 GLN A 269      -6.507 -16.022 -26.380  0.00  0.00      A1    
ATOM   3511  CD  GLN A 269      -8.200 -16.854 -25.410  0.00  0.00      A1    
ATOM   3512  OE1 GLN A 269      -8.918 -17.856 -25.595  0.00  0.00      A1    
ATOM   3513  NE2 GLN A 269      -8.736 -15.726 -24.917  0.00  0.00      A1    
ATOM   3514 HE21 GLN A 269      -9.724 -15.705 -24.767  0.00  0.00      A1    
ATOM   3515 HE22 GLN A 269      -8.134 -14.927 -24.943  0.00  0.00      A1    
ATOM   3516  C   GLN A 269      -5.866 -20.631 -25.087  0.00  0.00      A1    
ATOM   3517  O   GLN A 269      -6.580 -21.314 -25.812  0.00  0.00      A1    
ATOM   3518  N   THR A 270      -4.609 -20.859 -24.746  0.00  0.00      A1    
ATOM   3519  HN  THR A 270      -4.148 -20.174 -24.187  0.00  0.00      A1    
ATOM   3520  CA  THR A 270      -3.823 -22.048 -25.156  0.00  0.00      A1    
ATOM   3521  HA  THR A 270      -4.034 -22.098 -26.214  0.00  0.00      A1    
ATOM   3522  CB  THR A 270      -2.294 -21.895 -24.913  0.00  0.00      A1    
ATOM   3523  HB  THR A 270      -2.054 -22.157 -23.860  0.00  0.00      A1    
ATOM   3524  OG1 THR A 270      -1.774 -20.607 -25.253  0.00  0.00      A1    
ATOM   3525  HG1 THR A 270      -1.843 -20.114 -24.432  0.00  0.00      A1    
ATOM   3526  CG2 THR A 270      -1.563 -22.949 -25.786  0.00  0.00      A1    
ATOM   3527 HG21 THR A 270      -2.060 -23.941 -25.825  0.00  0.00      A1    
ATOM   3528 HG22 THR A 270      -1.505 -22.566 -26.827  0.00  0.00      A1    
ATOM   3529 HG23 THR A 270      -0.484 -23.068 -25.547  0.00  0.00      A1    
ATOM   3530  C   THR A 270      -4.394 -23.236 -24.414  0.00  0.00      A1    
ATOM   3531  O   THR A 270      -4.745 -24.234 -24.980  0.00  0.00      A1    
ATOM   3532  N   THR A 271      -4.483 -23.111 -23.060  0.00  0.00      A1    
ATOM   3533  HN  THR A 271      -4.029 -22.343 -22.615  0.00  0.00      A1    
ATOM   3534  CA  THR A 271      -4.803 -24.254 -22.126  0.00  0.00      A1    
ATOM   3535  HA  THR A 271      -4.843 -25.205 -22.635  0.00  0.00      A1    
ATOM   3536  CB  THR A 271      -3.771 -24.466 -21.080  0.00  0.00      A1    
ATOM   3537  HB  THR A 271      -4.099 -25.157 -20.274  0.00  0.00      A1    
ATOM   3538  OG1 THR A 271      -3.611 -23.369 -20.292  0.00  0.00      A1    
ATOM   3539  HG1 THR A 271      -3.164 -22.681 -20.788  0.00  0.00      A1    
ATOM   3540  CG2 THR A 271      -2.472 -24.868 -21.831  0.00  0.00      A1    
ATOM   3541 HG21 THR A 271      -2.668 -25.768 -22.451  0.00  0.00      A1    
ATOM   3542 HG22 THR A 271      -2.096 -24.001 -22.415  0.00  0.00      A1    
ATOM   3543 HG23 THR A 271      -1.743 -25.127 -21.034  0.00  0.00      A1    
ATOM   3544  C   THR A 271      -6.158 -24.118 -21.402  0.00  0.00      A1    
ATOM   3545  O   THR A 271      -6.548 -25.083 -20.696  0.00  0.00      A1    
ATOM   3546  N   GLY A 272      -6.797 -22.913 -21.586  0.00  0.00      A1    
ATOM   3547  HN  GLY A 272      -6.373 -22.289 -22.238  0.00  0.00      A1    
ATOM   3548  CA  GLY A 272      -8.044 -22.594 -20.943  0.00  0.00      A1    
ATOM   3549  HA1 GLY A 272      -8.730 -23.422 -21.053  0.00  0.00      A1    
ATOM   3550  HA2 GLY A 272      -8.484 -21.717 -21.393  0.00  0.00      A1    
ATOM   3551  C   GLY A 272      -7.762 -22.332 -19.501  0.00  0.00      A1    
ATOM   3552  O   GLY A 272      -8.675 -22.305 -18.703  0.00  0.00      A1    
ATOM   3553  N   SER A 273      -6.509 -22.116 -19.160  0.00  0.00      A1    
ATOM   3554  HN  SER A 273      -5.678 -22.052 -19.708  0.00  0.00      A1    
ATOM   3555  CA  SER A 273      -6.291 -21.874 -17.702  0.00  0.00      A1    
ATOM   3556  HA  SER A 273      -6.930 -22.538 -17.139  0.00  0.00      A1    
ATOM   3557  CB  SER A 273      -4.828 -22.184 -17.398  0.00  0.00      A1    
ATOM   3558  HB1 SER A 273      -4.621 -23.206 -17.782  0.00  0.00      A1    
ATOM   3559  HB2 SER A 273      -4.231 -21.616 -18.143  0.00  0.00      A1    
ATOM   3560  OG  SER A 273      -4.388 -21.862 -16.064  0.00  0.00      A1    
ATOM   3561  HG1 SER A 273      -5.065 -22.270 -15.521  0.00  0.00      A1    
ATOM   3562  C   SER A 273      -6.622 -20.436 -17.371  0.00  0.00      A1    
ATOM   3563  O   SER A 273      -6.430 -19.559 -18.256  0.00  0.00      A1    
ATOM   3564  N   ILE A 274      -7.199 -20.158 -16.171  0.00  0.00      A1    
ATOM   3565  HN  ILE A 274      -7.612 -20.879 -15.620  0.00  0.00      A1    
ATOM   3566  CA  ILE A 274      -7.628 -18.825 -15.706  0.00  0.00      A1    
ATOM   3567  HA  ILE A 274      -7.297 -18.072 -16.406  0.00  0.00      A1    
ATOM   3568  CB  ILE A 274      -9.142 -18.692 -15.625  0.00  0.00      A1    
ATOM   3569  HB  ILE A 274      -9.561 -19.300 -14.795  0.00  0.00      A1    
ATOM   3570  CG2 ILE A 274      -9.377 -17.129 -15.417  0.00  0.00      A1    
ATOM   3571 HG21 ILE A 274      -8.714 -16.679 -14.647  0.00  0.00      A1    
ATOM   3572 HG22 ILE A 274      -9.122 -16.581 -16.349  0.00  0.00      A1    
ATOM   3573 HG23 ILE A 274     -10.438 -16.944 -15.145  0.00  0.00      A1    
ATOM   3574  CG1 ILE A 274      -9.803 -19.167 -16.917  0.00  0.00      A1    
ATOM   3575 HG11 ILE A 274      -9.181 -18.822 -17.770  0.00  0.00      A1    
ATOM   3576 HG12 ILE A 274      -9.720 -20.274 -16.969  0.00  0.00      A1    
ATOM   3577  CD  ILE A 274     -11.253 -18.681 -17.088  0.00  0.00      A1    
ATOM   3578  HD1 ILE A 274     -11.759 -19.166 -17.950  0.00  0.00      A1    
ATOM   3579  HD2 ILE A 274     -11.942 -18.999 -16.276  0.00  0.00      A1    
ATOM   3580  HD3 ILE A 274     -11.352 -17.603 -17.336  0.00  0.00      A1    
ATOM   3581  C   ILE A 274      -7.032 -18.465 -14.402  0.00  0.00      A1    
ATOM   3582  O   ILE A 274      -7.321 -19.070 -13.352  0.00  0.00      A1    
ATOM   3583  N   THR A 275      -6.141 -17.480 -14.414  0.00  0.00      A1    
ATOM   3584  HN  THR A 275      -6.092 -17.053 -15.314  0.00  0.00      A1    
ATOM   3585  CA  THR A 275      -5.405 -16.948 -13.271  0.00  0.00      A1    
ATOM   3586  HA  THR A 275      -5.447 -17.668 -12.467  0.00  0.00      A1    
ATOM   3587  CB  THR A 275      -3.903 -16.679 -13.498  0.00  0.00      A1    
ATOM   3588  HB  THR A 275      -3.779 -15.945 -14.322  0.00  0.00      A1    
ATOM   3589  OG1 THR A 275      -3.253 -17.929 -13.856  0.00  0.00      A1    
ATOM   3590  HG1 THR A 275      -3.690 -18.175 -14.674  0.00  0.00      A1    
ATOM   3591  CG2 THR A 275      -3.175 -16.229 -12.201  0.00  0.00      A1    
ATOM   3592 HG21 THR A 275      -3.366 -16.983 -11.407  0.00  0.00      A1    
ATOM   3593 HG22 THR A 275      -2.075 -16.228 -12.363  0.00  0.00      A1    
ATOM   3594 HG23 THR A 275      -3.441 -15.226 -11.805  0.00  0.00      A1    
ATOM   3595  C   THR A 275      -6.172 -15.788 -12.747  0.00  0.00      A1    
ATOM   3596  O   THR A 275      -6.600 -14.925 -13.550  0.00  0.00      A1    
ATOM   3597  N   LEU A 276      -6.512 -15.830 -11.434  0.00  0.00      A1    
ATOM   3598  HN  LEU A 276      -6.257 -16.575 -10.824  0.00  0.00      A1    
ATOM   3599  CA  LEU A 276      -7.393 -14.833 -10.783  0.00  0.00      A1    
ATOM   3600  HA  LEU A 276      -7.693 -14.087 -11.504  0.00  0.00      A1    
ATOM   3601  CB  LEU A 276      -8.659 -15.406 -10.027  0.00  0.00      A1    
ATOM   3602  HB1 LEU A 276      -8.375 -16.050  -9.167  0.00  0.00      A1    
ATOM   3603  HB2 LEU A 276      -9.251 -14.564  -9.610  0.00  0.00      A1    
ATOM   3604  CG  LEU A 276      -9.747 -16.169 -10.887  0.00  0.00      A1    
ATOM   3605  HG  LEU A 276     -10.043 -15.617 -11.805  0.00  0.00      A1    
ATOM   3606  CD1 LEU A 276      -9.310 -17.552 -11.276  0.00  0.00      A1    
ATOM   3607 HD11 LEU A 276      -9.151 -18.186 -10.377  0.00  0.00      A1    
ATOM   3608 HD12 LEU A 276     -10.111 -17.971 -11.922  0.00  0.00      A1    
ATOM   3609 HD13 LEU A 276      -8.350 -17.476 -11.831  0.00  0.00      A1    
ATOM   3610  CD2 LEU A 276     -11.061 -16.147 -10.052  0.00  0.00      A1    
ATOM   3611 HD21 LEU A 276     -11.097 -16.797  -9.151  0.00  0.00      A1    
ATOM   3612 HD22 LEU A 276     -11.218 -15.156  -9.575  0.00  0.00      A1    
ATOM   3613 HD23 LEU A 276     -11.913 -16.360 -10.734  0.00  0.00      A1    
ATOM   3614  C   LEU A 276      -6.478 -14.292  -9.643  0.00  0.00      A1    
ATOM   3615  O   LEU A 276      -5.515 -14.941  -9.194  0.00  0.00      A1    
ATOM   3616  N   ARG A 277      -6.528 -13.044  -9.347  0.00  0.00      A1    
ATOM   3617  HN  ARG A 277      -7.231 -12.473  -9.764  0.00  0.00      A1    
ATOM   3618  CA  ARG A 277      -5.646 -12.377  -8.364  0.00  0.00      A1    
ATOM   3619  HA  ARG A 277      -4.801 -13.005  -8.127  0.00  0.00      A1    
ATOM   3620  CB  ARG A 277      -5.247 -10.999  -8.820  0.00  0.00      A1    
ATOM   3621  HB1 ARG A 277      -6.142 -10.343  -8.889  0.00  0.00      A1    
ATOM   3622  HB2 ARG A 277      -4.472 -10.522  -8.183  0.00  0.00      A1    
ATOM   3623  CG  ARG A 277      -4.699 -11.039 -10.294  0.00  0.00      A1    
ATOM   3624  HG1 ARG A 277      -5.455 -11.521 -10.951  0.00  0.00      A1    
ATOM   3625  HG2 ARG A 277      -4.490  -9.975 -10.536  0.00  0.00      A1    
ATOM   3626  CD  ARG A 277      -3.430 -11.829 -10.502  0.00  0.00      A1    
ATOM   3627  HD1 ARG A 277      -2.634 -11.220 -10.024  0.00  0.00      A1    
ATOM   3628  HD2 ARG A 277      -3.485 -12.852 -10.072  0.00  0.00      A1    
ATOM   3629  NE  ARG A 277      -3.230 -11.858 -11.965  0.00  0.00      A1    
ATOM   3630  HE  ARG A 277      -3.701 -11.132 -12.466  0.00  0.00      A1    
ATOM   3631  CZ  ARG A 277      -2.271 -12.443 -12.602  0.00  0.00      A1    
ATOM   3632  NH1 ARG A 277      -2.191 -12.127 -13.905  0.00  0.00      A1    
ATOM   3633 HH11 ARG A 277      -2.770 -11.408 -14.290  0.00  0.00      A1    
ATOM   3634 HH12 ARG A 277      -1.372 -12.465 -14.368  0.00  0.00      A1    
ATOM   3635  NH2 ARG A 277      -1.501 -13.349 -11.996  0.00  0.00      A1    
ATOM   3636 HH21 ARG A 277      -1.629 -13.461 -11.010  0.00  0.00      A1    
ATOM   3637 HH22 ARG A 277      -0.574 -13.322 -12.371  0.00  0.00      A1    
ATOM   3638  C   ARG A 277      -6.603 -12.245  -7.155  0.00  0.00      A1    
ATOM   3639  O   ARG A 277      -7.637 -11.532  -7.178  0.00  0.00      A1    
ATOM   3640  N   ALA A 278      -6.093 -12.794  -6.124  0.00  0.00      A1    
ATOM   3641  HN  ALA A 278      -5.354 -13.460  -6.198  0.00  0.00      A1    
ATOM   3642  CA  ALA A 278      -6.454 -12.517  -4.770  0.00  0.00      A1    
ATOM   3643  HA  ALA A 278      -7.498 -12.239  -4.775  0.00  0.00      A1    
ATOM   3644  CB  ALA A 278      -6.377 -13.766  -3.919  0.00  0.00      A1    
ATOM   3645  HB1 ALA A 278      -5.295 -13.987  -3.802  0.00  0.00      A1    
ATOM   3646  HB2 ALA A 278      -6.751 -13.693  -2.875  0.00  0.00      A1    
ATOM   3647  HB3 ALA A 278      -6.887 -14.659  -4.340  0.00  0.00      A1    
ATOM   3648  C   ALA A 278      -5.664 -11.422  -4.099  0.00  0.00      A1    
ATOM   3649  O   ALA A 278      -4.455 -11.434  -4.041  0.00  0.00      A1    
ATOM   3650  N   ILE A 279      -6.358 -10.398  -3.523  0.00  0.00      A1    
ATOM   3651  HN  ILE A 279      -7.348 -10.282  -3.545  0.00  0.00      A1    
ATOM   3652  CA  ILE A 279      -5.712  -9.255  -2.909  0.00  0.00      A1    
ATOM   3653  HA  ILE A 279      -4.668  -9.202  -3.181  0.00  0.00      A1    
ATOM   3654  CB  ILE A 279      -6.359  -7.911  -3.404  0.00  0.00      A1    
ATOM   3655  HB  ILE A 279      -6.300  -7.855  -4.512  0.00  0.00      A1    
ATOM   3656  CG2 ILE A 279      -7.774  -7.694  -2.983  0.00  0.00      A1    
ATOM   3657 HG21 ILE A 279      -8.311  -8.601  -3.334  0.00  0.00      A1    
ATOM   3658 HG22 ILE A 279      -7.909  -7.553  -1.889  0.00  0.00      A1    
ATOM   3659 HG23 ILE A 279      -8.127  -6.746  -3.442  0.00  0.00      A1    
ATOM   3660  CG1 ILE A 279      -5.543  -6.598  -3.062  0.00  0.00      A1    
ATOM   3661 HG11 ILE A 279      -6.067  -5.635  -3.246  0.00  0.00      A1    
ATOM   3662 HG12 ILE A 279      -5.498  -6.589  -1.952  0.00  0.00      A1    
ATOM   3663  CD  ILE A 279      -4.112  -6.731  -3.618  0.00  0.00      A1    
ATOM   3664  HD1 ILE A 279      -3.607  -5.771  -3.854  0.00  0.00      A1    
ATOM   3665  HD2 ILE A 279      -3.438  -7.364  -3.001  0.00  0.00      A1    
ATOM   3666  HD3 ILE A 279      -4.427  -7.176  -4.586  0.00  0.00      A1    
ATOM   3667  C   ILE A 279      -5.760  -9.393  -1.451  0.00  0.00      A1    
ATOM   3668  O   ILE A 279      -6.803  -9.678  -0.815  0.00  0.00      A1    
ATOM   3669  N   PHE A 280      -4.575  -9.125  -0.882  0.00  0.00      A1    
ATOM   3670  HN  PHE A 280      -3.715  -8.915  -1.341  0.00  0.00      A1    
ATOM   3671  CA  PHE A 280      -4.287  -9.365   0.555  0.00  0.00      A1    
ATOM   3672  HA  PHE A 280      -5.171  -9.603   1.128  0.00  0.00      A1    
ATOM   3673  CB  PHE A 280      -3.356 -10.530   0.797  0.00  0.00      A1    
ATOM   3674  HB1 PHE A 280      -2.562 -10.459   0.024  0.00  0.00      A1    
ATOM   3675  HB2 PHE A 280      -3.012 -10.409   1.847  0.00  0.00      A1    
ATOM   3676  CG  PHE A 280      -4.095 -11.809   0.587  0.00  0.00      A1    
ATOM   3677  CD1 PHE A 280      -4.312 -12.404  -0.675  0.00  0.00      A1    
ATOM   3678  HD1 PHE A 280      -3.965 -11.890  -1.560  0.00  0.00      A1    
ATOM   3679  CE1 PHE A 280      -4.752 -13.712  -0.865  0.00  0.00      A1    
ATOM   3680  HE1 PHE A 280      -4.644 -14.201  -1.822  0.00  0.00      A1    
ATOM   3681  CZ  PHE A 280      -5.196 -14.376   0.328  0.00  0.00      A1    
ATOM   3682  HZ  PHE A 280      -5.630 -15.362   0.240  0.00  0.00      A1    
ATOM   3683  CD2 PHE A 280      -4.558 -12.480   1.710  0.00  0.00      A1    
ATOM   3684  HD2 PHE A 280      -4.327 -11.978   2.638  0.00  0.00      A1    
ATOM   3685  CE2 PHE A 280      -5.104 -13.797   1.600  0.00  0.00      A1    
ATOM   3686  HE2 PHE A 280      -5.340 -14.279   2.537  0.00  0.00      A1    
ATOM   3687  C   PHE A 280      -3.665  -8.137   1.207  0.00  0.00      A1    
ATOM   3688  O   PHE A 280      -2.596  -7.654   0.745  0.00  0.00      A1    
ATOM   3689  N   PRO A 281      -4.211  -7.571   2.329  0.00  0.00      A1    
ATOM   3690  CD  PRO A 281      -5.631  -7.758   2.705  0.00  0.00      A1    
ATOM   3691  HD1 PRO A 281      -5.872  -8.698   3.247  0.00  0.00      A1    
ATOM   3692  HD2 PRO A 281      -6.240  -7.654   1.781  0.00  0.00      A1    
ATOM   3693  CA  PRO A 281      -3.404  -6.653   3.176  0.00  0.00      A1    
ATOM   3694  HA  PRO A 281      -3.143  -5.844   2.510  0.00  0.00      A1    
ATOM   3695  CB  PRO A 281      -4.422  -6.285   4.313  0.00  0.00      A1    
ATOM   3696  HB1 PRO A 281      -4.433  -5.202   4.564  0.00  0.00      A1    
ATOM   3697  HB2 PRO A 281      -4.313  -7.025   5.133  0.00  0.00      A1    
ATOM   3698  CG  PRO A 281      -5.810  -6.578   3.666  0.00  0.00      A1    
ATOM   3699  HG1 PRO A 281      -6.108  -5.751   2.987  0.00  0.00      A1    
ATOM   3700  HG2 PRO A 281      -6.684  -6.775   4.324  0.00  0.00      A1    
ATOM   3701  C   PRO A 281      -2.102  -7.193   3.710  0.00  0.00      A1    
ATOM   3702  O   PRO A 281      -2.151  -8.406   4.027  0.00  0.00      A1    
ATOM   3703  N   ASN A 282      -1.024  -6.388   3.861  0.00  0.00      A1    
ATOM   3704  HN  ASN A 282      -1.109  -5.413   3.673  0.00  0.00      A1    
ATOM   3705  CA  ASN A 282       0.250  -6.876   4.240  0.00  0.00      A1    
ATOM   3706  HA  ASN A 282       0.153  -7.758   4.856  0.00  0.00      A1    
ATOM   3707  CB  ASN A 282       1.052  -7.193   2.968  0.00  0.00      A1    
ATOM   3708  HB1 ASN A 282       0.511  -8.054   2.520  0.00  0.00      A1    
ATOM   3709  HB2 ASN A 282       1.079  -6.272   2.347  0.00  0.00      A1    
ATOM   3710  CG  ASN A 282       2.496  -7.740   3.128  0.00  0.00      A1    
ATOM   3711  OD1 ASN A 282       2.714  -8.396   4.116  0.00  0.00      A1    
ATOM   3712  ND2 ASN A 282       3.374  -7.388   2.131  0.00  0.00      A1    
ATOM   3713 HD21 ASN A 282       4.201  -7.939   2.027  0.00  0.00      A1    
ATOM   3714 HD22 ASN A 282       3.123  -6.737   1.414  0.00  0.00      A1    
ATOM   3715  C   ASN A 282       0.993  -5.866   5.243  0.00  0.00      A1    
ATOM   3716  O   ASN A 282       2.008  -5.264   5.017  0.00  0.00      A1    
ATOM   3717  N   PRO A 283       0.478  -5.702   6.452  0.00  0.00      A1    
ATOM   3718  CD  PRO A 283      -0.527  -6.527   6.991  0.00  0.00      A1    
ATOM   3719  HD1 PRO A 283      -0.287  -7.611   7.037  0.00  0.00      A1    
ATOM   3720  HD2 PRO A 283      -1.495  -6.407   6.459  0.00  0.00      A1    
ATOM   3721  CA  PRO A 283       0.648  -4.400   7.149  0.00  0.00      A1    
ATOM   3722  HA  PRO A 283       0.479  -3.552   6.502  0.00  0.00      A1    
ATOM   3723  CB  PRO A 283      -0.450  -4.404   8.239  0.00  0.00      A1    
ATOM   3724  HB1 PRO A 283      -1.360  -4.001   7.747  0.00  0.00      A1    
ATOM   3725  HB2 PRO A 283      -0.333  -3.777   9.149  0.00  0.00      A1    
ATOM   3726  CG  PRO A 283      -0.673  -5.919   8.442  0.00  0.00      A1    
ATOM   3727  HG1 PRO A 283      -1.648  -6.241   8.866  0.00  0.00      A1    
ATOM   3728  HG2 PRO A 283       0.041  -6.401   9.144  0.00  0.00      A1    
ATOM   3729  C   PRO A 283       2.024  -4.199   7.707  0.00  0.00      A1    
ATOM   3730  O   PRO A 283       2.345  -3.018   7.814  0.00  0.00      A1    
ATOM   3731  N   ASP A 284       2.804  -5.249   8.024  0.00  0.00      A1    
ATOM   3732  HN  ASP A 284       2.461  -6.185   8.009  0.00  0.00      A1    
ATOM   3733  CA  ASP A 284       4.115  -5.071   8.455  0.00  0.00      A1    
ATOM   3734  HA  ASP A 284       4.226  -4.060   8.817  0.00  0.00      A1    
ATOM   3735  CB  ASP A 284       4.425  -5.929   9.767  0.00  0.00      A1    
ATOM   3736  HB1 ASP A 284       5.411  -5.651  10.197  0.00  0.00      A1    
ATOM   3737  HB2 ASP A 284       3.744  -5.725  10.620  0.00  0.00      A1    
ATOM   3738  CG  ASP A 284       4.502  -7.380   9.441  0.00  0.00      A1    
ATOM   3739  OD1 ASP A 284       4.050  -7.909   8.409  0.00  0.00      A1    
ATOM   3740  OD2 ASP A 284       4.835  -8.186  10.405  0.00  0.00      A1    
ATOM   3741  C   ASP A 284       5.139  -5.362   7.350  0.00  0.00      A1    
ATOM   3742  O   ASP A 284       6.342  -5.147   7.391  0.00  0.00      A1    
ATOM   3743  N   HSD A 285       4.584  -5.913   6.229  0.00  0.00      A1    
ATOM   3744  HN  HSD A 285       3.591  -5.969   6.156  0.00  0.00      A1    
ATOM   3745  CA  HSD A 285       5.322  -6.069   5.024  0.00  0.00      A1    
ATOM   3746  HA  HSD A 285       4.603  -6.262   4.242  0.00  0.00      A1    
ATOM   3747  CB  HSD A 285       6.127  -4.843   4.478  0.00  0.00      A1    
ATOM   3748  HB1 HSD A 285       6.976  -4.639   5.164  0.00  0.00      A1    
ATOM   3749  HB2 HSD A 285       6.537  -4.970   3.453  0.00  0.00      A1    
ATOM   3750  ND1 HSD A 285       4.085  -3.389   3.866  0.00  0.00      A1    
ATOM   3751  HD1 HSD A 285       3.434  -4.115   3.645  0.00  0.00      A1    
ATOM   3752  CG  HSD A 285       5.401  -3.493   4.299  0.00  0.00      A1    
ATOM   3753  CE1 HSD A 285       3.759  -2.081   3.898  0.00  0.00      A1    
ATOM   3754  HE1 HSD A 285       2.877  -1.570   3.513  0.00  0.00      A1    
ATOM   3755  NE2 HSD A 285       4.786  -1.318   4.214  0.00  0.00      A1    
ATOM   3756  CD2 HSD A 285       5.802  -2.191   4.488  0.00  0.00      A1    
ATOM   3757  HD2 HSD A 285       6.749  -1.943   4.951  0.00  0.00      A1    
ATOM   3758  C   HSD A 285       6.195  -7.290   5.116  0.00  0.00      A1    
ATOM   3759  O   HSD A 285       7.160  -7.446   4.364  0.00  0.00      A1    
ATOM   3760  N   THR A 286       5.799  -8.228   5.995  0.00  0.00      A1    
ATOM   3761  HN  THR A 286       5.113  -8.103   6.708  0.00  0.00      A1    
ATOM   3762  CA  THR A 286       6.588  -9.515   6.092  0.00  0.00      A1    
ATOM   3763  HA  THR A 286       7.613  -9.343   5.798  0.00  0.00      A1    
ATOM   3764  CB  THR A 286       6.664 -10.079   7.480  0.00  0.00      A1    
ATOM   3765  HB  THR A 286       7.118 -11.091   7.532  0.00  0.00      A1    
ATOM   3766  OG1 THR A 286       5.408 -10.150   8.102  0.00  0.00      A1    
ATOM   3767  HG1 THR A 286       5.097  -9.326   8.485  0.00  0.00      A1    
ATOM   3768  CG2 THR A 286       7.683  -9.269   8.266  0.00  0.00      A1    
ATOM   3769 HG21 THR A 286       8.734  -9.381   7.925  0.00  0.00      A1    
ATOM   3770 HG22 THR A 286       7.379  -8.201   8.254  0.00  0.00      A1    
ATOM   3771 HG23 THR A 286       7.626  -9.495   9.353  0.00  0.00      A1    
ATOM   3772  C   THR A 286       6.278 -10.547   5.054  0.00  0.00      A1    
ATOM   3773  O   THR A 286       6.982 -11.599   4.864  0.00  0.00      A1    
ATOM   3774  N   LEU A 287       5.147 -10.422   4.304  0.00  0.00      A1    
ATOM   3775  HN  LEU A 287       4.480  -9.714   4.520  0.00  0.00      A1    
ATOM   3776  CA  LEU A 287       4.927 -11.283   3.126  0.00  0.00      A1    
ATOM   3777  HA  LEU A 287       5.406 -12.202   3.431  0.00  0.00      A1    
ATOM   3778  CB  LEU A 287       3.435 -11.522   2.759  0.00  0.00      A1    
ATOM   3779  HB1 LEU A 287       2.870 -11.706   3.698  0.00  0.00      A1    
ATOM   3780  HB2 LEU A 287       2.926 -10.649   2.296  0.00  0.00      A1    
ATOM   3781  CG  LEU A 287       3.198 -12.763   1.888  0.00  0.00      A1    
ATOM   3782  HG  LEU A 287       3.572 -12.494   0.876  0.00  0.00      A1    
ATOM   3783  CD1 LEU A 287       4.007 -13.939   2.368  0.00  0.00      A1    
ATOM   3784 HD11 LEU A 287       5.056 -13.946   2.002  0.00  0.00      A1    
ATOM   3785 HD12 LEU A 287       3.908 -14.080   3.466  0.00  0.00      A1    
ATOM   3786 HD13 LEU A 287       3.510 -14.879   2.046  0.00  0.00      A1    
ATOM   3787  CD2 LEU A 287       1.674 -13.007   1.860  0.00  0.00      A1    
ATOM   3788 HD21 LEU A 287       1.444 -14.000   1.417  0.00  0.00      A1    
ATOM   3789 HD22 LEU A 287       1.419 -13.022   2.941  0.00  0.00      A1    
ATOM   3790 HD23 LEU A 287       1.141 -12.151   1.394  0.00  0.00      A1    
ATOM   3791  C   LEU A 287       5.575 -10.601   1.940  0.00  0.00      A1    
ATOM   3792  O   LEU A 287       5.240  -9.540   1.460  0.00  0.00      A1    
ATOM   3793  N   LEU A 288       6.674 -11.251   1.510  0.00  0.00      A1    
ATOM   3794  HN  LEU A 288       7.045 -12.109   1.855  0.00  0.00      A1    
ATOM   3795  CA  LEU A 288       7.472 -10.615   0.417  0.00  0.00      A1    
ATOM   3796  HA  LEU A 288       7.451  -9.536   0.463  0.00  0.00      A1    
ATOM   3797  CB  LEU A 288       8.950 -10.965   0.464  0.00  0.00      A1    
ATOM   3798  HB1 LEU A 288       8.976 -12.057   0.258  0.00  0.00      A1    
ATOM   3799  HB2 LEU A 288       9.556 -10.442  -0.305  0.00  0.00      A1    
ATOM   3800  CG  LEU A 288       9.591 -10.817   1.839  0.00  0.00      A1    
ATOM   3801  HG  LEU A 288       9.097 -11.473   2.587  0.00  0.00      A1    
ATOM   3802  CD1 LEU A 288      11.070 -11.329   1.707  0.00  0.00      A1    
ATOM   3803 HD11 LEU A 288      11.478 -10.717   0.874  0.00  0.00      A1    
ATOM   3804 HD12 LEU A 288      11.707 -11.224   2.611  0.00  0.00      A1    
ATOM   3805 HD13 LEU A 288      11.145 -12.419   1.506  0.00  0.00      A1    
ATOM   3806  CD2 LEU A 288       9.439  -9.343   2.360  0.00  0.00      A1    
ATOM   3807 HD21 LEU A 288       8.387  -9.126   2.644  0.00  0.00      A1    
ATOM   3808 HD22 LEU A 288      10.102  -9.187   3.238  0.00  0.00      A1    
ATOM   3809 HD23 LEU A 288       9.823  -8.588   1.642  0.00  0.00      A1    
ATOM   3810  C   LEU A 288       6.935 -11.001  -0.953  0.00  0.00      A1    
ATOM   3811  O   LEU A 288       6.338 -12.058  -1.038  0.00  0.00      A1    
ATOM   3812  N   PRO A 289       6.969 -10.164  -2.009  0.00  0.00      A1    
ATOM   3813  CD  PRO A 289       7.107  -8.674  -1.931  0.00  0.00      A1    
ATOM   3814  HD1 PRO A 289       8.156  -8.422  -1.662  0.00  0.00      A1    
ATOM   3815  HD2 PRO A 289       6.438  -8.178  -1.196  0.00  0.00      A1    
ATOM   3816  CA  PRO A 289       6.738 -10.560  -3.425  0.00  0.00      A1    
ATOM   3817  HA  PRO A 289       5.724 -10.875  -3.624  0.00  0.00      A1    
ATOM   3818  CB  PRO A 289       7.152  -9.296  -4.195  0.00  0.00      A1    
ATOM   3819  HB1 PRO A 289       6.818  -9.133  -5.242  0.00  0.00      A1    
ATOM   3820  HB2 PRO A 289       8.255  -9.172  -4.154  0.00  0.00      A1    
ATOM   3821  CG  PRO A 289       6.640  -8.233  -3.293  0.00  0.00      A1    
ATOM   3822  HG1 PRO A 289       5.538  -8.265  -3.159  0.00  0.00      A1    
ATOM   3823  HG2 PRO A 289       6.978  -7.203  -3.536  0.00  0.00      A1    
ATOM   3824  C   PRO A 289       7.629 -11.644  -3.875  0.00  0.00      A1    
ATOM   3825  O   PRO A 289       8.730 -11.723  -3.263  0.00  0.00      A1    
ATOM   3826  N   GLY A 290       7.201 -12.482  -4.866  0.00  0.00      A1    
ATOM   3827  HN  GLY A 290       6.350 -12.235  -5.322  0.00  0.00      A1    
ATOM   3828  CA  GLY A 290       7.796 -13.713  -5.270  0.00  0.00      A1    
ATOM   3829  HA1 GLY A 290       8.778 -13.497  -5.665  0.00  0.00      A1    
ATOM   3830  HA2 GLY A 290       7.001 -14.189  -5.825  0.00  0.00      A1    
ATOM   3831  C   GLY A 290       8.024 -14.790  -4.273  0.00  0.00      A1    
ATOM   3832  O   GLY A 290       9.166 -15.280  -4.257  0.00  0.00      A1    
ATOM   3833  N   MET A 291       7.089 -15.092  -3.501  0.00  0.00      A1    
ATOM   3834  HN  MET A 291       6.178 -14.693  -3.424  0.00  0.00      A1    
ATOM   3835  CA  MET A 291       7.193 -16.197  -2.530  0.00  0.00      A1    
ATOM   3836  HA  MET A 291       8.121 -16.732  -2.671  0.00  0.00      A1    
ATOM   3837  CB  MET A 291       7.096 -15.645  -1.112  0.00  0.00      A1    
ATOM   3838  HB1 MET A 291       6.162 -15.045  -1.137  0.00  0.00      A1    
ATOM   3839  HB2 MET A 291       6.855 -16.451  -0.386  0.00  0.00      A1    
ATOM   3840  CG  MET A 291       8.264 -14.777  -0.658  0.00  0.00      A1    
ATOM   3841  HG1 MET A 291       8.306 -13.945  -1.393  0.00  0.00      A1    
ATOM   3842  HG2 MET A 291       7.958 -14.357   0.324  0.00  0.00      A1    
ATOM   3843  SD  MET A 291       9.921 -15.559  -0.581  0.00  0.00      A1    
ATOM   3844  CE  MET A 291       9.361 -16.923   0.464  0.00  0.00      A1    
ATOM   3845  HE1 MET A 291      10.248 -17.565   0.653  0.00  0.00      A1    
ATOM   3846  HE2 MET A 291       9.057 -16.511   1.450  0.00  0.00      A1    
ATOM   3847  HE3 MET A 291       8.525 -17.556   0.098  0.00  0.00      A1    
ATOM   3848  C   MET A 291       6.061 -17.140  -2.836  0.00  0.00      A1    
ATOM   3849  O   MET A 291       4.923 -16.707  -3.169  0.00  0.00      A1    
ATOM   3850  N   PHE A 292       6.325 -18.488  -2.812  0.00  0.00      A1    
ATOM   3851  HN  PHE A 292       7.221 -18.799  -2.503  0.00  0.00      A1    
ATOM   3852  CA  PHE A 292       5.309 -19.485  -2.882  0.00  0.00      A1    
ATOM   3853  HA  PHE A 292       4.656 -19.386  -3.736  0.00  0.00      A1    
ATOM   3854  CB  PHE A 292       5.976 -20.909  -3.000  0.00  0.00      A1    
ATOM   3855  HB1 PHE A 292       6.812 -20.786  -3.722  0.00  0.00      A1    
ATOM   3856  HB2 PHE A 292       6.491 -21.167  -2.050  0.00  0.00      A1    
ATOM   3857  CG  PHE A 292       5.095 -21.955  -3.378  0.00  0.00      A1    
ATOM   3858  CD1 PHE A 292       4.638 -21.938  -4.706  0.00  0.00      A1    
ATOM   3859  HD1 PHE A 292       5.036 -21.153  -5.332  0.00  0.00      A1    
ATOM   3860  CE1 PHE A 292       3.679 -22.882  -5.149  0.00  0.00      A1    
ATOM   3861  HE1 PHE A 292       3.246 -22.805  -6.136  0.00  0.00      A1    
ATOM   3862  CZ  PHE A 292       3.351 -23.955  -4.360  0.00  0.00      A1    
ATOM   3863  HZ  PHE A 292       2.688 -24.688  -4.795  0.00  0.00      A1    
ATOM   3864  CD2 PHE A 292       4.747 -23.057  -2.542  0.00  0.00      A1    
ATOM   3865  HD2 PHE A 292       5.014 -22.999  -1.497  0.00  0.00      A1    
ATOM   3866  CE2 PHE A 292       3.870 -23.991  -3.020  0.00  0.00      A1    
ATOM   3867  HE2 PHE A 292       3.629 -24.848  -2.409  0.00  0.00      A1    
ATOM   3868  C   PHE A 292       4.416 -19.430  -1.652  0.00  0.00      A1    
ATOM   3869  O   PHE A 292       4.827 -19.215  -0.527  0.00  0.00      A1    
ATOM   3870  N   VAL A 293       3.058 -19.650  -1.878  0.00  0.00      A1    
ATOM   3871  HN  VAL A 293       2.716 -19.781  -2.806  0.00  0.00      A1    
ATOM   3872  CA  VAL A 293       2.025 -19.494  -0.800  0.00  0.00      A1    
ATOM   3873  HA  VAL A 293       2.516 -19.873   0.084  0.00  0.00      A1    
ATOM   3874  CB  VAL A 293       1.488 -18.112  -0.499  0.00  0.00      A1    
ATOM   3875  HB  VAL A 293       0.675 -18.028   0.252  0.00  0.00      A1    
ATOM   3876  CG1 VAL A 293       2.586 -17.248   0.130  0.00  0.00      A1    
ATOM   3877 HG11 VAL A 293       3.405 -17.036  -0.589  0.00  0.00      A1    
ATOM   3878 HG12 VAL A 293       2.200 -16.251   0.432  0.00  0.00      A1    
ATOM   3879 HG13 VAL A 293       2.913 -17.671   1.104  0.00  0.00      A1    
ATOM   3880  CG2 VAL A 293       0.973 -17.412  -1.747  0.00  0.00      A1    
ATOM   3881 HG21 VAL A 293       1.695 -17.610  -2.568  0.00  0.00      A1    
ATOM   3882 HG22 VAL A 293       0.008 -17.706  -2.212  0.00  0.00      A1    
ATOM   3883 HG23 VAL A 293       1.044 -16.320  -1.557  0.00  0.00      A1    
ATOM   3884  C   VAL A 293       0.889 -20.425  -0.995  0.00  0.00      A1    
ATOM   3885  O   VAL A 293       0.643 -20.929  -2.078  0.00  0.00      A1    
ATOM   3886  N   ARG A 294       0.060 -20.713   0.075  0.00  0.00      A1    
ATOM   3887  HN  ARG A 294       0.312 -20.377   0.980  0.00  0.00      A1    
ATOM   3888  CA  ARG A 294      -1.074 -21.621  -0.000  0.00  0.00      A1    
ATOM   3889  HA  ARG A 294      -1.364 -21.969  -0.981  0.00  0.00      A1    
ATOM   3890  CB  ARG A 294      -0.821 -22.932   0.785  0.00  0.00      A1    
ATOM   3891  HB1 ARG A 294      -1.066 -22.898   1.869  0.00  0.00      A1    
ATOM   3892  HB2 ARG A 294      -1.521 -23.654   0.313  0.00  0.00      A1    
ATOM   3893  CG  ARG A 294       0.589 -23.515   0.630  0.00  0.00      A1    
ATOM   3894  HG1 ARG A 294       0.902 -23.668  -0.425  0.00  0.00      A1    
ATOM   3895  HG2 ARG A 294       1.319 -22.774   1.021  0.00  0.00      A1    
ATOM   3896  CD  ARG A 294       0.790 -24.758   1.497  0.00  0.00      A1    
ATOM   3897  HD1 ARG A 294       0.670 -24.435   2.553  0.00  0.00      A1    
ATOM   3898  HD2 ARG A 294      -0.053 -25.455   1.300  0.00  0.00      A1    
ATOM   3899  NE  ARG A 294       2.182 -25.327   1.262  0.00  0.00      A1    
ATOM   3900  HE  ARG A 294       2.870 -25.223   1.980  0.00  0.00      A1    
ATOM   3901  CZ  ARG A 294       2.506 -26.086   0.279  0.00  0.00      A1    
ATOM   3902  NH1 ARG A 294       1.579 -26.529  -0.622  0.00  0.00      A1    
ATOM   3903 HH11 ARG A 294       0.606 -26.471  -0.399  0.00  0.00      A1    
ATOM   3904 HH12 ARG A 294       1.915 -27.220  -1.262  0.00  0.00      A1    
ATOM   3905  NH2 ARG A 294       3.761 -26.440  -0.015  0.00  0.00      A1    
ATOM   3906 HH21 ARG A 294       4.521 -26.000   0.463  0.00  0.00      A1    
ATOM   3907 HH22 ARG A 294       3.859 -27.165  -0.697  0.00  0.00      A1    
ATOM   3908  C   ARG A 294      -2.319 -20.985   0.493  0.00  0.00      A1    
ATOM   3909  O   ARG A 294      -2.391 -20.507   1.631  0.00  0.00      A1    
ATOM   3910  N   ALA A 295      -3.412 -20.801  -0.342  0.00  0.00      A1    
ATOM   3911  HN  ALA A 295      -3.367 -21.243  -1.234  0.00  0.00      A1    
ATOM   3912  CA  ALA A 295      -4.535 -19.950  -0.079  0.00  0.00      A1    
ATOM   3913  HA  ALA A 295      -4.361 -19.474   0.874  0.00  0.00      A1    
ATOM   3914  CB  ALA A 295      -4.505 -18.671  -0.996  0.00  0.00      A1    
ATOM   3915  HB1 ALA A 295      -4.868 -18.828  -2.034  0.00  0.00      A1    
ATOM   3916  HB2 ALA A 295      -5.207 -17.974  -0.490  0.00  0.00      A1    
ATOM   3917  HB3 ALA A 295      -3.527 -18.143  -1.000  0.00  0.00      A1    
ATOM   3918  C   ALA A 295      -5.921 -20.690  -0.140  0.00  0.00      A1    
ATOM   3919  O   ALA A 295      -6.233 -21.434  -1.055  0.00  0.00      A1    
ATOM   3920  N   ARG A 296      -6.739 -20.651   0.918  0.00  0.00      A1    
ATOM   3921  HN  ARG A 296      -6.546 -20.041   1.682  0.00  0.00      A1    
ATOM   3922  CA  ARG A 296      -7.866 -21.393   1.248  0.00  0.00      A1    
ATOM   3923  HA  ARG A 296      -7.932 -22.294   0.656  0.00  0.00      A1    
ATOM   3924  CB  ARG A 296      -7.852 -21.663   2.756  0.00  0.00      A1    
ATOM   3925  HB1 ARG A 296      -7.596 -20.693   3.233  0.00  0.00      A1    
ATOM   3926  HB2 ARG A 296      -8.766 -22.061   3.246  0.00  0.00      A1    
ATOM   3927  CG  ARG A 296      -6.838 -22.770   3.048  0.00  0.00      A1    
ATOM   3928  HG1 ARG A 296      -7.223 -23.670   2.523  0.00  0.00      A1    
ATOM   3929  HG2 ARG A 296      -5.846 -22.563   2.592  0.00  0.00      A1    
ATOM   3930  CD  ARG A 296      -6.670 -22.949   4.574  0.00  0.00      A1    
ATOM   3931  HD1 ARG A 296      -6.363 -22.028   5.113  0.00  0.00      A1    
ATOM   3932  HD2 ARG A 296      -7.675 -23.198   4.979  0.00  0.00      A1    
ATOM   3933  NE  ARG A 296      -5.657 -24.048   4.859  0.00  0.00      A1    
ATOM   3934  HE  ARG A 296      -4.918 -24.108   4.187  0.00  0.00      A1    
ATOM   3935  CZ  ARG A 296      -5.942 -25.255   5.384  0.00  0.00      A1    
ATOM   3936  NH1 ARG A 296      -7.038 -25.402   6.080  0.00  0.00      A1    
ATOM   3937 HH11 ARG A 296      -7.467 -24.610   6.514  0.00  0.00      A1    
ATOM   3938 HH12 ARG A 296      -7.003 -26.125   6.770  0.00  0.00      A1    
ATOM   3939  NH2 ARG A 296      -5.195 -26.310   5.102  0.00  0.00      A1    
ATOM   3940 HH21 ARG A 296      -4.369 -26.161   4.558  0.00  0.00      A1    
ATOM   3941 HH22 ARG A 296      -5.481 -27.219   5.405  0.00  0.00      A1    
ATOM   3942  C   ARG A 296      -9.078 -20.650   0.823  0.00  0.00      A1    
ATOM   3943  O   ARG A 296      -9.295 -19.540   1.315  0.00  0.00      A1    
ATOM   3944  N   LEU A 297      -9.888 -21.350  -0.014  0.00  0.00      A1    
ATOM   3945  HN  LEU A 297      -9.682 -22.226  -0.443  0.00  0.00      A1    
ATOM   3946  CA  LEU A 297     -11.231 -20.964  -0.296  0.00  0.00      A1    
ATOM   3947  HA  LEU A 297     -11.359 -19.938   0.014  0.00  0.00      A1    
ATOM   3948  CB  LEU A 297     -11.529 -20.953  -1.835  0.00  0.00      A1    
ATOM   3949  HB1 LEU A 297     -11.205 -21.961  -2.170  0.00  0.00      A1    
ATOM   3950  HB2 LEU A 297     -12.603 -20.721  -1.999  0.00  0.00      A1    
ATOM   3951  CG  LEU A 297     -10.677 -19.951  -2.623  0.00  0.00      A1    
ATOM   3952  HG  LEU A 297      -9.621 -20.029  -2.287  0.00  0.00      A1    
ATOM   3953  CD1 LEU A 297     -10.595 -20.235  -4.071  0.00  0.00      A1    
ATOM   3954 HD11 LEU A 297     -10.069 -19.499  -4.716  0.00  0.00      A1    
ATOM   3955 HD12 LEU A 297      -9.905 -21.082  -4.271  0.00  0.00      A1    
ATOM   3956 HD13 LEU A 297     -11.617 -20.411  -4.469  0.00  0.00      A1    
ATOM   3957  CD2 LEU A 297     -11.227 -18.492  -2.369  0.00  0.00      A1    
ATOM   3958 HD21 LEU A 297     -12.265 -18.421  -2.760  0.00  0.00      A1    
ATOM   3959 HD22 LEU A 297     -11.377 -18.321  -1.282  0.00  0.00      A1    
ATOM   3960 HD23 LEU A 297     -10.555 -17.730  -2.819  0.00  0.00      A1    
ATOM   3961  C   LEU A 297     -12.189 -21.875   0.479  0.00  0.00      A1    
ATOM   3962  O   LEU A 297     -11.937 -23.037   0.716  0.00  0.00      A1    
ATOM   3963  N   GLU A 298     -13.333 -21.275   0.824  0.00  0.00      A1    
ATOM   3964  HN  GLU A 298     -13.412 -20.342   0.482  0.00  0.00      A1    
ATOM   3965  CA  GLU A 298     -14.329 -21.914   1.687  0.00  0.00      A1    
ATOM   3966  HA  GLU A 298     -13.938 -22.885   1.953  0.00  0.00      A1    
ATOM   3967  CB  GLU A 298     -14.437 -21.253   3.122  0.00  0.00      A1    
ATOM   3968  HB1 GLU A 298     -14.620 -20.164   3.003  0.00  0.00      A1    
ATOM   3969  HB2 GLU A 298     -15.309 -21.553   3.741  0.00  0.00      A1    
ATOM   3970  CG  GLU A 298     -13.078 -21.446   3.860  0.00  0.00      A1    
ATOM   3971  HG1 GLU A 298     -12.979 -22.552   3.879  0.00  0.00      A1    
ATOM   3972  HG2 GLU A 298     -12.242 -21.098   3.217  0.00  0.00      A1    
ATOM   3973  CD  GLU A 298     -13.008 -20.912   5.265  0.00  0.00      A1    
ATOM   3974  OE1 GLU A 298     -12.283 -21.478   6.126  0.00  0.00      A1    
ATOM   3975  OE2 GLU A 298     -13.496 -19.760   5.477  0.00  0.00      A1    
ATOM   3976  C   GLU A 298     -15.708 -22.138   1.125  0.00  0.00      A1    
ATOM   3977  O   GLU A 298     -16.384 -21.312   0.548  0.00  0.00      A1    
ATOM   3978  N   GLU A 299     -16.210 -23.384   1.423  0.00  0.00      A1    
ATOM   3979  HN  GLU A 299     -15.682 -24.081   1.903  0.00  0.00      A1    
ATOM   3980  CA  GLU A 299     -17.564 -23.835   1.039  0.00  0.00      A1    
ATOM   3981  HA  GLU A 299     -18.027 -22.964   0.600  0.00  0.00      A1    
ATOM   3982  CB  GLU A 299     -17.500 -24.951   0.044  0.00  0.00      A1    
ATOM   3983  HB1 GLU A 299     -16.991 -25.783   0.577  0.00  0.00      A1    
ATOM   3984  HB2 GLU A 299     -18.547 -25.288  -0.111  0.00  0.00      A1    
ATOM   3985  CG  GLU A 299     -16.900 -24.603  -1.370  0.00  0.00      A1    
ATOM   3986  HG1 GLU A 299     -17.717 -24.035  -1.866  0.00  0.00      A1    
ATOM   3987  HG2 GLU A 299     -15.962 -24.009  -1.350  0.00  0.00      A1    
ATOM   3988  CD  GLU A 299     -16.690 -25.766  -2.240  0.00  0.00      A1    
ATOM   3989  OE1 GLU A 299     -15.747 -26.541  -1.977  0.00  0.00      A1    
ATOM   3990  OE2 GLU A 299     -17.397 -25.890  -3.261  0.00  0.00      A1    
ATOM   3991  C   GLU A 299     -18.369 -24.160   2.301  0.00  0.00      A1    
ATOM   3992  O   GLU A 299     -18.073 -25.032   3.093  0.00  0.00      A1    
ATOM   3993  N   GLY A 300     -19.357 -23.371   2.563  0.00  0.00      A1    
ATOM   3994  HN  GLY A 300     -19.619 -22.644   1.933  0.00  0.00      A1    
ATOM   3995  CA  GLY A 300     -20.201 -23.531   3.683  0.00  0.00      A1    
ATOM   3996  HA1 GLY A 300     -20.494 -22.533   3.972  0.00  0.00      A1    
ATOM   3997  HA2 GLY A 300     -19.727 -24.093   4.474  0.00  0.00      A1    
ATOM   3998  C   GLY A 300     -21.541 -24.265   3.383  0.00  0.00      A1    
ATOM   3999  O   GLY A 300     -21.744 -25.053   2.490  0.00  0.00      A1    
ATOM   4000  N   LEU A 301     -22.537 -23.904   4.107  0.00  0.00      A1    
ATOM   4001  HN  LEU A 301     -22.403 -23.303   4.892  0.00  0.00      A1    
ATOM   4002  CA  LEU A 301     -23.922 -24.332   4.073  0.00  0.00      A1    
ATOM   4003  HA  LEU A 301     -24.438 -23.856   4.894  0.00  0.00      A1    
ATOM   4004  CB  LEU A 301     -24.704 -23.947   2.736  0.00  0.00      A1    
ATOM   4005  HB1 LEU A 301     -24.269 -24.493   1.872  0.00  0.00      A1    
ATOM   4006  HB2 LEU A 301     -25.753 -24.309   2.805  0.00  0.00      A1    
ATOM   4007  CG  LEU A 301     -24.802 -22.518   2.292  0.00  0.00      A1    
ATOM   4008  HG  LEU A 301     -23.741 -22.275   2.068  0.00  0.00      A1    
ATOM   4009  CD1 LEU A 301     -25.532 -22.399   0.934  0.00  0.00      A1    
ATOM   4010 HD11 LEU A 301     -26.565 -22.794   1.035  0.00  0.00      A1    
ATOM   4011 HD12 LEU A 301     -25.670 -21.325   0.689  0.00  0.00      A1    
ATOM   4012 HD13 LEU A 301     -25.031 -22.911   0.085  0.00  0.00      A1    
ATOM   4013  CD2 LEU A 301     -25.386 -21.536   3.378  0.00  0.00      A1    
ATOM   4014 HD21 LEU A 301     -26.410 -21.909   3.592  0.00  0.00      A1    
ATOM   4015 HD22 LEU A 301     -24.696 -21.537   4.249  0.00  0.00      A1    
ATOM   4016 HD23 LEU A 301     -25.447 -20.571   2.831  0.00  0.00      A1    
ATOM   4017  C   LEU A 301     -24.118 -25.799   4.526  0.00  0.00      A1    
ATOM   4018  O   LEU A 301     -25.160 -26.400   4.291  0.00  0.00      A1    
ATOM   4019  N   ASN A 302     -23.048 -26.310   5.162  0.00  0.00      A1    
ATOM   4020  HN  ASN A 302     -22.312 -25.730   5.501  0.00  0.00      A1    
ATOM   4021  CA  ASN A 302     -23.029 -27.627   5.666  0.00  0.00      A1    
ATOM   4022  HA  ASN A 302     -23.592 -28.256   4.992  0.00  0.00      A1    
ATOM   4023  CB  ASN A 302     -21.597 -28.170   5.805  0.00  0.00      A1    
ATOM   4024  HB1 ASN A 302     -21.067 -27.402   6.408  0.00  0.00      A1    
ATOM   4025  HB2 ASN A 302     -21.453 -29.148   6.312  0.00  0.00      A1    
ATOM   4026  CG  ASN A 302     -20.941 -28.323   4.476  0.00  0.00      A1    
ATOM   4027  OD1 ASN A 302     -21.266 -29.252   3.727  0.00  0.00      A1    
ATOM   4028  ND2 ASN A 302     -19.996 -27.448   4.166  0.00  0.00      A1    
ATOM   4029 HD21 ASN A 302     -19.676 -27.450   3.219  0.00  0.00      A1    
ATOM   4030 HD22 ASN A 302     -19.943 -26.595   4.685  0.00  0.00      A1    
ATOM   4031  C   ASN A 302     -23.873 -27.837   6.990  0.00  0.00      A1    
ATOM   4032  O   ASN A 302     -24.166 -26.841   7.665  0.00  0.00      A1    
ATOM   4033  N   PRO A 303     -24.330 -29.069   7.274  0.00  0.00      A1    
ATOM   4034  CD  PRO A 303     -24.490 -30.157   6.335  0.00  0.00      A1    
ATOM   4035  HD1 PRO A 303     -23.501 -30.579   6.058  0.00  0.00      A1    
ATOM   4036  HD2 PRO A 303     -25.065 -29.921   5.414  0.00  0.00      A1    
ATOM   4037  CA  PRO A 303     -24.476 -29.621   8.647  0.00  0.00      A1    
ATOM   4038  HA  PRO A 303     -25.456 -29.317   8.983  0.00  0.00      A1    
ATOM   4039  CB  PRO A 303     -24.492 -31.087   8.553  0.00  0.00      A1    
ATOM   4040  HB1 PRO A 303     -25.096 -31.544   9.366  0.00  0.00      A1    
ATOM   4041  HB2 PRO A 303     -23.428 -31.387   8.435  0.00  0.00      A1    
ATOM   4042  CG  PRO A 303     -25.144 -31.316   7.210  0.00  0.00      A1    
ATOM   4043  HG1 PRO A 303     -26.251 -31.224   7.182  0.00  0.00      A1    
ATOM   4044  HG2 PRO A 303     -24.825 -32.281   6.761  0.00  0.00      A1    
ATOM   4045  C   PRO A 303     -23.493 -29.173   9.696  0.00  0.00      A1    
ATOM   4046  O   PRO A 303     -22.288 -29.111   9.496  0.00  0.00      A1    
ATOM   4047  N   ASN A 304     -24.080 -28.884  10.873  0.00  0.00      A1    
ATOM   4048  HN  ASN A 304     -25.064 -28.943  11.025  0.00  0.00      A1    
ATOM   4049  CA  ASN A 304     -23.225 -28.608  12.102  0.00  0.00      A1    
ATOM   4050  HA  ASN A 304     -22.561 -27.821  11.777  0.00  0.00      A1    
ATOM   4051  CB  ASN A 304     -24.185 -28.100  13.228  0.00  0.00      A1    
ATOM   4052  HB1 ASN A 304     -25.082 -28.755  13.239  0.00  0.00      A1    
ATOM   4053  HB2 ASN A 304     -23.725 -28.172  14.237  0.00  0.00      A1    
ATOM   4054  CG  ASN A 304     -24.743 -26.713  12.863  0.00  0.00      A1    
ATOM   4055  OD1 ASN A 304     -24.503 -26.124  11.842  0.00  0.00      A1    
ATOM   4056  ND2 ASN A 304     -25.658 -26.246  13.743  0.00  0.00      A1    
ATOM   4057 HD21 ASN A 304     -25.905 -25.292  13.574  0.00  0.00      A1    
ATOM   4058 HD22 ASN A 304     -26.155 -26.923  14.286  0.00  0.00      A1    
ATOM   4059  C   ASN A 304     -22.159 -29.615  12.582  0.00  0.00      A1    
ATOM   4060  O   ASN A 304     -22.398 -30.875  12.604  0.00  0.00      A1    
ATOM   4061  N   ALA A 305     -21.002 -29.076  13.075  0.00  0.00      A1    
ATOM   4062  HN  ALA A 305     -21.051 -28.084  13.159  0.00  0.00      A1    
ATOM   4063  CA  ALA A 305     -19.834 -29.800  13.693  0.00  0.00      A1    
ATOM   4064  HA  ALA A 305     -20.159 -30.825  13.589  0.00  0.00      A1    
ATOM   4065  CB  ALA A 305     -18.487 -29.467  12.939  0.00  0.00      A1    
ATOM   4066  HB1 ALA A 305     -18.249 -28.411  13.189  0.00  0.00      A1    
ATOM   4067  HB2 ALA A 305     -17.649 -30.108  13.286  0.00  0.00      A1    
ATOM   4068  HB3 ALA A 305     -18.582 -29.687  11.854  0.00  0.00      A1    
ATOM   4069  C   ALA A 305     -19.685 -29.490  15.147  0.00  0.00      A1    
ATOM   4070  O   ALA A 305     -19.722 -28.355  15.497  0.00  0.00      A1    
ATOM   4071  N   ILE A 306     -19.353 -30.441  16.001  0.00  0.00      A1    
ATOM   4072  HN  ILE A 306     -19.533 -31.415  15.889  0.00  0.00      A1    
ATOM   4073  CA  ILE A 306     -18.519 -30.231  17.202  0.00  0.00      A1    
ATOM   4074  HA  ILE A 306     -18.940 -29.401  17.750  0.00  0.00      A1    
ATOM   4075  CB  ILE A 306     -18.692 -31.444  18.176  0.00  0.00      A1    
ATOM   4076  HB  ILE A 306     -18.573 -32.444  17.706  0.00  0.00      A1    
ATOM   4077  CG2 ILE A 306     -17.666 -31.273  19.319  0.00  0.00      A1    
ATOM   4078 HG21 ILE A 306     -17.860 -31.920  20.201  0.00  0.00      A1    
ATOM   4079 HG22 ILE A 306     -16.655 -31.642  19.043  0.00  0.00      A1    
ATOM   4080 HG23 ILE A 306     -17.613 -30.228  19.693  0.00  0.00      A1    
ATOM   4081  CG1 ILE A 306     -20.188 -31.375  18.727  0.00  0.00      A1    
ATOM   4082 HG11 ILE A 306     -20.980 -31.385  17.947  0.00  0.00      A1    
ATOM   4083 HG12 ILE A 306     -20.225 -32.312  19.322  0.00  0.00      A1    
ATOM   4084  CD  ILE A 306     -20.353 -30.194  19.658  0.00  0.00      A1    
ATOM   4085  HD1 ILE A 306     -21.269 -30.460  20.227  0.00  0.00      A1    
ATOM   4086  HD2 ILE A 306     -19.596 -30.035  20.456  0.00  0.00      A1    
ATOM   4087  HD3 ILE A 306     -20.663 -29.309  19.063  0.00  0.00      A1    
ATOM   4088  C   ILE A 306     -17.125 -30.087  16.925  0.00  0.00      A1    
ATOM   4089  O   ILE A 306     -16.436 -30.980  16.525  0.00  0.00      A1    
ATOM   4090  N   LEU A 307     -16.643 -28.919  17.266  0.00  0.00      A1    
ATOM   4091  HN  LEU A 307     -17.289 -28.216  17.553  0.00  0.00      A1    
ATOM   4092  CA  LEU A 307     -15.310 -28.440  17.004  0.00  0.00      A1    
ATOM   4093  HA  LEU A 307     -14.712 -29.193  16.513  0.00  0.00      A1    
ATOM   4094  CB  LEU A 307     -15.324 -27.157  16.194  0.00  0.00      A1    
ATOM   4095  HB1 LEU A 307     -15.831 -26.370  16.792  0.00  0.00      A1    
ATOM   4096  HB2 LEU A 307     -14.318 -26.715  16.035  0.00  0.00      A1    
ATOM   4097  CG  LEU A 307     -15.965 -27.349  14.803  0.00  0.00      A1    
ATOM   4098  HG  LEU A 307     -17.005 -27.718  14.929  0.00  0.00      A1    
ATOM   4099  CD1 LEU A 307     -16.219 -26.126  13.978  0.00  0.00      A1    
ATOM   4100 HD11 LEU A 307     -16.591 -26.482  12.993  0.00  0.00      A1    
ATOM   4101 HD12 LEU A 307     -17.030 -25.449  14.323  0.00  0.00      A1    
ATOM   4102 HD13 LEU A 307     -15.278 -25.582  13.748  0.00  0.00      A1    
ATOM   4103  CD2 LEU A 307     -15.206 -28.399  13.897  0.00  0.00      A1    
ATOM   4104 HD21 LEU A 307     -14.254 -27.851  13.726  0.00  0.00      A1    
ATOM   4105 HD22 LEU A 307     -15.079 -29.348  14.461  0.00  0.00      A1    
ATOM   4106 HD23 LEU A 307     -15.901 -28.545  13.044  0.00  0.00      A1    
ATOM   4107  C   LEU A 307     -14.514 -28.092  18.279  0.00  0.00      A1    
ATOM   4108  O   LEU A 307     -15.021 -27.555  19.258  0.00  0.00      A1    
ATOM   4109  N   VAL A 308     -13.230 -28.508  18.268  0.00  0.00      A1    
ATOM   4110  HN  VAL A 308     -12.897 -29.004  17.470  0.00  0.00      A1    
ATOM   4111  CA  VAL A 308     -12.396 -28.409  19.518  0.00  0.00      A1    
ATOM   4112  HA  VAL A 308     -13.007 -27.985  20.302  0.00  0.00      A1    
ATOM   4113  CB  VAL A 308     -11.907 -29.788  19.986  0.00  0.00      A1    
ATOM   4114  HB  VAL A 308     -11.368 -30.292  19.155  0.00  0.00      A1    
ATOM   4115  CG1 VAL A 308     -11.059 -29.658  21.201  0.00  0.00      A1    
ATOM   4116 HG11 VAL A 308     -11.526 -28.974  21.941  0.00  0.00      A1    
ATOM   4117 HG12 VAL A 308     -10.951 -30.566  21.831  0.00  0.00      A1    
ATOM   4118 HG13 VAL A 308     -10.018 -29.311  21.029  0.00  0.00      A1    
ATOM   4119  CG2 VAL A 308     -13.168 -30.592  20.451  0.00  0.00      A1    
ATOM   4120 HG21 VAL A 308     -12.915 -31.611  20.814  0.00  0.00      A1    
ATOM   4121 HG22 VAL A 308     -13.586 -30.157  21.384  0.00  0.00      A1    
ATOM   4122 HG23 VAL A 308     -13.981 -30.550  19.694  0.00  0.00      A1    
ATOM   4123  C   VAL A 308     -11.178 -27.480  19.150  0.00  0.00      A1    
ATOM   4124  O   VAL A 308     -10.491 -27.673  18.077  0.00  0.00      A1    
ATOM   4125  N   PRO A 309     -10.748 -26.403  19.895  0.00  0.00      A1    
ATOM   4126  CD  PRO A 309     -11.635 -25.824  20.924  0.00  0.00      A1    
ATOM   4127  HD1 PRO A 309     -11.934 -26.470  21.777  0.00  0.00      A1    
ATOM   4128  HD2 PRO A 309     -12.561 -25.600  20.354  0.00  0.00      A1    
ATOM   4129  CA  PRO A 309      -9.549 -25.688  19.852  0.00  0.00      A1    
ATOM   4130  HA  PRO A 309      -9.724 -25.036  19.009  0.00  0.00      A1    
ATOM   4131  CB  PRO A 309      -9.393 -24.900  21.071  0.00  0.00      A1    
ATOM   4132  HB1 PRO A 309      -8.645 -24.122  20.808  0.00  0.00      A1    
ATOM   4133  HB2 PRO A 309      -8.938 -25.564  21.836  0.00  0.00      A1    
ATOM   4134  CG  PRO A 309     -10.867 -24.600  21.323  0.00  0.00      A1    
ATOM   4135  HG1 PRO A 309     -11.142 -23.801  20.601  0.00  0.00      A1    
ATOM   4136  HG2 PRO A 309     -11.103 -24.349  22.379  0.00  0.00      A1    
ATOM   4137  C   PRO A 309      -8.297 -26.462  19.590  0.00  0.00      A1    
ATOM   4138  O   PRO A 309      -8.115 -27.534  20.126  0.00  0.00      A1    
ATOM   4139  N   GLN A 310      -7.372 -25.951  18.681  0.00  0.00      A1    
ATOM   4140  HN  GLN A 310      -7.448 -24.972  18.506  0.00  0.00      A1    
ATOM   4141  CA  GLN A 310      -6.150 -26.696  18.190  0.00  0.00      A1    
ATOM   4142  HA  GLN A 310      -6.595 -27.499  17.621  0.00  0.00      A1    
ATOM   4143  CB  GLN A 310      -5.305 -25.934  17.151  0.00  0.00      A1    
ATOM   4144  HB1 GLN A 310      -5.019 -24.975  17.634  0.00  0.00      A1    
ATOM   4145  HB2 GLN A 310      -4.384 -26.506  16.905  0.00  0.00      A1    
ATOM   4146  CG  GLN A 310      -6.100 -25.484  15.956  0.00  0.00      A1    
ATOM   4147  HG1 GLN A 310      -6.670 -26.303  15.468  0.00  0.00      A1    
ATOM   4148  HG2 GLN A 310      -6.839 -24.707  16.246  0.00  0.00      A1    
ATOM   4149  CD  GLN A 310      -5.127 -24.841  14.908  0.00  0.00      A1    
ATOM   4150  OE1 GLN A 310      -4.834 -23.665  15.043  0.00  0.00      A1    
ATOM   4151  NE2 GLN A 310      -4.725 -25.553  13.803  0.00  0.00      A1    
ATOM   4152 HE21 GLN A 310      -5.238 -26.374  13.551  0.00  0.00      A1    
ATOM   4153 HE22 GLN A 310      -4.194 -25.041  13.127  0.00  0.00      A1    
ATOM   4154  C   GLN A 310      -5.249 -27.445  19.151  0.00  0.00      A1    
ATOM   4155  O   GLN A 310      -4.817 -28.546  18.922  0.00  0.00      A1    
ATOM   4156  N   GLN A 311      -4.992 -26.870  20.377  0.00  0.00      A1    
ATOM   4157  HN  GLN A 311      -5.336 -25.962  20.602  0.00  0.00      A1    
ATOM   4158  CA  GLN A 311      -4.050 -27.282  21.276  0.00  0.00      A1    
ATOM   4159  HA  GLN A 311      -3.258 -27.830  20.787  0.00  0.00      A1    
ATOM   4160  CB  GLN A 311      -3.464 -26.067  22.145  0.00  0.00      A1    
ATOM   4161  HB1 GLN A 311      -4.199 -25.380  22.618  0.00  0.00      A1    
ATOM   4162  HB2 GLN A 311      -2.717 -26.393  22.900  0.00  0.00      A1    
ATOM   4163  CG  GLN A 311      -2.581 -25.197  21.239  0.00  0.00      A1    
ATOM   4164  HG1 GLN A 311      -1.780 -25.784  20.742  0.00  0.00      A1    
ATOM   4165  HG2 GLN A 311      -3.062 -24.654  20.397  0.00  0.00      A1    
ATOM   4166  CD  GLN A 311      -1.846 -24.054  22.028  0.00  0.00      A1    
ATOM   4167  OE1 GLN A 311      -2.216 -22.863  22.123  0.00  0.00      A1    
ATOM   4168  NE2 GLN A 311      -0.791 -24.521  22.742  0.00  0.00      A1    
ATOM   4169 HE21 GLN A 311      -0.127 -23.865  23.101  0.00  0.00      A1    
ATOM   4170 HE22 GLN A 311      -0.520 -25.477  22.634  0.00  0.00      A1    
ATOM   4171  C   GLN A 311      -4.697 -28.253  22.313  0.00  0.00      A1    
ATOM   4172  O   GLN A 311      -4.007 -28.794  23.147  0.00  0.00      A1    
ATOM   4173  N   GLY A 312      -6.045 -28.461  22.317  0.00  0.00      A1    
ATOM   4174  HN  GLY A 312      -6.621 -28.083  21.597  0.00  0.00      A1    
ATOM   4175  CA  GLY A 312      -6.757 -29.356  23.256  0.00  0.00      A1    
ATOM   4176  HA1 GLY A 312      -7.821 -29.172  23.277  0.00  0.00      A1    
ATOM   4177  HA2 GLY A 312      -6.348 -29.150  24.234  0.00  0.00      A1    
ATOM   4178  C   GLY A 312      -6.651 -30.865  23.039  0.00  0.00      A1    
ATOM   4179  O   GLY A 312      -6.610 -31.628  23.962  0.00  0.00      A1    
ATOM   4180  N   VAL A 313      -6.652 -31.294  21.724  0.00  0.00      A1    
ATOM   4181  HN  VAL A 313      -6.723 -30.570  21.043  0.00  0.00      A1    
ATOM   4182  CA  VAL A 313      -6.692 -32.694  21.343  0.00  0.00      A1    
ATOM   4183  HA  VAL A 313      -7.249 -33.294  22.047  0.00  0.00      A1    
ATOM   4184  CB  VAL A 313      -7.278 -32.809  19.982  0.00  0.00      A1    
ATOM   4185  HB  VAL A 313      -6.803 -32.194  19.188  0.00  0.00      A1    
ATOM   4186  CG1 VAL A 313      -7.342 -34.208  19.525  0.00  0.00      A1    
ATOM   4187 HG11 VAL A 313      -7.777 -34.188  18.503  0.00  0.00      A1    
ATOM   4188 HG12 VAL A 313      -6.326 -34.657  19.497  0.00  0.00      A1    
ATOM   4189 HG13 VAL A 313      -8.036 -34.906  20.040  0.00  0.00      A1    
ATOM   4190  CG2 VAL A 313      -8.754 -32.253  20.010  0.00  0.00      A1    
ATOM   4191 HG21 VAL A 313      -8.704 -31.157  20.188  0.00  0.00      A1    
ATOM   4192 HG22 VAL A 313      -9.195 -32.362  18.996  0.00  0.00      A1    
ATOM   4193 HG23 VAL A 313      -9.377 -32.786  20.760  0.00  0.00      A1    
ATOM   4194  C   VAL A 313      -5.233 -33.160  21.465  0.00  0.00      A1    
ATOM   4195  O   VAL A 313      -4.341 -32.606  20.875  0.00  0.00      A1    
ATOM   4196  N   THR A 314      -5.022 -34.316  22.116  0.00  0.00      A1    
ATOM   4197  HN  THR A 314      -5.811 -34.800  22.486  0.00  0.00      A1    
ATOM   4198  CA  THR A 314      -3.726 -34.936  22.362  0.00  0.00      A1    
ATOM   4199  HA  THR A 314      -3.043 -34.461  21.673  0.00  0.00      A1    
ATOM   4200  CB  THR A 314      -3.187 -34.650  23.790  0.00  0.00      A1    
ATOM   4201  HB  THR A 314      -3.138 -33.547  23.912  0.00  0.00      A1    
ATOM   4202  OG1 THR A 314      -1.917 -35.264  24.014  0.00  0.00      A1    
ATOM   4203  HG1 THR A 314      -1.329 -34.552  23.751  0.00  0.00      A1    
ATOM   4204  CG2 THR A 314      -4.196 -35.177  24.816  0.00  0.00      A1    
ATOM   4205 HG21 THR A 314      -3.597 -35.202  25.752  0.00  0.00      A1    
ATOM   4206 HG22 THR A 314      -5.003 -34.443  25.027  0.00  0.00      A1    
ATOM   4207 HG23 THR A 314      -4.545 -36.208  24.596  0.00  0.00      A1    
ATOM   4208  C   THR A 314      -3.659 -36.396  21.949  0.00  0.00      A1    
ATOM   4209  O   THR A 314      -4.681 -37.026  21.949  0.00  0.00      A1    
ATOM   4210  N   ARG A 315      -2.420 -36.853  21.476  0.00  0.00      A1    
ATOM   4211  HN  ARG A 315      -1.578 -36.516  21.889  0.00  0.00      A1    
ATOM   4212  CA  ARG A 315      -2.369 -37.908  20.502  0.00  0.00      A1    
ATOM   4213  HA  ARG A 315      -3.074 -38.666  20.813  0.00  0.00      A1    
ATOM   4214  CB  ARG A 315      -2.896 -37.451  19.161  0.00  0.00      A1    
ATOM   4215  HB1 ARG A 315      -2.800 -38.304  18.456  0.00  0.00      A1    
ATOM   4216  HB2 ARG A 315      -3.991 -37.267  19.188  0.00  0.00      A1    
ATOM   4217  CG  ARG A 315      -2.126 -36.221  18.573  0.00  0.00      A1    
ATOM   4218  HG1 ARG A 315      -2.767 -35.933  17.713  0.00  0.00      A1    
ATOM   4219  HG2 ARG A 315      -2.270 -35.309  19.190  0.00  0.00      A1    
ATOM   4220  CD  ARG A 315      -0.762 -36.322  18.038  0.00  0.00      A1    
ATOM   4221  HD1 ARG A 315      -0.408 -35.307  17.760  0.00  0.00      A1    
ATOM   4222  HD2 ARG A 315      -0.021 -36.662  18.794  0.00  0.00      A1    
ATOM   4223  NE  ARG A 315      -0.802 -37.344  16.935  0.00  0.00      A1    
ATOM   4224  HE  ARG A 315      -1.661 -37.544  16.463  0.00  0.00      A1    
ATOM   4225  CZ  ARG A 315       0.234 -37.528  16.112  0.00  0.00      A1    
ATOM   4226  NH1 ARG A 315       1.460 -37.326  16.449  0.00  0.00      A1    
ATOM   4227 HH11 ARG A 315       1.774 -36.739  17.195  0.00  0.00      A1    
ATOM   4228 HH12 ARG A 315       2.172 -37.317  15.747  0.00  0.00      A1    
ATOM   4229  NH2 ARG A 315       0.032 -37.931  14.878  0.00  0.00      A1    
ATOM   4230 HH21 ARG A 315      -0.896 -38.053  14.526  0.00  0.00      A1    
ATOM   4231 HH22 ARG A 315       0.822 -37.899  14.265  0.00  0.00      A1    
ATOM   4232  C   ARG A 315      -0.992 -38.616  20.456  0.00  0.00      A1    
ATOM   4233  O   ARG A 315      -0.107 -38.237  21.235  0.00  0.00      A1    
ATOM   4234  N   THR A 316      -0.794 -39.660  19.551  0.00  0.00      A1    
ATOM   4235  HN  THR A 316      -1.426 -39.964  18.842  0.00  0.00      A1    
ATOM   4236  CA  THR A 316       0.433 -40.370  19.422  0.00  0.00      A1    
ATOM   4237  HA  THR A 316       1.184 -39.643  19.694  0.00  0.00      A1    
ATOM   4238  CB  THR A 316       0.374 -41.478  20.422  0.00  0.00      A1    
ATOM   4239  HB  THR A 316       0.094 -41.094  21.426  0.00  0.00      A1    
ATOM   4240  OG1 THR A 316       1.656 -42.051  20.581  0.00  0.00      A1    
ATOM   4241  HG1 THR A 316       1.641 -42.733  21.256  0.00  0.00      A1    
ATOM   4242  CG2 THR A 316      -0.697 -42.480  19.991  0.00  0.00      A1    
ATOM   4243 HG21 THR A 316      -0.249 -42.905  19.068  0.00  0.00      A1    
ATOM   4244 HG22 THR A 316      -0.734 -43.300  20.739  0.00  0.00      A1    
ATOM   4245 HG23 THR A 316      -1.652 -41.966  19.748  0.00  0.00      A1    
ATOM   4246  C   THR A 316       0.493 -40.781  17.988  0.00  0.00      A1    
ATOM   4247  O   THR A 316      -0.548 -40.987  17.341  0.00  0.00      A1    
ATOM   4248  N   PRO A 317       1.736 -40.882  17.434  0.00  0.00      A1    
ATOM   4249  CD  PRO A 317       3.034 -40.717  18.095  0.00  0.00      A1    
ATOM   4250  HD1 PRO A 317       3.254 -41.699  18.566  0.00  0.00      A1    
ATOM   4251  HD2 PRO A 317       3.221 -39.884  18.805  0.00  0.00      A1    
ATOM   4252  CA  PRO A 317       1.898 -41.376  16.039  0.00  0.00      A1    
ATOM   4253  HA  PRO A 317       1.425 -40.781  15.272  0.00  0.00      A1    
ATOM   4254  CB  PRO A 317       3.424 -41.324  15.822  0.00  0.00      A1    
ATOM   4255  HB1 PRO A 317       3.609 -40.939  14.797  0.00  0.00      A1    
ATOM   4256  HB2 PRO A 317       3.794 -42.371  15.789  0.00  0.00      A1    
ATOM   4257  CG  PRO A 317       3.982 -40.473  16.965  0.00  0.00      A1    
ATOM   4258  HG1 PRO A 317       3.731 -39.409  16.767  0.00  0.00      A1    
ATOM   4259  HG2 PRO A 317       5.042 -40.690  17.216  0.00  0.00      A1    
ATOM   4260  C   PRO A 317       1.317 -42.770  15.899  0.00  0.00      A1    
ATOM   4261  O   PRO A 317       1.618 -43.567  16.761  0.00  0.00      A1    
ATOM   4262  N   ARG A 318       0.459 -43.010  14.891  0.00  0.00      A1    
ATOM   4263  HN  ARG A 318       0.427 -42.348  14.146  0.00  0.00      A1    
ATOM   4264  CA  ARG A 318      -0.255 -44.247  14.588  0.00  0.00      A1    
ATOM   4265  HA  ARG A 318      -0.820 -44.122  13.676  0.00  0.00      A1    
ATOM   4266  CB  ARG A 318       0.743 -45.358  14.365  0.00  0.00      A1    
ATOM   4267  HB1 ARG A 318       1.437 -45.448  15.227  0.00  0.00      A1    
ATOM   4268  HB2 ARG A 318       0.261 -46.358  14.408  0.00  0.00      A1    
ATOM   4269  CG  ARG A 318       1.494 -45.136  12.984  0.00  0.00      A1    
ATOM   4270  HG1 ARG A 318       0.736 -45.053  12.175  0.00  0.00      A1    
ATOM   4271  HG2 ARG A 318       2.031 -44.216  13.300  0.00  0.00      A1    
ATOM   4272  CD  ARG A 318       2.538 -46.198  12.650  0.00  0.00      A1    
ATOM   4273  HD1 ARG A 318       2.980 -46.492  13.625  0.00  0.00      A1    
ATOM   4274  HD2 ARG A 318       2.126 -47.088  12.127  0.00  0.00      A1    
ATOM   4275  NE  ARG A 318       3.619 -45.616  11.855  0.00  0.00      A1    
ATOM   4276  HE  ARG A 318       3.548 -44.620  11.803  0.00  0.00      A1    
ATOM   4277  CZ  ARG A 318       4.724 -46.270  11.558  0.00  0.00      A1    
ATOM   4278  NH1 ARG A 318       4.795 -47.557  11.581  0.00  0.00      A1    
ATOM   4279 HH11 ARG A 318       4.089 -48.098  12.038  0.00  0.00      A1    
ATOM   4280 HH12 ARG A 318       5.586 -48.073  11.254  0.00  0.00      A1    
ATOM   4281  NH2 ARG A 318       5.760 -45.548  11.230  0.00  0.00      A1    
ATOM   4282 HH21 ARG A 318       5.781 -44.560  11.387  0.00  0.00      A1    
ATOM   4283 HH22 ARG A 318       6.590 -46.024  10.940  0.00  0.00      A1    
ATOM   4284  C   ARG A 318      -1.367 -44.581  15.652  0.00  0.00      A1    
ATOM   4285  O   ARG A 318      -1.689 -45.764  15.887  0.00  0.00      A1    
ATOM   4286  N   GLY A 319      -1.884 -43.510  16.313  0.00  0.00      A1    
ATOM   4287  HN  GLY A 319      -1.620 -42.576  16.085  0.00  0.00      A1    
ATOM   4288  CA  GLY A 319      -2.866 -43.627  17.390  0.00  0.00      A1    
ATOM   4289  HA1 GLY A 319      -2.457 -43.112  18.246  0.00  0.00      A1    
ATOM   4290  HA2 GLY A 319      -3.177 -44.650  17.546  0.00  0.00      A1    
ATOM   4291  C   GLY A 319      -4.110 -42.916  17.184  0.00  0.00      A1    
ATOM   4292  O   GLY A 319      -4.172 -41.935  16.412  0.00  0.00      A1    
ATOM   4293  N   ASP A 320      -5.156 -43.288  17.925  0.00  0.00      A1    
ATOM   4294  HN  ASP A 320      -4.934 -43.973  18.614  0.00  0.00      A1    
ATOM   4295  CA  ASP A 320      -6.463 -42.632  17.986  0.00  0.00      A1    
ATOM   4296  HA  ASP A 320      -6.776 -42.363  16.988  0.00  0.00      A1    
ATOM   4297  CB  ASP A 320      -7.454 -43.552  18.621  0.00  0.00      A1    
ATOM   4298  HB1 ASP A 320      -6.957 -44.096  19.452  0.00  0.00      A1    
ATOM   4299  HB2 ASP A 320      -8.455 -43.140  18.869  0.00  0.00      A1    
ATOM   4300  CG  ASP A 320      -7.884 -44.684  17.652  0.00  0.00      A1    
ATOM   4301  OD1 ASP A 320      -8.303 -45.796  18.075  0.00  0.00      A1    
ATOM   4302  OD2 ASP A 320      -7.794 -44.521  16.458  0.00  0.00      A1    
ATOM   4303  C   ASP A 320      -6.445 -41.336  18.766  0.00  0.00      A1    
ATOM   4304  O   ASP A 320      -5.620 -41.138  19.647  0.00  0.00      A1    
ATOM   4305  N   ALA A 321      -7.336 -40.382  18.539  0.00  0.00      A1    
ATOM   4306  HN  ALA A 321      -8.067 -40.513  17.874  0.00  0.00      A1    
ATOM   4307  CA  ALA A 321      -7.277 -39.206  19.346  0.00  0.00      A1    
ATOM   4308  HA  ALA A 321      -6.240 -38.915  19.419  0.00  0.00      A1    
ATOM   4309  CB  ALA A 321      -7.839 -38.042  18.510  0.00  0.00      A1    
ATOM   4310  HB1 ALA A 321      -8.893 -38.178  18.189  0.00  0.00      A1    
ATOM   4311  HB2 ALA A 321      -7.834 -37.102  19.103  0.00  0.00      A1    
ATOM   4312  HB3 ALA A 321      -7.232 -37.971  17.582  0.00  0.00      A1    
ATOM   4313  C   ALA A 321      -7.911 -39.354  20.720  0.00  0.00      A1    
ATOM   4314  O   ALA A 321      -8.828 -40.116  20.979  0.00  0.00      A1    
ATOM   4315  N   THR A 322      -7.381 -38.554  21.626  0.00  0.00      A1    
ATOM   4316  HN  THR A 322      -6.619 -37.999  21.300  0.00  0.00      A1    
ATOM   4317  CA  THR A 322      -7.818 -38.480  23.000  0.00  0.00      A1    
ATOM   4318  HA  THR A 322      -8.734 -39.024  23.175  0.00  0.00      A1    
ATOM   4319  CB  THR A 322      -6.886 -39.120  24.011  0.00  0.00      A1    
ATOM   4320  HB  THR A 322      -7.091 -38.973  25.093  0.00  0.00      A1    
ATOM   4321  OG1 THR A 322      -5.524 -38.794  23.684  0.00  0.00      A1    
ATOM   4322  HG1 THR A 322      -5.498 -37.908  23.316  0.00  0.00      A1    
ATOM   4323  CG2 THR A 322      -6.891 -40.643  23.877  0.00  0.00      A1    
ATOM   4324 HG21 THR A 322      -6.230 -41.077  24.657  0.00  0.00      A1    
ATOM   4325 HG22 THR A 322      -7.873 -41.103  24.117  0.00  0.00      A1    
ATOM   4326 HG23 THR A 322      -6.417 -40.963  22.924  0.00  0.00      A1    
ATOM   4327  C   THR A 322      -7.979 -37.076  23.509  0.00  0.00      A1    
ATOM   4328  O   THR A 322      -7.214 -36.154  23.244  0.00  0.00      A1    
ATOM   4329  N   VAL A 323      -9.120 -36.748  24.075  0.00  0.00      A1    
ATOM   4330  HN  VAL A 323      -9.806 -37.467  24.150  0.00  0.00      A1    
ATOM   4331  CA  VAL A 323      -9.455 -35.493  24.730  0.00  0.00      A1    
ATOM   4332  HA  VAL A 323      -8.564 -34.884  24.776  0.00  0.00      A1    
ATOM   4333  CB  VAL A 323     -10.411 -34.754  23.894  0.00  0.00      A1    
ATOM   4334  HB  VAL A 323     -10.212 -34.874  22.808  0.00  0.00      A1    
ATOM   4335  CG1 VAL A 323     -11.783 -35.280  24.103  0.00  0.00      A1    
ATOM   4336 HG11 VAL A 323     -12.490 -34.847  23.363  0.00  0.00      A1    
ATOM   4337 HG12 VAL A 323     -11.777 -36.389  24.039  0.00  0.00      A1    
ATOM   4338 HG13 VAL A 323     -12.053 -34.927  25.121  0.00  0.00      A1    
ATOM   4339  CG2 VAL A 323     -10.360 -33.250  24.142  0.00  0.00      A1    
ATOM   4340 HG21 VAL A 323     -10.743 -32.965  25.145  0.00  0.00      A1    
ATOM   4341 HG22 VAL A 323      -9.330 -32.890  23.933  0.00  0.00      A1    
ATOM   4342 HG23 VAL A 323     -11.073 -32.828  23.401  0.00  0.00      A1    
ATOM   4343  C   VAL A 323      -9.764 -35.651  26.180  0.00  0.00      A1    
ATOM   4344  O   VAL A 323     -10.231 -36.671  26.626  0.00  0.00      A1    
ATOM   4345  N   LEU A 324      -9.590 -34.559  26.968  0.00  0.00      A1    
ATOM   4346  HN  LEU A 324      -9.042 -33.767  26.709  0.00  0.00      A1    
ATOM   4347  CA  LEU A 324      -9.854 -34.598  28.391  0.00  0.00      A1    
ATOM   4348  HA  LEU A 324      -9.881 -35.652  28.622  0.00  0.00      A1    
ATOM   4349  CB  LEU A 324      -8.805 -33.928  29.176  0.00  0.00      A1    
ATOM   4350  HB1 LEU A 324      -8.802 -32.889  28.784  0.00  0.00      A1    
ATOM   4351  HB2 LEU A 324      -8.906 -33.916  30.282  0.00  0.00      A1    
ATOM   4352  CG  LEU A 324      -7.376 -34.478  28.889  0.00  0.00      A1    
ATOM   4353  HG  LEU A 324      -7.103 -34.196  27.849  0.00  0.00      A1    
ATOM   4354  CD1 LEU A 324      -6.244 -33.719  29.709  0.00  0.00      A1    
ATOM   4355 HD11 LEU A 324      -5.239 -34.057  29.377  0.00  0.00      A1    
ATOM   4356 HD12 LEU A 324      -6.386 -32.623  29.592  0.00  0.00      A1    
ATOM   4357 HD13 LEU A 324      -6.429 -33.948  30.780  0.00  0.00      A1    
ATOM   4358  CD2 LEU A 324      -7.212 -36.029  29.012  0.00  0.00      A1    
ATOM   4359 HD21 LEU A 324      -8.018 -36.588  28.491  0.00  0.00      A1    
ATOM   4360 HD22 LEU A 324      -6.226 -36.175  28.520  0.00  0.00      A1    
ATOM   4361 HD23 LEU A 324      -7.116 -36.274  30.091  0.00  0.00      A1    
ATOM   4362  C   LEU A 324     -11.170 -34.002  28.799  0.00  0.00      A1    
ATOM   4363  O   LEU A 324     -11.345 -32.759  28.717  0.00  0.00      A1    
ATOM   4364  N   VAL A 325     -12.265 -34.810  29.007  0.00  0.00      A1    
ATOM   4365  HN  VAL A 325     -12.108 -35.789  29.117  0.00  0.00      A1    
ATOM   4366  CA  VAL A 325     -13.578 -34.590  29.362  0.00  0.00      A1    
ATOM   4367  HA  VAL A 325     -13.774 -33.680  28.813  0.00  0.00      A1    
ATOM   4368  CB  VAL A 325     -14.462 -35.712  28.903  0.00  0.00      A1    
ATOM   4369  HB  VAL A 325     -13.931 -36.640  29.205  0.00  0.00      A1    
ATOM   4370  CG1 VAL A 325     -15.839 -35.694  29.615  0.00  0.00      A1    
ATOM   4371 HG11 VAL A 325     -16.530 -36.181  28.894  0.00  0.00      A1    
ATOM   4372 HG12 VAL A 325     -15.828 -36.192  30.608  0.00  0.00      A1    
ATOM   4373 HG13 VAL A 325     -16.246 -34.670  29.755  0.00  0.00      A1    
ATOM   4374  CG2 VAL A 325     -14.540 -35.649  27.356  0.00  0.00      A1    
ATOM   4375 HG21 VAL A 325     -15.147 -34.764  27.068  0.00  0.00      A1    
ATOM   4376 HG22 VAL A 325     -13.503 -35.659  26.956  0.00  0.00      A1    
ATOM   4377 HG23 VAL A 325     -15.001 -36.532  26.862  0.00  0.00      A1    
ATOM   4378  C   VAL A 325     -13.709 -34.222  30.833  0.00  0.00      A1    
ATOM   4379  O   VAL A 325     -13.235 -34.894  31.787  0.00  0.00      A1    
ATOM   4380  N   VAL A 326     -14.452 -33.173  31.093  0.00  0.00      A1    
ATOM   4381  HN  VAL A 326     -14.869 -32.635  30.365  0.00  0.00      A1    
ATOM   4382  CA  VAL A 326     -14.808 -32.745  32.519  0.00  0.00      A1    
ATOM   4383  HA  VAL A 326     -14.177 -33.309  33.189  0.00  0.00      A1    
ATOM   4384  CB  VAL A 326     -14.588 -31.265  32.896  0.00  0.00      A1    
ATOM   4385  HB  VAL A 326     -15.205 -30.593  32.262  0.00  0.00      A1    
ATOM   4386  CG1 VAL A 326     -14.954 -30.908  34.335  0.00  0.00      A1    
ATOM   4387 HG11 VAL A 326     -14.189 -31.344  35.012  0.00  0.00      A1    
ATOM   4388 HG12 VAL A 326     -14.882 -29.802  34.414  0.00  0.00      A1    
ATOM   4389 HG13 VAL A 326     -16.019 -31.179  34.498  0.00  0.00      A1    
ATOM   4390  CG2 VAL A 326     -13.114 -30.973  32.773  0.00  0.00      A1    
ATOM   4391 HG21 VAL A 326     -12.907 -29.885  32.858  0.00  0.00      A1    
ATOM   4392 HG22 VAL A 326     -12.474 -31.596  33.434  0.00  0.00      A1    
ATOM   4393 HG23 VAL A 326     -12.867 -31.144  31.704  0.00  0.00      A1    
ATOM   4394  C   VAL A 326     -16.267 -33.204  32.835  0.00  0.00      A1    
ATOM   4395  O   VAL A 326     -17.207 -33.053  32.059  0.00  0.00      A1    
ATOM   4396  N   GLY A 327     -16.396 -34.023  33.957  0.00  0.00      A1    
ATOM   4397  HN  GLY A 327     -15.659 -34.249  34.588  0.00  0.00      A1    
ATOM   4398  CA  GLY A 327     -17.543 -34.849  34.296  0.00  0.00      A1    
ATOM   4399  HA1 GLY A 327     -17.193 -35.510  35.075  0.00  0.00      A1    
ATOM   4400  HA2 GLY A 327     -17.772 -35.488  33.456  0.00  0.00      A1    
ATOM   4401  C   GLY A 327     -18.789 -34.104  34.746  0.00  0.00      A1    
ATOM   4402  O   GLY A 327     -18.741 -32.925  35.024  0.00  0.00      A1    
ATOM   4403  N   ALA A 328     -19.833 -34.855  35.070  0.00  0.00      A1    
ATOM   4404  HN  ALA A 328     -19.932 -35.840  34.953  0.00  0.00      A1    
ATOM   4405  CA  ALA A 328     -20.981 -34.306  35.815  0.00  0.00      A1    
ATOM   4406  HA  ALA A 328     -21.213 -33.384  35.302  0.00  0.00      A1    
ATOM   4407  CB  ALA A 328     -22.152 -35.266  35.756  0.00  0.00      A1    
ATOM   4408  HB1 ALA A 328     -22.993 -34.658  36.151  0.00  0.00      A1    
ATOM   4409  HB2 ALA A 328     -22.340 -35.651  34.730  0.00  0.00      A1    
ATOM   4410  HB3 ALA A 328     -21.978 -36.076  36.496  0.00  0.00      A1    
ATOM   4411  C   ALA A 328     -20.629 -33.799  37.187  0.00  0.00      A1    
ATOM   4412  O   ALA A 328     -21.206 -32.817  37.574  0.00  0.00      A1    
ATOM   4413  N   ASP A 329     -19.668 -34.438  37.963  0.00  0.00      A1    
ATOM   4414  HN  ASP A 329     -19.293 -35.308  37.653  0.00  0.00      A1    
ATOM   4415  CA  ASP A 329     -19.306 -33.976  39.319  0.00  0.00      A1    
ATOM   4416  HA  ASP A 329     -19.991 -33.195  39.617  0.00  0.00      A1    
ATOM   4417  CB  ASP A 329     -19.214 -35.286  40.190  0.00  0.00      A1    
ATOM   4418  HB1 ASP A 329     -20.031 -35.976  39.889  0.00  0.00      A1    
ATOM   4419  HB2 ASP A 329     -18.277 -35.802  39.889  0.00  0.00      A1    
ATOM   4420  CG  ASP A 329     -19.274 -35.105  41.692  0.00  0.00      A1    
ATOM   4421  OD1 ASP A 329     -19.580 -34.029  42.216  0.00  0.00      A1    
ATOM   4422  OD2 ASP A 329     -18.815 -36.068  42.404  0.00  0.00      A1    
ATOM   4423  C   ASP A 329     -18.041 -33.274  39.246  0.00  0.00      A1    
ATOM   4424  O   ASP A 329     -17.376 -33.155  40.253  0.00  0.00      A1    
ATOM   4425  N   ASP A 330     -17.630 -32.808  38.005  0.00  0.00      A1    
ATOM   4426  HN  ASP A 330     -18.297 -33.071  37.313  0.00  0.00      A1    
ATOM   4427  CA  ASP A 330     -16.407 -32.124  37.708  0.00  0.00      A1    
ATOM   4428  HA  ASP A 330     -16.497 -31.611  36.762  0.00  0.00      A1    
ATOM   4429  CB  ASP A 330     -16.133 -30.948  38.660  0.00  0.00      A1    
ATOM   4430  HB1 ASP A 330     -16.228 -31.207  39.737  0.00  0.00      A1    
ATOM   4431  HB2 ASP A 330     -15.135 -30.500  38.464  0.00  0.00      A1    
ATOM   4432  CG  ASP A 330     -17.089 -29.733  38.410  0.00  0.00      A1    
ATOM   4433  OD1 ASP A 330     -17.045 -28.916  39.384  0.00  0.00      A1    
ATOM   4434  OD2 ASP A 330     -17.873 -29.570  37.378  0.00  0.00      A1    
ATOM   4435  C   ASP A 330     -15.187 -33.006  37.670  0.00  0.00      A1    
ATOM   4436  O   ASP A 330     -14.122 -32.506  37.309  0.00  0.00      A1    
ATOM   4437  N   LYS A 331     -15.291 -34.286  37.973  0.00  0.00      A1    
ATOM   4438  HN  LYS A 331     -16.162 -34.582  38.357  0.00  0.00      A1    
ATOM   4439  CA  LYS A 331     -14.252 -35.279  37.793  0.00  0.00      A1    
ATOM   4440  HA  LYS A 331     -13.313 -35.054  38.278  0.00  0.00      A1    
ATOM   4441  CB  LYS A 331     -14.630 -36.652  38.388  0.00  0.00      A1    
ATOM   4442  HB1 LYS A 331     -15.404 -37.095  37.725  0.00  0.00      A1    
ATOM   4443  HB2 LYS A 331     -13.721 -37.287  38.316  0.00  0.00      A1    
ATOM   4444  CG  LYS A 331     -15.041 -36.436  39.896  0.00  0.00      A1    
ATOM   4445  HG1 LYS A 331     -14.114 -36.098  40.407  0.00  0.00      A1    
ATOM   4446  HG2 LYS A 331     -15.860 -35.697  40.030  0.00  0.00      A1    
ATOM   4447  CD  LYS A 331     -15.338 -37.723  40.719  0.00  0.00      A1    
ATOM   4448  HD1 LYS A 331     -14.409 -38.313  40.872  0.00  0.00      A1    
ATOM   4449  HD2 LYS A 331     -15.679 -37.246  41.663  0.00  0.00      A1    
ATOM   4450  CE  LYS A 331     -16.465 -38.580  40.209  0.00  0.00      A1    
ATOM   4451  HE1 LYS A 331     -17.435 -38.095  39.968  0.00  0.00      A1    
ATOM   4452  HE2 LYS A 331     -16.088 -38.974  39.241  0.00  0.00      A1    
ATOM   4453  NZ  LYS A 331     -16.696 -39.665  41.138  0.00  0.00      A1    
ATOM   4454  HZ1 LYS A 331     -17.250 -40.474  40.791  0.00  0.00      A1    
ATOM   4455  HZ2 LYS A 331     -17.234 -39.280  41.941  0.00  0.00      A1    
ATOM   4456  HZ3 LYS A 331     -15.836 -40.027  41.597  0.00  0.00      A1    
ATOM   4457  C   LYS A 331     -13.820 -35.510  36.354  0.00  0.00      A1    
ATOM   4458  O   LYS A 331     -14.560 -35.523  35.364  0.00  0.00      A1    
ATOM   4459  N   VAL A 332     -12.473 -35.652  36.159  0.00  0.00      A1    
ATOM   4460  HN  VAL A 332     -11.902 -35.800  36.963  0.00  0.00      A1    
ATOM   4461  CA  VAL A 332     -11.832 -35.795  34.904  0.00  0.00      A1    
ATOM   4462  HA  VAL A 332     -12.241 -35.096  34.189  0.00  0.00      A1    
ATOM   4463  CB  VAL A 332     -10.427 -35.285  35.081  0.00  0.00      A1    
ATOM   4464  HB  VAL A 332      -9.877 -35.951  35.780  0.00  0.00      A1    
ATOM   4465  CG1 VAL A 332      -9.713 -35.220  33.773  0.00  0.00      A1    
ATOM   4466 HG11 VAL A 332      -9.611 -36.217  33.293  0.00  0.00      A1    
ATOM   4467 HG12 VAL A 332     -10.195 -34.530  33.049  0.00  0.00      A1    
ATOM   4468 HG13 VAL A 332      -8.675 -34.929  34.042  0.00  0.00      A1    
ATOM   4469  CG2 VAL A 332     -10.457 -33.847  35.755  0.00  0.00      A1    
ATOM   4470 HG21 VAL A 332     -11.110 -33.166  35.168  0.00  0.00      A1    
ATOM   4471 HG22 VAL A 332     -10.812 -33.936  36.804  0.00  0.00      A1    
ATOM   4472 HG23 VAL A 332      -9.485 -33.309  35.758  0.00  0.00      A1    
ATOM   4473  C   VAL A 332     -11.952 -37.142  34.257  0.00  0.00      A1    
ATOM   4474  O   VAL A 332     -11.772 -38.167  34.924  0.00  0.00      A1    
ATOM   4475  N   GLU A 333     -12.133 -37.078  32.899  0.00  0.00      A1    
ATOM   4476  HN  GLU A 333     -12.345 -36.255  32.378  0.00  0.00      A1    
ATOM   4477  CA  GLU A 333     -12.007 -38.317  32.081  0.00  0.00      A1    
ATOM   4478  HA  GLU A 333     -11.538 -39.035  32.738  0.00  0.00      A1    
ATOM   4479  CB  GLU A 333     -13.403 -38.926  31.741  0.00  0.00      A1    
ATOM   4480  HB1 GLU A 333     -13.757 -39.549  32.590  0.00  0.00      A1    
ATOM   4481  HB2 GLU A 333     -14.226 -38.181  31.701  0.00  0.00      A1    
ATOM   4482  CG  GLU A 333     -13.398 -39.856  30.524  0.00  0.00      A1    
ATOM   4483  HG1 GLU A 333     -13.217 -39.426  29.515  0.00  0.00      A1    
ATOM   4484  HG2 GLU A 333     -12.520 -40.515  30.694  0.00  0.00      A1    
ATOM   4485  CD  GLU A 333     -14.597 -40.815  30.389  0.00  0.00      A1    
ATOM   4486  OE1 GLU A 333     -14.394 -42.000  30.619  0.00  0.00      A1    
ATOM   4487  OE2 GLU A 333     -15.730 -40.348  30.147  0.00  0.00      A1    
ATOM   4488  C   GLU A 333     -11.157 -38.159  30.814  0.00  0.00      A1    
ATOM   4489  O   GLU A 333     -11.455 -37.410  29.854  0.00  0.00      A1    
ATOM   4490  N   THR A 334     -10.125 -39.041  30.555  0.00  0.00      A1    
ATOM   4491  HN  THR A 334      -9.759 -39.665  31.241  0.00  0.00      A1    
ATOM   4492  CA  THR A 334      -9.431 -39.308  29.253  0.00  0.00      A1    
ATOM   4493  HA  THR A 334      -9.120 -38.380  28.797  0.00  0.00      A1    
ATOM   4494  CB  THR A 334      -8.219 -40.237  29.384  0.00  0.00      A1    
ATOM   4495  HB  THR A 334      -8.601 -41.270  29.525  0.00  0.00      A1    
ATOM   4496  OG1 THR A 334      -7.375 -39.898  30.452  0.00  0.00      A1    
ATOM   4497  HG1 THR A 334      -7.189 -40.755  30.842  0.00  0.00      A1    
ATOM   4498  CG2 THR A 334      -7.423 -40.033  28.117  0.00  0.00      A1    
ATOM   4499 HG21 THR A 334      -7.942 -40.065  27.135  0.00  0.00      A1    
ATOM   4500 HG22 THR A 334      -6.848 -39.086  28.044  0.00  0.00      A1    
ATOM   4501 HG23 THR A 334      -6.669 -40.847  28.186  0.00  0.00      A1    
ATOM   4502  C   THR A 334     -10.357 -40.009  28.310  0.00  0.00      A1    
ATOM   4503  O   THR A 334     -10.960 -41.049  28.644  0.00  0.00      A1    
ATOM   4504  N   ARG A 335     -10.672 -39.348  27.156  0.00  0.00      A1    
ATOM   4505  HN  ARG A 335     -10.322 -38.435  26.959  0.00  0.00      A1    
ATOM   4506  CA  ARG A 335     -11.720 -39.753  26.222  0.00  0.00      A1    
ATOM   4507  HA  ARG A 335     -12.215 -40.671  26.503  0.00  0.00      A1    
ATOM   4508  CB  ARG A 335     -12.939 -38.743  26.065  0.00  0.00      A1    
ATOM   4509  HB1 ARG A 335     -13.535 -38.529  26.978  0.00  0.00      A1    
ATOM   4510  HB2 ARG A 335     -12.430 -37.780  25.846  0.00  0.00      A1    
ATOM   4511  CG  ARG A 335     -14.004 -38.887  24.998  0.00  0.00      A1    
ATOM   4512  HG1 ARG A 335     -14.645 -37.980  24.968  0.00  0.00      A1    
ATOM   4513  HG2 ARG A 335     -13.494 -38.931  24.012  0.00  0.00      A1    
ATOM   4514  CD  ARG A 335     -14.964 -40.138  25.278  0.00  0.00      A1    
ATOM   4515  HD1 ARG A 335     -15.625 -40.283  24.397  0.00  0.00      A1    
ATOM   4516  HD2 ARG A 335     -14.281 -41.013  25.324  0.00  0.00      A1    
ATOM   4517  NE  ARG A 335     -15.621 -39.816  26.616  0.00  0.00      A1    
ATOM   4518  HE  ARG A 335     -15.290 -40.429  27.334  0.00  0.00      A1    
ATOM   4519  CZ  ARG A 335     -16.547 -38.932  26.933  0.00  0.00      A1    
ATOM   4520  NH1 ARG A 335     -17.203 -38.206  26.082  0.00  0.00      A1    
ATOM   4521 HH11 ARG A 335     -17.897 -37.616  26.493  0.00  0.00      A1    
ATOM   4522 HH12 ARG A 335     -17.112 -38.321  25.092  0.00  0.00      A1    
ATOM   4523  NH2 ARG A 335     -16.866 -38.885  28.212  0.00  0.00      A1    
ATOM   4524 HH21 ARG A 335     -16.496 -39.526  28.884  0.00  0.00      A1    
ATOM   4525 HH22 ARG A 335     -17.504 -38.181  28.524  0.00  0.00      A1    
ATOM   4526  C   ARG A 335     -11.218 -40.052  24.806  0.00  0.00      A1    
ATOM   4527  O   ARG A 335     -10.894 -39.096  24.098  0.00  0.00      A1    
ATOM   4528  N   PRO A 336     -11.071 -41.284  24.341  0.00  0.00      A1    
ATOM   4529  CD  PRO A 336     -10.786 -42.440  25.299  0.00  0.00      A1    
ATOM   4530  HD1 PRO A 336     -11.650 -42.761  25.919  0.00  0.00      A1    
ATOM   4531  HD2 PRO A 336      -9.939 -42.183  25.970  0.00  0.00      A1    
ATOM   4532  CA  PRO A 336     -11.125 -41.725  22.929  0.00  0.00      A1    
ATOM   4533  HA  PRO A 336     -10.227 -41.350  22.461  0.00  0.00      A1    
ATOM   4534  CB  PRO A 336     -11.090 -43.212  23.051  0.00  0.00      A1    
ATOM   4535  HB1 PRO A 336     -10.728 -43.657  22.100  0.00  0.00      A1    
ATOM   4536  HB2 PRO A 336     -12.148 -43.542  23.133  0.00  0.00      A1    
ATOM   4537  CG  PRO A 336     -10.308 -43.559  24.309  0.00  0.00      A1    
ATOM   4538  HG1 PRO A 336      -9.235 -43.401  24.066  0.00  0.00      A1    
ATOM   4539  HG2 PRO A 336     -10.436 -44.601  24.674  0.00  0.00      A1    
ATOM   4540  C   PRO A 336     -12.225 -41.122  22.114  0.00  0.00      A1    
ATOM   4541  O   PRO A 336     -13.417 -41.384  22.352  0.00  0.00      A1    
ATOM   4542  N   ILE A 337     -11.898 -40.225  21.115  0.00  0.00      A1    
ATOM   4543  HN  ILE A 337     -10.938 -40.144  20.859  0.00  0.00      A1    
ATOM   4544  CA  ILE A 337     -12.910 -39.580  20.272  0.00  0.00      A1    
ATOM   4545  HA  ILE A 337     -13.901 -39.817  20.630  0.00  0.00      A1    
ATOM   4546  CB  ILE A 337     -12.794 -37.974  20.171  0.00  0.00      A1    
ATOM   4547  HB  ILE A 337     -13.174 -37.620  19.189  0.00  0.00      A1    
ATOM   4548  CG2 ILE A 337     -13.800 -37.478  21.177  0.00  0.00      A1    
ATOM   4549 HG21 ILE A 337     -13.767 -36.371  21.083  0.00  0.00      A1    
ATOM   4550 HG22 ILE A 337     -14.794 -37.860  20.863  0.00  0.00      A1    
ATOM   4551 HG23 ILE A 337     -13.534 -37.733  22.226  0.00  0.00      A1    
ATOM   4552  CG1 ILE A 337     -11.339 -37.607  20.527  0.00  0.00      A1    
ATOM   4553 HG11 ILE A 337     -11.059 -37.940  21.549  0.00  0.00      A1    
ATOM   4554 HG12 ILE A 337     -10.655 -38.117  19.816  0.00  0.00      A1    
ATOM   4555  CD  ILE A 337     -10.898 -36.112  20.391  0.00  0.00      A1    
ATOM   4556  HD1 ILE A 337     -11.280 -35.689  19.437  0.00  0.00      A1    
ATOM   4557  HD2 ILE A 337     -11.293 -35.533  21.252  0.00  0.00      A1    
ATOM   4558  HD3 ILE A 337      -9.810 -35.888  20.381  0.00  0.00      A1    
ATOM   4559  C   ILE A 337     -12.713 -40.162  18.852  0.00  0.00      A1    
ATOM   4560  O   ILE A 337     -11.668 -40.769  18.547  0.00  0.00      A1    
ATOM   4561  N   VAL A 338     -13.654 -40.012  17.974  0.00  0.00      A1    
ATOM   4562  HN  VAL A 338     -14.572 -39.735  18.248  0.00  0.00      A1    
ATOM   4563  CA  VAL A 338     -13.456 -40.336  16.495  0.00  0.00      A1    
ATOM   4564  HA  VAL A 338     -12.567 -40.938  16.379  0.00  0.00      A1    
ATOM   4565  CB  VAL A 338     -14.699 -41.016  15.924  0.00  0.00      A1    
ATOM   4566  HB  VAL A 338     -15.568 -40.380  16.195  0.00  0.00      A1    
ATOM   4567  CG1 VAL A 338     -14.692 -41.349  14.379  0.00  0.00      A1    
ATOM   4568 HG11 VAL A 338     -15.544 -41.937  13.974  0.00  0.00      A1    
ATOM   4569 HG12 VAL A 338     -14.788 -40.387  13.833  0.00  0.00      A1    
ATOM   4570 HG13 VAL A 338     -13.702 -41.782  14.122  0.00  0.00      A1    
ATOM   4571  CG2 VAL A 338     -14.866 -42.408  16.654  0.00  0.00      A1    
ATOM   4572 HG21 VAL A 338     -15.399 -42.387  17.629  0.00  0.00      A1    
ATOM   4573 HG22 VAL A 338     -15.422 -43.072  15.958  0.00  0.00      A1    
ATOM   4574 HG23 VAL A 338     -13.887 -42.843  16.951  0.00  0.00      A1    
ATOM   4575  C   VAL A 338     -13.392 -38.940  15.951  0.00  0.00      A1    
ATOM   4576  O   VAL A 338     -14.265 -38.157  16.131  0.00  0.00      A1    
ATOM   4577  N   ALA A 339     -12.255 -38.557  15.466  0.00  0.00      A1    
ATOM   4578  HN  ALA A 339     -11.522 -39.203  15.267  0.00  0.00      A1    
ATOM   4579  CA  ALA A 339     -11.934 -37.238  15.111  0.00  0.00      A1    
ATOM   4580  HA  ALA A 339     -12.738 -36.619  14.742  0.00  0.00      A1    
ATOM   4581  CB  ALA A 339     -11.538 -36.596  16.485  0.00  0.00      A1    
ATOM   4582  HB1 ALA A 339     -12.324 -36.761  17.252  0.00  0.00      A1    
ATOM   4583  HB2 ALA A 339     -10.684 -37.155  16.924  0.00  0.00      A1    
ATOM   4584  HB3 ALA A 339     -11.324 -35.518  16.324  0.00  0.00      A1    
ATOM   4585  C   ALA A 339     -10.857 -37.046  13.997  0.00  0.00      A1    
ATOM   4586  O   ALA A 339     -10.001 -37.931  13.826  0.00  0.00      A1    
ATOM   4587  N   SER A 340     -10.854 -35.804  13.300  0.00  0.00      A1    
ATOM   4588  HN  SER A 340     -11.514 -35.092  13.524  0.00  0.00      A1    
ATOM   4589  CA  SER A 340     -10.164 -35.496  12.074  0.00  0.00      A1    
ATOM   4590  HA  SER A 340      -9.290 -36.130  12.091  0.00  0.00      A1    
ATOM   4591  CB  SER A 340     -11.015 -35.762  10.814  0.00  0.00      A1    
ATOM   4592  HB1 SER A 340     -11.389 -36.789  11.009  0.00  0.00      A1    
ATOM   4593  HB2 SER A 340     -11.979 -35.210  10.861  0.00  0.00      A1    
ATOM   4594  OG  SER A 340     -10.345 -35.582   9.564  0.00  0.00      A1    
ATOM   4595  HG1 SER A 340     -10.955 -35.348   8.860  0.00  0.00      A1    
ATOM   4596  C   SER A 340      -9.769 -34.029  12.123  0.00  0.00      A1    
ATOM   4597  O   SER A 340     -10.434 -33.267  12.831  0.00  0.00      A1    
ATOM   4598  N   GLN A 341      -8.681 -33.693  11.512  0.00  0.00      A1    
ATOM   4599  HN  GLN A 341      -8.044 -34.328  11.082  0.00  0.00      A1    
ATOM   4600  CA  GLN A 341      -8.236 -32.312  11.647  0.00  0.00      A1    
ATOM   4601  HA  GLN A 341      -9.094 -31.672  11.789  0.00  0.00      A1    
ATOM   4602  CB  GLN A 341      -7.283 -32.068  12.835  0.00  0.00      A1    
ATOM   4603  HB1 GLN A 341      -7.272 -30.978  13.045  0.00  0.00      A1    
ATOM   4604  HB2 GLN A 341      -7.778 -32.570  13.694  0.00  0.00      A1    
ATOM   4605  CG  GLN A 341      -5.830 -32.453  12.590  0.00  0.00      A1    
ATOM   4606  HG1 GLN A 341      -5.453 -31.767  11.802  0.00  0.00      A1    
ATOM   4607  HG2 GLN A 341      -5.201 -32.310  13.495  0.00  0.00      A1    
ATOM   4608  CD  GLN A 341      -5.608 -33.856  12.045  0.00  0.00      A1    
ATOM   4609  OE1 GLN A 341      -5.377 -34.112  10.885  0.00  0.00      A1    
ATOM   4610  NE2 GLN A 341      -5.704 -34.869  12.981  0.00  0.00      A1    
ATOM   4611 HE21 GLN A 341      -5.667 -35.855  12.816  0.00  0.00      A1    
ATOM   4612 HE22 GLN A 341      -5.704 -34.596  13.943  0.00  0.00      A1    
ATOM   4613  C   GLN A 341      -7.877 -31.823  10.277  0.00  0.00      A1    
ATOM   4614  O   GLN A 341      -7.206 -30.773  10.100  0.00  0.00      A1    
ATOM   4615  N   ALA A 342      -8.301 -32.548   9.193  0.00  0.00      A1    
ATOM   4616  HN  ALA A 342      -9.000 -33.248   9.317  0.00  0.00      A1    
ATOM   4617  CA  ALA A 342      -8.309 -32.270   7.770  0.00  0.00      A1    
ATOM   4618  HA  ALA A 342      -7.270 -32.420   7.517  0.00  0.00      A1    
ATOM   4619  CB  ALA A 342      -9.290 -33.258   7.035  0.00  0.00      A1    
ATOM   4620  HB1 ALA A 342     -10.361 -33.049   7.243  0.00  0.00      A1    
ATOM   4621  HB2 ALA A 342      -9.093 -33.155   5.947  0.00  0.00      A1    
ATOM   4622  HB3 ALA A 342      -9.134 -34.297   7.398  0.00  0.00      A1    
ATOM   4623  C   ALA A 342      -8.725 -30.878   7.264  0.00  0.00      A1    
ATOM   4624  O   ALA A 342      -7.929 -30.233   6.574  0.00  0.00      A1    
ATOM   4625  N   ILE A 343      -9.906 -30.303   7.705  0.00  0.00      A1    
ATOM   4626  HN  ILE A 343     -10.439 -30.733   8.430  0.00  0.00      A1    
ATOM   4627  CA  ILE A 343     -10.581 -29.216   7.117  0.00  0.00      A1    
ATOM   4628  HA  ILE A 343     -10.049 -28.717   6.320  0.00  0.00      A1    
ATOM   4629  CB  ILE A 343     -12.016 -29.752   6.810  0.00  0.00      A1    
ATOM   4630  HB  ILE A 343     -12.338 -30.414   7.642  0.00  0.00      A1    
ATOM   4631  CG2 ILE A 343     -13.050 -28.597   6.733  0.00  0.00      A1    
ATOM   4632 HG21 ILE A 343     -14.004 -29.017   6.348  0.00  0.00      A1    
ATOM   4633 HG22 ILE A 343     -13.277 -28.203   7.748  0.00  0.00      A1    
ATOM   4634 HG23 ILE A 343     -12.802 -27.730   6.084  0.00  0.00      A1    
ATOM   4635  CG1 ILE A 343     -12.057 -30.635   5.533  0.00  0.00      A1    
ATOM   4636 HG11 ILE A 343     -11.589 -31.576   5.894  0.00  0.00      A1    
ATOM   4637 HG12 ILE A 343     -13.135 -30.811   5.331  0.00  0.00      A1    
ATOM   4638  CD  ILE A 343     -11.254 -30.003   4.349  0.00  0.00      A1    
ATOM   4639  HD1 ILE A 343     -10.163 -29.851   4.497  0.00  0.00      A1    
ATOM   4640  HD2 ILE A 343     -11.367 -30.732   3.518  0.00  0.00      A1    
ATOM   4641  HD3 ILE A 343     -11.608 -28.953   4.269  0.00  0.00      A1    
ATOM   4642  C   ILE A 343     -10.650 -28.117   8.200  0.00  0.00      A1    
ATOM   4643  O   ILE A 343     -10.987 -28.514   9.326  0.00  0.00      A1    
ATOM   4644  N   GLY A 344     -10.282 -26.870   7.959  0.00  0.00      A1    
ATOM   4645  HN  GLY A 344     -10.157 -26.695   6.985  0.00  0.00      A1    
ATOM   4646  CA  GLY A 344     -10.213 -25.716   8.897  0.00  0.00      A1    
ATOM   4647  HA1 GLY A 344     -11.162 -25.666   9.411  0.00  0.00      A1    
ATOM   4648  HA2 GLY A 344     -10.021 -24.797   8.364  0.00  0.00      A1    
ATOM   4649  C   GLY A 344      -9.184 -25.864   9.973  0.00  0.00      A1    
ATOM   4650  O   GLY A 344      -8.351 -26.798   9.910  0.00  0.00      A1    
ATOM   4651  N   ASP A 345      -9.219 -24.948  10.982  0.00  0.00      A1    
ATOM   4652  HN  ASP A 345      -9.879 -24.201  10.944  0.00  0.00      A1    
ATOM   4653  CA  ASP A 345      -8.268 -24.794  12.083  0.00  0.00      A1    
ATOM   4654  HA  ASP A 345      -7.288 -25.071  11.724  0.00  0.00      A1    
ATOM   4655  CB  ASP A 345      -8.297 -23.371  12.687  0.00  0.00      A1    
ATOM   4656  HB1 ASP A 345      -9.208 -23.137  13.278  0.00  0.00      A1    
ATOM   4657  HB2 ASP A 345      -7.502 -23.204  13.446  0.00  0.00      A1    
ATOM   4658  CG  ASP A 345      -8.100 -22.272  11.697  0.00  0.00      A1    
ATOM   4659  OD1 ASP A 345      -8.125 -21.073  12.099  0.00  0.00      A1    
ATOM   4660  OD2 ASP A 345      -8.036 -22.537  10.440  0.00  0.00      A1    
ATOM   4661  C   ASP A 345      -8.619 -25.811  13.155  0.00  0.00      A1    
ATOM   4662  O   ASP A 345      -7.863 -26.764  13.315  0.00  0.00      A1    
ATOM   4663  N   LYS A 346      -9.730 -25.573  13.863  0.00  0.00      A1    
ATOM   4664  HN  LYS A 346     -10.369 -24.859  13.587  0.00  0.00      A1    
ATOM   4665  CA  LYS A 346     -10.255 -26.372  14.929  0.00  0.00      A1    
ATOM   4666  HA  LYS A 346      -9.364 -26.476  15.531  0.00  0.00      A1    
ATOM   4667  CB  LYS A 346     -11.324 -25.587  15.769  0.00  0.00      A1    
ATOM   4668  HB1 LYS A 346     -12.173 -25.569  15.054  0.00  0.00      A1    
ATOM   4669  HB2 LYS A 346     -11.593 -26.186  16.666  0.00  0.00      A1    
ATOM   4670  CG  LYS A 346     -10.952 -24.145  16.185  0.00  0.00      A1    
ATOM   4671  HG1 LYS A 346     -10.175 -24.282  16.967  0.00  0.00      A1    
ATOM   4672  HG2 LYS A 346     -10.421 -23.627  15.358  0.00  0.00      A1    
ATOM   4673  CD  LYS A 346     -12.201 -23.265  16.686  0.00  0.00      A1    
ATOM   4674  HD1 LYS A 346     -12.595 -23.809  17.570  0.00  0.00      A1    
ATOM   4675  HD2 LYS A 346     -11.770 -22.294  17.013  0.00  0.00      A1    
ATOM   4676  CE  LYS A 346     -13.417 -23.137  15.743  0.00  0.00      A1    
ATOM   4677  HE1 LYS A 346     -13.146 -22.503  14.872  0.00  0.00      A1    
ATOM   4678  HE2 LYS A 346     -13.668 -24.169  15.418  0.00  0.00      A1    
ATOM   4679  NZ  LYS A 346     -14.496 -22.435  16.430  0.00  0.00      A1    
ATOM   4680  HZ1 LYS A 346     -15.425 -22.503  15.969  0.00  0.00      A1    
ATOM   4681  HZ2 LYS A 346     -14.181 -21.454  16.567  0.00  0.00      A1    
ATOM   4682  HZ3 LYS A 346     -14.614 -22.891  17.358  0.00  0.00      A1    
ATOM   4683  C   LYS A 346     -10.573 -27.823  14.622  0.00  0.00      A1    
ATOM   4684  O   LYS A 346     -11.055 -28.107  13.477  0.00  0.00      A1    
ATOM   4685  N   TRP A 347     -10.449 -28.833  15.532  0.00  0.00      A1    
ATOM   4686  HN  TRP A 347     -10.154 -28.563  16.446  0.00  0.00      A1    
ATOM   4687  CA  TRP A 347     -10.500 -30.237  15.140  0.00  0.00      A1    
ATOM   4688  HA  TRP A 347     -10.137 -30.442  14.144  0.00  0.00      A1    
ATOM   4689  CB  TRP A 347      -9.725 -31.086  16.247  0.00  0.00      A1    
ATOM   4690  HB1 TRP A 347     -10.009 -30.690  17.245  0.00  0.00      A1    
ATOM   4691  HB2 TRP A 347      -9.910 -32.181  16.237  0.00  0.00      A1    
ATOM   4692  CG  TRP A 347      -8.254 -31.116  16.108  0.00  0.00      A1    
ATOM   4693  CD1 TRP A 347      -7.554 -30.055  16.692  0.00  0.00      A1    
ATOM   4694  HD1 TRP A 347      -7.850 -29.052  16.962  0.00  0.00      A1    
ATOM   4695  NE1 TRP A 347      -6.222 -30.388  16.670  0.00  0.00      A1    
ATOM   4696  HE1 TRP A 347      -5.397 -29.899  16.853  0.00  0.00      A1    
ATOM   4697  CE2 TRP A 347      -6.025 -31.671  16.442  0.00  0.00      A1    
ATOM   4698  CD2 TRP A 347      -7.289 -32.244  16.059  0.00  0.00      A1    
ATOM   4699  CE3 TRP A 347      -7.363 -33.669  15.916  0.00  0.00      A1    
ATOM   4700  HE3 TRP A 347      -8.366 -34.029  15.742  0.00  0.00      A1    
ATOM   4701  CZ3 TRP A 347      -6.201 -34.460  16.125  0.00  0.00      A1    
ATOM   4702  HZ3 TRP A 347      -6.231 -35.537  16.196  0.00  0.00      A1    
ATOM   4703  CZ2 TRP A 347      -4.893 -32.404  16.588  0.00  0.00      A1    
ATOM   4704  HZ2 TRP A 347      -3.951 -31.948  16.856  0.00  0.00      A1    
ATOM   4705  CH2 TRP A 347      -5.066 -33.772  16.518  0.00  0.00      A1    
ATOM   4706  HH2 TRP A 347      -4.177 -34.372  16.642  0.00  0.00      A1    
ATOM   4707  C   TRP A 347     -11.939 -30.709  15.156  0.00  0.00      A1    
ATOM   4708  O   TRP A 347     -12.698 -30.424  16.057  0.00  0.00      A1    
ATOM   4709  N   LEU A 348     -12.324 -31.438  14.121  0.00  0.00      A1    
ATOM   4710  HN  LEU A 348     -11.636 -31.925  13.588  0.00  0.00      A1    
ATOM   4711  CA  LEU A 348     -13.686 -31.886  13.966  0.00  0.00      A1    
ATOM   4712  HA  LEU A 348     -14.349 -31.116  14.332  0.00  0.00      A1    
ATOM   4713  CB  LEU A 348     -13.957 -32.184  12.413  0.00  0.00      A1    
ATOM   4714  HB1 LEU A 348     -14.095 -31.192  11.930  0.00  0.00      A1    
ATOM   4715  HB2 LEU A 348     -13.027 -32.644  12.016  0.00  0.00      A1    
ATOM   4716  CG  LEU A 348     -15.046 -33.227  12.090  0.00  0.00      A1    
ATOM   4717  HG  LEU A 348     -14.995 -34.208  12.609  0.00  0.00      A1    
ATOM   4718  CD1 LEU A 348     -16.403 -32.579  12.448  0.00  0.00      A1    
ATOM   4719 HD11 LEU A 348     -16.473 -32.204  13.491  0.00  0.00      A1    
ATOM   4720 HD12 LEU A 348     -16.678 -31.699  11.827  0.00  0.00      A1    
ATOM   4721 HD13 LEU A 348     -17.246 -33.303  12.452  0.00  0.00      A1    
ATOM   4722  CD2 LEU A 348     -15.093 -33.597  10.593  0.00  0.00      A1    
ATOM   4723 HD21 LEU A 348     -14.142 -34.054  10.246  0.00  0.00      A1    
ATOM   4724 HD22 LEU A 348     -15.948 -34.262  10.345  0.00  0.00      A1    
ATOM   4725 HD23 LEU A 348     -15.301 -32.674  10.010  0.00  0.00      A1    
ATOM   4726  C   LEU A 348     -13.859 -33.164  14.790  0.00  0.00      A1    
ATOM   4727  O   LEU A 348     -13.042 -34.051  14.834  0.00  0.00      A1    
ATOM   4728  N   VAL A 349     -14.914 -33.148  15.563  0.00  0.00      A1    
ATOM   4729  HN  VAL A 349     -15.468 -32.336  15.728  0.00  0.00      A1    
ATOM   4730  CA  VAL A 349     -15.277 -34.334  16.341  0.00  0.00      A1    
ATOM   4731  HA  VAL A 349     -14.602 -35.151  16.134  0.00  0.00      A1    
ATOM   4732  CB  VAL A 349     -15.137 -34.156  17.865  0.00  0.00      A1    
ATOM   4733  HB  VAL A 349     -15.778 -33.304  18.176  0.00  0.00      A1    
ATOM   4734  CG1 VAL A 349     -15.634 -35.383  18.613  0.00  0.00      A1    
ATOM   4735 HG11 VAL A 349     -15.354 -36.313  18.074  0.00  0.00      A1    
ATOM   4736 HG12 VAL A 349     -15.259 -35.479  19.654  0.00  0.00      A1    
ATOM   4737 HG13 VAL A 349     -16.743 -35.316  18.614  0.00  0.00      A1    
ATOM   4738  CG2 VAL A 349     -13.741 -33.846  18.364  0.00  0.00      A1    
ATOM   4739 HG21 VAL A 349     -13.038 -34.634  18.019  0.00  0.00      A1    
ATOM   4740 HG22 VAL A 349     -13.349 -32.872  18.001  0.00  0.00      A1    
ATOM   4741 HG23 VAL A 349     -13.661 -33.963  19.466  0.00  0.00      A1    
ATOM   4742  C   VAL A 349     -16.586 -34.882  15.892  0.00  0.00      A1    
ATOM   4743  O   VAL A 349     -17.613 -34.166  15.951  0.00  0.00      A1    
ATOM   4744  N   THR A 350     -16.640 -36.142  15.401  0.00  0.00      A1    
ATOM   4745  HN  THR A 350     -15.813 -36.687  15.288  0.00  0.00      A1    
ATOM   4746  CA  THR A 350     -17.876 -36.683  14.888  0.00  0.00      A1    
ATOM   4747  HA  THR A 350     -18.677 -36.001  14.646  0.00  0.00      A1    
ATOM   4748  CB  THR A 350     -17.617 -37.405  13.531  0.00  0.00      A1    
ATOM   4749  HB  THR A 350     -18.358 -38.214  13.355  0.00  0.00      A1    
ATOM   4750  OG1 THR A 350     -16.250 -37.918  13.496  0.00  0.00      A1    
ATOM   4751  HG1 THR A 350     -16.302 -38.660  12.889  0.00  0.00      A1    
ATOM   4752  CG2 THR A 350     -17.785 -36.431  12.347  0.00  0.00      A1    
ATOM   4753 HG21 THR A 350     -17.336 -35.451  12.615  0.00  0.00      A1    
ATOM   4754 HG22 THR A 350     -17.299 -36.812  11.424  0.00  0.00      A1    
ATOM   4755 HG23 THR A 350     -18.868 -36.470  12.103  0.00  0.00      A1    
ATOM   4756  C   THR A 350     -18.413 -37.687  15.849  0.00  0.00      A1    
ATOM   4757  O   THR A 350     -19.580 -38.097  15.641  0.00  0.00      A1    
ATOM   4758  N   GLU A 351     -17.642 -38.303  16.729  0.00  0.00      A1    
ATOM   4759  HN  GLU A 351     -16.685 -38.025  16.707  0.00  0.00      A1    
ATOM   4760  CA  GLU A 351     -18.148 -39.188  17.752  0.00  0.00      A1    
ATOM   4761  HA  GLU A 351     -19.087 -38.731  18.026  0.00  0.00      A1    
ATOM   4762  CB  GLU A 351     -18.335 -40.602  17.219  0.00  0.00      A1    
ATOM   4763  HB1 GLU A 351     -18.922 -40.695  16.280  0.00  0.00      A1    
ATOM   4764  HB2 GLU A 351     -17.384 -41.104  16.939  0.00  0.00      A1    
ATOM   4765  CG  GLU A 351     -19.113 -41.474  18.276  0.00  0.00      A1    
ATOM   4766  HG1 GLU A 351     -19.075 -42.514  17.886  0.00  0.00      A1    
ATOM   4767  HG2 GLU A 351     -18.579 -41.521  19.249  0.00  0.00      A1    
ATOM   4768  CD  GLU A 351     -20.571 -41.118  18.383  0.00  0.00      A1    
ATOM   4769  OE1 GLU A 351     -20.922 -40.007  18.892  0.00  0.00      A1    
ATOM   4770  OE2 GLU A 351     -21.437 -42.012  18.111  0.00  0.00      A1    
ATOM   4771  C   GLU A 351     -17.387 -39.220  19.019  0.00  0.00      A1    
ATOM   4772  O   GLU A 351     -16.159 -39.047  19.089  0.00  0.00      A1    
ATOM   4773  N   GLY A 352     -18.123 -39.448  20.158  0.00  0.00      A1    
ATOM   4774  HN  GLY A 352     -19.102 -39.450  19.968  0.00  0.00      A1    
ATOM   4775  CA  GLY A 352     -17.628 -39.477  21.458  0.00  0.00      A1    
ATOM   4776  HA1 GLY A 352     -16.613 -39.843  21.490  0.00  0.00      A1    
ATOM   4777  HA2 GLY A 352     -18.247 -40.202  21.966  0.00  0.00      A1    
ATOM   4778  C   GLY A 352     -17.603 -38.209  22.249  0.00  0.00      A1    
ATOM   4779  O   GLY A 352     -17.071 -38.193  23.322  0.00  0.00      A1    
ATOM   4780  N   LEU A 353     -18.137 -37.180  21.637  0.00  0.00      A1    
ATOM   4781  HN  LEU A 353     -18.472 -37.320  20.709  0.00  0.00      A1    
ATOM   4782  CA  LEU A 353     -18.273 -35.898  22.323  0.00  0.00      A1    
ATOM   4783  HA  LEU A 353     -18.631 -36.088  23.324  0.00  0.00      A1    
ATOM   4784  CB  LEU A 353     -16.973 -35.059  22.246  0.00  0.00      A1    
ATOM   4785  HB1 LEU A 353     -16.078 -35.621  22.589  0.00  0.00      A1    
ATOM   4786  HB2 LEU A 353     -16.725 -35.002  21.165  0.00  0.00      A1    
ATOM   4787  CG  LEU A 353     -17.018 -33.738  22.849  0.00  0.00      A1    
ATOM   4788  HG  LEU A 353     -17.977 -33.187  22.744  0.00  0.00      A1    
ATOM   4789  CD1 LEU A 353     -16.680 -33.959  24.311  0.00  0.00      A1    
ATOM   4790 HD11 LEU A 353     -17.311 -34.753  24.767  0.00  0.00      A1    
ATOM   4791 HD12 LEU A 353     -15.603 -34.108  24.538  0.00  0.00      A1    
ATOM   4792 HD13 LEU A 353     -16.988 -33.039  24.852  0.00  0.00      A1    
ATOM   4793  CD2 LEU A 353     -15.865 -32.855  22.278  0.00  0.00      A1    
ATOM   4794 HD21 LEU A 353     -16.044 -32.534  21.230  0.00  0.00      A1    
ATOM   4795 HD22 LEU A 353     -15.742 -31.996  22.972  0.00  0.00      A1    
ATOM   4796 HD23 LEU A 353     -14.903 -33.409  22.252  0.00  0.00      A1    
ATOM   4797  C   LEU A 353     -19.379 -35.152  21.593  0.00  0.00      A1    
ATOM   4798  O   LEU A 353     -19.422 -35.019  20.372  0.00  0.00      A1    
ATOM   4799  N   LYS A 354     -20.363 -34.516  22.288  0.00  0.00      A1    
ATOM   4800  HN  LYS A 354     -20.382 -34.761  23.254  0.00  0.00      A1    
ATOM   4801  CA  LYS A 354     -21.573 -33.932  21.724  0.00  0.00      A1    
ATOM   4802  HA  LYS A 354     -21.543 -33.717  20.666  0.00  0.00      A1    
ATOM   4803  CB  LYS A 354     -22.815 -34.840  21.823  0.00  0.00      A1    
ATOM   4804  HB1 LYS A 354     -23.706 -34.270  21.481  0.00  0.00      A1    
ATOM   4805  HB2 LYS A 354     -22.720 -35.563  20.985  0.00  0.00      A1    
ATOM   4806  CG  LYS A 354     -22.976 -35.666  23.086  0.00  0.00      A1    
ATOM   4807  HG1 LYS A 354     -23.785 -36.395  22.864  0.00  0.00      A1    
ATOM   4808  HG2 LYS A 354     -22.069 -36.307  23.133  0.00  0.00      A1    
ATOM   4809  CD  LYS A 354     -23.293 -34.967  24.396  0.00  0.00      A1    
ATOM   4810  HD1 LYS A 354     -22.440 -34.342  24.738  0.00  0.00      A1    
ATOM   4811  HD2 LYS A 354     -24.254 -34.421  24.282  0.00  0.00      A1    
ATOM   4812  CE  LYS A 354     -23.623 -36.001  25.506  0.00  0.00      A1    
ATOM   4813  HE1 LYS A 354     -23.978 -35.333  26.320  0.00  0.00      A1    
ATOM   4814  HE2 LYS A 354     -24.294 -36.848  25.249  0.00  0.00      A1    
ATOM   4815  NZ  LYS A 354     -22.313 -36.677  25.930  0.00  0.00      A1    
ATOM   4816  HZ1 LYS A 354     -22.568 -37.169  26.810  0.00  0.00      A1    
ATOM   4817  HZ2 LYS A 354     -21.569 -35.974  26.114  0.00  0.00      A1    
ATOM   4818  HZ3 LYS A 354     -21.978 -37.358  25.219  0.00  0.00      A1    
ATOM   4819  C   LYS A 354     -21.740 -32.590  22.372  0.00  0.00      A1    
ATOM   4820  O   LYS A 354     -20.858 -32.203  23.175  0.00  0.00      A1    
ATOM   4821  N   ALA A 355     -22.609 -31.755  21.852  0.00  0.00      A1    
ATOM   4822  HN  ALA A 355     -23.291 -32.028  21.178  0.00  0.00      A1    
ATOM   4823  CA  ALA A 355     -22.745 -30.381  22.384  0.00  0.00      A1    
ATOM   4824  HA  ALA A 355     -21.711 -30.071  22.398  0.00  0.00      A1    
ATOM   4825  CB  ALA A 355     -23.546 -29.499  21.394  0.00  0.00      A1    
ATOM   4826  HB1 ALA A 355     -23.719 -28.428  21.635  0.00  0.00      A1    
ATOM   4827  HB2 ALA A 355     -22.920 -29.480  20.476  0.00  0.00      A1    
ATOM   4828  HB3 ALA A 355     -24.514 -29.899  21.025  0.00  0.00      A1    
ATOM   4829  C   ALA A 355     -23.351 -30.191  23.778  0.00  0.00      A1    
ATOM   4830  O   ALA A 355     -24.421 -30.614  24.187  0.00  0.00      A1    
ATOM   4831  N   GLY A 356     -22.535 -29.591  24.717  0.00  0.00      A1    
ATOM   4832  HN  GLY A 356     -21.811 -29.010  24.354  0.00  0.00      A1    
ATOM   4833  CA  GLY A 356     -22.862 -29.408  26.085  0.00  0.00      A1    
ATOM   4834  HA1 GLY A 356     -23.875 -29.699  26.322  0.00  0.00      A1    
ATOM   4835  HA2 GLY A 356     -22.731 -28.382  26.397  0.00  0.00      A1    
ATOM   4836  C   GLY A 356     -21.885 -30.147  27.062  0.00  0.00      A1    
ATOM   4837  O   GLY A 356     -21.784 -29.901  28.232  0.00  0.00      A1    
ATOM   4838  N   ASP A 357     -20.953 -30.996  26.430  0.00  0.00      A1    
ATOM   4839  HN  ASP A 357     -21.161 -31.225  25.482  0.00  0.00      A1    
ATOM   4840  CA  ASP A 357     -19.798 -31.585  27.119  0.00  0.00      A1    
ATOM   4841  HA  ASP A 357     -20.058 -31.778  28.150  0.00  0.00      A1    
ATOM   4842  CB  ASP A 357     -19.315 -32.891  26.447  0.00  0.00      A1    
ATOM   4843  HB1 ASP A 357     -19.120 -32.673  25.376  0.00  0.00      A1    
ATOM   4844  HB2 ASP A 357     -18.416 -33.289  26.965  0.00  0.00      A1    
ATOM   4845  CG  ASP A 357     -20.319 -34.061  26.416  0.00  0.00      A1    
ATOM   4846  OD1 ASP A 357     -21.404 -34.027  27.068  0.00  0.00      A1    
ATOM   4847  OD2 ASP A 357     -20.146 -35.092  25.730  0.00  0.00      A1    
ATOM   4848  C   ASP A 357     -18.732 -30.478  27.405  0.00  0.00      A1    
ATOM   4849  O   ASP A 357     -18.761 -29.425  26.797  0.00  0.00      A1    
ATOM   4850  N   ARG A 358     -17.883 -30.763  28.368  0.00  0.00      A1    
ATOM   4851  HN  ARG A 358     -18.024 -31.639  28.823  0.00  0.00      A1    
ATOM   4852  CA  ARG A 358     -16.836 -29.813  28.674  0.00  0.00      A1    
ATOM   4853  HA  ARG A 358     -16.850 -28.961  28.010  0.00  0.00      A1    
ATOM   4854  CB  ARG A 358     -17.005 -29.330  30.105  0.00  0.00      A1    
ATOM   4855  HB1 ARG A 358     -16.943 -30.156  30.846  0.00  0.00      A1    
ATOM   4856  HB2 ARG A 358     -16.214 -28.626  30.441  0.00  0.00      A1    
ATOM   4857  CG  ARG A 358     -18.418 -28.756  30.266  0.00  0.00      A1    
ATOM   4858  HG1 ARG A 358     -18.604 -27.979  29.494  0.00  0.00      A1    
ATOM   4859  HG2 ARG A 358     -19.292 -29.429  30.136  0.00  0.00      A1    
ATOM   4860  CD  ARG A 358     -18.585 -27.971  31.575  0.00  0.00      A1    
ATOM   4861  HD1 ARG A 358     -19.625 -27.696  31.852  0.00  0.00      A1    
ATOM   4862  HD2 ARG A 358     -18.284 -28.609  32.433  0.00  0.00      A1    
ATOM   4863  NE  ARG A 358     -17.788 -26.704  31.550  0.00  0.00      A1    
ATOM   4864  HE  ARG A 358     -17.686 -26.267  30.656  0.00  0.00      A1    
ATOM   4865  CZ  ARG A 358     -17.475 -26.021  32.663  0.00  0.00      A1    
ATOM   4866  NH1 ARG A 358     -16.975 -24.832  32.464  0.00  0.00      A1    
ATOM   4867 HH11 ARG A 358     -16.775 -24.328  33.304  0.00  0.00      A1    
ATOM   4868 HH12 ARG A 358     -16.933 -24.567  31.501  0.00  0.00      A1    
ATOM   4869  NH2 ARG A 358     -17.727 -26.302  33.908  0.00  0.00      A1    
ATOM   4870 HH21 ARG A 358     -17.387 -25.703  34.633  0.00  0.00      A1    
ATOM   4871 HH22 ARG A 358     -18.027 -27.236  34.104  0.00  0.00      A1    
ATOM   4872  C   ARG A 358     -15.467 -30.420  28.516  0.00  0.00      A1    
ATOM   4873  O   ARG A 358     -15.277 -31.509  28.992  0.00  0.00      A1    
ATOM   4874  N   VAL A 359     -14.609 -29.742  27.820  0.00  0.00      A1    
ATOM   4875  HN  VAL A 359     -14.785 -28.769  27.692  0.00  0.00      A1    
ATOM   4876  CA  VAL A 359     -13.249 -30.197  27.494  0.00  0.00      A1    
ATOM   4877  HA  VAL A 359     -13.068 -30.981  28.215  0.00  0.00      A1    
ATOM   4878  CB  VAL A 359     -12.971 -30.877  26.086  0.00  0.00      A1    
ATOM   4879  HB  VAL A 359     -11.939 -31.287  26.062  0.00  0.00      A1    
ATOM   4880  CG1 VAL A 359     -13.898 -32.149  25.964  0.00  0.00      A1    
ATOM   4881 HG11 VAL A 359     -13.728 -32.667  24.997  0.00  0.00      A1    
ATOM   4882 HG12 VAL A 359     -13.612 -32.752  26.852  0.00  0.00      A1    
ATOM   4883 HG13 VAL A 359     -14.940 -31.782  25.843  0.00  0.00      A1    
ATOM   4884  CG2 VAL A 359     -13.348 -29.763  25.056  0.00  0.00      A1    
ATOM   4885 HG21 VAL A 359     -14.315 -29.250  25.243  0.00  0.00      A1    
ATOM   4886 HG22 VAL A 359     -12.566 -28.977  24.981  0.00  0.00      A1    
ATOM   4887 HG23 VAL A 359     -13.482 -30.116  24.011  0.00  0.00      A1    
ATOM   4888  C   VAL A 359     -12.098 -29.170  27.846  0.00  0.00      A1    
ATOM   4889  O   VAL A 359     -12.216 -27.936  27.701  0.00  0.00      A1    
ATOM   4890  N   VAL A 360     -10.933 -29.690  28.252  0.00  0.00      A1    
ATOM   4891  HN  VAL A 360     -10.856 -30.684  28.280  0.00  0.00      A1    
ATOM   4892  CA  VAL A 360      -9.817 -28.912  28.696  0.00  0.00      A1    
ATOM   4893  HA  VAL A 360     -10.089 -28.074  29.320  0.00  0.00      A1    
ATOM   4894  CB  VAL A 360      -8.957 -29.874  29.523  0.00  0.00      A1    
ATOM   4895  HB  VAL A 360      -8.648 -30.749  28.913  0.00  0.00      A1    
ATOM   4896  CG1 VAL A 360      -7.661 -29.181  30.000  0.00  0.00      A1    
ATOM   4897 HG11 VAL A 360      -7.774 -28.299  30.666  0.00  0.00      A1    
ATOM   4898 HG12 VAL A 360      -7.023 -29.891  30.569  0.00  0.00      A1    
ATOM   4899 HG13 VAL A 360      -7.113 -28.910  29.072  0.00  0.00      A1    
ATOM   4900  CG2 VAL A 360      -9.752 -30.344  30.763  0.00  0.00      A1    
ATOM   4901 HG21 VAL A 360      -9.079 -30.829  31.501  0.00  0.00      A1    
ATOM   4902 HG22 VAL A 360     -10.294 -29.515  31.266  0.00  0.00      A1    
ATOM   4903 HG23 VAL A 360     -10.471 -31.145  30.487  0.00  0.00      A1    
ATOM   4904  C   VAL A 360      -9.042 -28.467  27.449  0.00  0.00      A1    
ATOM   4905  O   VAL A 360      -8.498 -29.218  26.698  0.00  0.00      A1    
ATOM   4906  N   ILE A 361      -8.924 -27.085  27.159  0.00  0.00      A1    
ATOM   4907  HN  ILE A 361      -9.219 -26.339  27.751  0.00  0.00      A1    
ATOM   4908  CA  ILE A 361      -8.064 -26.592  26.012  0.00  0.00      A1    
ATOM   4909  HA  ILE A 361      -7.939 -27.400  25.306  0.00  0.00      A1    
ATOM   4910  CB  ILE A 361      -8.783 -25.454  25.235  0.00  0.00      A1    
ATOM   4911  HB  ILE A 361      -8.166 -25.110  24.378  0.00  0.00      A1    
ATOM   4912  CG2 ILE A 361      -9.971 -26.206  24.618  0.00  0.00      A1    
ATOM   4913 HG21 ILE A 361     -10.576 -26.489  25.505  0.00  0.00      A1    
ATOM   4914 HG22 ILE A 361     -10.556 -25.547  23.942  0.00  0.00      A1    
ATOM   4915 HG23 ILE A 361      -9.844 -27.186  24.108  0.00  0.00      A1    
ATOM   4916  CG1 ILE A 361      -9.114 -24.220  26.108  0.00  0.00      A1    
ATOM   4917 HG11 ILE A 361     -10.031 -24.467  26.684  0.00  0.00      A1    
ATOM   4918 HG12 ILE A 361      -8.256 -23.911  26.741  0.00  0.00      A1    
ATOM   4919  CD  ILE A 361      -9.489 -22.938  25.383  0.00  0.00      A1    
ATOM   4920  HD1 ILE A 361     -10.021 -22.105  25.890  0.00  0.00      A1    
ATOM   4921  HD2 ILE A 361      -8.606 -22.458  24.910  0.00  0.00      A1    
ATOM   4922  HD3 ILE A 361     -10.066 -23.226  24.479  0.00  0.00      A1    
ATOM   4923  C   ILE A 361      -6.695 -26.130  26.509  0.00  0.00      A1    
ATOM   4924  O   ILE A 361      -5.715 -26.066  25.728  0.00  0.00      A1    
ATOM   4925  N   SER A 362      -6.659 -25.729  27.843  0.00  0.00      A1    
ATOM   4926  HN  SER A 362      -7.458 -25.596  28.424  0.00  0.00      A1    
ATOM   4927  CA  SER A 362      -5.438 -25.276  28.506  0.00  0.00      A1    
ATOM   4928  HA  SER A 362      -4.593 -25.627  27.933  0.00  0.00      A1    
ATOM   4929  CB  SER A 362      -5.326 -23.687  28.574  0.00  0.00      A1    
ATOM   4930  HB1 SER A 362      -5.285 -23.226  27.563  0.00  0.00      A1    
ATOM   4931  HB2 SER A 362      -6.232 -23.211  29.005  0.00  0.00      A1    
ATOM   4932  OG  SER A 362      -4.161 -23.358  29.362  0.00  0.00      A1    
ATOM   4933  HG1 SER A 362      -4.520 -22.940  30.148  0.00  0.00      A1    
ATOM   4934  C   SER A 362      -5.274 -25.914  29.915  0.00  0.00      A1    
ATOM   4935  O   SER A 362      -6.132 -25.808  30.818  0.00  0.00      A1    
ATOM   4936  N   GLY A 363      -4.235 -26.608  30.273  0.00  0.00      A1    
ATOM   4937  HN  GLY A 363      -3.450 -26.707  29.666  0.00  0.00      A1    
ATOM   4938  CA  GLY A 363      -4.177 -27.386  31.522  0.00  0.00      A1    
ATOM   4939  HA1 GLY A 363      -4.939 -27.209  32.267  0.00  0.00      A1    
ATOM   4940  HA2 GLY A 363      -3.299 -27.061  32.061  0.00  0.00      A1    
ATOM   4941  C   GLY A 363      -4.146 -28.876  31.332  0.00  0.00      A1    
ATOM   4942  O   GLY A 363      -4.356 -29.615  32.313  0.00  0.00      A1    
ATOM   4943  N   LEU A 364      -3.741 -29.389  30.158  0.00  0.00      A1    
ATOM   4944  HN  LEU A 364      -3.506 -28.778  29.407  0.00  0.00      A1    
ATOM   4945  CA  LEU A 364      -3.573 -30.829  29.830  0.00  0.00      A1    
ATOM   4946  HA  LEU A 364      -4.566 -31.253  29.824  0.00  0.00      A1    
ATOM   4947  CB  LEU A 364      -2.809 -31.003  28.437  0.00  0.00      A1    
ATOM   4948  HB1 LEU A 364      -1.869 -30.413  28.385  0.00  0.00      A1    
ATOM   4949  HB2 LEU A 364      -2.521 -32.065  28.288  0.00  0.00      A1    
ATOM   4950  CG  LEU A 364      -3.721 -30.591  27.302  0.00  0.00      A1    
ATOM   4951  HG  LEU A 364      -4.072 -29.537  27.289  0.00  0.00      A1    
ATOM   4952  CD1 LEU A 364      -2.992 -30.633  26.053  0.00  0.00      A1    
ATOM   4953 HD11 LEU A 364      -2.113 -29.955  26.017  0.00  0.00      A1    
ATOM   4954 HD12 LEU A 364      -2.720 -31.646  25.688  0.00  0.00      A1    
ATOM   4955 HD13 LEU A 364      -3.679 -30.351  25.226  0.00  0.00      A1    
ATOM   4956  CD2 LEU A 364      -4.891 -31.545  27.179  0.00  0.00      A1    
ATOM   4957 HD21 LEU A 364      -5.697 -31.357  27.921  0.00  0.00      A1    
ATOM   4958 HD22 LEU A 364      -5.329 -31.418  26.166  0.00  0.00      A1    
ATOM   4959 HD23 LEU A 364      -4.408 -32.544  27.233  0.00  0.00      A1    
ATOM   4960  C   LEU A 364      -2.703 -31.572  30.792  0.00  0.00      A1    
ATOM   4961  O   LEU A 364      -2.972 -32.663  31.286  0.00  0.00      A1    
ATOM   4962  N   GLN A 365      -1.477 -31.037  31.161  0.00  0.00      A1    
ATOM   4963  HN  GLN A 365      -1.247 -30.204  30.662  0.00  0.00      A1    
ATOM   4964  CA  GLN A 365      -0.462 -31.562  32.053  0.00  0.00      A1    
ATOM   4965  HA  GLN A 365      -0.476 -32.632  31.913  0.00  0.00      A1    
ATOM   4966  CB  GLN A 365       1.018 -31.100  31.856  0.00  0.00      A1    
ATOM   4967  HB1 GLN A 365       1.591 -31.576  32.681  0.00  0.00      A1    
ATOM   4968  HB2 GLN A 365       1.354 -31.593  30.919  0.00  0.00      A1    
ATOM   4969  CG  GLN A 365       1.152 -29.588  31.822  0.00  0.00      A1    
ATOM   4970  HG1 GLN A 365       0.789 -29.304  32.833  0.00  0.00      A1    
ATOM   4971  HG2 GLN A 365       2.208 -29.246  31.793  0.00  0.00      A1    
ATOM   4972  CD  GLN A 365       0.348 -28.802  30.791  0.00  0.00      A1    
ATOM   4973  OE1 GLN A 365      -0.723 -28.341  31.032  0.00  0.00      A1    
ATOM   4974  NE2 GLN A 365       1.006 -28.571  29.635  0.00  0.00      A1    
ATOM   4975 HE21 GLN A 365       0.615 -27.892  29.013  0.00  0.00      A1    
ATOM   4976 HE22 GLN A 365       1.974 -28.799  29.525  0.00  0.00      A1    
ATOM   4977  C   GLN A 365      -0.852 -31.395  33.528  0.00  0.00      A1    
ATOM   4978  O   GLN A 365      -0.470 -32.222  34.371  0.00  0.00      A1    
ATOM   4979  N   LYS A 366      -1.652 -30.328  33.843  0.00  0.00      A1    
ATOM   4980  HN  LYS A 366      -1.740 -29.574  33.196  0.00  0.00      A1    
ATOM   4981  CA  LYS A 366      -2.281 -30.120  35.170  0.00  0.00      A1    
ATOM   4982  HA  LYS A 366      -1.445 -30.361  35.811  0.00  0.00      A1    
ATOM   4983  CB  LYS A 366      -2.720 -28.620  35.466  0.00  0.00      A1    
ATOM   4984  HB1 LYS A 366      -3.308 -28.172  34.637  0.00  0.00      A1    
ATOM   4985  HB2 LYS A 366      -3.252 -28.559  36.440  0.00  0.00      A1    
ATOM   4986  CG  LYS A 366      -1.463 -27.821  35.620  0.00  0.00      A1    
ATOM   4987  HG1 LYS A 366      -1.059 -27.946  36.647  0.00  0.00      A1    
ATOM   4988  HG2 LYS A 366      -0.722 -28.124  34.850  0.00  0.00      A1    
ATOM   4989  CD  LYS A 366      -1.752 -26.274  35.374  0.00  0.00      A1    
ATOM   4990  HD1 LYS A 366      -2.229 -26.221  34.372  0.00  0.00      A1    
ATOM   4991  HD2 LYS A 366      -2.486 -25.844  36.089  0.00  0.00      A1    
ATOM   4992  CE  LYS A 366      -0.515 -25.352  35.245  0.00  0.00      A1    
ATOM   4993  HE1 LYS A 366       0.122 -25.505  36.142  0.00  0.00      A1    
ATOM   4994  HE2 LYS A 366       0.018 -25.547  34.290  0.00  0.00      A1    
ATOM   4995  NZ  LYS A 366      -1.024 -23.985  35.298  0.00  0.00      A1    
ATOM   4996  HZ1 LYS A 366      -1.642 -23.864  34.471  0.00  0.00      A1    
ATOM   4997  HZ2 LYS A 366      -0.226 -23.319  35.299  0.00  0.00      A1    
ATOM   4998  HZ3 LYS A 366      -1.572 -23.728  36.144  0.00  0.00      A1    
ATOM   4999  C   LYS A 366      -3.313 -31.100  35.622  0.00  0.00      A1    
ATOM   5000  O   LYS A 366      -3.139 -31.811  36.652  0.00  0.00      A1    
ATOM   5001  N   VAL A 367      -4.379 -31.371  34.856  0.00  0.00      A1    
ATOM   5002  HN  VAL A 367      -4.642 -30.727  34.142  0.00  0.00      A1    
ATOM   5003  CA  VAL A 367      -5.311 -32.438  35.217  0.00  0.00      A1    
ATOM   5004  HA  VAL A 367      -5.551 -32.442  36.270  0.00  0.00      A1    
ATOM   5005  CB  VAL A 367      -6.727 -32.219  34.732  0.00  0.00      A1    
ATOM   5006  HB  VAL A 367      -7.459 -32.983  35.072  0.00  0.00      A1    
ATOM   5007  CG1 VAL A 367      -7.304 -30.966  35.413  0.00  0.00      A1    
ATOM   5008 HG11 VAL A 367      -7.118 -30.946  36.509  0.00  0.00      A1    
ATOM   5009 HG12 VAL A 367      -6.912 -29.983  35.073  0.00  0.00      A1    
ATOM   5010 HG13 VAL A 367      -8.407 -30.984  35.277  0.00  0.00      A1    
ATOM   5011  CG2 VAL A 367      -6.800 -32.068  33.224  0.00  0.00      A1    
ATOM   5012 HG21 VAL A 367      -6.671 -33.095  32.819  0.00  0.00      A1    
ATOM   5013 HG22 VAL A 367      -7.827 -31.767  32.927  0.00  0.00      A1    
ATOM   5014 HG23 VAL A 367      -6.118 -31.284  32.831  0.00  0.00      A1    
ATOM   5015  C   VAL A 367      -4.888 -33.902  34.763  0.00  0.00      A1    
ATOM   5016  O   VAL A 367      -4.712 -34.224  33.540  0.00  0.00      A1    
ATOM   5017  N   ARG A 368      -4.701 -34.807  35.804  0.00  0.00      A1    
ATOM   5018  HN  ARG A 368      -4.817 -34.520  36.752  0.00  0.00      A1    
ATOM   5019  CA  ARG A 368      -4.512 -36.300  35.748  0.00  0.00      A1    
ATOM   5020  HA  ARG A 368      -4.070 -36.604  34.810  0.00  0.00      A1    
ATOM   5021  CB  ARG A 368      -3.565 -36.975  36.742  0.00  0.00      A1    
ATOM   5022  HB1 ARG A 368      -3.794 -36.526  37.732  0.00  0.00      A1    
ATOM   5023  HB2 ARG A 368      -3.809 -38.048  36.892  0.00  0.00      A1    
ATOM   5024  CG  ARG A 368      -2.031 -36.824  36.590  0.00  0.00      A1    
ATOM   5025  HG1 ARG A 368      -1.619 -37.237  37.535  0.00  0.00      A1    
ATOM   5026  HG2 ARG A 368      -1.633 -37.467  35.777  0.00  0.00      A1    
ATOM   5027  CD  ARG A 368      -1.497 -35.381  36.399  0.00  0.00      A1    
ATOM   5028  HD1 ARG A 368      -1.886 -34.977  35.440  0.00  0.00      A1    
ATOM   5029  HD2 ARG A 368      -1.853 -34.694  37.196  0.00  0.00      A1    
ATOM   5030  NE  ARG A 368      -0.041 -35.397  36.525  0.00  0.00      A1    
ATOM   5031  HE  ARG A 368       0.254 -35.656  37.444  0.00  0.00      A1    
ATOM   5032  CZ  ARG A 368       0.866 -35.417  35.605  0.00  0.00      A1    
ATOM   5033  NH1 ARG A 368       0.523 -35.197  34.360  0.00  0.00      A1    
ATOM   5034 HH11 ARG A 368      -0.451 -35.078  34.171  0.00  0.00      A1    
ATOM   5035 HH12 ARG A 368       1.158 -34.824  33.683  0.00  0.00      A1    
ATOM   5036  NH2 ARG A 368       2.149 -35.484  36.028  0.00  0.00      A1    
ATOM   5037 HH21 ARG A 368       2.323 -35.386  37.008  0.00  0.00      A1    
ATOM   5038 HH22 ARG A 368       2.856 -35.583  35.327  0.00  0.00      A1    
ATOM   5039  C   ARG A 368      -5.906 -36.943  35.782  0.00  0.00      A1    
ATOM   5040  O   ARG A 368      -6.738 -36.434  36.504  0.00  0.00      A1    
ATOM   5041  N   PRO A 369      -6.135 -38.047  35.075  0.00  0.00      A1    
ATOM   5042  CD  PRO A 369      -5.119 -38.772  34.345  0.00  0.00      A1    
ATOM   5043  HD1 PRO A 369      -4.184 -39.053  34.876  0.00  0.00      A1    
ATOM   5044  HD2 PRO A 369      -4.768 -38.132  33.508  0.00  0.00      A1    
ATOM   5045  CA  PRO A 369      -7.426 -38.759  35.196  0.00  0.00      A1    
ATOM   5046  HA  PRO A 369      -8.207 -38.018  35.111  0.00  0.00      A1    
ATOM   5047  CB  PRO A 369      -7.431 -39.638  33.895  0.00  0.00      A1    
ATOM   5048  HB1 PRO A 369      -7.732 -38.942  33.082  0.00  0.00      A1    
ATOM   5049  HB2 PRO A 369      -8.109 -40.518  33.933  0.00  0.00      A1    
ATOM   5050  CG  PRO A 369      -5.940 -39.954  33.695  0.00  0.00      A1    
ATOM   5051  HG1 PRO A 369      -5.690 -40.078  32.620  0.00  0.00      A1    
ATOM   5052  HG2 PRO A 369      -5.795 -40.957  34.150  0.00  0.00      A1    
ATOM   5053  C   PRO A 369      -7.567 -39.586  36.450  0.00  0.00      A1    
ATOM   5054  O   PRO A 369      -8.283 -40.585  36.296  0.00  0.00      A1    
ATOM   5055  N   GLY A 370      -7.010 -39.199  37.582  0.00  0.00      A1    
ATOM   5056  HN  GLY A 370      -6.584 -38.308  37.449  0.00  0.00      A1    
ATOM   5057  CA  GLY A 370      -7.034 -39.817  38.887  0.00  0.00      A1    
ATOM   5058  HA1 GLY A 370      -6.659 -39.092  39.594  0.00  0.00      A1    
ATOM   5059  HA2 GLY A 370      -6.442 -40.721  38.913  0.00  0.00      A1    
ATOM   5060  C   GLY A 370      -8.389 -40.140  39.445  0.00  0.00      A1    
ATOM   5061  O   GLY A 370      -9.359 -39.584  39.059  0.00  0.00      A1    
ATOM   5062  N   VAL A 371      -8.458 -40.980  40.526  0.00  0.00      A1
[truncated: 16,042 more chars]
