# Supplementary material for: Conformational restriction shapes the inhibition of a multidrug efflux adaptor protein
Source: Nat Commun. 2023 Jul 18;14:3900. doi: 10.1038/s41467-023-39615-x (PMC10354078; doi:10.1038/s41467-023-39615-x)
Supplement: Supplementary file 5 — Supplementary Data 2 [file 41467_2023_39615_MOESM5_ESM.zip › SI-files/dimer-apo-start.pdb]

CRYST1    0.000    0.000    0.000  90.00  90.00  90.00 P 1           1
ATOM      1  N   ALA A  25      53.366 -45.731-262.109  1.00  0.00      A1    
ATOM      2  HT1 ALA A  25      53.067 -45.359-263.033  1.00  0.00      A1    
ATOM      3  HT2 ALA A  25      53.482 -46.764-262.152  1.00  0.00      A1    
ATOM      4  HT3 ALA A  25      54.240 -45.240-261.833  1.00  0.00      A1    
ATOM      5  CA  ALA A  25      52.271 -45.400-261.129  1.00  0.00      A1    
ATOM      6  HA  ALA A  25      52.046 -44.349-261.230  1.00  0.00      A1    
ATOM      7  CB  ALA A  25      51.047 -46.260-261.632  1.00  0.00      A1    
ATOM      8  HB1 ALA A  25      51.204 -47.322-261.349  1.00  0.00      A1    
ATOM      9  HB2 ALA A  25      50.211 -45.870-261.013  1.00  0.00      A1    
ATOM     10  HB3 ALA A  25      50.697 -46.134-262.680  1.00  0.00      A1    
ATOM     11  C   ALA A  25      52.586 -45.681-259.698  1.00  0.00      A1    
ATOM     12  O   ALA A  25      53.416 -46.528-259.320  1.00  0.00      A1    
ATOM     13  N   ASP A  26      51.941 -44.870-258.811  1.00  0.00      A1    
ATOM     14  HN  ASP A  26      51.259 -44.233-259.162  1.00  0.00      A1    
ATOM     15  CA  ASP A  26      52.004 -44.954-257.395  1.00  0.00      A1    
ATOM     16  HA  ASP A  26      53.061 -44.933-257.176  1.00  0.00      A1    
ATOM     17  CB  ASP A  26      51.306 -43.827-256.709  1.00  0.00      A1    
ATOM     18  HB1 ASP A  26      50.224 -43.722-256.938  1.00  0.00      A1    
ATOM     19  HB2 ASP A  26      51.294 -43.864-255.598  1.00  0.00      A1    
ATOM     20  CG  ASP A  26      51.997 -42.518-257.090  1.00  0.00      A1    
ATOM     21  OD1 ASP A  26      51.320 -41.441-257.094  1.00  0.00      A1    
ATOM     22  OD2 ASP A  26      53.230 -42.423-256.853  1.00  0.00      A1    
ATOM     23  C   ASP A  26      51.489 -46.298-256.848  1.00  0.00      A1    
ATOM     24  O   ASP A  26      50.490 -46.897-257.192  1.00  0.00      A1    
ATOM     25  N   ASP A  27      52.296 -46.846-255.928  1.00  0.00      A1    
ATOM     26  HN  ASP A  27      53.251 -46.567-255.850  1.00  0.00      A1    
ATOM     27  CA  ASP A  27      51.898 -48.014-255.082  1.00  0.00      A1    
ATOM     28  HA  ASP A  27      51.530 -48.734-255.799  1.00  0.00      A1    
ATOM     29  CB  ASP A  27      53.098 -48.536-254.280  1.00  0.00      A1    
ATOM     30  HB1 ASP A  27      53.494 -47.776-253.573  1.00  0.00      A1    
ATOM     31  HB2 ASP A  27      52.896 -49.418-253.635  1.00  0.00      A1    
ATOM     32  CG  ASP A  27      54.155 -49.160-255.221  1.00  0.00      A1    
ATOM     33  OD1 ASP A  27      55.220 -49.463-254.609  1.00  0.00      A1    
ATOM     34  OD2 ASP A  27      54.000 -49.353-256.436  1.00  0.00      A1    
ATOM     35  C   ASP A  27      50.794 -47.694-254.137  1.00  0.00      A1    
ATOM     36  O   ASP A  27      50.616 -46.511-253.679  1.00  0.00      A1    
ATOM     37  N   LYS A  28      50.002 -48.761-253.813  1.00  0.00      A1    
ATOM     38  HN  LYS A  28      50.218 -49.719-253.992  1.00  0.00      A1    
ATOM     39  CA  LYS A  28      48.757 -48.683-253.064  1.00  0.00      A1    
ATOM     40  HA  LYS A  28      48.155 -47.957-253.590  1.00  0.00      A1    
ATOM     41  CB  LYS A  28      47.919 -49.969-252.947  1.00  0.00      A1    
ATOM     42  HB1 LYS A  28      48.426 -50.790-252.397  1.00  0.00      A1    
ATOM     43  HB2 LYS A  28      47.025 -49.933-252.290  1.00  0.00      A1    
ATOM     44  CG  LYS A  28      47.382 -50.444-254.389  1.00  0.00      A1    
ATOM     45  HG1 LYS A  28      48.217 -50.879-254.977  1.00  0.00      A1    
ATOM     46  HG2 LYS A  28      46.801 -51.379-254.240  1.00  0.00      A1    
ATOM     47  CD  LYS A  28      46.547 -49.452-255.093  1.00  0.00      A1    
ATOM     48  HD1 LYS A  28      45.869 -48.961-254.363  1.00  0.00      A1    
ATOM     49  HD2 LYS A  28      47.223 -48.669-255.498  1.00  0.00      A1    
ATOM     50  CE  LYS A  28      45.661 -49.754-256.321  1.00  0.00      A1    
ATOM     51  HE1 LYS A  28      44.838 -50.441-256.029  1.00  0.00      A1    
ATOM     52  HE2 LYS A  28      45.302 -48.738-256.591  1.00  0.00      A1    
ATOM     53  NZ  LYS A  28      46.444 -50.438-257.359  1.00  0.00      A1    
ATOM     54  HZ1 LYS A  28      47.016 -51.266-257.095  1.00  0.00      A1    
ATOM     55  HZ2 LYS A  28      45.834 -50.669-258.171  1.00  0.00      A1    
ATOM     56  HZ3 LYS A  28      47.119 -49.748-257.744  1.00  0.00      A1    
ATOM     57  C   LYS A  28      48.824 -48.097-251.624  1.00  0.00      A1    
ATOM     58  O   LYS A  28      49.862 -48.073-250.944  1.00  0.00      A1    
ATOM     59  N   GLN A  29      47.613 -47.489-251.232  1.00  0.00      A1    
ATOM     60  HN  GLN A  29      46.948 -47.241-251.931  1.00  0.00      A1    
ATOM     61  CA  GLN A  29      47.182 -47.146-249.848  1.00  0.00      A1    
ATOM     62  HA  GLN A  29      47.786 -46.281-249.616  1.00  0.00      A1    
ATOM     63  CB  GLN A  29      45.568 -47.108-249.913  1.00  0.00      A1    
ATOM     64  HB1 GLN A  29      45.202 -46.838-248.900  1.00  0.00      A1    
ATOM     65  HB2 GLN A  29      45.209 -46.289-250.572  1.00  0.00      A1    
ATOM     66  CG  GLN A  29      44.870 -48.303-250.508  1.00  0.00      A1    
ATOM     67  HG1 GLN A  29      45.327 -48.722-251.431  1.00  0.00      A1    
ATOM     68  HG2 GLN A  29      44.897 -49.089-249.723  1.00  0.00      A1    
ATOM     69  CD  GLN A  29      43.329 -48.074-250.881  1.00  0.00      A1    
ATOM     70  OE1 GLN A  29      42.375 -48.322-250.150  1.00  0.00      A1    
ATOM     71  NE2 GLN A  29      43.131 -47.385-251.999  1.00  0.00      A1    
ATOM     72 HE21 GLN A  29      42.226 -47.410-252.424  1.00  0.00      A1    
ATOM     73 HE22 GLN A  29      43.955 -47.265-252.554  1.00  0.00      A1    
ATOM     74  C   GLN A  29      47.586 -48.119-248.754  1.00  0.00      A1    
ATOM     75  O   GLN A  29      47.373 -49.354-248.768  1.00  0.00      A1    
ATOM     76  N   ALA A  30      48.249 -47.542-247.740  1.00  0.00      A1    
ATOM     77  HN  ALA A  30      48.342 -46.555-247.639  1.00  0.00      A1    
ATOM     78  CA  ALA A  30      48.758 -48.378-246.690  1.00  0.00      A1    
ATOM     79  HA  ALA A  30      49.323 -49.139-247.207  1.00  0.00      A1    
ATOM     80  CB  ALA A  30      49.709 -47.511-245.815  1.00  0.00      A1    
ATOM     81  HB1 ALA A  30      50.225 -48.159-245.074  1.00  0.00      A1    
ATOM     82  HB2 ALA A  30      50.396 -46.911-246.448  1.00  0.00      A1    
ATOM     83  HB3 ALA A  30      49.059 -46.772-245.298  1.00  0.00      A1    
ATOM     84  C   ALA A  30      47.713 -49.045-245.805  1.00  0.00      A1    
ATOM     85  O   ALA A  30      47.729 -50.249-245.542  1.00  0.00      A1    
ATOM     86  N   GLN A  31      46.718 -48.287-245.334  1.00  0.00      A1    
ATOM     87  HN  GLN A  31      46.811 -47.295-245.324  1.00  0.00      A1    
ATOM     88  CA  GLN A  31      45.563 -48.786-244.763  1.00  0.00      A1    
ATOM     89  HA  GLN A  31      45.605 -49.854-244.608  1.00  0.00      A1    
ATOM     90  CB  GLN A  31      45.259 -47.998-243.480  1.00  0.00      A1    
ATOM     91  HB1 GLN A  31      45.222 -46.892-243.570  1.00  0.00      A1    
ATOM     92  HB2 GLN A  31      44.302 -48.314-243.011  1.00  0.00      A1    
ATOM     93  CG  GLN A  31      46.279 -48.288-242.314  1.00  0.00      A1    
ATOM     94  HG1 GLN A  31      47.182 -47.646-242.400  1.00  0.00      A1    
ATOM     95  HG2 GLN A  31      45.692 -48.003-241.415  1.00  0.00      A1    
ATOM     96  CD  GLN A  31      46.712 -49.753-242.216  1.00  0.00      A1    
ATOM     97  OE1 GLN A  31      47.878 -50.127-242.368  1.00  0.00      A1    
ATOM     98  NE2 GLN A  31      45.720 -50.582-241.775  1.00  0.00      A1    
ATOM     99 HE21 GLN A  31      45.863 -51.546-241.552  1.00  0.00      A1    
ATOM    100 HE22 GLN A  31      44.773 -50.280-241.884  1.00  0.00      A1    
ATOM    101  C   GLN A  31      44.420 -48.584-245.720  1.00  0.00      A1    
ATOM    102  O   GLN A  31      44.288 -47.625-246.434  1.00  0.00      A1    
ATOM    103  N   GLN A  32      43.619 -49.677-245.892  1.00  0.00      A1    
ATOM    104  HN  GLN A  32      43.752 -50.471-245.304  1.00  0.00      A1    
ATOM    105  CA  GLN A  32      42.635 -49.732-246.941  1.00  0.00      A1    
ATOM    106  HA  GLN A  32      42.902 -49.075-247.755  1.00  0.00      A1    
ATOM    107  CB  GLN A  32      42.462 -51.144-247.584  1.00  0.00      A1    
ATOM    108  HB1 GLN A  32      41.984 -51.838-246.862  1.00  0.00      A1    
ATOM    109  HB2 GLN A  32      41.689 -51.087-248.379  1.00  0.00      A1    
ATOM    110  CG  GLN A  32      43.744 -51.710-248.234  1.00  0.00      A1    
ATOM    111  HG1 GLN A  32      44.230 -50.851-248.746  1.00  0.00      A1    
ATOM    112  HG2 GLN A  32      44.437 -52.190-247.508  1.00  0.00      A1    
ATOM    113  CD  GLN A  32      43.348 -52.766-249.287  1.00  0.00      A1    
ATOM    114  OE1 GLN A  32      42.555 -52.605-250.233  1.00  0.00      A1    
ATOM    115  NE2 GLN A  32      43.843 -54.073-249.203  1.00  0.00      A1    
ATOM    116 HE21 GLN A  32      43.657 -54.673-249.981  1.00  0.00      A1    
ATOM    117 HE22 GLN A  32      44.524 -54.223-248.487  1.00  0.00      A1    
ATOM    118  C   GLN A  32      41.240 -49.393-246.387  1.00  0.00      A1    
ATOM    119  O   GLN A  32      40.384 -48.864-247.108  1.00  0.00      A1    
ATOM    120  N   GLY A  33      41.035 -49.510-245.080  1.00  0.00      A1    
ATOM    121  HN  GLY A  33      41.755 -49.854-244.483  1.00  0.00      A1    
ATOM    122  CA  GLY A  33      39.922 -49.033-244.290  1.00  0.00      A1    
ATOM    123  HA1 GLY A  33      39.908 -49.631-243.390  1.00  0.00      A1    
ATOM    124  HA2 GLY A  33      39.071 -49.257-244.916  1.00  0.00      A1    
ATOM    125  C   GLY A  33      39.981 -47.566-243.995  1.00  0.00      A1    
ATOM    126  O   GLY A  33      40.972 -46.858-244.219  1.00  0.00      A1    
ATOM    127  N   GLY A  34      38.916 -46.985-243.343  1.00  0.00      A1    
ATOM    128  HN  GLY A  34      38.088 -47.525-243.212  1.00  0.00      A1    
ATOM    129  CA  GLY A  34      38.727 -45.580-242.981  1.00  0.00      A1    
ATOM    130  HA1 GLY A  34      39.506 -45.430-242.249  1.00  0.00      A1    
ATOM    131  HA2 GLY A  34      37.712 -45.370-242.681  1.00  0.00      A1    
ATOM    132  C   GLY A  34      39.039 -44.540-244.038  1.00  0.00      A1    
ATOM    133  O   GLY A  34      38.982 -44.815-245.262  1.00  0.00      A1    
ATOM    134  N   GLN A  35      39.328 -43.267-243.642  1.00  0.00      A1    
ATOM    135  HN  GLN A  35      39.634 -42.625-244.341  1.00  0.00      A1    
ATOM    136  CA  GLN A  35      39.225 -42.800-242.282  1.00  0.00      A1    
ATOM    137  HA  GLN A  35      38.564 -43.481-241.766  1.00  0.00      A1    
ATOM    138  CB  GLN A  35      38.576 -41.348-242.245  1.00  0.00      A1    
ATOM    139  HB1 GLN A  35      38.626 -40.993-241.194  1.00  0.00      A1    
ATOM    140  HB2 GLN A  35      39.068 -40.707-243.006  1.00  0.00      A1    
ATOM    141  CG  GLN A  35      37.093 -41.286-242.574  1.00  0.00      A1    
ATOM    142  HG1 GLN A  35      36.749 -42.101-243.244  1.00  0.00      A1    
ATOM    143  HG2 GLN A  35      36.501 -41.313-241.633  1.00  0.00      A1    
ATOM    144  CD  GLN A  35      36.720 -40.005-243.282  1.00  0.00      A1    
ATOM    145  OE1 GLN A  35      36.220 -40.109-244.418  1.00  0.00      A1    
ATOM    146  NE2 GLN A  35      37.037 -38.776-242.703  1.00  0.00      A1    
ATOM    147 HE21 GLN A  35      36.537 -37.992-243.073  1.00  0.00      A1    
ATOM    148 HE22 GLN A  35      37.481 -38.730-241.808  1.00  0.00      A1    
ATOM    149  C   GLN A  35      40.432 -42.819-241.306  1.00  0.00      A1    
ATOM    150  O   GLN A  35      40.452 -43.368-240.200  1.00  0.00      A1    
ATOM    151  N   GLN A  36      41.481 -42.202-241.809  1.00  0.00      A1    
ATOM    152  HN  GLN A  36      41.507 -41.873-242.750  1.00  0.00      A1    
ATOM    153  CA  GLN A  36      42.817 -42.250-241.139  1.00  0.00      A1    
ATOM    154  HA  GLN A  36      42.743 -42.795-240.209  1.00  0.00      A1    
ATOM    155  CB  GLN A  36      43.871 -42.860-242.122  1.00  0.00      A1    
ATOM    156  HB1 GLN A  36      44.839 -42.877-241.577  1.00  0.00      A1    
ATOM    157  HB2 GLN A  36      43.964 -42.285-243.068  1.00  0.00      A1    
ATOM    158  CG  GLN A  36      43.633 -44.301-242.523  1.00  0.00      A1    
ATOM    159  HG1 GLN A  36      42.797 -44.345-243.255  1.00  0.00      A1    
ATOM    160  HG2 GLN A  36      44.523 -44.713-243.043  1.00  0.00      A1    
ATOM    161  CD  GLN A  36      43.405 -45.289-241.354  1.00  0.00      A1    
ATOM    162  OE1 GLN A  36      44.048 -45.154-240.306  1.00  0.00      A1    
ATOM    163  NE2 GLN A  36      42.471 -46.279-241.614  1.00  0.00      A1    
ATOM    164 HE21 GLN A  36      42.374 -46.973-240.901  1.00  0.00      A1    
ATOM    165 HE22 GLN A  36      41.904 -46.288-242.437  1.00  0.00      A1    
ATOM    166  C   GLN A  36      43.175 -40.742-240.844  1.00  0.00      A1    
ATOM    167  O   GLN A  36      44.313 -40.488-240.486  1.00  0.00      A1    
ATOM    168  N   MET A  37      42.190 -39.820-240.866  1.00  0.00      A1    
ATOM    169  HN  MET A  37      41.322 -40.120-241.255  1.00  0.00      A1    
ATOM    170  CA  MET A  37      42.245 -38.461-240.408  1.00  0.00      A1    
ATOM    171  HA  MET A  37      42.961 -38.398-239.602  1.00  0.00      A1    
ATOM    172  CB  MET A  37      42.581 -37.470-241.552  1.00  0.00      A1    
ATOM    173  HB1 MET A  37      42.677 -36.484-241.049  1.00  0.00      A1    
ATOM    174  HB2 MET A  37      43.601 -37.645-241.956  1.00  0.00      A1    
ATOM    175  CG  MET A  37      41.567 -37.231-242.669  1.00  0.00      A1    
ATOM    176  HG1 MET A  37      40.521 -37.133-242.308  1.00  0.00      A1    
ATOM    177  HG2 MET A  37      41.970 -36.318-243.159  1.00  0.00      A1    
ATOM    178  SD  MET A  37      41.500 -38.609-243.948  1.00  0.00      A1    
ATOM    179  CE  MET A  37      40.218 -37.878-245.073  1.00  0.00      A1    
ATOM    180  HE1 MET A  37      39.797 -38.730-245.647  1.00  0.00      A1    
ATOM    181  HE2 MET A  37      39.431 -37.311-244.532  1.00  0.00      A1    
ATOM    182  HE3 MET A  37      40.663 -37.222-245.852  1.00  0.00      A1    
ATOM    183  C   MET A  37      40.846 -38.047-239.929  1.00  0.00      A1    
ATOM    184  O   MET A  37      39.963 -38.823-240.285  1.00  0.00      A1    
ATOM    185  N   PRO A  38      40.546 -36.901-239.298  1.00  0.00      A1    
ATOM    186  CD  PRO A  38      39.095 -36.612-238.997  1.00  0.00      A1    
ATOM    187  HD1 PRO A  38      38.722 -37.470-238.397  1.00  0.00      A1    
ATOM    188  HD2 PRO A  38      38.399 -36.619-239.863  1.00  0.00      A1    
ATOM    189  CA  PRO A  38      41.360 -35.925-238.610  1.00  0.00      A1    
ATOM    190  HA  PRO A  38      42.238 -35.666-239.185  1.00  0.00      A1    
ATOM    191  CB  PRO A  38      40.419 -34.731-238.475  1.00  0.00      A1    
ATOM    192  HB1 PRO A  38      40.726 -34.028-237.672  1.00  0.00      A1    
ATOM    193  HB2 PRO A  38      40.224 -34.122-239.384  1.00  0.00      A1    
ATOM    194  CG  PRO A  38      39.046 -35.366-238.170  1.00  0.00      A1    
ATOM    195  HG1 PRO A  38      38.962 -35.615-237.091  1.00  0.00      A1    
ATOM    196  HG2 PRO A  38      38.245 -34.794-238.686  1.00  0.00      A1    
ATOM    197  C   PRO A  38      41.958 -36.477-237.300  1.00  0.00      A1    
ATOM    198  O   PRO A  38      41.747 -37.640-237.036  1.00  0.00      A1    
ATOM    199  N   ALA A  39      42.703 -35.710-236.550  1.00  0.00      A1    
ATOM    200  HN  ALA A  39      43.027 -34.825-236.876  1.00  0.00      A1    
ATOM    201  CA  ALA A  39      43.118 -36.031-235.184  1.00  0.00      A1    
ATOM    202  HA  ALA A  39      42.772 -37.004-234.870  1.00  0.00      A1    
ATOM    203  CB  ALA A  39      44.683 -36.098-235.258  1.00  0.00      A1    
ATOM    204  HB1 ALA A  39      45.134 -35.106-235.479  1.00  0.00      A1    
ATOM    205  HB2 ALA A  39      44.973 -36.200-234.191  1.00  0.00      A1    
ATOM    206  HB3 ALA A  39      45.093 -36.965-235.820  1.00  0.00      A1    
ATOM    207  C   ALA A  39      42.570 -34.916-234.231  1.00  0.00      A1    
ATOM    208  O   ALA A  39      42.409 -33.801-234.675  1.00  0.00      A1    
ATOM    209  N   VAL A  40      42.418 -35.225-232.971  1.00  0.00      A1    
ATOM    210  HN  VAL A  40      42.413 -36.168-232.649  1.00  0.00      A1    
ATOM    211  CA  VAL A  40      41.776 -34.247-232.076  1.00  0.00      A1    
ATOM    212  HA  VAL A  40      42.020 -33.211-232.263  1.00  0.00      A1    
ATOM    213  CB  VAL A  40      40.239 -34.405-232.013  1.00  0.00      A1    
ATOM    214  HB  VAL A  40      39.923 -34.509-233.073  1.00  0.00      A1    
ATOM    215  CG1 VAL A  40      39.774 -35.562-231.092  1.00  0.00      A1    
ATOM    216 HG11 VAL A  40      40.437 -36.450-231.161  1.00  0.00      A1    
ATOM    217 HG12 VAL A  40      39.892 -35.254-230.031  1.00  0.00      A1    
ATOM    218 HG13 VAL A  40      38.735 -35.944-231.189  1.00  0.00      A1    
ATOM    219  CG2 VAL A  40      39.560 -33.105-231.583  1.00  0.00      A1    
ATOM    220 HG21 VAL A  40      38.534 -33.127-232.009  1.00  0.00      A1    
ATOM    221 HG22 VAL A  40      39.445 -32.911-230.495  1.00  0.00      A1    
ATOM    222 HG23 VAL A  40      40.061 -32.249-232.083  1.00  0.00      A1    
ATOM    223  C   VAL A  40      42.337 -34.372-230.650  1.00  0.00      A1    
ATOM    224  O   VAL A  40      42.715 -35.383-230.156  1.00  0.00      A1    
ATOM    225  N   GLY A  41      42.437 -33.264-229.922  1.00  0.00      A1    
ATOM    226  HN  GLY A  41      42.160 -32.360-230.240  1.00  0.00      A1    
ATOM    227  CA  GLY A  41      43.097 -33.242-228.567  1.00  0.00      A1    
ATOM    228  HA1 GLY A  41      44.077 -33.679-228.693  1.00  0.00      A1    
ATOM    229  HA2 GLY A  41      43.047 -32.200-228.289  1.00  0.00      A1    
ATOM    230  C   GLY A  41      42.348 -33.895-227.394  1.00  0.00      A1    
ATOM    231  O   GLY A  41      41.182 -33.549-227.125  1.00  0.00      A1    
ATOM    232  N   VAL A  42      42.906 -34.785-226.626  1.00  0.00      A1    
ATOM    233  HN  VAL A  42      43.803 -35.159-226.848  1.00  0.00      A1    
ATOM    234  CA  VAL A  42      42.225 -35.504-225.507  1.00  0.00      A1    
ATOM    235  HA  VAL A  42      41.253 -35.034-225.478  1.00  0.00      A1    
ATOM    236  CB  VAL A  42      42.075 -37.094-225.723  1.00  0.00      A1    
ATOM    237  HB  VAL A  42      41.447 -37.547-224.927  1.00  0.00      A1    
ATOM    238  CG1 VAL A  42      41.109 -37.307-226.920  1.00  0.00      A1    
ATOM    239 HG11 VAL A  42      41.466 -36.872-227.878  1.00  0.00      A1    
ATOM    240 HG12 VAL A  42      40.953 -38.388-227.121  1.00  0.00      A1    
ATOM    241 HG13 VAL A  42      40.140 -36.882-226.584  1.00  0.00      A1    
ATOM    242  CG2 VAL A  42      43.395 -37.683-225.969  1.00  0.00      A1    
ATOM    243 HG21 VAL A  42      43.359 -38.781-225.804  1.00  0.00      A1    
ATOM    244 HG22 VAL A  42      43.830 -37.521-226.978  1.00  0.00      A1    
ATOM    245 HG23 VAL A  42      44.134 -37.425-225.182  1.00  0.00      A1    
ATOM    246  C   VAL A  42      42.874 -35.216-224.103  1.00  0.00      A1    
ATOM    247  O   VAL A  42      43.949 -34.634-224.154  1.00  0.00      A1    
ATOM    248  N   VAL A  43      42.209 -35.600-222.966  1.00  0.00      A1    
ATOM    249  HN  VAL A  43      41.269 -35.923-223.042  1.00  0.00      A1    
ATOM    250  CA  VAL A  43      42.786 -35.633-221.695  1.00  0.00      A1    
ATOM    251  HA  VAL A  43      43.855 -35.645-221.853  1.00  0.00      A1    
ATOM    252  CB  VAL A  43      42.422 -34.342-220.785  1.00  0.00      A1    
ATOM    253  HB  VAL A  43      42.486 -33.512-221.520  1.00  0.00      A1    
ATOM    254  CG1 VAL A  43      40.924 -34.386-220.416  1.00  0.00      A1    
ATOM    255 HG11 VAL A  43      40.646 -35.252-219.775  1.00  0.00      A1    
ATOM    256 HG12 VAL A  43      40.565 -33.441-219.955  1.00  0.00      A1    
ATOM    257 HG13 VAL A  43      40.283 -34.468-221.320  1.00  0.00      A1    
ATOM    258  CG2 VAL A  43      43.389 -34.238-219.581  1.00  0.00      A1    
ATOM    259 HG21 VAL A  43      43.166 -33.378-218.914  1.00  0.00      A1    
ATOM    260 HG22 VAL A  43      43.302 -35.222-219.071  1.00  0.00      A1    
ATOM    261 HG23 VAL A  43      44.449 -34.122-219.894  1.00  0.00      A1    
ATOM    262  C   VAL A  43      42.421 -36.961-221.072  1.00  0.00      A1    
ATOM    263  O   VAL A  43      41.301 -37.410-221.238  1.00  0.00      A1    
ATOM    264  N   THR A  44      43.370 -37.724-220.425  1.00  0.00      A1    
ATOM    265  HN  THR A  44      44.248 -37.267-220.294  1.00  0.00      A1    
ATOM    266  CA  THR A  44      43.013 -38.798-219.499  1.00  0.00      A1    
ATOM    267  HA  THR A  44      42.470 -39.533-220.074  1.00  0.00      A1    
ATOM    268  CB  THR A  44      44.289 -39.375-218.921  1.00  0.00      A1    
ATOM    269  HB  THR A  44      44.901 -38.664-218.326  1.00  0.00      A1    
ATOM    270  OG1 THR A  44      45.161 -39.859-219.956  1.00  0.00      A1    
ATOM    271  HG1 THR A  44      44.780 -40.725-220.119  1.00  0.00      A1    
ATOM    272  CG2 THR A  44      43.926 -40.594-218.091  1.00  0.00      A1    
ATOM    273 HG21 THR A  44      43.588 -41.390-218.790  1.00  0.00      A1    
ATOM    274 HG22 THR A  44      44.885 -40.896-217.617  1.00  0.00      A1    
ATOM    275 HG23 THR A  44      43.176 -40.424-217.289  1.00  0.00      A1    
ATOM    276  C   THR A  44      42.067 -38.441-218.271  1.00  0.00      A1    
ATOM    277  O   THR A  44      42.236 -37.430-217.597  1.00  0.00      A1    
ATOM    278  N   VAL A  45      41.053 -39.261-218.031  1.00  0.00      A1    
ATOM    279  HN  VAL A  45      40.786 -39.926-218.724  1.00  0.00      A1    
ATOM    280  CA  VAL A  45      40.125 -39.044-216.904  1.00  0.00      A1    
ATOM    281  HA  VAL A  45      39.727 -38.041-216.859  1.00  0.00      A1    
ATOM    282  CB  VAL A  45      38.808 -39.870-217.124  1.00  0.00      A1    
ATOM    283  HB  VAL A  45      39.050 -40.946-217.263  1.00  0.00      A1    
ATOM    284  CG1 VAL A  45      37.973 -39.648-215.907  1.00  0.00      A1    
ATOM    285 HG11 VAL A  45      37.002 -40.188-215.903  1.00  0.00      A1    
ATOM    286 HG12 VAL A  45      38.494 -39.961-214.976  1.00  0.00      A1    
ATOM    287 HG13 VAL A  45      37.681 -38.578-215.851  1.00  0.00      A1    
ATOM    288  CG2 VAL A  45      38.103 -39.233-218.367  1.00  0.00      A1    
ATOM    289 HG21 VAL A  45      38.404 -38.163-218.340  1.00  0.00      A1    
ATOM    290 HG22 VAL A  45      38.573 -39.776-219.215  1.00  0.00      A1    
ATOM    291 HG23 VAL A  45      36.996 -39.304-218.334  1.00  0.00      A1    
ATOM    292  C   VAL A  45      40.876 -39.456-215.669  1.00  0.00      A1    
ATOM    293  O   VAL A  45      41.089 -40.635-215.500  1.00  0.00      A1    
ATOM    294  N   LYS A  46      41.046 -38.534-214.711  1.00  0.00      A1    
ATOM    295  HN  LYS A  46      40.912 -37.582-214.974  1.00  0.00      A1    
ATOM    296  CA  LYS A  46      41.491 -38.897-213.351  1.00  0.00      A1    
ATOM    297  HA  LYS A  46      41.850 -39.916-213.349  1.00  0.00      A1    
ATOM    298  CB  LYS A  46      42.768 -38.036-213.061  1.00  0.00      A1    
ATOM    299  HB1 LYS A  46      43.261 -38.503-212.181  1.00  0.00      A1    
ATOM    300  HB2 LYS A  46      43.391 -38.139-213.974  1.00  0.00      A1    
ATOM    301  CG  LYS A  46      42.499 -36.524-212.743  1.00  0.00      A1    
ATOM    302  HG1 LYS A  46      41.995 -36.159-213.663  1.00  0.00      A1    
ATOM    303  HG2 LYS A  46      41.833 -36.402-211.862  1.00  0.00      A1    
ATOM    304  CD  LYS A  46      43.883 -35.819-212.478  1.00  0.00      A1    
ATOM    305  HD1 LYS A  46      44.506 -36.332-211.715  1.00  0.00      A1    
ATOM    306  HD2 LYS A  46      44.440 -35.751-213.437  1.00  0.00      A1    
ATOM    307  CE  LYS A  46      43.696 -34.457-211.854  1.00  0.00      A1    
ATOM    308  HE1 LYS A  46      42.892 -33.993-212.465  1.00  0.00      A1    
ATOM    309  HE2 LYS A  46      43.301 -34.517-210.817  1.00  0.00      A1    
ATOM    310  NZ  LYS A  46      44.961 -33.537-212.010  1.00  0.00      A1    
ATOM    311  HZ1 LYS A  46      44.635 -32.622-212.383  1.00  0.00      A1    
ATOM    312  HZ2 LYS A  46      45.436 -33.410-211.094  1.00  0.00      A1    
ATOM    313  HZ3 LYS A  46      45.639 -33.897-212.712  1.00  0.00      A1    
ATOM    314  C   LYS A  46      40.504 -38.727-212.251  1.00  0.00      A1    
ATOM    315  O   LYS A  46      39.521 -38.012-212.313  1.00  0.00      A1    
ATOM    316  N   THR A  47      40.801 -39.459-211.175  1.00  0.00      A1    
ATOM    317  HN  THR A  47      41.523 -40.148-211.162  1.00  0.00      A1    
ATOM    318  CA  THR A  47      39.992 -39.492-209.920  1.00  0.00      A1    
ATOM    319  HA  THR A  47      39.109 -38.887-210.057  1.00  0.00      A1    
ATOM    320  CB  THR A  47      39.656 -40.835-209.345  1.00  0.00      A1    
ATOM    321  HB  THR A  47      39.173 -40.644-208.363  1.00  0.00      A1    
ATOM    322  OG1 THR A  47      40.719 -41.731-209.176  1.00  0.00      A1    
ATOM    323  HG1 THR A  47      41.457 -41.241-208.805  1.00  0.00      A1    
ATOM    324  CG2 THR A  47      38.632 -41.532-210.193  1.00  0.00      A1    
ATOM    325 HG21 THR A  47      37.709 -40.946-210.388  1.00  0.00      A1    
ATOM    326 HG22 THR A  47      39.081 -41.661-211.202  1.00  0.00      A1    
ATOM    327 HG23 THR A  47      38.409 -42.558-209.829  1.00  0.00      A1    
ATOM    328  C   THR A  47      40.881 -38.747-208.922  1.00  0.00      A1    
ATOM    329  O   THR A  47      42.033 -39.231-208.668  1.00  0.00      A1    
ATOM    330  N   GLU A  48      40.231 -37.681-208.248  1.00  0.00      A1    
ATOM    331  HN  GLU A  48      39.359 -37.399-208.641  1.00  0.00      A1    
ATOM    332  CA  GLU A  48      40.849 -36.940-207.167  1.00  0.00      A1    
ATOM    333  HA  GLU A  48      41.622 -37.621-206.844  1.00  0.00      A1    
ATOM    334  CB  GLU A  48      41.680 -35.653-207.552  1.00  0.00      A1    
ATOM    335  HB1 GLU A  48      41.137 -34.812-208.034  1.00  0.00      A1    
ATOM    336  HB2 GLU A  48      41.988 -35.219-206.577  1.00  0.00      A1    
ATOM    337  CG  GLU A  48      43.018 -35.915-208.280  1.00  0.00      A1    
ATOM    338  HG1 GLU A  48      43.606 -36.810-207.984  1.00  0.00      A1    
ATOM    339  HG2 GLU A  48      43.145 -36.128-209.363  1.00  0.00      A1    
ATOM    340  CD  GLU A  48      43.969 -34.713-208.072  1.00  0.00      A1    
ATOM    341  OE1 GLU A  48      45.179 -34.985-207.776  1.00  0.00      A1    
ATOM    342  OE2 GLU A  48      43.594 -33.605-208.414  1.00  0.00      A1    
ATOM    343  C   GLU A  48      39.848 -36.584-206.103  1.00  0.00      A1    
ATOM    344  O   GLU A  48      38.706 -36.299-206.430  1.00  0.00      A1    
ATOM    345  N   PRO A  49      40.287 -36.473-204.805  1.00  0.00      A1    
ATOM    346  CD  PRO A  49      41.364 -37.146-204.209  1.00  0.00      A1    
ATOM    347  HD1 PRO A  49      42.228 -37.093-204.904  1.00  0.00      A1    
ATOM    348  HD2 PRO A  49      41.139 -38.202-203.946  1.00  0.00      A1    
ATOM    349  CA  PRO A  49      39.630 -35.623-203.843  1.00  0.00      A1    
ATOM    350  HA  PRO A  49      38.599 -35.930-203.749  1.00  0.00      A1    
ATOM    351  CB  PRO A  49      40.379 -35.847-202.536  1.00  0.00      A1    
ATOM    352  HB1 PRO A  49      40.365 -34.917-201.929  1.00  0.00      A1    
ATOM    353  HB2 PRO A  49      40.004 -36.688-201.913  1.00  0.00      A1    
ATOM    354  CG  PRO A  49      41.750 -36.323-202.992  1.00  0.00      A1    
ATOM    355  HG1 PRO A  49      42.524 -35.602-203.332  1.00  0.00      A1    
ATOM    356  HG2 PRO A  49      42.171 -37.073-202.290  1.00  0.00      A1    
ATOM    357  C   PRO A  49      39.643 -34.180-204.361  1.00  0.00      A1    
ATOM    358  O   PRO A  49      40.570 -33.719-205.057  1.00  0.00      A1    
ATOM    359  N   LEU A  50      38.489 -33.447-204.138  1.00  0.00      A1    
ATOM    360  HN  LEU A  50      37.636 -33.765-203.730  1.00  0.00      A1    
ATOM    361  CA  LEU A  50      38.554 -32.007-204.251  1.00  0.00      A1    
ATOM    362  HA  LEU A  50      39.542 -31.724-204.585  1.00  0.00      A1    
ATOM    363  CB  LEU A  50      37.567 -31.335-205.184  1.00  0.00      A1    
ATOM    364  HB1 LEU A  50      36.522 -31.519-204.856  1.00  0.00      A1    
ATOM    365  HB2 LEU A  50      37.845 -30.261-205.251  1.00  0.00      A1    
ATOM    366  CG  LEU A  50      37.559 -31.837-206.616  1.00  0.00      A1    
ATOM    367  HG  LEU A  50      38.552 -32.217-206.943  1.00  0.00      A1    
ATOM    368  CD1 LEU A  50      36.671 -33.030-206.720  1.00  0.00      A1    
ATOM    369 HD11 LEU A  50      35.734 -33.120-206.129  1.00  0.00      A1    
ATOM    370 HD12 LEU A  50      36.410 -33.282-207.771  1.00  0.00      A1    
ATOM    371 HD13 LEU A  50      37.380 -33.829-206.415  1.00  0.00      A1    
ATOM    372  CD2 LEU A  50      37.016 -30.774-207.477  1.00  0.00      A1    
ATOM    373 HD21 LEU A  50      35.998 -30.477-207.146  1.00  0.00      A1    
ATOM    374 HD22 LEU A  50      37.761 -29.961-207.613  1.00  0.00      A1    
ATOM    375 HD23 LEU A  50      36.862 -31.001-208.554  1.00  0.00      A1    
ATOM    376  C   LEU A  50      38.169 -31.441-202.913  1.00  0.00      A1    
ATOM    377  O   LEU A  50      37.229 -31.762-202.255  1.00  0.00      A1    
ATOM    378  N   GLN A  51      39.069 -30.531-202.480  1.00  0.00      A1    
ATOM    379  HN  GLN A  51      39.757 -30.107-203.065  1.00  0.00      A1    
ATOM    380  CA  GLN A  51      39.069 -30.010-201.110  1.00  0.00      A1    
ATOM    381  HA  GLN A  51      38.561 -30.693-200.446  1.00  0.00      A1    
ATOM    382  CB  GLN A  51      40.601 -29.810-200.722  1.00  0.00      A1    
ATOM    383  HB1 GLN A  51      41.187 -29.196-201.438  1.00  0.00      A1    
ATOM    384  HB2 GLN A  51      40.629 -29.263-199.755  1.00  0.00      A1    
ATOM    385  CG  GLN A  51      41.374 -31.097-200.619  1.00  0.00      A1    
ATOM    386  HG1 GLN A  51      41.476 -31.657-201.572  1.00  0.00      A1    
ATOM    387  HG2 GLN A  51      42.452 -30.922-200.418  1.00  0.00      A1    
ATOM    388  CD  GLN A  51      40.733 -32.170-199.678  1.00  0.00      A1    
ATOM    389  OE1 GLN A  51      39.749 -32.834-200.061  1.00  0.00      A1    
ATOM    390  NE2 GLN A  51      41.207 -32.180-198.409  1.00  0.00      A1    
ATOM    391 HE21 GLN A  51      40.709 -32.728-197.735  1.00  0.00      A1    
ATOM    392 HE22 GLN A  51      41.955 -31.654-198.006  1.00  0.00      A1    
ATOM    393  C   GLN A  51      38.284 -28.630-201.031  1.00  0.00      A1    
ATOM    394  O   GLN A  51      38.889 -27.559-201.070  1.00  0.00      A1    
ATOM    395  N   ILE A  52      36.951 -28.659-201.010  1.00  0.00      A1    
ATOM    396  HN  ILE A  52      36.555 -29.574-201.024  1.00  0.00      A1    
ATOM    397  CA  ILE A  52      36.089 -27.535-201.182  1.00  0.00      A1    
ATOM    398  HA  ILE A  52      36.420 -26.730-200.543  1.00  0.00      A1    
ATOM    399  CB  ILE A  52      36.061 -27.162-202.691  1.00  0.00      A1    
ATOM    400  HB  ILE A  52      37.087 -27.129-203.118  1.00  0.00      A1    
ATOM    401  CG2 ILE A  52      35.150 -28.156-203.421  1.00  0.00      A1    
ATOM    402 HG21 ILE A  52      35.455 -29.202-203.203  1.00  0.00      A1    
ATOM    403 HG22 ILE A  52      34.102 -27.999-203.083  1.00  0.00      A1    
ATOM    404 HG23 ILE A  52      35.198 -28.143-204.532  1.00  0.00      A1    
ATOM    405  CG1 ILE A  52      35.423 -25.730-203.044  1.00  0.00      A1    
ATOM    406 HG11 ILE A  52      35.131 -25.860-204.107  1.00  0.00      A1    
ATOM    407 HG12 ILE A  52      34.460 -25.618-202.501  1.00  0.00      A1    
ATOM    408  CD  ILE A  52      36.283 -24.513-202.853  1.00  0.00      A1    
ATOM    409  HD1 ILE A  52      37.292 -24.535-203.319  1.00  0.00      A1    
ATOM    410  HD2 ILE A  52      35.692 -23.675-203.281  1.00  0.00      A1    
ATOM    411  HD3 ILE A  52      36.345 -24.237-201.778  1.00  0.00      A1    
ATOM    412  C   ILE A  52      34.726 -27.836-200.578  1.00  0.00      A1    
ATOM    413  O   ILE A  52      34.350 -29.039-200.546  1.00  0.00      A1    
ATOM    414  N   THR A  53      33.881 -26.867-200.160  1.00  0.00      A1    
ATOM    415  HN  THR A  53      34.310 -25.969-200.093  1.00  0.00      A1    
ATOM    416  CA  THR A  53      32.610 -27.164-199.509  1.00  0.00      A1    
ATOM    417  HA  THR A  53      32.264 -28.096-199.929  1.00  0.00      A1    
ATOM    418  CB  THR A  53      32.739 -27.379-197.990  1.00  0.00      A1    
ATOM    419  HB  THR A  53      31.714 -27.390-197.562  1.00  0.00      A1    
ATOM    420  OG1 THR A  53      33.672 -26.550-197.364  1.00  0.00      A1    
ATOM    421  HG1 THR A  53      33.569 -26.828-196.450  1.00  0.00      A1    
ATOM    422  CG2 THR A  53      33.278 -28.788-197.734  1.00  0.00      A1    
ATOM    423 HG21 THR A  53      34.232 -29.021-198.253  1.00  0.00      A1    
ATOM    424 HG22 THR A  53      33.544 -29.006-196.678  1.00  0.00      A1    
ATOM    425 HG23 THR A  53      32.501 -29.436-198.195  1.00  0.00      A1    
ATOM    426  C   THR A  53      31.567 -26.195-199.748  1.00  0.00      A1    
ATOM    427  O   THR A  53      31.787 -25.035-200.126  1.00  0.00      A1    
ATOM    428  N   THR A  54      30.296 -26.569-199.619  1.00  0.00      A1    
ATOM    429  HN  THR A  54      30.024 -27.502-199.396  1.00  0.00      A1    
ATOM    430  CA  THR A  54      29.143 -25.635-199.638  1.00  0.00      A1    
ATOM    431  HA  THR A  54      29.135 -25.153-200.604  1.00  0.00      A1    
ATOM    432  CB  THR A  54      27.841 -26.389-199.662  1.00  0.00      A1    
ATOM    433  HB  THR A  54      27.739 -26.757-198.619  1.00  0.00      A1    
ATOM    434  OG1 THR A  54      27.780 -27.425-200.630  1.00  0.00      A1    
ATOM    435  HG1 THR A  54      28.652 -27.814-200.535  1.00  0.00      A1    
ATOM    436  CG2 THR A  54      26.549 -25.591-199.734  1.00  0.00      A1    
ATOM    437 HG21 THR A  54      26.497 -25.093-198.743  1.00  0.00      A1    
ATOM    438 HG22 THR A  54      26.601 -24.896-200.599  1.00  0.00      A1    
ATOM    439 HG23 THR A  54      25.647 -26.226-199.860  1.00  0.00      A1    
ATOM    440  C   THR A  54      29.055 -24.490-198.641  1.00  0.00      A1    
ATOM    441  O   THR A  54      29.274 -24.731-197.469  1.00  0.00      A1    
ATOM    442  N   GLU A  55      28.604 -23.277-199.049  1.00  0.00      A1    
ATOM    443  HN  GLU A  55      28.507 -23.077-200.021  1.00  0.00      A1    
ATOM    444  CA  GLU A  55      28.469 -22.175-198.125  1.00  0.00      A1    
ATOM    445  HA  GLU A  55      29.249 -22.225-197.380  1.00  0.00      A1    
ATOM    446  CB  GLU A  55      28.930 -20.872-198.885  1.00  0.00      A1    
ATOM    447  HB1 GLU A  55      28.303 -20.988-199.795  1.00  0.00      A1    
ATOM    448  HB2 GLU A  55      28.684 -19.970-198.286  1.00  0.00      A1    
ATOM    449  CG  GLU A  55      30.375 -20.639-199.306  1.00  0.00      A1    
ATOM    450  HG1 GLU A  55      31.037 -20.732-198.418  1.00  0.00      A1    
ATOM    451  HG2 GLU A  55      30.672 -21.520-199.914  1.00  0.00      A1    
ATOM    452  CD  GLU A  55      30.641 -19.453-200.179  1.00  0.00      A1    
ATOM    453  OE1 GLU A  55      31.293 -18.470-199.695  1.00  0.00      A1    
ATOM    454  OE2 GLU A  55      30.411 -19.507-201.393  1.00  0.00      A1    
ATOM    455  C   GLU A  55      27.094 -21.992-197.446  1.00  0.00      A1    
ATOM    456  O   GLU A  55      26.126 -21.791-198.085  1.00  0.00      A1    
ATOM    457  N   LEU A  56      26.989 -22.029-196.090  1.00  0.00      A1    
ATOM    458  HN  LEU A  56      27.834 -22.046-195.560  1.00  0.00      A1    
ATOM    459  CA  LEU A  56      25.736 -22.014-195.401  1.00  0.00      A1    
ATOM    460  HA  LEU A  56      24.935 -22.172-196.107  1.00  0.00      A1    
ATOM    461  CB  LEU A  56      25.492 -23.144-194.377  1.00  0.00      A1    
ATOM    462  HB1 LEU A  56      26.191 -22.970-193.531  1.00  0.00      A1    
ATOM    463  HB2 LEU A  56      24.432 -23.217-194.054  1.00  0.00      A1    
ATOM    464  CG  LEU A  56      25.888 -24.583-194.872  1.00  0.00      A1    
ATOM    465  HG  LEU A  56      26.991 -24.548-195.001  1.00  0.00      A1    
ATOM    466  CD1 LEU A  56      25.576 -25.624-193.795  1.00  0.00      A1    
ATOM    467 HD11 LEU A  56      25.747 -26.662-194.155  1.00  0.00      A1    
ATOM    468 HD12 LEU A  56      26.193 -25.282-192.937  1.00  0.00      A1    
ATOM    469 HD13 LEU A  56      24.468 -25.623-193.708  1.00  0.00      A1    
ATOM    470  CD2 LEU A  56      25.222 -25.086-196.175  1.00  0.00      A1    
ATOM    471 HD21 LEU A  56      25.309 -24.337-196.990  1.00  0.00      A1    
ATOM    472 HD22 LEU A  56      25.693 -26.039-196.500  1.00  0.00      A1    
ATOM    473 HD23 LEU A  56      24.152 -25.331-195.997  1.00  0.00      A1    
ATOM    474  C   LEU A  56      25.774 -20.632-194.739  1.00  0.00      A1    
ATOM    475  O   LEU A  56      26.691 -20.336-193.961  1.00  0.00      A1    
ATOM    476  N   PRO A  57      24.834 -19.641-195.118  1.00  0.00      A1    
ATOM    477  CD  PRO A  57      23.898 -19.802-196.278  1.00  0.00      A1    
ATOM    478  HD1 PRO A  57      23.222 -20.615-195.937  1.00  0.00      A1    
ATOM    479  HD2 PRO A  57      24.497 -20.067-197.175  1.00  0.00      A1    
ATOM    480  CA  PRO A  57      25.040 -18.271-194.695  1.00  0.00      A1    
ATOM    481  HA  PRO A  57      26.077 -17.992-194.585  1.00  0.00      A1    
ATOM    482  CB  PRO A  57      24.340 -17.479-195.817  1.00  0.00      A1    
ATOM    483  HB1 PRO A  57      23.837 -16.564-195.439  1.00  0.00      A1    
ATOM    484  HB2 PRO A  57      25.083 -17.243-196.608  1.00  0.00      A1    
ATOM    485  CG  PRO A  57      23.209 -18.412-196.391  1.00  0.00      A1    
ATOM    486  HG1 PRO A  57      22.253 -18.335-195.830  1.00  0.00      A1    
ATOM    487  HG2 PRO A  57      23.000 -18.175-197.456  1.00  0.00      A1    
ATOM    488  C   PRO A  57      24.391 -18.038-193.372  1.00  0.00      A1    
ATOM    489  O   PRO A  57      23.261 -17.508-193.284  1.00  0.00      A1    
ATOM    490  N   GLY A  58      25.103 -18.305-192.287  1.00  0.00      A1    
ATOM    491  HN  GLY A  58      26.025 -18.644-192.456  1.00  0.00      A1    
ATOM    492  CA  GLY A  58      24.798 -17.904-190.961  1.00  0.00      A1    
ATOM    493  HA1 GLY A  58      23.746 -18.094-190.801  1.00  0.00      A1    
ATOM    494  HA2 GLY A  58      25.419 -18.473-190.284  1.00  0.00      A1    
ATOM    495  C   GLY A  58      24.979 -16.460-190.610  1.00  0.00      A1    
ATOM    496  O   GLY A  58      25.393 -15.603-191.425  1.00  0.00      A1    
ATOM    497  N   ARG A  59      24.826 -16.149-189.315  1.00  0.00      A1    
ATOM    498  HN  ARG A  59      24.593 -16.855-188.651  1.00  0.00      A1    
ATOM    499  CA  ARG A  59      25.069 -14.766-188.821  1.00  0.00      A1    
ATOM    500  HA  ARG A  59      25.747 -14.140-189.380  1.00  0.00      A1    
ATOM    501  CB  ARG A  59      23.706 -13.972-188.720  1.00  0.00      A1    
ATOM    502  HB1 ARG A  59      23.895 -12.895-188.522  1.00  0.00      A1    
ATOM    503  HB2 ARG A  59      23.273 -13.977-189.744  1.00  0.00      A1    
ATOM    504  CG  ARG A  59      22.790 -14.710-187.788  1.00  0.00      A1    
ATOM    505  HG1 ARG A  59      22.549 -15.738-188.133  1.00  0.00      A1    
ATOM    506  HG2 ARG A  59      23.119 -14.811-186.733  1.00  0.00      A1    
ATOM    507  CD  ARG A  59      21.438 -13.965-187.674  1.00  0.00      A1    
ATOM    508  HD1 ARG A  59      21.549 -12.922-187.310  1.00  0.00      A1    
ATOM    509  HD2 ARG A  59      21.010 -13.912-188.697  1.00  0.00      A1    
ATOM    510  NE  ARG A  59      20.589 -14.806-186.758  1.00  0.00      A1    
ATOM    511  HE  ARG A  59      20.952 -15.594-186.260  1.00  0.00      A1    
ATOM    512  CZ  ARG A  59      19.260 -14.617-186.700  1.00  0.00      A1    
ATOM    513  NH1 ARG A  59      18.639 -13.553-187.208  1.00  0.00      A1    
ATOM    514 HH11 ARG A  59      19.155 -12.984-187.847  1.00  0.00      A1    
ATOM    515 HH12 ARG A  59      17.838 -13.292-186.669  1.00  0.00      A1    
ATOM    516  NH2 ARG A  59      18.552 -15.503-185.963  1.00  0.00      A1    
ATOM    517 HH21 ARG A  59      18.919 -16.402-185.723  1.00  0.00      A1    
ATOM    518 HH22 ARG A  59      17.562 -15.392-186.061  1.00  0.00      A1    
ATOM    519  C   ARG A  59      25.617 -14.730-187.441  1.00  0.00      A1    
ATOM    520  O   ARG A  59      25.381 -15.688-186.678  1.00  0.00      A1    
ATOM    521  N   THR A  60      26.313 -13.667-187.025  1.00  0.00      A1    
ATOM    522  HN  THR A  60      26.639 -13.046-187.735  1.00  0.00      A1    
ATOM    523  CA  THR A  60      27.185 -13.629-185.847  1.00  0.00      A1    
ATOM    524  HA  THR A  60      27.421 -14.674-185.702  1.00  0.00      A1    
ATOM    525  CB  THR A  60      28.467 -12.787-186.047  1.00  0.00      A1    
ATOM    526  HB  THR A  60      28.214 -11.708-186.126  1.00  0.00      A1    
ATOM    527  OG1 THR A  60      29.052 -13.004-187.246  1.00  0.00      A1    
ATOM    528  HG1 THR A  60      28.618 -12.354-187.803  1.00  0.00      A1    
ATOM    529  CG2 THR A  60      29.530 -12.991-184.925  1.00  0.00      A1    
ATOM    530 HG21 THR A  60      29.625 -14.097-184.892  1.00  0.00      A1    
ATOM    531 HG22 THR A  60      30.485 -12.485-185.180  1.00  0.00      A1    
ATOM    532 HG23 THR A  60      29.206 -12.540-183.962  1.00  0.00      A1    
ATOM    533  C   THR A  60      26.392 -13.126-184.679  1.00  0.00      A1    
ATOM    534  O   THR A  60      25.735 -12.070-184.849  1.00  0.00      A1    
ATOM    535  N   SER A  61      26.382 -13.759-183.509  1.00  0.00      A1    
ATOM    536  HN  SER A  61      26.960 -14.543-183.296  1.00  0.00      A1    
ATOM    537  CA  SER A  61      25.507 -13.276-182.449  1.00  0.00      A1    
ATOM    538  HA  SER A  61      25.504 -12.196-182.454  1.00  0.00      A1    
ATOM    539  CB  SER A  61      24.026 -13.593-182.634  1.00  0.00      A1    
ATOM    540  HB1 SER A  61      23.302 -13.259-181.860  1.00  0.00      A1    
ATOM    541  HB2 SER A  61      23.773 -13.083-183.589  1.00  0.00      A1    
ATOM    542  OG  SER A  61      23.873 -14.965-182.857  1.00  0.00      A1    
ATOM    543  HG1 SER A  61      23.179 -15.157-183.491  1.00  0.00      A1    
ATOM    544  C   SER A  61      26.042 -13.558-181.084  1.00  0.00      A1    
ATOM    545  O   SER A  61      26.774 -14.573-180.903  1.00  0.00      A1    
ATOM    546  N   ALA A  62      25.677 -12.759-180.055  1.00  0.00      A1    
ATOM    547  HN  ALA A  62      24.874 -12.177-180.155  1.00  0.00      A1    
ATOM    548  CA  ALA A  62      26.309 -12.824-178.787  1.00  0.00      A1    
ATOM    549  HA  ALA A  62      27.371 -12.722-178.955  1.00  0.00      A1    
ATOM    550  CB  ALA A  62      25.851 -11.686-177.780  1.00  0.00      A1    
ATOM    551  HB1 ALA A  62      24.760 -11.780-177.595  1.00  0.00      A1    
ATOM    552  HB2 ALA A  62      26.522 -11.856-176.912  1.00  0.00      A1    
ATOM    553  HB3 ALA A  62      26.132 -10.726-178.263  1.00  0.00      A1    
ATOM    554  C   ALA A  62      26.195 -14.211-178.123  1.00  0.00      A1    
ATOM    555  O   ALA A  62      25.097 -14.766-178.127  1.00  0.00      A1    
ATOM    556  N   TYR A  63      27.287 -14.769-177.614  1.00  0.00      A1    
ATOM    557  HN  TYR A  63      28.176 -14.320-177.599  1.00  0.00      A1    
ATOM    558  CA  TYR A  63      27.377 -16.007-176.931  1.00  0.00      A1    
ATOM    559  HA  TYR A  63      27.010 -16.708-177.667  1.00  0.00      A1    
ATOM    560  CB  TYR A  63      28.862 -16.392-176.705  1.00  0.00      A1    
ATOM    561  HB1 TYR A  63      29.408 -16.452-177.671  1.00  0.00      A1    
ATOM    562  HB2 TYR A  63      29.216 -15.565-176.054  1.00  0.00      A1    
ATOM    563  CG  TYR A  63      29.098 -17.727-176.084  1.00  0.00      A1    
ATOM    564  CD1 TYR A  63      29.124 -18.878-176.846  1.00  0.00      A1    
ATOM    565  HD1 TYR A  63      28.914 -18.824-177.903  1.00  0.00      A1    
ATOM    566  CE1 TYR A  63      29.296 -20.095-176.252  1.00  0.00      A1    
ATOM    567  HE1 TYR A  63      29.298 -20.907-176.963  1.00  0.00      A1    
ATOM    568  CZ  TYR A  63      29.459 -20.213-174.850  1.00  0.00      A1    
ATOM    569  OH  TYR A  63      29.593 -21.429-174.219  1.00  0.00      A1    
ATOM    570  HH  TYR A  63      29.712 -22.096-174.899  1.00  0.00      A1    
ATOM    571  CD2 TYR A  63      29.207 -17.779-174.693  1.00  0.00      A1    
ATOM    572  HD2 TYR A  63      28.879 -16.933-174.107  1.00  0.00      A1    
ATOM    573  CE2 TYR A  63      29.386 -19.077-174.069  1.00  0.00      A1    
ATOM    574  HE2 TYR A  63      29.449 -19.153-172.994  1.00  0.00      A1    
ATOM    575  C   TYR A  63      26.536 -16.113-175.721  1.00  0.00      A1    
ATOM    576  O   TYR A  63      25.854 -17.093-175.566  1.00  0.00      A1    
ATOM    577  N   ARG A  64      26.636 -15.084-174.782  1.00  0.00      A1    
ATOM    578  HN  ARG A  64      27.158 -14.261-174.992  1.00  0.00      A1    
ATOM    579  CA  ARG A  64      25.716 -14.964-173.647  1.00  0.00      A1    
ATOM    580  HA  ARG A  64      24.912 -15.686-173.675  1.00  0.00      A1    
ATOM    581  CB  ARG A  64      26.424 -15.199-172.315  1.00  0.00      A1    
ATOM    582  HB1 ARG A  64      26.613 -16.294-172.300  1.00  0.00      A1    
ATOM    583  HB2 ARG A  64      27.410 -14.692-172.246  1.00  0.00      A1    
ATOM    584  CG  ARG A  64      25.559 -15.055-171.059  1.00  0.00      A1    
ATOM    585  HG1 ARG A  64      25.259 -13.992-170.936  1.00  0.00      A1    
ATOM    586  HG2 ARG A  64      24.657 -15.703-171.070  1.00  0.00      A1    
ATOM    587  CD  ARG A  64      26.428 -15.490-169.797  1.00  0.00      A1    
ATOM    588  HD1 ARG A  64      26.676 -16.565-169.924  1.00  0.00      A1    
ATOM    589  HD2 ARG A  64      27.281 -14.778-169.799  1.00  0.00      A1    
ATOM    590  NE  ARG A  64      25.746 -15.485-168.484  1.00  0.00      A1    
ATOM    591  HE  ARG A  64      24.837 -15.079-168.389  1.00  0.00      A1    
ATOM    592  CZ  ARG A  64      26.256 -16.060-167.387  1.00  0.00      A1    
ATOM    593  NH1 ARG A  64      27.426 -16.574-167.305  1.00  0.00      A1    
ATOM    594 HH11 ARG A  64      28.099 -16.393-168.022  1.00  0.00      A1    
ATOM    595 HH12 ARG A  64      27.714 -16.969-166.433  1.00  0.00      A1    
ATOM    596  NH2 ARG A  64      25.486 -16.185-166.329  1.00  0.00      A1    
ATOM    597 HH21 ARG A  64      24.561 -15.820-166.224  1.00  0.00      A1    
ATOM    598 HH22 ARG A  64      25.917 -16.510-165.487  1.00  0.00      A1    
ATOM    599  C   ARG A  64      25.275 -13.509-173.678  1.00  0.00      A1    
ATOM    600  O   ARG A  64      26.068 -12.636-174.006  1.00  0.00      A1    
ATOM    601  N   ILE A  65      24.080 -13.209-173.277  1.00  0.00      A1    
ATOM    602  HN  ILE A  65      23.465 -13.954-173.034  1.00  0.00      A1    
ATOM    603  CA  ILE A  65      23.538 -11.907-173.222  1.00  0.00      A1    
ATOM    604  HA  ILE A  65      24.176 -11.058-173.420  1.00  0.00      A1    
ATOM    605  CB  ILE A  65      22.309 -11.747-174.050  1.00  0.00      A1    
ATOM    606  HB  ILE A  65      21.736 -12.683-173.874  1.00  0.00      A1    
ATOM    607  CG2 ILE A  65      21.499 -10.473-173.777  1.00  0.00      A1    
ATOM    608 HG21 ILE A  65      22.129  -9.565-173.893  1.00  0.00      A1    
ATOM    609 HG22 ILE A  65      20.636 -10.391-174.472  1.00  0.00      A1    
ATOM    610 HG23 ILE A  65      21.064 -10.503-172.755  1.00  0.00      A1    
ATOM    611  CG1 ILE A  65      22.716 -11.900-175.595  1.00  0.00      A1    
ATOM    612 HG11 ILE A  65      23.412 -11.065-175.823  1.00  0.00      A1    
ATOM    613 HG12 ILE A  65      23.284 -12.826-175.828  1.00  0.00      A1    
ATOM    614  CD  ILE A  65      21.529 -11.872-176.513  1.00  0.00      A1    
ATOM    615  HD1 ILE A  65      21.277 -10.936-177.057  1.00  0.00      A1    
ATOM    616  HD2 ILE A  65      21.481 -12.615-177.338  1.00  0.00      A1    
ATOM    617  HD3 ILE A  65      20.686 -12.168-175.854  1.00  0.00      A1    
ATOM    618  C   ILE A  65      23.118 -11.848-171.783  1.00  0.00      A1    
ATOM    619  O   ILE A  65      22.415 -12.736-171.269  1.00  0.00      A1    
ATOM    620  N   ALA A  66      23.540 -10.788-171.077  1.00  0.00      A1    
ATOM    621  HN  ALA A  66      24.251 -10.151-171.365  1.00  0.00      A1    
ATOM    622  CA  ALA A  66      23.173 -10.647-169.708  1.00  0.00      A1    
ATOM    623  HA  ALA A  66      22.294 -11.229-169.476  1.00  0.00      A1    
ATOM    624  CB  ALA A  66      24.273 -10.807-168.609  1.00  0.00      A1    
ATOM    625  HB1 ALA A  66      24.851 -11.739-168.784  1.00  0.00      A1    
ATOM    626  HB2 ALA A  66      25.051 -10.014-168.619  1.00  0.00      A1    
ATOM    627  HB3 ALA A  66      23.667 -10.931-167.686  1.00  0.00      A1    
ATOM    628  C   ALA A  66      22.597  -9.200-169.577  1.00  0.00      A1    
ATOM    629  O   ALA A  66      23.117  -8.235-170.158  1.00  0.00      A1    
ATOM    630  N   GLU A  67      21.511  -9.033-168.756  1.00  0.00      A1    
ATOM    631  HN  GLU A  67      21.152  -9.846-168.305  1.00  0.00      A1    
ATOM    632  CA  GLU A  67      20.781  -7.780-168.543  1.00  0.00      A1    
ATOM    633  HA  GLU A  67      21.138  -7.023-169.227  1.00  0.00      A1    
ATOM    634  CB  GLU A  67      19.252  -8.056-168.755  1.00  0.00      A1    
ATOM    635  HB1 GLU A  67      18.853  -8.923-168.188  1.00  0.00      A1    
ATOM    636  HB2 GLU A  67      18.677  -7.159-168.438  1.00  0.00      A1    
ATOM    637  CG  GLU A  67      18.776  -8.382-170.212  1.00  0.00      A1    
ATOM    638  HG1 GLU A  67      19.157  -7.569-170.866  1.00  0.00      A1    
ATOM    639  HG2 GLU A  67      19.251  -9.349-170.480  1.00  0.00      A1    
ATOM    640  CD  GLU A  67      17.326  -8.349-170.460  1.00  0.00      A1    
ATOM    641  OE1 GLU A  67      16.707  -9.415-170.678  1.00  0.00      A1    
ATOM    642  OE2 GLU A  67      16.797  -7.188-170.350  1.00  0.00      A1    
ATOM    643  C   GLU A  67      21.017  -7.296-167.127  1.00  0.00      A1    
ATOM    644  O   GLU A  67      20.936  -8.068-166.168  1.00  0.00      A1    
ATOM    645  N   VAL A  68      21.388  -6.007-166.973  1.00  0.00      A1    
ATOM    646  HN  VAL A  68      21.526  -5.429-167.773  1.00  0.00      A1    
ATOM    647  CA  VAL A  68      21.716  -5.528-165.668  1.00  0.00      A1    
ATOM    648  HA  VAL A  68      22.118  -6.350-165.096  1.00  0.00      A1    
ATOM    649  CB  VAL A  68      22.738  -4.424-165.764  1.00  0.00      A1    
ATOM    650  HB  VAL A  68      22.281  -3.479-166.124  1.00  0.00      A1    
ATOM    651  CG1 VAL A  68      23.177  -3.929-164.371  1.00  0.00      A1    
ATOM    652 HG11 VAL A  68      22.251  -3.490-163.943  1.00  0.00      A1    
ATOM    653 HG12 VAL A  68      23.529  -4.777-163.746  1.00  0.00      A1    
ATOM    654 HG13 VAL A  68      23.955  -3.141-164.452  1.00  0.00      A1    
ATOM    655  CG2 VAL A  68      23.888  -4.971-166.584  1.00  0.00      A1    
ATOM    656 HG21 VAL A  68      23.578  -4.871-167.647  1.00  0.00      A1    
ATOM    657 HG22 VAL A  68      24.775  -4.306-166.519  1.00  0.00      A1    
ATOM    658 HG23 VAL A  68      24.178  -6.030-166.414  1.00  0.00      A1    
ATOM    659  C   VAL A  68      20.400  -5.045-164.945  1.00  0.00      A1    
ATOM    660  O   VAL A  68      19.743  -4.062-165.341  1.00  0.00      A1    
ATOM    661  N   ARG A  69      20.053  -5.727-163.895  1.00  0.00      A1    
ATOM    662  HN  ARG A  69      20.555  -6.489-163.491  1.00  0.00      A1    
ATOM    663  CA  ARG A  69      18.813  -5.576-163.150  1.00  0.00      A1    
ATOM    664  HA  ARG A  69      17.919  -5.410-163.730  1.00  0.00      A1    
ATOM    665  CB  ARG A  69      18.509  -6.889-162.378  1.00  0.00      A1    
ATOM    666  HB1 ARG A  69      19.323  -7.149-161.668  1.00  0.00      A1    
ATOM    667  HB2 ARG A  69      17.651  -6.840-161.673  1.00  0.00      A1    
ATOM    668  CG  ARG A  69      18.380  -8.099-163.350  1.00  0.00      A1    
ATOM    669  HG1 ARG A  69      19.341  -8.192-163.900  1.00  0.00      A1    
ATOM    670  HG2 ARG A  69      18.195  -9.006-162.737  1.00  0.00      A1    
ATOM    671  CD  ARG A  69      17.285  -8.042-164.384  1.00  0.00      A1    
ATOM    672  HD1 ARG A  69      17.573  -7.408-165.250  1.00  0.00      A1    
ATOM    673  HD2 ARG A  69      17.438  -9.015-164.898  1.00  0.00      A1    
ATOM    674  NE  ARG A  69      15.917  -7.740-163.781  1.00  0.00      A1    
ATOM    675  HE  ARG A  69      15.786  -7.833-162.794  1.00  0.00      A1    
ATOM    676  CZ  ARG A  69      15.093  -6.840-164.335  1.00  0.00      A1    
ATOM    677  NH1 ARG A  69      15.010  -6.465-165.573  1.00  0.00      A1    
ATOM    678 HH11 ARG A  69      15.634  -6.907-166.218  1.00  0.00      A1    
ATOM    679 HH12 ARG A  69      14.495  -5.679-165.912  1.00  0.00      A1    
ATOM    680  NH2 ARG A  69      14.213  -6.287-163.485  1.00  0.00      A1    
ATOM    681 HH21 ARG A  69      14.378  -6.387-162.504  1.00  0.00      A1    
ATOM    682 HH22 ARG A  69      13.509  -5.659-163.815  1.00  0.00      A1    
ATOM    683  C   ARG A  69      18.996  -4.524-162.053  1.00  0.00      A1    
ATOM    684  O   ARG A  69      20.085  -4.574-161.409  1.00  0.00      A1    
ATOM    685  N   PRO A  70      18.111  -3.652-161.678  1.00  0.00      A1    
ATOM    686  CD  PRO A  70      16.914  -3.188-162.448  1.00  0.00      A1    
ATOM    687  HD1 PRO A  70      16.157  -3.990-162.581  1.00  0.00      A1    
ATOM    688  HD2 PRO A  70      17.290  -2.957-163.467  1.00  0.00      A1    
ATOM    689  CA  PRO A  70      18.235  -2.914-160.424  1.00  0.00      A1    
ATOM    690  HA  PRO A  70      19.284  -2.694-160.284  1.00  0.00      A1    
ATOM    691  CB  PRO A  70      17.364  -1.664-160.651  1.00  0.00      A1    
ATOM    692  HB1 PRO A  70      17.026  -1.272-159.668  1.00  0.00      A1    
ATOM    693  HB2 PRO A  70      18.062  -0.855-160.957  1.00  0.00      A1    
ATOM    694  CG  PRO A  70      16.253  -2.105-161.651  1.00  0.00      A1    
ATOM    695  HG1 PRO A  70      15.477  -2.601-161.028  1.00  0.00      A1    
ATOM    696  HG2 PRO A  70      15.836  -1.226-162.185  1.00  0.00      A1    
ATOM    697  C   PRO A  70      17.600  -3.686-159.331  1.00  0.00      A1    
ATOM    698  O   PRO A  70      16.617  -4.406-159.454  1.00  0.00      A1    
ATOM    699  N   GLN A  71      18.182  -3.609-158.136  1.00  0.00      A1    
ATOM    700  HN  GLN A  71      19.026  -3.080-158.085  1.00  0.00      A1    
ATOM    701  CA  GLN A  71      17.742  -4.311-156.972  1.00  0.00      A1    
ATOM    702  HA  GLN A  71      17.082  -5.089-157.324  1.00  0.00      A1    
ATOM    703  CB  GLN A  71      18.925  -5.093-156.291  1.00  0.00      A1    
ATOM    704  HB1 GLN A  71      19.724  -4.379-155.995  1.00  0.00      A1    
ATOM    705  HB2 GLN A  71      18.600  -5.585-155.349  1.00  0.00      A1    
ATOM    706  CG  GLN A  71      19.608  -6.211-157.157  1.00  0.00      A1    
ATOM    707  HG1 GLN A  71      20.032  -5.696-158.045  1.00  0.00      A1    
ATOM    708  HG2 GLN A  71      20.447  -6.721-156.638  1.00  0.00      A1    
ATOM    709  CD  GLN A  71      18.533  -7.202-157.551  1.00  0.00      A1    
ATOM    710  OE1 GLN A  71      17.885  -7.890-156.750  1.00  0.00      A1    
ATOM    711  NE2 GLN A  71      18.163  -7.082-158.841  1.00  0.00      A1    
ATOM    712 HE21 GLN A  71      17.598  -7.794-159.258  1.00  0.00      A1    
ATOM    713 HE22 GLN A  71      18.554  -6.291-159.311  1.00  0.00      A1    
ATOM    714  C   GLN A  71      17.164  -3.312-155.969  1.00  0.00      A1    
ATOM    715  O   GLN A  71      16.674  -3.748-154.959  1.00  0.00      A1    
ATOM    716  N   VAL A  72      17.263  -1.991-156.260  1.00  0.00      A1    
ATOM    717  HN  VAL A  72      17.680  -1.702-157.117  1.00  0.00      A1    
ATOM    718  CA  VAL A  72      16.684  -0.995-155.433  1.00  0.00      A1    
ATOM    719  HA  VAL A  72      15.965  -1.494-154.800  1.00  0.00      A1    
ATOM    720  CB  VAL A  72      17.653  -0.295-154.458  1.00  0.00      A1    
ATOM    721  HB  VAL A  72      17.067   0.579-154.103  1.00  0.00      A1    
ATOM    722  CG1 VAL A  72      17.914  -1.144-153.287  1.00  0.00      A1    
ATOM    723 HG11 VAL A  72      18.622  -0.593-152.632  1.00  0.00      A1    
ATOM    724 HG12 VAL A  72      16.983  -1.367-152.723  1.00  0.00      A1    
ATOM    725 HG13 VAL A  72      18.289  -2.130-153.634  1.00  0.00      A1    
ATOM    726  CG2 VAL A  72      18.957   0.061-155.213  1.00  0.00      A1    
ATOM    727 HG21 VAL A  72      19.516  -0.841-155.541  1.00  0.00      A1    
ATOM    728 HG22 VAL A  72      18.752   0.631-156.144  1.00  0.00      A1    
ATOM    729 HG23 VAL A  72      19.630   0.702-154.604  1.00  0.00      A1    
ATOM    730  C   VAL A  72      16.070  -0.019-156.427  1.00  0.00      A1    
ATOM    731  O   VAL A  72      16.333  -0.064-157.629  1.00  0.00      A1    
ATOM    732  N   SER A  73      15.162   0.783-155.958  1.00  0.00      A1    
ATOM    733  HN  SER A  73      15.093   0.781-154.964  1.00  0.00      A1    
ATOM    734  CA  SER A  73      14.480   1.829-156.786  1.00  0.00      A1    
ATOM    735  HA  SER A  73      14.625   1.606-157.833  1.00  0.00      A1    
ATOM    736  CB  SER A  73      12.945   1.813-156.542  1.00  0.00      A1    
ATOM    737  HB1 SER A  73      12.702   2.019-155.477  1.00  0.00      A1    
ATOM    738  HB2 SER A  73      12.487   2.580-157.202  1.00  0.00      A1    
ATOM    739  OG  SER A  73      12.255   0.576-156.855  1.00  0.00      A1    
ATOM    740  HG1 SER A  73      11.720   0.369-156.086  1.00  0.00      A1    
ATOM    741  C   SER A  73      15.003   3.141-156.328  1.00  0.00      A1    
ATOM    742  O   SER A  73      15.441   3.358-155.217  1.00  0.00      A1    
ATOM    743  N   GLY A  74      15.204   4.076-157.281  1.00  0.00      A1    
ATOM    744  HN  GLY A  74      15.026   3.845-158.235  1.00  0.00      A1    
ATOM    745  CA  GLY A  74      15.809   5.340-156.968  1.00  0.00      A1    
ATOM    746  HA1 GLY A  74      15.175   5.890-156.289  1.00  0.00      A1    
ATOM    747  HA2 GLY A  74      16.845   5.221-156.686  1.00  0.00      A1    
ATOM    748  C   GLY A  74      15.858   6.234-158.213  1.00  0.00      A1    
ATOM    749  O   GLY A  74      14.963   6.296-159.033  1.00  0.00      A1    
ATOM    750  N   ILE A  75      16.959   7.057-158.358  1.00  0.00      A1    
ATOM    751  HN  ILE A  75      17.635   7.043-157.626  1.00  0.00      A1    
ATOM    752  CA  ILE A  75      17.365   7.875-159.527  1.00  0.00      A1    
ATOM    753  HA  ILE A  75      16.762   7.449-160.314  1.00  0.00      A1    
ATOM    754  CB  ILE A  75      17.031   9.378-159.587  1.00  0.00      A1    
ATOM    755  HB  ILE A  75      17.360   9.832-160.546  1.00  0.00      A1    
ATOM    756  CG2 ILE A  75      15.516   9.460-159.535  1.00  0.00      A1    
ATOM    757 HG21 ILE A  75      15.309  10.551-159.567  1.00  0.00      A1    
ATOM    758 HG22 ILE A  75      14.932   9.066-160.394  1.00  0.00      A1    
ATOM    759 HG23 ILE A  75      15.233   9.231-158.486  1.00  0.00      A1    
ATOM    760  CG1 ILE A  75      17.643  10.070-158.420  1.00  0.00      A1    
ATOM    761 HG11 ILE A  75      16.984  10.942-158.222  1.00  0.00      A1    
ATOM    762 HG12 ILE A  75      17.689   9.466-157.489  1.00  0.00      A1    
ATOM    763  CD  ILE A  75      19.023  10.681-158.710  1.00  0.00      A1    
ATOM    764  HD1 ILE A  75      19.199  11.623-158.148  1.00  0.00      A1    
ATOM    765  HD2 ILE A  75      19.862  10.020-158.405  1.00  0.00      A1    
ATOM    766  HD3 ILE A  75      19.241  10.931-159.770  1.00  0.00      A1    
ATOM    767  C   ILE A  75      18.809   7.668-159.726  1.00  0.00      A1    
ATOM    768  O   ILE A  75      19.566   7.226-158.840  1.00  0.00      A1    
ATOM    769  N   ILE A  76      19.292   7.949-160.939  1.00  0.00      A1    
ATOM    770  HN  ILE A  76      18.633   8.388-161.545  1.00  0.00      A1    
ATOM    771  CA  ILE A  76      20.701   7.783-161.411  1.00  0.00      A1    
ATOM    772  HA  ILE A  76      21.159   6.914-160.961  1.00  0.00      A1    
ATOM    773  CB  ILE A  76      20.846   7.551-162.841  1.00  0.00      A1    
ATOM    774  HB  ILE A  76      20.218   8.333-163.319  1.00  0.00      A1    
ATOM    775  CG2 ILE A  76      22.303   7.593-163.387  1.00  0.00      A1    
ATOM    776 HG21 ILE A  76      22.401   7.638-164.492  1.00  0.00      A1    
ATOM    777 HG22 ILE A  76      22.823   8.512-163.043  1.00  0.00      A1    
ATOM    778 HG23 ILE A  76      22.841   6.723-162.950  1.00  0.00      A1    
ATOM    779  CG1 ILE A  76      20.218   6.176-163.269  1.00  0.00      A1    
ATOM    780 HG11 ILE A  76      19.134   6.081-163.046  1.00  0.00      A1    
ATOM    781 HG12 ILE A  76      20.187   6.362-164.363  1.00  0.00      A1    
ATOM    782  CD  ILE A  76      20.943   4.878-162.863  1.00  0.00      A1    
ATOM    783  HD1 ILE A  76      22.045   4.983-162.770  1.00  0.00      A1    
ATOM    784  HD2 ILE A  76      20.703   4.635-161.806  1.00  0.00      A1    
ATOM    785  HD3 ILE A  76      20.746   3.965-163.463  1.00  0.00      A1    
ATOM    786  C   ILE A  76      21.420   8.979-160.952  1.00  0.00      A1    
ATOM    787  O   ILE A  76      21.201  10.005-161.575  1.00  0.00      A1    
ATOM    788  N   LEU A  77      22.406   8.909-159.976  1.00  0.00      A1    
ATOM    789  HN  LEU A  77      22.668   8.047-159.549  1.00  0.00      A1    
ATOM    790  CA  LEU A  77      23.037  10.041-159.394  1.00  0.00      A1    
ATOM    791  HA  LEU A  77      22.366  10.808-159.753  1.00  0.00      A1    
ATOM    792  CB  LEU A  77      23.068   9.975-157.873  1.00  0.00      A1    
ATOM    793  HB1 LEU A  77      22.035   9.860-157.482  1.00  0.00      A1    
ATOM    794  HB2 LEU A  77      23.527   9.027-157.519  1.00  0.00      A1    
ATOM    795  CG  LEU A  77      23.786  11.169-157.143  1.00  0.00      A1    
ATOM    796  HG  LEU A  77      24.780  11.224-157.635  1.00  0.00      A1    
ATOM    797  CD1 LEU A  77      23.111  12.521-157.441  1.00  0.00      A1    
ATOM    798 HD11 LEU A  77      23.712  13.345-157.000  1.00  0.00      A1    
ATOM    799 HD12 LEU A  77      23.144  12.736-158.530  1.00  0.00      A1    
ATOM    800 HD13 LEU A  77      22.036  12.529-157.162  1.00  0.00      A1    
ATOM    801  CD2 LEU A  77      23.827  10.859-155.639  1.00  0.00      A1    
ATOM    802 HD21 LEU A  77      23.791   9.758-155.489  1.00  0.00      A1    
ATOM    803 HD22 LEU A  77      24.769  11.296-155.246  1.00  0.00      A1    
ATOM    804 HD23 LEU A  77      22.912  11.243-155.140  1.00  0.00      A1    
ATOM    805  C   LEU A  77      24.313  10.396-160.118  1.00  0.00      A1    
ATOM    806  O   LEU A  77      24.682  11.574-160.338  1.00  0.00      A1    
ATOM    807  N   LYS A  78      25.086   9.294-160.449  1.00  0.00      A1    
ATOM    808  HN  LYS A  78      24.708   8.411-160.180  1.00  0.00      A1    
ATOM    809  CA  LYS A  78      26.264   9.289-161.263  1.00  0.00      A1    
ATOM    810  HA  LYS A  78      26.330  10.183-161.867  1.00  0.00      A1    
ATOM    811  CB  LYS A  78      27.551   9.112-160.335  1.00  0.00      A1    
ATOM    812  HB1 LYS A  78      27.433   8.114-159.860  1.00  0.00      A1    
ATOM    813  HB2 LYS A  78      28.369   9.110-161.087  1.00  0.00      A1    
ATOM    814  CG  LYS A  78      27.817  10.012-159.129  1.00  0.00      A1    
ATOM    815  HG1 LYS A  78      26.812  10.052-158.656  1.00  0.00      A1    
ATOM    816  HG2 LYS A  78      28.690   9.532-158.637  1.00  0.00      A1    
ATOM    817  CD  LYS A  78      28.138  11.460-159.509  1.00  0.00      A1    
ATOM    818  HD1 LYS A  78      29.178  11.397-159.895  1.00  0.00      A1    
ATOM    819  HD2 LYS A  78      27.415  11.745-160.303  1.00  0.00      A1    
ATOM    820  CE  LYS A  78      28.126  12.405-158.329  1.00  0.00      A1    
ATOM    821  HE1 LYS A  78      28.747  13.290-158.589  1.00  0.00      A1    
ATOM    822  HE2 LYS A  78      27.115  12.677-157.958  1.00  0.00      A1    
ATOM    823  NZ  LYS A  78      28.807  11.865-157.137  1.00  0.00      A1    
ATOM    824  HZ1 LYS A  78      29.815  11.781-157.380  1.00  0.00      A1    
ATOM    825  HZ2 LYS A  78      28.714  12.491-156.312  1.00  0.00      A1    
ATOM    826  HZ3 LYS A  78      28.402  10.932-156.921  1.00  0.00      A1    
ATOM    827  C   LYS A  78      26.237   8.096-162.117  1.00  0.00      A1    
ATOM    828  O   LYS A  78      25.704   7.070-161.717  1.00  0.00      A1    
ATOM    829  N   ARG A  79      26.867   8.255-163.287  1.00  0.00      A1    
ATOM    830  HN  ARG A  79      27.246   9.148-163.518  1.00  0.00      A1    
ATOM    831  CA  ARG A  79      27.102   7.206-164.277  1.00  0.00      A1    
ATOM    832  HA  ARG A  79      26.722   6.268-163.902  1.00  0.00      A1    
ATOM    833  CB  ARG A  79      26.362   7.609-165.559  1.00  0.00      A1    
ATOM    834  HB1 ARG A  79      25.270   7.628-165.352  1.00  0.00      A1    
ATOM    835  HB2 ARG A  79      26.707   8.637-165.804  1.00  0.00      A1    
ATOM    836  CG  ARG A  79      26.677   6.787-166.799  1.00  0.00      A1    
ATOM    837  HG1 ARG A  79      27.682   7.069-167.182  1.00  0.00      A1    
ATOM    838  HG2 ARG A  79      26.773   5.723-166.494  1.00  0.00      A1    
ATOM    839  CD  ARG A  79      25.673   6.926-167.924  1.00  0.00      A1    
ATOM    840  HD1 ARG A  79      24.812   6.269-167.673  1.00  0.00      A1    
ATOM    841  HD2 ARG A  79      25.399   7.995-168.052  1.00  0.00      A1    
ATOM    842  NE  ARG A  79      26.313   6.387-169.145  1.00  0.00      A1    
ATOM    843  HE  ARG A  79      27.204   5.950-169.024  1.00  0.00      A1    
ATOM    844  CZ  ARG A  79      26.139   6.793-170.350  1.00  0.00      A1    
ATOM    845  NH1 ARG A  79      25.207   7.690-170.696  1.00  0.00      A1    
ATOM    846 HH11 ARG A  79      24.474   7.987-170.084  1.00  0.00      A1    
ATOM    847 HH12 ARG A  79      25.272   7.990-171.649  1.00  0.00      A1    
ATOM    848  NH2 ARG A  79      26.877   6.320-171.342  1.00  0.00      A1    
ATOM    849 HH21 ARG A  79      27.754   5.976-171.006  1.00  0.00      A1    
ATOM    850 HH22 ARG A  79      26.688   6.739-172.230  1.00  0.00      A1    
ATOM    851  C   ARG A  79      28.538   7.035-164.587  1.00  0.00      A1    
ATOM    852  O   ARG A  79      29.209   7.961-164.958  1.00  0.00      A1    
ATOM    853  N   ASN A  80      29.043   5.817-164.498  1.00  0.00      A1    
ATOM    854  HN  ASN A  80      28.397   5.071-164.351  1.00  0.00      A1    
ATOM    855  CA  ASN A  80      30.422   5.481-164.468  1.00  0.00      A1    
ATOM    856  HA  ASN A  80      31.007   6.382-164.359  1.00  0.00      A1    
ATOM    857  CB  ASN A  80      30.649   4.515-163.191  1.00  0.00      A1    
ATOM    858  HB1 ASN A  80      30.073   3.566-163.179  1.00  0.00      A1    
ATOM    859  HB2 ASN A  80      31.715   4.259-163.007  1.00  0.00      A1    
ATOM    860  CG  ASN A  80      30.069   5.107-161.929  1.00  0.00      A1    
ATOM    861  OD1 ASN A  80      29.093   4.535-161.339  1.00  0.00      A1    
ATOM    862  ND2 ASN A  80      30.680   6.173-161.378  1.00  0.00      A1    
ATOM    863 HD21 ASN A  80      30.680   6.318-160.389  1.00  0.00      A1    
ATOM    864 HD22 ASN A  80      31.110   6.809-162.020  1.00  0.00      A1    
ATOM    865  C   ASN A  80      30.821   4.747-165.784  1.00  0.00      A1    
ATOM    866  O   ASN A  80      31.867   4.110-165.781  1.00  0.00      A1    
ATOM    867  N   PHE A  81      29.965   4.823-166.846  1.00  0.00      A1    
ATOM    868  HN  PHE A  81      29.133   5.366-166.763  1.00  0.00      A1    
ATOM    869  CA  PHE A  81      30.149   4.046-168.076  1.00  0.00      A1    
ATOM    870  HA  PHE A  81      31.225   3.955-168.115  1.00  0.00      A1    
ATOM    871  CB  PHE A  81      29.430   2.668-167.857  1.00  0.00      A1    
ATOM    872  HB1 PHE A  81      30.194   1.902-167.604  1.00  0.00      A1    
ATOM    873  HB2 PHE A  81      28.746   2.790-166.990  1.00  0.00      A1    
ATOM    874  CG  PHE A  81      28.507   2.132-168.928  1.00  0.00      A1    
ATOM    875  CD1 PHE A  81      28.976   1.406-170.042  1.00  0.00      A1    
ATOM    876  HD1 PHE A  81      30.001   1.080-170.144  1.00  0.00      A1    
ATOM    877  CE1 PHE A  81      28.073   0.992-171.081  1.00  0.00      A1    
ATOM    878  HE1 PHE A  81      28.469   0.536-171.976  1.00  0.00      A1    
ATOM    879  CZ  PHE A  81      26.731   1.288-170.973  1.00  0.00      A1    
ATOM    880  HZ  PHE A  81      26.028   0.826-171.651  1.00  0.00      A1    
ATOM    881  CD2 PHE A  81      27.113   2.314-168.844  1.00  0.00      A1    
ATOM    882  HD2 PHE A  81      26.721   3.029-168.137  1.00  0.00      A1    
ATOM    883  CE2 PHE A  81      26.252   1.842-169.814  1.00  0.00      A1    
ATOM    884  HE2 PHE A  81      25.197   2.072-169.843  1.00  0.00      A1    
ATOM    885  C   PHE A  81      29.878   4.874-169.316  1.00  0.00      A1    
ATOM    886  O   PHE A  81      28.994   5.714-169.480  1.00  0.00      A1    
ATOM    887  N   LYS A  82      30.726   4.567-170.403  1.00  0.00      A1    
ATOM    888  HN  LYS A  82      31.551   4.039-170.212  1.00  0.00      A1    
ATOM    889  CA  LYS A  82      30.542   5.058-171.743  1.00  0.00      A1    
ATOM    890  HA  LYS A  82      29.705   5.740-171.761  1.00  0.00      A1    
ATOM    891  CB  LYS A  82      31.842   5.743-172.317  1.00  0.00      A1    
ATOM    892  HB1 LYS A  82      31.841   6.194-173.332  1.00  0.00      A1    
ATOM    893  HB2 LYS A  82      32.057   6.612-171.659  1.00  0.00      A1    
ATOM    894  CG  LYS A  82      33.184   4.970-172.109  1.00  0.00      A1    
ATOM    895  HG1 LYS A  82      33.757   5.568-171.369  1.00  0.00      A1    
ATOM    896  HG2 LYS A  82      32.899   4.002-171.644  1.00  0.00      A1    
ATOM    897  CD  LYS A  82      33.995   4.728-173.361  1.00  0.00      A1    
ATOM    898  HD1 LYS A  82      34.310   5.715-173.762  1.00  0.00      A1    
ATOM    899  HD2 LYS A  82      34.938   4.257-173.009  1.00  0.00      A1    
ATOM    900  CE  LYS A  82      33.369   4.070-174.664  1.00  0.00      A1    
ATOM    901  HE1 LYS A  82      33.132   3.030-174.356  1.00  0.00      A1    
ATOM    902  HE2 LYS A  82      32.504   4.680-175.001  1.00  0.00      A1    
ATOM    903  NZ  LYS A  82      34.366   4.121-175.716  1.00  0.00      A1    
ATOM    904  HZ1 LYS A  82      34.094   3.628-176.590  1.00  0.00      A1    
ATOM    905  HZ2 LYS A  82      34.506   5.127-175.946  1.00  0.00      A1    
ATOM    906  HZ3 LYS A  82      35.261   3.696-175.401  1.00  0.00      A1    
ATOM    907  C   LYS A  82      30.151   3.859-172.585  1.00  0.00      A1    
ATOM    908  O   LYS A  82      30.474   2.718-172.246  1.00  0.00      A1    
ATOM    909  N   GLU A  83      29.385   4.128-173.701  1.00  0.00      A1    
ATOM    910  HN  GLU A  83      29.027   4.991-174.047  1.00  0.00      A1    
ATOM    911  CA  GLU A  83      28.757   3.026-174.483  1.00  0.00      A1    
ATOM    912  HA  GLU A  83      28.345   2.378-173.723  1.00  0.00      A1    
ATOM    913  CB  GLU A  83      27.474   3.443-175.279  1.00  0.00      A1    
ATOM    914  HB1 GLU A  83      27.897   4.185-175.991  1.00  0.00      A1    
ATOM    915  HB2 GLU A  83      27.000   2.654-175.900  1.00  0.00      A1    
ATOM    916  CG  GLU A  83      26.420   3.931-174.287  1.00  0.00      A1    
ATOM    917  HG1 GLU A  83      26.077   3.042-173.715  1.00  0.00      A1    
ATOM    918  HG2 GLU A  83      26.833   4.715-173.616  1.00  0.00      A1    
ATOM    919  CD  GLU A  83      25.301   4.609-175.096  1.00  0.00      A1    
ATOM    920  OE1 GLU A  83      24.170   4.556-174.565  1.00  0.00      A1    
ATOM    921  OE2 GLU A  83      25.482   5.106-176.189  1.00  0.00      A1    
ATOM    922  C   GLU A  83      29.683   2.368-175.444  1.00  0.00      A1    
ATOM    923  O   GLU A  83      30.410   2.994-176.227  1.00  0.00      A1    
ATOM    924  N   GLY A  84      29.790   1.082-175.449  1.00  0.00      A1    
ATOM    925  HN  GLY A  84      29.057   0.599-174.977  1.00  0.00      A1    
ATOM    926  CA  GLY A  84      30.766   0.220-176.195  1.00  0.00      A1    
ATOM    927  HA1 GLY A  84      30.217  -0.678-176.438  1.00  0.00      A1    
ATOM    928  HA2 GLY A  84      30.997   0.703-177.133  1.00  0.00      A1    
ATOM    929  C   GLY A  84      32.042  -0.257-175.480  1.00  0.00      A1    
ATOM    930  O   GLY A  84      32.888  -0.901-176.115  1.00  0.00      A1    
ATOM    931  N   SER A  85      32.219   0.078-174.228  1.00  0.00      A1    
ATOM    932  HN  SER A  85      31.588   0.743-173.837  1.00  0.00      A1    
ATOM    933  CA  SER A  85      33.331  -0.445-173.437  1.00  0.00      A1    
ATOM    934  HA  SER A  85      34.252  -0.248-173.966  1.00  0.00      A1    
ATOM    935  CB  SER A  85      33.560   0.220-172.020  1.00  0.00      A1    
ATOM    936  HB1 SER A  85      32.570   0.188-171.517  1.00  0.00      A1    
ATOM    937  HB2 SER A  85      34.343  -0.265-171.398  1.00  0.00      A1    
ATOM    938  OG  SER A  85      33.905   1.566-172.199  1.00  0.00      A1    
ATOM    939  HG1 SER A  85      33.381   2.014-171.530  1.00  0.00      A1    
ATOM    940  C   SER A  85      33.248  -1.930-173.184  1.00  0.00      A1    
ATOM    941  O   SER A  85      32.161  -2.427-172.966  1.00  0.00      A1    
ATOM    942  N   ASP A  86      34.352  -2.727-173.249  1.00  0.00      A1    
ATOM    943  HN  ASP A  86      35.187  -2.377-173.665  1.00  0.00      A1    
ATOM    944  CA  ASP A  86      34.483  -3.984-172.568  1.00  0.00      A1    
ATOM    945  HA  ASP A  86      33.506  -4.419-172.721  1.00  0.00      A1    
ATOM    946  CB  ASP A  86      35.478  -4.975-173.325  1.00  0.00      A1    
ATOM    947  HB1 ASP A  86      35.748  -5.777-172.607  1.00  0.00      A1    
ATOM    948  HB2 ASP A  86      34.898  -5.487-174.123  1.00  0.00      A1    
ATOM    949  CG  ASP A  86      36.718  -4.331-173.893  1.00  0.00      A1    
ATOM    950  OD1 ASP A  86      37.105  -3.156-173.607  1.00  0.00      A1    
ATOM    951  OD2 ASP A  86      37.345  -4.996-174.730  1.00  0.00      A1    
ATOM    952  C   ASP A  86      34.666  -3.839-171.044  1.00  0.00      A1    
ATOM    953  O   ASP A  86      35.620  -3.269-170.498  1.00  0.00      A1    
ATOM    954  N   ILE A  87      33.663  -4.374-170.268  1.00  0.00      A1    
ATOM    955  HN  ILE A  87      33.008  -4.912-170.792  1.00  0.00      A1    
ATOM    956  CA  ILE A  87      33.541  -4.162-168.854  1.00  0.00      A1    
ATOM    957  HA  ILE A  87      34.354  -3.521-168.547  1.00  0.00      A1    
ATOM    958  CB  ILE A  87      32.274  -3.418-168.452  1.00  0.00      A1    
ATOM    959  HB  ILE A  87      31.332  -3.991-168.601  1.00  0.00      A1    
ATOM    960  CG2 ILE A  87      32.407  -3.185-166.943  1.00  0.00      A1    
ATOM    961 HG21 ILE A  87      31.682  -2.361-166.771  1.00  0.00      A1    
ATOM    962 HG22 ILE A  87      32.181  -4.129-166.404  1.00  0.00      A1    
ATOM    963 HG23 ILE A  87      33.379  -2.753-166.622  1.00  0.00      A1    
ATOM    964  CG1 ILE A  87      31.987  -2.119-169.168  1.00  0.00      A1    
ATOM    965 HG11 ILE A  87      31.940  -2.383-170.247  1.00  0.00      A1    
ATOM    966 HG12 ILE A  87      31.011  -1.683-168.866  1.00  0.00      A1    
ATOM    967  CD  ILE A  87      33.123  -1.132-168.880  1.00  0.00      A1    
ATOM    968  HD1 ILE A  87      34.154  -1.511-169.043  1.00  0.00      A1    
ATOM    969  HD2 ILE A  87      33.025  -0.136-169.361  1.00  0.00      A1    
ATOM    970  HD3 ILE A  87      33.286  -0.936-167.798  1.00  0.00      A1    
ATOM    971  C   ILE A  87      33.623  -5.540-168.204  1.00  0.00      A1    
ATOM    972  O   ILE A  87      32.824  -6.452-168.488  1.00  0.00      A1    
ATOM    973  N   GLU A  88      34.567  -5.671-167.305  1.00  0.00      A1    
ATOM    974  HN  GLU A  88      35.244  -4.941-167.254  1.00  0.00      A1    
ATOM    975  CA  GLU A  88      34.785  -6.809-166.395  1.00  0.00      A1    
ATOM    976  HA  GLU A  88      34.906  -7.726-166.953  1.00  0.00      A1    
ATOM    977  CB  GLU A  88      36.113  -6.647-165.522  1.00  0.00      A1    
ATOM    978  HB1 GLU A  88      36.892  -6.529-166.305  1.00  0.00      A1    
ATOM    979  HB2 GLU A  88      36.276  -5.712-164.944  1.00  0.00      A1    
ATOM    980  CG  GLU A  88      36.518  -7.849-164.618  1.00  0.00      A1    
ATOM    981  HG1 GLU A  88      35.984  -7.738-163.650  1.00  0.00      A1    
ATOM    982  HG2 GLU A  88      36.271  -8.801-165.135  1.00  0.00      A1    
ATOM    983  CD  GLU A  88      37.923  -7.756-164.163  1.00  0.00      A1    
ATOM    984  OE1 GLU A  88      38.307  -8.397-163.152  1.00  0.00      A1    
ATOM    985  OE2 GLU A  88      38.774  -7.131-164.803  1.00  0.00      A1    
ATOM    986  C   GLU A  88      33.656  -6.950-165.317  1.00  0.00      A1    
ATOM    987  O   GLU A  88      33.122  -6.017-164.722  1.00  0.00      A1    
ATOM    988  N   ALA A  89      33.232  -8.176-164.951  1.00  0.00      A1    
ATOM    989  HN  ALA A  89      33.477  -8.999-165.457  1.00  0.00      A1    
ATOM    990  CA  ALA A  89      32.349  -8.352-163.775  1.00  0.00      A1    
ATOM    991  HA  ALA A  89      31.497  -7.706-163.928  1.00  0.00      A1    
ATOM    992  CB  ALA A  89      31.884  -9.828-163.602  1.00  0.00      A1    
ATOM    993  HB1 ALA A  89      32.794 -10.457-163.498  1.00  0.00      A1    
ATOM    994  HB2 ALA A  89      31.162  -9.957-162.768  1.00  0.00      A1    
ATOM    995  HB3 ALA A  89      31.433 -10.147-164.567  1.00  0.00      A1    
ATOM    996  C   ALA A  89      32.910  -7.723-162.470  1.00  0.00      A1    
ATOM    997  O   ALA A  89      33.997  -8.051-161.956  1.00  0.00      A1    
ATOM    998  N   GLY A  90      32.083  -6.884-161.778  1.00  0.00      A1    
ATOM    999  HN  GLY A  90      31.157  -6.812-162.137  1.00  0.00      A1    
ATOM   1000  CA  GLY A  90      32.414  -6.290-160.451  1.00  0.00      A1    
ATOM   1001  HA1 GLY A  90      31.689  -6.703-159.766  1.00  0.00      A1    
ATOM   1002  HA2 GLY A  90      33.371  -6.630-160.083  1.00  0.00      A1    
ATOM   1003  C   GLY A  90      32.434  -4.809-160.492  1.00  0.00      A1    
ATOM   1004  O   GLY A  90      32.291  -4.159-159.490  1.00  0.00      A1    
ATOM   1005  N   VAL A  91      32.510  -4.259-161.729  1.00  0.00      A1    
ATOM   1006  HN  VAL A  91      32.589  -4.814-162.554  1.00  0.00      A1    
ATOM   1007  CA  VAL A  91      32.699  -2.877-162.032  1.00  0.00      A1    
ATOM   1008  HA  VAL A  91      33.299  -2.313-161.334  1.00  0.00      A1    
ATOM   1009  CB  VAL A  91      33.400  -2.666-163.363  1.00  0.00      A1    
ATOM   1010  HB  VAL A  91      32.750  -3.079-164.163  1.00  0.00      A1    
ATOM   1011  CG1 VAL A  91      33.478  -1.198-163.838  1.00  0.00      A1    
ATOM   1012 HG11 VAL A  91      34.225  -0.738-163.157  1.00  0.00      A1    
ATOM   1013 HG12 VAL A  91      33.992  -1.204-164.823  1.00  0.00      A1    
ATOM   1014 HG13 VAL A  91      32.497  -0.679-163.882  1.00  0.00      A1    
ATOM   1015  CG2 VAL A  91      34.737  -3.360-163.308  1.00  0.00      A1    
ATOM   1016 HG21 VAL A  91      34.709  -4.456-163.120  1.00  0.00      A1    
ATOM   1017 HG22 VAL A  91      35.262  -3.308-164.285  1.00  0.00      A1    
ATOM   1018 HG23 VAL A  91      35.312  -2.838-162.512  1.00  0.00      A1    
ATOM   1019  C   VAL A  91      31.392  -2.133-161.981  1.00  0.00      A1    
ATOM   1020  O   VAL A  91      30.490  -2.469-162.780  1.00  0.00      A1    
ATOM   1021  N   SER A  92      31.190  -1.068-161.108  1.00  0.00      A1    
ATOM   1022  HN  SER A  92      32.011  -0.891-160.571  1.00  0.00      A1    
ATOM   1023  CA  SER A  92      29.985  -0.300-161.147  1.00  0.00      A1    
ATOM   1024  HA  SER A  92      29.095  -0.905-161.048  1.00  0.00      A1    
ATOM   1025  CB  SER A  92      30.087   0.643-159.921  1.00  0.00      A1    
ATOM   1026  HB1 SER A  92      31.040   1.215-159.960  1.00  0.00      A1    
ATOM   1027  HB2 SER A  92      29.338   1.460-159.969  1.00  0.00      A1    
ATOM   1028  OG  SER A  92      29.957  -0.073-158.706  1.00  0.00      A1    
ATOM   1029  HG1 SER A  92      30.722  -0.620-158.517  1.00  0.00      A1    
ATOM   1030  C   SER A  92      29.852   0.516-162.438  1.00  0.00      A1    
ATOM   1031  O   SER A  92      30.801   1.217-162.886  1.00  0.00      A1    
ATOM   1032  N   LEU A  93      28.626   0.408-163.012  1.00  0.00      A1    
ATOM   1033  HN  LEU A  93      28.139  -0.399-162.687  1.00  0.00      A1    
ATOM   1034  CA  LEU A  93      28.185   1.016-164.194  1.00  0.00      A1    
ATOM   1035  HA  LEU A  93      29.033   1.319-164.790  1.00  0.00      A1    
ATOM   1036  CB  LEU A  93      27.232   0.043-164.964  1.00  0.00      A1    
ATOM   1037  HB1 LEU A  93      26.170   0.094-164.643  1.00  0.00      A1    
ATOM   1038  HB2 LEU A  93      27.147   0.504-165.970  1.00  0.00      A1    
ATOM   1039  CG  LEU A  93      27.775  -1.353-165.175  1.00  0.00      A1    
ATOM   1040  HG  LEU A  93      27.671  -1.964-164.253  1.00  0.00      A1    
ATOM   1041  CD1 LEU A  93      26.806  -2.003-166.134  1.00  0.00      A1    
ATOM   1042 HD11 LEU A  93      27.205  -3.022-166.331  1.00  0.00      A1    
ATOM   1043 HD12 LEU A  93      25.753  -2.096-165.794  1.00  0.00      A1    
ATOM   1044 HD13 LEU A  93      26.747  -1.450-167.095  1.00  0.00      A1    
ATOM   1045  CD2 LEU A  93      29.222  -1.366-165.748  1.00  0.00      A1    
ATOM   1046 HD21 LEU A  93      29.249  -0.631-166.581  1.00  0.00      A1    
ATOM   1047 HD22 LEU A  93      29.930  -1.082-164.941  1.00  0.00      A1    
ATOM   1048 HD23 LEU A  93      29.457  -2.353-166.201  1.00  0.00      A1    
ATOM   1049  C   LEU A  93      27.395   2.287-163.860  1.00  0.00      A1    
ATOM   1050  O   LEU A  93      27.424   3.288-164.535  1.00  0.00      A1    
ATOM   1051  N   TYR A  94      26.696   2.259-162.760  1.00  0.00      A1    
ATOM   1052  HN  TYR A  94      26.704   1.417-162.227  1.00  0.00      A1    
ATOM   1053  CA  TYR A  94      25.791   3.356-162.319  1.00  0.00      A1    
ATOM   1054  HA  TYR A  94      26.178   4.299-162.678  1.00  0.00      A1    
ATOM   1055  CB  TYR A  94      24.306   3.114-162.837  1.00  0.00      A1    
ATOM   1056  HB1 TYR A  94      23.886   2.214-162.338  1.00  0.00      A1    
ATOM   1057  HB2 TYR A  94      23.743   3.981-162.432  1.00  0.00      A1    
ATOM   1058  CG  TYR A  94      24.105   2.990-164.383  1.00  0.00      A1    
ATOM   1059  CD1 TYR A  94      23.875   1.751-164.899  1.00  0.00      A1    
ATOM   1060  HD1 TYR A  94      23.872   0.886-164.251  1.00  0.00      A1    
ATOM   1061  CE1 TYR A  94      23.325   1.682-166.204  1.00  0.00      A1    
ATOM   1062  HE1 TYR A  94      22.954   0.742-166.582  1.00  0.00      A1    
ATOM   1063  CZ  TYR A  94      23.177   2.829-166.982  1.00  0.00      A1    
ATOM   1064  OH  TYR A  94      22.336   2.851-168.090  1.00  0.00      A1    
ATOM   1065  HH  TYR A  94      22.092   1.926-168.164  1.00  0.00      A1    
ATOM   1066  CD2 TYR A  94      23.912   4.134-165.085  1.00  0.00      A1    
ATOM   1067  HD2 TYR A  94      24.024   5.135-164.694  1.00  0.00      A1    
ATOM   1068  CE2 TYR A  94      23.489   4.019-166.464  1.00  0.00      A1    
ATOM   1069  HE2 TYR A  94      23.126   4.958-166.857  1.00  0.00      A1    
ATOM   1070  C   TYR A  94      25.775   3.550-160.861  1.00  0.00      A1    
ATOM   1071  O   TYR A  94      25.812   2.514-160.160  1.00  0.00      A1    
ATOM   1072  N   GLN A  95      25.691   4.779-160.310  1.00  0.00      A1    
ATOM   1073  HN  GLN A  95      25.810   5.658-160.766  1.00  0.00      A1    
ATOM   1074  CA  GLN A  95      25.396   4.917-158.847  1.00  0.00      A1    
ATOM   1075  HA  GLN A  95      25.485   3.989-158.302  1.00  0.00      A1    
ATOM   1076  CB  GLN A  95      26.304   6.057-158.264  1.00  0.00      A1    
ATOM   1077  HB1 GLN A  95      26.074   7.021-158.767  1.00  0.00      A1    
ATOM   1078  HB2 GLN A  95      26.025   6.240-157.204  1.00  0.00      A1    
ATOM   1079  CG  GLN A  95      27.769   5.749-158.377  1.00  0.00      A1    
ATOM   1080  HG1 GLN A  95      27.968   5.815-159.469  1.00  0.00      A1    
ATOM   1081  HG2 GLN A  95      28.305   6.581-157.872  1.00  0.00      A1    
ATOM   1082  CD  GLN A  95      28.153   4.356-157.838  1.00  0.00      A1    
ATOM   1083  OE1 GLN A  95      28.346   4.113-156.638  1.00  0.00      A1    
ATOM   1084  NE2 GLN A  95      28.201   3.408-158.756  1.00  0.00      A1    
ATOM   1085 HE21 GLN A  95      28.268   2.470-158.416  1.00  0.00      A1    
ATOM   1086 HE22 GLN A  95      28.066   3.737-159.690  1.00  0.00      A1    
ATOM   1087  C   GLN A  95      23.917   5.317-158.729  1.00  0.00      A1    
ATOM   1088  O   GLN A  95      23.485   6.306-159.270  1.00  0.00      A1    
ATOM   1089  N   ILE A  96      23.088   4.431-158.029  1.00  0.00      A1    
ATOM   1090  HN  ILE A  96      23.403   3.630-157.525  1.00  0.00      A1    
ATOM   1091  CA  ILE A  96      21.690   4.832-157.646  1.00  0.00      A1    
ATOM   1092  HA  ILE A  96      21.167   5.486-158.328  1.00  0.00      A1    
ATOM   1093  CB  ILE A  96      20.807   3.579-157.505  1.00  0.00      A1    
ATOM   1094  HB  ILE A  96      21.241   2.964-156.687  1.00  0.00      A1    
ATOM   1095  CG2 ILE A  96      19.393   3.790-156.921  1.00  0.00      A1    
ATOM   1096 HG21 ILE A  96      19.515   4.539-156.110  1.00  0.00      A1    
ATOM   1097 HG22 ILE A  96      18.766   4.295-157.686  1.00  0.00      A1    
ATOM   1098 HG23 ILE A  96      18.986   2.817-156.571  1.00  0.00      A1    
ATOM   1099  CG1 ILE A  96      20.633   2.805-158.830  1.00  0.00      A1    
ATOM   1100 HG11 ILE A  96      19.846   3.202-159.507  1.00  0.00      A1    
ATOM   1101 HG12 ILE A  96      21.577   2.833-159.415  1.00  0.00      A1    
ATOM   1102  CD  ILE A  96      20.018   1.411-158.581  1.00  0.00      A1    
ATOM   1103  HD1 ILE A  96      20.631   0.735-157.948  1.00  0.00      A1    
ATOM   1104  HD2 ILE A  96      18.936   1.491-158.342  1.00  0.00      A1    
ATOM   1105  HD3 ILE A  96      20.174   0.921-159.566  1.00  0.00      A1    
ATOM   1106  C   ILE A  96      21.838   5.544-156.360  1.00  0.00      A1    
ATOM   1107  O   ILE A  96      22.823   5.333-155.681  1.00  0.00      A1    
ATOM   1108  N   ASP A  97      20.966   6.532-155.972  1.00  0.00      A1    
ATOM   1109  HN  ASP A  97      20.156   6.645-156.543  1.00  0.00      A1    
ATOM   1110  CA  ASP A  97      21.154   7.448-154.988  1.00  0.00      A1    
ATOM   1111  HA  ASP A  97      22.126   7.885-155.163  1.00  0.00      A1    
ATOM   1112  CB  ASP A  97      20.240   8.676-155.226  1.00  0.00      A1    
ATOM   1113  HB1 ASP A  97      20.599   9.494-154.567  1.00  0.00      A1    
ATOM   1114  HB2 ASP A  97      20.300   9.108-156.248  1.00  0.00      A1    
ATOM   1115  CG  ASP A  97      18.734   8.422-155.068  1.00  0.00      A1    
ATOM   1116  OD1 ASP A  97      18.085   9.436-154.842  1.00  0.00      A1    
ATOM   1117  OD2 ASP A  97      18.166   7.319-155.182  1.00  0.00      A1    
ATOM   1118  C   ASP A  97      21.074   6.818-153.557  1.00  0.00      A1    
ATOM   1119  O   ASP A  97      20.430   5.780-153.362  1.00  0.00      A1    
ATOM   1120  N   PRO A  98      21.751   7.261-152.464  1.00  0.00      A1    
ATOM   1121  CD  PRO A  98      22.975   8.076-152.621  1.00  0.00      A1    
ATOM   1122  HD1 PRO A  98      22.701   9.100-152.954  1.00  0.00      A1    
ATOM   1123  HD2 PRO A  98      23.555   7.674-153.479  1.00  0.00      A1    
ATOM   1124  CA  PRO A  98      21.869   6.389-151.282  1.00  0.00      A1    
ATOM   1125  HA  PRO A  98      21.451   5.395-151.350  1.00  0.00      A1    
ATOM   1126  CB  PRO A  98      23.395   6.411-150.964  1.00  0.00      A1    
ATOM   1127  HB1 PRO A  98      23.733   6.221-149.922  1.00  0.00      A1    
ATOM   1128  HB2 PRO A  98      23.770   5.588-151.609  1.00  0.00      A1    
ATOM   1129  CG  PRO A  98      23.811   7.850-151.448  1.00  0.00      A1    
ATOM   1130  HG1 PRO A  98      23.609   8.548-150.608  1.00  0.00      A1    
ATOM   1131  HG2 PRO A  98      24.912   7.792-151.581  1.00  0.00      A1    
ATOM   1132  C   PRO A  98      21.111   6.989-150.116  1.00  0.00      A1    
ATOM   1133  O   PRO A  98      21.043   6.308-149.092  1.00  0.00      A1    
ATOM   1134  N   ALA A  99      20.605   8.213-150.287  1.00  0.00      A1    
ATOM   1135  HN  ALA A  99      20.511   8.589-151.205  1.00  0.00      A1    
ATOM   1136  CA  ALA A  99      20.156   9.014-149.226  1.00  0.00      A1    
ATOM   1137  HA  ALA A  99      20.923   8.985-148.466  1.00  0.00      A1    
ATOM   1138  CB  ALA A  99      19.882  10.491-149.742  1.00  0.00      A1    
ATOM   1139  HB1 ALA A  99      20.755  10.816-150.348  1.00  0.00      A1    
ATOM   1140  HB2 ALA A  99      19.002  10.476-150.422  1.00  0.00      A1    
ATOM   1141  HB3 ALA A  99      19.731  11.225-148.921  1.00  0.00      A1    
ATOM   1142  C   ALA A  99      18.990   8.431-148.465  1.00  0.00      A1    
ATOM   1143  O   ALA A  99      18.878   8.527-147.214  1.00  0.00      A1    
ATOM   1144  N   THR A 100      18.025   7.766-149.191  1.00  0.00      A1    
ATOM   1145  HN  THR A 100      18.129   7.585-150.166  1.00  0.00      A1    
ATOM   1146  CA  THR A 100      16.810   7.248-148.596  1.00  0.00      A1    
ATOM   1147  HA  THR A 100      16.626   7.757-147.662  1.00  0.00      A1    
ATOM   1148  CB  THR A 100      15.551   7.392-149.505  1.00  0.00      A1    
ATOM   1149  HB  THR A 100      14.747   6.904-148.913  1.00  0.00      A1    
ATOM   1150  OG1 THR A 100      15.781   6.956-150.814  1.00  0.00      A1    
ATOM   1151  HG1 THR A 100      16.358   7.572-151.271  1.00  0.00      A1    
ATOM   1152  CG2 THR A 100      15.188   8.859-149.601  1.00  0.00      A1    
ATOM   1153 HG21 THR A 100      16.007   9.571-149.840  1.00  0.00      A1    
ATOM   1154 HG22 THR A 100      14.315   9.056-150.258  1.00  0.00      A1    
ATOM   1155 HG23 THR A 100      14.889   9.245-148.603  1.00  0.00      A1    
ATOM   1156  C   THR A 100      16.916   5.776-148.034  1.00  0.00      A1    
ATOM   1157  O   THR A 100      16.292   5.403-147.046  1.00  0.00      A1    
ATOM   1158  N   TYR A 101      17.749   4.878-148.659  1.00  0.00      A1    
ATOM   1159  HN  TYR A 101      18.077   5.108-149.571  1.00  0.00      A1    
ATOM   1160  CA  TYR A 101      18.164   3.681-147.932  1.00  0.00      A1    
ATOM   1161  HA  TYR A 101      17.274   3.297-147.455  1.00  0.00      A1    
ATOM   1162  CB  TYR A 101      18.686   2.588-149.012  1.00  0.00      A1    
ATOM   1163  HB1 TYR A 101      19.235   3.171-149.784  1.00  0.00      A1    
ATOM   1164  HB2 TYR A 101      19.291   1.742-148.621  1.00  0.00      A1    
ATOM   1165  CG  TYR A 101      17.403   2.082-149.592  1.00  0.00      A1    
ATOM   1166  CD1 TYR A 101      16.856   2.483-150.885  1.00  0.00      A1    
ATOM   1167  HD1 TYR A 101      17.412   3.246-151.411  1.00  0.00      A1    
ATOM   1168  CE1 TYR A 101      15.671   1.898-151.421  1.00  0.00      A1    
ATOM   1169  HE1 TYR A 101      15.306   2.165-152.402  1.00  0.00      A1    
ATOM   1170  CZ  TYR A 101      15.110   0.833-150.686  1.00  0.00      A1    
ATOM   1171  OH  TYR A 101      14.010   0.111-151.190  1.00  0.00      A1    
ATOM   1172  HH  TYR A 101      13.699   0.689-151.891  1.00  0.00      A1    
ATOM   1173  CD2 TYR A 101      16.686   1.064-148.884  1.00  0.00      A1    
ATOM   1174  HD2 TYR A 101      17.001   0.828-147.879  1.00  0.00      A1    
ATOM   1175  CE2 TYR A 101      15.569   0.552-149.359  1.00  0.00      A1    
ATOM   1176  HE2 TYR A 101      15.073  -0.088-148.645  1.00  0.00      A1    
ATOM   1177  C   TYR A 101      19.167   3.856-146.833  1.00  0.00      A1    
ATOM   1178  O   TYR A 101      19.078   3.084-145.895  1.00  0.00      A1    
ATOM   1179  N   GLN A 102      20.048   4.873-146.875  1.00  0.00      A1    
ATOM   1180  HN  GLN A 102      20.123   5.414-147.710  1.00  0.00      A1    
ATOM   1181  CA  GLN A 102      20.925   5.172-145.755  1.00  0.00      A1    
ATOM   1182  HA  GLN A 102      21.561   4.339-145.493  1.00  0.00      A1    
ATOM   1183  CB  GLN A 102      21.870   6.267-146.271  1.00  0.00      A1    
ATOM   1184  HB1 GLN A 102      22.430   5.842-147.131  1.00  0.00      A1    
ATOM   1185  HB2 GLN A 102      21.251   7.122-146.616  1.00  0.00      A1    
ATOM   1186  CG  GLN A 102      22.888   6.779-145.306  1.00  0.00      A1    
ATOM   1187  HG1 GLN A 102      23.487   7.614-145.730  1.00  0.00      A1    
ATOM   1188  HG2 GLN A 102      22.429   7.131-144.357  1.00  0.00      A1    
ATOM   1189  CD  GLN A 102      23.863   5.683-144.887  1.00  0.00      A1    
ATOM   1190  OE1 GLN A 102      24.761   5.378-145.664  1.00  0.00      A1    
ATOM   1191  NE2 GLN A 102      23.814   5.181-143.657  1.00  0.00      A1    
ATOM   1192 HE21 GLN A 102      24.600   4.710-143.256  1.00  0.00      A1    
ATOM   1193 HE22 GLN A 102      23.140   5.644-143.083  1.00  0.00      A1    
ATOM   1194  C   GLN A 102      20.075   5.606-144.512  1.00  0.00      A1    
ATOM   1195  O   GLN A 102      20.241   5.072-143.416  1.00  0.00      A1    
ATOM   1196  N   ALA A 103      19.009   6.363-144.718  1.00  0.00      A1    
ATOM   1197  HN  ALA A 103      18.967   6.928-145.539  1.00  0.00      A1    
ATOM   1198  CA  ALA A 103      17.952   6.678-143.777  1.00  0.00      A1    
ATOM   1199  HA  ALA A 103      18.277   7.108-142.841  1.00  0.00      A1    
ATOM   1200  CB  ALA A 103      17.011   7.770-144.444  1.00  0.00      A1    
ATOM   1201  HB1 ALA A 103      16.597   7.246-145.331  1.00  0.00      A1    
ATOM   1202  HB2 ALA A 103      16.153   8.003-143.779  1.00  0.00      A1    
ATOM   1203  HB3 ALA A 103      17.634   8.656-144.694  1.00  0.00      A1    
ATOM   1204  C   ALA A 103      17.140   5.488-143.310  1.00  0.00      A1    
ATOM   1205  O   ALA A 103      16.909   5.408-142.116  1.00  0.00      A1    
ATOM   1206  N   THR A 104      16.733   4.548-144.146  1.00  0.00      A1    
ATOM   1207  HN  THR A 104      16.939   4.635-145.117  1.00  0.00      A1    
ATOM   1208  CA  THR A 104      16.003   3.421-143.665  1.00  0.00      A1    
ATOM   1209  HA  THR A 104      15.224   3.733-142.987  1.00  0.00      A1    
ATOM   1210  CB  THR A 104      15.304   2.672-144.913  1.00  0.00      A1    
ATOM   1211  HB  THR A 104      16.090   2.561-145.691  1.00  0.00      A1    
ATOM   1212  OG1 THR A 104      14.208   3.445-145.417  1.00  0.00      A1    
ATOM   1213  HG1 THR A 104      14.541   4.321-145.625  1.00  0.00      A1    
ATOM   1214  CG2 THR A 104      14.812   1.236-144.633  1.00  0.00      A1    
ATOM   1215 HG21 THR A 104      15.667   0.552-144.827  1.00  0.00      A1    
ATOM   1216 HG22 THR A 104      14.388   1.188-143.608  1.00  0.00      A1    
ATOM   1217 HG23 THR A 104      14.168   0.957-145.495  1.00  0.00      A1    
ATOM   1218  C   THR A 104      16.785   2.507-142.812  1.00  0.00      A1    
ATOM   1219  O   THR A 104      16.407   1.910-141.784  1.00  0.00      A1    
ATOM   1220  N   TYR A 105      18.037   2.369-143.206  1.00  0.00      A1    
ATOM   1221  HN  TYR A 105      18.388   2.519-144.126  1.00  0.00      A1    
ATOM   1222  CA  TYR A 105      19.084   1.737-142.382  1.00  0.00      A1    
ATOM   1223  HA  TYR A 105      18.703   0.784-142.046  1.00  0.00      A1    
ATOM   1224  CB  TYR A 105      20.254   1.400-143.395  1.00  0.00      A1    
ATOM   1225  HB1 TYR A 105      19.746   0.718-144.110  1.00  0.00      A1    
ATOM   1226  HB2 TYR A 105      20.551   2.315-143.952  1.00  0.00      A1    
ATOM   1227  CG  TYR A 105      21.402   0.763-142.661  1.00  0.00      A1    
ATOM   1228  CD1 TYR A 105      21.233  -0.348-141.790  1.00  0.00      A1    
ATOM   1229  HD1 TYR A 105      20.259  -0.609-141.402  1.00  0.00      A1    
ATOM   1230  CE1 TYR A 105      22.359  -1.018-141.296  1.00  0.00      A1    
ATOM   1231  HE1 TYR A 105      22.251  -1.912-140.700  1.00  0.00      A1    
ATOM   1232  CZ  TYR A 105      23.626  -0.672-141.631  1.00  0.00      A1    
ATOM   1233  OH  TYR A 105      24.656  -1.464-141.169  1.00  0.00      A1    
ATOM   1234  HH  TYR A 105      25.429  -1.087-141.594  1.00  0.00      A1    
ATOM   1235  CD2 TYR A 105      22.655   0.989-143.109  1.00  0.00      A1    
ATOM   1236  HD2 TYR A 105      22.848   1.690-143.907  1.00  0.00      A1    
ATOM   1237  CE2 TYR A 105      23.799   0.299-142.679  1.00  0.00      A1    
ATOM   1238  HE2 TYR A 105      24.797   0.535-143.017  1.00  0.00      A1    
ATOM   1239  C   TYR A 105      19.515   2.303-141.077  1.00  0.00      A1    
ATOM   1240  O   TYR A 105      19.549   1.752-139.976  1.00  0.00      A1    
ATOM   1241  N   ASP A 106      19.666   3.670-141.069  1.00  0.00      A1    
ATOM   1242  HN  ASP A 106      19.694   4.021-142.001  1.00  0.00      A1    
ATOM   1243  CA  ASP A 106      19.975   4.405-139.873  1.00  0.00      A1    
ATOM   1244  HA  ASP A 106      20.750   3.868-139.346  1.00  0.00      A1    
ATOM   1245  CB  ASP A 106      20.395   5.883-140.202  1.00  0.00      A1    
ATOM   1246  HB1 ASP A 106      19.616   6.386-140.817  1.00  0.00      A1    
ATOM   1247  HB2 ASP A 106      20.493   6.518-139.295  1.00  0.00      A1    
ATOM   1248  CG  ASP A 106      21.802   5.897-140.781  1.00  0.00      A1    
ATOM   1249  OD1 ASP A 106      22.057   6.658-141.754  1.00  0.00      A1    
ATOM   1250  OD2 ASP A 106      22.576   5.112-140.134  1.00  0.00      A1    
ATOM   1251  C   ASP A 106      18.728   4.441-139.035  1.00  0.00      A1    
ATOM   1252  O   ASP A 106      18.873   4.343-137.819  1.00  0.00      A1    
ATOM   1253  N   SER A 107      17.513   4.445-139.613  1.00  0.00      A1    
ATOM   1254  HN  SER A 107      17.461   4.477-140.608  1.00  0.00      A1    
ATOM   1255  CA  SER A 107      16.377   4.328-138.843  1.00  0.00      A1    
ATOM   1256  HA  SER A 107      16.433   5.057-138.049  1.00  0.00      A1    
ATOM   1257  CB  SER A 107      15.021   4.738-139.615  1.00  0.00      A1    
ATOM   1258  HB1 SER A 107      14.766   4.060-140.457  1.00  0.00      A1    
ATOM   1259  HB2 SER A 107      14.188   4.698-138.880  1.00  0.00      A1    
ATOM   1260  OG  SER A 107      15.098   6.106-139.998  1.00  0.00      A1    
ATOM   1261  HG1 SER A 107      15.854   6.125-140.588  1.00  0.00      A1    
ATOM   1262  C   SER A 107      16.216   2.979-138.166  1.00  0.00      A1    
ATOM   1263  O   SER A 107      15.873   2.832-136.997  1.00  0.00      A1    
ATOM   1264  N   ALA A 108      16.396   1.909-138.965  1.00  0.00      A1    
ATOM   1265  HN  ALA A 108      16.506   1.934-139.955  1.00  0.00      A1    
ATOM   1266  CA  ALA A 108      16.341   0.603-138.325  1.00  0.00      A1    
ATOM   1267  HA  ALA A 108      15.437   0.586-137.735  1.00  0.00      A1    
ATOM   1268  CB  ALA A 108      16.174  -0.524-139.390  1.00  0.00      A1    
ATOM   1269  HB1 ALA A 108      15.288  -0.371-140.043  1.00  0.00      A1    
ATOM   1270  HB2 ALA A 108      17.149  -0.597-139.918  1.00  0.00      A1    
ATOM   1271  HB3 ALA A 108      15.961  -1.483-138.873  1.00  0.00      A1    
ATOM   1272  C   ALA A 108      17.416   0.310-137.350  1.00  0.00      A1    
ATOM   1273  O   ALA A 108      17.256  -0.452-136.427  1.00  0.00      A1    
ATOM   1274  N   LYS A 109      18.620   0.932-137.437  1.00  0.00      A1    
ATOM   1275  HN  LYS A 109      18.751   1.572-138.190  1.00  0.00      A1    
ATOM   1276  CA  LYS A 109      19.623   0.950-136.337  1.00  0.00      A1    
ATOM   1277  HA  LYS A 109      19.763  -0.112-136.198  1.00  0.00      A1    
ATOM   1278  CB  LYS A 109      20.944   1.703-136.644  1.00  0.00      A1    
ATOM   1279  HB1 LYS A 109      20.654   2.694-137.054  1.00  0.00      A1    
ATOM   1280  HB2 LYS A 109      21.492   1.929-135.703  1.00  0.00      A1    
ATOM   1281  CG  LYS A 109      21.986   1.271-137.743  1.00  0.00      A1    
ATOM   1282  HG1 LYS A 109      22.462   0.307-137.466  1.00  0.00      A1    
ATOM   1283  HG2 LYS A 109      21.407   0.900-138.617  1.00  0.00      A1    
ATOM   1284  CD  LYS A 109      23.000   2.392-138.124  1.00  0.00      A1    
ATOM   1285  HD1 LYS A 109      22.341   3.287-138.160  1.00  0.00      A1    
ATOM   1286  HD2 LYS A 109      23.790   2.586-137.368  1.00  0.00      A1    
ATOM   1287  CE  LYS A 109      23.791   1.971-139.382  1.00  0.00      A1    
ATOM   1288  HE1 LYS A 109      24.620   1.239-139.270  1.00  0.00      A1    
ATOM   1289  HE2 LYS A 109      23.001   1.740-140.127  1.00  0.00      A1    
ATOM   1290  NZ  LYS A 109      24.398   3.191-139.965  1.00  0.00      A1    
ATOM   1291  HZ1 LYS A 109      23.676   3.935-140.057  1.00  0.00      A1    
ATOM   1292  HZ2 LYS A 109      25.091   3.562-139.284  1.00  0.00      A1    
ATOM   1293  HZ3 LYS A 109      24.847   3.145-140.902  1.00  0.00      A1    
ATOM   1294  C   LYS A 109      18.928   1.432-135.017  1.00  0.00      A1    
ATOM   1295  O   LYS A 109      19.074   0.824-133.960  1.00  0.00      A1    
ATOM   1296  N   GLY A 110      18.206   2.496-135.101  1.00  0.00      A1    
ATOM   1297  HN  GLY A 110      18.116   2.987-135.963  1.00  0.00      A1    
ATOM   1298  CA  GLY A 110      17.313   2.981-134.073  1.00  0.00      A1    
ATOM   1299  HA1 GLY A 110      17.918   3.261-133.223  1.00  0.00      A1    
ATOM   1300  HA2 GLY A 110      16.735   3.797-134.479  1.00  0.00      A1    
ATOM   1301  C   GLY A 110      16.245   2.013-133.498  1.00  0.00      A1    
ATOM   1302  O   GLY A 110      16.105   1.846-132.244  1.00  0.00      A1    
ATOM   1303  N   ASP A 111      15.516   1.372-134.405  1.00  0.00      A1    
ATOM   1304  HN  ASP A 111      15.573   1.520-135.389  1.00  0.00      A1    
ATOM   1305  CA  ASP A 111      14.554   0.327-134.022  1.00  0.00      A1    
ATOM   1306  HA  ASP A 111      13.869   0.751-133.302  1.00  0.00      A1    
ATOM   1307  CB  ASP A 111      13.816  -0.336-135.294  1.00  0.00      A1    
ATOM   1308  HB1 ASP A 111      14.575  -0.776-135.976  1.00  0.00      A1    
ATOM   1309  HB2 ASP A 111      13.229  -1.235-135.010  1.00  0.00      A1    
ATOM   1310  CG  ASP A 111      12.830   0.687-135.776  1.00  0.00      A1    
ATOM   1311  OD1 ASP A 111      11.840   1.124-135.128  1.00  0.00      A1    
ATOM   1312  OD2 ASP A 111      12.959   0.903-136.996  1.00  0.00      A1    
ATOM   1313  C   ASP A 111      15.212  -0.809-133.279  1.00  0.00      A1    
ATOM   1314  O   ASP A 111      14.728  -1.260-132.224  1.00  0.00      A1    
ATOM   1315  N   LEU A 112      16.347  -1.322-133.773  1.00  0.00      A1    
ATOM   1316  HN  LEU A 112      16.740  -0.974-134.620  1.00  0.00      A1    
ATOM   1317  CA  LEU A 112      17.202  -2.324-133.126  1.00  0.00      A1    
ATOM   1318  HA  LEU A 112      16.658  -3.256-133.081  1.00  0.00      A1    
ATOM   1319  CB  LEU A 112      18.324  -2.713-134.118  1.00  0.00      A1    
ATOM   1320  HB1 LEU A 112      17.908  -3.105-135.070  1.00  0.00      A1    
ATOM   1321  HB2 LEU A 112      18.884  -1.800-134.413  1.00  0.00      A1    
ATOM   1322  CG  LEU A 112      19.455  -3.740-133.724  1.00  0.00      A1    
ATOM   1323  HG  LEU A 112      20.004  -3.307-132.861  1.00  0.00      A1    
ATOM   1324  CD1 LEU A 112      18.804  -5.048-133.139  1.00  0.00      A1    
ATOM   1325 HD11 LEU A 112      17.974  -4.906-132.413  1.00  0.00      A1    
ATOM   1326 HD12 LEU A 112      18.299  -5.573-133.977  1.00  0.00      A1    
ATOM   1327 HD13 LEU A 112      19.541  -5.795-132.772  1.00  0.00      A1    
ATOM   1328  CD2 LEU A 112      20.351  -4.069-134.875  1.00  0.00      A1    
ATOM   1329 HD21 LEU A 112      20.766  -3.142-135.326  1.00  0.00      A1    
ATOM   1330 HD22 LEU A 112      21.159  -4.782-134.606  1.00  0.00      A1    
ATOM   1331 HD23 LEU A 112      19.732  -4.599-135.630  1.00  0.00      A1    
ATOM   1332  C   LEU A 112      17.733  -1.908-131.743  1.00  0.00      A1    
ATOM   1333  O   LEU A 112      17.701  -2.683-130.840  1.00  0.00      A1    
ATOM   1334  N   ALA A 113      18.228  -0.650-131.550  1.00  0.00      A1    
ATOM   1335  HN  ALA A 113      18.290  -0.041-132.336  1.00  0.00      A1    
ATOM   1336  CA  ALA A 113      18.688  -0.198-130.260  1.00  0.00      A1    
ATOM   1337  HA  ALA A 113      19.497  -0.858-129.985  1.00  0.00      A1    
ATOM   1338  CB  ALA A 113      19.211   1.216-130.469  1.00  0.00      A1    
ATOM   1339  HB1 ALA A 113      19.964   1.161-131.284  1.00  0.00      A1    
ATOM   1340  HB2 ALA A 113      18.408   1.917-130.784  1.00  0.00      A1    
ATOM   1341  HB3 ALA A 113      19.731   1.549-129.545  1.00  0.00      A1    
ATOM   1342  C   ALA A 113      17.578  -0.137-129.144  1.00  0.00      A1    
ATOM   1343  O   ALA A 113      17.691  -0.473-127.964  1.00  0.00      A1    
ATOM   1344  N   LYS A 114      16.345   0.318-129.645  1.00  0.00      A1    
ATOM   1345  HN  LYS A 114      16.233   0.507-130.617  1.00  0.00      A1    
ATOM   1346  CA  LYS A 114      15.130   0.225-128.860  1.00  0.00      A1    
ATOM   1347  HA  LYS A 114      15.238   0.601-127.853  1.00  0.00      A1    
ATOM   1348  CB  LYS A 114      13.993   0.981-129.558  1.00  0.00      A1    
ATOM   1349  HB1 LYS A 114      13.907   0.625-130.608  1.00  0.00      A1    
ATOM   1350  HB2 LYS A 114      13.018   0.789-129.060  1.00  0.00      A1    
ATOM   1351  CG  LYS A 114      14.178   2.476-129.590  1.00  0.00      A1    
ATOM   1352  HG1 LYS A 114      15.232   2.751-129.802  1.00  0.00      A1    
ATOM   1353  HG2 LYS A 114      13.464   2.906-130.325  1.00  0.00      A1    
ATOM   1354  CD  LYS A 114      13.781   3.076-128.208  1.00  0.00      A1    
ATOM   1355  HD1 LYS A 114      12.731   2.833-127.936  1.00  0.00      A1    
ATOM   1356  HD2 LYS A 114      14.401   2.626-127.404  1.00  0.00      A1    
ATOM   1357  CE  LYS A 114      13.986   4.581-128.304  1.00  0.00      A1    
ATOM   1358  HE1 LYS A 114      14.994   4.840-128.692  1.00  0.00      A1    
ATOM   1359  HE2 LYS A 114      13.296   5.140-128.973  1.00  0.00      A1    
ATOM   1360  NZ  LYS A 114      13.867   5.031-126.948  1.00  0.00      A1    
ATOM   1361  HZ1 LYS A 114      13.565   6.027-126.942  1.00  0.00      A1    
ATOM   1362  HZ2 LYS A 114      13.085   4.531-126.479  1.00  0.00      A1    
ATOM   1363  HZ3 LYS A 114      14.759   4.920-126.425  1.00  0.00      A1    
ATOM   1364  C   LYS A 114      14.693  -1.190-128.549  1.00  0.00      A1    
ATOM   1365  O   LYS A 114      14.352  -1.492-127.361  1.00  0.00      A1    
ATOM   1366  N   ALA A 115      14.753  -2.194-129.533  1.00  0.00      A1    
ATOM   1367  HN  ALA A 115      14.881  -1.931-130.485  1.00  0.00      A1    
ATOM   1368  CA  ALA A 115      14.518  -3.720-129.337  1.00  0.00      A1    
ATOM   1369  HA  ALA A 115      13.600  -3.903-128.799  1.00  0.00      A1    
ATOM   1370  CB  ALA A 115      14.596  -4.533-130.652  1.00  0.00      A1    
ATOM   1371  HB1 ALA A 115      14.120  -3.922-131.449  1.00  0.00      A1    
ATOM   1372  HB2 ALA A 115      15.654  -4.735-130.924  1.00  0.00      A1    
ATOM   1373  HB3 ALA A 115      14.039  -5.494-130.606  1.00  0.00      A1    
ATOM   1374  C   ALA A 115      15.452  -4.327-128.295  1.00  0.00      A1    
ATOM   1375  O   ALA A 115      15.080  -5.026-127.371  1.00  0.00      A1    
ATOM   1376  N   GLN A 116      16.748  -4.028-128.459  1.00  0.00      A1    
ATOM   1377  HN  GLN A 116      17.111  -3.498-129.222  1.00  0.00      A1    
ATOM   1378  CA  GLN A 116      17.776  -4.509-127.560  1.00  0.00      A1    
ATOM   1379  HA  GLN A 116      17.596  -5.570-127.464  1.00  0.00      A1    
ATOM   1380  CB  GLN A 116      19.220  -4.338-128.093  1.00  0.00      A1    
ATOM   1381  HB1 GLN A 116      19.338  -3.297-128.459  1.00  0.00      A1    
ATOM   1382  HB2 GLN A 116      19.946  -4.506-127.268  1.00  0.00      A1    
ATOM   1383  CG  GLN A 116      19.617  -5.324-129.191  1.00  0.00      A1    
ATOM   1384  HG1 GLN A 116      19.566  -6.356-128.784  1.00  0.00      A1    
ATOM   1385  HG2 GLN A 116      19.005  -5.203-130.109  1.00  0.00      A1    
ATOM   1386  CD  GLN A 116      21.039  -5.037-129.732  1.00  0.00      A1    
ATOM   1387  OE1 GLN A 116      21.400  -3.935-130.169  1.00  0.00      A1    
ATOM   1388  NE2 GLN A 116      21.949  -5.989-129.506  1.00  0.00      A1    
ATOM   1389 HE21 GLN A 116      22.804  -6.098-130.014  1.00  0.00      A1    
ATOM   1390 HE22 GLN A 116      21.605  -6.875-129.197  1.00  0.00      A1    
ATOM   1391  C   GLN A 116      17.548  -4.076-126.094  1.00  0.00      A1    
ATOM   1392  O   GLN A 116      17.877  -4.888-125.169  1.00  0.00      A1    
ATOM   1393  N   ALA A 117      17.094  -2.817-125.797  1.00  0.00      A1    
ATOM   1394  HN  ALA A 117      16.959  -2.128-126.505  1.00  0.00      A1    
ATOM   1395  CA  ALA A 117      16.655  -2.341-124.485  1.00  0.00      A1    
ATOM   1396  HA  ALA A 117      17.460  -2.545-123.794  1.00  0.00      A1    
ATOM   1397  CB  ALA A 117      16.313  -0.801-124.564  1.00  0.00      A1    
ATOM   1398  HB1 ALA A 117      17.152  -0.137-124.863  1.00  0.00      A1    
ATOM   1399  HB2 ALA A 117      15.656  -0.615-125.440  1.00  0.00      A1    
ATOM   1400  HB3 ALA A 117      15.676  -0.442-123.729  1.00  0.00      A1    
ATOM   1401  C   ALA A 117      15.420  -3.111-124.023  1.00  0.00      A1    
ATOM   1402  O   ALA A 117      15.452  -3.529-122.873  1.00  0.00      A1    
ATOM   1403  N   ALA A 118      14.388  -3.408-124.882  1.00  0.00      A1    
ATOM   1404  HN  ALA A 118      14.432  -2.922-125.752  1.00  0.00      A1    
ATOM   1405  CA  ALA A 118      13.241  -4.122-124.440  1.00  0.00      A1    
ATOM   1406  HA  ALA A 118      12.806  -3.581-123.613  1.00  0.00      A1    
ATOM   1407  CB  ALA A 118      12.273  -4.310-125.545  1.00  0.00      A1    
ATOM   1408  HB1 ALA A 118      12.837  -4.670-126.433  1.00  0.00      A1    
ATOM   1409  HB2 ALA A 118      11.453  -5.005-125.265  1.00  0.00      A1    
ATOM   1410  HB3 ALA A 118      11.864  -3.322-125.843  1.00  0.00      A1    
ATOM   1411  C   ALA A 118      13.671  -5.545-123.934  1.00  0.00      A1    
ATOM   1412  O   ALA A 118      13.334  -6.057-122.873  1.00  0.00      A1    
ATOM   1413  N   ALA A 119      14.594  -6.214-124.751  1.00  0.00      A1    
ATOM   1414  HN  ALA A 119      14.973  -5.794-125.573  1.00  0.00      A1    
ATOM   1415  CA  ALA A 119      15.279  -7.476-124.337  1.00  0.00      A1    
ATOM   1416  HA  ALA A 119      14.469  -8.140-124.072  1.00  0.00      A1    
ATOM   1417  CB  ALA A 119      16.101  -7.919-125.507  1.00  0.00      A1    
ATOM   1418  HB1 ALA A 119      15.466  -8.356-126.309  1.00  0.00      A1    
ATOM   1419  HB2 ALA A 119      16.836  -7.177-125.886  1.00  0.00      A1    
ATOM   1420  HB3 ALA A 119      16.649  -8.807-125.125  1.00  0.00      A1    
ATOM   1421  C   ALA A 119      16.081  -7.459-123.023  1.00  0.00      A1    
ATOM   1422  O   ALA A 119      15.847  -8.331-122.212  1.00  0.00      A1    
ATOM   1423  N   ASN A 120      16.845  -6.477-122.802  1.00  0.00      A1    
ATOM   1424  HN  ASN A 120      17.006  -5.841-123.552  1.00  0.00      A1    
ATOM   1425  CA  ASN A 120      17.629  -6.246-121.571  1.00  0.00      A1    
ATOM   1426  HA  ASN A 120      18.162  -7.173-121.423  1.00  0.00      A1    
ATOM   1427  CB  ASN A 120      18.782  -5.272-121.877  1.00  0.00      A1    
ATOM   1428  HB1 ASN A 120      18.449  -4.327-122.356  1.00  0.00      A1    
ATOM   1429  HB2 ASN A 120      19.285  -4.972-120.933  1.00  0.00      A1    
ATOM   1430  CG  ASN A 120      19.871  -5.870-122.762  1.00  0.00      A1    
ATOM   1431  OD1 ASN A 120      20.026  -7.084-122.716  1.00  0.00      A1    
ATOM   1432  ND2 ASN A 120      20.515  -5.061-123.577  1.00  0.00      A1    
ATOM   1433 HD21 ASN A 120      21.003  -5.433-124.367  1.00  0.00      A1    
ATOM   1434 HD22 ASN A 120      20.489  -4.063-123.643  1.00  0.00      A1    
ATOM   1435  C   ASN A 120      16.761  -6.018-120.377  1.00  0.00      A1    
ATOM   1436  O   ASN A 120      17.000  -6.552-119.285  1.00  0.00      A1    
ATOM   1437  N   ILE A 121      15.683  -5.246-120.565  1.00  0.00      A1    
ATOM   1438  HN  ILE A 121      15.543  -4.782-121.437  1.00  0.00      A1    
ATOM   1439  CA  ILE A 121      14.663  -5.009-119.515  1.00  0.00      A1    
ATOM   1440  HA  ILE A 121      15.214  -4.597-118.683  1.00  0.00      A1    
ATOM   1441  CB  ILE A 121      13.716  -3.894-119.825  1.00  0.00      A1    
ATOM   1442  HB  ILE A 121      13.439  -3.883-120.901  1.00  0.00      A1    
ATOM   1443  CG2 ILE A 121      12.344  -4.108-119.206  1.00  0.00      A1    
ATOM   1444 HG21 ILE A 121      11.682  -4.816-119.749  1.00  0.00      A1    
ATOM   1445 HG22 ILE A 121      12.414  -4.382-118.131  1.00  0.00      A1    
ATOM   1446 HG23 ILE A 121      11.753  -3.176-119.329  1.00  0.00      A1    
ATOM   1447  CG1 ILE A 121      14.427  -2.513-119.632  1.00  0.00      A1    
ATOM   1448 HG11 ILE A 121      14.276  -2.240-118.565  1.00  0.00      A1    
ATOM   1449 HG12 ILE A 121      15.519  -2.554-119.830  1.00  0.00      A1    
ATOM   1450  CD  ILE A 121      13.893  -1.318-120.375  1.00  0.00      A1    
ATOM   1451  HD1 ILE A 121      14.045  -1.486-121.463  1.00  0.00      A1    
ATOM   1452  HD2 ILE A 121      12.817  -1.134-120.170  1.00  0.00      A1    
ATOM   1453  HD3 ILE A 121      14.350  -0.335-120.130  1.00  0.00      A1    
ATOM   1454  C   ILE A 121      14.009  -6.244-119.151  1.00  0.00      A1    
ATOM   1455  O   ILE A 121      13.914  -6.644-117.982  1.00  0.00      A1    
ATOM   1456  N   ALA A 122      13.584  -7.044-120.180  1.00  0.00      A1    
ATOM   1457  HN  ALA A 122      13.656  -6.792-121.142  1.00  0.00      A1    
ATOM   1458  CA  ALA A 122      12.984  -8.305-119.902  1.00  0.00      A1    
ATOM   1459  HA  ALA A 122      12.106  -8.178-119.286  1.00  0.00      A1    
ATOM   1460  CB  ALA A 122      12.328  -8.814-121.213  1.00  0.00      A1    
ATOM   1461  HB1 ALA A 122      13.124  -9.257-121.849  1.00  0.00      A1    
ATOM   1462  HB2 ALA A 122      11.536  -9.560-120.991  1.00  0.00      A1    
ATOM   1463  HB3 ALA A 122      11.802  -8.029-121.799  1.00  0.00      A1    
ATOM   1464  C   ALA A 122      13.777  -9.382-119.242  1.00  0.00      A1    
ATOM   1465  O   ALA A 122      13.354  -9.998-118.295  1.00  0.00      A1    
ATOM   1466  N   GLN A 123      15.023  -9.494-119.701  1.00  0.00      A1    
ATOM   1467  HN  GLN A 123      15.093  -9.001-120.565  1.00  0.00      A1    
ATOM   1468  CA  GLN A 123      16.112 -10.280-119.129  1.00  0.00      A1    
ATOM   1469  HA  GLN A 123      15.753 -11.298-119.135  1.00  0.00      A1    
ATOM   1470  CB  GLN A 123      17.355 -10.328-120.057  1.00  0.00      A1    
ATOM   1471  HB1 GLN A 123      17.657  -9.301-120.352  1.00  0.00      A1    
ATOM   1472  HB2 GLN A 123      18.230 -10.777-119.540  1.00  0.00      A1    
ATOM   1473  CG  GLN A 123      17.019 -11.175-121.334  1.00  0.00      A1    
ATOM   1474  HG1 GLN A 123      16.895 -12.263-121.142  1.00  0.00      A1    
ATOM   1475  HG2 GLN A 123      16.166 -10.775-121.923  1.00  0.00      A1    
ATOM   1476  CD  GLN A 123      18.216 -11.175-122.360  1.00  0.00      A1    
ATOM   1477  OE1 GLN A 123      19.193 -11.952-122.222  1.00  0.00      A1    
ATOM   1478  NE2 GLN A 123      18.122 -10.384-123.461  1.00  0.00      A1    
ATOM   1479 HE21 GLN A 123      18.883 -10.416-124.110  1.00  0.00      A1    
ATOM   1480 HE22 GLN A 123      17.296  -9.827-123.547  1.00  0.00      A1    
ATOM   1481  C   GLN A 123      16.526  -9.960-117.732  1.00  0.00      A1    
ATOM   1482  O   GLN A 123      16.818 -10.828-116.888  1.00  0.00      A1    
ATOM   1483  N   LEU A 124      16.528  -8.680-117.365  1.00  0.00      A1    
ATOM   1484  HN  LEU A 124      16.302  -8.073-118.123  1.00  0.00      A1    
ATOM   1485  CA  LEU A 124      16.737  -8.182-115.943  1.00  0.00      A1    
ATOM   1486  HA  LEU A 124      17.539  -8.781-115.541  1.00  0.00      A1    
ATOM   1487  CB  LEU A 124      17.053  -6.690-116.068  1.00  0.00      A1    
ATOM   1488  HB1 LEU A 124      16.478  -6.254-116.913  1.00  0.00      A1    
ATOM   1489  HB2 LEU A 124      16.708  -6.202-115.131  1.00  0.00      A1    
ATOM   1490  CG  LEU A 124      18.616  -6.526-116.397  1.00  0.00      A1    
ATOM   1491  HG  LEU A 124      18.858  -7.098-117.318  1.00  0.00      A1    
ATOM   1492  CD1 LEU A 124      18.934  -5.104-116.614  1.00  0.00      A1    
ATOM   1493 HD11 LEU A 124      18.067  -4.472-116.325  1.00  0.00      A1    
ATOM   1494 HD12 LEU A 124      19.908  -4.860-116.141  1.00  0.00      A1    
ATOM   1495 HD13 LEU A 124      18.890  -4.894-117.704  1.00  0.00      A1    
ATOM   1496  CD2 LEU A 124      19.484  -7.095-115.235  1.00  0.00      A1    
ATOM   1497 HD21 LEU A 124      20.556  -6.987-115.500  1.00  0.00      A1    
ATOM   1498 HD22 LEU A 124      19.398  -6.498-114.303  1.00  0.00      A1    
ATOM   1499 HD23 LEU A 124      19.199  -8.140-114.987  1.00  0.00      A1    
ATOM   1500  C   LEU A 124      15.591  -8.490-115.060  1.00  0.00      A1    
ATOM   1501  O   LEU A 124      15.803  -8.931-113.939  1.00  0.00      A1    
ATOM   1502  N   THR A 125      14.324  -8.431-115.580  1.00  0.00      A1    
ATOM   1503  HN  THR A 125      14.266  -8.136-116.530  1.00  0.00      A1    
ATOM   1504  CA  THR A 125      13.093  -8.781-114.946  1.00  0.00      A1    
ATOM   1505  HA  THR A 125      13.106  -8.183-114.045  1.00  0.00      A1    
ATOM   1506  CB  THR A 125      11.815  -8.471-115.741  1.00  0.00      A1    
ATOM   1507  HB  THR A 125      11.612  -9.014-116.688  1.00  0.00      A1    
ATOM   1508  OG1 THR A 125      11.768  -7.105-116.167  1.00  0.00      A1    
ATOM   1509  HG1 THR A 125      12.616  -7.040-116.613  1.00  0.00      A1    
ATOM   1510  CG2 THR A 125      10.575  -8.544-114.840  1.00  0.00      A1    
ATOM   1511 HG21 THR A 125      10.654  -7.771-114.047  1.00  0.00      A1    
ATOM   1512 HG22 THR A 125       9.675  -8.419-115.481  1.00  0.00      A1    
ATOM   1513 HG23 THR A 125      10.389  -9.563-114.440  1.00  0.00      A1    
ATOM   1514  C   THR A 125      13.062 -10.197-114.585  1.00  0.00      A1    
ATOM   1515  O   THR A 125      12.736 -10.546-113.453  1.00  0.00      A1    
ATOM   1516  N   VAL A 126      13.533 -11.078-115.510  1.00  0.00      A1    
ATOM   1517  HN  VAL A 126      13.730 -10.751-116.431  1.00  0.00      A1    
ATOM   1518  CA  VAL A 126      13.445 -12.500-115.393  1.00  0.00      A1    
ATOM   1519  HA  VAL A 126      12.494 -12.745-114.943  1.00  0.00      A1    
ATOM   1520  CB  VAL A 126      13.587 -13.133-116.792  1.00  0.00      A1    
ATOM   1521  HB  VAL A 126      14.344 -12.512-117.315  1.00  0.00      A1    
ATOM   1522  CG1 VAL A 126      14.024 -14.577-116.784  1.00  0.00      A1    
ATOM   1523 HG11 VAL A 126      15.122 -14.643-116.633  1.00  0.00      A1    
ATOM   1524 HG12 VAL A 126      13.504 -15.164-115.997  1.00  0.00      A1    
ATOM   1525 HG13 VAL A 126      13.646 -15.032-117.723  1.00  0.00      A1    
ATOM   1526  CG2 VAL A 126      12.131 -13.052-117.402  1.00  0.00      A1    
ATOM   1527 HG21 VAL A 126      11.812 -12.000-117.566  1.00  0.00      A1    
ATOM   1528 HG22 VAL A 126      12.063 -13.609-118.361  1.00  0.00      A1    
ATOM   1529 HG23 VAL A 126      11.403 -13.584-116.754  1.00  0.00      A1    
ATOM   1530  C   VAL A 126      14.447 -13.061-114.366  1.00  0.00      A1    
ATOM   1531  O   VAL A 126      14.161 -14.032-113.651  1.00  0.00      A1    
ATOM   1532  N   ASN A 127      15.668 -12.540-114.308  1.00  0.00      A1    
ATOM   1533  HN  ASN A 127      16.034 -11.873-114.953  1.00  0.00      A1    
ATOM   1534  CA  ASN A 127      16.644 -12.877-113.306  1.00  0.00      A1    
ATOM   1535  HA  ASN A 127      16.717 -13.951-113.222  1.00  0.00      A1    
ATOM   1536  CB  ASN A 127      18.062 -12.159-113.611  1.00  0.00      A1    
ATOM   1537  HB1 ASN A 127      17.768 -11.173-114.029  1.00  0.00      A1    
ATOM   1538  HB2 ASN A 127      18.687 -12.130-112.692  1.00  0.00      A1    
ATOM   1539  CG  ASN A 127      18.778 -12.957-114.712  1.00  0.00      A1    
ATOM   1540  OD1 ASN A 127      18.200 -13.873-115.308  1.00  0.00      A1    
ATOM   1541  ND2 ASN A 127      20.101 -12.646-114.971  1.00  0.00      A1    
ATOM   1542 HD21 ASN A 127      20.537 -13.077-115.760  1.00  0.00      A1    
ATOM   1543 HD22 ASN A 127      20.503 -11.861-114.499  1.00  0.00      A1    
ATOM   1544  C   ASN A 127      16.107 -12.447-111.922  1.00  0.00      A1    
ATOM   1545  O   ASN A 127      16.072 -13.173-110.926  1.00  0.00      A1    
ATOM   1546  N   ARG A 128      15.537 -11.191-111.775  1.00  0.00      A1    
ATOM   1547  HN  ARG A 128      15.644 -10.544-112.526  1.00  0.00      A1    
ATOM   1548  CA  ARG A 128      14.958 -10.718-110.505  1.00  0.00      A1    
ATOM   1549  HA  ARG A 128      15.615 -10.763-109.649  1.00  0.00      A1    
ATOM   1550  CB  ARG A 128      14.588  -9.229-110.557  1.00  0.00      A1    
ATOM   1551  HB1 ARG A 128      15.561  -8.726-110.744  1.00  0.00      A1    
ATOM   1552  HB2 ARG A 128      13.977  -8.896-111.424  1.00  0.00      A1    
ATOM   1553  CG  ARG A 128      14.002  -8.680-109.277  1.00  0.00      A1    
ATOM   1554  HG1 ARG A 128      13.999  -7.570-109.236  1.00  0.00      A1    
ATOM   1555  HG2 ARG A 128      12.941  -9.004-109.204  1.00  0.00      A1    
ATOM   1556  CD  ARG A 128      14.689  -9.079-107.901  1.00  0.00      A1    
ATOM   1557  HD1 ARG A 128      14.072  -8.694-107.061  1.00  0.00      A1    
ATOM   1558  HD2 ARG A 128      14.856 -10.154-107.675  1.00  0.00      A1    
ATOM   1559  NE  ARG A 128      16.059  -8.378-108.004  1.00  0.00      A1    
ATOM   1560  HE  ARG A 128      16.161  -7.670-108.704  1.00  0.00      A1    
ATOM   1561  CZ  ARG A 128      17.108  -8.391-107.111  1.00  0.00      A1    
ATOM   1562  NH1 ARG A 128      17.094  -9.189-106.075  1.00  0.00      A1    
ATOM   1563 HH11 ARG A 128      16.437  -9.935-105.964  1.00  0.00      A1    
ATOM   1564 HH12 ARG A 128      17.953  -9.252-105.567  1.00  0.00      A1    
ATOM   1565  NH2 ARG A 128      18.097  -7.631-107.404  1.00  0.00      A1    
ATOM   1566 HH21 ARG A 128      17.939  -6.981-108.148  1.00  0.00      A1    
ATOM   1567 HH22 ARG A 128      18.836  -7.394-106.773  1.00  0.00      A1    
ATOM   1568  C   ARG A 128      13.809 -11.572-110.074  1.00  0.00      A1    
ATOM   1569  O   ARG A 128      13.680 -11.921-108.882  1.00  0.00      A1    
ATOM   1570  N   TYR A 129      12.918 -11.981-111.018  1.00  0.00      A1    
ATOM   1571  HN  TYR A 129      13.071 -11.725-111.970  1.00  0.00      A1    
ATOM   1572  CA  TYR A 129      11.712 -12.816-110.684  1.00  0.00      A1    
ATOM   1573  HA  TYR A 129      11.304 -12.554-109.719  1.00  0.00      A1    
ATOM   1574  CB  TYR A 129      10.533 -12.547-111.640  1.00  0.00      A1    
ATOM   1575  HB1 TYR A 129      10.870 -12.823-112.662  1.00  0.00      A1    
ATOM   1576  HB2 TYR A 129       9.706 -13.226-111.341  1.00  0.00      A1    
ATOM   1577  CG  TYR A 129       9.867 -11.132-111.633  1.00  0.00      A1    
ATOM   1578  CD1 TYR A 129      10.197 -10.199-110.631  1.00  0.00      A1    
ATOM   1579  HD1 TYR A 129      11.075 -10.208-110.001  1.00  0.00      A1    
ATOM   1580  CE1 TYR A 129       9.501  -9.007-110.480  1.00  0.00      A1    
ATOM   1581  HE1 TYR A 129       9.794  -8.255-109.763  1.00  0.00      A1    
ATOM   1582  CZ  TYR A 129       8.463  -8.699-111.391  1.00  0.00      A1    
ATOM   1583  OH  TYR A 129       7.605  -7.589-111.071  1.00  0.00      A1    
ATOM   1584  HH  TYR A 129       7.979  -7.112-110.328  1.00  0.00      A1    
ATOM   1585  CD2 TYR A 129       8.751 -10.863-112.490  1.00  0.00      A1    
ATOM   1586  HD2 TYR A 129       8.409 -11.600-113.202  1.00  0.00      A1    
ATOM   1587  CE2 TYR A 129       8.127  -9.592-112.375  1.00  0.00      A1    
ATOM   1588  HE2 TYR A 129       7.219  -9.472-112.949  1.00  0.00      A1    
ATOM   1589  C   TYR A 129      11.936 -14.312-110.474  1.00  0.00      A1    
ATOM   1590  O   TYR A 129      11.278 -14.919-109.653  1.00  0.00      A1    
ATOM   1591  N   GLN A 130      12.995 -14.824-111.158  1.00  0.00      A1    
ATOM   1592  HN  GLN A 130      13.572 -14.184-111.659  1.00  0.00      A1    
ATOM   1593  CA  GLN A 130      13.543 -16.172-110.883  1.00  0.00      A1    
ATOM   1594  HA  GLN A 130      12.754 -16.910-110.865  1.00  0.00      A1    
ATOM   1595  CB  GLN A 130      14.689 -16.475-111.977  1.00  0.00      A1    
ATOM   1596  HB1 GLN A 130      14.184 -16.391-112.963  1.00  0.00      A1    
ATOM   1597  HB2 GLN A 130      15.559 -15.783-111.954  1.00  0.00      A1    
ATOM   1598  CG  GLN A 130      15.384 -17.839-111.877  1.00  0.00      A1    
ATOM   1599  HG1 GLN A 130      15.785 -18.128-112.872  1.00  0.00      A1    
ATOM   1600  HG2 GLN A 130      16.233 -17.855-111.161  1.00  0.00      A1    
ATOM   1601  CD  GLN A 130      14.457 -18.965-111.427  1.00  0.00      A1    
ATOM   1602  OE1 GLN A 130      14.401 -19.289-110.191  1.00  0.00      A1    
ATOM   1603  NE2 GLN A 130      13.810 -19.722-112.314  1.00  0.00      A1    
ATOM   1604 HE21 GLN A 130      13.301 -20.551-112.085  1.00  0.00      A1    
ATOM   1605 HE22 GLN A 130      13.977 -19.549-113.286  1.00  0.00      A1    
ATOM   1606  C   GLN A 130      14.190 -16.173-109.481  1.00  0.00      A1    
ATOM   1607  O   GLN A 130      13.923 -17.007-108.607  1.00  0.00      A1    
ATOM   1608  N   LYS A 131      14.914 -15.145-109.155  1.00  0.00      A1    
ATOM   1609  HN  LYS A 131      15.052 -14.401-109.804  1.00  0.00      A1    
ATOM   1610  CA  LYS A 131      15.439 -14.938-107.777  1.00  0.00      A1    
ATOM   1611  HA  LYS A 131      15.927 -15.839-107.435  1.00  0.00      A1    
ATOM   1612  CB  LYS A 131      16.418 -13.704-107.597  1.00  0.00      A1    
ATOM   1613  HB1 LYS A 131      16.005 -12.852-108.177  1.00  0.00      A1    
ATOM   1614  HB2 LYS A 131      16.417 -13.330-106.551  1.00  0.00      A1    
ATOM   1615  CG  LYS A 131      17.859 -14.072-108.022  1.00  0.00      A1    
ATOM   1616  HG1 LYS A 131      17.831 -14.206-109.125  1.00  0.00      A1    
ATOM   1617  HG2 LYS A 131      18.479 -13.174-107.819  1.00  0.00      A1    
ATOM   1618  CD  LYS A 131      18.370 -15.378-107.373  1.00  0.00      A1    
ATOM   1619  HD1 LYS A 131      17.982 -16.316-107.827  1.00  0.00      A1    
ATOM   1620  HD2 LYS A 131      19.456 -15.450-107.597  1.00  0.00      A1    
ATOM   1621  CE  LYS A 131      18.096 -15.304-105.876  1.00  0.00      A1    
ATOM   1622  HE1 LYS A 131      18.621 -14.458-105.383  1.00  0.00      A1    
ATOM   1623  HE2 LYS A 131      17.022 -15.404-105.610  1.00  0.00      A1    
ATOM   1624  NZ  LYS A 131      18.774 -16.485-105.258  1.00  0.00      A1    
ATOM   1625  HZ1 LYS A 131      19.725 -16.752-105.583  1.00  0.00      A1    
ATOM   1626  HZ2 LYS A 131      18.826 -16.278-104.240  1.00  0.00      A1    
ATOM   1627  HZ3 LYS A 131      18.134 -17.293-105.398  1.00  0.00      A1    
ATOM   1628  C   LYS A 131      14.274 -14.819-106.735  1.00  0.00      A1    
ATOM   1629  O   LYS A 131      14.224 -15.439-105.680  1.00  0.00      A1    
ATOM   1630  N   LEU A 132      13.216 -13.961-106.943  1.00  0.00      A1    
ATOM   1631  HN  LEU A 132      13.235 -13.394-107.762  1.00  0.00      A1    
ATOM   1632  CA  LEU A 132      12.126 -13.817-106.091  1.00  0.00      A1    
ATOM   1633  HA  LEU A 132      12.488 -13.860-105.074  1.00  0.00      A1    
ATOM   1634  CB  LEU A 132      11.399 -12.495-106.342  1.00  0.00      A1    
ATOM   1635  HB1 LEU A 132      11.278 -12.438-107.445  1.00  0.00      A1    
ATOM   1636  HB2 LEU A 132      10.421 -12.435-105.818  1.00  0.00      A1    
ATOM   1637  CG  LEU A 132      12.227 -11.203-105.941  1.00  0.00      A1    
ATOM   1638  HG  LEU A 132      13.169 -11.184-106.530  1.00  0.00      A1    
ATOM   1639  CD1 LEU A 132      11.548  -9.975-106.592  1.00  0.00      A1    
ATOM   1640 HD11 LEU A 132      12.005  -8.979-106.407  1.00  0.00      A1    
ATOM   1641 HD12 LEU A 132      11.352 -10.109-107.677  1.00  0.00      A1    
ATOM   1642 HD13 LEU A 132      10.548  -9.882-106.115  1.00  0.00      A1    
ATOM   1643  CD2 LEU A 132      12.483 -11.099-104.455  1.00  0.00      A1    
ATOM   1644 HD21 LEU A 132      12.825 -12.075-104.049  1.00  0.00      A1    
ATOM   1645 HD22 LEU A 132      13.206 -10.267-104.322  1.00  0.00      A1    
ATOM   1646 HD23 LEU A 132      11.525 -10.821-103.967  1.00  0.00      A1    
ATOM   1647  C   LEU A 132      11.176 -14.933-106.062  1.00  0.00      A1    
ATOM   1648  O   LEU A 132      10.604 -15.318-105.010  1.00  0.00      A1    
ATOM   1649  N   LEU A 133      10.954 -15.654-107.193  1.00  0.00      A1    
ATOM   1650  HN  LEU A 133      11.190 -15.372-108.119  1.00  0.00      A1    
ATOM   1651  CA  LEU A 133      10.224 -16.994-107.074  1.00  0.00      A1    
ATOM   1652  HA  LEU A 133       9.366 -16.788-106.452  1.00  0.00      A1    
ATOM   1653  CB  LEU A 133       9.732 -17.384-108.500  1.00  0.00      A1    
ATOM   1654  HB1 LEU A 133       9.184 -16.492-108.869  1.00  0.00      A1    
ATOM   1655  HB2 LEU A 133      10.661 -17.520-109.094  1.00  0.00      A1    
ATOM   1656  CG  LEU A 133       8.929 -18.642-108.579  1.00  0.00      A1    
ATOM   1657  HG  LEU A 133       9.481 -19.510-108.163  1.00  0.00      A1    
ATOM   1658  CD1 LEU A 133       7.532 -18.459-108.070  1.00  0.00      A1    
ATOM   1659 HD11 LEU A 133       7.610 -18.041-107.044  1.00  0.00      A1    
ATOM   1660 HD12 LEU A 133       6.954 -17.658-108.580  1.00  0.00      A1    
ATOM   1661 HD13 LEU A 133       6.854 -19.338-108.006  1.00  0.00      A1    
ATOM   1662  CD2 LEU A 133       8.868 -18.956-110.069  1.00  0.00      A1    
ATOM   1663 HD21 LEU A 133       8.391 -19.958-110.146  1.00  0.00      A1    
ATOM   1664 HD22 LEU A 133       8.247 -18.168-110.545  1.00  0.00      A1    
ATOM   1665 HD23 LEU A 133       9.893 -18.986-110.494  1.00  0.00      A1    
ATOM   1666  C   LEU A 133      11.022 -18.118-106.442  1.00  0.00      A1    
ATOM   1667  O   LEU A 133      10.424 -19.008-105.788  1.00  0.00      A1    
ATOM   1668  N   GLY A 134      12.353 -18.086-106.581  1.00  0.00      A1    
ATOM   1669  HN  GLY A 134      12.776 -17.481-107.250  1.00  0.00      A1    
ATOM   1670  CA  GLY A 134      13.340 -18.888-105.831  1.00  0.00      A1    
ATOM   1671  HA1 GLY A 134      13.166 -19.933-106.042  1.00  0.00      A1    
ATOM   1672  HA2 GLY A 134      14.333 -18.512-106.032  1.00  0.00      A1    
ATOM   1673  C   GLY A 134      13.183 -18.728-104.319  1.00  0.00      A1    
ATOM   1674  O   GLY A 134      13.112 -19.678-103.540  1.00  0.00      A1    
ATOM   1675  N   THR A 135      13.102 -17.483-103.779  1.00  0.00      A1    
ATOM   1676  HN  THR A 135      13.165 -16.625-104.283  1.00  0.00      A1    
ATOM   1677  CA  THR A 135      12.881 -17.258-102.385  1.00  0.00      A1    
ATOM   1678  HA  THR A 135      13.217 -18.120-101.828  1.00  0.00      A1    
ATOM   1679  CB  THR A 135      13.547 -15.973-101.933  1.00  0.00      A1    
ATOM   1680  HB  THR A 135      13.324 -15.743-100.869  1.00  0.00      A1    
ATOM   1681  OG1 THR A 135      13.074 -14.918-102.778  1.00  0.00      A1    
ATOM   1682  HG1 THR A 135      13.249 -14.177-102.193  1.00  0.00      A1    
ATOM   1683  CG2 THR A 135      14.988 -16.253-102.156  1.00  0.00      A1    
ATOM   1684 HG21 THR A 135      15.312 -16.075-103.203  1.00  0.00      A1    
ATOM   1685 HG22 THR A 135      15.583 -15.509-101.584  1.00  0.00      A1    
ATOM   1686 HG23 THR A 135      15.281 -17.289-101.879  1.00  0.00      A1    
ATOM   1687  C   THR A 135      11.385 -17.188-101.992  1.00  0.00      A1    
ATOM   1688  O   THR A 135      11.048 -16.843-100.855  1.00  0.00      A1    
ATOM   1689  N   GLN A 136      10.546 -17.309-103.007  1.00  0.00      A1    
ATOM   1690  HN  GLN A 136      10.851 -17.510-103.936  1.00  0.00      A1    
ATOM   1691  CA  GLN A 136       9.103 -17.258-102.824  1.00  0.00      A1    
ATOM   1692  HA  GLN A 136       8.870 -17.027-103.852  1.00  0.00      A1    
ATOM   1693  CB  GLN A 136       8.516 -18.649-102.581  1.00  0.00      A1    
ATOM   1694  HB1 GLN A 136       8.479 -19.194-103.549  1.00  0.00      A1    
ATOM   1695  HB2 GLN A 136       9.153 -19.143-101.816  1.00  0.00      A1    
ATOM   1696  CG  GLN A 136       6.947 -18.540-102.273  1.00  0.00      A1    
ATOM   1697  HG1 GLN A 136       6.462 -19.536-102.200  1.00  0.00      A1    
ATOM   1698  HG2 GLN A 136       6.908 -18.060-101.271  1.00  0.00      A1    
ATOM   1699  CD  GLN A 136       6.184 -17.623-103.239  1.00  0.00      A1    
ATOM   1700  OE1 GLN A 136       5.486 -16.609-102.849  1.00  0.00      A1    
ATOM   1701  NE2 GLN A 136       6.198 -17.959-104.560  1.00  0.00      A1    
ATOM   1702 HE21 GLN A 136       5.734 -17.344-105.197  1.00  0.00      A1    
ATOM   1703 HE22 GLN A 136       6.720 -18.725-104.935  1.00  0.00      A1    
ATOM   1704  C   GLN A 136       8.583 -15.965-102.184  1.00  0.00      A1    
ATOM   1705  O   GLN A 136       7.883 -15.938-101.144  1.00  0.00      A1    
ATOM   1706  N   TYR A 137       8.818 -14.826-102.874  1.00  0.00      A1    
ATOM   1707  HN  TYR A 137       9.446 -14.957-103.638  1.00  0.00      A1    
ATOM   1708  CA  TYR A 137       8.208 -13.539-102.584  1.00  0.00      A1    
ATOM   1709  HA  TYR A 137       7.451 -13.584-101.815  1.00  0.00      A1    
ATOM   1710  CB  TYR A 137       9.282 -12.488-102.254  1.00  0.00      A1    
ATOM   1711  HB1 TYR A 137      10.122 -12.570-102.976  1.00  0.00      A1    
ATOM   1712  HB2 TYR A 137       8.960 -11.426-102.197  1.00  0.00      A1    
ATOM   1713  CG  TYR A 137       9.788 -12.723-100.849  1.00  0.00      A1    
ATOM   1714  CD1 TYR A 137      10.768 -13.671-100.539  1.00  0.00      A1    
ATOM   1715  HD1 TYR A 137      11.119 -14.292-101.349  1.00  0.00      A1    
ATOM   1716  CE1 TYR A 137      11.372 -13.731 -99.304  1.00  0.00      A1    
ATOM   1717  HE1 TYR A 137      12.082 -14.540 -99.223  1.00  0.00      A1    
ATOM   1718  CZ  TYR A 137      10.864 -12.950 -98.259  1.00  0.00      A1    
ATOM   1719  OH  TYR A 137      11.359 -13.104 -96.883  1.00  0.00      A1    
ATOM   1720  HH  TYR A 137      11.837 -13.936 -96.926  1.00  0.00      A1    
ATOM   1721  CD2 TYR A 137       9.378 -11.898 -99.801  1.00  0.00      A1    
ATOM   1722  HD2 TYR A 137       8.573 -11.222-100.049  1.00  0.00      A1    
ATOM   1723  CE2 TYR A 137       9.885 -11.961 -98.505  1.00  0.00      A1    
ATOM   1724  HE2 TYR A 137       9.424 -11.469 -97.661  1.00  0.00      A1    
ATOM   1725  C   TYR A 137       7.357 -13.023-103.773  1.00  0.00      A1    
ATOM   1726  O   TYR A 137       6.883 -11.859-103.660  1.00  0.00      A1    
ATOM   1727  N   ILE A 138       7.159 -13.805-104.833  1.00  0.00      A1    
ATOM   1728  HN  ILE A 138       7.501 -14.740-104.874  1.00  0.00      A1    
ATOM   1729  CA  ILE A 138       6.301 -13.385-105.921  1.00  0.00      A1    
ATOM   1730  HA  ILE A 138       5.514 -12.788-105.482  1.00  0.00      A1    
ATOM   1731  CB  ILE A 138       7.113 -12.489-106.908  1.00  0.00      A1    
ATOM   1732  HB  ILE A 138       7.693 -11.826-106.232  1.00  0.00      A1    
ATOM   1733  CG2 ILE A 138       8.062 -13.459-107.711  1.00  0.00      A1    
ATOM   1734 HG21 ILE A 138       8.742 -12.809-108.304  1.00  0.00      A1    
ATOM   1735 HG22 ILE A 138       8.720 -14.061-107.050  1.00  0.00      A1    
ATOM   1736 HG23 ILE A 138       7.477 -14.211-108.282  1.00  0.00      A1    
ATOM   1737  CG1 ILE A 138       6.206 -11.560-107.703  1.00  0.00      A1    
ATOM   1738 HG11 ILE A 138       5.577 -12.212-108.346  1.00  0.00      A1    
ATOM   1739 HG12 ILE A 138       5.519 -11.118-106.951  1.00  0.00      A1    
ATOM   1740  CD  ILE A 138       6.916 -10.488-108.434  1.00  0.00      A1    
ATOM   1741  HD1 ILE A 138       7.735 -10.823-109.107  1.00  0.00      A1    
ATOM   1742  HD2 ILE A 138       6.224  -9.785-108.945  1.00  0.00      A1    
ATOM   1743  HD3 ILE A 138       7.541  -9.830-107.793  1.00  0.00      A1    
ATOM   1744  C   ILE A 138       5.609 -14.507-106.633  1.00  0.00      A1    
ATOM   1745  O   ILE A 138       6.087 -15.625-106.628  1.00  0.00      A1    
ATOM   1746  N   SER A 139       4.471 -14.310-107.341  1.00  0.00      A1    
ATOM   1747  HN  SER A 139       4.145 -13.375-107.452  1.00  0.00      A1    
ATOM   1748  CA  SER A 139       3.775 -15.393-107.975  1.00  0.00      A1    
ATOM   1749  HA  SER A 139       3.694 -16.239-107.309  1.00  0.00      A1    
ATOM   1750  CB  SER A 139       2.313 -14.956-108.437  1.00  0.00      A1    
ATOM   1751  HB1 SER A 139       1.745 -15.850-108.776  1.00  0.00      A1    
ATOM   1752  HB2 SER A 139       1.936 -14.431-107.534  1.00  0.00      A1    
ATOM   1753  OG  SER A 139       2.322 -13.962-109.516  1.00  0.00      A1    
ATOM   1754  HG1 SER A 139       2.701 -13.116-109.267  1.00  0.00      A1    
ATOM   1755  C   SER A 139       4.498 -15.973-109.187  1.00  0.00      A1    
ATOM   1756  O   SER A 139       5.267 -15.359-109.910  1.00  0.00      A1    
ATOM   1757  N   LYS A 140       4.168 -17.197-109.587  1.00  0.00      A1    
ATOM   1758  HN  LYS A 140       3.725 -17.775-108.908  1.00  0.00      A1    
ATOM   1759  CA  LYS A 140       4.550 -17.849-110.860  1.00  0.00      A1    
ATOM   1760  HA  LYS A 140       5.626 -17.915-110.915  1.00  0.00      A1    
ATOM   1761  CB  LYS A 140       3.882 -19.295-110.914  1.00  0.00      A1    
ATOM   1762  HB1 LYS A 140       2.837 -19.054-111.206  1.00  0.00      A1    
ATOM   1763  HB2 LYS A 140       4.482 -19.586-111.804  1.00  0.00      A1    
ATOM   1764  CG  LYS A 140       3.892 -20.092-109.695  1.00  0.00      A1    
ATOM   1765  HG1 LYS A 140       4.961 -20.016-109.401  1.00  0.00      A1    
ATOM   1766  HG2 LYS A 140       3.187 -19.781-108.894  1.00  0.00      A1    
ATOM   1767  CD  LYS A 140       3.809 -21.623-109.960  1.00  0.00      A1    
ATOM   1768  HD1 LYS A 140       3.365 -22.105-109.063  1.00  0.00      A1    
ATOM   1769  HD2 LYS A 140       2.949 -21.755-110.652  1.00  0.00      A1    
ATOM   1770  CE  LYS A 140       5.023 -22.442-110.344  1.00  0.00      A1    
ATOM   1771  HE1 LYS A 140       5.363 -22.331-111.396  1.00  0.00      A1    
ATOM   1772  HE2 LYS A 140       5.750 -22.052-109.599  1.00  0.00      A1    
ATOM   1773  NZ  LYS A 140       4.883 -23.887-110.122  1.00  0.00      A1    
ATOM   1774  HZ1 LYS A 140       4.040 -24.108-110.690  1.00  0.00      A1    
ATOM   1775  HZ2 LYS A 140       5.751 -24.314-110.504  1.00  0.00      A1    
ATOM   1776  HZ3 LYS A 140       4.642 -24.195-109.158  1.00  0.00      A1    
ATOM   1777  C   LYS A 140       4.065 -17.016-112.121  1.00  0.00      A1    
ATOM   1778  O   LYS A 140       4.798 -16.977-113.168  1.00  0.00      A1    
ATOM   1779  N   GLN A 141       2.887 -16.387-112.020  1.00  0.00      A1    
ATOM   1780  HN  GLN A 141       2.382 -16.477-111.165  1.00  0.00      A1    
ATOM   1781  CA  GLN A 141       2.183 -15.795-113.119  1.00  0.00      A1    
ATOM   1782  HA  GLN A 141       2.197 -16.590-113.849  1.00  0.00      A1    
ATOM   1783  CB  GLN A 141       0.648 -15.436-112.880  1.00  0.00      A1    
ATOM   1784  HB1 GLN A 141       0.717 -14.706-112.046  1.00  0.00      A1    
ATOM   1785  HB2 GLN A 141       0.182 -15.034-113.805  1.00  0.00      A1    
ATOM   1786  CG  GLN A 141      -0.241 -16.610-112.420  1.00  0.00      A1    
ATOM   1787  HG1 GLN A 141      -0.129 -16.676-111.316  1.00  0.00      A1    
ATOM   1788  HG2 GLN A 141      -1.335 -16.455-112.546  1.00  0.00      A1    
ATOM   1789  CD  GLN A 141       0.102 -17.971-113.030  1.00  0.00      A1    
ATOM   1790  OE1 GLN A 141       0.640 -18.850-112.382  1.00  0.00      A1    
ATOM   1791  NE2 GLN A 141      -0.179 -17.991-114.336  1.00  0.00      A1    
ATOM   1792 HE21 GLN A 141      -0.082 -18.820-114.887  1.00  0.00      A1    
ATOM   1793 HE22 GLN A 141      -0.627 -17.189-114.731  1.00  0.00      A1    
ATOM   1794  C   GLN A 141       2.921 -14.591-113.614  1.00  0.00      A1    
ATOM   1795  O   GLN A 141       3.231 -14.440-114.796  1.00  0.00      A1    
ATOM   1796  N   GLU A 142       3.372 -13.752-112.715  1.00  0.00      A1    
ATOM   1797  HN  GLU A 142       3.129 -13.786-111.748  1.00  0.00      A1    
ATOM   1798  CA  GLU A 142       4.317 -12.635-112.979  1.00  0.00      A1    
ATOM   1799  HA  GLU A 142       3.824 -11.873-113.563  1.00  0.00      A1    
ATOM   1800  CB  GLU A 142       4.597 -12.047-111.603  1.00  0.00      A1    
ATOM   1801  HB1 GLU A 142       4.836 -12.854-110.876  1.00  0.00      A1    
ATOM   1802  HB2 GLU A 142       5.383 -11.261-111.572  1.00  0.00      A1    
ATOM   1803  CG  GLU A 142       3.284 -11.296-111.140  1.00  0.00      A1    
ATOM   1804  HG1 GLU A 142       3.316 -10.346-111.714  1.00  0.00      A1    
ATOM   1805  HG2 GLU A 142       2.336 -11.818-111.388  1.00  0.00      A1    
ATOM   1806  CD  GLU A 142       3.348 -10.826-109.715  1.00  0.00      A1    
ATOM   1807  OE1 GLU A 142       3.167 -11.657-108.752  1.00  0.00      A1    
ATOM   1808  OE2 GLU A 142       3.588  -9.605-109.469  1.00  0.00      A1    
ATOM   1809  C   GLU A 142       5.659 -13.028-113.628  1.00  0.00      A1    
ATOM   1810  O   GLU A 142       6.027 -12.416-114.639  1.00  0.00      A1    
ATOM   1811  N   TYR A 143       6.361 -14.107-113.117  1.00  0.00      A1    
ATOM   1812  HN  TYR A 143       6.136 -14.555-112.257  1.00  0.00      A1    
ATOM   1813  CA  TYR A 143       7.630 -14.632-113.728  1.00  0.00      A1    
ATOM   1814  HA  TYR A 143       8.256 -13.761-113.857  1.00  0.00      A1    
ATOM   1815  CB  TYR A 143       8.203 -15.745-112.739  1.00  0.00      A1    
ATOM   1816  HB1 TYR A 143       8.563 -15.347-111.766  1.00  0.00      A1    
ATOM   1817  HB2 TYR A 143       7.320 -16.382-112.518  1.00  0.00      A1    
ATOM   1818  CG  TYR A 143       9.140 -16.774-113.437  1.00  0.00      A1    
ATOM   1819  CD1 TYR A 143      10.546 -16.492-113.626  1.00  0.00      A1    
ATOM   1820  HD1 TYR A 143      10.925 -15.576-113.197  1.00  0.00      A1    
ATOM   1821  CE1 TYR A 143      11.377 -17.422-114.252  1.00  0.00      A1    
ATOM   1822  HE1 TYR A 143      12.435 -17.237-114.370  1.00  0.00      A1    
ATOM   1823  CZ  TYR A 143      10.944 -18.678-114.603  1.00  0.00      A1    
ATOM   1824  OH  TYR A 143      11.825 -19.640-115.227  1.00  0.00      A1    
ATOM   1825  HH  TYR A 143      12.688 -19.247-115.370  1.00  0.00      A1    
ATOM   1826  CD2 TYR A 143       8.720 -18.079-113.780  1.00  0.00      A1    
ATOM   1827  HD2 TYR A 143       7.707 -18.416-113.620  1.00  0.00      A1    
ATOM   1828  CE2 TYR A 143       9.534 -18.967-114.401  1.00  0.00      A1    
ATOM   1829  HE2 TYR A 143       9.113 -19.898-114.751  1.00  0.00      A1    
ATOM   1830  C   TYR A 143       7.337 -15.172-115.144  1.00  0.00      A1    
ATOM   1831  O   TYR A 143       8.146 -14.905-116.042  1.00  0.00      A1    
ATOM   1832  N   ASP A 144       6.122 -15.834-115.276  1.00  0.00      A1    
ATOM   1833  HN  ASP A 144       5.598 -16.122-114.480  1.00  0.00      A1    
ATOM   1834  CA  ASP A 144       5.535 -16.284-116.473  1.00  0.00      A1    
ATOM   1835  HA  ASP A 144       6.339 -16.892-116.860  1.00  0.00      A1    
ATOM   1836  CB  ASP A 144       4.266 -17.229-116.108  1.00  0.00      A1    
ATOM   1837  HB1 ASP A 144       4.676 -17.927-115.348  1.00  0.00      A1    
ATOM   1838  HB2 ASP A 144       3.327 -16.743-115.764  1.00  0.00      A1    
ATOM   1839  CG  ASP A 144       3.914 -18.082-117.291  1.00  0.00      A1    
ATOM   1840  OD1 ASP A 144       4.834 -18.384-118.118  1.00  0.00      A1    
ATOM   1841  OD2 ASP A 144       2.787 -18.633-117.288  1.00  0.00      A1    
ATOM   1842  C   ASP A 144       5.317 -15.087-117.430  1.00  0.00      A1    
ATOM   1843  O   ASP A 144       5.628 -15.139-118.618  1.00  0.00      A1    
ATOM   1844  N   GLN A 145       4.793 -13.971-116.981  1.00  0.00      A1    
ATOM   1845  HN  GLN A 145       4.422 -14.000-116.056  1.00  0.00      A1    
ATOM   1846  CA  GLN A 145       4.649 -12.704-117.732  1.00  0.00      A1    
ATOM   1847  HA  GLN A 145       4.154 -12.835-118.682  1.00  0.00      A1    
ATOM   1848  CB  GLN A 145       3.905 -11.546-116.998  1.00  0.00      A1    
ATOM   1849  HB1 GLN A 145       4.531 -11.401-116.092  1.00  0.00      A1    
ATOM   1850  HB2 GLN A 145       3.880 -10.614-117.604  1.00  0.00      A1    
ATOM   1851  CG  GLN A 145       2.375 -11.756-116.505  1.00  0.00      A1    
ATOM   1852  HG1 GLN A 145       2.335 -12.473-115.658  1.00  0.00      A1    
ATOM   1853  HG2 GLN A 145       2.007 -10.777-116.129  1.00  0.00      A1    
ATOM   1854  CD  GLN A 145       1.505 -12.176-117.625  1.00  0.00      A1    
ATOM   1855  OE1 GLN A 145       1.225 -11.434-118.577  1.00  0.00      A1    
ATOM   1856  NE2 GLN A 145       1.050 -13.448-117.605  1.00  0.00      A1    
ATOM   1857 HE21 GLN A 145       0.186 -13.612-118.081  1.00  0.00      A1    
ATOM   1858 HE22 GLN A 145       1.248 -14.028-116.815  1.00  0.00      A1    
ATOM   1859  C   GLN A 145       6.070 -12.179-118.188  1.00  0.00      A1    
ATOM   1860  O   GLN A 145       6.185 -11.550-119.249  1.00  0.00      A1    
ATOM   1861  N   ALA A 146       7.113 -12.227-117.336  1.00  0.00      A1    
ATOM   1862  HN  ALA A 146       6.951 -12.535-116.401  1.00  0.00      A1    
ATOM   1863  CA  ALA A 146       8.556 -11.855-117.619  1.00  0.00      A1    
ATOM   1864  HA  ALA A 146       8.456 -10.952-118.201  1.00  0.00      A1    
ATOM   1865  CB  ALA A 146       9.331 -11.806-116.283  1.00  0.00      A1    
ATOM   1866  HB1 ALA A 146      10.331 -11.372-116.499  1.00  0.00      A1    
ATOM   1867  HB2 ALA A 146       8.715 -11.184-115.598  1.00  0.00      A1    
ATOM   1868  HB3 ALA A 146       9.315 -12.853-115.914  1.00  0.00      A1    
ATOM   1869  C   ALA A 146       9.214 -12.764-118.606  1.00  0.00      A1    
ATOM   1870  O   ALA A 146       9.795 -12.218-119.526  1.00  0.00      A1    
ATOM   1871  N   LEU A 147       9.077 -14.153-118.549  1.00  0.00      A1    
ATOM   1872  HN  LEU A 147       8.769 -14.560-117.692  1.00  0.00      A1    
ATOM   1873  CA  LEU A 147       9.396 -15.037-119.653  1.00  0.00      A1    
ATOM   1874  HA  LEU A 147      10.464 -15.017-119.814  1.00  0.00      A1    
ATOM   1875  CB  LEU A 147       8.976 -16.529-119.354  1.00  0.00      A1    
ATOM   1876  HB1 LEU A 147       7.920 -16.501-119.011  1.00  0.00      A1    
ATOM   1877  HB2 LEU A 147       9.064 -17.138-120.278  1.00  0.00      A1    
ATOM   1878  CG  LEU A 147       9.680 -17.212-118.112  1.00  0.00      A1    
ATOM   1879  HG  LEU A 147       9.276 -16.712-117.206  1.00  0.00      A1    
ATOM   1880  CD1 LEU A 147       9.263 -18.663-118.054  1.00  0.00      A1    
ATOM   1881 HD11 LEU A 147       9.498 -19.230-118.979  1.00  0.00      A1    
ATOM   1882 HD12 LEU A 147       9.966 -19.090-117.307  1.00  0.00      A1    
ATOM   1883 HD13 LEU A 147       8.266 -18.722-117.565  1.00  0.00      A1    
ATOM   1884  CD2 LEU A 147      11.242 -17.082-118.204  1.00  0.00      A1    
ATOM   1885 HD21 LEU A 147      11.633 -17.465-119.171  1.00  0.00      A1    
ATOM   1886 HD22 LEU A 147      11.535 -16.020-118.062  1.00  0.00      A1    
ATOM   1887 HD23 LEU A 147      11.626 -17.762-117.413  1.00  0.00      A1    
ATOM   1888  C   LEU A 147       8.690 -14.790-121.030  1.00  0.00      A1    
ATOM   1889  O   LEU A 147       9.307 -14.832-122.059  1.00  0.00      A1    
ATOM   1890  N   ALA A 148       7.473 -14.322-121.047  1.00  0.00      A1    
ATOM   1891  HN  ALA A 148       6.987 -14.283-120.178  1.00  0.00      A1    
ATOM   1892  CA  ALA A 148       6.708 -13.972-122.233  1.00  0.00      A1    
ATOM   1893  HA  ALA A 148       6.908 -14.732-122.975  1.00  0.00      A1    
ATOM   1894  CB  ALA A 148       5.219 -13.891-121.909  1.00  0.00      A1    
ATOM   1895  HB1 ALA A 148       4.930 -13.142-121.140  1.00  0.00      A1    
ATOM   1896  HB2 ALA A 148       4.729 -13.593-122.859  1.00  0.00      A1    
ATOM   1897  HB3 ALA A 148       4.879 -14.879-121.535  1.00  0.00      A1    
ATOM   1898  C   ALA A 148       7.122 -12.686-122.774  1.00  0.00      A1    
ATOM   1899  O   ALA A 148       7.225 -12.617-124.021  1.00  0.00      A1    
ATOM   1900  N   ASP A 149       7.465 -11.699-121.907  1.00  0.00      A1    
ATOM   1901  HN  ASP A 149       7.501 -11.832-120.919  1.00  0.00      A1    
ATOM   1902  CA  ASP A 149       8.079 -10.532-122.481  1.00  0.00      A1    
ATOM   1903  HA  ASP A 149       7.464 -10.087-123.249  1.00  0.00      A1    
ATOM   1904  CB  ASP A 149       8.070  -9.315-121.482  1.00  0.00      A1    
ATOM   1905  HB1 ASP A 149       8.460  -9.618-120.487  1.00  0.00      A1    
ATOM   1906  HB2 ASP A 149       8.810  -8.580-121.863  1.00  0.00      A1    
ATOM   1907  CG  ASP A 149       6.769  -8.531-121.236  1.00  0.00      A1    
ATOM   1908  OD1 ASP A 149       5.652  -8.779-121.733  1.00  0.00      A1    
ATOM   1909  OD2 ASP A 149       6.958  -7.550-120.513  1.00  0.00      A1    
ATOM   1910  C   ASP A 149       9.517 -10.690-123.074  1.00  0.00      A1    
ATOM   1911  O   ASP A 149       9.756 -10.141-124.172  1.00  0.00      A1    
ATOM   1912  N   ALA A 150      10.338 -11.556-122.394  1.00  0.00      A1    
ATOM   1913  HN  ALA A 150      10.078 -11.936-121.509  1.00  0.00      A1    
ATOM   1914  CA  ALA A 150      11.649 -12.043-122.758  1.00  0.00      A1    
ATOM   1915  HA  ALA A 150      12.293 -11.183-122.860  1.00  0.00      A1    
ATOM   1916  CB  ALA A 150      12.275 -12.944-121.650  1.00  0.00      A1    
ATOM   1917  HB1 ALA A 150      12.204 -12.535-120.619  1.00  0.00      A1    
ATOM   1918  HB2 ALA A 150      11.755 -13.926-121.670  1.00  0.00      A1    
ATOM   1919  HB3 ALA A 150      13.343 -13.088-121.917  1.00  0.00      A1    
ATOM   1920  C   ALA A 150      11.553 -12.772-124.184  1.00  0.00      A1    
ATOM   1921  O   ALA A 150      12.299 -12.557-125.090  1.00  0.00      A1    
ATOM   1922  N   GLN A 151      10.559 -13.695-124.356  1.00  0.00      A1    
ATOM   1923  HN  GLN A 151      10.045 -14.011-123.562  1.00  0.00      A1    
ATOM   1924  CA  GLN A 151      10.228 -14.340-125.649  1.00  0.00      A1    
ATOM   1925  HA  GLN A 151      11.037 -14.986-125.954  1.00  0.00      A1    
ATOM   1926  CB  GLN A 151       8.980 -15.284-125.484  1.00  0.00      A1    
ATOM   1927  HB1 GLN A 151       8.161 -14.722-124.989  1.00  0.00      A1    
ATOM   1928  HB2 GLN A 151       8.631 -15.646-126.475  1.00  0.00      A1    
ATOM   1929  CG  GLN A 151       9.184 -16.618-124.612  1.00  0.00      A1    
ATOM   1930  HG1 GLN A 151       8.688 -16.401-123.643  1.00  0.00      A1    
ATOM   1931  HG2 GLN A 151       8.674 -17.511-125.035  1.00  0.00      A1    
ATOM   1932  CD  GLN A 151      10.677 -16.876-124.278  1.00  0.00      A1    
ATOM   1933  OE1 GLN A 151      11.394 -17.344-125.134  1.00  0.00      A1    
ATOM   1934  NE2 GLN A 151      11.143 -16.753-123.030  1.00  0.00      A1    
ATOM   1935 HE21 GLN A 151      12.119 -16.732-122.814  1.00  0.00      A1    
ATOM   1936 HE22 GLN A 151      10.433 -16.494-122.375  1.00  0.00      A1    
ATOM   1937  C   GLN A 151       9.940 -13.387-126.830  1.00  0.00      A1    
ATOM   1938  O   GLN A 151      10.562 -13.423-127.905  1.00  0.00      A1    
ATOM   1939  N   GLN A 152       8.964 -12.520-126.643  1.00  0.00      A1    
ATOM   1940  HN  GLN A 152       8.457 -12.642-125.793  1.00  0.00      A1    
ATOM   1941  CA  GLN A 152       8.718 -11.457-127.566  1.00  0.00      A1    
ATOM   1942  HA  GLN A 152       8.407 -11.916-128.492  1.00  0.00      A1    
ATOM   1943  CB  GLN A 152       7.532 -10.659-126.876  1.00  0.00      A1    
ATOM   1944  HB1 GLN A 152       6.749 -11.446-126.833  1.00  0.00      A1    
ATOM   1945  HB2 GLN A 152       7.808 -10.279-125.870  1.00  0.00      A1    
ATOM   1946  CG  GLN A 152       6.979  -9.474-127.663  1.00  0.00      A1    
ATOM   1947  HG1 GLN A 152       6.069  -8.988-127.249  1.00  0.00      A1    
ATOM   1948  HG2 GLN A 152       7.747  -8.672-127.620  1.00  0.00      A1    
ATOM   1949  CD  GLN A 152       6.723  -9.904-129.051  1.00  0.00      A1    
ATOM   1950  OE1 GLN A 152       6.106 -10.923-129.269  1.00  0.00      A1    
ATOM   1951  NE2 GLN A 152       7.258  -9.225-130.070  1.00  0.00      A1    
ATOM   1952 HE21 GLN A 152       7.177  -9.543-131.015  1.00  0.00      A1    
ATOM   1953 HE22 GLN A 152       7.886  -8.469-129.884  1.00  0.00      A1    
ATOM   1954  C   GLN A 152       9.823 -10.427-127.853  1.00  0.00      A1    
ATOM   1955  O   GLN A 152      10.084 -10.079-129.008  1.00  0.00      A1    
ATOM   1956  N   ALA A 153      10.521  -9.908-126.855  1.00  0.00      A1    
ATOM   1957  HN  ALA A 153      10.259 -10.173-125.930  1.00  0.00      A1    
ATOM   1958  CA  ALA A 153      11.698  -9.081-127.003  1.00  0.00      A1    
ATOM   1959  HA  ALA A 153      11.341  -8.191-127.500  1.00  0.00      A1    
ATOM   1960  CB  ALA A 153      12.346  -8.702-125.642  1.00  0.00      A1    
ATOM   1961  HB1 ALA A 153      12.817  -9.566-125.128  1.00  0.00      A1    
ATOM   1962  HB2 ALA A 153      13.124  -7.951-125.897  1.00  0.00      A1    
ATOM   1963  HB3 ALA A 153      11.539  -8.374-124.952  1.00  0.00      A1    
ATOM   1964  C   ALA A 153      12.822  -9.750-127.836  1.00  0.00      A1    
ATOM   1965  O   ALA A 153      13.521  -9.120-128.639  1.00  0.00      A1    
ATOM   1966  N   ASN A 154      13.080 -11.019-127.648  1.00  0.00      A1    
ATOM   1967  HN  ASN A 154      12.554 -11.514-126.960  1.00  0.00      A1    
ATOM   1968  CA  ASN A 154      13.956 -11.766-128.596  1.00  0.00      A1    
ATOM   1969  HA  ASN A 154      14.868 -11.188-128.588  1.00  0.00      A1    
ATOM   1970  CB  ASN A 154      14.247 -13.252-128.226  1.00  0.00      A1    
ATOM   1971  HB1 ASN A 154      13.283 -13.781-128.069  1.00  0.00      A1    
ATOM   1972  HB2 ASN A 154      14.866 -13.726-129.017  1.00  0.00      A1    
ATOM   1973  CG  ASN A 154      15.131 -13.254-126.967  1.00  0.00      A1    
ATOM   1974  OD1 ASN A 154      15.482 -12.234-126.402  1.00  0.00      A1    
ATOM   1975  ND2 ASN A 154      15.244 -14.466-126.401  1.00  0.00      A1    
ATOM   1976 HD21 ASN A 154      15.636 -14.476-125.480  1.00  0.00      A1    
ATOM   1977 HD22 ASN A 154      14.760 -15.219-126.845  1.00  0.00      A1    
ATOM   1978  C   ASN A 154      13.445 -11.767-130.076  1.00  0.00      A1    
ATOM   1979  O   ASN A 154      14.192 -11.606-131.066  1.00  0.00      A1    
ATOM   1980  N   ALA A 155      12.122 -11.983-130.342  1.00  0.00      A1    
ATOM   1981  HN  ALA A 155      11.433 -12.185-129.650  1.00  0.00      A1    
ATOM   1982  CA  ALA A 155      11.515 -11.992-131.696  1.00  0.00      A1    
ATOM   1983  HA  ALA A 155      11.899 -12.718-132.398  1.00  0.00      A1    
ATOM   1984  CB  ALA A 155      10.001 -12.364-131.665  1.00  0.00      A1    
ATOM   1985  HB1 ALA A 155       9.706 -13.366-131.289  1.00  0.00      A1    
ATOM   1986  HB2 ALA A 155       9.429 -11.526-131.211  1.00  0.00      A1    
ATOM   1987  HB3 ALA A 155       9.529 -12.487-132.663  1.00  0.00      A1    
ATOM   1988  C   ALA A 155      11.647 -10.608-132.271  1.00  0.00      A1    
ATOM   1989  O   ALA A 155      12.141 -10.458-133.355  1.00  0.00      A1    
ATOM   1990  N   ALA A 156      11.363  -9.637-131.428  1.00  0.00      A1    
ATOM   1991  HN  ALA A 156      10.933  -9.863-130.558  1.00  0.00      A1    
ATOM   1992  CA  ALA A 156      11.396  -8.178-131.694  1.00  0.00      A1    
ATOM   1993  HA  ALA A 156      10.730  -7.955-132.514  1.00  0.00      A1    
ATOM   1994  CB  ALA A 156      10.946  -7.434-130.369  1.00  0.00      A1    
ATOM   1995  HB1 ALA A 156       9.852  -7.561-130.219  1.00  0.00      A1    
ATOM   1996  HB2 ALA A 156      11.579  -7.819-129.541  1.00  0.00      A1    
ATOM   1997  HB3 ALA A 156      11.006  -6.326-130.428  1.00  0.00      A1    
ATOM   1998  C   ALA A 156      12.834  -7.731-132.056  1.00  0.00      A1    
ATOM   1999  O   ALA A 156      13.066  -6.952-132.976  1.00  0.00      A1    
ATOM   2000  N   VAL A 157      13.867  -8.170-131.344  1.00  0.00      A1    
ATOM   2001  HN  VAL A 157      13.721  -8.777-130.565  1.00  0.00      A1    
ATOM   2002  CA  VAL A 157      15.207  -7.988-131.860  1.00  0.00      A1    
ATOM   2003  HA  VAL A 157      15.330  -6.937-132.081  1.00  0.00      A1    
ATOM   2004  CB  VAL A 157      16.309  -8.468-130.795  1.00  0.00      A1    
ATOM   2005  HB  VAL A 157      16.158  -9.521-130.475  1.00  0.00      A1    
ATOM   2006  CG1 VAL A 157      17.698  -8.277-131.316  1.00  0.00      A1    
ATOM   2007 HG11 VAL A 157      17.832  -7.182-131.451  1.00  0.00      A1    
ATOM   2008 HG12 VAL A 157      18.451  -8.629-130.579  1.00  0.00      A1    
ATOM   2009 HG13 VAL A 157      17.885  -8.892-132.223  1.00  0.00      A1    
ATOM   2010  CG2 VAL A 157      16.141  -7.559-129.588  1.00  0.00      A1    
ATOM   2011 HG21 VAL A 157      15.191  -7.580-129.011  1.00  0.00      A1    
ATOM   2012 HG22 VAL A 157      16.907  -7.830-128.832  1.00  0.00      A1    
ATOM   2013 HG23 VAL A 157      16.357  -6.494-129.818  1.00  0.00      A1    
ATOM   2014  C   VAL A 157      15.436  -8.693-133.175  1.00  0.00      A1    
ATOM   2015  O   VAL A 157      16.099  -8.172-134.059  1.00  0.00      A1    
ATOM   2016  N   THR A 158      15.002  -9.901-133.393  1.00  0.00      A1    
ATOM   2017  HN  THR A 158      14.540 -10.405-132.669  1.00  0.00      A1    
ATOM   2018  CA  THR A 158      15.256 -10.595-134.660  1.00  0.00      A1    
ATOM   2019  HA  THR A 158      16.318 -10.646-134.845  1.00  0.00      A1    
ATOM   2020  CB  THR A 158      14.854 -12.025-134.537  1.00  0.00      A1    
ATOM   2021  HB  THR A 158      13.798 -12.112-134.201  1.00  0.00      A1    
ATOM   2022  OG1 THR A 158      15.702 -12.676-133.601  1.00  0.00      A1    
ATOM   2023  HG1 THR A 158      15.249 -12.569-132.762  1.00  0.00      A1    
ATOM   2024  CG2 THR A 158      14.989 -12.890-135.821  1.00  0.00      A1    
ATOM   2025 HG21 THR A 158      14.089 -12.663-136.433  1.00  0.00      A1    
ATOM   2026 HG22 THR A 158      15.852 -12.698-136.493  1.00  0.00      A1    
ATOM   2027 HG23 THR A 158      14.875 -13.974-135.604  1.00  0.00      A1    
ATOM   2028  C   THR A 158      14.582 -10.002-135.847  1.00  0.00      A1    
ATOM   2029  O   THR A 158      15.164  -9.850-136.913  1.00  0.00      A1    
ATOM   2030  N   ALA A 159      13.292  -9.548-135.775  1.00  0.00      A1    
ATOM   2031  HN  ALA A 159      12.927  -9.689-134.858  1.00  0.00      A1    
ATOM   2032  CA  ALA A 159      12.611  -8.768-136.758  1.00  0.00      A1    
ATOM   2033  HA  ALA A 159      12.727  -9.350-137.661  1.00  0.00      A1    
ATOM   2034  CB  ALA A 159      11.200  -8.569-136.240  1.00  0.00      A1    
ATOM   2035  HB1 ALA A 159      10.633  -7.952-136.970  1.00  0.00      A1    
ATOM   2036  HB2 ALA A 159      10.657  -9.536-136.188  1.00  0.00      A1    
ATOM   2037  HB3 ALA A 159      11.022  -8.060-135.268  1.00  0.00      A1    
ATOM   2038  C   ALA A 159      13.273  -7.351-136.994  1.00  0.00      A1    
ATOM   2039  O   ALA A 159      13.515  -6.925-138.133  1.00  0.00      A1    
ATOM   2040  N   ALA A 160      13.692  -6.531-135.966  1.00  0.00      A1    
ATOM   2041  HN  ALA A 160      13.413  -6.778-135.042  1.00  0.00      A1    
ATOM   2042  CA  ALA A 160      14.493  -5.292-136.066  1.00  0.00      A1    
ATOM   2043  HA  ALA A 160      14.012  -4.539-136.673  1.00  0.00      A1    
ATOM   2044  CB  ALA A 160      14.661  -4.742-134.644  1.00  0.00      A1    
ATOM   2045  HB1 ALA A 160      13.664  -4.632-134.166  1.00  0.00      A1    
ATOM   2046  HB2 ALA A 160      15.202  -5.505-134.045  1.00  0.00      A1    
ATOM   2047  HB3 ALA A 160      15.198  -3.771-134.584  1.00  0.00      A1    
ATOM   2048  C   ALA A 160      15.839  -5.598-136.666  1.00  0.00      A1    
ATOM   2049  O   ALA A 160      16.249  -4.925-137.595  1.00  0.00      A1    
ATOM   2050  N   LYS A 161      16.564  -6.606-136.224  1.00  0.00      A1    
ATOM   2051  HN  LYS A 161      16.268  -7.304-135.578  1.00  0.00      A1    
ATOM   2052  CA  LYS A 161      17.802  -7.134-136.806  1.00  0.00      A1    
ATOM   2053  HA  LYS A 161      18.534  -6.340-136.836  1.00  0.00      A1    
ATOM   2054  CB  LYS A 161      18.588  -8.152-135.888  1.00  0.00      A1    
ATOM   2055  HB1 LYS A 161      18.909  -7.587-134.989  1.00  0.00      A1    
ATOM   2056  HB2 LYS A 161      17.901  -8.962-135.563  1.00  0.00      A1    
ATOM   2057  CG  LYS A 161      19.896  -8.719-136.522  1.00  0.00      A1    
ATOM   2058  HG1 LYS A 161      20.403  -9.416-135.821  1.00  0.00      A1    
ATOM   2059  HG2 LYS A 161      19.782  -9.363-137.419  1.00  0.00      A1    
ATOM   2060  CD  LYS A 161      20.888  -7.633-136.839  1.00  0.00      A1    
ATOM   2061  HD1 LYS A 161      20.582  -7.049-137.733  1.00  0.00      A1    
ATOM   2062  HD2 LYS A 161      21.022  -6.826-136.087  1.00  0.00      A1    
ATOM   2063  CE  LYS A 161      22.277  -8.338-136.990  1.00  0.00      A1    
ATOM   2064  HE1 LYS A 161      22.777  -8.747-136.085  1.00  0.00      A1    
ATOM   2065  HE2 LYS A 161      22.143  -9.221-137.651  1.00  0.00      A1    
ATOM   2066  NZ  LYS A 161      23.158  -7.319-137.576  1.00  0.00      A1    
ATOM   2067  HZ1 LYS A 161      23.027  -6.341-137.249  1.00  0.00      A1    
ATOM   2068  HZ2 LYS A 161      24.170  -7.517-137.444  1.00  0.00      A1    
ATOM   2069  HZ3 LYS A 161      22.937  -7.478-138.580  1.00  0.00      A1    
ATOM   2070  C   LYS A 161      17.693  -7.537-138.254  1.00  0.00      A1    
ATOM   2071  O   LYS A 161      18.535  -7.132-139.091  1.00  0.00      A1    
ATOM   2072  N   ALA A 162      16.601  -8.287-138.728  1.00  0.00      A1    
ATOM   2073  HN  ALA A 162      16.011  -8.738-138.063  1.00  0.00      A1    
ATOM   2074  CA  ALA A 162      16.308  -8.544-140.086  1.00  0.00      A1    
ATOM   2075  HA  ALA A 162      17.174  -9.012-140.529  1.00  0.00      A1    
ATOM   2076  CB  ALA A 162      15.102  -9.558-140.064  1.00  0.00      A1    
ATOM   2077  HB1 ALA A 162      14.097  -9.088-140.007  1.00  0.00      A1    
ATOM   2078  HB2 ALA A 162      15.132 -10.149-141.004  1.00  0.00      A1    
ATOM   2079  HB3 ALA A 162      15.015 -10.210-139.169  1.00  0.00      A1    
ATOM   2080  C   ALA A 162      16.048  -7.349-140.956  1.00  0.00      A1    
ATOM   2081  O   ALA A 162      16.457  -7.307-142.127  1.00  0.00      A1    
ATOM   2082  N   ALA A 163      15.352  -6.306-140.412  1.00  0.00      A1    
ATOM   2083  HN  ALA A 163      14.800  -6.462-139.597  1.00  0.00      A1    
ATOM   2084  CA  ALA A 163      15.202  -5.038-141.034  1.00  0.00      A1    
ATOM   2085  HA  ALA A 163      14.852  -5.315-142.017  1.00  0.00      A1    
ATOM   2086  CB  ALA A 163      14.095  -4.132-140.346  1.00  0.00      A1    
ATOM   2087  HB1 ALA A 163      14.046  -3.178-140.913  1.00  0.00      A1    
ATOM   2088  HB2 ALA A 163      13.149  -4.716-140.376  1.00  0.00      A1    
ATOM   2089  HB3 ALA A 163      14.390  -3.955-139.290  1.00  0.00      A1    
ATOM   2090  C   ALA A 163      16.491  -4.279-141.201  1.00  0.00      A1    
ATOM   2091  O   ALA A 163      16.814  -3.874-142.321  1.00  0.00      A1    
ATOM   2092  N   VAL A 164      17.299  -4.184-140.151  1.00  0.00      A1    
ATOM   2093  HN  VAL A 164      17.056  -4.475-139.229  1.00  0.00      A1    
ATOM   2094  CA  VAL A 164      18.732  -3.749-140.204  1.00  0.00      A1    
ATOM   2095  HA  VAL A 164      18.746  -2.724-140.544  1.00  0.00      A1    
ATOM   2096  CB  VAL A 164      19.327  -3.860-138.799  1.00  0.00      A1    
ATOM   2097  HB  VAL A 164      18.885  -4.726-138.262  1.00  0.00      A1    
ATOM   2098  CG1 VAL A 164      20.833  -4.038-138.723  1.00  0.00      A1    
ATOM   2099 HG11 VAL A 164      21.153  -3.111-139.248  1.00  0.00      A1    
ATOM   2100 HG12 VAL A 164      21.251  -3.979-137.695  1.00  0.00      A1    
ATOM   2101 HG13 VAL A 164      21.225  -4.921-139.270  1.00  0.00      A1    
ATOM   2102  CG2 VAL A 164      18.841  -2.643-137.985  1.00  0.00      A1    
ATOM   2103 HG21 VAL A 164      17.731  -2.595-137.984  1.00  0.00      A1    
ATOM   2104 HG22 VAL A 164      19.244  -2.712-136.952  1.00  0.00      A1    
ATOM   2105 HG23 VAL A 164      19.214  -1.702-138.443  1.00  0.00      A1    
ATOM   2106  C   VAL A 164      19.555  -4.424-141.340  1.00  0.00      A1    
ATOM   2107  O   VAL A 164      20.108  -3.715-142.182  1.00  0.00      A1    
ATOM   2108  N   GLU A 165      19.644  -5.768-141.337  1.00  0.00      A1    
ATOM   2109  HN  GLU A 165      19.211  -6.245-140.577  1.00  0.00      A1    
ATOM   2110  CA  GLU A 165      20.328  -6.577-142.373  1.00  0.00      A1    
ATOM   2111  HA  GLU A 165      21.345  -6.223-142.458  1.00  0.00      A1    
ATOM   2112  CB  GLU A 165      20.285  -8.109-142.025  1.00  0.00      A1    
ATOM   2113  HB1 GLU A 165      19.238  -8.429-141.837  1.00  0.00      A1    
ATOM   2114  HB2 GLU A 165      20.786  -8.640-142.864  1.00  0.00      A1    
ATOM   2115  CG  GLU A 165      21.200  -8.512-140.907  1.00  0.00      A1    
ATOM   2116  HG1 GLU A 165      20.863  -7.983-139.991  1.00  0.00      A1    
ATOM   2117  HG2 GLU A 165      21.177  -9.589-140.637  1.00  0.00      A1    
ATOM   2118  CD  GLU A 165      22.658  -8.209-141.150  1.00  0.00      A1    
ATOM   2119  OE1 GLU A 165      23.183  -8.565-142.186  1.00  0.00      A1    
ATOM   2120  OE2 GLU A 165      23.327  -7.692-140.169  1.00  0.00      A1    
ATOM   2121  C   GLU A 165      19.760  -6.315-143.782  1.00  0.00      A1    
ATOM   2122  O   GLU A 165      20.612  -6.100-144.679  1.00  0.00      A1    
ATOM   2123  N   THR A 166      18.452  -6.332-143.961  1.00  0.00      A1    
ATOM   2124  HN  THR A 166      17.792  -6.494-143.231  1.00  0.00      A1    
ATOM   2125  CA  THR A 166      17.906  -6.062-145.239  1.00  0.00      A1    
ATOM   2126  HA  THR A 166      18.273  -6.779-145.959  1.00  0.00      A1    
ATOM   2127  CB  THR A 166      16.396  -6.172-145.233  1.00  0.00      A1    
ATOM   2128  HB  THR A 166      15.906  -5.275-144.796  1.00  0.00      A1    
ATOM   2129  OG1 THR A 166      15.834  -7.364-144.674  1.00  0.00      A1    
ATOM   2130  HG1 THR A 166      16.104  -7.494-143.762  1.00  0.00      A1    
ATOM   2131  CG2 THR A 166      15.757  -6.179-146.736  1.00  0.00      A1    
ATOM   2132 HG21 THR A 166      14.647  -6.190-146.681  1.00  0.00      A1    
ATOM   2133 HG22 THR A 166      16.159  -5.411-147.431  1.00  0.00      A1    
ATOM   2134 HG23 THR A 166      16.192  -7.080-147.220  1.00  0.00      A1    
ATOM   2135  C   THR A 166      18.263  -4.648-145.761  1.00  0.00      A1    
ATOM   2136  O   THR A 166      18.487  -4.444-146.979  1.00  0.00      A1    
ATOM   2137  N   ALA A 167      18.282  -3.639-144.843  1.00  0.00      A1    
ATOM   2138  HN  ALA A 167      18.021  -3.786-143.891  1.00  0.00      A1    
ATOM   2139  CA  ALA A 167      18.493  -2.235-145.096  1.00  0.00      A1    
ATOM   2140  HA  ALA A 167      17.900  -1.942-145.949  1.00  0.00      A1    
ATOM   2141  CB  ALA A 167      17.921  -1.311-143.929  1.00  0.00      A1    
ATOM   2142  HB1 ALA A 167      16.885  -1.640-143.702  1.00  0.00      A1    
ATOM   2143  HB2 ALA A 167      18.540  -1.175-143.016  1.00  0.00      A1    
ATOM   2144  HB3 ALA A 167      17.732  -0.308-144.365  1.00  0.00      A1    
ATOM   2145  C   ALA A 167      19.932  -1.964-145.404  1.00  0.00      A1    
ATOM   2146  O   ALA A 167      20.340  -1.080-146.141  1.00  0.00      A1    
ATOM   2147  N   ARG A 168      20.865  -2.769-144.794  1.00  0.00      A1    
ATOM   2148  HN  ARG A 168      20.613  -3.624-144.345  1.00  0.00      A1    
ATOM   2149  CA  ARG A 168      22.200  -2.784-145.237  1.00  0.00      A1    
ATOM   2150  HA  ARG A 168      22.561  -1.767-145.190  1.00  0.00      A1    
ATOM   2151  CB  ARG A 168      23.054  -3.706-144.202  1.00  0.00      A1    
ATOM   2152  HB1 ARG A 168      22.646  -3.624-143.172  1.00  0.00      A1    
ATOM   2153  HB2 ARG A 168      23.001  -4.794-144.422  1.00  0.00      A1    
ATOM   2154  CG  ARG A 168      24.569  -3.189-144.150  1.00  0.00      A1    
ATOM   2155  HG1 ARG A 168      24.439  -2.086-144.132  1.00  0.00      A1    
ATOM   2156  HG2 ARG A 168      25.060  -3.465-143.191  1.00  0.00      A1    
ATOM   2157  CD  ARG A 168      25.458  -3.477-145.350  1.00  0.00      A1    
ATOM   2158  HD1 ARG A 168      25.190  -2.875-146.244  1.00  0.00      A1    
ATOM   2159  HD2 ARG A 168      26.474  -3.255-144.958  1.00  0.00      A1    
ATOM   2160  NE  ARG A 168      25.455  -4.972-145.597  1.00  0.00      A1    
ATOM   2161  HE  ARG A 168      24.890  -5.604-145.067  1.00  0.00      A1    
ATOM   2162  CZ  ARG A 168      26.027  -5.604-146.626  1.00  0.00      A1    
ATOM   2163  NH1 ARG A 168      26.899  -5.016-147.412  1.00  0.00      A1    
ATOM   2164 HH11 ARG A 168      27.301  -4.131-147.175  1.00  0.00      A1    
ATOM   2165 HH12 ARG A 168      27.312  -5.614-148.099  1.00  0.00      A1    
ATOM   2166  NH2 ARG A 168      25.888  -6.920-146.747  1.00  0.00      A1    
ATOM   2167 HH21 ARG A 168      25.337  -7.370-146.044  1.00  0.00      A1    
ATOM   2168 HH22 ARG A 168      26.229  -7.434-147.533  1.00  0.00      A1    
ATOM   2169  C   ARG A 168      22.481  -3.319-146.577  1.00  0.00      A1    
ATOM   2170  O   ARG A 168      23.194  -2.746-147.413  1.00  0.00      A1    
ATOM   2171  N   ILE A 169      21.777  -4.490-146.876  1.00  0.00      A1    
ATOM   2172  HN  ILE A 169      21.208  -4.972-146.216  1.00  0.00      A1    
ATOM   2173  CA  ILE A 169      21.916  -5.185-148.093  1.00  0.00      A1    
ATOM   2174  HA  ILE A 169      22.947  -5.470-148.241  1.00  0.00      A1    
ATOM   2175  CB  ILE A 169      21.327  -6.625-148.023  1.00  0.00      A1    
ATOM   2176  HB  ILE A 169      20.320  -6.559-147.557  1.00  0.00      A1    
ATOM   2177  CG2 ILE A 169      21.064  -7.276-149.388  1.00  0.00      A1    
ATOM   2178 HG21 ILE A 169      21.071  -8.382-149.282  1.00  0.00      A1    
ATOM   2179 HG22 ILE A 169      20.025  -7.024-149.691  1.00  0.00      A1    
ATOM   2180 HG23 ILE A 169      21.901  -7.044-150.079  1.00  0.00      A1    
ATOM   2181  CG1 ILE A 169      22.313  -7.421-147.167  1.00  0.00      A1    
ATOM   2182 HG11 ILE A 169      23.296  -7.613-147.647  1.00  0.00      A1    
ATOM   2183 HG12 ILE A 169      22.429  -6.765-146.276  1.00  0.00      A1    
ATOM   2184  CD  ILE A 169      21.782  -8.707-146.580  1.00  0.00      A1    
ATOM   2185  HD1 ILE A 169      22.522  -9.349-146.056  1.00  0.00      A1    
ATOM   2186  HD2 ILE A 169      20.970  -8.516-145.846  1.00  0.00      A1    
ATOM   2187  HD3 ILE A 169      21.386  -9.401-147.351  1.00  0.00      A1    
ATOM   2188  C   ILE A 169      21.468  -4.278-149.279  1.00  0.00      A1    
ATOM   2189  O   ILE A 169      22.219  -3.975-150.167  1.00  0.00      A1    
ATOM   2190  N   ASN A 170      20.264  -3.681-149.265  1.00  0.00      A1    
ATOM   2191  HN  ASN A 170      19.609  -3.885-148.542  1.00  0.00      A1    
ATOM   2192  CA  ASN A 170      19.755  -2.645-150.218  1.00  0.00      A1    
ATOM   2193  HA  ASN A 170      19.820  -3.110-151.190  1.00  0.00      A1    
ATOM   2194  CB  ASN A 170      18.274  -2.240-149.721  1.00  0.00      A1    
ATOM   2195  HB1 ASN A 170      18.307  -1.993-148.639  1.00  0.00      A1    
ATOM   2196  HB2 ASN A 170      18.004  -1.251-150.150  1.00  0.00      A1    
ATOM   2197  CG  ASN A 170      17.235  -3.252-150.126  1.00  0.00      A1    
ATOM   2198  OD1 ASN A 170      17.257  -3.925-151.140  1.00  0.00      A1    
ATOM   2199  ND2 ASN A 170      16.294  -3.454-149.152  1.00  0.00      A1    
ATOM   2200 HD21 ASN A 170      15.650  -4.209-149.281  1.00  0.00      A1    
ATOM   2201 HD22 ASN A 170      16.554  -3.050-148.274  1.00  0.00      A1    
ATOM   2202  C   ASN A 170      20.660  -1.359-150.345  1.00  0.00      A1    
ATOM   2203  O   ASN A 170      20.893  -0.842-151.441  1.00  0.00      A1    
ATOM   2204  N   LEU A 171      21.206  -0.841-149.270  1.00  0.00      A1    
ATOM   2205  HN  LEU A 171      21.086  -1.242-148.365  1.00  0.00      A1    
ATOM   2206  CA  LEU A 171      22.143   0.284-149.352  1.00  0.00      A1    
ATOM   2207  HA  LEU A 171      21.563   1.048-149.846  1.00  0.00      A1    
ATOM   2208  CB  LEU A 171      22.469   0.755-147.971  1.00  0.00      A1    
ATOM   2209  HB1 LEU A 171      21.554   1.258-147.590  1.00  0.00      A1    
ATOM   2210  HB2 LEU A 171      22.822  -0.073-147.321  1.00  0.00      A1    
ATOM   2211  CG  LEU A 171      23.534   1.882-147.829  1.00  0.00      A1    
ATOM   2212  HG  LEU A 171      24.431   1.427-148.303  1.00  0.00      A1    
ATOM   2213  CD1 LEU A 171      23.231   3.234-148.469  1.00  0.00      A1    
ATOM   2214 HD11 LEU A 171      22.351   3.753-148.031  1.00  0.00      A1    
ATOM   2215 HD12 LEU A 171      24.063   3.935-148.246  1.00  0.00      A1    
ATOM   2216 HD13 LEU A 171      23.048   3.278-149.564  1.00  0.00      A1    
ATOM   2217  CD2 LEU A 171      23.876   2.118-146.381  1.00  0.00      A1    
ATOM   2218 HD21 LEU A 171      24.736   2.815-146.292  1.00  0.00      A1    
ATOM   2219 HD22 LEU A 171      22.964   2.570-145.938  1.00  0.00      A1    
ATOM   2220 HD23 LEU A 171      24.153   1.194-145.830  1.00  0.00      A1    
ATOM   2221  C   LEU A 171      23.388   0.010-150.212  1.00  0.00      A1    
ATOM   2222  O   LEU A 171      23.936   0.734-151.069  1.00  0.00      A1    
ATOM   2223  N   ALA A 172      23.957  -1.219-149.960  1.00  0.00      A1    
ATOM   2224  HN  ALA A 172      23.481  -1.842-149.343  1.00  0.00      A1    
ATOM   2225  CA  ALA A 172      24.994  -1.755-150.748  1.00  0.00      A1    
ATOM   2226  HA  ALA A 172      25.804  -1.048-150.845  1.00  0.00      A1    
ATOM   2227  CB  ALA A 172      25.641  -3.029-150.147  1.00  0.00      A1    
ATOM   2228  HB1 ALA A 172      25.813  -2.920-149.055  1.00  0.00      A1    
ATOM   2229  HB2 ALA A 172      24.886  -3.838-150.254  1.00  0.00      A1    
ATOM   2230  HB3 ALA A 172      26.642  -3.270-150.565  1.00  0.00      A1    
ATOM   2231  C   ALA A 172      24.596  -2.011-152.225  1.00  0.00      A1    
ATOM   2232  O   ALA A 172      25.509  -1.859-153.086  1.00  0.00      A1    
ATOM   2233  N   TYR A 173      23.369  -2.337-152.636  1.00  0.00      A1    
ATOM   2234  HN  TYR A 173      22.747  -2.501-151.874  1.00  0.00      A1    
ATOM   2235  CA  TYR A 173      22.870  -2.457-153.971  1.00  0.00      A1    
ATOM   2236  HA  TYR A 173      23.664  -2.811-154.613  1.00  0.00      A1    
ATOM   2237  CB  TYR A 173      21.452  -3.251-154.034  1.00  0.00      A1    
ATOM   2238  HB1 TYR A 173      20.530  -2.728-153.700  1.00  0.00      A1    
ATOM   2239  HB2 TYR A 173      21.268  -3.570-155.083  1.00  0.00      A1    
ATOM   2240  CG  TYR A 173      21.699  -4.610-153.493  1.00  0.00      A1    
ATOM   2241  CD1 TYR A 173      22.892  -5.388-153.611  1.00  0.00      A1    
ATOM   2242  HD1 TYR A 173      23.772  -4.921-154.026  1.00  0.00      A1    
ATOM   2243  CE1 TYR A 173      22.936  -6.754-153.272  1.00  0.00      A1    
ATOM   2244  HE1 TYR A 173      23.776  -7.376-153.542  1.00  0.00      A1    
ATOM   2245  CZ  TYR A 173      21.728  -7.339-152.787  1.00  0.00      A1    
ATOM   2246  OH  TYR A 173      21.752  -8.725-152.474  1.00  0.00      A1    
ATOM   2247  HH  TYR A 173      20.895  -8.905-152.081  1.00  0.00      A1    
ATOM   2248  CD2 TYR A 173      20.566  -5.203-152.958  1.00  0.00      A1    
ATOM   2249  HD2 TYR A 173      19.637  -4.661-152.863  1.00  0.00      A1    
ATOM   2250  CE2 TYR A 173      20.589  -6.543-152.601  1.00  0.00      A1    
ATOM   2251  HE2 TYR A 173      19.790  -6.967-152.011  1.00  0.00      A1    
ATOM   2252  C   TYR A 173      22.519  -1.153-154.657  1.00  0.00      A1    
ATOM   2253  O   TYR A 173      21.934  -1.103-155.706  1.00  0.00      A1    
ATOM   2254  N   THR A 174      22.905   0.002-154.127  1.00  0.00      A1    
ATOM   2255  HN  THR A 174      23.221  -0.043-153.183  1.00  0.00      A1    
ATOM   2256  CA  THR A 174      22.878   1.261-154.781  1.00  0.00      A1    
ATOM   2257  HA  THR A 174      21.931   1.294-155.300  1.00  0.00      A1    
ATOM   2258  CB  THR A 174      22.845   2.506-153.865  1.00  0.00      A1    
ATOM   2259  HB  THR A 174      22.726   3.400-154.515  1.00  0.00      A1    
ATOM   2260  OG1 THR A 174      24.011   2.569-153.046  1.00  0.00      A1    
ATOM   2261  HG1 THR A 174      23.861   1.874-152.401  1.00  0.00      A1    
ATOM   2262  CG2 THR A 174      21.673   2.547-152.978  1.00  0.00      A1    
ATOM   2263 HG21 THR A 174      20.789   2.751-153.619  1.00  0.00      A1    
ATOM   2264 HG22 THR A 174      21.612   1.632-152.351  1.00  0.00      A1    
ATOM   2265 HG23 THR A 174      21.686   3.460-152.344  1.00  0.00      A1    
ATOM   2266  C   THR A 174      23.971   1.320-155.870  1.00  0.00      A1    
ATOM   2267  O   THR A 174      23.801   2.021-156.912  1.00  0.00      A1    
ATOM   2268  N   LYS A 175      25.080   0.599-155.658  1.00  0.00      A1    
ATOM   2269  HN  LYS A 175      25.239   0.116-154.800  1.00  0.00      A1    
ATOM   2270  CA  LYS A 175      26.186   0.449-156.639  1.00  0.00      A1    
ATOM   2271  HA  LYS A 175      26.254   1.435-157.073  1.00  0.00      A1    
ATOM   2272  CB  LYS A 175      27.538   0.160-155.947  1.00  0.00      A1    
ATOM   2273  HB1 LYS A 175      27.646  -0.904-155.644  1.00  0.00      A1    
ATOM   2274  HB2 LYS A 175      28.301   0.362-156.728  1.00  0.00      A1    
ATOM   2275  CG  LYS A 175      27.988   1.047-154.741  1.00  0.00      A1    
ATOM   2276  HG1 LYS A 175      28.300   2.075-155.027  1.00  0.00      A1    
ATOM   2277  HG2 LYS A 175      27.090   1.170-154.100  1.00  0.00      A1    
ATOM   2278  CD  LYS A 175      29.145   0.340-153.966  1.00  0.00      A1    
ATOM   2279  HD1 LYS A 175      29.457   1.065-153.183  1.00  0.00      A1    
ATOM   2280  HD2 LYS A 175      28.888  -0.579-153.398  1.00  0.00      A1    
ATOM   2281  CE  LYS A 175      30.359   0.034-154.851  1.00  0.00      A1    
ATOM   2282  HE1 LYS A 175      30.207  -0.827-155.536  1.00  0.00      A1    
ATOM   2283  HE2 LYS A 175      30.477   0.916-155.516  1.00  0.00      A1    
ATOM   2284  NZ  LYS A 175      31.536  -0.093-153.993  1.00  0.00      A1    
ATOM   2285  HZ1 LYS A 175      31.367  -0.885-153.341  1.00  0.00      A1    
ATOM   2286  HZ2 LYS A 175      32.288  -0.493-154.589  1.00  0.00      A1    
ATOM   2287  HZ3 LYS A 175      31.751   0.786-153.479  1.00  0.00      A1    
ATOM   2288  C   LYS A 175      25.840  -0.675-157.634  1.00  0.00      A1    
ATOM   2289  O   LYS A 175      25.662  -1.849-157.296  1.00  0.00      A1    
ATOM   2290  N   VAL A 176      25.612  -0.327-158.893  1.00  0.00      A1    
ATOM   2291  HN  VAL A 176      25.623   0.632-159.167  1.00  0.00      A1    
ATOM   2292  CA  VAL A 176      25.123  -1.184-159.887  1.00  0.00      A1    
ATOM   2293  HA  VAL A 176      24.587  -2.013-159.451  1.00  0.00      A1    
ATOM   2294  CB  VAL A 176      24.206  -0.512-160.924  1.00  0.00      A1    
ATOM   2295  HB  VAL A 176      24.645   0.172-161.680  1.00  0.00      A1    
ATOM   2296  CG1 VAL A 176      23.533  -1.590-161.744  1.00  0.00      A1    
ATOM   2297 HG11 VAL A 176      22.834  -1.320-162.563  1.00  0.00      A1    
ATOM   2298 HG12 VAL A 176      24.265  -2.178-162.336  1.00  0.00      A1    
ATOM   2299 HG13 VAL A 176      23.023  -2.363-161.131  1.00  0.00      A1    
ATOM   2300  CG2 VAL A 176      23.108   0.212-160.091  1.00  0.00      A1    
ATOM   2301 HG21 VAL A 176      22.535   0.682-160.919  1.00  0.00      A1    
ATOM   2302 HG22 VAL A 176      22.496  -0.564-159.585  1.00  0.00      A1    
ATOM   2303 HG23 VAL A 176      23.557   0.994-159.441  1.00  0.00      A1    
ATOM   2304  C   VAL A 176      26.323  -1.738-160.591  1.00  0.00      A1    
ATOM   2305  O   VAL A 176      26.888  -1.092-161.466  1.00  0.00      A1    
ATOM   2306  N   THR A 177      26.746  -3.037-160.327  1.00  0.00      A1    
ATOM   2307  HN  THR A 177      26.267  -3.546-159.616  1.00  0.00      A1    
ATOM   2308  CA  THR A 177      27.867  -3.767-161.001  1.00  0.00      A1    
ATOM   2309  HA  THR A 177      28.716  -3.112-161.143  1.00  0.00      A1    
ATOM   2310  CB  THR A 177      28.441  -4.841-160.127  1.00  0.00      A1    
ATOM   2311  HB  THR A 177      29.344  -5.283-160.601  1.00  0.00      A1    
ATOM   2312  OG1 THR A 177      27.415  -5.718-159.657  1.00  0.00      A1    
ATOM   2313  HG1 THR A 177      27.491  -6.536-160.153  1.00  0.00      A1    
ATOM   2314  CG2 THR A 177      28.902  -4.119-158.839  1.00  0.00      A1    
ATOM   2315 HG21 THR A 177      29.515  -3.215-159.039  1.00  0.00      A1    
ATOM   2316 HG22 THR A 177      28.054  -3.814-158.189  1.00  0.00      A1    
ATOM   2317 HG23 THR A 177      29.577  -4.747-158.217  1.00  0.00      A1    
ATOM   2318  C   THR A 177      27.516  -4.418-162.320  1.00  0.00      A1    
ATOM   2319  O   THR A 177      26.396  -4.951-162.558  1.00  0.00      A1    
ATOM   2320  N   SER A 178      28.526  -4.441-163.169  1.00  0.00      A1    
ATOM   2321  HN  SER A 178      29.178  -3.690-163.092  1.00  0.00      A1    
ATOM   2322  CA  SER A 178      28.583  -5.350-164.293  1.00  0.00      A1    
ATOM   2323  HA  SER A 178      27.640  -5.168-164.785  1.00  0.00      A1    
ATOM   2324  CB  SER A 178      29.741  -5.347-165.292  1.00  0.00      A1    
ATOM   2325  HB1 SER A 178      30.113  -4.317-165.483  1.00  0.00      A1    
ATOM   2326  HB2 SER A 178      30.511  -5.905-164.719  1.00  0.00      A1    
ATOM   2327  OG  SER A 178      29.491  -5.993-166.534  1.00  0.00      A1    
ATOM   2328  HG1 SER A 178      30.331  -6.177-166.960  1.00  0.00      A1    
ATOM   2329  C   SER A 178      28.531  -6.827-163.813  1.00  0.00      A1    
ATOM   2330  O   SER A 178      29.192  -7.080-162.834  1.00  0.00      A1    
ATOM   2331  N   PRO A 179      27.778  -7.733-164.385  1.00  0.00      A1    
ATOM   2332  CD  PRO A 179      26.615  -7.385-165.154  1.00  0.00      A1    
ATOM   2333  HD1 PRO A 179      26.796  -6.952-166.161  1.00  0.00      A1    
ATOM   2334  HD2 PRO A 179      26.038  -6.563-164.679  1.00  0.00      A1    
ATOM   2335  CA  PRO A 179      27.619  -9.057-163.763  1.00  0.00      A1    
ATOM   2336  HA  PRO A 179      27.899  -9.186-162.729  1.00  0.00      A1    
ATOM   2337  CB  PRO A 179      26.105  -9.358-163.984  1.00  0.00      A1    
ATOM   2338  HB1 PRO A 179      25.965 -10.460-163.997  1.00  0.00      A1    
ATOM   2339  HB2 PRO A 179      25.506  -8.975-163.131  1.00  0.00      A1    
ATOM   2340  CG  PRO A 179      25.733  -8.610-165.272  1.00  0.00      A1    
ATOM   2341  HG1 PRO A 179      26.074  -9.212-166.141  1.00  0.00      A1    
ATOM   2342  HG2 PRO A 179      24.675  -8.332-165.469  1.00  0.00      A1    
ATOM   2343  C   PRO A 179      28.554 -10.029-164.484  1.00  0.00      A1    
ATOM   2344  O   PRO A 179      28.931 -11.076-163.958  1.00  0.00      A1    
ATOM   2345  N   ILE A 180      28.947  -9.691-165.731  1.00  0.00      A1    
ATOM   2346  HN  ILE A 180      28.558  -8.874-166.150  1.00  0.00      A1    
ATOM   2347  CA  ILE A 180      29.573 -10.574-166.632  1.00  0.00      A1    
ATOM   2348  HA  ILE A 180      30.164 -11.219-165.999  1.00  0.00      A1    
ATOM   2349  CB  ILE A 180      28.617 -11.399-167.486  1.00  0.00      A1    
ATOM   2350  HB  ILE A 180      27.775 -11.641-166.803  1.00  0.00      A1    
ATOM   2351  CG2 ILE A 180      27.948 -10.564-168.538  1.00  0.00      A1    
ATOM   2352 HG21 ILE A 180      27.423  -9.681-168.118  1.00  0.00      A1    
ATOM   2353 HG22 ILE A 180      28.622 -10.169-169.327  1.00  0.00      A1    
ATOM   2354 HG23 ILE A 180      27.177 -11.119-169.113  1.00  0.00      A1    
ATOM   2355  CG1 ILE A 180      29.093 -12.775-167.971  1.00  0.00      A1    
ATOM   2356 HG11 ILE A 180      28.148 -13.144-168.426  1.00  0.00      A1    
ATOM   2357 HG12 ILE A 180      29.772 -12.584-168.830  1.00  0.00      A1    
ATOM   2358  CD  ILE A 180      29.555 -13.709-166.866  1.00  0.00      A1    
ATOM   2359  HD1 ILE A 180      30.530 -13.304-166.518  1.00  0.00      A1    
ATOM   2360  HD2 ILE A 180      28.960 -13.747-165.929  1.00  0.00      A1    
ATOM   2361  HD3 ILE A 180      29.812 -14.699-167.299  1.00  0.00      A1    
ATOM   2362  C   ILE A 180      30.488  -9.906-167.457  1.00  0.00      A1    
ATOM   2363  O   ILE A 180      30.304  -8.660-167.707  1.00  0.00      A1    
ATOM   2364  N   SER A 181      31.569 -10.602-167.922  1.00  0.00      A1    
ATOM   2365  HN  SER A 181      31.626 -11.586-167.772  1.00  0.00      A1    
ATOM   2366  CA  SER A 181      32.558  -9.978-168.716  1.00  0.00      A1    
ATOM   2367  HA  SER A 181      32.739  -9.005-168.283  1.00  0.00      A1    
ATOM   2368  CB  SER A 181      33.955 -10.587-168.721  1.00  0.00      A1    
ATOM   2369  HB1 SER A 181      34.153 -11.265-167.864  1.00  0.00      A1    
ATOM   2370  HB2 SER A 181      33.983 -11.311-169.562  1.00  0.00      A1    
ATOM   2371  OG  SER A 181      35.016  -9.706-169.097  1.00  0.00      A1    
ATOM   2372  HG1 SER A 181      34.796  -9.221-169.896  1.00  0.00      A1    
ATOM   2373  C   SER A 181      32.058  -9.792-170.131  1.00  0.00      A1    
ATOM   2374  O   SER A 181      31.701 -10.860-170.767  1.00  0.00      A1    
ATOM   2375  N   GLY A 182      31.929  -8.559-170.679  1.00  0.00      A1    
ATOM   2376  HN  GLY A 182      32.114  -7.795-170.064  1.00  0.00      A1    
ATOM   2377  CA  GLY A 182      31.588  -8.377-172.054  1.00  0.00      A1    
ATOM   2378  HA1 GLY A 182      32.351  -8.883-172.628  1.00  0.00      A1    
ATOM   2379  HA2 GLY A 182      30.633  -8.834-172.261  1.00  0.00      A1    
ATOM   2380  C   GLY A 182      31.566  -6.910-172.492  1.00  0.00      A1    
ATOM   2381  O   GLY A 182      31.858  -5.945-171.762  1.00  0.00      A1    
ATOM   2382  N   ARG A 183      31.125  -6.729-173.788  1.00  0.00      A1    
ATOM   2383  HN  ARG A 183      30.679  -7.522-174.197  1.00  0.00      A1    
ATOM   2384  CA  ARG A 183      30.774  -5.393-174.396  1.00  0.00      A1    
ATOM   2385  HA  ARG A 183      31.541  -4.689-174.110  1.00  0.00      A1    
ATOM   2386  CB  ARG A 183      30.866  -5.372-175.967  1.00  0.00      A1    
ATOM   2387  HB1 ARG A 183      30.078  -5.979-176.460  1.00  0.00      A1    
ATOM   2388  HB2 ARG A 183      30.646  -4.308-176.201  1.00  0.00      A1    
ATOM   2389  CG  ARG A 183      32.221  -5.462-176.669  1.00  0.00      A1    
ATOM   2390  HG1 ARG A 183      32.617  -6.440-176.322  1.00  0.00      A1    
ATOM   2391  HG2 ARG A 183      32.020  -5.486-177.761  1.00  0.00      A1    
ATOM   2392  CD  ARG A 183      33.162  -4.332-176.286  1.00  0.00      A1    
ATOM   2393  HD1 ARG A 183      32.750  -3.337-176.555  1.00  0.00      A1    
ATOM   2394  HD2 ARG A 183      33.421  -4.306-175.206  1.00  0.00      A1    
ATOM   2395  NE  ARG A 183      34.462  -4.535-176.978  1.00  0.00      A1    
ATOM   2396  HE  ARG A 183      34.881  -5.428-176.816  1.00  0.00      A1    
ATOM   2397  CZ  ARG A 183      35.097  -3.584-177.647  1.00  0.00      A1    
ATOM   2398  NH1 ARG A 183      34.737  -2.365-177.776  1.00  0.00      A1    
ATOM   2399 HH11 ARG A 183      33.914  -2.083-177.283  1.00  0.00      A1    
ATOM   2400 HH12 ARG A 183      35.087  -1.735-178.470  1.00  0.00      A1    
ATOM   2401  NH2 ARG A 183      36.230  -3.928-178.267  1.00  0.00      A1    
ATOM   2402 HH21 ARG A 183      36.780  -4.690-177.926  1.00  0.00      A1    
ATOM   2403 HH22 ARG A 183      36.667  -3.163-178.739  1.00  0.00      A1    
ATOM   2404  C   ARG A 183      29.512  -4.875-173.867  1.00  0.00      A1    
ATOM   2405  O   ARG A 183      28.499  -5.585-173.877  1.00  0.00      A1    
ATOM   2406  N   ILE A 184      29.379  -3.720-173.261  1.00  0.00      A1    
ATOM   2407  HN  ILE A 184      30.202  -3.158-173.248  1.00  0.00      A1    
ATOM   2408  CA  ILE A 184      28.058  -3.188-172.738  1.00  0.00      A1    
ATOM   2409  HA  ILE A 184      27.346  -3.999-172.700  1.00  0.00      A1    
ATOM   2410  CB  ILE A 184      28.080  -2.513-171.343  1.00  0.00      A1    
ATOM   2411  HB  ILE A 184      28.703  -1.604-171.491  1.00  0.00      A1    
ATOM   2412  CG2 ILE A 184      26.631  -2.139-171.039  1.00  0.00      A1    
ATOM   2413 HG21 ILE A 184      26.603  -1.392-170.216  1.00  0.00      A1    
ATOM   2414 HG22 ILE A 184      26.141  -1.644-171.906  1.00  0.00      A1    
ATOM   2415 HG23 ILE A 184      26.063  -3.042-170.731  1.00  0.00      A1    
ATOM   2416  CG1 ILE A 184      28.856  -3.443-170.378  1.00  0.00      A1    
ATOM   2417 HG11 ILE A 184      28.384  -4.441-170.504  1.00  0.00      A1    
ATOM   2418 HG12 ILE A 184      29.948  -3.379-170.577  1.00  0.00      A1    
ATOM   2419  CD  ILE A 184      28.559  -2.832-168.929  1.00  0.00      A1    
ATOM   2420  HD1 ILE A 184      28.781  -1.744-168.969  1.00  0.00      A1    
ATOM   2421  HD2 ILE A 184      27.472  -2.945-168.729  1.00  0.00      A1    
ATOM   2422  HD3 ILE A 184      29.115  -3.387-168.141  1.00  0.00      A1    
ATOM   2423  C   ILE A 184      27.591  -2.298-173.858  1.00  0.00      A1    
ATOM   2424  O   ILE A 184      28.290  -1.341-174.342  1.00  0.00      A1    
ATOM   2425  N   GLY A 185      26.440  -2.670-174.444  1.00  0.00      A1    
ATOM   2426  HN  GLY A 185      25.985  -3.431-173.987  1.00  0.00      A1    
ATOM   2427  CA  GLY A 185      25.705  -1.994-175.537  1.00  0.00      A1    
ATOM   2428  HA1 GLY A 185      26.272  -1.819-176.440  1.00  0.00      A1    
ATOM   2429  HA2 GLY A 185      24.831  -2.622-175.621  1.00  0.00      A1    
ATOM   2430  C   GLY A 185      25.231  -0.598-175.143  1.00  0.00      A1    
ATOM   2431  O   GLY A 185      25.525  -0.106-174.078  1.00  0.00      A1    
ATOM   2432  N   LYS A 186      24.407   0.049-175.957  1.00  0.00      A1    
ATOM   2433  HN  LYS A 186      24.162  -0.429-176.796  1.00  0.00      A1    
ATOM   2434  CA  LYS A 186      23.809   1.338-175.559  1.00  0.00      A1    
ATOM   2435  HA  LYS A 186      24.558   2.085-175.340  1.00  0.00      A1    
ATOM   2436  CB  LYS A 186      22.742   1.940-176.564  1.00  0.00      A1    
ATOM   2437  HB1 LYS A 186      21.947   1.224-176.863  1.00  0.00      A1    
ATOM   2438  HB2 LYS A 186      22.253   2.845-176.143  1.00  0.00      A1    
ATOM   2439  CG  LYS A 186      23.472   2.502-177.814  1.00  0.00      A1    
ATOM   2440  HG1 LYS A 186      24.455   2.893-177.475  1.00  0.00      A1    
ATOM   2441  HG2 LYS A 186      23.799   1.639-178.433  1.00  0.00      A1    
ATOM   2442  CD  LYS A 186      22.738   3.498-178.754  1.00  0.00      A1    
ATOM   2443  HD1 LYS A 186      23.113   3.551-179.799  1.00  0.00      A1    
ATOM   2444  HD2 LYS A 186      21.740   3.023-178.877  1.00  0.00      A1    
ATOM   2445  CE  LYS A 186      22.442   4.883-178.198  1.00  0.00      A1    
ATOM   2446  HE1 LYS A 186      21.898   5.319-179.062  1.00  0.00      A1    
ATOM   2447  HE2 LYS A 186      22.029   4.799-177.169  1.00  0.00      A1    
ATOM   2448  NZ  LYS A 186      23.707   5.582-178.100  1.00  0.00      A1    
ATOM   2449  HZ1 LYS A 186      23.572   6.613-178.089  1.00  0.00      A1    
ATOM   2450  HZ2 LYS A 186      24.412   5.278-177.398  1.00  0.00      A1    
ATOM   2451  HZ3 LYS A 186      24.213   5.410-178.992  1.00  0.00      A1    
ATOM   2452  C   LYS A 186      23.018   1.311-174.246  1.00  0.00      A1    
ATOM   2453  O   LYS A 186      22.209   0.400-174.021  1.00  0.00      A1    
ATOM   2454  N   SER A 187      23.192   2.355-173.370  1.00  0.00      A1    
ATOM   2455  HN  SER A 187      23.864   3.022-173.683  1.00  0.00      A1    
ATOM   2456  CA  SER A 187      22.596   2.623-172.098  1.00  0.00      A1    
ATOM   2457  HA  SER A 187      22.704   1.726-171.507  1.00  0.00      A1    
ATOM   2458  CB  SER A 187      23.240   3.859-171.352  1.00  0.00      A1    
ATOM   2459  HB1 SER A 187      22.898   3.924-170.297  1.00  0.00      A1    
ATOM   2460  HB2 SER A 187      24.346   3.789-171.270  1.00  0.00      A1    
ATOM   2461  OG  SER A 187      23.020   5.113-172.033  1.00  0.00      A1    
ATOM   2462  HG1 SER A 187      23.177   5.075-172.979  1.00  0.00      A1    
ATOM   2463  C   SER A 187      21.097   2.734-172.187  1.00  0.00      A1    
ATOM   2464  O   SER A 187      20.600   3.167-173.225  1.00  0.00      A1    
ATOM   2465  N   ASN A 188      20.287   2.444-171.133  1.00  0.00      A1    
ATOM   2466  HN  ASN A 188      20.558   2.075-170.248  1.00  0.00      A1    
ATOM   2467  CA  ASN A 188      18.815   2.589-171.275  1.00  0.00      A1    
ATOM   2468  HA  ASN A 188      18.527   2.883-172.274  1.00  0.00      A1    
ATOM   2469  CB  ASN A 188      18.084   1.368-170.798  1.00  0.00      A1    
ATOM   2470  HB1 ASN A 188      18.552   1.177-169.809  1.00  0.00      A1    
ATOM   2471  HB2 ASN A 188      16.977   1.454-170.735  1.00  0.00      A1    
ATOM   2472  CG  ASN A 188      18.566   0.311-171.843  1.00  0.00      A1    
ATOM   2473  OD1 ASN A 188      18.674   0.596-173.042  1.00  0.00      A1    
ATOM   2474  ND2 ASN A 188      18.704  -0.920-171.412  1.00  0.00      A1    
ATOM   2475 HD21 ASN A 188      19.078  -1.532-172.110  1.00  0.00      A1    
ATOM   2476 HD22 ASN A 188      18.178  -1.103-170.582  1.00  0.00      A1    
ATOM   2477  C   ASN A 188      18.419   3.736-170.462  1.00  0.00      A1    
ATOM   2478  O   ASN A 188      17.279   4.125-170.418  1.00  0.00      A1    
ATOM   2479  N   VAL A 189      19.328   4.390-169.767  1.00  0.00      A1    
ATOM   2480  HN  VAL A 189      20.307   4.242-169.888  1.00  0.00      A1    
ATOM   2481  CA  VAL A 189      19.025   5.418-168.781  1.00  0.00      A1    
ATOM   2482  HA  VAL A 189      18.187   5.969-169.181  1.00  0.00      A1    
ATOM   2483  CB  VAL A 189      18.699   4.939-167.306  1.00  0.00      A1    
ATOM   2484  HB  VAL A 189      18.846   5.764-166.577  1.00  0.00      A1    
ATOM   2485  CG1 VAL A 189      17.126   4.482-167.230  1.00  0.00      A1    
ATOM   2486 HG11 VAL A 189      17.078   3.656-167.972  1.00  0.00      A1    
ATOM   2487 HG12 VAL A 189      16.859   4.058-166.238  1.00  0.00      A1    
ATOM   2488 HG13 VAL A 189      16.395   5.264-167.525  1.00  0.00      A1    
ATOM   2489  CG2 VAL A 189      19.571   3.724-166.850  1.00  0.00      A1    
ATOM   2490 HG21 VAL A 189      19.136   3.291-165.924  1.00  0.00      A1    
ATOM   2491 HG22 VAL A 189      19.683   2.866-167.548  1.00  0.00      A1    
ATOM   2492 HG23 VAL A 189      20.561   4.140-166.564  1.00  0.00      A1    
ATOM   2493  C   VAL A 189      20.308   6.232-168.709  1.00  0.00      A1    
ATOM   2494  O   VAL A 189      21.336   5.703-169.075  1.00  0.00      A1    
ATOM   2495  N   THR A 190      20.271   7.534-168.261  1.00  0.00      A1    
ATOM   2496  HN  THR A 190      19.378   7.874-167.977  1.00  0.00      A1    
ATOM   2497  CA  THR A 190      21.530   8.333-168.068  1.00  0.00      A1    
ATOM   2498  HA  THR A 190      22.363   7.672-167.875  1.00  0.00      A1    
ATOM   2499  CB  THR A 190      21.878   9.116-169.348  1.00  0.00      A1    
ATOM   2500  HB  THR A 190      21.631   8.371-170.135  1.00  0.00      A1    
ATOM   2501  OG1 THR A 190      23.234   9.295-169.573  1.00  0.00      A1    
ATOM   2502  HG1 THR A 190      23.631   9.787-168.850  1.00  0.00      A1    
ATOM   2503  CG2 THR A 190      21.141  10.397-169.626  1.00  0.00      A1    
ATOM   2504 HG21 THR A 190      21.586  11.181-168.975  1.00  0.00      A1    
ATOM   2505 HG22 THR A 190      21.300  10.679-170.688  1.00  0.00      A1    
ATOM   2506 HG23 THR A 190      20.062  10.250-169.404  1.00  0.00      A1    
ATOM   2507  C   THR A 190      21.172   9.220-166.899  1.00  0.00      A1    
ATOM   2508  O   THR A 190      20.120   9.028-166.286  1.00  0.00      A1    
ATOM   2509  N   GLU A 191      22.110  10.086-166.481  1.00  0.00      A1    
ATOM   2510  HN  GLU A 191      22.967  10.114-166.990  1.00  0.00      A1    
ATOM   2511  CA  GLU A 191      22.111  11.068-165.405  1.00  0.00      A1    
ATOM   2512  HA  GLU A 191      22.302  10.473-164.525  1.00  0.00      A1    
ATOM   2513  CB  GLU A 191      23.318  12.037-165.640  1.00  0.00      A1    
ATOM   2514  HB1 GLU A 191      23.306  12.521-166.641  1.00  0.00      A1    
ATOM   2515  HB2 GLU A 191      23.302  12.889-164.928  1.00  0.00      A1    
ATOM   2516  CG  GLU A 191      24.685  11.359-165.524  1.00  0.00      A1    
ATOM   2517  HG1 GLU A 191      25.399  12.046-165.021  1.00  0.00      A1    
ATOM   2518  HG2 GLU A 191      24.591  10.560-164.758  1.00  0.00      A1    
ATOM   2519  CD  GLU A 191      25.331  10.849-166.819  1.00  0.00      A1    
ATOM   2520  OE1 GLU A 191      24.565  10.141-167.524  1.00  0.00      A1    
ATOM   2521  OE2 GLU A 191      26.467  11.214-167.175  1.00  0.00      A1    
ATOM   2522  C   GLU A 191      20.795  11.737-165.144  1.00  0.00      A1    
ATOM   2523  O   GLU A 191      20.169  12.333-165.982  1.00  0.00      A1    
ATOM   2524  N   GLY A 192      20.283  11.607-163.888  1.00  0.00      A1    
ATOM   2525  HN  GLY A 192      20.645  11.088-163.117  1.00  0.00      A1    
ATOM   2526  CA  GLY A 192      18.873  11.984-163.616  1.00  0.00      A1    
ATOM   2527  HA1 GLY A 192      18.794  12.247-162.571  1.00  0.00      A1    
ATOM   2528  HA2 GLY A 192      18.641  12.715-164.377  1.00  0.00      A1    
ATOM   2529  C   GLY A 192      17.754  11.068-163.945  1.00  0.00      A1    
ATOM   2530  O   GLY A 192      16.570  11.422-163.736  1.00  0.00      A1    
ATOM   2531  N   ALA A 193      17.945   9.928-164.607  1.00  0.00      A1    
ATOM   2532  HN  ALA A 193      18.818   9.540-164.892  1.00  0.00      A1    
ATOM   2533  CA  ALA A 193      16.881   9.047-164.842  1.00  0.00      A1    
ATOM   2534  HA  ALA A 193      16.099   9.522-165.414  1.00  0.00      A1    
ATOM   2535  CB  ALA A 193      17.312   7.890-165.668  1.00  0.00      A1    
ATOM   2536  HB1 ALA A 193      17.859   8.187-166.588  1.00  0.00      A1    
ATOM   2537  HB2 ALA A 193      17.970   7.155-165.157  1.00  0.00      A1    
ATOM   2538  HB3 ALA A 193      16.423   7.355-166.066  1.00  0.00      A1    
ATOM   2539  C   ALA A 193      16.254   8.484-163.531  1.00  0.00      A1    
ATOM   2540  O   ALA A 193      16.938   8.282-162.507  1.00  0.00      A1    
ATOM   2541  N   LEU A 194      14.924   8.297-163.564  1.00  0.00      A1    
ATOM   2542  HN  LEU A 194      14.446   8.556-164.399  1.00  0.00      A1    
ATOM   2543  CA  LEU A 194      14.192   7.433-162.663  1.00  0.00      A1    
ATOM   2544  HA  LEU A 194      14.472   7.734-161.664  1.00  0.00      A1    
ATOM   2545  CB  LEU A 194      12.626   7.645-162.842  1.00  0.00      A1    
ATOM   2546  HB1 LEU A 194      12.339   8.714-162.924  1.00  0.00      A1    
ATOM   2547  HB2 LEU A 194      12.522   7.217-163.862  1.00  0.00      A1    
ATOM   2548  CG  LEU A 194      11.638   6.899-161.806  1.00  0.00      A1    
ATOM   2549  HG  LEU A 194      11.804   5.801-161.838  1.00  0.00      A1    
ATOM   2550  CD1 LEU A 194      11.866   7.393-160.442  1.00  0.00      A1    
ATOM   2551 HD11 LEU A 194      11.711   8.487-160.332  1.00  0.00      A1    
ATOM   2552 HD12 LEU A 194      11.119   7.007-159.716  1.00  0.00      A1    
ATOM   2553 HD13 LEU A 194      12.867   7.194-160.005  1.00  0.00      A1    
ATOM   2554  CD2 LEU A 194      10.201   7.178-162.290  1.00  0.00      A1    
ATOM   2555 HD21 LEU A 194       9.431   6.584-161.753  1.00  0.00      A1    
ATOM   2556 HD22 LEU A 194       9.922   8.253-162.326  1.00  0.00      A1    
ATOM   2557 HD23 LEU A 194      10.057   6.808-163.327  1.00  0.00      A1    
ATOM   2558  C   LEU A 194      14.645   5.949-162.749  1.00  0.00      A1    
ATOM   2559  O   LEU A 194      14.981   5.441-163.819  1.00  0.00      A1    
ATOM   2560  N   VAL A 195      14.665   5.266-161.621  1.00  0.00      A1    
ATOM   2561  HN  VAL A 195      14.616   5.788-160.773  1.00  0.00      A1    
ATOM   2562  CA  VAL A 195      14.885   3.871-161.515  1.00  0.00      A1    
ATOM   2563  HA  VAL A 195      14.787   3.584-162.550  1.00  0.00      A1    
ATOM   2564  CB  VAL A 195      16.337   3.507-161.116  1.00  0.00      A1    
ATOM   2565  HB  VAL A 195      16.594   4.071-160.193  1.00  0.00      A1    
ATOM   2566  CG1 VAL A 195      16.481   2.056-160.748  1.00  0.00      A1    
ATOM   2567 HG11 VAL A 195      15.881   1.816-159.844  1.00  0.00      A1    
ATOM   2568 HG12 VAL A 195      16.170   1.419-161.605  1.00  0.00      A1    
ATOM   2569 HG13 VAL A 195      17.558   1.911-160.519  1.00  0.00      A1    
ATOM   2570  CG2 VAL A 195      17.398   3.915-162.139  1.00  0.00      A1    
ATOM   2571 HG21 VAL A 195      18.388   3.682-161.691  1.00  0.00      A1    
ATOM   2572 HG22 VAL A 195      17.362   3.305-163.067  1.00  0.00      A1    
ATOM   2573 HG23 VAL A 195      17.356   4.980-162.452  1.00  0.00      A1    
ATOM   2574  C   VAL A 195      13.822   3.178-160.658  1.00  0.00      A1    
ATOM   2575  O   VAL A 195      13.598   3.463-159.497  1.00  0.00      A1    
ATOM   2576  N   GLN A 196      13.105   2.215-161.271  1.00  0.00      A1    
ATOM   2577  HN  GLN A 196      13.326   2.118-162.239  1.00  0.00      A1    
ATOM   2578  CA  GLN A 196      12.269   1.288-160.482  1.00  0.00      A1    
ATOM   2579  HA  GLN A 196      12.194   1.579-159.444  1.00  0.00      A1    
ATOM   2580  CB  GLN A 196      10.889   1.228-161.106  1.00  0.00      A1    
ATOM   2581  HB1 GLN A 196      10.872   0.815-162.138  1.00  0.00      A1    
ATOM   2582  HB2 GLN A 196      10.252   0.602-160.445  1.00  0.00      A1    
ATOM   2583  CG  GLN A 196      10.141   2.618-161.117  1.00  0.00      A1    
ATOM   2584  HG1 GLN A 196      10.660   3.287-161.835  1.00  0.00      A1    
ATOM   2585  HG2 GLN A 196       9.103   2.384-161.440  1.00  0.00      A1    
ATOM   2586  CD  GLN A 196       9.988   3.321-159.793  1.00  0.00      A1    
ATOM   2587  OE1 GLN A 196      10.827   3.488-158.887  1.00  0.00      A1    
ATOM   2588  NE2 GLN A 196       8.729   3.896-159.548  1.00  0.00      A1    
ATOM   2589 HE21 GLN A 196       8.675   4.318-158.643  1.00  0.00      A1    
ATOM   2590 HE22 GLN A 196       8.029   3.891-160.262  1.00  0.00      A1    
ATOM   2591  C   GLN A 196      12.772  -0.160-160.452  1.00  0.00      A1    
ATOM   2592  O   GLN A 196      13.292  -0.645-161.469  1.00  0.00      A1    
ATOM   2593  N   ASN A 197      12.838  -0.808-159.238  1.00  0.00      A1    
ATOM   2594  HN  ASN A 197      12.440  -0.267-158.502  1.00  0.00      A1    
ATOM   2595  CA  ASN A 197      13.152  -2.231-159.009  1.00  0.00      A1    
ATOM   2596  HA  ASN A 197      14.139  -2.510-159.349  1.00  0.00      A1    
ATOM   2597  CB  ASN A 197      13.078  -2.624-157.445  1.00  0.00      A1    
ATOM   2598  HB1 ASN A 197      13.798  -2.010-156.861  1.00  0.00      A1    
ATOM   2599  HB2 ASN A 197      12.107  -2.265-157.042  1.00  0.00      A1    
ATOM   2600  CG  ASN A 197      13.233  -4.133-157.141  1.00  0.00      A1    
ATOM   2601  OD1 ASN A 197      12.311  -4.788-156.594  1.00  0.00      A1    
ATOM   2602  ND2 ASN A 197      14.299  -4.752-157.736  1.00  0.00      A1    
ATOM   2603 HD21 ASN A 197      14.435  -5.712-157.489  1.00  0.00      A1    
ATOM   2604 HD22 ASN A 197      15.059  -4.271-158.171  1.00  0.00      A1    
ATOM   2605  C   ASN A 197      12.110  -3.077-159.698  1.00  0.00      A1    
ATOM   2606  O   ASN A 197      10.935  -2.729-159.627  1.00  0.00      A1    
ATOM   2607  N   GLY A 198      12.434  -4.138-160.405  1.00  0.00      A1    
ATOM   2608  HN  GLY A 198      13.402  -4.343-160.523  1.00  0.00      A1    
ATOM   2609  CA  GLY A 198      11.412  -5.105-160.972  1.00  0.00      A1    
ATOM   2610  HA1 GLY A 198      12.037  -5.921-161.303  1.00  0.00      A1    
ATOM   2611  HA2 GLY A 198      10.712  -5.426-160.215  1.00  0.00      A1    
ATOM   2612  C   GLY A 198      10.488  -4.653-162.084  1.00  0.00      A1    
ATOM   2613  O   GLY A 198       9.284  -4.995-162.155  1.00  0.00      A1    
ATOM   2614  N   GLN A 199      11.113  -3.956-163.073  1.00  0.00      A1    
ATOM   2615  HN  GLN A 199      12.060  -3.673-162.948  1.00  0.00      A1    
ATOM   2616  CA  GLN A 199      10.459  -3.808-164.352  1.00  0.00      A1    
ATOM   2617  HA  GLN A 199       9.391  -3.818-164.191  1.00  0.00      A1    
ATOM   2618  CB  GLN A 199      10.911  -2.455-164.884  1.00  0.00      A1    
ATOM   2619  HB1 GLN A 199      11.982  -2.546-165.164  1.00  0.00      A1    
ATOM   2620  HB2 GLN A 199      10.377  -2.315-165.848  1.00  0.00      A1    
ATOM   2621  CG  GLN A 199      10.705  -1.221-163.991  1.00  0.00      A1    
ATOM   2622  HG1 GLN A 199      11.278  -1.433-163.064  1.00  0.00      A1    
ATOM   2623  HG2 GLN A 199      11.080  -0.316-164.514  1.00  0.00      A1    
ATOM   2624  CD  GLN A 199       9.240  -0.865-163.576  1.00  0.00      A1    
ATOM   2625  OE1 GLN A 199       8.633   0.151-163.987  1.00  0.00      A1    
ATOM   2626  NE2 GLN A 199       8.691  -1.755-162.658  1.00  0.00      A1    
ATOM   2627 HE21 GLN A 199       7.708  -1.738-162.481  1.00  0.00      A1    
ATOM   2628 HE22 GLN A 199       9.242  -2.450-162.195  1.00  0.00      A1    
ATOM   2629  C   GLN A 199      10.850  -4.819-165.324  1.00  0.00      A1    
ATOM   2630  O   GLN A 199      11.811  -5.568-165.103  1.00  0.00      A1    
ATOM   2631  N   ALA A 200      10.148  -4.872-166.470  1.00  0.00      A1    
ATOM   2632  HN  ALA A 200       9.327  -4.319-166.589  1.00  0.00      A1    
ATOM   2633  CA  ALA A 200      10.317  -5.885-167.502  1.00  0.00      A1    
ATOM   2634  HA  ALA A 200      10.442  -6.859-167.053  1.00  0.00      A1    
ATOM   2635  CB  ALA A 200       9.079  -5.954-168.357  1.00  0.00      A1    
ATOM   2636  HB1 ALA A 200       9.069  -6.936-168.875  1.00  0.00      A1    
ATOM   2637  HB2 ALA A 200       8.173  -5.873-167.719  1.00  0.00      A1    
ATOM   2638  HB3 ALA A 200       8.985  -5.148-169.116  1.00  0.00      A1    
ATOM   2639  C   ALA A 200      11.512  -5.541-168.337  1.00  0.00      A1    
ATOM   2640  O   ALA A 200      12.003  -6.407-169.069  1.00  0.00      A1    
ATOM   2641  N   THR A 201      12.057  -4.337-168.124  1.00  0.00      A1    
ATOM   2642  HN  THR A 201      11.695  -3.674-167.473  1.00  0.00      A1    
ATOM   2643  CA  THR A 201      13.269  -3.821-168.887  1.00  0.00      A1    
ATOM   2644  HA  THR A 201      13.514  -4.549-169.647  1.00  0.00      A1    
ATOM   2645  CB  THR A 201      13.066  -2.449-169.459  1.00  0.00      A1    
ATOM   2646  HB  THR A 201      13.977  -2.133-170.011  1.00  0.00      A1    
ATOM   2647  OG1 THR A 201      12.620  -1.544-168.428  1.00  0.00      A1    
ATOM   2648  HG1 THR A 201      13.424  -1.334-167.948  1.00  0.00      A1    
ATOM   2649  CG2 THR A 201      11.931  -2.549-170.480  1.00  0.00      A1    
ATOM   2650 HG21 THR A 201      11.581  -1.604-170.947  1.00  0.00      A1    
ATOM   2651 HG22 THR A 201      12.306  -3.246-171.259  1.00  0.00      A1    
ATOM   2652 HG23 THR A 201      11.069  -3.067-170.007  1.00  0.00      A1    
ATOM   2653  C   THR A 201      14.383  -3.879-167.940  1.00  0.00      A1    
ATOM   2654  O   THR A 201      14.253  -4.075-166.722  1.00  0.00      A1    
ATOM   2655  N   ALA A 202      15.589  -3.580-168.423  1.00  0.00      A1    
ATOM   2656  HN  ALA A 202      15.896  -3.492-169.367  1.00  0.00      A1    
ATOM   2657  CA  ALA A 202      16.794  -3.492-167.560  1.00  0.00      A1    
ATOM   2658  HA  ALA A 202      16.525  -3.425-166.517  1.00  0.00      A1    
ATOM   2659  CB  ALA A 202      17.641  -4.707-167.845  1.00  0.00      A1    
ATOM   2660  HB1 ALA A 202      17.883  -4.785-168.927  1.00  0.00      A1    
ATOM   2661  HB2 ALA A 202      18.488  -4.767-167.130  1.00  0.00      A1    
ATOM   2662  HB3 ALA A 202      16.940  -5.554-167.683  1.00  0.00      A1    
ATOM   2663  C   ALA A 202      17.511  -2.226-167.996  1.00  0.00      A1    
ATOM   2664  O   ALA A 202      17.327  -1.653-169.026  1.00  0.00      A1    
ATOM   2665  N   LEU A 203      18.507  -1.781-167.139  1.00  0.00      A1    
ATOM   2666  HN  LEU A 203      18.633  -2.331-166.318  1.00  0.00      A1    
ATOM   2667  CA  LEU A 203      19.355  -0.552-167.242  1.00  0.00      A1    
ATOM   2668  HA  LEU A 203      18.649   0.250-167.396  1.00  0.00      A1    
ATOM   2669  CB  LEU A 203      19.971  -0.196-165.895  1.00  0.00      A1    
ATOM   2670  HB1 LEU A 203      20.864  -0.836-165.734  1.00  0.00      A1    
ATOM   2671  HB2 LEU A 203      20.387   0.834-165.918  1.00  0.00      A1    
ATOM   2672  CG  LEU A 203      18.937  -0.298-164.746  1.00  0.00      A1    
ATOM   2673  HG  LEU A 203      18.566  -1.343-164.666  1.00  0.00      A1    
ATOM   2674  CD1 LEU A 203      19.665  -0.033-163.421  1.00  0.00      A1    
ATOM   2675 HD11 LEU A 203      20.157  -0.952-163.036  1.00  0.00      A1    
ATOM   2676 HD12 LEU A 203      20.416   0.784-163.477  1.00  0.00      A1    
ATOM   2677 HD13 LEU A 203      18.938   0.297-162.648  1.00  0.00      A1    
ATOM   2678  CD2 LEU A 203      17.694   0.546-164.838  1.00  0.00      A1    
ATOM   2679 HD21 LEU A 203      17.015   0.439-163.965  1.00  0.00      A1    
ATOM   2680 HD22 LEU A 203      18.021   1.600-164.967  1.00  0.00      A1    
ATOM   2681 HD23 LEU A 203      17.128   0.187-165.724  1.00  0.00      A1    
ATOM   2682  C   LEU A 203      20.489  -0.613-168.339  1.00  0.00      A1    
ATOM   2683  O   LEU A 203      20.905   0.472-168.815  1.00  0.00      A1    
ATOM   2684  N   ALA A 204      21.041  -1.831-168.628  1.00  0.00      A1    
ATOM   2685  HN  ALA A 204      20.677  -2.676-168.243  1.00  0.00      A1    
ATOM   2686  CA  ALA A 204      22.163  -1.984-169.573  1.00  0.00      A1    
ATOM   2687  HA  ALA A 204      21.885  -1.297-170.360  1.00  0.00      A1    
ATOM   2688  CB  ALA A 204      23.586  -1.437-169.036  1.00  0.00      A1    
ATOM   2689  HB1 ALA A 204      24.294  -1.406-169.892  1.00  0.00      A1    
ATOM   2690  HB2 ALA A 204      23.509  -0.376-168.718  1.00  0.00      A1    
ATOM   2691  HB3 ALA A 204      23.913  -2.126-168.229  1.00  0.00      A1    
ATOM   2692  C   ALA A 204      22.176  -3.439-170.029  1.00  0.00      A1    
ATOM   2693  O   ALA A 204      21.629  -4.343-169.303  1.00  0.00      A1    
ATOM   2694  N   THR A 205      22.824  -3.753-171.198  1.00  0.00      A1    
ATOM   2695  HN  THR A 205      23.255  -3.052-171.762  1.00  0.00      A1    
ATOM   2696  CA  THR A 205      22.909  -5.128-171.734  1.00  0.00      A1    
ATOM   2697  HA  THR A 205      22.779  -5.850-170.941  1.00  0.00      A1    
ATOM   2698  CB  THR A 205      21.742  -5.374-172.708  1.00  0.00      A1    
ATOM   2699  HB  THR A 205      20.836  -5.494-172.077  1.00  0.00      A1    
ATOM   2700  OG1 THR A 205      21.887  -6.589-173.495  1.00  0.00      A1    
ATOM   2701  HG1 THR A 205      21.020  -6.846-173.815  1.00  0.00      A1    
ATOM   2702  CG2 THR A 205      21.685  -4.207-173.780  1.00  0.00      A1    
ATOM   2703 HG21 THR A 205      21.037  -4.522-174.625  1.00  0.00      A1    
ATOM   2704 HG22 THR A 205      21.275  -3.346-173.210  1.00  0.00      A1    
ATOM   2705 HG23 THR A 205      22.713  -4.056-174.175  1.00  0.00      A1    
ATOM   2706  C   THR A 205      24.251  -5.458-172.142  1.00  0.00      A1    
ATOM   2707  O   THR A 205      24.931  -4.781-172.945  1.00  0.00      A1    
ATOM   2708  N   VAL A 206      24.737  -6.571-171.578  1.00  0.00      A1    
ATOM   2709  HN  VAL A 206      24.114  -7.145-171.052  1.00  0.00      A1    
ATOM   2710  CA  VAL A 206      26.150  -7.069-171.701  1.00  0.00      A1    
ATOM   2711  HA  VAL A 206      26.780  -6.234-171.970  1.00  0.00      A1    
ATOM   2712  CB  VAL A 206      26.790  -7.593-170.381  1.00  0.00      A1    
ATOM   2713  HB  VAL A 206      26.565  -8.670-170.226  1.00  0.00      A1    
ATOM   2714  CG1 VAL A 206      28.321  -7.543-170.707  1.00  0.00      A1    
ATOM   2715 HG11 VAL A 206      28.853  -7.573-169.732  1.00  0.00      A1    
ATOM   2716 HG12 VAL A 206      28.600  -8.496-171.206  1.00  0.00      A1    
ATOM   2717 HG13 VAL A 206      28.760  -6.620-171.144  1.00  0.00      A1    
ATOM   2718  CG2 VAL A 206      26.460  -6.774-169.093  1.00  0.00      A1    
ATOM   2719 HG21 VAL A 206      25.530  -7.207-168.667  1.00  0.00      A1    
ATOM   2720 HG22 VAL A 206      27.257  -6.825-168.321  1.00  0.00      A1    
ATOM   2721 HG23 VAL A 206      26.389  -5.700-169.368  1.00  0.00      A1    
ATOM   2722  C   VAL A 206      26.146  -8.167-172.796  1.00  0.00      A1    
ATOM   2723  O   VAL A 206      25.475  -9.208-172.660  1.00  0.00      A1    
ATOM   2724  N   GLN A 207      27.007  -8.028-173.849  1.00  0.00      A1    
ATOM   2725  HN  GLN A 207      27.480  -7.151-173.875  1.00  0.00      A1    
ATOM   2726  CA  GLN A 207      27.096  -9.009-174.924  1.00  0.00      A1    
ATOM   2727  HA  GLN A 207      26.358  -9.796-174.879  1.00  0.00      A1    
ATOM   2728  CB  GLN A 207      27.291  -8.304-176.316  1.00  0.00      A1    
ATOM   2729  HB1 GLN A 207      28.143  -7.594-176.263  1.00  0.00      A1    
ATOM   2730  HB2 GLN A 207      27.341  -9.078-177.111  1.00  0.00      A1    
ATOM   2731  CG  GLN A 207      26.102  -7.416-176.763  1.00  0.00      A1    
ATOM   2732  HG1 GLN A 207      25.997  -6.595-176.022  1.00  0.00      A1    
ATOM   2733  HG2 GLN A 207      26.173  -6.926-177.758  1.00  0.00      A1    
ATOM   2734  CD  GLN A 207      24.743  -8.154-176.774  1.00  0.00      A1    
ATOM   2735  OE1 GLN A 207      24.209  -8.542-177.851  1.00  0.00      A1    
ATOM   2736  NE2 GLN A 207      24.129  -8.324-175.623  1.00  0.00      A1    
ATOM   2737 HE21 GLN A 207      23.315  -8.893-175.508  1.00  0.00      A1    
ATOM   2738 HE22 GLN A 207      24.543  -7.828-174.860  1.00  0.00      A1    
ATOM   2739  C   GLN A 207      28.329  -9.776-174.534  1.00  0.00      A1    
ATOM   2740  O   GLN A 207      29.410  -9.259-174.661  1.00  0.00      A1    
ATOM   2741  N   GLN A 208      28.353 -10.969-173.963  1.00  0.00      A1    
ATOM   2742  HN  GLN A 208      27.542 -11.473-173.677  1.00  0.00      A1    
ATOM   2743  CA  GLN A 208      29.566 -11.759-174.117  1.00  0.00      A1    
ATOM   2744  HA  GLN A 208      30.414 -11.231-173.706  1.00  0.00      A1    
ATOM   2745  CB  GLN A 208      29.507 -12.949-173.081  1.00  0.00      A1    
ATOM   2746  HB1 GLN A 208      29.546 -12.426-172.102  1.00  0.00      A1    
ATOM   2747  HB2 GLN A 208      28.544 -13.464-173.287  1.00  0.00      A1    
ATOM   2748  CG  GLN A 208      30.740 -13.918-173.213  1.00  0.00      A1    
ATOM   2749  HG1 GLN A 208      30.762 -14.465-174.178  1.00  0.00      A1    
ATOM   2750  HG2 GLN A 208      31.629 -13.256-173.128  1.00  0.00      A1    
ATOM   2751  CD  GLN A 208      30.618 -14.878-172.120  1.00  0.00      A1    
ATOM   2752  OE1 GLN A 208      29.637 -15.569-171.897  1.00  0.00      A1    
ATOM   2753  NE2 GLN A 208      31.736 -15.007-171.318  1.00  0.00      A1    
ATOM   2754 HE21 GLN A 208      31.730 -15.725-170.622  1.00  0.00      A1    
ATOM   2755 HE22 GLN A 208      32.594 -14.782-171.781  1.00  0.00      A1    
ATOM   2756  C   GLN A 208      29.913 -12.252-175.483  1.00  0.00      A1    
ATOM   2757  O   GLN A 208      29.248 -13.023-176.172  1.00  0.00      A1    
ATOM   2758  N   LEU A 209      31.029 -11.654-175.931  1.00  0.00      A1    
ATOM   2759  HN  LEU A 209      31.548 -11.131-175.259  1.00  0.00      A1    
ATOM   2760  CA  LEU A 209      31.639 -11.766-177.245  1.00  0.00      A1    
ATOM   2761  HA  LEU A 209      31.222 -12.601-177.788  1.00  0.00      A1    
ATOM   2762  CB  LEU A 209      31.643 -10.473-177.941  1.00  0.00      A1    
ATOM   2763  HB1 LEU A 209      32.226  -9.900-177.190  1.00  0.00      A1    
ATOM   2764  HB2 LEU A 209      32.280 -10.419-178.850  1.00  0.00      A1    
ATOM   2765  CG  LEU A 209      30.319  -9.744-178.290  1.00  0.00      A1    
ATOM   2766  HG  LEU A 209      29.690  -9.541-177.396  1.00  0.00      A1    
ATOM   2767  CD1 LEU A 209      30.584  -8.340-178.884  1.00  0.00      A1    
ATOM   2768 HD11 LEU A 209      30.778  -8.420-179.975  1.00  0.00      A1    
ATOM   2769 HD12 LEU A 209      29.775  -7.606-178.677  1.00  0.00      A1    
ATOM   2770 HD13 LEU A 209      31.469  -7.854-178.422  1.00  0.00      A1    
ATOM   2771  CD2 LEU A 209      29.428 -10.715-179.085  1.00  0.00      A1    
ATOM   2772 HD21 LEU A 209      28.421 -10.246-179.099  1.00  0.00      A1    
ATOM   2773 HD22 LEU A 209      29.820 -10.891-180.109  1.00  0.00      A1    
ATOM   2774 HD23 LEU A 209      29.315 -11.696-178.576  1.00  0.00      A1    
ATOM   2775  C   LEU A 209      33.083 -12.116-176.799  1.00  0.00      A1    
ATOM   2776  O   LEU A 209      33.793 -11.264-176.241  1.00  0.00      A1    
ATOM   2777  N   ASP A 210      33.651 -13.280-177.047  1.00  0.00      A1    
ATOM   2778  HN  ASP A 210      33.027 -13.988-177.370  1.00  0.00      A1    
ATOM   2779  CA  ASP A 210      34.997 -13.744-176.898  1.00  0.00      A1    
ATOM   2780  HA  ASP A 210      35.609 -13.287-177.663  1.00  0.00      A1    
ATOM   2781  CB  ASP A 210      35.732 -13.318-175.580  1.00  0.00      A1    
ATOM   2782  HB1 ASP A 210      36.281 -12.359-175.696  1.00  0.00      A1    
ATOM   2783  HB2 ASP A 210      34.911 -13.262-174.835  1.00  0.00      A1    
ATOM   2784  CG  ASP A 210      36.822 -14.234-174.959  1.00  0.00      A1    
ATOM   2785  OD1 ASP A 210      37.242 -13.799-173.891  1.00  0.00      A1    
ATOM   2786  OD2 ASP A 210      37.143 -15.314-175.512  1.00  0.00      A1    
ATOM   2787  C   ASP A 210      35.017 -15.223-177.309  1.00  0.00      A1    
ATOM   2788  O   ASP A 210      35.719 -15.595-178.267  1.00  0.00      A1    
ATOM   2789  N   PRO A 211      34.081 -15.994-176.779  1.00  0.00      A1    
ATOM   2790  CD  PRO A 211      33.700 -16.067-175.298  1.00  0.00      A1    
ATOM   2791  HD1 PRO A 211      33.363 -15.161-174.749  1.00  0.00      A1    
ATOM   2792  HD2 PRO A 211      34.585 -16.352-174.690  1.00  0.00      A1    
ATOM   2793  CA  PRO A 211      33.404 -17.019-177.507  1.00  0.00      A1    
ATOM   2794  HA  PRO A 211      33.932 -17.358-178.386  1.00  0.00      A1    
ATOM   2795  CB  PRO A 211      33.146 -18.048-176.458  1.00  0.00      A1    
ATOM   2796  HB1 PRO A 211      32.396 -18.846-176.650  1.00  0.00      A1    
ATOM   2797  HB2 PRO A 211      34.072 -18.577-176.146  1.00  0.00      A1    
ATOM   2798  CG  PRO A 211      32.759 -17.238-175.168  1.00  0.00      A1    
ATOM   2799  HG1 PRO A 211      31.735 -16.816-175.258  1.00  0.00      A1    
ATOM   2800  HG2 PRO A 211      32.803 -17.884-174.266  1.00  0.00      A1    
ATOM   2801  C   PRO A 211      32.269 -16.276-178.246  1.00  0.00      A1    
ATOM   2802  O   PRO A 211      31.628 -15.426-177.594  1.00  0.00      A1    
ATOM   2803  N   ILE A 212      31.939 -16.623-179.525  1.00  0.00      A1    
ATOM   2804  HN  ILE A 212      32.366 -17.379-180.017  1.00  0.00      A1    
ATOM   2805  CA  ILE A 212      30.905 -15.972-180.190  1.00  0.00      A1    
ATOM   2806  HA  ILE A 212      30.207 -15.604-179.451  1.00  0.00      A1    
ATOM   2807  CB  ILE A 212      31.409 -14.813-181.060  1.00  0.00      A1    
ATOM   2808  HB  ILE A 212      31.937 -15.192-181.962  1.00  0.00      A1    
ATOM   2809  CG2 ILE A 212      30.138 -13.979-181.364  1.00  0.00      A1    
ATOM   2810 HG21 ILE A 212      29.334 -14.600-181.814  1.00  0.00      A1    
ATOM   2811 HG22 ILE A 212      29.703 -13.495-180.463  1.00  0.00      A1    
ATOM   2812 HG23 ILE A 212      30.384 -13.066-181.946  1.00  0.00      A1    
ATOM   2813  CG1 ILE A 212      32.462 -13.897-180.389  1.00  0.00      A1    
ATOM   2814 HG11 ILE A 212      32.234 -13.658-179.329  1.00  0.00      A1    
ATOM   2815 HG12 ILE A 212      33.370 -14.534-180.322  1.00  0.00      A1    
ATOM   2816  CD  ILE A 212      32.723 -12.597-181.155  1.00  0.00      A1    
ATOM   2817  HD1 ILE A 212      31.963 -11.790-181.078  1.00  0.00      A1    
ATOM   2818  HD2 ILE A 212      33.534 -12.092-180.589  1.00  0.00      A1    
ATOM   2819  HD3 ILE A 212      33.119 -12.752-182.181  1.00  0.00      A1    
ATOM   2820  C   ILE A 212      30.122 -16.948-181.118  1.00  0.00      A1    
ATOM   2821  O   ILE A 212      30.740 -17.630-181.939  1.00  0.00      A1    
ATOM   2822  N   TYR A 213      28.818 -17.073-180.847  1.00  0.00      A1    
ATOM   2823  HN  TYR A 213      28.380 -16.472-180.182  1.00  0.00      A1    
ATOM   2824  CA  TYR A 213      27.980 -17.874-181.779  1.00  0.00      A1    
ATOM   2825  HA  TYR A 213      28.485 -18.822-181.670  1.00  0.00      A1    
ATOM   2826  CB  TYR A 213      26.498 -17.865-181.204  1.00  0.00      A1    
ATOM   2827  HB1 TYR A 213      26.151 -16.852-180.909  1.00  0.00      A1    
ATOM   2828  HB2 TYR A 213      25.759 -18.157-181.982  1.00  0.00      A1    
ATOM   2829  CG  TYR A 213      26.260 -18.914-180.057  1.00  0.00      A1    
ATOM   2830  CD1 TYR A 213      25.731 -18.516-178.786  1.00  0.00      A1    
ATOM   2831  HD1 TYR A 213      25.211 -17.570-178.760  1.00  0.00      A1    
ATOM   2832  CE1 TYR A 213      25.725 -19.330-177.713  1.00  0.00      A1    
ATOM   2833  HE1 TYR A 213      25.170 -19.203-176.796  1.00  0.00      A1    
ATOM   2834  CZ  TYR A 213      26.336 -20.621-177.904  1.00  0.00      A1    
ATOM   2835  OH  TYR A 213      26.475 -21.556-176.852  1.00  0.00      A1    
ATOM   2836  HH  TYR A 213      26.779 -22.388-177.223  1.00  0.00      A1    
ATOM   2837  CD2 TYR A 213      26.909 -20.185-180.189  1.00  0.00      A1    
ATOM   2838  HD2 TYR A 213      27.506 -20.469-181.043  1.00  0.00      A1    
ATOM   2839  CE2 TYR A 213      26.911 -21.018-179.077  1.00  0.00      A1    
ATOM   2840  HE2 TYR A 213      27.441 -21.950-179.213  1.00  0.00      A1    
ATOM   2841  C   TYR A 213      27.903 -17.311-183.217  1.00  0.00      A1    
ATOM   2842  O   TYR A 213      27.864 -16.128-183.424  1.00  0.00      A1    
ATOM   2843  N   VAL A 214      27.687 -18.184-184.131  1.00  0.00      A1    
ATOM   2844  HN  VAL A 214      28.021 -19.103-183.939  1.00  0.00      A1    
ATOM   2845  CA  VAL A 214      27.232 -17.919-185.464  1.00  0.00      A1    
ATOM   2846  HA  VAL A 214      26.814 -16.923-185.422  1.00  0.00      A1    
ATOM   2847  CB  VAL A 214      28.251 -18.132-186.604  1.00  0.00      A1    
ATOM   2848  HB  VAL A 214      28.719 -19.101-186.330  1.00  0.00      A1    
ATOM   2849  CG1 VAL A 214      27.668 -18.286-188.024  1.00  0.00      A1    
ATOM   2850 HG11 VAL A 214      28.446 -18.235-188.817  1.00  0.00      A1    
ATOM   2851 HG12 VAL A 214      27.104 -19.203-188.299  1.00  0.00      A1    
ATOM   2852 HG13 VAL A 214      27.012 -17.391-188.081  1.00  0.00      A1    
ATOM   2853  CG2 VAL A 214      29.332 -16.979-186.606  1.00  0.00      A1    
ATOM   2854 HG21 VAL A 214      30.131 -17.156-187.357  1.00  0.00      A1    
ATOM   2855 HG22 VAL A 214      28.871 -15.975-186.732  1.00  0.00      A1    
ATOM   2856 HG23 VAL A 214      29.769 -17.010-185.586  1.00  0.00      A1    
ATOM   2857  C   VAL A 214      26.061 -18.827-185.646  1.00  0.00      A1    
ATOM   2858  O   VAL A 214      26.129 -20.077-185.535  1.00  0.00      A1    
ATOM   2859  N   ASP A 215      24.880 -18.343-186.002  1.00  0.00      A1    
ATOM   2860  HN  ASP A 215      24.797 -17.358-186.129  1.00  0.00      A1    
ATOM   2861  CA  ASP A 215      23.737 -19.131-186.297  1.00  0.00      A1    
ATOM   2862  HA  ASP A 215      23.649 -19.954-185.603  1.00  0.00      A1    
ATOM   2863  CB  ASP A 215      22.430 -18.285-186.154  1.00  0.00      A1    
ATOM   2864  HB1 ASP A 215      22.554 -17.498-186.930  1.00  0.00      A1    
ATOM   2865  HB2 ASP A 215      21.465 -18.805-186.337  1.00  0.00      A1    
ATOM   2866  CG  ASP A 215      22.151 -17.575-184.846  1.00  0.00      A1    
ATOM   2867  OD1 ASP A 215      21.500 -16.503-184.907  1.00  0.00      A1    
ATOM   2868  OD2 ASP A 215      22.390 -18.212-183.794  1.00  0.00      A1    
ATOM   2869  C   ASP A 215      23.815 -19.678-187.702  1.00  0.00      A1    
ATOM   2870  O   ASP A 215      23.565 -18.930-188.693  1.00  0.00      A1    
ATOM   2871  N   VAL A 216      24.275 -20.948-187.864  1.00  0.00      A1    
ATOM   2872  HN  VAL A 216      24.507 -21.507-187.072  1.00  0.00      A1    
ATOM   2873  CA  VAL A 216      24.299 -21.603-189.038  1.00  0.00      A1    
ATOM   2874  HA  VAL A 216      24.485 -20.834-189.772  1.00  0.00      A1    
ATOM   2875  CB  VAL A 216      25.343 -22.775-189.107  1.00  0.00      A1    
ATOM   2876  HB  VAL A 216      25.187 -23.447-188.236  1.00  0.00      A1    
ATOM   2877  CG1 VAL A 216      25.182 -23.632-190.406  1.00  0.00      A1    
ATOM   2878 HG11 VAL A 216      24.795 -23.010-191.242  1.00  0.00      A1    
ATOM   2879 HG12 VAL A 216      26.149 -24.065-190.742  1.00  0.00      A1    
ATOM   2880 HG13 VAL A 216      24.468 -24.469-190.245  1.00  0.00      A1    
ATOM   2881  CG2 VAL A 216      26.779 -22.230-189.007  1.00  0.00      A1    
ATOM   2882 HG21 VAL A 216      27.513 -23.056-189.128  1.00  0.00      A1    
ATOM   2883 HG22 VAL A 216      26.922 -21.578-189.895  1.00  0.00      A1    
ATOM   2884 HG23 VAL A 216      27.052 -21.725-188.057  1.00  0.00      A1    
ATOM   2885  C   VAL A 216      22.934 -22.148-189.453  1.00  0.00      A1    
ATOM   2886  O   VAL A 216      22.437 -23.206-189.028  1.00  0.00      A1    
ATOM   2887  N   THR A 217      22.177 -21.395-190.248  1.00  0.00      A1    
ATOM   2888  HN  THR A 217      22.388 -20.442-190.453  1.00  0.00      A1    
ATOM   2889  CA  THR A 217      20.778 -21.760-190.562  1.00  0.00      A1    
ATOM   2890  HA  THR A 217      20.453 -22.538-189.887  1.00  0.00      A1    
ATOM   2891  CB  THR A 217      19.780 -20.598-190.365  1.00  0.00      A1    
ATOM   2892  HB  THR A 217      18.807 -20.739-190.881  1.00  0.00      A1    
ATOM   2893  OG1 THR A 217      20.335 -19.356-190.875  1.00  0.00      A1    
ATOM   2894  HG1 THR A 217      19.625 -18.748-191.093  1.00  0.00      A1    
ATOM   2895  CG2 THR A 217      19.462 -20.308-188.913  1.00  0.00      A1    
ATOM   2896 HG21 THR A 217      18.953 -19.321-188.860  1.00  0.00      A1    
ATOM   2897 HG22 THR A 217      18.828 -21.152-188.566  1.00  0.00      A1    
ATOM   2898 HG23 THR A 217      20.435 -20.300-188.378  1.00  0.00      A1    
ATOM   2899  C   THR A 217      20.692 -22.169-192.041  1.00  0.00      A1    
ATOM   2900  O   THR A 217      21.305 -21.569-192.966  1.00  0.00      A1    
ATOM   2901  N   GLN A 218      19.936 -23.248-192.293  1.00  0.00      A1    
ATOM   2902  HN  GLN A 218      19.541 -23.761-191.535  1.00  0.00      A1    
ATOM   2903  CA  GLN A 218      19.837 -23.898-193.574  1.00  0.00      A1    
ATOM   2904  HA  GLN A 218      19.810 -23.148-194.351  1.00  0.00      A1    
ATOM   2905  CB  GLN A 218      21.061 -24.832-193.936  1.00  0.00      A1    
ATOM   2906  HB1 GLN A 218      20.973 -25.156-194.995  1.00  0.00      A1    
ATOM   2907  HB2 GLN A 218      22.051 -24.335-193.850  1.00  0.00      A1    
ATOM   2908  CG  GLN A 218      21.148 -26.143-193.025  1.00  0.00      A1    
ATOM   2909  HG1 GLN A 218      20.142 -26.605-192.939  1.00  0.00      A1    
ATOM   2910  HG2 GLN A 218      21.780 -26.830-193.626  1.00  0.00      A1    
ATOM   2911  CD  GLN A 218      21.909 -25.938-191.696  1.00  0.00      A1    
ATOM   2912  OE1 GLN A 218      23.102 -26.217-191.598  1.00  0.00      A1    
ATOM   2913  NE2 GLN A 218      21.189 -25.473-190.583  1.00  0.00      A1    
ATOM   2914 HE21 GLN A 218      21.748 -25.206-189.798  1.00  0.00      A1    
ATOM   2915 HE22 GLN A 218      20.195 -25.392-190.517  1.00  0.00      A1    
ATOM   2916  C   GLN A 218      18.488 -24.679-193.644  1.00  0.00      A1    
ATOM   2917  O   GLN A 218      17.833 -24.834-192.585  1.00  0.00      A1    
ATOM   2918  N   SER A 219      18.012 -24.972-194.822  1.00  0.00      A1    
ATOM   2919  HN  SER A 219      18.434 -24.656-195.667  1.00  0.00      A1    
ATOM   2920  CA  SER A 219      16.904 -25.863-195.064  1.00  0.00      A1    
ATOM   2921  HA  SER A 219      16.017 -25.515-194.557  1.00  0.00      A1    
ATOM   2922  CB  SER A 219      16.448 -25.910-196.610  1.00  0.00      A1    
ATOM   2923  HB1 SER A 219      16.037 -24.890-196.770  1.00  0.00      A1    
ATOM   2924  HB2 SER A 219      17.341 -25.868-197.269  1.00  0.00      A1    
ATOM   2925  OG  SER A 219      15.657 -26.957-197.089  1.00  0.00      A1    
ATOM   2926  HG1 SER A 219      14.820 -26.892-196.623  1.00  0.00      A1    
ATOM   2927  C   SER A 219      17.064 -27.282-194.540  1.00  0.00      A1    
ATOM   2928  O   SER A 219      18.138 -27.870-194.443  1.00  0.00      A1    
ATOM   2929  N   SER A 220      15.994 -27.964-194.155  1.00  0.00      A1    
ATOM   2930  HN  SER A 220      15.114 -27.533-193.969  1.00  0.00      A1    
ATOM   2931  CA  SER A 220      15.853 -29.360-193.688  1.00  0.00      A1    
ATOM   2932  HA  SER A 220      16.327 -29.478-192.725  1.00  0.00      A1    
ATOM   2933  CB  SER A 220      14.361 -29.741-193.418  1.00  0.00      A1    
ATOM   2934  HB1 SER A 220      14.246 -30.831-193.236  1.00  0.00      A1    
ATOM   2935  HB2 SER A 220      14.136 -29.391-192.388  1.00  0.00      A1    
ATOM   2936  OG  SER A 220      13.472 -29.322-194.458  1.00  0.00      A1    
ATOM   2937  HG1 SER A 220      12.657 -29.780-194.240  1.00  0.00      A1    
ATOM   2938  C   SER A 220      16.397 -30.347-194.690  1.00  0.00      A1    
ATOM   2939  O   SER A 220      17.046 -31.342-194.378  1.00  0.00      A1    
ATOM   2940  N   ASN A 221      16.184 -30.096-195.965  1.00  0.00      A1    
ATOM   2941  HN  ASN A 221      15.644 -29.302-196.230  1.00  0.00      A1    
ATOM   2942  CA  ASN A 221      16.753 -30.817-197.013  1.00  0.00      A1    
ATOM   2943  HA  ASN A 221      16.530 -31.865-196.881  1.00  0.00      A1    
ATOM   2944  CB  ASN A 221      16.027 -30.320-198.354  1.00  0.00      A1    
ATOM   2945  HB1 ASN A 221      16.072 -29.210-198.397  1.00  0.00      A1    
ATOM   2946  HB2 ASN A 221      16.527 -30.665-199.283  1.00  0.00      A1    
ATOM   2947  CG  ASN A 221      14.636 -30.687-198.239  1.00  0.00      A1    
ATOM   2948  OD1 ASN A 221      14.450 -31.872-198.063  1.00  0.00      A1    
ATOM   2949  ND2 ASN A 221      13.675 -29.755-198.372  1.00  0.00      A1    
ATOM   2950 HD21 ASN A 221      12.731 -30.079-198.441  1.00  0.00      A1    
ATOM   2951 HD22 ASN A 221      13.838 -28.895-198.856  1.00  0.00      A1    
ATOM   2952  C   ASN A 221      18.247 -30.656-197.153  1.00  0.00      A1    
ATOM   2953  O   ASN A 221      18.956 -31.637-197.415  1.00  0.00      A1    
ATOM   2954  N   ASP A 222      18.799 -29.449-197.015  1.00  0.00      A1    
ATOM   2955  HN  ASP A 222      18.240 -28.624-197.007  1.00  0.00      A1    
ATOM   2956  CA  ASP A 222      20.139 -29.108-196.917  1.00  0.00      A1    
ATOM   2957  HA  ASP A 222      20.601 -29.476-197.821  1.00  0.00      A1    
ATOM   2958  CB  ASP A 222      20.351 -27.588-196.864  1.00  0.00      A1    
ATOM   2959  HB1 ASP A 222      19.921 -26.998-196.026  1.00  0.00      A1    
ATOM   2960  HB2 ASP A 222      21.421 -27.303-196.772  1.00  0.00      A1    
ATOM   2961  CG  ASP A 222      20.015 -26.917-198.174  1.00  0.00      A1    
ATOM   2962  OD1 ASP A 222      19.605 -27.560-199.184  1.00  0.00      A1    
ATOM   2963  OD2 ASP A 222      20.226 -25.702-198.287  1.00  0.00      A1    
ATOM   2964  C   ASP A 222      20.844 -29.801-195.762  1.00  0.00      A1    
ATOM   2965  O   ASP A 222      21.948 -30.302-195.933  1.00  0.00      A1    
ATOM   2966  N   PHE A 223      20.193 -29.803-194.583  1.00  0.00      A1    
ATOM   2967  HN  PHE A 223      19.259 -29.459-194.535  1.00  0.00      A1    
ATOM   2968  CA  PHE A 223      20.603 -30.502-193.430  1.00  0.00      A1    
ATOM   2969  HA  PHE A 223      21.629 -30.224-193.244  1.00  0.00      A1    
ATOM   2970  CB  PHE A 223      19.763 -30.054-192.241  1.00  0.00      A1    
ATOM   2971  HB1 PHE A 223      19.994 -28.999-191.982  1.00  0.00      A1    
ATOM   2972  HB2 PHE A 223      18.700 -30.096-192.562  1.00  0.00      A1    
ATOM   2973  CG  PHE A 223      19.846 -30.867-190.974  1.00  0.00      A1    
ATOM   2974  CD1 PHE A 223      20.838 -30.826-190.032  1.00  0.00      A1    
ATOM   2975  HD1 PHE A 223      21.558 -30.026-190.120  1.00  0.00      A1    
ATOM   2976  CE1 PHE A 223      20.897 -31.716-188.978  1.00  0.00      A1    
ATOM   2977  HE1 PHE A 223      21.557 -31.634-188.127  1.00  0.00      A1    
ATOM   2978  CZ  PHE A 223      19.973 -32.807-188.964  1.00  0.00      A1    
ATOM   2979  HZ  PHE A 223      20.133 -33.527-188.175  1.00  0.00      A1    
ATOM   2980  CD2 PHE A 223      18.760 -31.796-190.732  1.00  0.00      A1    
ATOM   2981  HD2 PHE A 223      17.913 -31.876-191.398  1.00  0.00      A1    
ATOM   2982  CE2 PHE A 223      18.854 -32.783-189.733  1.00  0.00      A1    
ATOM   2983  HE2 PHE A 223      18.122 -33.572-189.653  1.00  0.00      A1    
ATOM   2984  C   PHE A 223      20.605 -32.032-193.703  1.00  0.00      A1    
ATOM   2985  O   PHE A 223      21.554 -32.759-193.372  1.00  0.00      A1    
ATOM   2986  N   LEU A 224      19.557 -32.563-194.245  1.00  0.00      A1    
ATOM   2987  HN  LEU A 224      18.780 -32.006-194.528  1.00  0.00      A1    
ATOM   2988  CA  LEU A 224      19.293 -33.936-194.654  1.00  0.00      A1    
ATOM   2989  HA  LEU A 224      19.389 -34.606-193.812  1.00  0.00      A1    
ATOM   2990  CB  LEU A 224      17.899 -33.980-195.431  1.00  0.00      A1    
ATOM   2991  HB1 LEU A 224      17.166 -33.580-194.699  1.00  0.00      A1    
ATOM   2992  HB2 LEU A 224      17.913 -33.324-196.327  1.00  0.00      A1    
ATOM   2993  CG  LEU A 224      17.583 -35.429-195.922  1.00  0.00      A1    
ATOM   2994  HG  LEU A 224      18.231 -35.634-196.801  1.00  0.00      A1    
ATOM   2995  CD1 LEU A 224      17.644 -36.495-194.763  1.00  0.00      A1    
ATOM   2996 HD11 LEU A 224      17.005 -37.344-195.085  1.00  0.00      A1    
ATOM   2997 HD12 LEU A 224      18.710 -36.751-194.578  1.00  0.00      A1    
ATOM   2998 HD13 LEU A 224      17.077 -36.163-193.867  1.00  0.00      A1    
ATOM   2999  CD2 LEU A 224      16.070 -35.412-196.331  1.00  0.00      A1    
ATOM   3000 HD21 LEU A 224      15.489 -35.299-195.391  1.00  0.00      A1    
ATOM   3001 HD22 LEU A 224      15.849 -34.725-197.176  1.00  0.00      A1    
ATOM   3002 HD23 LEU A 224      15.762 -36.436-196.634  1.00  0.00      A1    
ATOM   3003  C   LEU A 224      20.313 -34.443-195.692  1.00  0.00      A1    
ATOM   3004  O   LEU A 224      20.912 -35.523-195.721  1.00  0.00      A1    
ATOM   3005  N   ARG A 225      20.702 -33.646-196.681  1.00  0.00      A1    
ATOM   3006  HN  ARG A 225      20.223 -32.775-196.768  1.00  0.00      A1    
ATOM   3007  CA  ARG A 225      21.774 -33.817-197.594  1.00  0.00      A1    
ATOM   3008  HA  ARG A 225      21.602 -34.830-197.928  1.00  0.00      A1    
ATOM   3009  CB  ARG A 225      21.764 -32.769-198.779  1.00  0.00      A1    
ATOM   3010  HB1 ARG A 225      20.831 -32.855-199.377  1.00  0.00      A1    
ATOM   3011  HB2 ARG A 225      21.592 -31.793-198.278  1.00  0.00      A1    
ATOM   3012  CG  ARG A 225      23.019 -32.736-199.685  1.00  0.00      A1    
ATOM   3013  HG1 ARG A 225      23.695 -33.610-199.567  1.00  0.00      A1    
ATOM   3014  HG2 ARG A 225      22.674 -32.701-200.741  1.00  0.00      A1    
ATOM   3015  CD  ARG A 225      23.844 -31.468-199.392  1.00  0.00      A1    
ATOM   3016  HD1 ARG A 225      23.225 -30.585-199.658  1.00  0.00      A1    
ATOM   3017  HD2 ARG A 225      24.206 -31.549-198.346  1.00  0.00      A1    
ATOM   3018  NE  ARG A 225      25.099 -31.548-200.267  1.00  0.00      A1    
ATOM   3019  HE  ARG A 225      25.398 -32.446-200.590  1.00  0.00      A1    
ATOM   3020  CZ  ARG A 225      25.987 -30.588-200.356  1.00  0.00      A1    
ATOM   3021  NH1 ARG A 225      25.815 -29.391-199.831  1.00  0.00      A1    
ATOM   3022 HH11 ARG A 225      25.015 -29.245-199.249  1.00  0.00      A1    
ATOM   3023 HH12 ARG A 225      26.410 -28.642-200.122  1.00  0.00      A1    
ATOM   3024  NH2 ARG A 225      27.043 -30.636-201.127  1.00  0.00      A1    
ATOM   3025 HH21 ARG A 225      27.373 -31.551-201.359  1.00  0.00      A1    
ATOM   3026 HH22 ARG A 225      27.713 -29.896-201.067  1.00  0.00      A1    
ATOM   3027  C   ARG A 225      23.131 -33.852-196.873  1.00  0.00      A1    
ATOM   3028  O   ARG A 225      23.980 -34.657-197.175  1.00  0.00      A1    
ATOM   3029  N   LEU A 226      23.464 -32.886-195.981  1.00  0.00      A1    
ATOM   3030  HN  LEU A 226      22.803 -32.150-195.859  1.00  0.00      A1    
ATOM   3031  CA  LEU A 226      24.735 -32.868-195.329  1.00  0.00      A1    
ATOM   3032  HA  LEU A 226      25.554 -32.894-196.031  1.00  0.00      A1    
ATOM   3033  CB  LEU A 226      24.907 -31.515-194.511  1.00  0.00      A1    
ATOM   3034  HB1 LEU A 226      24.073 -31.473-193.777  1.00  0.00      A1    
ATOM   3035  HB2 LEU A 226      25.810 -31.549-193.866  1.00  0.00      A1    
ATOM   3036  CG  LEU A 226      25.042 -30.299-195.430  1.00  0.00      A1    
ATOM   3037  HG  LEU A 226      24.233 -30.216-196.187  1.00  0.00      A1    
ATOM   3038  CD1 LEU A 226      24.825 -29.122-194.548  1.00  0.00      A1    
ATOM   3039 HD11 LEU A 226      25.774 -28.862-194.033  1.00  0.00      A1    
ATOM   3040 HD12 LEU A 226      24.530 -28.284-195.214  1.00  0.00      A1    
ATOM   3041 HD13 LEU A 226      23.966 -29.139-193.845  1.00  0.00      A1    
ATOM   3042  CD2 LEU A 226      26.345 -30.430-196.191  1.00  0.00      A1    
ATOM   3043 HD21 LEU A 226      27.204 -30.677-195.532  1.00  0.00      A1    
ATOM   3044 HD22 LEU A 226      26.290 -31.221-196.968  1.00  0.00      A1    
ATOM   3045 HD23 LEU A 226      26.735 -29.462-196.571  1.00  0.00      A1    
ATOM   3046  C   LEU A 226      24.955 -34.087-194.418  1.00  0.00      A1    
ATOM   3047  O   LEU A 226      26.081 -34.585-194.267  1.00  0.00      A1    
ATOM   3048  N   LYS A 227      23.888 -34.520-193.695  1.00  0.00      A1    
ATOM   3049  HN  LYS A 227      23.044 -33.992-193.732  1.00  0.00      A1    
ATOM   3050  CA  LYS A 227      23.925 -35.575-192.771  1.00  0.00      A1    
ATOM   3051  HA  LYS A 227      24.840 -35.504-192.203  1.00  0.00      A1    
ATOM   3052  CB  LYS A 227      22.760 -35.665-191.761  1.00  0.00      A1    
ATOM   3053  HB1 LYS A 227      22.976 -36.315-190.886  1.00  0.00      A1    
ATOM   3054  HB2 LYS A 227      22.694 -34.670-191.273  1.00  0.00      A1    
ATOM   3055  CG  LYS A 227      21.423 -36.085-192.304  1.00  0.00      A1    
ATOM   3056  HG1 LYS A 227      21.302 -35.540-193.265  1.00  0.00      A1    
ATOM   3057  HG2 LYS A 227      21.412 -37.178-192.500  1.00  0.00      A1    
ATOM   3058  CD  LYS A 227      20.202 -35.689-191.427  1.00  0.00      A1    
ATOM   3059  HD1 LYS A 227      20.132 -34.589-191.298  1.00  0.00      A1    
ATOM   3060  HD2 LYS A 227      19.346 -35.931-192.094  1.00  0.00      A1    
ATOM   3061  CE  LYS A 227      20.082 -36.275-189.993  1.00  0.00      A1    
ATOM   3062  HE1 LYS A 227      20.883 -35.969-189.288  1.00  0.00      A1    
ATOM   3063  HE2 LYS A 227      19.069 -36.023-189.611  1.00  0.00      A1    
ATOM   3064  NZ  LYS A 227      20.100 -37.750-190.117  1.00  0.00      A1    
ATOM   3065  HZ1 LYS A 227      20.980 -38.170-190.480  1.00  0.00      A1    
ATOM   3066  HZ2 LYS A 227      19.956 -38.143-189.165  1.00  0.00      A1    
ATOM   3067  HZ3 LYS A 227      19.250 -38.068-190.624  1.00  0.00      A1    
ATOM   3068  C   LYS A 227      24.120 -36.896-193.404  1.00  0.00      A1    
ATOM   3069  O   LYS A 227      24.819 -37.771-192.936  1.00  0.00      A1    
ATOM   3070  N   GLN A 228      23.559 -36.983-194.659  1.00  0.00      A1    
ATOM   3071  HN  GLN A 228      23.000 -36.225-194.986  1.00  0.00      A1    
ATOM   3072  CA  GLN A 228      23.812 -38.046-195.600  1.00  0.00      A1    
ATOM   3073  HA  GLN A 228      23.602 -38.922-195.005  1.00  0.00      A1    
ATOM   3074  CB  GLN A 228      22.959 -37.977-196.925  1.00  0.00      A1    
ATOM   3075  HB1 GLN A 228      22.715 -36.981-197.351  1.00  0.00      A1    
ATOM   3076  HB2 GLN A 228      23.470 -38.512-197.754  1.00  0.00      A1    
ATOM   3077  CG  GLN A 228      21.537 -38.563-196.754  1.00  0.00      A1    
ATOM   3078  HG1 GLN A 228      20.996 -37.968-195.988  1.00  0.00      A1    
ATOM   3079  HG2 GLN A 228      20.871 -38.418-197.631  1.00  0.00      A1    
ATOM   3080  CD  GLN A 228      21.580 -40.014-196.437  1.00  0.00      A1    
ATOM   3081  OE1 GLN A 228      21.297 -40.434-195.335  1.00  0.00      A1    
ATOM   3082  NE2 GLN A 228      21.991 -40.833-197.462  1.00  0.00      A1    
ATOM   3083 HE21 GLN A 228      22.033 -41.804-197.229  1.00  0.00      A1    
ATOM   3084 HE22 GLN A 228      22.355 -40.491-198.328  1.00  0.00      A1    
ATOM   3085  C   GLN A 228      25.246 -38.153-196.058  1.00  0.00      A1    
ATOM   3086  O   GLN A 228      25.852 -39.155-195.829  1.00  0.00      A1    
ATOM   3087  N   GLU A 229      25.838 -37.078-196.527  1.00  0.00      A1    
ATOM   3088  HN  GLU A 229      25.237 -36.292-196.651  1.00  0.00      A1    
ATOM   3089  CA  GLU A 229      27.313 -37.056-196.851  1.00  0.00      A1    
ATOM   3090  HA  GLU A 229      27.573 -37.689-197.687  1.00  0.00      A1    
ATOM   3091  CB  GLU A 229      27.705 -35.596-197.299  1.00  0.00      A1    
ATOM   3092  HB1 GLU A 229      27.263 -34.931-196.527  1.00  0.00      A1    
ATOM   3093  HB2 GLU A 229      28.794 -35.442-197.456  1.00  0.00      A1    
ATOM   3094  CG  GLU A 229      27.057 -35.210-198.653  1.00  0.00      A1    
ATOM   3095  HG1 GLU A 229      25.961 -35.394-198.660  1.00  0.00      A1    
ATOM   3096  HG2 GLU A 229      27.146 -34.122-198.855  1.00  0.00      A1    
ATOM   3097  CD  GLU A 229      27.620 -35.939-199.917  1.00  0.00      A1    
ATOM   3098  OE1 GLU A 229      26.764 -36.232-200.789  1.00  0.00      A1    
ATOM   3099  OE2 GLU A 229      28.857 -35.954-200.030  1.00  0.00      A1    
ATOM   3100  C   GLU A 229      28.285 -37.414-195.678  1.00  0.00      A1    
ATOM   3101  O   GLU A 229      29.132 -38.282-195.832  1.00  0.00      A1    
ATOM   3102  N   LEU A 230      28.107 -36.761-194.497  1.00  0.00      A1    
ATOM   3103  HN  LEU A 230      27.333 -36.133-194.502  1.00  0.00      A1    
ATOM   3104  CA  LEU A 230      29.011 -36.892-193.383  1.00  0.00      A1    
ATOM   3105  HA  LEU A 230      29.997 -36.523-193.623  1.00  0.00      A1    
ATOM   3106  CB  LEU A 230      28.689 -35.965-192.156  1.00  0.00      A1    
ATOM   3107  HB1 LEU A 230      27.658 -36.258-191.864  1.00  0.00      A1    
ATOM   3108  HB2 LEU A 230      29.318 -36.214-191.274  1.00  0.00      A1    
ATOM   3109  CG  LEU A 230      28.829 -34.455-192.378  1.00  0.00      A1    
ATOM   3110  HG  LEU A 230      28.552 -34.278-193.440  1.00  0.00      A1    
ATOM   3111  CD1 LEU A 230      27.847 -33.670-191.492  1.00  0.00      A1    
ATOM   3112 HD11 LEU A 230      27.752 -34.214-190.529  1.00  0.00      A1    
ATOM   3113 HD12 LEU A 230      28.071 -32.597-191.313  1.00  0.00      A1    
ATOM   3114 HD13 LEU A 230      26.802 -33.825-191.835  1.00  0.00      A1    
ATOM   3115  CD2 LEU A 230      30.231 -33.817-192.132  1.00  0.00      A1    
ATOM   3116 HD21 LEU A 230      31.009 -34.329-192.736  1.00  0.00      A1    
ATOM   3117 HD22 LEU A 230      30.242 -32.721-192.314  1.00  0.00      A1    
ATOM   3118 HD23 LEU A 230      30.456 -33.810-191.044  1.00  0.00      A1    
ATOM   3119  C   LEU A 230      29.002 -38.307-192.783  1.00  0.00      A1    
ATOM   3120  O   LEU A 230      29.969 -38.776-192.258  1.00  0.00      A1    
ATOM   3121  N   ALA A 231      27.849 -38.963-192.803  1.00  0.00      A1    
ATOM   3122  HN  ALA A 231      27.031 -38.480-193.104  1.00  0.00      A1    
ATOM   3123  CA  ALA A 231      27.725 -40.380-192.452  1.00  0.00      A1    
ATOM   3124  HA  ALA A 231      28.432 -40.507-191.645  1.00  0.00      A1    
ATOM   3125  CB  ALA A 231      26.214 -40.587-192.123  1.00  0.00      A1    
ATOM   3126  HB1 ALA A 231      25.652 -40.420-193.067  1.00  0.00      A1    
ATOM   3127  HB2 ALA A 231      25.931 -41.617-191.821  1.00  0.00      A1    
ATOM   3128  HB3 ALA A 231      25.916 -39.910-191.294  1.00  0.00      A1    
ATOM   3129  C   ALA A 231      28.147 -41.303-193.555  1.00  0.00      A1    
ATOM   3130  O   ALA A 231      28.555 -42.411-193.192  1.00  0.00      A1    
ATOM   3131  N   ASN A 232      28.248 -40.912-194.808  1.00  0.00      A1    
ATOM   3132  HN  ASN A 232      28.103 -39.958-195.058  1.00  0.00      A1    
ATOM   3133  CA  ASN A 232      28.782 -41.678-195.880  1.00  0.00      A1    
ATOM   3134  HA  ASN A 232      28.623 -42.745-195.843  1.00  0.00      A1    
ATOM   3135  CB  ASN A 232      28.161 -41.147-197.170  1.00  0.00      A1    
ATOM   3136  HB1 ASN A 232      27.862 -40.086-197.039  1.00  0.00      A1    
ATOM   3137  HB2 ASN A 232      28.808 -41.243-198.068  1.00  0.00      A1    
ATOM   3138  CG  ASN A 232      26.876 -41.902-197.514  1.00  0.00      A1    
ATOM   3139  OD1 ASN A 232      26.280 -42.653-196.821  1.00  0.00      A1    
ATOM   3140  ND2 ASN A 232      26.367 -41.603-198.750  1.00  0.00      A1    
ATOM   3141 HD21 ASN A 232      25.747 -42.331-199.041  1.00  0.00      A1    
ATOM   3142 HD22 ASN A 232      26.816 -40.942-199.351  1.00  0.00      A1    
ATOM   3143  C   ASN A 232      30.269 -41.581-195.999  1.00  0.00      A1    
ATOM   3144  O   ASN A 232      30.948 -42.539-196.400  1.00  0.00      A1    
ATOM   3145  N   GLY A 233      30.941 -40.382-195.746  1.00  0.00      A1    
ATOM   3146  HN  GLY A 233      30.442 -39.573-195.446  1.00  0.00      A1    
ATOM   3147  CA  GLY A 233      32.412 -40.352-195.609  1.00  0.00      A1    
ATOM   3148  HA1 GLY A 233      32.578 -40.014-194.596  1.00  0.00      A1    
ATOM   3149  HA2 GLY A 233      32.884 -41.313-195.747  1.00  0.00      A1    
ATOM   3150  C   GLY A 233      33.040 -39.464-196.545  1.00  0.00      A1    
ATOM   3151  O   GLY A 233      34.236 -39.306-196.462  1.00  0.00      A1    
ATOM   3152  N   THR A 234      32.315 -39.019-197.589  1.00  0.00      A1    
ATOM   3153  HN  THR A 234      31.382 -39.325-197.762  1.00  0.00      A1    
ATOM   3154  CA  THR A 234      32.691 -37.917-198.481  1.00  0.00      A1    
ATOM   3155  HA  THR A 234      33.558 -38.239-199.038  1.00  0.00      A1    
ATOM   3156  CB  THR A 234      31.602 -37.624-199.455  1.00  0.00      A1    
ATOM   3157  HB  THR A 234      31.849 -36.700-200.021  1.00  0.00      A1    
ATOM   3158  OG1 THR A 234      30.302 -37.540-198.751  1.00  0.00      A1    
ATOM   3159  HG1 THR A 234      29.796 -36.911-199.269  1.00  0.00      A1    
ATOM   3160  CG2 THR A 234      31.556 -38.786-200.491  1.00  0.00      A1    
ATOM   3161 HG21 THR A 234      32.525 -38.990-200.997  1.00  0.00      A1    
ATOM   3162 HG22 THR A 234      31.287 -39.664-199.866  1.00  0.00      A1    
ATOM   3163 HG23 THR A 234      30.766 -38.595-201.249  1.00  0.00      A1    
ATOM   3164  C   THR A 234      33.107 -36.703-197.693  1.00  0.00      A1    
ATOM   3165  O   THR A 234      34.236 -36.296-197.861  1.00  0.00      A1    
ATOM   3166  N   LEU A 235      32.292 -36.130-196.811  1.00  0.00      A1    
ATOM   3167  HN  LEU A 235      31.381 -36.488-197.005  1.00  0.00      A1    
ATOM   3168  CA  LEU A 235      32.623 -35.158-195.752  1.00  0.00      A1    
ATOM   3169  HA  LEU A 235      33.462 -34.586-196.118  1.00  0.00      A1    
ATOM   3170  CB  LEU A 235      31.351 -34.164-195.480  1.00  0.00      A1    
ATOM   3171  HB1 LEU A 235      30.532 -34.848-195.170  1.00  0.00      A1    
ATOM   3172  HB2 LEU A 235      31.584 -33.527-194.600  1.00  0.00      A1    
ATOM   3173  CG  LEU A 235      30.887 -33.321-196.560  1.00  0.00      A1    
ATOM   3174  HG  LEU A 235      30.626 -33.977-197.417  1.00  0.00      A1    
ATOM   3175  CD1 LEU A 235      29.523 -32.715-196.241  1.00  0.00      A1    
ATOM   3176 HD11 LEU A 235      28.805 -33.495-195.908  1.00  0.00      A1    
ATOM   3177 HD12 LEU A 235      29.469 -32.092-195.323  1.00  0.00      A1    
ATOM   3178 HD13 LEU A 235      29.213 -32.127-197.131  1.00  0.00      A1    
ATOM   3179  CD2 LEU A 235      31.874 -32.187-196.912  1.00  0.00      A1    
ATOM   3180 HD21 LEU A 235      31.881 -31.364-196.166  1.00  0.00      A1    
ATOM   3181 HD22 LEU A 235      32.867 -32.667-197.047  1.00  0.00      A1    
ATOM   3182 HD23 LEU A 235      31.515 -31.780-197.882  1.00  0.00      A1    
ATOM   3183  C   LEU A 235      32.982 -35.836-194.426  1.00  0.00      A1    
ATOM   3184  O   LEU A 235      32.501 -36.896-194.189  1.00  0.00      A1    
ATOM   3185  N   LYS A 236      33.852 -35.173-193.637  1.00  0.00      A1    
ATOM   3186  HN  LYS A 236      34.317 -34.363-193.987  1.00  0.00      A1    
ATOM   3187  CA  LYS A 236      34.445 -35.683-192.385  1.00  0.00      A1    
ATOM   3188  HA  LYS A 236      34.169 -36.690-192.113  1.00  0.00      A1    
ATOM   3189  CB  LYS A 236      36.002 -35.834-192.389  1.00  0.00      A1    
ATOM   3190  HB1 LYS A 236      36.364 -35.060-193.097  1.00  0.00      A1    
ATOM   3191  HB2 LYS A 236      36.470 -35.854-191.382  1.00  0.00      A1    
ATOM   3192  CG  LYS A 236      36.462 -37.272-192.863  1.00  0.00      A1    
ATOM   3193  HG1 LYS A 236      37.536 -37.446-192.638  1.00  0.00      A1    
ATOM   3194  HG2 LYS A 236      35.833 -37.905-192.202  1.00  0.00      A1    
ATOM   3195  CD  LYS A 236      36.087 -37.688-194.338  1.00  0.00      A1    
ATOM   3196  HD1 LYS A 236      35.055 -38.099-194.365  1.00  0.00      A1    
ATOM   3197  HD2 LYS A 236      36.145 -36.787-194.984  1.00  0.00      A1    
ATOM   3198  CE  LYS A 236      37.156 -38.731-194.777  1.00  0.00      A1    
ATOM   3199  HE1 LYS A 236      38.182 -38.362-194.563  1.00  0.00      A1    
ATOM   3200  HE2 LYS A 236      37.016 -39.722-194.293  1.00  0.00      A1    
ATOM   3201  NZ  LYS A 236      36.989 -38.979-196.218  1.00  0.00      A1    
ATOM   3202  HZ1 LYS A 236      36.996 -38.126-196.811  1.00  0.00      A1    
ATOM   3203  HZ2 LYS A 236      37.727 -39.666-196.473  1.00  0.00      A1    
ATOM   3204  HZ3 LYS A 236      36.071 -39.442-196.373  1.00  0.00      A1    
ATOM   3205  C   LYS A 236      33.969 -34.873-191.198  1.00  0.00      A1    
ATOM   3206  O   LYS A 236      33.619 -33.710-191.318  1.00  0.00      A1    
ATOM   3207  N   GLN A 237      33.954 -35.627-190.076  1.00  0.00      A1    
ATOM   3208  HN  GLN A 237      34.309 -36.554-189.984  1.00  0.00      A1    
ATOM   3209  CA  GLN A 237      33.403 -35.046-188.860  1.00  0.00      A1    
ATOM   3210  HA  GLN A 237      33.536 -33.975-188.883  1.00  0.00      A1    
ATOM   3211  CB  GLN A 237      31.942 -35.561-188.827  1.00  0.00      A1    
ATOM   3212  HB1 GLN A 237      31.442 -35.132-187.932  1.00  0.00      A1    
ATOM   3213  HB2 GLN A 237      31.352 -35.253-189.716  1.00  0.00      A1    
ATOM   3214  CG  GLN A 237      31.812 -37.102-188.664  1.00  0.00      A1    
ATOM   3215  HG1 GLN A 237      31.904 -37.574-189.665  1.00  0.00      A1    
ATOM   3216  HG2 GLN A 237      32.658 -37.650-188.196  1.00  0.00      A1    
ATOM   3217  CD  GLN A 237      30.477 -37.468-188.112  1.00  0.00      A1    
ATOM   3218  OE1 GLN A 237      30.216 -37.336-186.897  1.00  0.00      A1    
ATOM   3219  NE2 GLN A 237      29.588 -37.893-189.060  1.00  0.00      A1    
ATOM   3220 HE21 GLN A 237      28.690 -38.171-188.719  1.00  0.00      A1    
ATOM   3221 HE22 GLN A 237      29.907 -38.073-189.990  1.00  0.00      A1    
ATOM   3222  C   GLN A 237      34.236 -35.541-187.734  1.00  0.00      A1    
ATOM   3223  O   GLN A 237      35.157 -36.313-187.878  1.00  0.00      A1    
ATOM   3224  N   GLU A 238      34.033 -34.967-186.573  1.00  0.00      A1    
ATOM   3225  HN  GLU A 238      33.320 -34.274-186.501  1.00  0.00      A1    
ATOM   3226  CA  GLU A 238      34.890 -35.183-185.475  1.00  0.00      A1    
ATOM   3227  HA  GLU A 238      35.789 -35.673-185.818  1.00  0.00      A1    
ATOM   3228  CB  GLU A 238      35.270 -33.833-184.803  1.00  0.00      A1    
ATOM   3229  HB1 GLU A 238      34.339 -33.353-184.432  1.00  0.00      A1    
ATOM   3230  HB2 GLU A 238      35.957 -34.037-183.954  1.00  0.00      A1    
ATOM   3231  CG  GLU A 238      35.903 -32.785-185.791  1.00  0.00      A1    
ATOM   3232  HG1 GLU A 238      35.435 -32.829-186.797  1.00  0.00      A1    
ATOM   3233  HG2 GLU A 238      35.595 -31.791-185.399  1.00  0.00      A1    
ATOM   3234  CD  GLU A 238      37.336 -32.899-185.961  1.00  0.00      A1    
ATOM   3235  OE1 GLU A 238      38.091 -31.943-185.643  1.00  0.00      A1    
ATOM   3236  OE2 GLU A 238      37.799 -33.957-186.425  1.00  0.00      A1    
ATOM   3237  C   GLU A 238      34.111 -36.101-184.521  1.00  0.00      A1    
ATOM   3238  O   GLU A 238      34.616 -36.373-183.407  1.00  0.00      A1    
ATOM   3239  N   ASN A 239      32.975 -36.657-184.982  1.00  0.00      A1    
ATOM   3240  HN  ASN A 239      32.669 -36.462-185.911  1.00  0.00      A1    
ATOM   3241  CA  ASN A 239      32.101 -37.561-184.196  1.00  0.00      A1    
ATOM   3242  HA  ASN A 239      31.580 -38.072-184.992  1.00  0.00      A1    
ATOM   3243  CB  ASN A 239      32.759 -38.744-183.370  1.00  0.00      A1    
ATOM   3244  HB1 ASN A 239      33.504 -39.282-183.994  1.00  0.00      A1    
ATOM   3245  HB2 ASN A 239      33.250 -38.331-182.463  1.00  0.00      A1    
ATOM   3246  CG  ASN A 239      31.766 -39.805-182.850  1.00  0.00      A1    
ATOM   3247  OD1 ASN A 239      30.525 -39.582-182.846  1.00  0.00      A1    
ATOM   3248  ND2 ASN A 239      32.329 -40.920-182.322  1.00  0.00      A1    
ATOM   3249 HD21 ASN A 239      31.698 -41.648-182.050  1.00  0.00      A1    
ATOM   3250 HD22 ASN A 239      33.309 -41.012-182.148  1.00  0.00      A1    
ATOM   3251  C   ASN A 239      31.042 -36.763-183.483  1.00  0.00      A1    
ATOM   3252  O   ASN A 239      31.211 -36.523-182.276  1.00  0.00      A1    
ATOM   3253  N   GLY A 240      30.027 -36.244-184.245  1.00  0.00      A1    
ATOM   3254  HN  GLY A 240      29.990 -36.434-185.223  1.00  0.00      A1    
ATOM   3255  CA  GLY A 240      28.875 -35.446-183.714  1.00  0.00      A1    
ATOM   3256  HA1 GLY A 240      28.082 -35.586-184.434  1.00  0.00      A1    
ATOM   3257  HA2 GLY A 240      28.557 -35.728-182.721  1.00  0.00      A1    
ATOM   3258  C   GLY A 240      29.168 -33.997-183.772  1.00  0.00      A1    
ATOM   3259  O   GLY A 240      28.294 -33.104-183.515  1.00  0.00      A1    
ATOM   3260  N   LYS A 241      30.359 -33.607-184.268  1.00  0.00      A1    
ATOM   3261  HN  LYS A 241      31.106 -34.225-184.500  1.00  0.00      A1    
ATOM   3262  CA  LYS A 241      30.676 -32.169-184.502  1.00  0.00      A1    
ATOM   3263  HA  LYS A 241      29.764 -31.680-184.813  1.00  0.00      A1    
ATOM   3264  CB  LYS A 241      31.397 -31.522-183.241  1.00  0.00      A1    
ATOM   3265  HB1 LYS A 241      32.468 -31.807-183.160  1.00  0.00      A1    
ATOM   3266  HB2 LYS A 241      31.430 -30.423-183.402  1.00  0.00      A1    
ATOM   3267  CG  LYS A 241      30.776 -31.840-181.929  1.00  0.00      A1    
ATOM   3268  HG1 LYS A 241      29.692 -31.664-182.101  1.00  0.00      A1    
ATOM   3269  HG2 LYS A 241      30.915 -32.920-181.711  1.00  0.00      A1    
ATOM   3270  CD  LYS A 241      31.353 -30.945-180.792  1.00  0.00      A1    
ATOM   3271  HD1 LYS A 241      32.374 -31.315-180.554  1.00  0.00      A1    
ATOM   3272  HD2 LYS A 241      31.351 -29.906-181.183  1.00  0.00      A1    
ATOM   3273  CE  LYS A 241      30.408 -30.980-179.564  1.00  0.00      A1    
ATOM   3274  HE1 LYS A 241      29.332 -30.845-179.804  1.00  0.00      A1    
ATOM   3275  HE2 LYS A 241      30.559 -31.977-179.098  1.00  0.00      A1    
ATOM   3276  NZ  LYS A 241      30.708 -29.933-178.551  1.00  0.00      A1    
ATOM   3277  HZ1 LYS A 241      31.694 -29.616-178.470  1.00  0.00      A1    
ATOM   3278  HZ2 LYS A 241      30.210 -29.070-178.850  1.00  0.00      A1    
ATOM   3279  HZ3 LYS A 241      30.262 -30.173-177.643  1.00  0.00      A1    
ATOM   3280  C   LYS A 241      31.495 -32.109-185.729  1.00  0.00      A1    
ATOM   3281  O   LYS A 241      31.989 -33.128-186.204  1.00  0.00      A1    
ATOM   3282  N   ALA A 242      31.693 -30.902-186.244  1.00  0.00      A1    
ATOM   3283  HN  ALA A 242      31.272 -30.195-185.680  1.00  0.00      A1    
ATOM   3284  CA  ALA A 242      32.625 -30.681-187.327  1.00  0.00      A1    
ATOM   3285  HA  ALA A 242      33.404 -31.407-187.145  1.00  0.00      A1    
ATOM   3286  CB  ALA A 242      32.020 -30.831-188.711  1.00  0.00      A1    
ATOM   3287  HB1 ALA A 242      32.803 -30.479-189.417  1.00  0.00      A1    
ATOM   3288  HB2 ALA A 242      31.728 -31.902-188.719  1.00  0.00      A1    
ATOM   3289  HB3 ALA A 242      31.119 -30.228-188.954  1.00  0.00      A1    
ATOM   3290  C   ALA A 242      33.372 -29.362-187.093  1.00  0.00      A1    
ATOM   3291  O   ALA A 242      32.847 -28.601-186.335  1.00  0.00      A1    
ATOM   3292  N   LYS A 243      34.511 -29.187-187.718  1.00  0.00      A1    
ATOM   3293  HN  LYS A 243      34.878 -29.795-188.420  1.00  0.00      A1    
ATOM   3294  CA  LYS A 243      35.030 -27.877-187.778  1.00  0.00      A1    
ATOM   3295  HA  LYS A 243      34.758 -27.416-186.840  1.00  0.00      A1    
ATOM   3296  CB  LYS A 243      36.574 -28.040-187.966  1.00  0.00      A1    
ATOM   3297  HB1 LYS A 243      36.751 -28.638-188.885  1.00  0.00      A1    
ATOM   3298  HB2 LYS A 243      37.094 -27.069-188.103  1.00  0.00      A1    
ATOM   3299  CG  LYS A 243      37.135 -28.838-186.736  1.00  0.00      A1    
ATOM   3300  HG1 LYS A 243      36.590 -28.508-185.826  1.00  0.00      A1    
ATOM   3301  HG2 LYS A 243      36.819 -29.895-186.861  1.00  0.00      A1    
ATOM   3302  CD  LYS A 243      38.618 -28.569-186.457  1.00  0.00      A1    
ATOM   3303  HD1 LYS A 243      38.974 -27.518-186.392  1.00  0.00      A1    
ATOM   3304  HD2 LYS A 243      38.988 -29.065-185.535  1.00  0.00      A1    
ATOM   3305  CE  LYS A 243      39.526 -29.200-187.512  1.00  0.00      A1    
ATOM   3306  HE1 LYS A 243      39.129 -28.718-188.430  1.00  0.00      A1    
ATOM   3307  HE2 LYS A 243      40.603 -28.975-187.357  1.00  0.00      A1    
ATOM   3308  NZ  LYS A 243      39.350 -30.733-187.651  1.00  0.00      A1    
ATOM   3309  HZ1 LYS A 243      38.987 -31.161-186.775  1.00  0.00      A1    
ATOM   3310  HZ2 LYS A 243      38.593 -30.953-188.328  1.00  0.00      A1    
ATOM   3311  HZ3 LYS A 243      40.202 -31.125-188.099  1.00  0.00      A1    
ATOM   3312  C   LYS A 243      34.427 -27.179-188.930  1.00  0.00      A1    
ATOM   3313  O   LYS A 243      33.925 -27.759-189.915  1.00  0.00      A1    
ATOM   3314  N   VAL A 244      34.346 -25.837-188.892  1.00  0.00      A1    
ATOM   3315  HN  VAL A 244      34.690 -25.374-188.078  1.00  0.00      A1    
ATOM   3316  CA  VAL A 244      33.842 -25.042-189.964  1.00  0.00      A1    
ATOM   3317  HA  VAL A 244      33.818 -25.613-190.880  1.00  0.00      A1    
ATOM   3318  CB  VAL A 244      32.412 -24.447-189.613  1.00  0.00      A1    
ATOM   3319  HB  VAL A 244      32.073 -23.489-190.062  1.00  0.00      A1    
ATOM   3320  CG1 VAL A 244      31.447 -25.550-189.944  1.00  0.00      A1    
ATOM   3321 HG11 VAL A 244      31.601 -26.509-189.404  1.00  0.00      A1    
ATOM   3322 HG12 VAL A 244      30.472 -25.193-189.547  1.00  0.00      A1    
ATOM   3323 HG13 VAL A 244      31.421 -25.819-191.021  1.00  0.00      A1    
ATOM   3324  CG2 VAL A 244      32.362 -24.145-188.105  1.00  0.00      A1    
ATOM   3325 HG21 VAL A 244      33.194 -23.471-187.810  1.00  0.00      A1    
ATOM   3326 HG22 VAL A 244      31.430 -23.592-187.857  1.00  0.00      A1    
ATOM   3327 HG23 VAL A 244      32.383 -25.008-187.407  1.00  0.00      A1    
ATOM   3328  C   VAL A 244      34.749 -23.884-190.275  1.00  0.00      A1    
ATOM   3329  O   VAL A 244      35.139 -23.095-189.435  1.00  0.00      A1    
ATOM   3330  N   SER A 245      35.169 -23.723-191.518  1.00  0.00      A1    
ATOM   3331  HN  SER A 245      35.100 -24.481-192.162  1.00  0.00      A1    
ATOM   3332  CA  SER A 245      35.925 -22.519-191.953  1.00  0.00      A1    
ATOM   3333  HA  SER A 245      36.706 -22.388-191.218  1.00  0.00      A1    
ATOM   3334  CB  SER A 245      36.471 -22.592-193.390  1.00  0.00      A1    
ATOM   3335  HB1 SER A 245      36.981 -23.536-193.678  1.00  0.00      A1    
ATOM   3336  HB2 SER A 245      35.718 -22.391-194.182  1.00  0.00      A1    
ATOM   3337  OG  SER A 245      37.631 -21.738-193.592  1.00  0.00      A1    
ATOM   3338  HG1 SER A 245      38.338 -22.106-193.057  1.00  0.00      A1    
ATOM   3339  C   SER A 245      34.952 -21.340-191.825  1.00  0.00      A1    
ATOM   3340  O   SER A 245      33.735 -21.493-192.167  1.00  0.00      A1    
ATOM   3341  N   LEU A 246      35.417 -20.147-191.386  1.00  0.00      A1    
ATOM   3342  HN  LEU A 246      36.398 -19.975-191.332  1.00  0.00      A1    
ATOM   3343  CA  LEU A 246      34.469 -19.073-191.232  1.00  0.00      A1    
ATOM   3344  HA  LEU A 246      33.497 -19.439-191.533  1.00  0.00      A1    
ATOM   3345  CB  LEU A 246      34.197 -18.724-189.765  1.00  0.00      A1    
ATOM   3346  HB1 LEU A 246      35.114 -18.258-189.345  1.00  0.00      A1    
ATOM   3347  HB2 LEU A 246      33.376 -17.999-189.586  1.00  0.00      A1    
ATOM   3348  CG  LEU A 246      33.730 -19.867-188.859  1.00  0.00      A1    
ATOM   3349  HG  LEU A 246      34.468 -20.694-188.941  1.00  0.00      A1    
ATOM   3350  CD1 LEU A 246      33.739 -19.551-187.402  1.00  0.00      A1    
ATOM   3351 HD11 LEU A 246      33.316 -20.379-186.794  1.00  0.00      A1    
ATOM   3352 HD12 LEU A 246      34.822 -19.475-187.166  1.00  0.00      A1    
ATOM   3353 HD13 LEU A 246      33.196 -18.598-187.233  1.00  0.00      A1    
ATOM   3354  CD2 LEU A 246      32.328 -20.375-189.177  1.00  0.00      A1    
ATOM   3355 HD21 LEU A 246      31.578 -19.623-188.851  1.00  0.00      A1    
ATOM   3356 HD22 LEU A 246      32.156 -20.617-190.247  1.00  0.00      A1    
ATOM   3357 HD23 LEU A 246      32.032 -21.243-188.551  1.00  0.00      A1    
ATOM   3358  C   LEU A 246      34.766 -17.941-192.130  1.00  0.00      A1    
ATOM   3359  O   LEU A 246      35.796 -17.292-192.028  1.00  0.00      A1    
ATOM   3360  N   ILE A 247      33.910 -17.627-193.101  1.00  0.00      A1    
ATOM   3361  HN  ILE A 247      32.979 -17.980-193.140  1.00  0.00      A1    
ATOM   3362  CA  ILE A 247      34.041 -16.604-194.120  1.00  0.00      A1    
ATOM   3363  HA  ILE A 247      35.053 -16.234-194.191  1.00  0.00      A1    
ATOM   3364  CB  ILE A 247      33.707 -17.145-195.513  1.00  0.00      A1    
ATOM   3365  HB  ILE A 247      32.692 -17.598-195.525  1.00  0.00      A1    
ATOM   3366  CG2 ILE A 247      33.749 -15.984-196.534  1.00  0.00      A1    
ATOM   3367 HG21 ILE A 247      34.751 -15.510-196.598  1.00  0.00      A1    
ATOM   3368 HG22 ILE A 247      33.627 -16.370-197.569  1.00  0.00      A1    
ATOM   3369 HG23 ILE A 247      32.961 -15.216-196.382  1.00  0.00      A1    
ATOM   3370  CG1 ILE A 247      34.761 -18.247-195.895  1.00  0.00      A1    
ATOM   3371 HG11 ILE A 247      35.711 -17.683-195.769  1.00  0.00      A1    
ATOM   3372 HG12 ILE A 247      34.709 -19.152-195.253  1.00  0.00      A1    
ATOM   3373  CD  ILE A 247      34.701 -18.758-197.344  1.00  0.00      A1    
ATOM   3374  HD1 ILE A 247      35.222 -18.030-198.002  1.00  0.00      A1    
ATOM   3375  HD2 ILE A 247      35.123 -19.745-197.637  1.00  0.00      A1    
ATOM   3376  HD3 ILE A 247      33.669 -18.749-197.751  1.00  0.00      A1    
ATOM   3377  C   ILE A 247      33.149 -15.444-193.772  1.00  0.00      A1    
ATOM   3378  O   ILE A 247      31.929 -15.687-193.590  1.00  0.00      A1    
ATOM   3379  N   THR A 248      33.739 -14.248-193.594  1.00  0.00      A1    
ATOM   3380  HN  THR A 248      34.722 -14.122-193.700  1.00  0.00      A1    
ATOM   3381  CA  THR A 248      32.936 -13.053-193.336  1.00  0.00      A1    
ATOM   3382  HA  THR A 248      32.175 -13.426-192.666  1.00  0.00      A1    
ATOM   3383  CB  THR A 248      33.630 -11.844-192.673  1.00  0.00      A1    
ATOM   3384  HB  THR A 248      32.824 -11.140-192.372  1.00  0.00      A1    
ATOM   3385  OG1 THR A 248      34.576 -11.232-193.548  1.00  0.00      A1    
ATOM   3386  HG1 THR A 248      35.212 -11.915-193.771  1.00  0.00      A1    
ATOM   3387  CG2 THR A 248      34.338 -12.297-191.393  1.00  0.00      A1    
ATOM   3388 HG21 THR A 248      35.005 -11.577-190.871  1.00  0.00      A1    
ATOM   3389 HG22 THR A 248      33.556 -12.697-190.713  1.00  0.00      A1    
ATOM   3390 HG23 THR A 248      35.013 -13.107-191.745  1.00  0.00      A1    
ATOM   3391  C   THR A 248      32.250 -12.582-194.650  1.00  0.00      A1    
ATOM   3392  O   THR A 248      32.730 -12.710-195.783  1.00  0.00      A1    
ATOM   3393  N   SER A 249      31.097 -11.905-194.539  1.00  0.00      A1    
ATOM   3394  HN  SER A 249      30.526 -11.968-193.724  1.00  0.00      A1    
ATOM   3395  CA  SER A 249      30.502 -11.139-195.656  1.00  0.00      A1    
ATOM   3396  HA  SER A 249      30.449 -11.855-196.463  1.00  0.00      A1    
ATOM   3397  CB  SER A 249      29.115 -10.584-195.283  1.00  0.00      A1    
ATOM   3398  HB1 SER A 249      28.660  -9.893-196.026  1.00  0.00      A1    
ATOM   3399  HB2 SER A 249      28.388 -11.424-195.324  1.00  0.00      A1    
ATOM   3400  OG  SER A 249      28.991  -9.995-194.002  1.00  0.00      A1    
ATOM   3401  HG1 SER A 249      29.130  -9.049-194.098  1.00  0.00      A1    
ATOM   3402  C   SER A 249      31.317  -9.945-196.275  1.00  0.00      A1    
ATOM   3403  O   SER A 249      31.519  -9.856-197.467  1.00  0.00      A1    
ATOM   3404  N   ASP A 250      31.960  -9.198-195.368  1.00  0.00      A1    
ATOM   3405  HN  ASP A 250      31.679  -9.416-194.437  1.00  0.00      A1    
ATOM   3406  CA  ASP A 250      32.824  -8.093-195.592  1.00  0.00      A1    
ATOM   3407  HA  ASP A 250      32.307  -7.300-196.113  1.00  0.00      A1    
ATOM   3408  CB  ASP A 250      33.213  -7.411-194.292  1.00  0.00      A1    
ATOM   3409  HB1 ASP A 250      33.664  -8.244-193.713  1.00  0.00      A1    
ATOM   3410  HB2 ASP A 250      33.961  -6.622-194.524  1.00  0.00      A1    
ATOM   3411  CG  ASP A 250      32.004  -6.758-193.587  1.00  0.00      A1    
ATOM   3412  OD1 ASP A 250      31.949  -6.417-192.400  1.00  0.00      A1    
ATOM   3413  OD2 ASP A 250      31.104  -6.284-194.315  1.00  0.00      A1    
ATOM   3414  C   ASP A 250      34.085  -8.562-196.325  1.00  0.00      A1    
ATOM   3415  O   ASP A 250      34.605  -7.912-197.254  1.00  0.00      A1    
ATOM   3416  N   GLY A 251      34.622  -9.736-195.984  1.00  0.00      A1    
ATOM   3417  HN  GLY A 251      34.203 -10.276-195.259  1.00  0.00      A1    
ATOM   3418  CA  GLY A 251      35.522 -10.417-196.949  1.00  0.00      A1    
ATOM   3419  HA1 GLY A 251      35.062 -11.391-197.009  1.00  0.00      A1    
ATOM   3420  HA2 GLY A 251      35.773  -9.862-197.842  1.00  0.00      A1    
ATOM   3421  C   GLY A 251      36.817 -10.783-196.415  1.00  0.00      A1    
ATOM   3422  O   GLY A 251      37.645 -11.221-197.195  1.00  0.00      A1    
ATOM   3423  N   ILE A 252      37.054 -10.634-195.192  1.00  0.00      A1    
ATOM   3424  HN  ILE A 252      36.407 -10.031-194.731  1.00  0.00      A1    
ATOM   3425  CA  ILE A 252      38.067 -11.439-194.456  1.00  0.00      A1    
ATOM   3426  HA  ILE A 252      38.897 -11.439-195.148  1.00  0.00      A1    
ATOM   3427  CB  ILE A 252      38.597 -10.826-193.127  1.00  0.00      A1    
ATOM   3428  HB  ILE A 252      38.762  -9.792-193.498  1.00  0.00      A1    
ATOM   3429  CG2 ILE A 252      37.497 -10.894-192.122  1.00  0.00      A1    
ATOM   3430 HG21 ILE A 252      37.863 -10.499-191.150  1.00  0.00      A1    
ATOM   3431 HG22 ILE A 252      36.569 -10.473-192.566  1.00  0.00      A1    
ATOM   3432 HG23 ILE A 252      37.188 -11.927-191.857  1.00  0.00      A1    
ATOM   3433  CG1 ILE A 252      39.931 -11.463-192.558  1.00  0.00      A1    
ATOM   3434 HG11 ILE A 252      39.747 -12.397-191.986  1.00  0.00      A1    
ATOM   3435 HG12 ILE A 252      40.586 -11.725-193.417  1.00  0.00      A1    
ATOM   3436  CD  ILE A 252      40.775 -10.587-191.647  1.00  0.00      A1    
ATOM   3437  HD1 ILE A 252      40.235 -10.157-190.776  1.00  0.00      A1    
ATOM   3438  HD2 ILE A 252      41.520 -11.228-191.130  1.00  0.00      A1    
ATOM   3439  HD3 ILE A 252      41.311  -9.747-192.137  1.00  0.00      A1    
ATOM   3440  C   ILE A 252      37.645 -12.887-194.350  1.00  0.00      A1    
ATOM   3441  O   ILE A 252      36.456 -13.162-194.129  1.00  0.00      A1    
ATOM   3442  N   LYS A 253      38.518 -13.887-194.384  1.00  0.00      A1    
ATOM   3443  HN  LYS A 253      39.476 -13.643-194.514  1.00  0.00      A1    
ATOM   3444  CA  LYS A 253      38.347 -15.284-194.054  1.00  0.00      A1    
ATOM   3445  HA  LYS A 253      37.301 -15.358-193.794  1.00  0.00      A1    
ATOM   3446  CB  LYS A 253      38.691 -16.172-195.252  1.00  0.00      A1    
ATOM   3447  HB1 LYS A 253      38.528 -17.258-195.079  1.00  0.00      A1    
ATOM   3448  HB2 LYS A 253      37.914 -16.103-196.041  1.00  0.00      A1    
ATOM   3449  CG  LYS A 253      40.053 -15.925-195.879  1.00  0.00      A1    
ATOM   3450  HG1 LYS A 253      40.399 -14.869-195.912  1.00  0.00      A1    
ATOM   3451  HG2 LYS A 253      40.859 -16.386-195.270  1.00  0.00      A1    
ATOM   3452  CD  LYS A 253      40.225 -16.529-197.234  1.00  0.00      A1    
ATOM   3453  HD1 LYS A 253      39.872 -17.581-197.182  1.00  0.00      A1    
ATOM   3454  HD2 LYS A 253      39.565 -16.047-197.987  1.00  0.00      A1    
ATOM   3455  CE  LYS A 253      41.691 -16.622-197.678  1.00  0.00      A1    
ATOM   3456  HE1 LYS A 253      42.091 -15.587-197.680  1.00  0.00      A1    
ATOM   3457  HE2 LYS A 253      42.301 -17.122-196.896  1.00  0.00      A1    
ATOM   3458  NZ  LYS A 253      42.016 -17.335-198.910  1.00  0.00      A1    
ATOM   3459  HZ1 LYS A 253      41.378 -17.046-199.679  1.00  0.00      A1    
ATOM   3460  HZ2 LYS A 253      42.996 -17.120-199.185  1.00  0.00      A1    
ATOM   3461  HZ3 LYS A 253      41.970 -18.357-198.732  1.00  0.00      A1    
ATOM   3462  C   LYS A 253      39.133 -15.675-192.866  1.00  0.00      A1    
ATOM   3463  O   LYS A 253      40.252 -15.180-192.702  1.00  0.00      A1    
ATOM   3464  N   PHE A 254      38.614 -16.622-192.059  1.00  0.00      A1    
ATOM   3465  HN  PHE A 254      37.679 -16.957-192.138  1.00  0.00      A1    
ATOM   3466  CA  PHE A 254      39.430 -17.129-190.966  1.00  0.00      A1    
ATOM   3467  HA  PHE A 254      40.364 -16.601-190.839  1.00  0.00      A1    
ATOM   3468  CB  PHE A 254      38.714 -17.078-189.645  1.00  0.00      A1    
ATOM   3469  HB1 PHE A 254      37.854 -17.771-189.517  1.00  0.00      A1    
ATOM   3470  HB2 PHE A 254      39.497 -17.375-188.916  1.00  0.00      A1    
ATOM   3471  CG  PHE A 254      38.274 -15.611-189.307  1.00  0.00      A1    
ATOM   3472  CD1 PHE A 254      36.988 -15.341-189.551  1.00  0.00      A1    
ATOM   3473  HD1 PHE A 254      36.287 -16.125-189.795  1.00  0.00      A1    
ATOM   3474  CE1 PHE A 254      36.553 -14.000-189.374  1.00  0.00      A1    
ATOM   3475  HE1 PHE A 254      35.497 -13.779-189.426  1.00  0.00      A1    
ATOM   3476  CZ  PHE A 254      37.432 -12.971-189.090  1.00  0.00      A1    
ATOM   3477  HZ  PHE A 254      37.153 -11.928-189.123  1.00  0.00      A1    
ATOM   3478  CD2 PHE A 254      39.204 -14.628-188.895  1.00  0.00      A1    
ATOM   3479  HD2 PHE A 254      40.266 -14.813-188.835  1.00  0.00      A1    
ATOM   3480  CE2 PHE A 254      38.798 -13.309-188.800  1.00  0.00      A1    
ATOM   3481  HE2 PHE A 254      39.372 -12.511-188.354  1.00  0.00      A1    
ATOM   3482  C   PHE A 254      39.874 -18.489-191.457  1.00  0.00      A1    
ATOM   3483  O   PHE A 254      38.977 -19.270-191.730  1.00  0.00      A1    
ATOM   3484  N   PRO A 255      41.174 -18.829-191.597  1.00  0.00      A1    
ATOM   3485  CD  PRO A 255      42.311 -17.976-191.838  1.00  0.00      A1    
ATOM   3486  HD1 PRO A 255      42.351 -16.986-191.336  1.00  0.00      A1    
ATOM   3487  HD2 PRO A 255      42.223 -17.596-192.878  1.00  0.00      A1    
ATOM   3488  CA  PRO A 255      41.514 -20.217-191.627  1.00  0.00      A1    
ATOM   3489  HA  PRO A 255      40.843 -20.721-192.308  1.00  0.00      A1    
ATOM   3490  CB  PRO A 255      42.999 -20.239-191.985  1.00  0.00      A1    
ATOM   3491  HB1 PRO A 255      43.506 -21.127-191.552  1.00  0.00      A1    
ATOM   3492  HB2 PRO A 255      43.028 -20.405-193.083  1.00  0.00      A1    
ATOM   3493  CG  PRO A 255      43.483 -18.884-191.566  1.00  0.00      A1    
ATOM   3494  HG1 PRO A 255      43.697 -19.066-190.490  1.00  0.00      A1    
ATOM   3495  HG2 PRO A 255      44.409 -18.548-192.081  1.00  0.00      A1    
ATOM   3496  C   PRO A 255      41.325 -20.863-190.323  1.00  0.00      A1    
ATOM   3497  O   PRO A 255      41.071 -22.032-190.314  1.00  0.00      A1    
ATOM   3498  N   GLN A 256      41.499 -20.113-189.223  1.00  0.00      A1    
ATOM   3499  HN  GLN A 256      41.778 -19.160-189.311  1.00  0.00      A1    
ATOM   3500  CA  GLN A 256      41.180 -20.602-187.902  1.00  0.00      A1    
ATOM   3501  HA  GLN A 256      41.628 -21.530-187.578  1.00  0.00      A1    
ATOM   3502  CB  GLN A 256      41.450 -19.485-186.810  1.00  0.00      A1    
ATOM   3503  HB1 GLN A 256      40.904 -18.535-186.991  1.00  0.00      A1    
ATOM   3504  HB2 GLN A 256      41.140 -19.887-185.822  1.00  0.00      A1    
ATOM   3505  CG  GLN A 256      43.011 -19.238-186.689  1.00  0.00      A1    
ATOM   3506  HG1 GLN A 256      43.467 -18.703-187.549  1.00  0.00      A1    
ATOM   3507  HG2 GLN A 256      43.184 -18.644-185.765  1.00  0.00      A1    
ATOM   3508  CD  GLN A 256      43.824 -20.536-186.662  1.00  0.00      A1    
ATOM   3509  OE1 GLN A 256      44.136 -21.054-187.785  1.00  0.00      A1    
ATOM   3510  NE2 GLN A 256      44.202 -21.035-185.428  1.00  0.00      A1    
ATOM   3511 HE21 GLN A 256      44.950 -21.698-185.365  1.00  0.00      A1    
ATOM   3512 HE22 GLN A 256      43.725 -20.697-184.618  1.00  0.00      A1    
ATOM   3513  C   GLN A 256      39.685 -20.930-187.743  1.00  0.00      A1    
ATOM   3514  O   GLN A 256      38.826 -20.008-187.671  1.00  0.00      A1    
ATOM   3515  N   ASP A 257      39.392 -22.251-187.774  1.00  0.00      A1    
ATOM   3516  HN  ASP A 257      40.195 -22.841-187.802  1.00  0.00      A1    
ATOM   3517  CA  ASP A 257      38.097 -22.824-187.931  1.00  0.00      A1    
ATOM   3518  HA  ASP A 257      37.514 -22.258-188.642  1.00  0.00      A1    
ATOM   3519  CB  ASP A 257      38.216 -24.294-188.450  1.00  0.00      A1    
ATOM   3520  HB1 ASP A 257      37.223 -24.789-188.512  1.00  0.00      A1    
ATOM   3521  HB2 ASP A 257      38.435 -24.225-189.537  1.00  0.00      A1    
ATOM   3522  CG  ASP A 257      39.277 -25.183-187.927  1.00  0.00      A1    
ATOM   3523  OD1 ASP A 257      39.758 -26.053-188.777  1.00  0.00      A1    
ATOM   3524  OD2 ASP A 257      39.690 -25.127-186.778  1.00  0.00      A1    
ATOM   3525  C   ASP A 257      37.316 -22.733-186.615  1.00  0.00      A1    
ATOM   3526  O   ASP A 257      37.908 -22.818-185.555  1.00  0.00      A1    
ATOM   3527  N   GLY A 258      35.987 -22.564-186.645  1.00  0.00      A1    
ATOM   3528  HN  GLY A 258      35.466 -22.542-187.494  1.00  0.00      A1    
ATOM   3529  CA  GLY A 258      35.145 -22.595-185.423  1.00  0.00      A1    
ATOM   3530  HA1 GLY A 258      35.629 -22.280-184.510  1.00  0.00      A1    
ATOM   3531  HA2 GLY A 258      34.297 -21.942-185.577  1.00  0.00      A1    
ATOM   3532  C   GLY A 258      34.658 -24.018-185.174  1.00  0.00      A1    
ATOM   3533  O   GLY A 258      34.944 -24.894-185.953  1.00  0.00      A1    
ATOM   3534  N   THR A 259      33.878 -24.305-184.049  1.00  0.00      A1    
ATOM   3535  HN  THR A 259      33.772 -23.656-183.300  1.00  0.00      A1    
ATOM   3536  CA  THR A 259      33.391 -25.660-183.796  1.00  0.00      A1    
ATOM   3537  HA  THR A 259      33.872 -26.402-184.415  1.00  0.00      A1    
ATOM   3538  CB  THR A 259      33.568 -26.324-182.435  1.00  0.00      A1    
ATOM   3539  HB  THR A 259      32.884 -25.923-181.656  1.00  0.00      A1    
ATOM   3540  OG1 THR A 259      34.962 -26.171-181.989  1.00  0.00      A1    
ATOM   3541  HG1 THR A 259      35.148 -25.242-181.830  1.00  0.00      A1    
ATOM   3542  CG2 THR A 259      33.281 -27.822-182.355  1.00  0.00      A1    
ATOM   3543 HG21 THR A 259      33.906 -28.328-183.121  1.00  0.00      A1    
ATOM   3544 HG22 THR A 259      33.592 -28.313-181.408  1.00  0.00      A1    
ATOM   3545 HG23 THR A 259      32.248 -28.037-182.703  1.00  0.00      A1    
ATOM   3546  C   THR A 259      31.939 -25.682-184.056  1.00  0.00      A1    
ATOM   3547  O   THR A 259      31.177 -24.983-183.381  1.00  0.00      A1    
ATOM   3548  N   LEU A 260      31.503 -26.381-185.091  1.00  0.00      A1    
ATOM   3549  HN  LEU A 260      32.058 -27.013-185.626  1.00  0.00      A1    
ATOM   3550  CA  LEU A 260      30.076 -26.567-185.402  1.00  0.00      A1    
ATOM   3551  HA  LEU A 260      29.566 -25.652-185.141  1.00  0.00      A1    
ATOM   3552  CB  LEU A 260      29.793 -26.714-186.963  1.00  0.00      A1    
ATOM   3553  HB1 LEU A 260      29.989 -25.743-187.467  1.00  0.00      A1    
ATOM   3554  HB2 LEU A 260      30.456 -27.499-187.388  1.00  0.00      A1    
ATOM   3555  CG  LEU A 260      28.297 -26.907-187.342  1.00  0.00      A1    
ATOM   3556  HG  LEU A 260      27.881 -27.812-186.849  1.00  0.00      A1    
ATOM   3557  CD1 LEU A 260      27.379 -25.753-186.849  1.00  0.00      A1    
ATOM   3558 HD11 LEU A 260      27.153 -25.795-185.762  1.00  0.00      A1    
ATOM   3559 HD12 LEU A 260      27.787 -24.792-187.227  1.00  0.00      A1    
ATOM   3560 HD13 LEU A 260      26.416 -25.882-187.390  1.00  0.00      A1    
ATOM   3561  CD2 LEU A 260      28.292 -26.876-188.897  1.00  0.00      A1    
ATOM   3562 HD21 LEU A 260      28.691 -25.960-189.382  1.00  0.00      A1    
ATOM   3563 HD22 LEU A 260      28.876 -27.695-189.369  1.00  0.00      A1    
ATOM   3564 HD23 LEU A 260      27.298 -27.097-189.342  1.00  0.00      A1    
ATOM   3565  C   LEU A 260      29.607 -27.698-184.540  1.00  0.00      A1    
ATOM   3566  O   LEU A 260      30.134 -28.796-184.560  1.00  0.00      A1    
ATOM   3567  N   GLU A 261      28.456 -27.438-183.869  1.00  0.00      A1    
ATOM   3568  HN  GLU A 261      27.985 -26.559-183.861  1.00  0.00      A1    
ATOM   3569  CA  GLU A 261      27.839 -28.520-183.058  1.00  0.00      A1    
ATOM   3570  HA  GLU A 261      28.527 -29.351-183.010  1.00  0.00      A1    
ATOM   3571  CB  GLU A 261      27.539 -27.985-181.702  1.00  0.00      A1    
ATOM   3572  HB1 GLU A 261      26.847 -27.128-181.846  1.00  0.00      A1    
ATOM   3573  HB2 GLU A 261      26.999 -28.691-181.035  1.00  0.00      A1    
ATOM   3574  CG  GLU A 261      28.816 -27.421-180.961  1.00  0.00      A1    
ATOM   3575  HG1 GLU A 261      29.670 -28.109-181.137  1.00  0.00      A1    
ATOM   3576  HG2 GLU A 261      29.190 -26.488-181.435  1.00  0.00      A1    
ATOM   3577  CD  GLU A 261      28.621 -27.109-179.551  1.00  0.00      A1    
ATOM   3578  OE1 GLU A 261      29.205 -27.802-178.692  1.00  0.00      A1    
ATOM   3579  OE2 GLU A 261      27.845 -26.224-179.184  1.00  0.00      A1    
ATOM   3580  C   GLU A 261      26.533 -29.136-183.625  1.00  0.00      A1    
ATOM   3581  O   GLU A 261      25.623 -28.438-183.995  1.00  0.00      A1    
ATOM   3582  N   PHE A 262      26.397 -30.524-183.663  1.00  0.00      A1    
ATOM   3583  HN  PHE A 262      27.108 -31.218-183.579  1.00  0.00      A1    
ATOM   3584  CA  PHE A 262      25.142 -31.124-184.105  1.00  0.00      A1    
ATOM   3585  HA  PHE A 262      24.503 -30.356-184.516  1.00  0.00      A1    
ATOM   3586  CB  PHE A 262      25.454 -32.262-185.104  1.00  0.00      A1    
ATOM   3587  HB1 PHE A 262      26.205 -33.029-184.815  1.00  0.00      A1    
ATOM   3588  HB2 PHE A 262      24.645 -32.924-185.482  1.00  0.00      A1    
ATOM   3589  CG  PHE A 262      25.987 -31.741-186.411  1.00  0.00      A1    
ATOM   3590  CD1 PHE A 262      27.366 -31.477-186.724  1.00  0.00      A1    
ATOM   3591  HD1 PHE A 262      28.136 -31.866-186.074  1.00  0.00      A1    
ATOM   3592  CE1 PHE A 262      27.746 -30.753-187.828  1.00  0.00      A1    
ATOM   3593  HE1 PHE A 262      28.814 -30.662-187.962  1.00  0.00      A1    
ATOM   3594  CZ  PHE A 262      26.761 -30.331-188.740  1.00  0.00      A1    
ATOM   3595  HZ  PHE A 262      27.022 -29.742-189.606  1.00  0.00      A1    
ATOM   3596  CD2 PHE A 262      25.019 -31.289-187.370  1.00  0.00      A1    
ATOM   3597  HD2 PHE A 262      23.971 -31.458-187.174  1.00  0.00      A1    
ATOM   3598  CE2 PHE A 262      25.423 -30.683-188.563  1.00  0.00      A1    
ATOM   3599  HE2 PHE A 262      24.731 -30.328-189.312  1.00  0.00      A1    
ATOM   3600  C   PHE A 262      24.387 -31.676-182.968  1.00  0.00      A1    
ATOM   3601  O   PHE A 262      24.861 -32.610-182.263  1.00  0.00      A1    
ATOM   3602  N   SER A 263      23.157 -31.092-182.728  1.00  0.00      A1    
ATOM   3603  HN  SER A 263      22.774 -30.418-183.355  1.00  0.00      A1    
ATOM   3604  CA  SER A 263      22.207 -31.582-181.691  1.00  0.00      A1    
ATOM   3605  HA  SER A 263      22.156 -32.656-181.793  1.00  0.00      A1    
ATOM   3606  CB  SER A 263      22.581 -31.245-180.219  1.00  0.00      A1    
ATOM   3607  HB1 SER A 263      21.891 -31.631-179.439  1.00  0.00      A1    
ATOM   3608  HB2 SER A 263      23.543 -31.725-179.936  1.00  0.00      A1    
ATOM   3609  OG  SER A 263      22.571 -29.854-180.054  1.00  0.00      A1    
ATOM   3610  HG1 SER A 263      23.228 -29.557-180.688  1.00  0.00      A1    
ATOM   3611  C   SER A 263      20.785 -31.040-181.951  1.00  0.00      A1    
ATOM   3612  O   SER A 263      19.896 -31.342-181.171  1.00  0.00      A1    
ATOM   3613  N   ASP A 264      20.538 -30.274-182.991  1.00  0.00      A1    
ATOM   3614  HN  ASP A 264      21.235 -30.000-183.648  1.00  0.00      A1    
ATOM   3615  CA  ASP A 264      19.264 -29.514-183.138  1.00  0.00      A1    
ATOM   3616  HA  ASP A 264      19.216 -29.142-184.151  1.00  0.00      A1    
ATOM   3617  CB  ASP A 264      17.990 -30.413-183.059  1.00  0.00      A1    
ATOM   3618  HB1 ASP A 264      17.806 -30.927-182.091  1.00  0.00      A1    
ATOM   3619  HB2 ASP A 264      17.031 -29.898-183.280  1.00  0.00      A1    
ATOM   3620  CG  ASP A 264      17.981 -31.605-184.084  1.00  0.00      A1    
ATOM   3621  OD1 ASP A 264      18.727 -31.558-185.085  1.00  0.00      A1    
ATOM   3622  OD2 ASP A 264      17.315 -32.625-183.853  1.00  0.00      A1    
ATOM   3623  C   ASP A 264      19.028 -28.388-182.172  1.00  0.00      A1    
ATOM   3624  O   ASP A 264      18.257 -28.429-181.228  1.00  0.00      A1    
ATOM   3625  N   VAL A 265      19.773 -27.316-182.322  1.00  0.00      A1    
ATOM   3626  HN  VAL A 265      20.392 -27.258-183.101  1.00  0.00      A1    
ATOM   3627  CA  VAL A 265      19.682 -26.168-181.312  1.00  0.00      A1    
ATOM   3628  HA  VAL A 265      19.801 -26.458-180.278  1.00  0.00      A1    
ATOM   3629  CB  VAL A 265      20.635 -25.064-181.681  1.00  0.00      A1    
ATOM   3630  HB  VAL A 265      20.443 -24.657-182.697  1.00  0.00      A1    
ATOM   3631  CG1 VAL A 265      20.527 -23.883-180.702  1.00  0.00      A1    
ATOM   3632 HG11 VAL A 265      21.272 -23.096-180.949  1.00  0.00      A1    
ATOM   3633 HG12 VAL A 265      19.482 -23.539-180.855  1.00  0.00      A1    
ATOM   3634 HG13 VAL A 265      20.777 -24.199-179.666  1.00  0.00      A1    
ATOM   3635  CG2 VAL A 265      22.077 -25.628-181.717  1.00  0.00      A1    
ATOM   3636 HG21 VAL A 265      22.163 -26.385-182.525  1.00  0.00      A1    
ATOM   3637 HG22 VAL A 265      22.816 -24.821-181.913  1.00  0.00      A1    
ATOM   3638 HG23 VAL A 265      22.281 -26.170-180.770  1.00  0.00      A1    
ATOM   3639  C   VAL A 265      18.258 -25.607-181.252  1.00  0.00      A1    
ATOM   3640  O   VAL A 265      17.671 -25.431-180.198  1.00  0.00      A1    
ATOM   3641  N   THR A 266      17.598 -25.336-182.407  1.00  0.00      A1    
ATOM   3642  HN  THR A 266      18.156 -25.497-183.218  1.00  0.00      A1    
ATOM   3643  CA  THR A 266      16.227 -25.033-182.630  1.00  0.00      A1    
ATOM   3644  HA  THR A 266      15.596 -25.452-181.862  1.00  0.00      A1    
ATOM   3645  CB  THR A 266      15.880 -23.592-182.776  1.00  0.00      A1    
ATOM   3646  HB  THR A 266      16.372 -23.096-183.640  1.00  0.00      A1    
ATOM   3647  OG1 THR A 266      16.192 -22.826-181.614  1.00  0.00      A1    
ATOM   3648  HG1 THR A 266      16.998 -22.321-181.738  1.00  0.00      A1    
ATOM   3649  CG2 THR A 266      14.392 -23.347-182.940  1.00  0.00      A1    
ATOM   3650 HG21 THR A 266      14.018 -23.735-183.911  1.00  0.00      A1    
ATOM   3651 HG22 THR A 266      13.726 -23.758-182.151  1.00  0.00      A1    
ATOM   3652 HG23 THR A 266      14.226 -22.262-182.768  1.00  0.00      A1    
ATOM   3653  C   THR A 266      15.891 -25.653-183.935  1.00  0.00      A1    
ATOM   3654  O   THR A 266      16.679 -25.515-184.834  1.00  0.00      A1    
ATOM   3655  N   VAL A 267      14.740 -26.318-184.122  1.00  0.00      A1    
ATOM   3656  HN  VAL A 267      14.147 -26.388-183.323  1.00  0.00      A1    
ATOM   3657  CA  VAL A 267      14.058 -26.778-185.306  1.00  0.00      A1    
ATOM   3658  HA  VAL A 267      14.570 -26.373-186.166  1.00  0.00      A1    
ATOM   3659  CB  VAL A 267      14.123 -28.332-185.400  1.00  0.00      A1    
ATOM   3660  HB  VAL A 267      13.759 -28.930-184.538  1.00  0.00      A1    
ATOM   3661  CG1 VAL A 267      13.201 -28.969-186.478  1.00  0.00      A1    
ATOM   3662 HG11 VAL A 267      13.423 -30.055-186.400  1.00  0.00      A1    
ATOM   3663 HG12 VAL A 267      12.106 -28.828-186.351  1.00  0.00      A1    
ATOM   3664 HG13 VAL A 267      13.426 -28.472-187.446  1.00  0.00      A1    
ATOM   3665  CG2 VAL A 267      15.619 -28.647-185.666  1.00  0.00      A1    
ATOM   3666 HG21 VAL A 267      16.083 -27.959-186.406  1.00  0.00      A1    
ATOM   3667 HG22 VAL A 267      16.166 -28.647-184.699  1.00  0.00      A1    
ATOM   3668 HG23 VAL A 267      15.662 -29.703-186.008  1.00  0.00      A1    
ATOM   3669  C   VAL A 267      12.706 -26.174-185.456  1.00  0.00      A1    
ATOM   3670  O   VAL A 267      11.891 -26.364-184.582  1.00  0.00      A1    
ATOM   3671  N   ASP A 268      12.428 -25.394-186.551  1.00  0.00      A1    
ATOM   3672  HN  ASP A 268      13.142 -25.377-187.246  1.00  0.00      A1    
ATOM   3673  CA  ASP A 268      11.119 -24.721-186.892  1.00  0.00      A1    
ATOM   3674  HA  ASP A 268      10.567 -24.393-186.023  1.00  0.00      A1    
ATOM   3675  CB  ASP A 268      11.414 -23.505-187.850  1.00  0.00      A1    
ATOM   3676  HB1 ASP A 268      11.549 -22.549-187.301  1.00  0.00      A1    
ATOM   3677  HB2 ASP A 268      12.345 -23.674-188.431  1.00  0.00      A1    
ATOM   3678  CG  ASP A 268      10.248 -23.126-188.783  1.00  0.00      A1    
ATOM   3679  OD1 ASP A 268       9.125 -22.869-188.331  1.00  0.00      A1    
ATOM   3680  OD2 ASP A 268      10.487 -23.022-189.997  1.00  0.00      A1    
ATOM   3681  C   ASP A 268      10.230 -25.829-187.610  1.00  0.00      A1    
ATOM   3682  O   ASP A 268      10.693 -26.683-188.311  1.00  0.00      A1    
ATOM   3683  N   GLN A 269       8.936 -25.753-187.475  1.00  0.00      A1    
ATOM   3684  HN  GLN A 269       8.535 -25.055-186.886  1.00  0.00      A1    
ATOM   3685  CA  GLN A 269       8.027 -26.644-188.128  1.00  0.00      A1    
ATOM   3686  HA  GLN A 269       8.563 -27.485-188.541  1.00  0.00      A1    
ATOM   3687  CB  GLN A 269       7.013 -27.109-187.096  1.00  0.00      A1    
ATOM   3688  HB1 GLN A 269       6.447 -26.271-186.634  1.00  0.00      A1    
ATOM   3689  HB2 GLN A 269       6.193 -27.629-187.636  1.00  0.00      A1    
ATOM   3690  CG  GLN A 269       7.548 -27.892-185.882  1.00  0.00      A1    
ATOM   3691  HG1 GLN A 269       8.247 -27.226-185.332  1.00  0.00      A1    
ATOM   3692  HG2 GLN A 269       6.706 -28.120-185.192  1.00  0.00      A1    
ATOM   3693  CD  GLN A 269       8.343 -29.137-186.221  1.00  0.00      A1    
ATOM   3694  OE1 GLN A 269       8.136 -29.768-187.285  1.00  0.00      A1    
ATOM   3695  NE2 GLN A 269       9.341 -29.462-185.366  1.00  0.00      A1    
ATOM   3696 HE21 GLN A 269      10.077 -30.107-185.572  1.00  0.00      A1    
ATOM   3697 HE22 GLN A 269       9.182 -29.165-184.424  1.00  0.00      A1    
ATOM   3698  C   GLN A 269       7.267 -25.967-189.241  1.00  0.00      A1    
ATOM   3699  O   GLN A 269       6.522 -26.584-189.962  1.00  0.00      A1    
ATOM   3700  N   THR A 270       7.323 -24.684-189.453  1.00  0.00      A1    
ATOM   3701  HN  THR A 270       7.860 -24.160-188.798  1.00  0.00      A1    
ATOM   3702  CA  THR A 270       6.558 -23.924-190.408  1.00  0.00      A1    
ATOM   3703  HA  THR A 270       5.654 -24.510-190.473  1.00  0.00      A1    
ATOM   3704  CB  THR A 270       6.175 -22.531-189.968  1.00  0.00      A1    
ATOM   3705  HB  THR A 270       5.396 -22.105-190.634  1.00  0.00      A1    
ATOM   3706  OG1 THR A 270       7.283 -21.596-189.830  1.00  0.00      A1    
ATOM   3707  HG1 THR A 270       7.930 -21.922-189.201  1.00  0.00      A1    
ATOM   3708  CG2 THR A 270       5.527 -22.651-188.609  1.00  0.00      A1    
ATOM   3709 HG21 THR A 270       4.626 -23.281-188.452  1.00  0.00      A1    
ATOM   3710 HG22 THR A 270       6.229 -23.012-187.827  1.00  0.00      A1    
ATOM   3711 HG23 THR A 270       5.223 -21.627-188.303  1.00  0.00      A1    
ATOM   3712  C   THR A 270       7.198 -23.882-191.734  1.00  0.00      A1    
ATOM   3713  O   THR A 270       6.558 -24.031-192.782  1.00  0.00      A1    
ATOM   3714  N   THR A 271       8.541 -23.818-191.732  1.00  0.00      A1    
ATOM   3715  HN  THR A 271       9.051 -23.653-190.891  1.00  0.00      A1    
ATOM   3716  CA  THR A 271       9.256 -23.935-193.018  1.00  0.00      A1    
ATOM   3717  HA  THR A 271       8.640 -24.037-193.899  1.00  0.00      A1    
ATOM   3718  CB  THR A 271      10.110 -22.574-193.287  1.00  0.00      A1    
ATOM   3719  HB  THR A 271      10.495 -22.617-194.328  1.00  0.00      A1    
ATOM   3720  OG1 THR A 271      11.234 -22.360-192.384  1.00  0.00      A1    
ATOM   3721  HG1 THR A 271      10.908 -22.758-191.574  1.00  0.00      A1    
ATOM   3722  CG2 THR A 271       9.102 -21.381-193.173  1.00  0.00      A1    
ATOM   3723 HG21 THR A 271       8.299 -21.473-193.936  1.00  0.00      A1    
ATOM   3724 HG22 THR A 271       8.578 -21.287-192.199  1.00  0.00      A1    
ATOM   3725 HG23 THR A 271       9.651 -20.447-193.420  1.00  0.00      A1    
ATOM   3726  C   THR A 271      10.217 -25.131-193.039  1.00  0.00      A1    
ATOM   3727  O   THR A 271      10.711 -25.532-194.090  1.00  0.00      A1    
ATOM   3728  N   GLY A 272      10.552 -25.730-191.891  1.00  0.00      A1    
ATOM   3729  HN  GLY A 272      10.137 -25.424-191.038  1.00  0.00      A1    
ATOM   3730  CA  GLY A 272      11.619 -26.795-191.667  1.00  0.00      A1    
ATOM   3731  HA1 GLY A 272      11.427 -27.391-190.787  1.00  0.00      A1    
ATOM   3732  HA2 GLY A 272      11.489 -27.482-192.491  1.00  0.00      A1    
ATOM   3733  C   GLY A 272      13.017 -26.230-191.809  1.00  0.00      A1    
ATOM   3734  O   GLY A 272      13.942 -26.934-192.285  1.00  0.00      A1    
ATOM   3735  N   SER A 273      13.153 -24.977-191.321  1.00  0.00      A1    
ATOM   3736  HN  SER A 273      12.336 -24.512-190.991  1.00  0.00      A1    
ATOM   3737  CA  SER A 273      14.345 -24.278-191.054  1.00  0.00      A1    
ATOM   3738  HA  SER A 273      14.999 -24.356-191.910  1.00  0.00      A1    
ATOM   3739  CB  SER A 273      14.139 -22.695-190.937  1.00  0.00      A1    
ATOM   3740  HB1 SER A 273      13.935 -22.479-192.008  1.00  0.00      A1    
ATOM   3741  HB2 SER A 273      13.336 -22.526-190.189  1.00  0.00      A1    
ATOM   3742  OG  SER A 273      15.326 -22.020-190.574  1.00  0.00      A1    
ATOM   3743  HG1 SER A 273      15.284 -21.792-189.642  1.00  0.00      A1    
ATOM   3744  C   SER A 273      15.038 -24.891-189.806  1.00  0.00      A1    
ATOM   3745  O   SER A 273      14.528 -25.066-188.674  1.00  0.00      A1    
ATOM   3746  N   ILE A 274      16.298 -25.380-190.099  1.00  0.00      A1    
ATOM   3747  HN  ILE A 274      16.689 -25.151-190.988  1.00  0.00      A1    
ATOM   3748  CA  ILE A 274      17.139 -26.018-189.085  1.00  0.00      A1    
ATOM   3749  HA  ILE A 274      16.511 -26.253-188.238  1.00  0.00      A1    
ATOM   3750  CB  ILE A 274      17.886 -27.194-189.676  1.00  0.00      A1    
ATOM   3751  HB  ILE A 274      18.601 -26.786-190.421  1.00  0.00      A1    
ATOM   3752  CG2 ILE A 274      18.677 -27.750-188.479  1.00  0.00      A1    
ATOM   3753 HG21 ILE A 274      18.185 -27.649-187.488  1.00  0.00      A1    
ATOM   3754 HG22 ILE A 274      18.894 -28.826-188.651  1.00  0.00      A1    
ATOM   3755 HG23 ILE A 274      19.651 -27.219-188.409  1.00  0.00      A1    
ATOM   3756  CG1 ILE A 274      16.930 -28.184-190.348  1.00  0.00      A1    
ATOM   3757 HG11 ILE A 274      16.695 -27.590-191.257  1.00  0.00      A1    
ATOM   3758 HG12 ILE A 274      17.564 -29.052-190.631  1.00  0.00      A1    
ATOM   3759  CD  ILE A 274      15.738 -28.712-189.599  1.00  0.00      A1    
ATOM   3760  HD1 ILE A 274      16.048 -29.255-188.681  1.00  0.00      A1    
ATOM   3761  HD2 ILE A 274      14.986 -27.921-189.388  1.00  0.00      A1    
ATOM   3762  HD3 ILE A 274      15.225 -29.342-190.357  1.00  0.00      A1    
ATOM   3763  C   ILE A 274      18.142 -24.999-188.597  1.00  0.00      A1    
ATOM   3764  O   ILE A 274      18.961 -24.400-189.311  1.00  0.00      A1    
ATOM   3765  N   THR A 275      18.212 -24.816-187.248  1.00  0.00      A1    
ATOM   3766  HN  THR A 275      17.619 -25.268-186.587  1.00  0.00      A1    
ATOM   3767  CA  THR A 275      19.283 -23.966-186.726  1.00  0.00      A1    
ATOM   3768  HA  THR A 275      19.734 -23.348-187.488  1.00  0.00      A1    
ATOM   3769  CB  THR A 275      18.860 -22.988-185.680  1.00  0.00      A1    
ATOM   3770  HB  THR A 275      18.485 -23.553-184.799  1.00  0.00      A1    
ATOM   3771  OG1 THR A 275      17.969 -22.079-186.256  1.00  0.00      A1    
ATOM   3772  HG1 THR A 275      17.281 -22.619-186.651  1.00  0.00      A1    
ATOM   3773  CG2 THR A 275      19.960 -22.137-185.082  1.00  0.00      A1    
ATOM   3774 HG21 THR A 275      19.455 -21.340-184.495  1.00  0.00      A1    
ATOM   3775 HG22 THR A 275      20.696 -22.709-184.478  1.00  0.00      A1    
ATOM   3776 HG23 THR A 275      20.519 -21.717-185.946  1.00  0.00      A1    
ATOM   3777  C   THR A 275      20.442 -24.831-186.057  1.00  0.00      A1    
ATOM   3778  O   THR A 275      20.210 -25.569-185.099  1.00  0.00      A1    
ATOM   3779  N   LEU A 276      21.746 -24.649-186.435  1.00  0.00      A1    
ATOM   3780  HN  LEU A 276      22.016 -24.055-187.188  1.00  0.00      A1    
ATOM   3781  CA  LEU A 276      22.851 -25.278-185.834  1.00  0.00      A1    
ATOM   3782  HA  LEU A 276      22.562 -25.844-184.962  1.00  0.00      A1    
ATOM   3783  CB  LEU A 276      23.734 -26.246-186.648  1.00  0.00      A1    
ATOM   3784  HB1 LEU A 276      24.270 -25.586-187.363  1.00  0.00      A1    
ATOM   3785  HB2 LEU A 276      24.398 -26.823-185.969  1.00  0.00      A1    
ATOM   3786  CG  LEU A 276      22.927 -27.164-187.562  1.00  0.00      A1    
ATOM   3787  HG  LEU A 276      22.047 -26.609-187.951  1.00  0.00      A1    
ATOM   3788  CD1 LEU A 276      23.833 -27.549-188.785  1.00  0.00      A1    
ATOM   3789 HD11 LEU A 276      23.175 -27.971-189.575  1.00  0.00      A1    
ATOM   3790 HD12 LEU A 276      24.342 -26.619-189.115  1.00  0.00      A1    
ATOM   3791 HD13 LEU A 276      24.519 -28.354-188.443  1.00  0.00      A1    
ATOM   3792  CD2 LEU A 276      22.229 -28.261-186.922  1.00  0.00      A1    
ATOM   3793 HD21 LEU A 276      21.633 -28.865-187.639  1.00  0.00      A1    
ATOM   3794 HD22 LEU A 276      22.956 -28.875-186.349  1.00  0.00      A1    
ATOM   3795 HD23 LEU A 276      21.436 -27.928-186.218  1.00  0.00      A1    
ATOM   3796  C   LEU A 276      23.853 -24.093-185.497  1.00  0.00      A1    
ATOM   3797  O   LEU A 276      23.879 -23.102-186.177  1.00  0.00      A1    
ATOM   3798  N   ARG A 277      24.750 -24.128-184.455  1.00  0.00      A1    
ATOM   3799  HN  ARG A 277      24.771 -24.973-183.927  1.00  0.00      A1    
ATOM   3800  CA  ARG A 277      25.538 -22.984-184.142  1.00  0.00      A1    
ATOM   3801  HA  ARG A 277      25.482 -22.227-184.910  1.00  0.00      A1    
ATOM   3802  CB  ARG A 277      25.055 -22.220-182.848  1.00  0.00      A1    
ATOM   3803  HB1 ARG A 277      25.174 -22.795-181.905  1.00  0.00      A1    
ATOM   3804  HB2 ARG A 277      25.780 -21.381-182.779  1.00  0.00      A1    
ATOM   3805  CG  ARG A 277      23.668 -21.716-182.804  1.00  0.00      A1    
ATOM   3806  HG1 ARG A 277      23.567 -21.428-183.873  1.00  0.00      A1    
ATOM   3807  HG2 ARG A 277      22.980 -22.545-182.532  1.00  0.00      A1    
ATOM   3808  CD  ARG A 277      23.352 -20.515-181.872  1.00  0.00      A1    
ATOM   3809  HD1 ARG A 277      24.021 -19.637-181.993  1.00  0.00      A1    
ATOM   3810  HD2 ARG A 277      22.283 -20.294-182.078  1.00  0.00      A1    
ATOM   3811  NE  ARG A 277      23.400 -21.069-180.445  1.00  0.00      A1    
ATOM   3812  HE  ARG A 277      23.849 -21.914-180.152  1.00  0.00      A1    
ATOM   3813  CZ  ARG A 277      22.778 -20.483-179.418  1.00  0.00      A1    
ATOM   3814  NH1 ARG A 277      22.114 -19.355-179.481  1.00  0.00      A1    
ATOM   3815 HH11 ARG A 277      22.107 -18.744-180.271  1.00  0.00      A1    
ATOM   3816 HH12 ARG A 277      21.731 -18.972-178.641  1.00  0.00      A1    
ATOM   3817  NH2 ARG A 277      22.780 -21.064-178.243  1.00  0.00      A1    
ATOM   3818 HH21 ARG A 277      23.119 -21.998-178.348  1.00  0.00      A1    
ATOM   3819 HH22 ARG A 277      22.444 -20.803-177.338  1.00  0.00      A1    
ATOM   3820  C   ARG A 277      27.046 -23.307-184.025  1.00  0.00      A1    
ATOM   3821  O   ARG A 277      27.539 -24.271-183.442  1.00  0.00      A1    
ATOM   3822  N   ALA A 278      27.838 -22.473-184.644  1.00  0.00      A1    
ATOM   3823  HN  ALA A 278      27.495 -21.615-185.019  1.00  0.00      A1    
ATOM   3824  CA  ALA A 278      29.327 -22.616-184.702  1.00  0.00      A1    
ATOM   3825  HA  ALA A 278      29.641 -23.632-184.514  1.00  0.00      A1    
ATOM   3826  CB  ALA A 278      29.856 -22.106-186.024  1.00  0.00      A1    
ATOM   3827  HB1 ALA A 278      29.676 -21.050-186.318  1.00  0.00      A1    
ATOM   3828  HB2 ALA A 278      30.965 -22.093-186.102  1.00  0.00      A1    
ATOM   3829  HB3 ALA A 278      29.634 -22.796-186.865  1.00  0.00      A1    
ATOM   3830  C   ALA A 278      29.851 -21.659-183.627  1.00  0.00      A1    
ATOM   3831  O   ALA A 278      29.511 -20.470-183.499  1.00  0.00      A1    
ATOM   3832  N   ILE A 279      30.815 -22.103-182.867  1.00  0.00      A1    
ATOM   3833  HN  ILE A 279      31.177 -23.030-182.892  1.00  0.00      A1    
ATOM   3834  CA  ILE A 279      31.605 -21.373-181.950  1.00  0.00      A1    
ATOM   3835  HA  ILE A 279      31.053 -20.519-181.589  1.00  0.00      A1    
ATOM   3836  CB  ILE A 279      31.861 -22.197-180.723  1.00  0.00      A1    
ATOM   3837  HB  ILE A 279      32.545 -23.031-180.989  1.00  0.00      A1    
ATOM   3838  CG2 ILE A 279      32.561 -21.458-179.497  1.00  0.00      A1    
ATOM   3839 HG21 ILE A 279      33.352 -20.780-179.883  1.00  0.00      A1    
ATOM   3840 HG22 ILE A 279      31.868 -20.759-178.983  1.00  0.00      A1    
ATOM   3841 HG23 ILE A 279      33.057 -22.153-178.786  1.00  0.00      A1    
ATOM   3842  CG1 ILE A 279      30.542 -22.900-180.263  1.00  0.00      A1    
ATOM   3843 HG11 ILE A 279      29.651 -22.238-180.297  1.00  0.00      A1    
ATOM   3844 HG12 ILE A 279      30.348 -23.659-181.050  1.00  0.00      A1    
ATOM   3845  CD  ILE A 279      30.628 -23.747-179.008  1.00  0.00      A1    
ATOM   3846  HD1 ILE A 279      31.026 -23.199-178.127  1.00  0.00      A1    
ATOM   3847  HD2 ILE A 279      29.590 -23.957-178.673  1.00  0.00      A1    
ATOM   3848  HD3 ILE A 279      31.340 -24.590-179.133  1.00  0.00      A1    
ATOM   3849  C   ILE A 279      32.874 -20.810-182.582  1.00  0.00      A1    
ATOM   3850  O   ILE A 279      33.710 -21.623-183.002  1.00  0.00      A1    
ATOM   3851  N   PHE A 280      33.039 -19.505-182.601  1.00  0.00      A1    
ATOM   3852  HN  PHE A 280      32.339 -18.846-182.337  1.00  0.00      A1    
ATOM   3853  CA  PHE A 280      34.402 -18.869-182.739  1.00  0.00      A1    
ATOM   3854  HA  PHE A 280      34.889 -19.344-183.577  1.00  0.00      A1    
ATOM   3855  CB  PHE A 280      34.253 -17.362-182.976  1.00  0.00      A1    
ATOM   3856  HB1 PHE A 280      33.316 -16.991-182.510  1.00  0.00      A1    
ATOM   3857  HB2 PHE A 280      35.098 -16.724-182.639  1.00  0.00      A1    
ATOM   3858  CG  PHE A 280      34.052 -17.049-184.362  1.00  0.00      A1    
ATOM   3859  CD1 PHE A 280      32.808 -16.491-184.867  1.00  0.00      A1    
ATOM   3860  HD1 PHE A 280      31.993 -16.329-184.178  1.00  0.00      A1    
ATOM   3861  CE1 PHE A 280      32.707 -15.995-186.139  1.00  0.00      A1    
ATOM   3862  HE1 PHE A 280      31.811 -15.521-186.511  1.00  0.00      A1    
ATOM   3863  CZ  PHE A 280      33.862 -15.961-186.934  1.00  0.00      A1    
ATOM   3864  HZ  PHE A 280      33.869 -15.444-187.883  1.00  0.00      A1    
ATOM   3865  CD2 PHE A 280      35.165 -17.116-185.279  1.00  0.00      A1    
ATOM   3866  HD2 PHE A 280      36.102 -17.546-184.956  1.00  0.00      A1    
ATOM   3867  CE2 PHE A 280      35.070 -16.477-186.534  1.00  0.00      A1    
ATOM   3868  HE2 PHE A 280      35.893 -16.397-187.228  1.00  0.00      A1    
ATOM   3869  C   PHE A 280      35.307 -19.081-181.499  1.00  0.00      A1    
ATOM   3870  O   PHE A 280      34.823 -18.791-180.381  1.00  0.00      A1    
ATOM   3871  N   PRO A 281      36.589 -19.462-181.546  1.00  0.00      A1    
ATOM   3872  CD  PRO A 281      37.019 -20.417-182.563  1.00  0.00      A1    
ATOM   3873  HD1 PRO A 281      37.373 -19.882-183.471  1.00  0.00      A1    
ATOM   3874  HD2 PRO A 281      36.216 -21.158-182.768  1.00  0.00      A1    
ATOM   3875  CA  PRO A 281      37.435 -19.367-180.382  1.00  0.00      A1    
ATOM   3876  HA  PRO A 281      36.862 -19.429-179.468  1.00  0.00      A1    
ATOM   3877  CB  PRO A 281      38.315 -20.635-180.414  1.00  0.00      A1    
ATOM   3878  HB1 PRO A 281      39.341 -20.412-180.050  1.00  0.00      A1    
ATOM   3879  HB2 PRO A 281      37.721 -21.295-179.745  1.00  0.00      A1    
ATOM   3880  CG  PRO A 281      38.251 -21.112-181.904  1.00  0.00      A1    
ATOM   3881  HG1 PRO A 281      39.173 -20.730-182.392  1.00  0.00      A1    
ATOM   3882  HG2 PRO A 281      38.307 -22.214-182.026  1.00  0.00      A1    
ATOM   3883  C   PRO A 281      38.280 -18.102-180.481  1.00  0.00      A1    
ATOM   3884  O   PRO A 281      39.061 -17.835-179.541  1.00  0.00      A1    
ATOM   3885  N   ASN A 282      38.197 -17.361-181.620  1.00  0.00      A1    
ATOM   3886  HN  ASN A 282      37.708 -17.710-182.416  1.00  0.00      A1    
ATOM   3887  CA  ASN A 282      39.124 -16.293-182.008  1.00  0.00      A1    
ATOM   3888  HA  ASN A 282      40.078 -16.776-181.858  1.00  0.00      A1    
ATOM   3889  CB  ASN A 282      39.001 -15.898-183.557  1.00  0.00      A1    
ATOM   3890  HB1 ASN A 282      38.135 -15.248-183.802  1.00  0.00      A1    
ATOM   3891  HB2 ASN A 282      39.940 -15.414-183.900  1.00  0.00      A1    
ATOM   3892  CG  ASN A 282      39.036 -17.145-184.502  1.00  0.00      A1    
ATOM   3893  OD1 ASN A 282      39.118 -18.300-184.110  1.00  0.00      A1    
ATOM   3894  ND2 ASN A 282      38.798 -16.862-185.808  1.00  0.00      A1    
ATOM   3895 HD21 ASN A 282      38.841 -17.613-186.467  1.00  0.00      A1    
ATOM   3896 HD22 ASN A 282      38.851 -15.919-186.135  1.00  0.00      A1    
ATOM   3897  C   ASN A 282      38.865 -14.988-181.108  1.00  0.00      A1    
ATOM   3898  O   ASN A 282      37.765 -14.779-180.524  1.00  0.00      A1    
ATOM   3899  N   PRO A 283      39.886 -14.148-181.045  1.00  0.00      A1    
ATOM   3900  CD  PRO A 283      41.328 -14.434-181.303  1.00  0.00      A1    
ATOM   3901  HD1 PRO A 283      41.392 -14.663-182.389  1.00  0.00      A1    
ATOM   3902  HD2 PRO A 283      41.563 -15.319-180.673  1.00  0.00      A1    
ATOM   3903  CA  PRO A 283      39.821 -12.829-180.319  1.00  0.00      A1    
ATOM   3904  HA  PRO A 283      39.805 -13.059-179.264  1.00  0.00      A1    
ATOM   3905  CB  PRO A 283      41.074 -12.123-180.859  1.00  0.00      A1    
ATOM   3906  HB1 PRO A 283      40.919 -11.815-181.915  1.00  0.00      A1    
ATOM   3907  HB2 PRO A 283      41.369 -11.262-180.224  1.00  0.00      A1    
ATOM   3908  CG  PRO A 283      42.144 -13.249-180.915  1.00  0.00      A1    
ATOM   3909  HG1 PRO A 283      42.911 -13.003-181.681  1.00  0.00      A1    
ATOM   3910  HG2 PRO A 283      42.681 -13.392-179.954  1.00  0.00      A1    
ATOM   3911  C   PRO A 283      38.581 -11.975-180.578  1.00  0.00      A1    
ATOM   3912  O   PRO A 283      38.102 -11.939-181.712  1.00  0.00      A1    
ATOM   3913  N   ASP A 284      38.015 -11.314-179.556  1.00  0.00      A1    
ATOM   3914  HN  ASP A 284      38.486 -11.399-178.682  1.00  0.00      A1    
ATOM   3915  CA  ASP A 284      36.758 -10.556-179.441  1.00  0.00      A1    
ATOM   3916  HA  ASP A 284      35.924 -11.227-179.583  1.00  0.00      A1    
ATOM   3917  CB  ASP A 284      36.530 -10.136-178.008  1.00  0.00      A1    
ATOM   3918  HB1 ASP A 284      35.568  -9.595-177.885  1.00  0.00      A1    
ATOM   3919  HB2 ASP A 284      36.449 -11.010-177.327  1.00  0.00      A1    
ATOM   3920  CG  ASP A 284      37.545  -9.155-177.430  1.00  0.00      A1    
ATOM   3921  OD1 ASP A 284      37.185  -8.565-176.401  1.00  0.00      A1    
ATOM   3922  OD2 ASP A 284      38.692  -9.034-177.930  1.00  0.00      A1    
ATOM   3923  C   ASP A 284      36.589  -9.353-180.466  1.00  0.00      A1    
ATOM   3924  O   ASP A 284      35.553  -9.247-181.150  1.00  0.00      A1    
ATOM   3925  N   HSD A 285      37.706  -8.658-180.678  1.00  0.00      A1    
ATOM   3926  HN  HSD A 285      38.414  -8.790-179.989  1.00  0.00      A1    
ATOM   3927  CA  HSD A 285      37.749  -7.435-181.424  1.00  0.00      A1    
ATOM   3928  HA  HSD A 285      36.732  -7.095-181.560  1.00  0.00      A1    
ATOM   3929  CB  HSD A 285      38.600  -6.259-180.715  1.00  0.00      A1    
ATOM   3930  HB1 HSD A 285      38.631  -5.322-181.311  1.00  0.00      A1    
ATOM   3931  HB2 HSD A 285      38.019  -6.014-179.800  1.00  0.00      A1    
ATOM   3932  ND1 HSD A 285      40.471  -7.638-179.613  1.00  0.00      A1    
ATOM   3933  HD1 HSD A 285      39.888  -8.131-178.966  1.00  0.00      A1    
ATOM   3934  CG  HSD A 285      40.032  -6.654-180.502  1.00  0.00      A1    
ATOM   3935  CE1 HSD A 285      41.774  -7.739-179.693  1.00  0.00      A1    
ATOM   3936  HE1 HSD A 285      42.357  -8.333-179.021  1.00  0.00      A1    
ATOM   3937  NE2 HSD A 285      42.234  -6.925-180.632  1.00  0.00      A1    
ATOM   3938  CD2 HSD A 285      41.155  -6.276-181.206  1.00  0.00      A1    
ATOM   3939  HD2 HSD A 285      41.143  -5.433-181.887  1.00  0.00      A1    
ATOM   3940  C   HSD A 285      38.326  -7.692-182.821  1.00  0.00      A1    
ATOM   3941  O   HSD A 285      38.661  -6.710-183.512  1.00  0.00      A1    
ATOM   3942  N   THR A 286      38.413  -8.976-183.288  1.00  0.00      A1    
ATOM   3943  HN  THR A 286      38.171  -9.770-182.735  1.00  0.00      A1    
ATOM   3944  CA  THR A 286      38.542  -9.258-184.679  1.00  0.00      A1    
ATOM   3945  HA  THR A 286      38.893  -8.402-185.236  1.00  0.00      A1    
ATOM   3946  CB  THR A 286      39.579 -10.375-184.913  1.00  0.00      A1    
ATOM   3947  HB  THR A 286      39.430 -10.623-185.985  1.00  0.00      A1    
ATOM   3948  OG1 THR A 286      39.232 -11.639-184.298  1.00  0.00      A1    
ATOM   3949  HG1 THR A 286      38.779 -11.489-183.465  1.00  0.00      A1    
ATOM   3950  CG2 THR A 286      41.013 -10.016-184.526  1.00  0.00      A1    
ATOM   3951 HG21 THR A 286      41.191  -9.772-183.457  1.00  0.00      A1    
ATOM   3952 HG22 THR A 286      41.633 -10.851-184.913  1.00  0.00      A1    
ATOM   3953 HG23 THR A 286      41.283  -9.102-185.098  1.00  0.00      A1    
ATOM   3954  C   THR A 286      37.214  -9.630-185.294  1.00  0.00      A1    
ATOM   3955  O   THR A 286      37.071  -9.731-186.515  1.00  0.00      A1    
ATOM   3956  N   LEU A 287      36.203  -9.659-184.401  1.00  0.00      A1    
ATOM   3957  HN  LEU A 287      36.266  -9.332-183.461  1.00  0.00      A1    
ATOM   3958  CA  LEU A 287      34.904 -10.102-184.771  1.00  0.00      A1    
ATOM   3959  HA  LEU A 287      34.809 -10.236-185.839  1.00  0.00      A1    
ATOM   3960  CB  LEU A 287      34.597 -11.418-183.951  1.00  0.00      A1    
ATOM   3961  HB1 LEU A 287      34.416 -11.116-182.897  1.00  0.00      A1    
ATOM   3962  HB2 LEU A 287      33.665 -11.867-184.356  1.00  0.00      A1    
ATOM   3963  CG  LEU A 287      35.710 -12.452-183.938  1.00  0.00      A1    
ATOM   3964  HG  LEU A 287      36.588 -12.006-183.424  1.00  0.00      A1    
ATOM   3965  CD1 LEU A 287      35.433 -13.613-183.053  1.00  0.00      A1    
ATOM   3966 HD11 LEU A 287      36.067 -14.477-183.347  1.00  0.00      A1    
ATOM   3967 HD12 LEU A 287      35.463 -13.416-181.960  1.00  0.00      A1    
ATOM   3968 HD13 LEU A 287      34.426 -13.977-183.351  1.00  0.00      A1    
ATOM   3969  CD2 LEU A 287      36.224 -13.005-185.293  1.00  0.00      A1    
ATOM   3970 HD21 LEU A 287      35.645 -13.891-185.631  1.00  0.00      A1    
ATOM   3971 HD22 LEU A 287      36.288 -12.286-186.138  1.00  0.00      A1    
ATOM   3972 HD23 LEU A 287      37.261 -13.365-185.121  1.00  0.00      A1    
ATOM   3973  C   LEU A 287      33.844  -9.053-184.322  1.00  0.00      A1    
ATOM   3974  O   LEU A 287      34.240  -7.982-183.808  1.00  0.00      A1    
ATOM   3975  N   LEU A 288      32.573  -9.302-184.696  1.00  0.00      A1    
ATOM   3976  HN  LEU A 288      32.258 -10.044-185.282  1.00  0.00      A1    
ATOM   3977  CA  LEU A 288      31.448  -8.393-184.445  1.00  0.00      A1    
ATOM   3978  HA  LEU A 288      31.567  -8.079-183.419  1.00  0.00      A1    
ATOM   3979  CB  LEU A 288      31.520  -7.166-185.425  1.00  0.00      A1    
ATOM   3980  HB1 LEU A 288      32.584  -6.869-185.543  1.00  0.00      A1    
ATOM   3981  HB2 LEU A 288      31.178  -7.501-186.427  1.00  0.00      A1    
ATOM   3982  CG  LEU A 288      30.661  -5.945-184.990  1.00  0.00      A1    
ATOM   3983  HG  LEU A 288      29.665  -6.266-184.617  1.00  0.00      A1    
ATOM   3984  CD1 LEU A 288      31.459  -5.328-183.865  1.00  0.00      A1    
ATOM   3985 HD11 LEU A 288      31.671  -6.089-183.084  1.00  0.00      A1    
ATOM   3986 HD12 LEU A 288      32.468  -5.025-184.219  1.00  0.00      A1    
ATOM   3987 HD13 LEU A 288      30.910  -4.421-183.533  1.00  0.00      A1    
ATOM   3988  CD2 LEU A 288      30.404  -4.927-186.141  1.00  0.00      A1    
ATOM   3989 HD21 LEU A 288      31.271  -4.265-186.352  1.00  0.00      A1    
ATOM   3990 HD22 LEU A 288      30.408  -5.469-187.112  1.00  0.00      A1    
ATOM   3991 HD23 LEU A 288      29.596  -4.192-185.936  1.00  0.00      A1    
ATOM   3992  C   LEU A 288      30.127  -9.203-184.703  1.00  0.00      A1    
ATOM   3993  O   LEU A 288      29.988  -9.912-185.695  1.00  0.00      A1    
ATOM   3994  N   PRO A 289      29.088  -8.997-183.924  1.00  0.00      A1    
ATOM   3995  CD  PRO A 289      29.256  -8.375-182.683  1.00  0.00      A1    
ATOM   3996  HD1 PRO A 289      29.805  -7.411-182.615  1.00  0.00      A1    
ATOM   3997  HD2 PRO A 289      29.643  -9.094-181.929  1.00  0.00      A1    
ATOM   3998  CA  PRO A 289      27.663  -9.397-184.233  1.00  0.00      A1    
ATOM   3999  HA  PRO A 289      27.579 -10.451-184.447  1.00  0.00      A1    
ATOM   4000  CB  PRO A 289      26.966  -9.275-182.817  1.00  0.00      A1    
ATOM   4001  HB1 PRO A 289      25.879  -9.079-182.942  1.00  0.00      A1    
ATOM   4002  HB2 PRO A 289      27.069 -10.228-182.255  1.00  0.00      A1    
ATOM   4003  CG  PRO A 289      27.734  -8.114-182.196  1.00  0.00      A1    
ATOM   4004  HG1 PRO A 289      27.288  -7.185-182.611  1.00  0.00      A1    
ATOM   4005  HG2 PRO A 289      27.744  -8.136-181.085  1.00  0.00      A1    
ATOM   4006  C   PRO A 289      27.026  -8.590-185.285  1.00  0.00      A1    
ATOM   4007  O   PRO A 289      25.851  -8.800-185.524  1.00  0.00      A1    
ATOM   4008  N   GLY A 290      27.721  -7.787-186.067  1.00  0.00      A1    
ATOM   4009  HN  GLY A 290      28.586  -7.393-185.770  1.00  0.00      A1    
ATOM   4010  CA  GLY A 290      27.244  -7.210-187.315  1.00  0.00      A1    
ATOM   4011  HA1 GLY A 290      26.197  -7.020-187.133  1.00  0.00      A1    
ATOM   4012  HA2 GLY A 290      27.786  -6.292-187.490  1.00  0.00      A1    
ATOM   4013  C   GLY A 290      27.325  -7.997-188.575  1.00  0.00      A1    
ATOM   4014  O   GLY A 290      26.377  -7.917-189.449  1.00  0.00      A1    
ATOM   4015  N   MET A 291      28.471  -8.666-188.848  1.00  0.00      A1    
ATOM   4016  HN  MET A 291      29.167  -8.663-188.135  1.00  0.00      A1    
ATOM   4017  CA  MET A 291      28.645  -9.512-189.987  1.00  0.00      A1    
ATOM   4018  HA  MET A 291      28.419  -8.872-190.828  1.00  0.00      A1    
ATOM   4019  CB  MET A 291      30.154  -9.803-190.162  1.00  0.00      A1    
ATOM   4020  HB1 MET A 291      30.279 -10.352-191.119  1.00  0.00      A1    
ATOM   4021  HB2 MET A 291      30.684  -8.831-190.068  1.00  0.00      A1    
ATOM   4022  CG  MET A 291      30.696 -10.690-189.082  1.00  0.00      A1    
ATOM   4023  HG1 MET A 291      30.334 -10.180-188.165  1.00  0.00      A1    
ATOM   4024  HG2 MET A 291      30.383 -11.757-189.064  1.00  0.00      A1    
ATOM   4025  SD  MET A 291      32.493 -10.664-188.991  1.00  0.00      A1    
ATOM   4026  CE  MET A 291      32.715 -12.234-188.064  1.00  0.00      A1    
ATOM   4027  HE1 MET A 291      32.147 -12.187-187.111  1.00  0.00      A1    
ATOM   4028  HE2 MET A 291      32.498 -13.190-188.585  1.00  0.00      A1    
ATOM   4029  HE3 MET A 291      33.795 -12.239-187.804  1.00  0.00      A1    
ATOM   4030  C   MET A 291      27.773 -10.732-190.159  1.00  0.00      A1    
ATOM   4031  O   MET A 291      27.430 -11.421-189.188  1.00  0.00      A1    
ATOM   4032  N   PHE A 292      27.510 -11.084-191.431  1.00  0.00      A1    
ATOM   4033  HN  PHE A 292      28.041 -10.663-192.162  1.00  0.00      A1    
ATOM   4034  CA  PHE A 292      26.873 -12.358-191.827  1.00  0.00      A1    
ATOM   4035  HA  PHE A 292      26.281 -12.744-191.011  1.00  0.00      A1    
ATOM   4036  CB  PHE A 292      25.882 -12.387-192.936  1.00  0.00      A1    
ATOM   4037  HB1 PHE A 292      26.181 -11.941-193.908  1.00  0.00      A1    
ATOM   4038  HB2 PHE A 292      25.582 -13.431-193.168  1.00  0.00      A1    
ATOM   4039  CG  PHE A 292      24.568 -11.726-192.517  1.00  0.00      A1    
ATOM   4040  CD1 PHE A 292      24.641 -10.302-192.534  1.00  0.00      A1    
ATOM   4041  HD1 PHE A 292      25.540  -9.767-192.800  1.00  0.00      A1    
ATOM   4042  CE1 PHE A 292      23.571  -9.508-192.085  1.00  0.00      A1    
ATOM   4043  HE1 PHE A 292      23.660  -8.436-192.182  1.00  0.00      A1    
ATOM   4044  CZ  PHE A 292      22.422 -10.174-191.632  1.00  0.00      A1    
ATOM   4045  HZ  PHE A 292      21.597  -9.603-191.230  1.00  0.00      A1    
ATOM   4046  CD2 PHE A 292      23.425 -12.370-192.125  1.00  0.00      A1    
ATOM   4047  HD2 PHE A 292      23.347 -13.446-192.081  1.00  0.00      A1    
ATOM   4048  CE2 PHE A 292      22.313 -11.601-191.641  1.00  0.00      A1    
ATOM   4049  HE2 PHE A 292      21.422 -12.083-191.266  1.00  0.00      A1    
ATOM   4050  C   PHE A 292      28.089 -13.307-191.905  1.00  0.00      A1    
ATOM   4051  O   PHE A 292      29.224 -12.868-192.201  1.00  0.00      A1    
ATOM   4052  N   VAL A 293      27.972 -14.610-191.615  1.00  0.00      A1    
ATOM   4053  HN  VAL A 293      27.088 -15.065-191.527  1.00  0.00      A1    
ATOM   4054  CA  VAL A 293      29.166 -15.447-191.697  1.00  0.00      A1    
ATOM   4055  HA  VAL A 293      29.943 -15.006-192.304  1.00  0.00      A1    
ATOM   4056  CB  VAL A 293      29.797 -15.701-190.311  1.00  0.00      A1    
ATOM   4057  HB  VAL A 293      29.033 -15.727-189.505  1.00  0.00      A1    
ATOM   4058  CG1 VAL A 293      30.623 -16.989-190.213  1.00  0.00      A1    
ATOM   4059 HG11 VAL A 293      31.056 -17.318-189.244  1.00  0.00      A1    
ATOM   4060 HG12 VAL A 293      29.884 -17.808-190.344  1.00  0.00      A1    
ATOM   4061 HG13 VAL A 293      31.480 -17.051-190.918  1.00  0.00      A1    
ATOM   4062  CG2 VAL A 293      30.749 -14.563-189.880  1.00  0.00      A1    
ATOM   4063 HG21 VAL A 293      31.304 -14.794-188.946  1.00  0.00      A1    
ATOM   4064 HG22 VAL A 293      31.486 -14.237-190.644  1.00  0.00      A1    
ATOM   4065 HG23 VAL A 293      30.210 -13.615-189.666  1.00  0.00      A1    
ATOM   4066  C   VAL A 293      28.716 -16.689-192.476  1.00  0.00      A1    
ATOM   4067  O   VAL A 293      27.931 -17.438-191.938  1.00  0.00      A1    
ATOM   4068  N   ARG A 294      29.348 -16.876-193.600  1.00  0.00      A1    
ATOM   4069  HN  ARG A 294      30.190 -16.377-193.793  1.00  0.00      A1    
ATOM   4070  CA  ARG A 294      29.180 -18.116-194.304  1.00  0.00      A1    
ATOM   4071  HA  ARG A 294      28.184 -18.533-194.288  1.00  0.00      A1    
ATOM   4072  CB  ARG A 294      29.548 -17.928-195.756  1.00  0.00      A1    
ATOM   4073  HB1 ARG A 294      30.615 -17.700-195.962  1.00  0.00      A1    
ATOM   4074  HB2 ARG A 294      29.299 -18.904-196.224  1.00  0.00      A1    
ATOM   4075  CG  ARG A 294      28.567 -16.835-196.404  1.00  0.00      A1    
ATOM   4076  HG1 ARG A 294      27.598 -17.071-195.913  1.00  0.00      A1    
ATOM   4077  HG2 ARG A 294      28.821 -15.871-195.915  1.00  0.00      A1    
ATOM   4078  CD  ARG A 294      28.438 -16.853-197.941  1.00  0.00      A1    
ATOM   4079  HD1 ARG A 294      28.205 -17.879-198.300  1.00  0.00      A1    
ATOM   4080  HD2 ARG A 294      27.603 -16.239-198.340  1.00  0.00      A1    
ATOM   4081  NE  ARG A 294      29.736 -16.603-198.636  1.00  0.00      A1    
ATOM   4082  HE  ARG A 294      30.193 -17.379-199.069  1.00  0.00      A1    
ATOM   4083  CZ  ARG A 294      30.323 -15.396-198.891  1.00  0.00      A1    
ATOM   4084  NH1 ARG A 294      29.791 -14.247-198.435  1.00  0.00      A1    
ATOM   4085 HH11 ARG A 294      28.798 -14.275-198.319  1.00  0.00      A1    
ATOM   4086 HH12 ARG A 294      30.180 -13.369-198.713  1.00  0.00      A1    
ATOM   4087  NH2 ARG A 294      31.464 -15.496-199.493  1.00  0.00      A1    
ATOM   4088 HH21 ARG A 294      31.680 -16.348-199.969  1.00  0.00      A1    
ATOM   4089 HH22 ARG A 294      31.951 -14.646-199.694  1.00  0.00      A1    
ATOM   4090  C   ARG A 294      30.113 -19.156-193.655  1.00  0.00      A1    
ATOM   4091  O   ARG A 294      31.283 -19.066-193.623  1.00  0.00      A1    
ATOM   4092  N   ALA A 295      29.569 -20.254-193.089  1.00  0.00      A1    
ATOM   4093  HN  ALA A 295      28.590 -20.205-192.906  1.00  0.00      A1    
ATOM   4094  CA  ALA A 295      30.181 -21.452-192.582  1.00  0.00      A1    
ATOM   4095  HA  ALA A 295      31.100 -21.135-192.111  1.00  0.00      A1    
ATOM   4096  CB  ALA A 295      29.312 -22.252-191.646  1.00  0.00      A1    
ATOM   4097  HB1 ALA A 295      28.500 -22.831-192.136  1.00  0.00      A1    
ATOM   4098  HB2 ALA A 295      29.925 -23.069-191.210  1.00  0.00      A1    
ATOM   4099  HB3 ALA A 295      28.918 -21.530-190.901  1.00  0.00      A1    
ATOM   4100  C   ALA A 295      30.428 -22.305-193.829  1.00  0.00      A1    
ATOM   4101  O   ALA A 295      29.592 -22.680-194.612  1.00  0.00      A1    
ATOM   4102  N   ARG A 296      31.730 -22.699-194.025  1.00  0.00      A1    
ATOM   4103  HN  ARG A 296      32.471 -22.448-193.405  1.00  0.00      A1    
ATOM   4104  CA  ARG A 296      32.167 -23.811-194.920  1.00  0.00      A1    
ATOM   4105  HA  ARG A 296      31.336 -24.143-195.527  1.00  0.00      A1    
ATOM   4106  CB  ARG A 296      33.320 -23.452-195.894  1.00  0.00      A1    
ATOM   4107  HB1 ARG A 296      33.879 -22.524-195.647  1.00  0.00      A1    
ATOM   4108  HB2 ARG A 296      34.010 -24.321-195.833  1.00  0.00      A1    
ATOM   4109  CG  ARG A 296      32.795 -23.258-197.311  1.00  0.00      A1    
ATOM   4110  HG1 ARG A 296      32.134 -24.069-197.686  1.00  0.00      A1    
ATOM   4111  HG2 ARG A 296      32.185 -22.334-197.224  1.00  0.00      A1    
ATOM   4112  CD  ARG A 296      33.881 -22.925-198.361  1.00  0.00      A1    
ATOM   4113  HD1 ARG A 296      33.443 -22.798-199.374  1.00  0.00      A1    
ATOM   4114  HD2 ARG A 296      34.453 -22.028-198.042  1.00  0.00      A1    
ATOM   4115  NE  ARG A 296      34.775 -24.194-198.381  1.00  0.00      A1    
ATOM   4116  HE  ARG A 296      34.452 -25.072-198.027  1.00  0.00      A1    
ATOM   4117  CZ  ARG A 296      35.987 -24.228-198.723  1.00  0.00      A1    
ATOM   4118  NH1 ARG A 296      36.581 -23.329-199.426  1.00  0.00      A1    
ATOM   4119 HH11 ARG A 296      36.194 -22.409-199.498  1.00  0.00      A1    
ATOM   4120 HH12 ARG A 296      37.574 -23.445-199.416  1.00  0.00      A1    
ATOM   4121  NH2 ARG A 296      36.669 -25.307-198.269  1.00  0.00      A1    
ATOM   4122 HH21 ARG A 296      36.342 -25.734-197.425  1.00  0.00      A1    
ATOM   4123 HH22 ARG A 296      37.631 -25.036-198.234  1.00  0.00      A1    
ATOM   4124  C   ARG A 296      32.488 -24.997-194.090  1.00  0.00      A1    
ATOM   4125  O   ARG A 296      33.354 -24.956-193.214  1.00  0.00      A1    
ATOM   4126  N   LEU A 297      31.703 -26.046-194.273  1.00  0.00      A1    
ATOM   4127  HN  LEU A 297      30.873 -26.035-194.825  1.00  0.00      A1    
ATOM   4128  CA  LEU A 297      32.025 -27.326-193.614  1.00  0.00      A1    
ATOM   4129  HA  LEU A 297      32.017 -27.057-192.569  1.00  0.00      A1    
ATOM   4130  CB  LEU A 297      31.002 -28.479-193.743  1.00  0.00      A1    
ATOM   4131  HB1 LEU A 297      30.319 -28.296-194.600  1.00  0.00      A1    
ATOM   4132  HB2 LEU A 297      31.445 -29.493-193.851  1.00  0.00      A1    
ATOM   4133  CG  LEU A 297      29.905 -28.544-192.699  1.00  0.00      A1    
ATOM   4134  HG  LEU A 297      30.414 -28.581-191.712  1.00  0.00      A1    
ATOM   4135  CD1 LEU A 297      28.956 -27.329-192.705  1.00  0.00      A1    
ATOM   4136 HD11 LEU A 297      28.221 -27.748-191.984  1.00  0.00      A1    
ATOM   4137 HD12 LEU A 297      29.303 -26.348-192.315  1.00  0.00      A1    
ATOM   4138 HD13 LEU A 297      28.463 -27.263-193.698  1.00  0.00      A1    
ATOM   4139  CD2 LEU A 297      29.233 -29.882-192.760  1.00  0.00      A1    
ATOM   4140 HD21 LEU A 297      28.284 -29.853-192.184  1.00  0.00      A1    
ATOM   4141 HD22 LEU A 297      28.899 -29.986-193.815  1.00  0.00      A1    
ATOM   4142 HD23 LEU A 297      29.845 -30.740-192.409  1.00  0.00      A1    
ATOM   4143  C   LEU A 297      33.388 -27.866-193.879  1.00  0.00      A1    
ATOM   4144  O   LEU A 297      33.989 -27.481-194.896  1.00  0.00      A1    
ATOM   4145  N   GLU A 298      33.948 -28.675-193.009  1.00  0.00      A1    
ATOM   4146  HN  GLU A 298      33.667 -28.959-192.095  1.00  0.00      A1    
ATOM   4147  CA  GLU A 298      35.187 -29.333-193.236  1.00  0.00      A1    
ATOM   4148  HA  GLU A 298      35.851 -28.554-193.580  1.00  0.00      A1    
ATOM   4149  CB  GLU A 298      36.022 -29.747-191.884  1.00  0.00      A1    
ATOM   4150  HB1 GLU A 298      36.311 -28.828-191.332  1.00  0.00      A1    
ATOM   4151  HB2 GLU A 298      35.265 -30.379-191.372  1.00  0.00      A1    
ATOM   4152  CG  GLU A 298      37.259 -30.734-192.117  1.00  0.00      A1    
ATOM   4153  HG1 GLU A 298      36.791 -31.719-192.329  1.00  0.00      A1    
ATOM   4154  HG2 GLU A 298      37.805 -30.499-193.056  1.00  0.00      A1    
ATOM   4155  CD  GLU A 298      38.178 -30.731-190.841  1.00  0.00      A1    
ATOM   4156  OE1 GLU A 298      37.781 -31.388-189.833  1.00  0.00      A1    
ATOM   4157  OE2 GLU A 298      39.273 -30.063-190.927  1.00  0.00      A1    
ATOM   4158  C   GLU A 298      35.235 -30.358-194.395  1.00  0.00      A1    
ATOM   4159  O   GLU A 298      34.295 -31.101-194.614  1.00  0.00      A1    
ATOM   4160  N   GLU A 299      36.230 -30.296-195.213  1.00  0.00      A1    
ATOM   4161  HN  GLU A 299      36.855 -29.576-194.919  1.00  0.00      A1    
ATOM   4162  CA  GLU A 299      36.499 -31.018-196.435  1.00  0.00      A1    
ATOM   4163  HA  GLU A 299      35.856 -30.511-197.139  1.00  0.00      A1    
ATOM   4164  CB  GLU A 299      38.008 -30.772-196.827  1.00  0.00      A1    
ATOM   4165  HB1 GLU A 299      38.800 -31.043-196.095  1.00  0.00      A1    
ATOM   4166  HB2 GLU A 299      38.050 -31.398-197.745  1.00  0.00      A1    
ATOM   4167  CG  GLU A 299      38.334 -29.296-197.178  1.00  0.00      A1    
ATOM   4168  HG1 GLU A 299      39.212 -29.188-197.850  1.00  0.00      A1    
ATOM   4169  HG2 GLU A 299      37.548 -28.630-197.597  1.00  0.00      A1    
ATOM   4170  CD  GLU A 299      38.962 -28.451-195.970  1.00  0.00      A1    
ATOM   4171  OE1 GLU A 299      38.286 -28.219-194.946  1.00  0.00      A1    
ATOM   4172  OE2 GLU A 299      40.221 -28.230-195.960  1.00  0.00      A1    
ATOM   4173  C   GLU A 299      36.183 -32.534-196.455  1.00  0.00      A1    
ATOM   4174  O   GLU A 299      36.261 -33.133-195.395  1.00  0.00      A1    
ATOM   4175  N   GLY A 300      35.869 -33.185-197.627  1.00  0.00      A1    
ATOM   4176  HN  GLY A 300      35.803 -34.180-197.627  1.00  0.00      A1    
ATOM   4177  CA  GLY A 300      35.676 -32.465-198.858  1.00  0.00      A1    
ATOM   4178  HA1 GLY A 300      35.181 -31.518-198.707  1.00  0.00      A1    
ATOM   4179  HA2 GLY A 300      36.614 -32.414-199.391  1.00  0.00      A1    
ATOM   4180  C   GLY A 300      34.652 -33.119-199.714  1.00  0.00      A1    
ATOM   4181  O   GLY A 300      33.812 -33.886-199.218  1.00  0.00      A1    
ATOM   4182  N   LEU A 301      34.646 -32.856-201.012  1.00  0.00      A1    
ATOM   4183  HN  LEU A 301      35.363 -32.307-201.432  1.00  0.00      A1    
ATOM   4184  CA  LEU A 301      34.059 -33.762-201.872  1.00  0.00      A1    
ATOM   4185  HA  LEU A 301      33.030 -33.922-201.583  1.00  0.00      A1    
ATOM   4186  CB  LEU A 301      34.022 -33.030-203.293  1.00  0.00      A1    
ATOM   4187  HB1 LEU A 301      35.041 -32.620-203.465  1.00  0.00      A1    
ATOM   4188  HB2 LEU A 301      33.832 -33.705-204.154  1.00  0.00      A1    
ATOM   4189  CG  LEU A 301      33.048 -31.837-203.327  1.00  0.00      A1    
ATOM   4190  HG  LEU A 301      33.057 -31.437-202.291  1.00  0.00      A1    
ATOM   4191  CD1 LEU A 301      33.225 -30.812-204.455  1.00  0.00      A1    
ATOM   4192 HD11 LEU A 301      32.458 -30.069-204.148  1.00  0.00      A1    
ATOM   4193 HD12 LEU A 301      34.225 -30.328-204.456  1.00  0.00      A1    
ATOM   4194 HD13 LEU A 301      33.108 -31.218-205.482  1.00  0.00      A1    
ATOM   4195  CD2 LEU A 301      31.555 -32.260-203.400  1.00  0.00      A1    
ATOM   4196 HD21 LEU A 301      31.248 -32.881-202.531  1.00  0.00      A1    
ATOM   4197 HD22 LEU A 301      30.831 -31.417-203.415  1.00  0.00      A1    
ATOM   4198 HD23 LEU A 301      31.389 -32.763-204.377  1.00  0.00      A1    
ATOM   4199  C   LEU A 301      34.794 -35.110-202.035  1.00  0.00      A1    
ATOM   4200  O   LEU A 301      35.991 -35.080-202.105  1.00  0.00      A1    
ATOM   4201  N   ASN A 302      33.975 -36.243-202.139  1.00  0.00      A1    
ATOM   4202  HN  ASN A 302      32.991 -36.152-202.006  1.00  0.00      A1    
ATOM   4203  CA  ASN A 302      34.494 -37.577-202.406  1.00  0.00      A1    
ATOM   4204  HA  ASN A 302      34.377 -38.212-201.542  1.00  0.00      A1    
ATOM   4205  CB  ASN A 302      33.385 -38.030-203.445  1.00  0.00      A1    
ATOM   4206  HB1 ASN A 302      32.372 -37.902-203.008  1.00  0.00      A1    
ATOM   4207  HB2 ASN A 302      33.410 -37.312-204.294  1.00  0.00      A1    
ATOM   4208  CG  ASN A 302      33.516 -39.500-203.918  1.00  0.00      A1    
ATOM   4209  OD1 ASN A 302      34.348 -40.356-203.591  1.00  0.00      A1    
ATOM   4210  ND2 ASN A 302      32.629 -39.840-204.792  1.00  0.00      A1    
ATOM   4211 HD21 ASN A 302      32.607 -40.742-205.225  1.00  0.00      A1    
ATOM   4212 HD22 ASN A 302      31.935 -39.249-205.202  1.00  0.00      A1    
ATOM   4213  C   ASN A 302      35.902 -37.842-202.957  1.00  0.00      A1    
ATOM   4214  O   ASN A 302      36.199 -37.308-204.059  1.00  0.00      A1    
ATOM   4215  N   PRO A 303      36.684 -38.620-202.352  1.00  0.00      A1    
ATOM   4216  CD  PRO A 303      36.673 -38.802-200.904  1.00  0.00      A1    
ATOM   4217  HD1 PRO A 303      36.132 -39.770-200.847  1.00  0.00      A1    
ATOM   4218  HD2 PRO A 303      36.115 -38.059-200.297  1.00  0.00      A1    
ATOM   4219  CA  PRO A 303      38.056 -38.790-202.807  1.00  0.00      A1    
ATOM   4220  HA  PRO A 303      38.482 -37.810-202.966  1.00  0.00      A1    
ATOM   4221  CB  PRO A 303      38.762 -39.534-201.683  1.00  0.00      A1    
ATOM   4222  HB1 PRO A 303      38.691 -40.642-201.666  1.00  0.00      A1    
ATOM   4223  HB2 PRO A 303      39.851 -39.364-201.824  1.00  0.00      A1    
ATOM   4224  CG  PRO A 303      38.073 -39.053-200.450  1.00  0.00      A1    
ATOM   4225  HG1 PRO A 303      38.171 -39.931-199.776  1.00  0.00      A1    
ATOM   4226  HG2 PRO A 303      38.590 -38.110-200.172  1.00  0.00      A1    
ATOM   4227  C   PRO A 303      38.181 -39.579-204.074  1.00  0.00      A1    
ATOM   4228  O   PRO A 303      39.276 -39.643-204.623  1.00  0.00      A1    
ATOM   4229  N   ASN A 304      37.102 -40.196-204.552  1.00  0.00      A1    
ATOM   4230  HN  ASN A 304      36.278 -40.145-203.992  1.00  0.00      A1    
ATOM   4231  CA  ASN A 304      36.995 -41.068-205.693  1.00  0.00      A1    
ATOM   4232  HA  ASN A 304      38.015 -41.236-206.005  1.00  0.00      A1    
ATOM   4233  CB  ASN A 304      36.265 -42.366-205.423  1.00  0.00      A1    
ATOM   4234  HB1 ASN A 304      35.167 -42.214-205.344  1.00  0.00      A1    
ATOM   4235  HB2 ASN A 304      36.442 -43.016-206.308  1.00  0.00      A1    
ATOM   4236  CG  ASN A 304      36.793 -42.996-204.182  1.00  0.00      A1    
ATOM   4237  OD1 ASN A 304      36.083 -43.256-203.231  1.00  0.00      A1    
ATOM   4238  ND2 ASN A 304      38.143 -43.278-204.110  1.00  0.00      A1    
ATOM   4239 HD21 ASN A 304      38.425 -43.430-203.163  1.00  0.00      A1    
ATOM   4240 HD22 ASN A 304      38.669 -43.511-204.928  1.00  0.00      A1    
ATOM   4241  C   ASN A 304      36.234 -40.372-206.799  1.00  0.00      A1    
ATOM   4242  O   ASN A 304      35.505 -40.998-207.583  1.00  0.00      A1    
ATOM   4243  N   ALA A 305      36.242 -39.032-206.816  1.00  0.00      A1    
ATOM   4244  HN  ALA A 305      36.748 -38.479-206.158  1.00  0.00      A1    
ATOM   4245  CA  ALA A 305      35.491 -38.252-207.777  1.00  0.00      A1    
ATOM   4246  HA  ALA A 305      34.483 -38.611-207.923  1.00  0.00      A1    
ATOM   4247  CB  ALA A 305      35.321 -36.829-207.281  1.00  0.00      A1    
ATOM   4248  HB1 ALA A 305      34.611 -36.197-207.856  1.00  0.00      A1    
ATOM   4249  HB2 ALA A 305      34.972 -36.885-206.227  1.00  0.00      A1    
ATOM   4250  HB3 ALA A 305      36.374 -36.477-207.258  1.00  0.00      A1    
ATOM   4251  C   ALA A 305      36.009 -38.294-209.182  1.00  0.00      A1    
ATOM   4252  O   ALA A 305      37.143 -37.915-209.439  1.00  0.00      A1    
ATOM   4253  N   ILE A 306      35.150 -38.765-210.181  1.00  0.00      A1    
ATOM   4254  HN  ILE A 306      34.163 -38.855-210.061  1.00  0.00      A1    
ATOM   4255  CA  ILE A 306      35.555 -38.825-211.580  1.00  0.00      A1    
ATOM   4256  HA  ILE A 306      36.570 -39.193-211.567  1.00  0.00      A1    
ATOM   4257  CB  ILE A 306      34.740 -39.891-212.230  1.00  0.00      A1    
ATOM   4258  HB  ILE A 306      33.697 -39.644-211.940  1.00  0.00      A1    
ATOM   4259  CG2 ILE A 306      35.062 -39.959-213.675  1.00  0.00      A1    
ATOM   4260 HG21 ILE A 306      36.093 -40.252-213.966  1.00  0.00      A1    
ATOM   4261 HG22 ILE A 306      34.427 -40.703-214.201  1.00  0.00      A1    
ATOM   4262 HG23 ILE A 306      34.755 -39.034-214.207  1.00  0.00      A1    
ATOM   4263  CG1 ILE A 306      35.095 -41.275-211.503  1.00  0.00      A1    
ATOM   4264 HG11 ILE A 306      36.158 -41.436-211.783  1.00  0.00      A1    
ATOM   4265 HG12 ILE A 306      35.028 -41.223-210.395  1.00  0.00      A1    
ATOM   4266  CD  ILE A 306      34.300 -42.506-211.899  1.00  0.00      A1    
ATOM   4267  HD1 ILE A 306      34.668 -43.444-211.433  1.00  0.00      A1    
ATOM   4268  HD2 ILE A 306      33.317 -42.317-211.414  1.00  0.00      A1    
ATOM   4269  HD3 ILE A 306      34.075 -42.765-212.956  1.00  0.00      A1    
ATOM   4270  C   ILE A 306      35.332 -37.467-212.265  1.00  0.00      A1    
ATOM   4271  O   ILE A 306      34.228 -36.904-212.297  1.00  0.00      A1    
ATOM   4272  N   LEU A 307      36.444 -36.859-212.746  1.00  0.00      A1    
ATOM   4273  HN  LEU A 307      37.336 -37.300-212.806  1.00  0.00      A1    
ATOM   4274  CA  LEU A 307      36.492 -35.457-213.201  1.00  0.00      A1    
ATOM   4275  HA  LEU A 307      35.511 -35.083-212.950  1.00  0.00      A1    
ATOM   4276  CB  LEU A 307      37.611 -34.586-212.601  1.00  0.00      A1    
ATOM   4277  HB1 LEU A 307      38.509 -34.918-213.163  1.00  0.00      A1    
ATOM   4278  HB2 LEU A 307      37.449 -33.494-212.735  1.00  0.00      A1    
ATOM   4279  CG  LEU A 307      37.780 -34.768-211.128  1.00  0.00      A1    
ATOM   4280  HG  LEU A 307      37.987 -35.847-210.968  1.00  0.00      A1    
ATOM   4281  CD1 LEU A 307      39.063 -34.107-210.729  1.00  0.00      A1    
ATOM   4282 HD11 LEU A 307      39.361 -34.306-209.677  1.00  0.00      A1    
ATOM   4283 HD12 LEU A 307      39.915 -34.490-211.331  1.00  0.00      A1    
ATOM   4284 HD13 LEU A 307      39.006 -33.003-210.844  1.00  0.00      A1    
ATOM   4285  CD2 LEU A 307      36.573 -34.448-210.272  1.00  0.00      A1    
ATOM   4286 HD21 LEU A 307      35.717 -35.094-210.562  1.00  0.00      A1    
ATOM   4287 HD22 LEU A 307      36.862 -34.656-209.220  1.00  0.00      A1    
ATOM   4288 HD23 LEU A 307      36.288 -33.376-210.333  1.00  0.00      A1    
ATOM   4289  C   LEU A 307      36.539 -35.280-214.705  1.00  0.00      A1    
ATOM   4290  O   LEU A 307      37.390 -35.886-215.372  1.00  0.00      A1    
ATOM   4291  N   VAL A 308      35.713 -34.369-215.296  1.00  0.00      A1    
ATOM   4292  HN  VAL A 308      34.984 -33.939-214.769  1.00  0.00      A1    
ATOM   4293  CA  VAL A 308      35.832 -34.044-216.664  1.00  0.00      A1    
ATOM   4294  HA  VAL A 308      36.752 -34.483-217.020  1.00  0.00      A1    
ATOM   4295  CB  VAL A 308      34.745 -34.643-217.522  1.00  0.00      A1    
ATOM   4296  HB  VAL A 308      34.879 -34.366-218.589  1.00  0.00      A1    
ATOM   4297  CG1 VAL A 308      34.672 -36.147-217.354  1.00  0.00      A1    
ATOM   4298 HG11 VAL A 308      34.668 -36.458-216.288  1.00  0.00      A1    
ATOM   4299 HG12 VAL A 308      33.805 -36.528-217.934  1.00  0.00      A1    
ATOM   4300 HG13 VAL A 308      35.627 -36.585-217.713  1.00  0.00      A1    
ATOM   4301  CG2 VAL A 308      33.364 -34.043-217.209  1.00  0.00      A1    
ATOM   4302 HG21 VAL A 308      33.130 -34.023-216.123  1.00  0.00      A1    
ATOM   4303 HG22 VAL A 308      33.289 -32.947-217.369  1.00  0.00      A1    
ATOM   4304 HG23 VAL A 308      32.531 -34.669-217.595  1.00  0.00      A1    
ATOM   4305  C   VAL A 308      35.935 -32.500-216.804  1.00  0.00      A1    
ATOM   4306  O   VAL A 308      35.266 -31.782-215.993  1.00  0.00      A1    
ATOM   4307  N   PRO A 309      36.714 -31.957-217.769  1.00  0.00      A1    
ATOM   4308  CD  PRO A 309      37.786 -32.703-218.337  1.00  0.00      A1    
ATOM   4309  HD1 PRO A 309      37.313 -33.488-218.966  1.00  0.00      A1    
ATOM   4310  HD2 PRO A 309      38.489 -33.140-217.597  1.00  0.00      A1    
ATOM   4311  CA  PRO A 309      36.533 -30.643-218.286  1.00  0.00      A1    
ATOM   4312  HA  PRO A 309      36.709 -30.025-217.418  1.00  0.00      A1    
ATOM   4313  CB  PRO A 309      37.595 -30.587-219.437  1.00  0.00      A1    
ATOM   4314  HB1 PRO A 309      37.148 -30.843-220.422  1.00  0.00      A1    
ATOM   4315  HB2 PRO A 309      38.132 -29.624-219.577  1.00  0.00      A1    
ATOM   4316  CG  PRO A 309      38.640 -31.662-219.098  1.00  0.00      A1    
ATOM   4317  HG1 PRO A 309      39.039 -32.092-220.041  1.00  0.00      A1    
ATOM   4318  HG2 PRO A 309      39.365 -31.207-218.388  1.00  0.00      A1    
ATOM   4319  C   PRO A 309      35.126 -30.201-218.750  1.00  0.00      A1    
ATOM   4320  O   PRO A 309      34.506 -30.893-219.568  1.00  0.00      A1    
ATOM   4321  N   GLN A 310      34.709 -29.000-218.327  1.00  0.00      A1    
ATOM   4322  HN  GLN A 310      35.280 -28.569-217.631  1.00  0.00      A1    
ATOM   4323  CA  GLN A 310      33.587 -28.235-218.938  1.00  0.00      A1    
ATOM   4324  HA  GLN A 310      32.648 -28.632-218.581  1.00  0.00      A1    
ATOM   4325  CB  GLN A 310      33.730 -26.830-218.324  1.00  0.00      A1    
ATOM   4326  HB1 GLN A 310      33.766 -26.805-217.214  1.00  0.00      A1    
ATOM   4327  HB2 GLN A 310      34.711 -26.403-218.626  1.00  0.00      A1    
ATOM   4328  CG  GLN A 310      32.624 -25.702-218.683  1.00  0.00      A1    
ATOM   4329  HG1 GLN A 310      32.893 -24.841-218.034  1.00  0.00      A1    
ATOM   4330  HG2 GLN A 310      32.775 -25.461-219.756  1.00  0.00      A1    
ATOM   4331  CD  GLN A 310      31.140 -26.112-218.484  1.00  0.00      A1    
ATOM   4332  OE1 GLN A 310      30.778 -27.279-218.772  1.00  0.00      A1    
ATOM   4333  NE2 GLN A 310      30.335 -25.150-217.997  1.00  0.00      A1    
ATOM   4334 HE21 GLN A 310      29.369 -25.297-217.784  1.00  0.00      A1    
ATOM   4335 HE22 GLN A 310      30.693 -24.216-217.997  1.00  0.00      A1    
ATOM   4336  C   GLN A 310      33.646 -28.151-220.420  1.00  0.00      A1    
ATOM   4337  O   GLN A 310      32.632 -28.349-221.119  1.00  0.00      A1    
ATOM   4338  N   GLN A 311      34.862 -27.969-221.068  1.00  0.00      A1    
ATOM   4339  HN  GLN A 311      35.671 -27.790-220.514  1.00  0.00      A1    
ATOM   4340  CA  GLN A 311      34.924 -27.877-222.545  1.00  0.00      A1    
ATOM   4341  HA  GLN A 311      34.187 -27.230-222.996  1.00  0.00      A1    
ATOM   4342  CB  GLN A 311      36.279 -27.179-222.934  1.00  0.00      A1    
ATOM   4343  HB1 GLN A 311      37.082 -27.859-222.578  1.00  0.00      A1    
ATOM   4344  HB2 GLN A 311      36.398 -27.198-224.038  1.00  0.00      A1    
ATOM   4345  CG  GLN A 311      36.338 -25.696-222.500  1.00  0.00      A1    
ATOM   4346  HG1 GLN A 311      36.169 -25.756-221.404  1.00  0.00      A1    
ATOM   4347  HG2 GLN A 311      37.354 -25.357-222.795  1.00  0.00      A1    
ATOM   4348  CD  GLN A 311      35.264 -24.810-223.046  1.00  0.00      A1    
ATOM   4349  OE1 GLN A 311      34.117 -24.782-222.636  1.00  0.00      A1    
ATOM   4350  NE2 GLN A 311      35.673 -23.830-223.962  1.00  0.00      A1    
ATOM   4351 HE21 GLN A 311      35.089 -23.108-224.332  1.00  0.00      A1    
ATOM   4352 HE22 GLN A 311      36.626 -23.765-224.259  1.00  0.00      A1    
ATOM   4353  C   GLN A 311      34.684 -29.243-223.207  1.00  0.00      A1    
ATOM   4354  O   GLN A 311      34.396 -29.216-224.389  1.00  0.00      A1    
ATOM   4355  N   GLY A 312      34.754 -30.442-222.554  1.00  0.00      A1    
ATOM   4356  HN  GLY A 312      34.932 -30.314-221.581  1.00  0.00      A1    
ATOM   4357  CA  GLY A 312      34.639 -31.764-223.142  1.00  0.00      A1    
ATOM   4358  HA1 GLY A 312      34.888 -31.772-224.192  1.00  0.00      A1    
ATOM   4359  HA2 GLY A 312      35.293 -32.490-222.679  1.00  0.00      A1    
ATOM   4360  C   GLY A 312      33.307 -32.211-222.997  1.00  0.00      A1    
ATOM   4361  O   GLY A 312      32.912 -33.254-223.490  1.00  0.00      A1    
ATOM   4362  N   VAL A 313      32.449 -31.464-222.212  1.00  0.00      A1    
ATOM   4363  HN  VAL A 313      32.867 -30.749-221.655  1.00  0.00      A1    
ATOM   4364  CA  VAL A 313      31.018 -31.782-221.912  1.00  0.00      A1    
ATOM   4365  HA  VAL A 313      30.864 -32.815-222.191  1.00  0.00      A1    
ATOM   4366  CB  VAL A 313      30.622 -31.607-220.463  1.00  0.00      A1    
ATOM   4367  HB  VAL A 313      30.919 -30.633-220.018  1.00  0.00      A1    
ATOM   4368  CG1 VAL A 313      29.112 -31.628-220.141  1.00  0.00      A1    
ATOM   4369 HG11 VAL A 313      28.940 -31.385-219.071  1.00  0.00      A1    
ATOM   4370 HG12 VAL A 313      28.587 -30.828-220.706  1.00  0.00      A1    
ATOM   4371 HG13 VAL A 313      28.675 -32.604-220.443  1.00  0.00      A1    
ATOM   4372  CG2 VAL A 313      31.448 -32.558-219.651  1.00  0.00      A1    
ATOM   4373 HG21 VAL A 313      32.542 -32.368-219.692  1.00  0.00      A1    
ATOM   4374 HG22 VAL A 313      31.227 -32.470-218.565  1.00  0.00      A1    
ATOM   4375 HG23 VAL A 313      31.195 -33.564-220.048  1.00  0.00      A1    
ATOM   4376  C   VAL A 313      30.182 -30.894-222.840  1.00  0.00      A1    
ATOM   4377  O   VAL A 313      30.395 -29.661-222.943  1.00  0.00      A1    
ATOM   4378  N   THR A 314      29.220 -31.451-223.545  1.00  0.00      A1    
ATOM   4379  HN  THR A 314      29.292 -32.444-223.502  1.00  0.00      A1    
ATOM   4380  CA  THR A 314      28.320 -30.881-224.481  1.00  0.00      A1    
ATOM   4381  HA  THR A 314      28.313 -29.801-224.460  1.00  0.00      A1    
ATOM   4382  CB  THR A 314      28.613 -31.268-225.897  1.00  0.00      A1    
ATOM   4383  HB  THR A 314      29.698 -31.196-226.126  1.00  0.00      A1    
ATOM   4384  OG1 THR A 314      27.795 -30.491-226.733  1.00  0.00      A1    
ATOM   4385  HG1 THR A 314      28.202 -29.623-226.775  1.00  0.00      A1    
ATOM   4386  CG2 THR A 314      28.195 -32.691-226.113  1.00  0.00      A1    
ATOM   4387 HG21 THR A 314      28.363 -32.956-227.178  1.00  0.00      A1    
ATOM   4388 HG22 THR A 314      28.719 -33.387-225.423  1.00  0.00      A1    
ATOM   4389 HG23 THR A 314      27.100 -32.856-226.019  1.00  0.00      A1    
ATOM   4390  C   THR A 314      27.014 -31.325-223.920  1.00  0.00      A1    
ATOM   4391  O   THR A 314      26.909 -32.317-223.225  1.00  0.00      A1    
ATOM   4392  N   ARG A 315      25.978 -30.494-224.014  1.00  0.00      A1    
ATOM   4393  HN  ARG A 315      26.193 -29.665-224.526  1.00  0.00      A1    
ATOM   4394  CA  ARG A 315      24.615 -30.845-223.599  1.00  0.00      A1    
ATOM   4395  HA  ARG A 315      24.674 -31.788-223.078  1.00  0.00      A1    
ATOM   4396  CB  ARG A 315      24.102 -29.684-222.650  1.00  0.00      A1    
ATOM   4397  HB1 ARG A 315      24.051 -28.698-223.159  1.00  0.00      A1    
ATOM   4398  HB2 ARG A 315      23.035 -29.868-222.404  1.00  0.00      A1    
ATOM   4399  CG  ARG A 315      24.924 -29.691-221.360  1.00  0.00      A1    
ATOM   4400  HG1 ARG A 315      24.719 -30.693-220.926  1.00  0.00      A1    
ATOM   4401  HG2 ARG A 315      26.009 -29.744-221.593  1.00  0.00      A1    
ATOM   4402  CD  ARG A 315      24.510 -28.580-220.356  1.00  0.00      A1    
ATOM   4403  HD1 ARG A 315      24.744 -27.612-220.849  1.00  0.00      A1    
ATOM   4404  HD2 ARG A 315      23.408 -28.597-220.215  1.00  0.00      A1    
ATOM   4405  NE  ARG A 315      25.403 -28.680-219.192  1.00  0.00      A1    
ATOM   4406  HE  ARG A 315      26.360 -28.388-219.226  1.00  0.00      A1    
ATOM   4407  CZ  ARG A 315      25.193 -29.639-218.277  1.00  0.00      A1    
ATOM   4408  NH1 ARG A 315      24.137 -30.515-218.323  1.00  0.00      A1    
ATOM   4409 HH11 ARG A 315      23.416 -30.371-219.000  1.00  0.00      A1    
ATOM   4410 HH12 ARG A 315      23.946 -30.754-217.371  1.00  0.00      A1    
ATOM   4411  NH2 ARG A 315      26.039 -29.787-217.290  1.00  0.00      A1    
ATOM   4412 HH21 ARG A 315      26.769 -29.106-217.242  1.00  0.00      A1    
ATOM   4413 HH22 ARG A 315      25.969 -30.592-216.700  1.00  0.00      A1    
ATOM   4414  C   ARG A 315      23.709 -31.125-224.797  1.00  0.00      A1    
ATOM   4415  O   ARG A 315      23.747 -30.383-225.785  1.00  0.00      A1    
ATOM   4416  N   THR A 316      22.779 -32.129-224.589  1.00  0.00      A1    
ATOM   4417  HN  THR A 316      22.779 -32.607-223.714  1.00  0.00      A1    
ATOM   4418  CA  THR A 316      21.626 -32.290-225.464  1.00  0.00      A1    
ATOM   4419  HA  THR A 316      21.992 -32.556-226.444  1.00  0.00      A1    
ATOM   4420  CB  THR A 316      20.754 -33.424-225.019  1.00  0.00      A1    
ATOM   4421  HB  THR A 316      20.096 -33.805-225.830  1.00  0.00      A1    
ATOM   4422  OG1 THR A 316      19.941 -33.145-223.949  1.00  0.00      A1    
ATOM   4423  HG1 THR A 316      19.565 -33.970-223.631  1.00  0.00      A1    
ATOM   4424  CG2 THR A 316      21.582 -34.617-224.743  1.00  0.00      A1    
ATOM   4425 HG21 THR A 316      20.987 -35.531-224.528  1.00  0.00      A1    
ATOM   4426 HG22 THR A 316      22.245 -34.691-225.631  1.00  0.00      A1    
ATOM   4427 HG23 THR A 316      22.264 -34.638-223.867  1.00  0.00      A1    
ATOM   4428  C   THR A 316      20.711 -31.019-225.555  1.00  0.00      A1    
ATOM   4429  O   THR A 316      20.784 -30.171-224.690  1.00  0.00      A1    
ATOM   4430  N   PRO A 317      19.941 -30.785-226.566  1.00  0.00      A1    
ATOM   4431  CD  PRO A 317      20.065 -31.390-227.899  1.00  0.00      A1    
ATOM   4432  HD1 PRO A 317      20.208 -32.486-227.781  1.00  0.00      A1    
ATOM   4433  HD2 PRO A 317      20.963 -30.994-228.420  1.00  0.00      A1    
ATOM   4434  CA  PRO A 317      18.932 -29.726-226.595  1.00  0.00      A1    
ATOM   4435  HA  PRO A 317      19.641 -28.919-226.710  1.00  0.00      A1    
ATOM   4436  CB  PRO A 317      18.092 -29.926-227.873  1.00  0.00      A1    
ATOM   4437  HB1 PRO A 317      17.046 -30.241-227.668  1.00  0.00      A1    
ATOM   4438  HB2 PRO A 317      18.150 -29.029-228.526  1.00  0.00      A1    
ATOM   4439  CG  PRO A 317      18.746 -30.969-228.726  1.00  0.00      A1    
ATOM   4440  HG1 PRO A 317      18.197 -31.932-228.818  1.00  0.00      A1    
ATOM   4441  HG2 PRO A 317      18.931 -30.751-229.800  1.00  0.00      A1    
ATOM   4442  C   PRO A 317      18.142 -29.480-225.399  1.00  0.00      A1    
ATOM   4443  O   PRO A 317      18.044 -28.300-225.054  1.00  0.00      A1    
ATOM   4444  N   ARG A 318      17.642 -30.540-224.665  1.00  0.00      A1    
ATOM   4445  HN  ARG A 318      17.755 -31.477-224.986  1.00  0.00      A1    
ATOM   4446  CA  ARG A 318      16.921 -30.408-223.392  1.00  0.00      A1    
ATOM   4447  HA  ARG A 318      16.173 -29.632-223.457  1.00  0.00      A1    
ATOM   4448  CB  ARG A 318      16.440 -31.826-223.016  1.00  0.00      A1    
ATOM   4449  HB1 ARG A 318      16.167 -32.405-223.924  1.00  0.00      A1    
ATOM   4450  HB2 ARG A 318      17.213 -32.384-222.446  1.00  0.00      A1    
ATOM   4451  CG  ARG A 318      15.105 -31.799-222.169  1.00  0.00      A1    
ATOM   4452  HG1 ARG A 318      15.081 -30.831-221.625  1.00  0.00      A1    
ATOM   4453  HG2 ARG A 318      14.191 -31.862-222.797  1.00  0.00      A1    
ATOM   4454  CD  ARG A 318      14.981 -32.814-221.003  1.00  0.00      A1    
ATOM   4455  HD1 ARG A 318      14.017 -32.740-220.456  1.00  0.00      A1    
ATOM   4456  HD2 ARG A 318      15.121 -33.798-221.500  1.00  0.00      A1    
ATOM   4457  NE  ARG A 318      16.073 -32.641-220.026  1.00  0.00      A1    
ATOM   4458  HE  ARG A 318      16.864 -33.254-220.026  1.00  0.00      A1    
ATOM   4459  CZ  ARG A 318      16.207 -31.595-219.290  1.00  0.00      A1    
ATOM   4460  NH1 ARG A 318      15.191 -30.822-219.050  1.00  0.00      A1    
ATOM   4461 HH11 ARG A 318      14.299 -31.027-219.453  1.00  0.00      A1    
ATOM   4462 HH12 ARG A 318      15.268 -30.181-218.287  1.00  0.00      A1    
ATOM   4463  NH2 ARG A 318      17.307 -31.339-218.697  1.00  0.00      A1    
ATOM   4464 HH21 ARG A 318      18.112 -31.931-218.652  1.00  0.00      A1    
ATOM   4465 HH22 ARG A 318      17.403 -30.458-218.234  1.00  0.00      A1    
ATOM   4466  C   ARG A 318      17.758 -29.884-222.209  1.00  0.00      A1    
ATOM   4467  O   ARG A 318      17.307 -29.099-221.341  1.00  0.00      A1    
ATOM   4468  N   GLY A 319      19.031 -30.217-222.201  1.00  0.00      A1    
ATOM   4469  HN  GLY A 319      19.442 -30.791-222.905  1.00  0.00      A1    
ATOM   4470  CA  GLY A 319      19.956 -29.575-221.273  1.00  0.00      A1    
ATOM   4471  HA1 GLY A 319      20.704 -29.006-221.805  1.00  0.00      A1    
ATOM   4472  HA2 GLY A 319      19.415 -29.048-220.501  1.00  0.00      A1    
ATOM   4473  C   GLY A 319      20.855 -30.601-220.589  1.00  0.00      A1    
ATOM   4474  O   GLY A 319      21.809 -30.312-219.842  1.00  0.00      A1    
ATOM   4475  N   ASP A 320      20.568 -31.891-220.918  1.00  0.00      A1    
ATOM   4476  HN  ASP A 320      19.851 -32.116-221.575  1.00  0.00      A1    
ATOM   4477  CA  ASP A 320      21.268 -33.070-220.333  1.00  0.00      A1    
ATOM   4478  HA  ASP A 320      21.229 -32.881-219.271  1.00  0.00      A1    
ATOM   4479  CB  ASP A 320      20.588 -34.417-220.567  1.00  0.00      A1    
ATOM   4480  HB1 ASP A 320      20.593 -34.738-221.629  1.00  0.00      A1    
ATOM   4481  HB2 ASP A 320      21.048 -35.225-219.959  1.00  0.00      A1    
ATOM   4482  CG  ASP A 320      19.152 -34.352-220.261  1.00  0.00      A1    
ATOM   4483  OD1 ASP A 320      18.761 -33.607-219.372  1.00  0.00      A1    
ATOM   4484  OD2 ASP A 320      18.465 -35.291-220.700  1.00  0.00      A1    
ATOM   4485  C   ASP A 320      22.779 -33.158-220.761  1.00  0.00      A1    
ATOM   4486  O   ASP A 320      23.064 -33.099-221.958  1.00  0.00      A1    
ATOM   4487  N   ALA A 321      23.714 -33.346-219.839  1.00  0.00      A1    
ATOM   4488  HN  ALA A 321      23.432 -33.126-218.908  1.00  0.00      A1    
ATOM   4489  CA  ALA A 321      25.159 -33.474-220.060  1.00  0.00      A1    
ATOM   4490  HA  ALA A 321      25.504 -32.548-220.492  1.00  0.00      A1    
ATOM   4491  CB  ALA A 321      25.931 -33.477-218.719  1.00  0.00      A1    
ATOM   4492  HB1 ALA A 321      25.406 -32.782-218.030  1.00  0.00      A1    
ATOM   4493  HB2 ALA A 321      25.849 -34.462-218.213  1.00  0.00      A1    
ATOM   4494  HB3 ALA A 321      26.974 -33.124-218.861  1.00  0.00      A1    
ATOM   4495  C   ALA A 321      25.575 -34.714-220.821  1.00  0.00      A1    
ATOM   4496  O   ALA A 321      25.223 -35.842-220.482  1.00  0.00      A1    
ATOM   4497  N   THR A 322      26.554 -34.559-221.687  1.00  0.00      A1    
ATOM   4498  HN  THR A 322      26.844 -33.653-221.988  1.00  0.00      A1    
ATOM   4499  CA  THR A 322      27.127 -35.672-222.362  1.00  0.00      A1    
ATOM   4500  HA  THR A 322      27.097 -36.605-221.820  1.00  0.00      A1    
ATOM   4501  CB  THR A 322      26.542 -36.103-223.683  1.00  0.00      A1    
ATOM   4502  HB  THR A 322      27.178 -36.895-224.135  1.00  0.00      A1    
ATOM   4503  OG1 THR A 322      26.140 -35.028-224.430  1.00  0.00      A1    
ATOM   4504  HG1 THR A 322      26.351 -34.255-223.899  1.00  0.00      A1    
ATOM   4505  CG2 THR A 322      25.201 -37.026-223.368  1.00  0.00      A1    
ATOM   4506 HG21 THR A 322      24.482 -36.549-222.669  1.00  0.00      A1    
ATOM   4507 HG22 THR A 322      24.763 -37.293-224.354  1.00  0.00      A1    
ATOM   4508 HG23 THR A 322      25.548 -37.965-222.884  1.00  0.00      A1    
ATOM   4509  C   THR A 322      28.509 -35.366-222.502  1.00  0.00      A1    
ATOM   4510  O   THR A 322      28.920 -34.259-222.823  1.00  0.00      A1    
ATOM   4511  N   VAL A 323      29.396 -36.356-222.359  1.00  0.00      A1    
ATOM   4512  HN  VAL A 323      29.144 -37.304-222.181  1.00  0.00      A1    
ATOM   4513  CA  VAL A 323      30.814 -36.157-222.570  1.00  0.00      A1    
ATOM   4514  HA  VAL A 323      31.118 -35.124-222.649  1.00  0.00      A1    
ATOM   4515  CB  VAL A 323      31.674 -36.544-221.258  1.00  0.00      A1    
ATOM   4516  HB  VAL A 323      31.086 -36.015-220.477  1.00  0.00      A1    
ATOM   4517  CG1 VAL A 323      31.608 -38.045-220.920  1.00  0.00      A1    
ATOM   4518 HG11 VAL A 323      31.818 -38.725-221.773  1.00  0.00      A1    
ATOM   4519 HG12 VAL A 323      32.312 -38.205-220.075  1.00  0.00      A1    
ATOM   4520 HG13 VAL A 323      30.538 -38.245-220.699  1.00  0.00      A1    
ATOM   4521  CG2 VAL A 323      33.124 -36.155-221.381  1.00  0.00      A1    
ATOM   4522 HG21 VAL A 323      33.530 -36.438-220.386  1.00  0.00      A1    
ATOM   4523 HG22 VAL A 323      33.714 -36.742-222.119  1.00  0.00      A1    
ATOM   4524 HG23 VAL A 323      33.186 -35.048-221.432  1.00  0.00      A1    
ATOM   4525  C   VAL A 323      31.387 -36.858-223.846  1.00  0.00      A1    
ATOM   4526  O   VAL A 323      31.037 -37.997-224.161  1.00  0.00      A1    
ATOM   4527  N   LEU A 324      32.195 -36.212-224.578  1.00  0.00      A1    
ATOM   4528  HN  LEU A 324      32.441 -35.282-224.316  1.00  0.00      A1    
ATOM   4529  CA  LEU A 324      32.797 -36.800-225.715  1.00  0.00      A1    
ATOM   4530  HA  LEU A 324      32.147 -37.584-226.078  1.00  0.00      A1    
ATOM   4531  CB  LEU A 324      32.912 -35.806-226.894  1.00  0.00      A1    
ATOM   4532  HB1 LEU A 324      33.571 -34.977-226.556  1.00  0.00      A1    
ATOM   4533  HB2 LEU A 324      33.392 -36.283-227.776  1.00  0.00      A1    
ATOM   4534  CG  LEU A 324      31.543 -35.138-227.235  1.00  0.00      A1    
ATOM   4535  HG  LEU A 324      30.889 -34.996-226.348  1.00  0.00      A1    
ATOM   4536  CD1 LEU A 324      31.728 -33.763-228.004  1.00  0.00      A1    
ATOM   4537 HD11 LEU A 324      32.578 -33.809-228.716  1.00  0.00      A1    
ATOM   4538 HD12 LEU A 324      30.832 -33.389-228.545  1.00  0.00      A1    
ATOM   4539 HD13 LEU A 324      32.048 -33.025-227.238  1.00  0.00      A1    
ATOM   4540  CD2 LEU A 324      30.710 -36.154-228.042  1.00  0.00      A1    
ATOM   4541 HD21 LEU A 324      29.809 -35.737-228.540  1.00  0.00      A1    
ATOM   4542 HD22 LEU A 324      31.321 -36.454-228.920  1.00  0.00      A1    
ATOM   4543 HD23 LEU A 324      30.525 -37.147-227.580  1.00  0.00      A1    
ATOM   4544  C   LEU A 324      34.126 -37.407-225.451  1.00  0.00      A1    
ATOM   4545  O   LEU A 324      34.933 -36.809-224.736  1.00  0.00      A1    
ATOM   4546  N   VAL A 325      34.368 -38.690-225.960  1.00  0.00      A1    
ATOM   4547  HN  VAL A 325      33.612 -39.115-226.450  1.00  0.00      A1    
ATOM   4548  CA  VAL A 325      35.493 -39.512-225.595  1.00  0.00      A1    
ATOM   4549  HA  VAL A 325      36.252 -38.851-225.204  1.00  0.00      A1    
ATOM   4550  CB  VAL A 325      35.090 -40.610-224.570  1.00  0.00      A1    
ATOM   4551  HB  VAL A 325      35.915 -41.323-224.360  1.00  0.00      A1    
ATOM   4552  CG1 VAL A 325      34.797 -39.841-223.254  1.00  0.00      A1    
ATOM   4553 HG11 VAL A 325      34.880 -40.454-222.331  1.00  0.00      A1    
ATOM   4554 HG12 VAL A 325      35.487 -38.971-223.271  1.00  0.00      A1    
ATOM   4555 HG13 VAL A 325      33.770 -39.419-223.285  1.00  0.00      A1    
ATOM   4556  CG2 VAL A 325      33.905 -41.464-225.187  1.00  0.00      A1    
ATOM   4557 HG21 VAL A 325      33.003 -40.828-225.317  1.00  0.00      A1    
ATOM   4558 HG22 VAL A 325      34.214 -41.790-226.204  1.00  0.00      A1    
ATOM   4559 HG23 VAL A 325      33.490 -42.278-224.556  1.00  0.00      A1    
ATOM   4560  C   VAL A 325      35.914 -40.028-226.830  1.00  0.00      A1    
ATOM   4561  O   VAL A 325      35.207 -40.037-227.857  1.00  0.00      A1    
ATOM   4562  N   VAL A 326      37.204 -40.448-226.857  1.00  0.00      A1    
ATOM   4563  HN  VAL A 326      37.822 -40.492-226.077  1.00  0.00      A1    
ATOM   4564  CA  VAL A 326      37.656 -41.226-227.967  1.00  0.00      A1    
ATOM   4565  HA  VAL A 326      36.955 -41.088-228.777  1.00  0.00      A1    
ATOM   4566  CB  VAL A 326      39.045 -40.791-228.447  1.00  0.00      A1    
ATOM   4567  HB  VAL A 326      39.823 -40.774-227.654  1.00  0.00      A1    
ATOM   4568  CG1 VAL A 326      39.448 -41.760-229.650  1.00  0.00      A1    
ATOM   4569 HG11 VAL A 326      39.305 -42.816-229.336  1.00  0.00      A1    
ATOM   4570 HG12 VAL A 326      38.758 -41.624-230.510  1.00  0.00      A1    
ATOM   4571 HG13 VAL A 326      40.515 -41.565-229.885  1.00  0.00      A1    
ATOM   4572  CG2 VAL A 326      38.905 -39.395-228.891  1.00  0.00      A1    
ATOM   4573 HG21 VAL A 326      39.734 -39.128-229.581  1.00  0.00      A1    
ATOM   4574 HG22 VAL A 326      37.971 -39.300-229.484  1.00  0.00      A1    
ATOM   4575 HG23 VAL A 326      38.909 -38.617-228.098  1.00  0.00      A1    
ATOM   4576  C   VAL A 326      37.624 -42.713-227.485  1.00  0.00      A1    
ATOM   4577  O   VAL A 326      38.346 -43.191-226.608  1.00  0.00      A1    
ATOM   4578  N   GLY A 327      36.735 -43.486-228.163  1.00  0.00      A1    
ATOM   4579  HN  GLY A 327      36.215 -42.995-228.858  1.00  0.00      A1    
ATOM   4580  CA  GLY A 327      36.536 -44.917-227.940  1.00  0.00      A1    
ATOM   4581  HA1 GLY A 327      36.612 -45.106-226.879  1.00  0.00      A1    
ATOM   4582  HA2 GLY A 327      35.590 -45.199-228.377  1.00  0.00      A1    
ATOM   4583  C   GLY A 327      37.603 -45.837-228.451  1.00  0.00      A1    
ATOM   4584  O   GLY A 327      38.557 -45.414-229.168  1.00  0.00      A1    
ATOM   4585  N   ALA A 328      37.400 -47.177-228.222  1.00  0.00      A1    
ATOM   4586  HN  ALA A 328      36.524 -47.434-227.821  1.00  0.00      A1    
ATOM   4587  CA  ALA A 328      38.411 -48.185-228.539  1.00  0.00      A1    
ATOM   4588  HA  ALA A 328      39.325 -47.848-228.074  1.00  0.00      A1    
ATOM   4589  CB  ALA A 328      37.912 -49.506-227.947  1.00  0.00      A1    
ATOM   4590  HB1 ALA A 328      38.661 -50.275-228.235  1.00  0.00      A1    
ATOM   4591  HB2 ALA A 328      37.734 -49.381-226.858  1.00  0.00      A1    
ATOM   4592  HB3 ALA A 328      36.937 -49.763-228.413  1.00  0.00      A1    
ATOM   4593  C   ALA A 328      38.677 -48.326-230.048  1.00  0.00      A1    
ATOM   4594  O   ALA A 328      39.817 -48.419-230.485  1.00  0.00      A1    
ATOM   4595  N   ASP A 329      37.632 -48.057-230.902  1.00  0.00      A1    
ATOM   4596  HN  ASP A 329      36.806 -47.762-230.427  1.00  0.00      A1    
ATOM   4597  CA  ASP A 329      37.660 -48.117-232.337  1.00  0.00      A1    
ATOM   4598  HA  ASP A 329      38.316 -48.947-232.560  1.00  0.00      A1    
ATOM   4599  CB  ASP A 329      36.274 -48.434-233.034  1.00  0.00      A1    
ATOM   4600  HB1 ASP A 329      35.550 -47.635-232.760  1.00  0.00      A1    
ATOM   4601  HB2 ASP A 329      36.459 -48.425-234.129  1.00  0.00      A1    
ATOM   4602  CG  ASP A 329      35.654 -49.786-232.686  1.00  0.00      A1    
ATOM   4603  OD1 ASP A 329      36.074 -50.497-231.671  1.00  0.00      A1    
ATOM   4604  OD2 ASP A 329      34.639 -50.149-233.390  1.00  0.00      A1    
ATOM   4605  C   ASP A 329      38.278 -46.844-232.909  1.00  0.00      A1    
ATOM   4606  O   ASP A 329      38.308 -46.710-234.112  1.00  0.00      A1    
ATOM   4607  N   ASP A 330      38.621 -45.738-232.209  1.00  0.00      A1    
ATOM   4608  HN  ASP A 330      38.678 -45.745-231.214  1.00  0.00      A1    
ATOM   4609  CA  ASP A 330      39.256 -44.598-232.806  1.00  0.00      A1    
ATOM   4610  HA  ASP A 330      39.670 -44.132-231.924  1.00  0.00      A1    
ATOM   4611  CB  ASP A 330      40.456 -44.795-233.854  1.00  0.00      A1    
ATOM   4612  HB1 ASP A 330      40.116 -45.473-234.667  1.00  0.00      A1    
ATOM   4613  HB2 ASP A 330      40.821 -43.824-234.254  1.00  0.00      A1    
ATOM   4614  CG  ASP A 330      41.725 -45.327-233.270  1.00  0.00      A1    
ATOM   4615  OD1 ASP A 330      42.585 -45.910-233.994  1.00  0.00      A1    
ATOM   4616  OD2 ASP A 330      41.946 -45.194-231.998  1.00  0.00      A1    
ATOM   4617  C   ASP A 330      38.154 -43.623-233.387  1.00  0.00      A1    
ATOM   4618  O   ASP A 330      38.304 -43.109-234.474  1.00  0.00      A1    
ATOM   4619  N   LYS A 331      37.165 -43.292-232.620  1.00  0.00      A1    
ATOM   4620  HN  LYS A 331      37.134 -43.767-231.744  1.00  0.00      A1    
ATOM   4621  CA  LYS A 331      36.014 -42.495-232.994  1.00  0.00      A1    
ATOM   4622  HA  LYS A 331      36.407 -41.694-233.602  1.00  0.00      A1    
ATOM   4623  CB  LYS A 331      34.817 -43.200-233.606  1.00  0.00      A1    
ATOM   4624  HB1 LYS A 331      33.976 -42.614-234.033  1.00  0.00      A1    
ATOM   4625  HB2 LYS A 331      35.196 -43.766-234.483  1.00  0.00      A1    
ATOM   4626  CG  LYS A 331      34.240 -44.217-232.656  1.00  0.00      A1    
ATOM   4627  HG1 LYS A 331      35.010 -44.833-232.140  1.00  0.00      A1    
ATOM   4628  HG2 LYS A 331      33.553 -43.766-231.910  1.00  0.00      A1    
ATOM   4629  CD  LYS A 331      33.305 -45.280-233.395  1.00  0.00      A1    
ATOM   4630  HD1 LYS A 331      33.928 -45.881-234.092  1.00  0.00      A1    
ATOM   4631  HD2 LYS A 331      32.852 -45.825-232.539  1.00  0.00      A1    
ATOM   4632  CE  LYS A 331      32.099 -44.559-234.051  1.00  0.00      A1    
ATOM   4633  HE1 LYS A 331      31.549 -44.011-233.255  1.00  0.00      A1    
ATOM   4634  HE2 LYS A 331      32.333 -43.879-234.897  1.00  0.00      A1    
ATOM   4635  NZ  LYS A 331      31.184 -45.623-234.589  1.00  0.00      A1    
ATOM   4636  HZ1 LYS A 331      30.382 -45.238-235.127  1.00  0.00      A1    
ATOM   4637  HZ2 LYS A 331      31.676 -46.254-235.255  1.00  0.00      A1    
ATOM   4638  HZ3 LYS A 331      30.670 -46.053-233.793  1.00  0.00      A1    
ATOM   4639  C   LYS A 331      35.544 -41.702-231.770  1.00  0.00      A1    
ATOM   4640  O   LYS A 331      35.790 -42.043-230.609  1.00  0.00      A1    
ATOM   4641  N   VAL A 332      35.020 -40.488-231.977  1.00  0.00      A1    
ATOM   4642  HN  VAL A 332      34.886 -40.125-232.896  1.00  0.00      A1    
ATOM   4643  CA  VAL A 332      34.439 -39.621-230.974  1.00  0.00      A1    
ATOM   4644  HA  VAL A 332      35.138 -39.574-230.152  1.00  0.00      A1    
ATOM   4645  CB  VAL A 332      34.127 -38.252-231.536  1.00  0.00      A1    
ATOM   4646  HB  VAL A 332      33.522 -38.201-232.466  1.00  0.00      A1    
ATOM   4647  CG1 VAL A 332      33.478 -37.455-230.516  1.00  0.00      A1    
ATOM   4648 HG11 VAL A 332      33.251 -36.426-230.870  1.00  0.00      A1    
ATOM   4649 HG12 VAL A 332      32.473 -37.907-230.370  1.00  0.00      A1    
ATOM   4650 HG13 VAL A 332      34.071 -37.505-229.577  1.00  0.00      A1    
ATOM   4651  CG2 VAL A 332      35.518 -37.556-231.889  1.00  0.00      A1    
ATOM   4652 HG21 VAL A 332      35.386 -36.455-231.938  1.00  0.00      A1    
ATOM   4653 HG22 VAL A 332      36.138 -37.793-230.998  1.00  0.00      A1    
ATOM   4654 HG23 VAL A 332      35.966 -38.081-232.759  1.00  0.00      A1    
ATOM   4655  C   VAL A 332      33.151 -40.350-230.590  1.00  0.00      A1    
ATOM   4656  O   VAL A 332      32.223 -40.538-231.359  1.00  0.00      A1    
ATOM   4657  N   GLU A 333      32.990 -40.724-229.324  1.00  0.00      A1    
ATOM   4658  HN  GLU A 333      33.686 -40.502-228.646  1.00  0.00      A1    
ATOM   4659  CA  GLU A 333      31.899 -41.489-228.804  1.00  0.00      A1    
ATOM   4660  HA  GLU A 333      31.137 -41.699-229.541  1.00  0.00      A1    
ATOM   4661  CB  GLU A 333      32.261 -42.837-228.124  1.00  0.00      A1    
ATOM   4662  HB1 GLU A 333      33.130 -42.594-227.477  1.00  0.00      A1    
ATOM   4663  HB2 GLU A 333      31.449 -43.302-227.524  1.00  0.00      A1    
ATOM   4664  CG  GLU A 333      32.693 -43.915-229.120  1.00  0.00      A1    
ATOM   4665  HG1 GLU A 333      31.985 -43.889-229.976  1.00  0.00      A1    
ATOM   4666  HG2 GLU A 333      33.773 -43.748-229.316  1.00  0.00      A1    
ATOM   4667  CD  GLU A 333      32.482 -45.346-228.582  1.00  0.00      A1    
ATOM   4668  OE1 GLU A 333      33.182 -45.893-227.646  1.00  0.00      A1    
ATOM   4669  OE2 GLU A 333      31.572 -46.038-229.123  1.00  0.00      A1    
ATOM   4670  C   GLU A 333      31.232 -40.509-227.868  1.00  0.00      A1    
ATOM   4671  O   GLU A 333      31.965 -39.661-227.306  1.00  0.00      A1    
ATOM   4672  N   THR A 334      29.897 -40.551-227.691  1.00  0.00      A1    
ATOM   4673  HN  THR A 334      29.385 -41.249-228.186  1.00  0.00      A1    
ATOM   4674  CA  THR A 334      29.035 -39.667-226.774  1.00  0.00      A1    
ATOM   4675  HA  THR A 334      29.561 -38.877-226.260  1.00  0.00      A1    
ATOM   4676  CB  THR A 334      27.791 -39.087-227.534  1.00  0.00      A1    
ATOM   4677  HB  THR A 334      27.227 -39.944-227.959  1.00  0.00      A1    
ATOM   4678  OG1 THR A 334      28.058 -38.174-228.506  1.00  0.00      A1    
ATOM   4679  HG1 THR A 334      28.638 -38.655-229.101  1.00  0.00      A1    
ATOM   4680  CG2 THR A 334      26.749 -38.372-226.547  1.00  0.00      A1    
ATOM   4681 HG21 THR A 334      25.853 -38.260-227.192  1.00  0.00      A1    
ATOM   4682 HG22 THR A 334      26.484 -39.029-225.691  1.00  0.00      A1    
ATOM   4683 HG23 THR A 334      27.109 -37.367-226.235  1.00  0.00      A1    
ATOM   4684  C   THR A 334      28.671 -40.523-225.596  1.00  0.00      A1    
ATOM   4685  O   THR A 334      28.033 -41.544-225.812  1.00  0.00      A1    
ATOM   4686  N   ARG A 335      29.052 -40.152-224.344  1.00  0.00      A1    
ATOM   4687  HN  ARG A 335      29.663 -39.380-224.184  1.00  0.00      A1    
ATOM   4688  CA  ARG A 335      28.678 -40.879-223.102  1.00  0.00      A1    
ATOM   4689  HA  ARG A 335      28.201 -41.812-223.365  1.00  0.00      A1    
ATOM   4690  CB  ARG A 335      30.009 -41.220-222.249  1.00  0.00      A1    
ATOM   4691  HB1 ARG A 335      30.378 -40.196-222.025  1.00  0.00      A1    
ATOM   4692  HB2 ARG A 335      29.696 -41.599-221.253  1.00  0.00      A1    
ATOM   4693  CG  ARG A 335      31.000 -42.036-222.948  1.00  0.00      A1    
ATOM   4694  HG1 ARG A 335      31.040 -41.943-224.053  1.00  0.00      A1    
ATOM   4695  HG2 ARG A 335      31.950 -41.602-222.567  1.00  0.00      A1    
ATOM   4696  CD  ARG A 335      30.885 -43.540-222.590  1.00  0.00      A1    
ATOM   4697  HD1 ARG A 335      31.813 -44.119-222.785  1.00  0.00      A1    
ATOM   4698  HD2 ARG A 335      30.577 -43.670-221.530  1.00  0.00      A1    
ATOM   4699  NE  ARG A 335      29.732 -44.116-223.358  1.00  0.00      A1    
ATOM   4700  HE  ARG A 335      28.872 -44.301-222.882  1.00  0.00      A1    
ATOM   4701  CZ  ARG A 335      29.703 -44.321-224.651  1.00  0.00      A1    
ATOM   4702  NH1 ARG A 335      30.777 -44.212-225.335  1.00  0.00      A1    
ATOM   4703 HH11 ARG A 335      31.660 -44.303-224.873  1.00  0.00      A1    
ATOM   4704 HH12 ARG A 335      30.649 -44.537-226.272  1.00  0.00      A1    
ATOM   4705  NH2 ARG A 335      28.570 -44.383-225.310  1.00  0.00      A1    
ATOM   4706 HH21 ARG A 335      27.671 -44.308-224.878  1.00  0.00      A1    
ATOM   4707 HH22 ARG A 335      28.727 -44.626-226.268  1.00  0.00      A1    
ATOM   4708  C   ARG A 335      27.822 -40.088-222.230  1.00  0.00      A1    
ATOM   4709  O   ARG A 335      28.224 -38.968-221.834  1.00  0.00      A1    
ATOM   4710  N   PRO A 336      26.609 -40.477-221.924  1.00  0.00      A1    
ATOM   4711  CD  PRO A 336      25.851 -41.509-222.540  1.00  0.00      A1    
ATOM   4712  HD1 PRO A 336      26.221 -42.528-222.299  1.00  0.00      A1    
ATOM   4713  HD2 PRO A 336      25.894 -41.408-223.646  1.00  0.00      A1    
ATOM   4714  CA  PRO A 336      25.834 -39.933-220.797  1.00  0.00      A1    
ATOM   4715  HA  PRO A 336      25.695 -38.871-220.936  1.00  0.00      A1    
ATOM   4716  CB  PRO A 336      24.467 -40.628-220.749  1.00  0.00      A1    
ATOM   4717  HB1 PRO A 336      24.337 -41.456-220.019  1.00  0.00      A1    
ATOM   4718  HB2 PRO A 336      23.601 -39.991-220.466  1.00  0.00      A1    
ATOM   4719  CG  PRO A 336      24.356 -41.235-222.177  1.00  0.00      A1    
ATOM   4720  HG1 PRO A 336      23.874 -42.236-222.170  1.00  0.00      A1    
ATOM   4721  HG2 PRO A 336      23.847 -40.565-222.903  1.00  0.00      A1    
ATOM   4722  C   PRO A 336      26.543 -40.040-219.427  1.00  0.00      A1    
ATOM   4723  O   PRO A 336      26.883 -41.129-218.939  1.00  0.00      A1    
ATOM   4724  N   ILE A 337      26.693 -38.876-218.775  1.00  0.00      A1    
ATOM   4725  HN  ILE A 337      26.212 -38.065-219.098  1.00  0.00      A1    
ATOM   4726  CA  ILE A 337      27.399 -38.674-217.523  1.00  0.00      A1    
ATOM   4727  HA  ILE A 337      27.659 -39.632-217.097  1.00  0.00      A1    
ATOM   4728  CB  ILE A 337      28.605 -37.761-217.637  1.00  0.00      A1    
ATOM   4729  HB  ILE A 337      28.754 -37.236-216.668  1.00  0.00      A1    
ATOM   4730  CG2 ILE A 337      29.886 -38.489-218.099  1.00  0.00      A1    
ATOM   4731 HG21 ILE A 337      29.751 -39.129-218.997  1.00  0.00      A1    
ATOM   4732 HG22 ILE A 337      30.648 -37.697-218.259  1.00  0.00      A1    
ATOM   4733 HG23 ILE A 337      30.226 -39.185-217.303  1.00  0.00      A1    
ATOM   4734  CG1 ILE A 337      28.257 -36.679-218.684  1.00  0.00      A1    
ATOM   4735 HG11 ILE A 337      28.402 -37.064-219.716  1.00  0.00      A1    
ATOM   4736 HG12 ILE A 337      27.224 -36.269-218.691  1.00  0.00      A1    
ATOM   4737  CD  ILE A 337      29.069 -35.415-218.530  1.00  0.00      A1    
ATOM   4738  HD1 ILE A 337      28.891 -34.994-217.516  1.00  0.00      A1    
ATOM   4739  HD2 ILE A 337      30.150 -35.650-218.624  1.00  0.00      A1    
ATOM   4740  HD3 ILE A 337      28.713 -34.649-219.252  1.00  0.00      A1    
ATOM   4741  C   ILE A 337      26.405 -38.001-216.523  1.00  0.00      A1    
ATOM   4742  O   ILE A 337      25.865 -36.928-216.857  1.00  0.00      A1    
ATOM   4743  N   VAL A 338      26.170 -38.598-215.406  1.00  0.00      A1    
ATOM   4744  HN  VAL A 338      26.546 -39.479-215.128  1.00  0.00      A1    
ATOM   4745  CA  VAL A 338      25.516 -37.925-214.202  1.00  0.00      A1    
ATOM   4746  HA  VAL A 338      24.557 -37.517-214.488  1.00  0.00      A1    
ATOM   4747  CB  VAL A 338      25.282 -38.908-213.124  1.00  0.00      A1    
ATOM   4748  HB  VAL A 338      26.180 -39.335-212.629  1.00  0.00      A1    
ATOM   4749  CG1 VAL A 338      24.495 -38.126-211.972  1.00  0.00      A1    
ATOM   4750 HG11 VAL A 338      24.959 -37.198-211.573  1.00  0.00      A1    
ATOM   4751 HG12 VAL A 338      23.531 -37.846-212.448  1.00  0.00      A1    
ATOM   4752 HG13 VAL A 338      24.342 -38.821-211.119  1.00  0.00      A1    
ATOM   4753  CG2 VAL A 338      24.464 -40.112-213.696  1.00  0.00      A1    
ATOM   4754 HG21 VAL A 338      24.862 -40.401-214.692  1.00  0.00      A1    
ATOM   4755 HG22 VAL A 338      24.458 -40.957-212.977  1.00  0.00      A1    
ATOM   4756 HG23 VAL A 338      23.458 -39.693-213.911  1.00  0.00      A1    
ATOM   4757  C   VAL A 338      26.489 -36.966-213.755  1.00  0.00      A1    
ATOM   4758  O   VAL A 338      27.457 -37.308-213.039  1.00  0.00      A1    
ATOM   4759  N   ALA A 339      26.371 -35.664-214.060  1.00  0.00      A1    
ATOM   4760  HN  ALA A 339      25.652 -35.325-214.661  1.00  0.00      A1    
ATOM   4761  CA  ALA A 339      27.380 -34.799-213.544  1.00  0.00      A1    
ATOM   4762  HA  ALA A 339      28.290 -35.269-213.202  1.00  0.00      A1    
ATOM   4763  CB  ALA A 339      27.738 -33.810-214.733  1.00  0.00      A1    
ATOM   4764  HB1 ALA A 339      27.778 -34.281-215.738  1.00  0.00      A1    
ATOM   4765  HB2 ALA A 339      26.886 -33.106-214.839  1.00  0.00      A1    
ATOM   4766  HB3 ALA A 339      28.705 -33.286-214.575  1.00  0.00      A1    
ATOM   4767  C   ALA A 339      26.685 -33.961-212.471  1.00  0.00      A1    
ATOM   4768  O   ALA A 339      25.839 -33.121-212.723  1.00  0.00      A1    
ATOM   4769  N   SER A 340      26.953 -34.331-211.190  1.00  0.00      A1    
ATOM   4770  HN  SER A 340      27.595 -35.057-210.960  1.00  0.00      A1    
ATOM   4771  CA  SER A 340      26.214 -33.729-210.068  1.00  0.00      A1    
ATOM   4772  HA  SER A 340      25.144 -33.815-210.188  1.00  0.00      A1    
ATOM   4773  CB  SER A 340      26.619 -34.516-208.759  1.00  0.00      A1    
ATOM   4774  HB1 SER A 340      26.193 -33.957-207.899  1.00  0.00      A1    
ATOM   4775  HB2 SER A 340      26.068 -35.480-208.759  1.00  0.00      A1    
ATOM   4776  OG  SER A 340      28.062 -34.703-208.668  1.00  0.00      A1    
ATOM   4777  HG1 SER A 340      28.148 -34.978-207.752  1.00  0.00      A1    
ATOM   4778  C   SER A 340      26.459 -32.227-209.906  1.00  0.00      A1    
ATOM   4779  O   SER A 340      25.496 -31.514-209.554  1.00  0.00      A1    
ATOM   4780  N   GLN A 341      27.710 -31.781-210.069  1.00  0.00      A1    
ATOM   4781  HN  GLN A 341      28.402 -32.497-210.105  1.00  0.00      A1    
ATOM   4782  CA  GLN A 341      28.112 -30.416-209.819  1.00  0.00      A1    
ATOM   4783  HA  GLN A 341      27.346 -29.936-210.411  1.00  0.00      A1    
ATOM   4784  CB  GLN A 341      28.294 -30.115-208.276  1.00  0.00      A1    
ATOM   4785  HB1 GLN A 341      28.628 -29.068-208.119  1.00  0.00      A1    
ATOM   4786  HB2 GLN A 341      27.359 -30.229-207.686  1.00  0.00      A1    
ATOM   4787  CG  GLN A 341      29.560 -30.806-207.552  1.00  0.00      A1    
ATOM   4788  HG1 GLN A 341      29.948 -31.653-208.157  1.00  0.00      A1    
ATOM   4789  HG2 GLN A 341      30.299 -29.988-207.413  1.00  0.00      A1    
ATOM   4790  CD  GLN A 341      29.138 -31.277-206.118  1.00  0.00      A1    
ATOM   4791  OE1 GLN A 341      29.380 -30.687-205.124  1.00  0.00      A1    
ATOM   4792  NE2 GLN A 341      28.471 -32.447-206.098  1.00  0.00      A1    
ATOM   4793 HE21 GLN A 341      28.084 -32.637-205.196  1.00  0.00      A1    
ATOM   4794 HE22 GLN A 341      28.473 -33.031-206.910  1.00  0.00      A1    
ATOM   4795  C   GLN A 341      29.471 -30.115-210.393  1.00  0.00      A1    
ATOM   4796  O   GLN A 341      30.288 -31.027-210.635  1.00  0.00      A1    
ATOM   4797  N   ALA A 342      29.822 -28.905-210.596  1.00  0.00      A1    
ATOM   4798  HN  ALA A 342      29.158 -28.185-210.409  1.00  0.00      A1    
ATOM   4799  CA  ALA A 342      31.042 -28.369-211.102  1.00  0.00      A1    
ATOM   4800  HA  ALA A 342      31.683 -29.185-211.399  1.00  0.00      A1    
ATOM   4801  CB  ALA A 342      30.924 -27.525-212.408  1.00  0.00      A1    
ATOM   4802  HB1 ALA A 342      31.905 -27.409-212.915  1.00  0.00      A1    
ATOM   4803  HB2 ALA A 342      30.389 -28.251-213.057  1.00  0.00      A1    
ATOM   4804  HB3 ALA A 342      30.203 -26.681-212.357  1.00  0.00      A1    
ATOM   4805  C   ALA A 342      31.800 -27.514-210.063  1.00  0.00      A1    
ATOM   4806  O   ALA A 342      31.272 -26.560-209.422  1.00  0.00      A1    
ATOM   4807  N   ILE A 343      33.085 -27.904-209.910  1.00  0.00      A1    
ATOM   4808  HN  ILE A 343      33.512 -28.592-210.492  1.00  0.00      A1    
ATOM   4809  CA  ILE A 343      34.024 -27.151-209.159  1.00  0.00      A1    
ATOM   4810  HA  ILE A 343      33.548 -26.353-208.608  1.00  0.00      A1    
ATOM   4811  CB  ILE A 343      34.793 -27.964-208.094  1.00  0.00      A1    
ATOM   4812  HB  ILE A 343      35.356 -28.790-208.578  1.00  0.00      A1    
ATOM   4813  CG2 ILE A 343      35.966 -27.148-207.392  1.00  0.00      A1    
ATOM   4814 HG21 ILE A 343      35.524 -26.204-207.007  1.00  0.00      A1    
ATOM   4815 HG22 ILE A 343      36.364 -27.790-206.577  1.00  0.00      A1    
ATOM   4816 HG23 ILE A 343      36.830 -26.911-208.048  1.00  0.00      A1    
ATOM   4817  CG1 ILE A 343      33.820 -28.477-206.954  1.00  0.00      A1    
ATOM   4818 HG11 ILE A 343      33.077 -29.155-207.425  1.00  0.00      A1    
ATOM   4819 HG12 ILE A 343      34.406 -29.139-206.282  1.00  0.00      A1    
ATOM   4820  CD  ILE A 343      32.975 -27.469-206.168  1.00  0.00      A1    
ATOM   4821  HD1 ILE A 343      33.580 -26.697-205.646  1.00  0.00      A1    
ATOM   4822  HD2 ILE A 343      32.308 -26.904-206.853  1.00  0.00      A1    
ATOM   4823  HD3 ILE A 343      32.321 -27.966-205.420  1.00  0.00      A1    
ATOM   4824  C   ILE A 343      34.960 -26.525-210.229  1.00  0.00      A1    
ATOM   4825  O   ILE A 343      35.833 -27.146-210.919  1.00  0.00      A1    
ATOM   4826  N   GLY A 344      34.718 -25.222-210.443  1.00  0.00      A1    
ATOM   4827  HN  GLY A 344      33.923 -24.809-210.004  1.00  0.00      A1    
ATOM   4828  CA  GLY A 344      35.194 -24.467-211.592  1.00  0.00      A1    
ATOM   4829  HA1 GLY A 344      34.662 -23.526-211.593  1.00  0.00      A1    
ATOM   4830  HA2 GLY A 344      36.258 -24.289-211.612  1.00  0.00      A1    
ATOM   4831  C   GLY A 344      34.922 -24.968-212.945  1.00  0.00      A1    
ATOM   4832  O   GLY A 344      33.766 -25.215-213.282  1.00  0.00      A1    
ATOM   4833  N   ASP A 345      35.946 -25.247-213.746  1.00  0.00      A1    
ATOM   4834  HN  ASP A 345      36.836 -24.849-213.533  1.00  0.00      A1    
ATOM   4835  CA  ASP A 345      35.787 -25.991-214.978  1.00  0.00      A1    
ATOM   4836  HA  ASP A 345      34.878 -25.776-215.520  1.00  0.00      A1    
ATOM   4837  CB  ASP A 345      36.801 -25.557-216.147  1.00  0.00      A1    
ATOM   4838  HB1 ASP A 345      37.806 -26.016-216.027  1.00  0.00      A1    
ATOM   4839  HB2 ASP A 345      36.354 -26.013-217.056  1.00  0.00      A1    
ATOM   4840  CG  ASP A 345      36.718 -24.032-216.282  1.00  0.00      A1    
ATOM   4841  OD1 ASP A 345      37.782 -23.526-216.578  1.00  0.00      A1    
ATOM   4842  OD2 ASP A 345      35.583 -23.456-216.399  1.00  0.00      A1    
ATOM   4843  C   ASP A 345      35.784 -27.550-214.911  1.00  0.00      A1    
ATOM   4844  O   ASP A 345      35.718 -28.225-215.951  1.00  0.00      A1    
ATOM   4845  N   LYS A 346      35.936 -28.109-213.660  1.00  0.00      A1    
ATOM   4846  HN  LYS A 346      36.101 -27.491-212.896  1.00  0.00      A1    
ATOM   4847  CA  LYS A 346      35.936 -29.529-213.422  1.00  0.00      A1    
ATOM   4848  HA  LYS A 346      36.133 -30.019-214.364  1.00  0.00      A1    
ATOM   4849  CB  LYS A 346      36.992 -29.908-212.344  1.00  0.00      A1    
ATOM   4850  HB1 LYS A 346      36.874 -29.389-211.369  1.00  0.00      A1    
ATOM   4851  HB2 LYS A 346      36.862 -30.998-212.177  1.00  0.00      A1    
ATOM   4852  CG  LYS A 346      38.400 -29.548-212.830  1.00  0.00      A1    
ATOM   4853  HG1 LYS A 346      38.820 -30.304-213.528  1.00  0.00      A1    
ATOM   4854  HG2 LYS A 346      38.557 -28.656-213.472  1.00  0.00      A1    
ATOM   4855  CD  LYS A 346      39.456 -29.455-211.612  1.00  0.00      A1    
ATOM   4856  HD1 LYS A 346      39.080 -28.645-210.950  1.00  0.00      A1    
ATOM   4857  HD2 LYS A 346      39.547 -30.316-210.916  1.00  0.00      A1    
ATOM   4858  CE  LYS A 346      40.849 -29.016-212.074  1.00  0.00      A1    
ATOM   4859  HE1 LYS A 346      41.492 -29.134-211.175  1.00  0.00      A1    
ATOM   4860  HE2 LYS A 346      41.216 -29.484-213.012  1.00  0.00      A1    
ATOM   4861  NZ  LYS A 346      40.760 -27.632-212.432  1.00  0.00      A1    
ATOM   4862  HZ1 LYS A 346      39.954 -27.420-213.055  1.00  0.00      A1    
ATOM   4863  HZ2 LYS A 346      40.636 -26.984-211.628  1.00  0.00      A1    
ATOM   4864  HZ3 LYS A 346      41.683 -27.338-212.811  1.00  0.00      A1    
ATOM   4865  C   LYS A 346      34.534 -30.035-213.034  1.00  0.00      A1    
ATOM   4866  O   LYS A 346      34.069 -29.697-211.993  1.00  0.00      A1    
ATOM   4867  N   TRP A 347      33.836 -30.793-213.886  1.00  0.00      A1    
ATOM   4868  HN  TRP A 347      34.243 -31.008-214.770  1.00  0.00      A1    
ATOM   4869  CA  TRP A 347      32.619 -31.390-213.453  1.00  0.00      A1    
ATOM   4870  HA  TRP A 347      32.081 -30.747-212.772  1.00  0.00      A1    
ATOM   4871  CB  TRP A 347      31.796 -31.799-214.727  1.00  0.00      A1    
ATOM   4872  HB1 TRP A 347      32.517 -32.141-215.499  1.00  0.00      A1    
ATOM   4873  HB2 TRP A 347      31.018 -32.557-214.493  1.00  0.00      A1    
ATOM   4874  CG  TRP A 347      31.064 -30.707-215.336  1.00  0.00      A1    
ATOM   4875  CD1 TRP A 347      31.303 -29.939-216.488  1.00  0.00      A1    
ATOM   4876  HD1 TRP A 347      32.274 -29.951-216.961  1.00  0.00      A1    
ATOM   4877  NE1 TRP A 347      30.378 -28.964-216.554  1.00  0.00      A1    
ATOM   4878  HE1 TRP A 347      30.505 -28.162-217.094  1.00  0.00      A1    
ATOM   4879  CE2 TRP A 347      29.404 -29.043-215.604  1.00  0.00      A1    
ATOM   4880  CD2 TRP A 347      29.784 -30.175-214.823  1.00  0.00      A1    
ATOM   4881  CE3 TRP A 347      29.042 -30.567-213.682  1.00  0.00      A1    
ATOM   4882  HE3 TRP A 347      29.257 -31.485-213.155  1.00  0.00      A1    
ATOM   4883  CZ3 TRP A 347      27.925 -29.760-213.445  1.00  0.00      A1    
ATOM   4884  HZ3 TRP A 347      27.264 -29.921-212.605  1.00  0.00      A1    
ATOM   4885  CZ2 TRP A 347      28.425 -28.265-215.250  1.00  0.00      A1    
ATOM   4886  HZ2 TRP A 347      28.123 -27.384-215.797  1.00  0.00      A1    
ATOM   4887  CH2 TRP A 347      27.590 -28.657-214.229  1.00  0.00      A1    
ATOM   4888  HH2 TRP A 347      26.696 -28.091-214.012  1.00  0.00      A1    
ATOM   4889  C   TRP A 347      32.796 -32.670-212.701  1.00  0.00      A1    
ATOM   4890  O   TRP A 347      33.578 -33.471-213.166  1.00  0.00      A1    
ATOM   4891  N   LEU A 348      32.052 -32.989-211.561  1.00  0.00      A1    
ATOM   4892  HN  LEU A 348      31.540 -32.275-211.090  1.00  0.00      A1    
ATOM   4893  CA  LEU A 348      32.137 -34.215-210.751  1.00  0.00      A1    
ATOM   4894  HA  LEU A 348      33.090 -34.701-210.905  1.00  0.00      A1    
ATOM   4895  CB  LEU A 348      31.936 -34.055-209.236  1.00  0.00      A1    
ATOM   4896  HB1 LEU A 348      30.977 -33.573-208.946  1.00  0.00      A1    
ATOM   4897  HB2 LEU A 348      31.850 -35.069-208.790  1.00  0.00      A1    
ATOM   4898  CG  LEU A 348      33.079 -33.476-208.460  1.00  0.00      A1    
ATOM   4899  HG  LEU A 348      33.928 -34.173-208.622  1.00  0.00      A1    
ATOM   4900  CD1 LEU A 348      33.385 -32.026-208.999  1.00  0.00      A1    
ATOM   4901 HD11 LEU A 348      34.228 -31.627-208.395  1.00  0.00      A1    
ATOM   4902 HD12 LEU A 348      33.941 -32.026-209.961  1.00  0.00      A1    
ATOM   4903 HD13 LEU A 348      32.517 -31.332-209.010  1.00  0.00      A1    
ATOM   4904  CD2 LEU A 348      32.694 -33.326-206.948  1.00  0.00      A1    
ATOM   4905 HD21 LEU A 348      31.811 -32.653-206.917  1.00  0.00      A1    
ATOM   4906 HD22 LEU A 348      32.435 -34.304-206.490  1.00  0.00      A1    
ATOM   4907 HD23 LEU A 348      33.631 -32.995-206.449  1.00  0.00      A1    
ATOM   4908  C   LEU A 348      31.225 -35.281-211.322  1.00  0.00      A1    
ATOM   4909  O   LEU A 348      30.040 -35.174-211.128  1.00  0.00      A1    
ATOM   4910  N   VAL A 349      31.619 -36.346-212.061  1.00  0.00      A1    
ATOM   4911  HN  VAL A 349      32.601 -36.483-212.168  1.00  0.00      A1    
ATOM   4912  CA  VAL A 349      30.828 -37.300-212.822  1.00  0.00      A1    
ATOM   4913  HA  VAL A 349      29.835 -36.925-213.019  1.00  0.00      A1    
ATOM   4914  CB  VAL A 349      31.541 -37.859-213.951  1.00  0.00      A1    
ATOM   4915  HB  VAL A 349      32.539 -38.210-213.610  1.00  0.00      A1    
ATOM   4916  CG1 VAL A 349      30.950 -39.102-214.575  1.00  0.00      A1    
ATOM   4917 HG11 VAL A 349      31.302 -39.979-213.990  1.00  0.00      A1    
ATOM   4918 HG12 VAL A 349      29.840 -39.119-214.624  1.00  0.00      A1    
ATOM   4919 HG13 VAL A 349      31.420 -39.232-215.573  1.00  0.00      A1    
ATOM   4920  CG2 VAL A 349      31.759 -36.635-214.997  1.00  0.00      A1    
ATOM   4921 HG21 VAL A 349      32.416 -35.846-214.574  1.00  0.00      A1    
ATOM   4922 HG22 VAL A 349      32.280 -37.060-215.880  1.00  0.00      A1    
ATOM   4923 HG23 VAL A 349      30.767 -36.240-215.306  1.00  0.00      A1    
ATOM   4924  C   VAL A 349      30.593 -38.418-211.748  1.00  0.00      A1    
ATOM   4925  O   VAL A 349      31.537 -39.093-211.309  1.00  0.00      A1    
ATOM   4926  N   THR A 350      29.301 -38.619-211.311  1.00  0.00      A1    
ATOM   4927  HN  THR A 350      28.580 -38.047-211.693  1.00  0.00      A1    
ATOM   4928  CA  THR A 350      28.858 -39.493-210.205  1.00  0.00      A1    
ATOM   4929  HA  THR A 350      29.592 -39.392-209.420  1.00  0.00      A1    
ATOM   4930  CB  THR A 350      27.449 -39.147-209.664  1.00  0.00      A1    
ATOM   4931  HB  THR A 350      26.775 -39.020-210.539  1.00  0.00      A1    
ATOM   4932  OG1 THR A 350      27.445 -37.952-208.820  1.00  0.00      A1    
ATOM   4933  HG1 THR A 350      26.558 -37.840-208.471  1.00  0.00      A1    
ATOM   4934  CG2 THR A 350      26.771 -40.241-208.796  1.00  0.00      A1    
ATOM   4935 HG21 THR A 350      27.385 -40.486-207.903  1.00  0.00      A1    
ATOM   4936 HG22 THR A 350      25.866 -39.793-208.335  1.00  0.00      A1    
ATOM   4937 HG23 THR A 350      26.595 -41.160-209.398  1.00  0.00      A1    
ATOM   4938  C   THR A 350      28.874 -40.899-210.757  1.00  0.00      A1    
ATOM   4939  O   THR A 350      29.460 -41.732-210.132  1.00  0.00      A1    
ATOM   4940  N   GLU A 351      28.176 -41.147-211.912  1.00  0.00      A1    
ATOM   4941  HN  GLU A 351      27.657 -40.438-212.382  1.00  0.00      A1    
ATOM   4942  CA  GLU A 351      28.261 -42.353-212.703  1.00  0.00      A1    
ATOM   4943  HA  GLU A 351      29.292 -42.673-212.694  1.00  0.00      A1    
ATOM   4944  CB  GLU A 351      27.375 -43.540-212.244  1.00  0.00      A1    
ATOM   4945  HB1 GLU A 351      27.595 -44.463-212.822  1.00  0.00      A1    
ATOM   4946  HB2 GLU A 351      27.777 -43.717-211.224  1.00  0.00      A1    
ATOM   4947  CG  GLU A 351      25.876 -43.307-212.177  1.00  0.00      A1    
ATOM   4948  HG1 GLU A 351      25.598 -42.411-211.583  1.00  0.00      A1    
ATOM   4949  HG2 GLU A 351      25.391 -43.059-213.145  1.00  0.00      A1    
ATOM   4950  CD  GLU A 351      25.237 -44.444-211.494  1.00  0.00      A1    
ATOM   4951  OE1 GLU A 351      24.755 -44.303-210.321  1.00  0.00      A1    
ATOM   4952  OE2 GLU A 351      25.198 -45.535-212.117  1.00  0.00      A1    
ATOM   4953  C   GLU A 351      28.009 -41.971-214.159  1.00  0.00      A1    
ATOM   4954  O   GLU A 351      27.506 -40.864-214.419  1.00  0.00      A1    
ATOM   4955  N   GLY A 352      28.448 -42.882-215.045  1.00  0.00      A1    
ATOM   4956  HN  GLY A 352      28.707 -43.791-214.726  1.00  0.00      A1    
ATOM   4957  CA  GLY A 352      28.258 -42.734-216.565  1.00  0.00      A1    
ATOM   4958  HA1 GLY A 352      27.686 -43.627-216.774  1.00  0.00      A1    
ATOM   4959  HA2 GLY A 352      27.612 -41.905-216.813  1.00  0.00      A1    
ATOM   4960  C   GLY A 352      29.530 -42.761-217.302  1.00  0.00      A1    
ATOM   4961  O   GLY A 352      29.543 -42.698-218.523  1.00  0.00      A1    
ATOM   4962  N   LEU A 353      30.671 -42.863-216.597  1.00  0.00      A1    
ATOM   4963  HN  LEU A 353      30.658 -42.848-215.600  1.00  0.00      A1    
ATOM   4964  CA  LEU A 353      32.010 -42.899-217.167  1.00  0.00      A1    
ATOM   4965  HA  LEU A 353      32.000 -43.476-218.080  1.00  0.00      A1    
ATOM   4966  CB  LEU A 353      32.534 -41.488-217.307  1.00  0.00      A1    
ATOM   4967  HB1 LEU A 353      31.687 -40.868-217.670  1.00  0.00      A1    
ATOM   4968  HB2 LEU A 353      32.843 -41.155-216.292  1.00  0.00      A1    
ATOM   4969  CG  LEU A 353      33.663 -41.312-218.351  1.00  0.00      A1    
ATOM   4970  HG  LEU A 353      34.599 -41.831-218.052  1.00  0.00      A1    
ATOM   4971  CD1 LEU A 353      33.221 -41.715-219.758  1.00  0.00      A1    
ATOM   4972 HD11 LEU A 353      32.823 -42.737-219.933  1.00  0.00      A1    
ATOM   4973 HD12 LEU A 353      32.548 -40.972-220.239  1.00  0.00      A1    
ATOM   4974 HD13 LEU A 353      34.076 -41.543-220.447  1.00  0.00      A1    
ATOM   4975  CD2 LEU A 353      34.106 -39.790-218.251  1.00  0.00      A1    
ATOM   4976 HD21 LEU A 353      33.146 -39.243-218.369  1.00  0.00      A1    
ATOM   4977 HD22 LEU A 353      34.479 -39.497-217.246  1.00  0.00      A1    
ATOM   4978 HD23 LEU A 353      34.881 -39.547-219.009  1.00  0.00      A1    
ATOM   4979  C   LEU A 353      32.949 -43.559-216.323  1.00  0.00      A1    
ATOM   4980  O   LEU A 353      32.759 -43.585-215.112  1.00  0.00      A1    
ATOM   4981  N   LYS A 354      34.012 -44.099-216.871  1.00  0.00      A1    
ATOM   4982  HN  LYS A 354      34.087 -44.058-217.865  1.00  0.00      A1    
ATOM   4983  CA  LYS A 354      35.033 -44.873-216.140  1.00  0.00      A1    
ATOM   4984  HA  LYS A 354      34.943 -44.737-215.073  1.00  0.00      A1    
ATOM   4985  CB  LYS A 354      34.953 -46.407-216.554  1.00  0.00      A1    
ATOM   4986  HB1 LYS A 354      35.748 -47.023-216.080  1.00  0.00      A1    
ATOM   4987  HB2 LYS A 354      33.985 -46.753-216.134  1.00  0.00      A1    
ATOM   4988  CG  LYS A 354      35.071 -46.607-218.084  1.00  0.00      A1    
ATOM   4989  HG1 LYS A 354      34.225 -46.093-218.587  1.00  0.00      A1    
ATOM   4990  HG2 LYS A 354      36.007 -46.072-218.354  1.00  0.00      A1    
ATOM   4991  CD  LYS A 354      34.993 -48.031-218.542  1.00  0.00      A1    
ATOM   4992  HD1 LYS A 354      35.713 -48.655-217.972  1.00  0.00      A1    
ATOM   4993  HD2 LYS A 354      33.974 -48.472-218.499  1.00  0.00      A1    
ATOM   4994  CE  LYS A 354      35.398 -48.075-220.036  1.00  0.00      A1    
ATOM   4995  HE1 LYS A 354      35.389 -49.137-220.363  1.00  0.00      A1    
ATOM   4996  HE2 LYS A 354      34.842 -47.513-220.818  1.00  0.00      A1    
ATOM   4997  NZ  LYS A 354      36.856 -47.823-220.301  1.00  0.00      A1    
ATOM   4998  HZ1 LYS A 354      37.463 -48.304-219.607  1.00  0.00      A1    
ATOM   4999  HZ2 LYS A 354      37.011 -48.349-221.185  1.00  0.00      A1    
ATOM   5000  HZ3 LYS A 354      37.174 -46.841-220.425  1.00  0.00      A1    
ATOM   5001  C   LYS A 354      36.452 -44.341-216.354  1.00  0.00      A1    
ATOM   5002  O   LYS A 354      36.804 -43.820-217.395  1.00  0.00      A1    
ATOM   5003  N   ALA A 355      37.189 -44.291-215.205  1.00  0.00      A1    
ATOM   5004  HN  ALA A 355      36.838 -44.548-214.308  1.00  0.00      A1    
ATOM   5005  CA  ALA A 355      38.466 -43.596-215.119  1.00  0.00      A1    
ATOM   5006  HA  ALA A 355      38.195 -42.616-215.482  1.00  0.00      A1    
ATOM   5007  CB  ALA A 355      39.016 -43.358-213.672  1.00  0.00      A1    
ATOM   5008  HB1 ALA A 355      39.230 -42.288-213.463  1.00  0.00      A1    
ATOM   5009  HB2 ALA A 355      38.329 -43.763-212.899  1.00  0.00      A1    
ATOM   5010  HB3 ALA A 355      39.974 -43.905-213.540  1.00  0.00      A1    
ATOM   5011  C   ALA A 355      39.433 -44.256-216.029  1.00  0.00      A1    
ATOM   5012  O   ALA A 355      39.443 -45.446-216.326  1.00  0.00      A1    
ATOM   5013  N   GLY A 356      40.411 -43.415-216.487  1.00  0.00      A1    
ATOM   5014  HN  GLY A 356      40.475 -42.460-216.207  1.00  0.00      A1    
ATOM   5015  CA  GLY A 356      41.503 -43.749-217.472  1.00  0.00      A1    
ATOM   5016  HA1 GLY A 356      42.266 -43.012-217.268  1.00  0.00      A1    
ATOM   5017  HA2 GLY A 356      41.906 -44.732-217.279  1.00  0.00      A1    
ATOM   5018  C   GLY A 356      41.090 -43.551-218.903  1.00  0.00      A1    
ATOM   5019  O   GLY A 356      41.978 -43.679-219.734  1.00  0.00      A1    
ATOM   5020  N   ASP A 357      39.799 -43.194-219.265  1.00  0.00      A1    
ATOM   5021  HN  ASP A 357      38.991 -43.069-218.695  1.00  0.00      A1    
ATOM   5022  CA  ASP A 357      39.483 -43.009-220.653  1.00  0.00      A1    
ATOM   5023  HA  ASP A 357      39.981 -43.713-221.304  1.00  0.00      A1    
ATOM   5024  CB  ASP A 357      37.907 -43.206-220.875  1.00  0.00      A1    
ATOM   5025  HB1 ASP A 357      37.374 -42.704-220.039  1.00  0.00      A1    
ATOM   5026  HB2 ASP A 357      37.645 -42.775-221.865  1.00  0.00      A1    
ATOM   5027  CG  ASP A 357      37.550 -44.701-220.800  1.00  0.00      A1    
ATOM   5028  OD1 ASP A 357      36.353 -45.062-220.867  1.00  0.00      A1    
ATOM   5029  OD2 ASP A 357      38.438 -45.635-220.722  1.00  0.00      A1    
ATOM   5030  C   ASP A 357      39.928 -41.649-221.087  1.00  0.00      A1    
ATOM   5031  O   ASP A 357      40.364 -40.843-220.251  1.00  0.00      A1    
ATOM   5032  N   ARG A 358      39.824 -41.370-222.329  1.00  0.00      A1    
ATOM   5033  HN  ARG A 358      39.353 -42.037-222.902  1.00  0.00      A1    
ATOM   5034  CA  ARG A 358      40.310 -40.210-222.977  1.00  0.00      A1    
ATOM   5035  HA  ARG A 358      40.907 -39.629-222.290  1.00  0.00      A1    
ATOM   5036  CB  ARG A 358      41.266 -40.684-224.119  1.00  0.00      A1    
ATOM   5037  HB1 ARG A 358      40.777 -41.323-224.885  1.00  0.00      A1    
ATOM   5038  HB2 ARG A 358      41.719 -39.832-224.668  1.00  0.00      A1    
ATOM   5039  CG  ARG A 358      42.475 -41.461-223.574  1.00  0.00      A1    
ATOM   5040  HG1 ARG A 358      42.813 -40.919-222.665  1.00  0.00      A1    
ATOM   5041  HG2 ARG A 358      42.196 -42.483-223.239  1.00  0.00      A1    
ATOM   5042  CD  ARG A 358      43.655 -41.600-224.575  1.00  0.00      A1    
ATOM   5043  HD1 ARG A 358      44.074 -40.608-224.848  1.00  0.00      A1    
ATOM   5044  HD2 ARG A 358      44.444 -42.192-224.067  1.00  0.00      A1    
ATOM   5045  NE  ARG A 358      43.071 -42.287-225.755  1.00  0.00      A1    
ATOM   5046  HE  ARG A 358      42.136 -42.629-225.843  1.00  0.00      A1    
ATOM   5047  CZ  ARG A 358      43.890 -42.792-226.730  1.00  0.00      A1    
ATOM   5048  NH1 ARG A 358      45.236 -42.788-226.683  1.00  0.00      A1    
ATOM   5049 HH11 ARG A 358      45.774 -42.367-225.954  1.00  0.00      A1    
ATOM   5050 HH12 ARG A 358      45.658 -43.062-227.548  1.00  0.00      A1    
ATOM   5051  NH2 ARG A 358      43.322 -43.230-227.838  1.00  0.00      A1    
ATOM   5052 HH21 ARG A 358      42.363 -43.499-227.741  1.00  0.00      A1    
ATOM   5053 HH22 ARG A 358      43.893 -43.903-228.308  1.00  0.00      A1    
ATOM   5054  C   ARG A 358      39.142 -39.341-223.553  1.00  0.00      A1    
ATOM   5055  O   ARG A 358      38.488 -39.745-224.437  1.00  0.00      A1    
ATOM   5056  N   VAL A 359      38.887 -38.255-222.821  1.00  0.00      A1    
ATOM   5057  HN  VAL A 359      39.491 -38.080-222.047  1.00  0.00      A1    
ATOM   5058  CA  VAL A 359      37.893 -37.260-223.017  1.00  0.00      A1    
ATOM   5059  HA  VAL A 359      36.950 -37.611-223.409  1.00  0.00      A1    
ATOM   5060  CB  VAL A 359      37.747 -36.392-221.790  1.00  0.00      A1    
ATOM   5061  HB  VAL A 359      38.741 -36.063-221.420  1.00  0.00      A1    
ATOM   5062  CG1 VAL A 359      36.796 -35.176-221.914  1.00  0.00      A1
[truncated: 495,493 more chars]
