# Supplementary material for: Conformational restriction shapes the inhibition of a multidrug efflux adaptor protein
Source: Nat Commun. 2023 Jul 18;14:3900. doi: 10.1038/s41467-023-39615-x (PMC10354078; doi:10.1038/s41467-023-39615-x)
Supplement: Supplementary file 5 — Supplementary Data 2 [file 41467_2023_39615_MOESM5_ESM.zip › SI-files/monomer-bound-start.pdb]

CRYST1  170.000  170.000  170.000  90.00  90.00  90.00 P 1           1
ATOM      1  N   PRO A  38       5.314 -34.036  38.266  1.00  0.00      A1   N
ATOM      2  HN1 PRO A  38       4.718 -33.915  39.060  1.00  0.00      A1    
ATOM      3  HN2 PRO A  38       6.212 -33.636  38.450  1.00  0.00      A1    
ATOM      4  CD  PRO A  38       5.445 -35.444  37.941  1.00  0.00      A1   C
ATOM      5  HD1 PRO A  38       5.170 -36.055  38.831  1.00  0.00      A1    
ATOM      6  HD2 PRO A  38       6.503 -35.662  37.666  1.00  0.00      A1    
ATOM      7  CA  PRO A  38       4.722 -33.364  37.124  1.00  0.00      A1   C
ATOM      8  HA  PRO A  38       5.343 -32.565  36.737  1.00  0.00      A1    
ATOM      9  CB  PRO A  38       4.506 -34.431  36.062  1.00  0.00      A1   C
ATOM     10  HB1 PRO A  38       5.323 -34.409  35.307  1.00  0.00      A1    
ATOM     11  HB2 PRO A  38       3.522 -34.296  35.560  1.00  0.00      A1    
ATOM     12  CG  PRO A  38       4.521 -35.778  36.771  1.00  0.00      A1   C
ATOM     13  HG1 PRO A  38       4.911 -36.595  36.133  1.00  0.00      A1    
ATOM     14  HG2 PRO A  38       3.529 -36.097  37.166  1.00  0.00      A1    
ATOM     15  C   PRO A  38       3.388 -32.779  37.593  1.00  0.00      A1   C
ATOM     16  O   PRO A  38       2.382 -33.458  37.767  1.00  0.00      A1   O
ATOM     17  N   ALA A  39       3.368 -31.453  37.615  1.00  0.00      A1   N
ATOM     18  HN  ALA A  39       4.142 -30.857  37.828  1.00  0.00      A1    
ATOM     19  CA  ALA A  39       2.122 -30.772  37.306  1.00  0.00      A1   C
ATOM     20  HA  ALA A  39       1.309 -31.131  37.926  1.00  0.00      A1    
ATOM     21  CB  ALA A  39       2.410 -29.288  37.499  1.00  0.00      A1   C
ATOM     22  HB1 ALA A  39       2.644 -29.090  38.567  1.00  0.00      A1    
ATOM     23  HB2 ALA A  39       3.285 -28.969  36.892  1.00  0.00      A1    
ATOM     24  HB3 ALA A  39       1.536 -28.661  37.217  1.00  0.00      A1    
ATOM     25  C   ALA A  39       1.730 -31.074  35.865  1.00  0.00      A1   C
ATOM     26  O   ALA A  39       2.515 -30.937  34.936  1.00  0.00      A1   O
ATOM     27  N   VAL A  40       0.418 -31.202  35.636  1.00  0.00      A1   N
ATOM     28  HN  VAL A  40      -0.213 -31.385  36.386  1.00  0.00      A1    
ATOM     29  CA  VAL A  40      -0.212 -31.095  34.336  1.00  0.00      A1   C
ATOM     30  HA  VAL A  40       0.538 -30.714  33.654  1.00  0.00      A1    
ATOM     31  CB  VAL A  40      -0.657 -32.475  33.841  1.00  0.00      A1   C
ATOM     32  HB  VAL A  40      -1.243 -32.324  32.901  1.00  0.00      A1    
ATOM     33  CG1 VAL A  40       0.530 -33.377  33.533  1.00  0.00      A1   C
ATOM     34 HG11 VAL A  40       0.178 -34.382  33.214  1.00  0.00      A1    
ATOM     35 HG12 VAL A  40       1.153 -32.968  32.710  1.00  0.00      A1    
ATOM     36 HG13 VAL A  40       1.169 -33.506  34.433  1.00  0.00      A1    
ATOM     37  CG2 VAL A  40      -1.550 -33.191  34.859  1.00  0.00      A1   C
ATOM     38 HG21 VAL A  40      -1.827 -34.204  34.495  1.00  0.00      A1    
ATOM     39 HG22 VAL A  40      -1.023 -33.300  35.832  1.00  0.00      A1    
ATOM     40 HG23 VAL A  40      -2.491 -32.629  35.034  1.00  0.00      A1    
ATOM     41  C   VAL A  40      -1.366 -30.115  34.335  1.00  0.00      A1   C
ATOM     42  O   VAL A  40      -1.915 -29.735  35.370  1.00  0.00      A1   O
ATOM     43  N   GLY A  41      -1.814 -29.773  33.119  1.00  0.00      A1   N
ATOM     44  HN  GLY A  41      -1.266 -30.124  32.361  1.00  0.00      A1    
ATOM     45  CA  GLY A  41      -2.962 -28.978  32.745  1.00  0.00      A1   C
ATOM     46  HA1 GLY A  41      -2.572 -28.010  32.462  1.00  0.00      A1    
ATOM     47  HA2 GLY A  41      -3.611 -28.960  33.611  1.00  0.00      A1    
ATOM     48  C   GLY A  41      -3.760 -29.524  31.573  1.00  0.00      A1   C
ATOM     49  O   GLY A  41      -3.320 -30.041  30.543  1.00  0.00      A1   O
ATOM     50  N   VAL A  42      -5.060 -29.245  31.625  1.00  0.00      A1   N
ATOM     51  HN  VAL A  42      -5.428 -28.528  32.211  1.00  0.00      A1    
ATOM     52  CA  VAL A  42      -6.057 -29.950  30.841  1.00  0.00      A1   C
ATOM     53  HA  VAL A  42      -5.536 -30.371  29.990  1.00  0.00      A1    
ATOM     54  CB  VAL A  42      -6.659 -31.037  31.731  1.00  0.00      A1   C
ATOM     55  HB  VAL A  42      -6.914 -30.567  32.712  1.00  0.00      A1    
ATOM     56  CG1 VAL A  42      -7.930 -31.628  31.133  1.00  0.00      A1   C
ATOM     57 HG11 VAL A  42      -8.320 -32.440  31.783  1.00  0.00      A1    
ATOM     58 HG12 VAL A  42      -8.731 -30.866  31.039  1.00  0.00      A1    
ATOM     59 HG13 VAL A  42      -7.728 -32.059  30.129  1.00  0.00      A1    
ATOM     60  CG2 VAL A  42      -5.676 -32.186  31.949  1.00  0.00      A1   C
ATOM     61 HG21 VAL A  42      -6.138 -32.987  32.564  1.00  0.00      A1    
ATOM     62 HG22 VAL A  42      -5.367 -32.626  30.976  1.00  0.00      A1    
ATOM     63 HG23 VAL A  42      -4.765 -31.840  32.480  1.00  0.00      A1    
ATOM     64  C   VAL A  42      -7.155 -29.035  30.300  1.00  0.00      A1   C
ATOM     65  O   VAL A  42      -7.474 -28.110  31.036  1.00  0.00      A1   O
ATOM     66  N   VAL A  43      -7.731 -29.238  29.116  1.00  0.00      A1   N
ATOM     67  HN  VAL A  43      -7.257 -29.730  28.391  1.00  0.00      A1    
ATOM     68  CA  VAL A  43      -9.059 -28.785  28.762  1.00  0.00      A1   C
ATOM     69  HA  VAL A  43      -9.400 -28.275  29.654  1.00  0.00      A1    
ATOM     70  CB  VAL A  43      -8.977 -27.679  27.717  1.00  0.00      A1   C
ATOM     71  HB  VAL A  43     -10.022 -27.428  27.409  1.00  0.00      A1    
ATOM     72  CG1 VAL A  43      -8.334 -26.366  28.159  1.00  0.00      A1   C
ATOM     73 HG11 VAL A  43      -8.293 -25.651  27.309  1.00  0.00      A1    
ATOM     74 HG12 VAL A  43      -8.912 -25.880  28.972  1.00  0.00      A1    
ATOM     75 HG13 VAL A  43      -7.295 -26.537  28.514  1.00  0.00      A1    
ATOM     76  CG2 VAL A  43      -8.284 -28.237  26.470  1.00  0.00      A1   C
ATOM     77 HG21 VAL A  43      -8.169 -27.447  25.698  1.00  0.00      A1    
ATOM     78 HG22 VAL A  43      -7.275 -28.626  26.725  1.00  0.00      A1    
ATOM     79 HG23 VAL A  43      -8.872 -29.063  26.019  1.00  0.00      A1    
ATOM     80  C   VAL A  43     -10.122 -29.816  28.389  1.00  0.00      A1   C
ATOM     81  O   VAL A  43      -9.740 -30.890  27.926  1.00  0.00      A1   O
ATOM     82  N   THR A  44     -11.403 -29.555  28.637  1.00  0.00      A1   N
ATOM     83  HN  THR A  44     -11.658 -28.688  29.064  1.00  0.00      A1    
ATOM     84  CA  THR A  44     -12.530 -30.432  28.342  1.00  0.00      A1   C
ATOM     85  HA  THR A  44     -12.134 -31.432  28.223  1.00  0.00      A1    
ATOM     86  CB  THR A  44     -13.678 -30.234  29.324  1.00  0.00      A1   C
ATOM     87  HB  THR A  44     -14.066 -29.202  29.143  1.00  0.00      A1    
ATOM     88  OG1 THR A  44     -13.144 -30.296  30.627  1.00  0.00      A1   O
ATOM     89  HG1 THR A  44     -13.876 -30.154  31.237  1.00  0.00      A1   H
ATOM     90  CG2 THR A  44     -14.882 -31.174  29.380  1.00  0.00      A1   C
ATOM     91 HG21 THR A  44     -15.652 -30.789  30.082  1.00  0.00      A1    
ATOM     92 HG22 THR A  44     -15.350 -31.265  28.376  1.00  0.00      A1    
ATOM     93 HG23 THR A  44     -14.582 -32.190  29.717  1.00  0.00      A1    
ATOM     94  C   THR A  44     -13.102 -30.029  26.990  1.00  0.00      A1   C
ATOM     95  O   THR A  44     -13.293 -28.855  26.659  1.00  0.00      A1   O
ATOM     96  N   VAL A  45     -13.511 -31.024  26.208  1.00  0.00      A1   N
ATOM     97  HN  VAL A  45     -13.592 -31.935  26.604  1.00  0.00      A1    
ATOM     98  CA  VAL A  45     -13.865 -30.948  24.807  1.00  0.00      A1   C
ATOM     99  HA  VAL A  45     -13.740 -29.921  24.486  1.00  0.00      A1    
ATOM    100  CB  VAL A  45     -13.013 -31.852  23.920  1.00  0.00      A1   C
ATOM    101  HB  VAL A  45     -13.461 -31.839  22.896  1.00  0.00      A1    
ATOM    102  CG1 VAL A  45     -11.553 -31.430  23.773  1.00  0.00      A1   C
ATOM    103 HG11 VAL A  45     -11.001 -32.163  23.145  1.00  0.00      A1    
ATOM    104 HG12 VAL A  45     -11.460 -30.439  23.282  1.00  0.00      A1    
ATOM    105 HG13 VAL A  45     -11.056 -31.384  24.765  1.00  0.00      A1    
ATOM    106  CG2 VAL A  45     -13.104 -33.366  24.067  1.00  0.00      A1   C
ATOM    107 HG21 VAL A  45     -12.394 -33.871  23.378  1.00  0.00      A1    
ATOM    108 HG22 VAL A  45     -12.861 -33.673  25.107  1.00  0.00      A1    
ATOM    109 HG23 VAL A  45     -14.123 -33.733  23.825  1.00  0.00      A1    
ATOM    110  C   VAL A  45     -15.337 -31.310  24.623  1.00  0.00      A1   C
ATOM    111  O   VAL A  45     -15.854 -32.174  25.320  1.00  0.00      A1   O
ATOM    112  N   LYS A  46     -15.977 -30.706  23.622  1.00  0.00      A1   N
ATOM    113  HN  LYS A  46     -15.478 -30.028  23.085  1.00  0.00      A1    
ATOM    114  CA  LYS A  46     -17.355 -30.926  23.211  1.00  0.00      A1   C
ATOM    115  HA  LYS A  46     -17.519 -31.995  23.151  1.00  0.00      A1    
ATOM    116  CB  LYS A  46     -18.211 -30.276  24.286  1.00  0.00      A1   C
ATOM    117  HB1 LYS A  46     -19.276 -30.456  24.011  1.00  0.00      A1    
ATOM    118  HB2 LYS A  46     -18.044 -30.805  25.251  1.00  0.00      A1    
ATOM    119  CG  LYS A  46     -17.992 -28.770  24.455  1.00  0.00      A1   C
ATOM    120  HG1 LYS A  46     -16.910 -28.577  24.634  1.00  0.00      A1    
ATOM    121  HG2 LYS A  46     -18.269 -28.255  23.507  1.00  0.00      A1    
ATOM    122  CD  LYS A  46     -18.828 -28.290  25.634  1.00  0.00      A1   C
ATOM    123  HD1 LYS A  46     -19.898 -28.515  25.421  1.00  0.00      A1    
ATOM    124  HD2 LYS A  46     -18.535 -28.883  26.531  1.00  0.00      A1    
ATOM    125  CE  LYS A  46     -18.476 -26.808  25.704  1.00  0.00      A1   C
ATOM    126  HE1 LYS A  46     -18.591 -26.429  26.744  1.00  0.00      A1    
ATOM    127  HE2 LYS A  46     -17.424 -26.640  25.383  1.00  0.00      A1    
ATOM    128  NZ  LYS A  46     -19.324 -25.964  24.847  1.00  0.00      A1   N
ATOM    129  HZ1 LYS A  46     -19.103 -24.980  24.946  1.00  0.00      A1   H
ATOM    130  HZ2 LYS A  46     -20.332 -26.060  24.899  1.00  0.00      A1   H
ATOM    131  HZ3 LYS A  46     -19.182 -26.128  23.861  1.00  0.00      A1   H
ATOM    132  C   LYS A  46     -17.563 -30.357  21.819  1.00  0.00      A1   C
ATOM    133  O   LYS A  46     -16.850 -29.556  21.214  1.00  0.00      A1   O
ATOM    134  N   THR A  47     -18.577 -30.864  21.123  1.00  0.00      A1   N
ATOM    135  HN  THR A  47     -19.222 -31.442  21.622  1.00  0.00      A1    
ATOM    136  CA  THR A  47     -18.891 -30.697  19.715  1.00  0.00      A1   C
ATOM    137  HA  THR A  47     -17.951 -30.834  19.198  1.00  0.00      A1    
ATOM    138  CB  THR A  47     -19.795 -31.819  19.226  1.00  0.00      A1   C
ATOM    139  HB  THR A  47     -20.141 -31.517  18.207  1.00  0.00      A1    
ATOM    140  OG1 THR A  47     -20.919 -31.904  20.063  1.00  0.00      A1   O
ATOM    141  HG1 THR A  47     -21.619 -32.412  19.634  1.00  0.00      A1   H
ATOM    142  CG2 THR A  47     -19.202 -33.226  19.195  1.00  0.00      A1   C
ATOM    143 HG21 THR A  47     -19.905 -33.941  18.718  1.00  0.00      A1    
ATOM    144 HG22 THR A  47     -18.257 -33.235  18.611  1.00  0.00      A1    
ATOM    145 HG23 THR A  47     -18.980 -33.589  20.221  1.00  0.00      A1    
ATOM    146  C   THR A  47     -19.373 -29.287  19.376  1.00  0.00      A1   C
ATOM    147  O   THR A  47     -19.932 -28.558  20.192  1.00  0.00      A1   O
ATOM    148  N   GLU A  48     -19.014 -28.852  18.163  1.00  0.00      A1   N
ATOM    149  HN  GLU A  48     -18.512 -29.396  17.496  1.00  0.00      A1    
ATOM    150  CA  GLU A  48     -19.337 -27.514  17.709  1.00  0.00      A1   C
ATOM    151  HA  GLU A  48     -20.322 -27.252  18.075  1.00  0.00      A1    
ATOM    152  CB  GLU A  48     -18.346 -26.452  18.167  1.00  0.00      A1   C
ATOM    153  HB1 GLU A  48     -18.785 -25.451  17.951  1.00  0.00      A1    
ATOM    154  HB2 GLU A  48     -18.226 -26.500  19.273  1.00  0.00      A1    
ATOM    155  CG  GLU A  48     -16.967 -26.508  17.521  1.00  0.00      A1   C
ATOM    156  HG1 GLU A  48     -16.604 -27.552  17.517  1.00  0.00      A1    
ATOM    157  HG2 GLU A  48     -17.000 -26.129  16.480  1.00  0.00      A1    
ATOM    158  CD  GLU A  48     -15.796 -25.766  18.158  1.00  0.00      A1   C
ATOM    159  OE1 GLU A  48     -15.581 -24.589  17.800  1.00  0.00      A1   O
ATOM    160  OE2 GLU A  48     -15.141 -26.423  18.995  1.00  0.00      A1   O
ATOM    161  C   GLU A  48     -19.396 -27.478  16.190  1.00  0.00      A1   C
ATOM    162  O   GLU A  48     -19.021 -28.418  15.507  1.00  0.00      A1   O
ATOM    163  N   PRO A  49     -19.839 -26.386  15.544  1.00  0.00      A1   N
ATOM    164  CD  PRO A  49     -20.813 -25.451  16.070  1.00  0.00      A1   C
ATOM    165  HD1 PRO A  49     -20.298 -24.616  16.597  1.00  0.00      A1    
ATOM    166  HD2 PRO A  49     -21.493 -25.966  16.787  1.00  0.00      A1    
ATOM    167  CA  PRO A  49     -19.736 -26.181  14.116  1.00  0.00      A1   C
ATOM    168  HA  PRO A  49     -20.149 -27.042  13.604  1.00  0.00      A1    
ATOM    169  CB  PRO A  49     -20.620 -24.997  13.727  1.00  0.00      A1   C
ATOM    170  HB1 PRO A  49     -21.182 -25.171  12.782  1.00  0.00      A1    
ATOM    171  HB2 PRO A  49     -20.054 -24.041  13.661  1.00  0.00      A1    
ATOM    172  CG  PRO A  49     -21.613 -24.910  14.889  1.00  0.00      A1   C
ATOM    173  HG1 PRO A  49     -22.526 -25.501  14.678  1.00  0.00      A1    
ATOM    174  HG2 PRO A  49     -21.927 -23.863  15.107  1.00  0.00      A1    
ATOM    175  C   PRO A  49     -18.324 -25.939  13.619  1.00  0.00      A1   C
ATOM    176  O   PRO A  49     -17.490 -25.276  14.233  1.00  0.00      A1   O
ATOM    177  N   LEU A  50     -18.090 -26.276  12.352  1.00  0.00      A1   N
ATOM    178  HN  LEU A  50     -18.799 -26.746  11.830  1.00  0.00      A1    
ATOM    179  CA  LEU A  50     -16.867 -26.027  11.608  1.00  0.00      A1   C
ATOM    180  HA  LEU A  50     -16.206 -25.484  12.271  1.00  0.00      A1    
ATOM    181  CB  LEU A  50     -16.377 -27.402  11.140  1.00  0.00      A1   C
ATOM    182  HB1 LEU A  50     -16.355 -28.066  12.035  1.00  0.00      A1    
ATOM    183  HB2 LEU A  50     -17.132 -27.840  10.450  1.00  0.00      A1    
ATOM    184  CG  LEU A  50     -14.998 -27.428  10.490  1.00  0.00      A1   C
ATOM    185  HG  LEU A  50     -14.937 -26.577   9.769  1.00  0.00      A1    
ATOM    186  CD1 LEU A  50     -13.901 -27.331  11.554  1.00  0.00      A1   C
ATOM    187 HD11 LEU A  50     -12.896 -27.398  11.085  1.00  0.00      A1    
ATOM    188 HD12 LEU A  50     -13.968 -26.365  12.098  1.00  0.00      A1    
ATOM    189 HD13 LEU A  50     -13.995 -28.156  12.291  1.00  0.00      A1    
ATOM    190  CD2 LEU A  50     -14.769 -28.723   9.713  1.00  0.00      A1   C
ATOM    191 HD21 LEU A  50     -13.767 -28.713   9.233  1.00  0.00      A1    
ATOM    192 HD22 LEU A  50     -14.816 -29.611  10.374  1.00  0.00      A1    
ATOM    193 HD23 LEU A  50     -15.535 -28.839   8.916  1.00  0.00      A1    
ATOM    194  C   LEU A  50     -17.128 -25.147  10.398  1.00  0.00      A1   C
ATOM    195  O   LEU A  50     -18.025 -25.363   9.595  1.00  0.00      A1   O
ATOM    196  N   GLN A  51     -16.304 -24.107  10.262  1.00  0.00      A1   N
ATOM    197  HN  GLN A  51     -15.502 -23.973  10.841  1.00  0.00      A1    
ATOM    198  CA  GLN A  51     -16.499 -23.080   9.263  1.00  0.00      A1   C
ATOM    199  HA  GLN A  51     -17.558 -23.021   9.041  1.00  0.00      A1    
ATOM    200  CB  GLN A  51     -15.935 -21.742   9.746  1.00  0.00      A1   C
ATOM    201  HB1 GLN A  51     -14.835 -21.879   9.861  1.00  0.00      A1    
ATOM    202  HB2 GLN A  51     -16.071 -20.975   8.949  1.00  0.00      A1    
ATOM    203  CG  GLN A  51     -16.496 -21.214  11.068  1.00  0.00      A1   C
ATOM    204  HG1 GLN A  51     -16.115 -20.190  11.269  1.00  0.00      A1    
ATOM    205  HG2 GLN A  51     -17.604 -21.164  11.033  1.00  0.00      A1    
ATOM    206  CD  GLN A  51     -16.159 -21.975  12.344  1.00  0.00      A1   C
ATOM    207  OE1 GLN A  51     -15.317 -22.877  12.383  1.00  0.00      A1   O
ATOM    208  NE2 GLN A  51     -16.714 -21.569  13.491  1.00  0.00      A1   N
ATOM    209 HE21 GLN A  51     -16.531 -21.999  14.382  1.00  0.00      A1   H
ATOM    210 HE22 GLN A  51     -17.164 -20.664  13.469  1.00  0.00      A1   H
ATOM    211  C   GLN A  51     -15.785 -23.504   7.984  1.00  0.00      A1   C
ATOM    212  O   GLN A  51     -14.583 -23.350   7.825  1.00  0.00      A1   O
ATOM    213  N   ILE A  52     -16.511 -24.141   7.057  1.00  0.00      A1   N
ATOM    214  HN  ILE A  52     -17.494 -24.267   7.170  1.00  0.00      A1    
ATOM    215  CA  ILE A  52     -15.980 -24.697   5.835  1.00  0.00      A1   C
ATOM    216  HA  ILE A  52     -15.118 -25.259   6.170  1.00  0.00      A1    
ATOM    217  CB  ILE A  52     -16.841 -25.829   5.267  1.00  0.00      A1   C
ATOM    218  HB  ILE A  52     -16.187 -26.322   4.504  1.00  0.00      A1    
ATOM    219  CG2 ILE A  52     -17.405 -26.746   6.350  1.00  0.00      A1   C
ATOM    220 HG21 ILE A  52     -17.889 -27.636   5.896  1.00  0.00      A1    
ATOM    221 HG22 ILE A  52     -16.599 -27.108   7.022  1.00  0.00      A1    
ATOM    222 HG23 ILE A  52     -18.163 -26.216   6.965  1.00  0.00      A1    
ATOM    223  CG1 ILE A  52     -18.072 -25.355   4.497  1.00  0.00      A1   C
ATOM    224 HG11 ILE A  52     -18.940 -25.271   5.189  1.00  0.00      A1    
ATOM    225 HG12 ILE A  52     -17.874 -24.336   4.092  1.00  0.00      A1    
ATOM    226  CD  ILE A  52     -18.395 -26.303   3.351  1.00  0.00      A1   C
ATOM    227  HD1 ILE A  52     -19.256 -25.918   2.763  1.00  0.00      A1    
ATOM    228  HD2 ILE A  52     -17.524 -26.403   2.668  1.00  0.00      A1    
ATOM    229  HD3 ILE A  52     -18.662 -27.311   3.731  1.00  0.00      A1    
ATOM    230  C   ILE A  52     -15.487 -23.729   4.769  1.00  0.00      A1   C
ATOM    231  O   ILE A  52     -16.127 -22.695   4.551  1.00  0.00      A1   O
ATOM    232  N   THR A  53     -14.360 -23.982   4.110  1.00  0.00      A1   N
ATOM    233  HN  THR A  53     -13.916 -24.867   3.976  1.00  0.00      A1    
ATOM    234  CA  THR A  53     -13.662 -22.866   3.498  1.00  0.00      A1   C
ATOM    235  HA  THR A  53     -14.414 -22.095   3.391  1.00  0.00      A1    
ATOM    236  CB  THR A  53     -12.371 -22.474   4.204  1.00  0.00      A1   C
ATOM    237  HB  THR A  53     -11.768 -21.906   3.454  1.00  0.00      A1    
ATOM    238  OG1 THR A  53     -11.615 -23.600   4.573  1.00  0.00      A1   O
ATOM    239  HG1 THR A  53     -11.904 -23.991   5.399  1.00  0.00      A1   H
ATOM    240  CG2 THR A  53     -12.742 -21.504   5.331  1.00  0.00      A1   C
ATOM    241 HG21 THR A  53     -11.831 -21.091   5.813  1.00  0.00      A1    
ATOM    242 HG22 THR A  53     -13.332 -20.652   4.930  1.00  0.00      A1    
ATOM    243 HG23 THR A  53     -13.349 -22.011   6.112  1.00  0.00      A1    
ATOM    244  C   THR A  53     -13.144 -23.160   2.102  1.00  0.00      A1   C
ATOM    245  O   THR A  53     -12.584 -24.221   1.815  1.00  0.00      A1   O
ATOM    246  N   THR A  54     -13.317 -22.253   1.135  1.00  0.00      A1   N
ATOM    247  HN  THR A  54     -14.115 -21.655   1.063  1.00  0.00      A1    
ATOM    248  CA  THR A  54     -12.336 -22.063   0.090  1.00  0.00      A1   C
ATOM    249  HA  THR A  54     -11.998 -23.041  -0.223  1.00  0.00      A1    
ATOM    250  CB  THR A  54     -12.918 -21.254  -1.064  1.00  0.00      A1   C
ATOM    251  HB  THR A  54     -13.500 -20.422  -0.597  1.00  0.00      A1    
ATOM    252  OG1 THR A  54     -13.818 -22.064  -1.797  1.00  0.00      A1   O
ATOM    253  HG1 THR A  54     -14.553 -22.320  -1.219  1.00  0.00      A1   H
ATOM    254  CG2 THR A  54     -11.975 -20.802  -2.174  1.00  0.00      A1   C
ATOM    255 HG21 THR A  54     -12.498 -20.131  -2.888  1.00  0.00      A1    
ATOM    256 HG22 THR A  54     -11.114 -20.244  -1.748  1.00  0.00      A1    
ATOM    257 HG23 THR A  54     -11.579 -21.672  -2.741  1.00  0.00      A1    
ATOM    258  C   THR A  54     -11.134 -21.371   0.725  1.00  0.00      A1   C
ATOM    259  O   THR A  54     -11.284 -20.581   1.656  1.00  0.00      A1   O
ATOM    260  N   GLU A  55      -9.922 -21.672   0.256  1.00  0.00      A1   N
ATOM    261  HN  GLU A  55      -9.754 -22.401  -0.402  1.00  0.00      A1    
ATOM    262  CA  GLU A  55      -8.733 -20.963   0.662  1.00  0.00      A1   C
ATOM    263  HA  GLU A  55      -8.984 -19.917   0.783  1.00  0.00      A1    
ATOM    264  CB  GLU A  55      -8.248 -21.605   1.962  1.00  0.00      A1   C
ATOM    265  HB1 GLU A  55      -9.117 -21.683   2.656  1.00  0.00      A1    
ATOM    266  HB2 GLU A  55      -7.919 -22.650   1.767  1.00  0.00      A1    
ATOM    267  CG  GLU A  55      -7.129 -20.868   2.694  1.00  0.00      A1   C
ATOM    268  HG1 GLU A  55      -6.259 -20.756   2.021  1.00  0.00      A1    
ATOM    269  HG2 GLU A  55      -7.465 -19.866   3.027  1.00  0.00      A1    
ATOM    270  CD  GLU A  55      -6.668 -21.685   3.887  1.00  0.00      A1   C
ATOM    271  OE1 GLU A  55      -7.210 -21.614   5.017  1.00  0.00      A1   O
ATOM    272  OE2 GLU A  55      -5.683 -22.432   3.711  1.00  0.00      A1   O
ATOM    273  C   GLU A  55      -7.660 -21.049  -0.416  1.00  0.00      A1   C
ATOM    274  O   GLU A  55      -7.387 -22.137  -0.915  1.00  0.00      A1   O
ATOM    275  N   LEU A  56      -7.039 -19.935  -0.824  1.00  0.00      A1   N
ATOM    276  HN  LEU A  56      -6.948 -19.118  -0.259  1.00  0.00      A1    
ATOM    277  CA  LEU A  56      -6.441 -19.821  -2.132  1.00  0.00      A1   C
ATOM    278  HA  LEU A  56      -6.253 -20.836  -2.458  1.00  0.00      A1    
ATOM    279  CB  LEU A  56      -7.274 -18.871  -2.984  1.00  0.00      A1   C
ATOM    280  HB1 LEU A  56      -7.542 -18.001  -2.341  1.00  0.00      A1    
ATOM    281  HB2 LEU A  56      -6.637 -18.465  -3.801  1.00  0.00      A1    
ATOM    282  CG  LEU A  56      -8.549 -19.503  -3.539  1.00  0.00      A1   C
ATOM    283  HG  LEU A  56      -9.094 -19.833  -2.622  1.00  0.00      A1    
ATOM    284  CD1 LEU A  56      -9.338 -18.450  -4.299  1.00  0.00      A1   C
ATOM    285 HD11 LEU A  56     -10.248 -18.897  -4.754  1.00  0.00      A1    
ATOM    286 HD12 LEU A  56      -9.655 -17.631  -3.618  1.00  0.00      A1    
ATOM    287 HD13 LEU A  56      -8.723 -18.011  -5.113  1.00  0.00      A1    
ATOM    288  CD2 LEU A  56      -8.401 -20.709  -4.458  1.00  0.00      A1   C
ATOM    289 HD21 LEU A  56      -9.401 -21.079  -4.773  1.00  0.00      A1    
ATOM    290 HD22 LEU A  56      -7.831 -20.458  -5.375  1.00  0.00      A1    
ATOM    291 HD23 LEU A  56      -7.874 -21.535  -3.934  1.00  0.00      A1    
ATOM    292  C   LEU A  56      -5.102 -19.084  -2.124  1.00  0.00      A1   C
ATOM    293  O   LEU A  56      -4.850 -18.264  -1.246  1.00  0.00      A1   O
ATOM    294  N   PRO A  57      -4.244 -19.331  -3.113  1.00  0.00      A1   N
ATOM    295  CD  PRO A  57      -4.306 -20.311  -4.180  1.00  0.00      A1   C
ATOM    296  HD1 PRO A  57      -5.278 -20.221  -4.717  1.00  0.00      A1    
ATOM    297  HD2 PRO A  57      -4.222 -21.337  -3.754  1.00  0.00      A1    
ATOM    298  CA  PRO A  57      -3.022 -18.563  -3.270  1.00  0.00      A1   C
ATOM    299  HA  PRO A  57      -2.498 -18.457  -2.327  1.00  0.00      A1    
ATOM    300  CB  PRO A  57      -2.145 -19.291  -4.278  1.00  0.00      A1   C
ATOM    301  HB1 PRO A  57      -1.455 -20.021  -3.798  1.00  0.00      A1    
ATOM    302  HB2 PRO A  57      -1.568 -18.594  -4.927  1.00  0.00      A1    
ATOM    303  CG  PRO A  57      -3.156 -20.051  -5.138  1.00  0.00      A1   C
ATOM    304  HG1 PRO A  57      -2.712 -20.982  -5.543  1.00  0.00      A1    
ATOM    305  HG2 PRO A  57      -3.525 -19.447  -5.998  1.00  0.00      A1    
ATOM    306  C   PRO A  57      -3.346 -17.178  -3.818  1.00  0.00      A1   C
ATOM    307  O   PRO A  57      -4.294 -16.894  -4.549  1.00  0.00      A1   O
ATOM    308  N   GLY A  58      -2.496 -16.198  -3.482  1.00  0.00      A1   N
ATOM    309  HN  GLY A  58      -1.734 -16.476  -2.899  1.00  0.00      A1    
ATOM    310  CA  GLY A  58      -2.528 -14.799  -3.844  1.00  0.00      A1   C
ATOM    311  HA1 GLY A  58      -3.382 -14.383  -3.327  1.00  0.00      A1    
ATOM    312  HA2 GLY A  58      -2.606 -14.773  -4.923  1.00  0.00      A1    
ATOM    313  C   GLY A  58      -1.300 -13.998  -3.444  1.00  0.00      A1   C
ATOM    314  O   GLY A  58      -0.426 -14.558  -2.788  1.00  0.00      A1   O
ATOM    315  N   ARG A  59      -1.269 -12.699  -3.764  1.00  0.00      A1   N
ATOM    316  HN  ARG A  59      -2.080 -12.196  -4.054  1.00  0.00      A1    
ATOM    317  CA  ARG A  59      -0.032 -11.954  -3.701  1.00  0.00      A1   C
ATOM    318  HA  ARG A  59       0.558 -12.248  -2.841  1.00  0.00      A1    
ATOM    319  CB  ARG A  59       0.881 -12.260  -4.877  1.00  0.00      A1   C
ATOM    320  HB1 ARG A  59       0.896 -13.371  -4.983  1.00  0.00      A1    
ATOM    321  HB2 ARG A  59       0.426 -11.869  -5.813  1.00  0.00      A1    
ATOM    322  CG  ARG A  59       2.288 -11.726  -4.612  1.00  0.00      A1   C
ATOM    323  HG1 ARG A  59       2.207 -10.673  -4.263  1.00  0.00      A1    
ATOM    324  HG2 ARG A  59       2.735 -12.290  -3.761  1.00  0.00      A1    
ATOM    325  CD  ARG A  59       3.219 -11.865  -5.816  1.00  0.00      A1   C
ATOM    326  HD1 ARG A  59       3.215 -12.923  -6.167  1.00  0.00      A1    
ATOM    327  HD2 ARG A  59       2.899 -11.208  -6.658  1.00  0.00      A1    
ATOM    328  NE  ARG A  59       4.609 -11.499  -5.569  1.00  0.00      A1   N
ATOM    329  HE  ARG A  59       5.036 -11.692  -4.665  1.00  0.00      A1   H
ATOM    330  CZ  ARG A  59       5.519 -11.217  -6.516  1.00  0.00      A1   C
ATOM    331  NH1 ARG A  59       5.352 -11.243  -7.840  1.00  0.00      A1   N
ATOM    332 HH11 ARG A  59       4.442 -11.147  -8.271  1.00  0.00      A1   H
ATOM    333 HH12 ARG A  59       6.193 -10.980  -8.321  1.00  0.00      A1   H
ATOM    334  NH2 ARG A  59       6.748 -10.964  -6.036  1.00  0.00      A1   N
ATOM    335 HH21 ARG A  59       6.828 -10.843  -5.042  1.00  0.00      A1   H
ATOM    336 HH22 ARG A  59       7.542 -10.672  -6.587  1.00  0.00      A1   H
ATOM    337  C   ARG A  59      -0.460 -10.509  -3.463  1.00  0.00      A1   C
ATOM    338  O   ARG A  59      -1.409 -10.061  -4.109  1.00  0.00      A1   O
ATOM    339  N   THR A  60       0.263  -9.681  -2.706  1.00  0.00      A1   N
ATOM    340  HN  THR A  60       1.099 -10.004  -2.265  1.00  0.00      A1    
ATOM    341  CA  THR A  60      -0.051  -8.290  -2.441  1.00  0.00      A1   C
ATOM    342  HA  THR A  60      -1.131  -8.271  -2.388  1.00  0.00      A1    
ATOM    343  CB  THR A  60       0.333  -7.923  -1.014  1.00  0.00      A1   C
ATOM    344  HB  THR A  60       0.111  -6.833  -0.904  1.00  0.00      A1    
ATOM    345  OG1 THR A  60       1.721  -8.121  -0.885  1.00  0.00      A1   O
ATOM    346  HG1 THR A  60       2.140  -7.476  -0.318  1.00  0.00      A1   H
ATOM    347  CG2 THR A  60      -0.292  -8.666   0.172  1.00  0.00      A1   C
ATOM    348 HG21 THR A  60       0.009  -8.200   1.134  1.00  0.00      A1    
ATOM    349 HG22 THR A  60      -1.401  -8.633   0.109  1.00  0.00      A1    
ATOM    350 HG23 THR A  60       0.024  -9.731   0.188  1.00  0.00      A1    
ATOM    351  C   THR A  60       0.345  -7.314  -3.530  1.00  0.00      A1   C
ATOM    352  O   THR A  60       1.390  -7.429  -4.174  1.00  0.00      A1   O
ATOM    353  N   SER A  61      -0.492  -6.299  -3.764  1.00  0.00      A1   N
ATOM    354  HN  SER A  61      -1.359  -6.334  -3.266  1.00  0.00      A1    
ATOM    355  CA  SER A  61      -0.350  -5.142  -4.630  1.00  0.00      A1   C
ATOM    356  HA  SER A  61       0.677  -5.147  -4.971  1.00  0.00      A1    
ATOM    357  CB  SER A  61      -1.362  -5.223  -5.778  1.00  0.00      A1   C
ATOM    358  HB1 SER A  61      -2.384  -5.265  -5.336  1.00  0.00      A1    
ATOM    359  HB2 SER A  61      -1.314  -4.303  -6.403  1.00  0.00      A1    
ATOM    360  OG  SER A  61      -1.141  -6.385  -6.546  1.00  0.00      A1   O
ATOM    361  HG1 SER A  61      -1.920  -6.509  -7.103  1.00  0.00      A1    
ATOM    362  C   SER A  61      -0.564  -3.852  -3.859  1.00  0.00      A1   C
ATOM    363  O   SER A  61      -1.415  -3.824  -2.971  1.00  0.00      A1   O
ATOM    364  N   ALA A  62       0.095  -2.740  -4.189  1.00  0.00      A1   N
ATOM    365  HN  ALA A  62       0.849  -2.757  -4.845  1.00  0.00      A1    
ATOM    366  CA  ALA A  62      -0.219  -1.439  -3.637  1.00  0.00      A1   C
ATOM    367  HA  ALA A  62      -0.295  -1.488  -2.557  1.00  0.00      A1    
ATOM    368  CB  ALA A  62       0.941  -0.466  -3.833  1.00  0.00      A1   C
ATOM    369  HB1 ALA A  62       1.865  -0.894  -3.390  1.00  0.00      A1    
ATOM    370  HB2 ALA A  62       1.132  -0.285  -4.913  1.00  0.00      A1    
ATOM    371  HB3 ALA A  62       0.744   0.510  -3.340  1.00  0.00      A1    
ATOM    372  C   ALA A  62      -1.567  -0.951  -4.140  1.00  0.00      A1   C
ATOM    373  O   ALA A  62      -1.962  -1.338  -5.238  1.00  0.00      A1   O
ATOM    374  N   TYR A  63      -2.155   0.030  -3.439  1.00  0.00      A1   N
ATOM    375  HN  TYR A  63      -1.748   0.383  -2.598  1.00  0.00      A1    
ATOM    376  CA  TYR A  63      -3.402   0.661  -3.814  1.00  0.00      A1   C
ATOM    377  HA  TYR A  63      -3.872  -0.098  -4.427  1.00  0.00      A1    
ATOM    378  CB  TYR A  63      -4.103   0.993  -2.496  1.00  0.00      A1   C
ATOM    379  HB1 TYR A  63      -4.234   0.059  -1.908  1.00  0.00      A1    
ATOM    380  HB2 TYR A  63      -3.482   1.682  -1.884  1.00  0.00      A1    
ATOM    381  CG  TYR A  63      -5.484   1.593  -2.571  1.00  0.00      A1   C
ATOM    382  CD1 TYR A  63      -6.583   0.869  -3.043  1.00  0.00      A1   C
ATOM    383  HD1 TYR A  63      -6.430  -0.087  -3.525  1.00  0.00      A1    
ATOM    384  CE1 TYR A  63      -7.883   1.368  -2.924  1.00  0.00      A1   C
ATOM    385  HE1 TYR A  63      -8.725   0.800  -3.291  1.00  0.00      A1    
ATOM    386  CZ  TYR A  63      -8.074   2.624  -2.325  1.00  0.00      A1   C
ATOM    387  OH  TYR A  63      -9.340   3.105  -2.190  1.00  0.00      A1   O
ATOM    388  HH  TYR A  63      -9.917   2.444  -2.584  1.00  0.00      A1   H
ATOM    389  CD2 TYR A  63      -5.634   2.839  -1.959  1.00  0.00      A1   C
ATOM    390  HD2 TYR A  63      -4.762   3.390  -1.634  1.00  0.00      A1    
ATOM    391  CE2 TYR A  63      -6.947   3.332  -1.850  1.00  0.00      A1   C
ATOM    392  HE2 TYR A  63      -7.121   4.301  -1.406  1.00  0.00      A1    
ATOM    393  C   TYR A  63      -3.391   1.947  -4.623  1.00  0.00      A1   C
ATOM    394  O   TYR A  63      -4.207   2.157  -5.519  1.00  0.00      A1   O
ATOM    395  N   ARG A  64      -2.396   2.811  -4.393  1.00  0.00      A1   N
ATOM    396  HN  ARG A  64      -1.840   2.640  -3.583  1.00  0.00      A1    
ATOM    397  CA  ARG A  64      -2.041   3.969  -5.195  1.00  0.00      A1   C
ATOM    398  HA  ARG A  64      -2.439   3.886  -6.200  1.00  0.00      A1    
ATOM    399  CB  ARG A  64      -2.463   5.274  -4.518  1.00  0.00      A1   C
ATOM    400  HB1 ARG A  64      -1.910   5.319  -3.549  1.00  0.00      A1    
ATOM    401  HB2 ARG A  64      -2.101   6.138  -5.118  1.00  0.00      A1    
ATOM    402  CG  ARG A  64      -3.965   5.325  -4.260  1.00  0.00      A1   C
ATOM    403  HG1 ARG A  64      -4.275   4.367  -3.787  1.00  0.00      A1    
ATOM    404  HG2 ARG A  64      -4.176   6.115  -3.503  1.00  0.00      A1    
ATOM    405  CD  ARG A  64      -4.730   5.643  -5.546  1.00  0.00      A1   C
ATOM    406  HD1 ARG A  64      -4.275   6.534  -6.036  1.00  0.00      A1    
ATOM    407  HD2 ARG A  64      -4.701   4.788  -6.261  1.00  0.00      A1    
ATOM    408  NE  ARG A  64      -6.143   5.916  -5.284  1.00  0.00      A1   N
ATOM    409  HE  ARG A  64      -6.513   6.851  -5.410  1.00  0.00      A1   H
ATOM    410  CZ  ARG A  64      -7.042   4.928  -5.191  1.00  0.00      A1   C
ATOM    411  NH1 ARG A  64      -6.839   3.611  -5.320  1.00  0.00      A1   N
ATOM    412 HH11 ARG A  64      -5.947   3.126  -5.319  1.00  0.00      A1   H
ATOM    413 HH12 ARG A  64      -7.588   3.010  -5.641  1.00  0.00      A1   H
ATOM    414  NH2 ARG A  64      -8.289   5.354  -4.977  1.00  0.00      A1   N
ATOM    415 HH21 ARG A  64      -8.476   6.344  -5.062  1.00  0.00      A1   H
ATOM    416 HH22 ARG A  64      -9.049   4.690  -4.958  1.00  0.00      A1   H
ATOM    417  C   ARG A  64      -0.532   3.906  -5.320  1.00  0.00      A1   C
ATOM    418  O   ARG A  64       0.151   3.494  -4.378  1.00  0.00      A1   O
ATOM    419  N   ILE A  65       0.052   4.301  -6.457  1.00  0.00      A1   N
ATOM    420  HN  ILE A  65      -0.482   4.580  -7.252  1.00  0.00      A1    
ATOM    421  CA  ILE A  65       1.480   4.365  -6.652  1.00  0.00      A1   C
ATOM    422  HA  ILE A  65       1.958   4.444  -5.684  1.00  0.00      A1    
ATOM    423  CB  ILE A  65       2.052   3.191  -7.451  1.00  0.00      A1   C
ATOM    424  HB  ILE A  65       3.035   3.566  -7.834  1.00  0.00      A1    
ATOM    425  CG2 ILE A  65       2.231   1.966  -6.557  1.00  0.00      A1   C
ATOM    426 HG21 ILE A  65       2.787   1.169  -7.093  1.00  0.00      A1    
ATOM    427 HG22 ILE A  65       2.808   2.223  -5.644  1.00  0.00      A1    
ATOM    428 HG23 ILE A  65       1.248   1.554  -6.246  1.00  0.00      A1    
ATOM    429  CG1 ILE A  65       1.185   2.897  -8.677  1.00  0.00      A1   C
ATOM    430 HG11 ILE A  65       0.141   2.680  -8.357  1.00  0.00      A1    
ATOM    431 HG12 ILE A  65       1.150   3.806  -9.320  1.00  0.00      A1    
ATOM    432  CD  ILE A  65       1.731   1.730  -9.495  1.00  0.00      A1   C
ATOM    433  HD1 ILE A  65       1.115   1.577 -10.408  1.00  0.00      A1    
ATOM    434  HD2 ILE A  65       2.778   1.928  -9.811  1.00  0.00      A1    
ATOM    435  HD3 ILE A  65       1.713   0.788  -8.907  1.00  0.00      A1    
ATOM    436  C   ILE A  65       1.743   5.675  -7.381  1.00  0.00      A1   C
ATOM    437  O   ILE A  65       0.825   6.158  -8.050  1.00  0.00      A1   O
ATOM    438  N   ALA A  66       2.979   6.164  -7.321  1.00  0.00      A1   N
ATOM    439  HN  ALA A  66       3.627   5.763  -6.674  1.00  0.00      A1    
ATOM    440  CA  ALA A  66       3.495   7.252  -8.124  1.00  0.00      A1   C
ATOM    441  HA  ALA A  66       3.164   7.144  -9.151  1.00  0.00      A1    
ATOM    442  CB  ALA A  66       2.921   8.593  -7.666  1.00  0.00      A1   C
ATOM    443  HB1 ALA A  66       1.811   8.554  -7.698  1.00  0.00      A1    
ATOM    444  HB2 ALA A  66       3.225   8.821  -6.621  1.00  0.00      A1    
ATOM    445  HB3 ALA A  66       3.254   9.426  -8.322  1.00  0.00      A1    
ATOM    446  C   ALA A  66       5.021   7.273  -8.163  1.00  0.00      A1   C
ATOM    447  O   ALA A  66       5.683   6.707  -7.304  1.00  0.00      A1   O
ATOM    448  N   GLU A  67       5.564   7.855  -9.235  1.00  0.00      A1   N
ATOM    449  HN  GLU A  67       5.005   8.065 -10.032  1.00  0.00      A1    
ATOM    450  CA  GLU A  67       6.953   8.235  -9.374  1.00  0.00      A1   C
ATOM    451  HA  GLU A  67       7.530   7.834  -8.550  1.00  0.00      A1    
ATOM    452  CB  GLU A  67       7.467   7.706 -10.716  1.00  0.00      A1   C
ATOM    453  HB1 GLU A  67       7.413   6.593 -10.694  1.00  0.00      A1    
ATOM    454  HB2 GLU A  67       6.786   8.029 -11.535  1.00  0.00      A1    
ATOM    455  CG  GLU A  67       8.877   8.032 -11.190  1.00  0.00      A1   C
ATOM    456  HG1 GLU A  67       8.930   9.095 -11.488  1.00  0.00      A1    
ATOM    457  HG2 GLU A  67       9.619   7.840 -10.390  1.00  0.00      A1    
ATOM    458  CD  GLU A  67       9.467   7.336 -12.418  1.00  0.00      A1   C
ATOM    459  OE1 GLU A  67      10.689   7.216 -12.613  1.00  0.00      A1   O
ATOM    460  OE2 GLU A  67       8.618   6.884 -13.225  1.00  0.00      A1   O
ATOM    461  C   GLU A  67       7.018   9.750  -9.274  1.00  0.00      A1   C
ATOM    462  O   GLU A  67       6.216  10.481  -9.857  1.00  0.00      A1   O
ATOM    463  N   VAL A  68       8.136  10.237  -8.720  1.00  0.00      A1   N
ATOM    464  HN  VAL A  68       8.673   9.548  -8.241  1.00  0.00      A1    
ATOM    465  CA  VAL A  68       8.703  11.563  -8.688  1.00  0.00      A1   C
ATOM    466  HA  VAL A  68       8.039  12.231  -9.221  1.00  0.00      A1    
ATOM    467  CB  VAL A  68       8.923  11.967  -7.231  1.00  0.00      A1   C
ATOM    468  HB  VAL A  68       9.695  11.281  -6.804  1.00  0.00      A1    
ATOM    469  CG1 VAL A  68       9.415  13.401  -7.305  1.00  0.00      A1   C
ATOM    470 HG11 VAL A  68       9.570  13.809  -6.283  1.00  0.00      A1    
ATOM    471 HG12 VAL A  68      10.384  13.475  -7.841  1.00  0.00      A1    
ATOM    472 HG13 VAL A  68       8.672  14.045  -7.822  1.00  0.00      A1    
ATOM    473  CG2 VAL A  68       7.624  12.044  -6.432  1.00  0.00      A1   C
ATOM    474 HG21 VAL A  68       7.822  12.379  -5.391  1.00  0.00      A1    
ATOM    475 HG22 VAL A  68       6.919  12.763  -6.902  1.00  0.00      A1    
ATOM    476 HG23 VAL A  68       7.127  11.053  -6.377  1.00  0.00      A1    
ATOM    477  C   VAL A  68      10.039  11.552  -9.434  1.00  0.00      A1   C
ATOM    478  O   VAL A  68      10.912  10.759  -9.091  1.00  0.00      A1   O
ATOM    479  N   ARG A  69      10.175  12.458 -10.398  1.00  0.00      A1   N
ATOM    480  HN  ARG A  69       9.311  12.888 -10.650  1.00  0.00      A1    
ATOM    481  CA  ARG A  69      11.355  12.899 -11.114  1.00  0.00      A1   C
ATOM    482  HA  ARG A  69      12.229  12.389 -10.726  1.00  0.00      A1    
ATOM    483  CB  ARG A  69      11.410  12.549 -12.603  1.00  0.00      A1   C
ATOM    484  HB1 ARG A  69      10.575  13.108 -13.089  1.00  0.00      A1    
ATOM    485  HB2 ARG A  69      12.347  12.952 -13.046  1.00  0.00      A1    
ATOM    486  CG  ARG A  69      11.246  11.063 -12.898  1.00  0.00      A1   C
ATOM    487  HG1 ARG A  69      11.891  10.490 -12.197  1.00  0.00      A1    
ATOM    488  HG2 ARG A  69      10.201  10.760 -12.659  1.00  0.00      A1    
ATOM    489  CD  ARG A  69      11.521  10.696 -14.359  1.00  0.00      A1   C
ATOM    490  HD1 ARG A  69      10.758  11.179 -15.012  1.00  0.00      A1    
ATOM    491  HD2 ARG A  69      12.533  11.034 -14.682  1.00  0.00      A1    
ATOM    492  NE  ARG A  69      11.472   9.244 -14.535  1.00  0.00      A1   N
ATOM    493  HE  ARG A  69      11.160   8.662 -13.774  1.00  0.00      A1   H
ATOM    494  CZ  ARG A  69      11.609   8.539 -15.673  1.00  0.00      A1   C
ATOM    495  NH1 ARG A  69      12.092   9.022 -16.830  1.00  0.00      A1   N
ATOM    496 HH11 ARG A  69      12.477   9.943 -16.702  1.00  0.00      A1   H
ATOM    497 HH12 ARG A  69      12.125   8.514 -17.703  1.00  0.00      A1   H
ATOM    498  NH2 ARG A  69      11.256   7.251 -15.661  1.00  0.00      A1   N
ATOM    499 HH21 ARG A  69      10.762   6.945 -14.839  1.00  0.00      A1   H
ATOM    500 HH22 ARG A  69      11.423   6.726 -16.511  1.00  0.00      A1   H
ATOM    501  C   ARG A  69      11.557  14.383 -10.834  1.00  0.00      A1   C
ATOM    502  O   ARG A  69      10.596  15.026 -10.427  1.00  0.00      A1   O
ATOM    503  N   PRO A  70      12.718  15.010 -11.020  1.00  0.00      A1   N
ATOM    504  CD  PRO A  70      14.022  14.441 -11.308  1.00  0.00      A1   C
ATOM    505  HD1 PRO A  70      14.118  14.187 -12.388  1.00  0.00      A1    
ATOM    506  HD2 PRO A  70      14.201  13.522 -10.704  1.00  0.00      A1    
ATOM    507  CA  PRO A  70      12.796  16.446 -10.842  1.00  0.00      A1   C
ATOM    508  HA  PRO A  70      12.562  16.719  -9.820  1.00  0.00      A1    
ATOM    509  CB  PRO A  70      14.245  16.821 -11.127  1.00  0.00      A1   C
ATOM    510  HB1 PRO A  70      14.626  17.584 -10.412  1.00  0.00      A1    
ATOM    511  HB2 PRO A  70      14.385  17.177 -12.172  1.00  0.00      A1    
ATOM    512  CG  PRO A  70      15.032  15.515 -10.933  1.00  0.00      A1   C
ATOM    513  HG1 PRO A  70      15.396  15.421  -9.891  1.00  0.00      A1    
ATOM    514  HG2 PRO A  70      15.914  15.442 -11.610  1.00  0.00      A1    
ATOM    515  C   PRO A  70      11.839  17.171 -11.783  1.00  0.00      A1   C
ATOM    516  O   PRO A  70      11.622  16.656 -12.872  1.00  0.00      A1   O
ATOM    517  N   GLN A  71      11.648  18.481 -11.544  1.00  0.00      A1   N
ATOM    518  HN  GLN A  71      11.842  18.821 -10.626  1.00  0.00      A1    
ATOM    519  CA  GLN A  71      11.184  19.491 -12.472  1.00  0.00      A1   C
ATOM    520  HA  GLN A  71      10.869  18.937 -13.348  1.00  0.00      A1    
ATOM    521  CB  GLN A  71      10.066  20.293 -11.813  1.00  0.00      A1   C
ATOM    522  HB1 GLN A  71      10.486  20.717 -10.871  1.00  0.00      A1    
ATOM    523  HB2 GLN A  71       9.807  21.164 -12.458  1.00  0.00      A1    
ATOM    524  CG  GLN A  71       8.748  19.645 -11.416  1.00  0.00      A1   C
ATOM    525  HG1 GLN A  71       8.220  19.259 -12.314  1.00  0.00      A1    
ATOM    526  HG2 GLN A  71       8.921  18.791 -10.729  1.00  0.00      A1    
ATOM    527  CD  GLN A  71       7.890  20.724 -10.761  1.00  0.00      A1   C
ATOM    528  OE1 GLN A  71       8.226  21.197  -9.685  1.00  0.00      A1   O
ATOM    529  NE2 GLN A  71       6.822  21.214 -11.394  1.00  0.00      A1   N
ATOM    530 HE21 GLN A  71       6.484  22.127 -11.147  1.00  0.00      A1   H
ATOM    531 HE22 GLN A  71       6.447  20.719 -12.191  1.00  0.00      A1   H
ATOM    532  C   GLN A  71      12.218  20.505 -12.920  1.00  0.00      A1   C
ATOM    533  O   GLN A  71      11.889  21.207 -13.878  1.00  0.00      A1   O
ATOM    534  N   VAL A  72      13.419  20.520 -12.332  1.00  0.00      A1   N
ATOM    535  HN  VAL A  72      13.553  19.893 -11.569  1.00  0.00      A1    
ATOM    536  CA  VAL A  72      14.579  21.334 -12.650  1.00  0.00      A1   C
ATOM    537  HA  VAL A  72      14.450  21.671 -13.671  1.00  0.00      A1    
ATOM    538  CB  VAL A  72      14.737  22.518 -11.706  1.00  0.00      A1   C
ATOM    539  HB  VAL A  72      15.692  23.035 -11.970  1.00  0.00      A1    
ATOM    540  CG1 VAL A  72      13.515  23.373 -11.999  1.00  0.00      A1   C
ATOM    541 HG11 VAL A  72      13.498  24.262 -11.333  1.00  0.00      A1    
ATOM    542 HG12 VAL A  72      13.515  23.744 -13.045  1.00  0.00      A1    
ATOM    543 HG13 VAL A  72      12.581  22.796 -11.826  1.00  0.00      A1    
ATOM    544  CG2 VAL A  72      14.901  22.304 -10.200  1.00  0.00      A1   C
ATOM    545 HG21 VAL A  72      14.962  23.278  -9.669  1.00  0.00      A1    
ATOM    546 HG22 VAL A  72      14.038  21.736  -9.790  1.00  0.00      A1    
ATOM    547 HG23 VAL A  72      15.829  21.740  -9.973  1.00  0.00      A1    
ATOM    548  C   VAL A  72      15.885  20.555 -12.588  1.00  0.00      A1   C
ATOM    549  O   VAL A  72      15.930  19.393 -12.199  1.00  0.00      A1   O
ATOM    550  N   SER A  73      17.037  21.173 -12.886  1.00  0.00      A1   N
ATOM    551  HN  SER A  73      17.090  22.159 -13.046  1.00  0.00      A1    
ATOM    552  CA  SER A  73      18.304  20.485 -13.004  1.00  0.00      A1   C
ATOM    553  HA  SER A  73      18.181  19.505 -12.562  1.00  0.00      A1    
ATOM    554  CB  SER A  73      18.750  20.538 -14.458  1.00  0.00      A1   C
ATOM    555  HB1 SER A  73      18.959  21.601 -14.717  1.00  0.00      A1    
ATOM    556  HB2 SER A  73      19.702  19.975 -14.592  1.00  0.00      A1    
ATOM    557  OG  SER A  73      17.852  20.083 -15.445  1.00  0.00      A1   O
ATOM    558  HG1 SER A  73      18.189  20.388 -16.297  1.00  0.00      A1    
ATOM    559  C   SER A  73      19.334  21.232 -12.168  1.00  0.00      A1   C
ATOM    560  O   SER A  73      19.321  22.451 -11.984  1.00  0.00      A1   O
ATOM    561  N   GLY A  74      20.137  20.437 -11.448  1.00  0.00      A1   N
ATOM    562  HN  GLY A  74      20.167  19.446 -11.575  1.00  0.00      A1    
ATOM    563  CA  GLY A  74      21.019  20.964 -10.432  1.00  0.00      A1   C
ATOM    564  HA1 GLY A  74      20.459  21.714  -9.891  1.00  0.00      A1    
ATOM    565  HA2 GLY A  74      21.895  21.344 -10.940  1.00  0.00      A1    
ATOM    566  C   GLY A  74      21.475  19.909  -9.437  1.00  0.00      A1   C
ATOM    567  O   GLY A  74      21.365  18.718  -9.715  1.00  0.00      A1   O
ATOM    568  N   ILE A  75      21.941  20.307  -8.251  1.00  0.00      A1   N
ATOM    569  HN  ILE A  75      21.973  21.266  -7.978  1.00  0.00      A1    
ATOM    570  CA  ILE A  75      22.445  19.384  -7.247  1.00  0.00      A1   C
ATOM    571  HA  ILE A  75      22.393  18.390  -7.673  1.00  0.00      A1    
ATOM    572  CB  ILE A  75      23.905  19.558  -6.841  1.00  0.00      A1   C
ATOM    573  HB  ILE A  75      24.044  18.850  -5.985  1.00  0.00      A1    
ATOM    574  CG2 ILE A  75      24.845  19.215  -7.993  1.00  0.00      A1   C
ATOM    575 HG21 ILE A  75      25.899  19.193  -7.644  1.00  0.00      A1    
ATOM    576 HG22 ILE A  75      24.609  18.215  -8.412  1.00  0.00      A1    
ATOM    577 HG23 ILE A  75      24.765  19.965  -8.808  1.00  0.00      A1    
ATOM    578  CG1 ILE A  75      24.232  20.933  -6.285  1.00  0.00      A1   C
ATOM    579 HG11 ILE A  75      24.375  21.653  -7.121  1.00  0.00      A1    
ATOM    580 HG12 ILE A  75      23.366  21.294  -5.684  1.00  0.00      A1    
ATOM    581  CD  ILE A  75      25.481  20.884  -5.402  1.00  0.00      A1   C
ATOM    582  HD1 ILE A  75      25.677  21.883  -4.955  1.00  0.00      A1    
ATOM    583  HD2 ILE A  75      25.348  20.153  -4.576  1.00  0.00      A1    
ATOM    584  HD3 ILE A  75      26.375  20.591  -5.992  1.00  0.00      A1    
ATOM    585  C   ILE A  75      21.521  19.394  -6.043  1.00  0.00      A1   C
ATOM    586  O   ILE A  75      20.938  20.409  -5.645  1.00  0.00      A1   O
ATOM    587  N   ILE A  76      21.435  18.258  -5.350  1.00  0.00      A1   N
ATOM    588  HN  ILE A  76      21.850  17.417  -5.690  1.00  0.00      A1    
ATOM    589  CA  ILE A  76      20.758  18.113  -4.075  1.00  0.00      A1   C
ATOM    590  HA  ILE A  76      19.798  18.589  -4.230  1.00  0.00      A1    
ATOM    591  CB  ILE A  76      20.414  16.666  -3.771  1.00  0.00      A1   C
ATOM    592  HB  ILE A  76      21.406  16.164  -3.639  1.00  0.00      A1    
ATOM    593  CG2 ILE A  76      19.543  16.494  -2.531  1.00  0.00      A1   C
ATOM    594 HG21 ILE A  76      19.451  15.421  -2.264  1.00  0.00      A1    
ATOM    595 HG22 ILE A  76      19.986  17.020  -1.660  1.00  0.00      A1    
ATOM    596 HG23 ILE A  76      18.523  16.897  -2.703  1.00  0.00      A1    
ATOM    597  CG1 ILE A  76      19.741  15.979  -4.960  1.00  0.00      A1   C
ATOM    598 HG11 ILE A  76      19.061  16.695  -5.474  1.00  0.00      A1    
ATOM    599 HG12 ILE A  76      20.523  15.683  -5.696  1.00  0.00      A1    
ATOM    600  CD  ILE A  76      18.912  14.721  -4.769  1.00  0.00      A1   C
ATOM    601  HD1 ILE A  76      18.556  14.341  -5.751  1.00  0.00      A1    
ATOM    602  HD2 ILE A  76      19.516  13.923  -4.285  1.00  0.00      A1    
ATOM    603  HD3 ILE A  76      18.022  14.923  -4.136  1.00  0.00      A1    
ATOM    604  C   ILE A  76      21.409  18.810  -2.884  1.00  0.00      A1   C
ATOM    605  O   ILE A  76      22.460  18.358  -2.423  1.00  0.00      A1   O
ATOM    606  N   LEU A  77      20.759  19.850  -2.351  1.00  0.00      A1   N
ATOM    607  HN  LEU A  77      19.896  20.194  -2.715  1.00  0.00      A1    
ATOM    608  CA  LEU A  77      21.249  20.575  -1.194  1.00  0.00      A1   C
ATOM    609  HA  LEU A  77      22.329  20.601  -1.268  1.00  0.00      A1    
ATOM    610  CB  LEU A  77      20.869  22.043  -1.338  1.00  0.00      A1   C
ATOM    611  HB1 LEU A  77      21.436  22.446  -2.209  1.00  0.00      A1    
ATOM    612  HB2 LEU A  77      19.793  22.113  -1.612  1.00  0.00      A1    
ATOM    613  CG  LEU A  77      21.176  22.885  -0.106  1.00  0.00      A1   C
ATOM    614  HG  LEU A  77      20.731  22.291   0.728  1.00  0.00      A1    
ATOM    615  CD1 LEU A  77      22.650  23.157   0.136  1.00  0.00      A1   C
ATOM    616 HD11 LEU A  77      22.785  23.814   1.022  1.00  0.00      A1    
ATOM    617 HD12 LEU A  77      23.198  22.208   0.319  1.00  0.00      A1    
ATOM    618 HD13 LEU A  77      23.105  23.662  -0.743  1.00  0.00      A1    
ATOM    619  CD2 LEU A  77      20.469  24.241  -0.151  1.00  0.00      A1   C
ATOM    620 HD21 LEU A  77      20.696  24.825   0.767  1.00  0.00      A1    
ATOM    621 HD22 LEU A  77      20.795  24.844  -1.022  1.00  0.00      A1    
ATOM    622 HD23 LEU A  77      19.368  24.104  -0.212  1.00  0.00      A1    
ATOM    623  C   LEU A  77      20.897  19.835   0.077  1.00  0.00      A1   C
ATOM    624  O   LEU A  77      21.685  19.897   1.020  1.00  0.00      A1   O
ATOM    625  N   LYS A  78      19.679  19.277   0.147  1.00  0.00      A1   N
ATOM    626  HN  LYS A  78      19.121  19.287  -0.682  1.00  0.00      A1    
ATOM    627  CA  LYS A  78      19.061  18.651   1.296  1.00  0.00      A1   C
ATOM    628  HA  LYS A  78      19.872  18.200   1.854  1.00  0.00      A1    
ATOM    629  CB  LYS A  78      18.363  19.641   2.224  1.00  0.00      A1   C
ATOM    630  HB1 LYS A  78      19.024  20.535   2.307  1.00  0.00      A1    
ATOM    631  HB2 LYS A  78      17.424  19.991   1.740  1.00  0.00      A1    
ATOM    632  CG  LYS A  78      18.088  19.083   3.620  1.00  0.00      A1   C
ATOM    633  HG1 LYS A  78      17.168  18.456   3.587  1.00  0.00      A1    
ATOM    634  HG2 LYS A  78      18.932  18.419   3.918  1.00  0.00      A1    
ATOM    635  CD  LYS A  78      17.881  20.126   4.729  1.00  0.00      A1   C
ATOM    636  HD1 LYS A  78      18.780  20.783   4.767  1.00  0.00      A1    
ATOM    637  HD2 LYS A  78      17.013  20.765   4.446  1.00  0.00      A1    
ATOM    638  CE  LYS A  78      17.628  19.576   6.126  1.00  0.00      A1   C
ATOM    639  HE1 LYS A  78      17.116  20.336   6.757  1.00  0.00      A1    
ATOM    640  HE2 LYS A  78      16.987  18.668   6.078  1.00  0.00      A1    
ATOM    641  NZ  LYS A  78      18.857  19.192   6.837  1.00  0.00      A1   N
ATOM    642  HZ1 LYS A  78      18.625  19.152   7.822  1.00  0.00      A1   H
ATOM    643  HZ2 LYS A  78      19.466  19.990   6.821  1.00  0.00      A1   H
ATOM    644  HZ3 LYS A  78      19.288  18.371   6.434  1.00  0.00      A1   H
ATOM    645  C   LYS A  78      18.075  17.545   0.954  1.00  0.00      A1   C
ATOM    646  O   LYS A  78      17.290  17.693   0.016  1.00  0.00      A1   O
ATOM    647  N   ARG A  79      18.006  16.401   1.633  1.00  0.00      A1   N
ATOM    648  HN  ARG A  79      18.807  16.213   2.197  1.00  0.00      A1    
ATOM    649  CA  ARG A  79      16.939  15.410   1.661  1.00  0.00      A1   C
ATOM    650  HA  ARG A  79      16.320  15.462   0.773  1.00  0.00      A1    
ATOM    651  CB  ARG A  79      17.508  14.032   1.977  1.00  0.00      A1   C
ATOM    652  HB1 ARG A  79      18.280  13.824   1.198  1.00  0.00      A1    
ATOM    653  HB2 ARG A  79      18.052  14.067   2.946  1.00  0.00      A1    
ATOM    654  CG  ARG A  79      16.470  12.903   1.958  1.00  0.00      A1   C
ATOM    655  HG1 ARG A  79      15.659  13.180   1.249  1.00  0.00      A1    
ATOM    656  HG2 ARG A  79      16.940  11.986   1.533  1.00  0.00      A1    
ATOM    657  CD  ARG A  79      15.898  12.521   3.320  1.00  0.00      A1   C
ATOM    658  HD1 ARG A  79      15.499  13.432   3.823  1.00  0.00      A1    
ATOM    659  HD2 ARG A  79      15.073  11.777   3.223  1.00  0.00      A1    
ATOM    660  NE  ARG A  79      17.004  11.932   4.058  1.00  0.00      A1   N
ATOM    661  HE  ARG A  79      17.940  11.906   3.656  1.00  0.00      A1   H
ATOM    662  CZ  ARG A  79      16.880  11.061   5.075  1.00  0.00      A1   C
ATOM    663  NH1 ARG A  79      15.741  10.913   5.759  1.00  0.00      A1   N
ATOM    664 HH11 ARG A  79      14.971  11.516   5.502  1.00  0.00      A1   H
ATOM    665 HH12 ARG A  79      15.648  10.259   6.520  1.00  0.00      A1   H
ATOM    666  NH2 ARG A  79      17.925  10.317   5.448  1.00  0.00      A1   N
ATOM    667 HH21 ARG A  79      18.828  10.388   5.000  1.00  0.00      A1   H
ATOM    668 HH22 ARG A  79      17.933   9.646   6.214  1.00  0.00      A1   H
ATOM    669  C   ARG A  79      16.072  15.856   2.819  1.00  0.00      A1   C
ATOM    670  O   ARG A  79      16.569  15.990   3.943  1.00  0.00      A1   O
ATOM    671  N   ASN A  80      14.743  15.913   2.683  1.00  0.00      A1   N
ATOM    672  HN  ASN A  80      14.311  15.594   1.840  1.00  0.00      A1    
ATOM    673  CA  ASN A  80      13.822  16.412   3.677  1.00  0.00      A1   C
ATOM    674  HA  ASN A  80      14.459  16.780   4.474  1.00  0.00      A1    
ATOM    675  CB  ASN A  80      13.010  17.541   3.032  1.00  0.00      A1   C
ATOM    676  HB1 ASN A  80      12.545  17.139   2.105  1.00  0.00      A1    
ATOM    677  HB2 ASN A  80      12.189  17.859   3.706  1.00  0.00      A1    
ATOM    678  CG  ASN A  80      14.012  18.647   2.713  1.00  0.00      A1   C
ATOM    679  OD1 ASN A  80      14.639  18.752   1.667  1.00  0.00      A1   O
ATOM    680  ND2 ASN A  80      14.174  19.615   3.611  1.00  0.00      A1   N
ATOM    681 HD21 ASN A  80      13.620  19.716   4.460  1.00  0.00      A1   H
ATOM    682 HD22 ASN A  80      14.759  20.392   3.350  1.00  0.00      A1   H
ATOM    683  C   ASN A  80      12.901  15.351   4.274  1.00  0.00      A1   C
ATOM    684  O   ASN A  80      12.505  15.435   5.425  1.00  0.00      A1   O
ATOM    685  N   PHE A  81      12.523  14.306   3.536  1.00  0.00      A1   N
ATOM    686  HN  PHE A  81      12.894  14.163   2.620  1.00  0.00      A1    
ATOM    687  CA  PHE A  81      11.570  13.300   3.961  1.00  0.00      A1   C
ATOM    688  HA  PHE A  81      10.779  13.841   4.466  1.00  0.00      A1    
ATOM    689  CB  PHE A  81      10.955  12.540   2.787  1.00  0.00      A1   C
ATOM    690  HB1 PHE A  81      10.080  11.957   3.149  1.00  0.00      A1    
ATOM    691  HB2 PHE A  81      10.582  13.240   2.008  1.00  0.00      A1    
ATOM    692  CG  PHE A  81      11.898  11.545   2.161  1.00  0.00      A1   C
ATOM    693  CD1 PHE A  81      11.678  10.180   2.387  1.00  0.00      A1   C
ATOM    694  HD1 PHE A  81      10.812   9.864   2.952  1.00  0.00      A1    
ATOM    695  CE1 PHE A  81      12.576   9.230   1.890  1.00  0.00      A1   C
ATOM    696  HE1 PHE A  81      12.485   8.194   2.184  1.00  0.00      A1    
ATOM    697  CZ  PHE A  81      13.584   9.651   1.003  1.00  0.00      A1   C
ATOM    698  HZ  PHE A  81      14.236   8.915   0.555  1.00  0.00      A1    
ATOM    699  CD2 PHE A  81      12.892  11.966   1.272  1.00  0.00      A1   C
ATOM    700  HD2 PHE A  81      13.013  13.018   1.056  1.00  0.00      A1    
ATOM    701  CE2 PHE A  81      13.740  10.999   0.693  1.00  0.00      A1   C
ATOM    702  HE2 PHE A  81      14.516  11.306   0.006  1.00  0.00      A1    
ATOM    703  C   PHE A  81      12.162  12.329   4.972  1.00  0.00      A1   C
ATOM    704  O   PHE A  81      13.371  12.094   4.938  1.00  0.00      A1   O
ATOM    705  N   LYS A  82      11.360  11.709   5.843  1.00  0.00      A1   N
ATOM    706  HN  LYS A  82      10.425  12.039   5.964  1.00  0.00      A1    
ATOM    707  CA  LYS A  82      11.720  10.566   6.660  1.00  0.00      A1   C
ATOM    708  HA  LYS A  82      12.775  10.673   6.884  1.00  0.00      A1    
ATOM    709  CB  LYS A  82      10.934  10.655   7.963  1.00  0.00      A1   C
ATOM    710  HB1 LYS A  82      11.085  11.683   8.367  1.00  0.00      A1    
ATOM    711  HB2 LYS A  82       9.848  10.564   7.738  1.00  0.00      A1    
ATOM    712  CG  LYS A  82      11.374   9.629   8.997  1.00  0.00      A1   C
ATOM    713  HG1 LYS A  82      11.211   8.606   8.588  1.00  0.00      A1    
ATOM    714  HG2 LYS A  82      12.467   9.744   9.179  1.00  0.00      A1    
ATOM    715  CD  LYS A  82      10.532   9.879  10.239  1.00  0.00      A1   C
ATOM    716  HD1 LYS A  82      10.757  10.903  10.616  1.00  0.00      A1    
ATOM    717  HD2 LYS A  82       9.459   9.862   9.939  1.00  0.00      A1    
ATOM    718  CE  LYS A  82      10.715   8.897  11.385  1.00  0.00      A1   C
ATOM    719  HE1 LYS A  82      11.724   9.012  11.840  1.00  0.00      A1    
ATOM    720  HE2 LYS A  82       9.951   9.071  12.175  1.00  0.00      A1    
ATOM    721  NZ  LYS A  82      10.605   7.461  11.052  1.00  0.00      A1   N
ATOM    722  HZ1 LYS A  82       9.966   7.264  10.288  1.00  0.00      A1   H
ATOM    723  HZ2 LYS A  82      10.229   6.995  11.865  1.00  0.00      A1   H
ATOM    724  HZ3 LYS A  82      11.504   7.001  10.962  1.00  0.00      A1   H
ATOM    725  C   LYS A  82      11.541   9.235   5.938  1.00  0.00      A1   C
ATOM    726  O   LYS A  82      10.555   9.040   5.233  1.00  0.00      A1   O
ATOM    727  N   GLU A  83      12.535   8.370   6.089  1.00  0.00      A1   N
ATOM    728  HN  GLU A  83      13.253   8.501   6.767  1.00  0.00      A1    
ATOM    729  CA  GLU A  83      12.683   7.159   5.298  1.00  0.00      A1   C
ATOM    730  HA  GLU A  83      12.230   7.341   4.332  1.00  0.00      A1    
ATOM    731  CB  GLU A  83      14.142   6.709   5.206  1.00  0.00      A1   C
ATOM    732  HB1 GLU A  83      14.545   6.624   6.242  1.00  0.00      A1    
ATOM    733  HB2 GLU A  83      14.194   5.685   4.774  1.00  0.00      A1    
ATOM    734  CG  GLU A  83      14.987   7.680   4.401  1.00  0.00      A1   C
ATOM    735  HG1 GLU A  83      14.502   7.871   3.426  1.00  0.00      A1    
ATOM    736  HG2 GLU A  83      15.112   8.640   4.941  1.00  0.00      A1    
ATOM    737  CD  GLU A  83      16.368   7.146   4.064  1.00  0.00      A1   C
ATOM    738  OE1 GLU A  83      16.805   6.341   4.924  1.00  0.00      A1   O
ATOM    739  OE2 GLU A  83      16.964   7.533   3.036  1.00  0.00      A1   O
ATOM    740  C   GLU A  83      11.959   5.969   5.921  1.00  0.00      A1   C
ATOM    741  O   GLU A  83      11.810   5.898   7.143  1.00  0.00      A1   O
ATOM    742  N   GLY A  84      11.653   4.935   5.133  1.00  0.00      A1   N
ATOM    743  HN  GLY A  84      11.984   5.078   4.201  1.00  0.00      A1    
ATOM    744  CA  GLY A  84      10.959   3.693   5.365  1.00  0.00      A1   C
ATOM    745  HA1 GLY A  84      11.634   3.032   5.892  1.00  0.00      A1    
ATOM    746  HA2 GLY A  84      10.622   3.315   4.409  1.00  0.00      A1    
ATOM    747  C   GLY A  84       9.734   3.911   6.241  1.00  0.00      A1   C
ATOM    748  O   GLY A  84       9.511   3.216   7.238  1.00  0.00      A1   O
ATOM    749  N   SER A  85       8.915   4.931   5.985  1.00  0.00      A1   N
ATOM    750  HN  SER A  85       8.975   5.294   5.055  1.00  0.00      A1    
ATOM    751  CA  SER A  85       7.953   5.605   6.821  1.00  0.00      A1   C
ATOM    752  HA  SER A  85       7.533   4.848   7.469  1.00  0.00      A1    
ATOM    753  CB  SER A  85       8.591   6.817   7.499  1.00  0.00      A1   C
ATOM    754  HB1 SER A  85       9.200   7.358   6.739  1.00  0.00      A1    
ATOM    755  HB2 SER A  85       7.805   7.523   7.851  1.00  0.00      A1    
ATOM    756  OG  SER A  85       9.374   6.211   8.505  1.00  0.00      A1   O
ATOM    757  HG1 SER A  85       9.981   6.885   8.836  1.00  0.00      A1    
ATOM    758  C   SER A  85       6.814   6.169   5.987  1.00  0.00      A1   C
ATOM    759  O   SER A  85       6.839   6.144   4.756  1.00  0.00      A1   O
ATOM    760  N   ASP A  86       5.759   6.737   6.597  1.00  0.00      A1   N
ATOM    761  HN  ASP A  86       5.665   6.812   7.586  1.00  0.00      A1    
ATOM    762  CA  ASP A  86       4.637   7.305   5.879  1.00  0.00      A1   C
ATOM    763  HA  ASP A  86       4.420   6.669   5.028  1.00  0.00      A1    
ATOM    764  CB  ASP A  86       3.567   7.491   6.950  1.00  0.00      A1   C
ATOM    765  HB1 ASP A  86       3.861   8.325   7.619  1.00  0.00      A1    
ATOM    766  HB2 ASP A  86       2.591   7.741   6.488  1.00  0.00      A1    
ATOM    767  CG  ASP A  86       3.343   6.284   7.850  1.00  0.00      A1   C
ATOM    768  OD1 ASP A  86       3.839   6.229   8.993  1.00  0.00      A1   O
ATOM    769  OD2 ASP A  86       2.637   5.344   7.417  1.00  0.00      A1   O
ATOM    770  C   ASP A  86       5.063   8.658   5.320  1.00  0.00      A1   C
ATOM    771  O   ASP A  86       6.105   9.219   5.660  1.00  0.00      A1   O
ATOM    772  N   ILE A  87       4.273   9.227   4.412  1.00  0.00      A1   N
ATOM    773  HN  ILE A  87       3.427   8.728   4.237  1.00  0.00      A1    
ATOM    774  CA  ILE A  87       4.420  10.437   3.634  1.00  0.00      A1   C
ATOM    775  HA  ILE A  87       4.876  11.158   4.300  1.00  0.00      A1    
ATOM    776  CB  ILE A  87       5.281  10.186   2.407  1.00  0.00      A1   C
ATOM    777  HB  ILE A  87       6.181   9.650   2.802  1.00  0.00      A1    
ATOM    778  CG2 ILE A  87       4.814   9.227   1.309  1.00  0.00      A1   C
ATOM    779 HG21 ILE A  87       5.627   9.047   0.575  1.00  0.00      A1    
ATOM    780 HG22 ILE A  87       4.524   8.245   1.738  1.00  0.00      A1    
ATOM    781 HG23 ILE A  87       3.941   9.643   0.763  1.00  0.00      A1    
ATOM    782  CG1 ILE A  87       5.831  11.445   1.738  1.00  0.00      A1   C
ATOM    783 HG11 ILE A  87       6.606  11.166   0.990  1.00  0.00      A1    
ATOM    784 HG12 ILE A  87       5.006  11.949   1.185  1.00  0.00      A1    
ATOM    785  CD  ILE A  87       6.433  12.467   2.692  1.00  0.00      A1   C
ATOM    786  HD1 ILE A  87       6.755  13.373   2.134  1.00  0.00      A1    
ATOM    787  HD2 ILE A  87       5.688  12.776   3.456  1.00  0.00      A1    
ATOM    788  HD3 ILE A  87       7.321  12.051   3.213  1.00  0.00      A1    
ATOM    789  C   ILE A  87       3.078  11.028   3.193  1.00  0.00      A1   C
ATOM    790  O   ILE A  87       2.176  10.340   2.740  1.00  0.00      A1   O
ATOM    791  N   GLU A  88       2.992  12.355   3.179  1.00  0.00      A1   N
ATOM    792  HN  GLU A  88       3.780  12.892   3.466  1.00  0.00      A1    
ATOM    793  CA  GLU A  88       1.848  13.153   2.782  1.00  0.00      A1   C
ATOM    794  HA  GLU A  88       1.044  12.468   2.543  1.00  0.00      A1    
ATOM    795  CB  GLU A  88       1.286  13.978   3.937  1.00  0.00      A1   C
ATOM    796  HB1 GLU A  88       2.133  14.513   4.426  1.00  0.00      A1    
ATOM    797  HB2 GLU A  88       0.612  14.770   3.542  1.00  0.00      A1    
ATOM    798  CG  GLU A  88       0.548  13.168   4.999  1.00  0.00      A1   C
ATOM    799  HG1 GLU A  88       0.930  12.131   5.004  1.00  0.00      A1    
ATOM    800  HG2 GLU A  88       0.686  13.612   6.005  1.00  0.00      A1    
ATOM    801  CD  GLU A  88      -0.942  13.063   4.711  1.00  0.00      A1   C
ATOM    802  OE1 GLU A  88      -1.760  13.571   5.514  1.00  0.00      A1   O
ATOM    803  OE2 GLU A  88      -1.246  12.456   3.655  1.00  0.00      A1   O
ATOM    804  C   GLU A  88       2.113  13.995   1.533  1.00  0.00      A1   C
ATOM    805  O   GLU A  88       3.207  14.425   1.207  1.00  0.00      A1   O
ATOM    806  N   ALA A  89       1.078  14.163   0.708  1.00  0.00      A1   N
ATOM    807  HN  ALA A  89       0.198  13.739   0.918  1.00  0.00      A1    
ATOM    808  CA  ALA A  89       1.119  14.938  -0.515  1.00  0.00      A1   C
ATOM    809  HA  ALA A  89       1.831  14.498  -1.204  1.00  0.00      A1    
ATOM    810  CB  ALA A  89      -0.190  14.804  -1.279  1.00  0.00      A1   C
ATOM    811  HB1 ALA A  89      -0.418  13.729  -1.442  1.00  0.00      A1    
ATOM    812  HB2 ALA A  89      -1.033  15.250  -0.708  1.00  0.00      A1    
ATOM    813  HB3 ALA A  89      -0.136  15.298  -2.273  1.00  0.00      A1    
ATOM    814  C   ALA A  89       1.570  16.377  -0.290  1.00  0.00      A1   C
ATOM    815  O   ALA A  89       1.125  17.060   0.630  1.00  0.00      A1   O
ATOM    816  N   GLY A  90       2.476  16.899  -1.112  1.00  0.00      A1   N
ATOM    817  HN  GLY A  90       2.843  16.329  -1.846  1.00  0.00      A1    
ATOM    818  CA  GLY A  90       3.000  18.253  -1.046  1.00  0.00      A1   C
ATOM    819  HA1 GLY A  90       2.172  18.908  -0.810  1.00  0.00      A1    
ATOM    820  HA2 GLY A  90       3.478  18.465  -1.993  1.00  0.00      A1    
ATOM    821  C   GLY A  90       4.045  18.401   0.051  1.00  0.00      A1   C
ATOM    822  O   GLY A  90       4.512  19.520   0.275  1.00  0.00      A1   O
ATOM    823  N   VAL A  91       4.429  17.329   0.744  1.00  0.00      A1   N
ATOM    824  HN  VAL A  91       4.025  16.418   0.720  1.00  0.00      A1    
ATOM    825  CA  VAL A  91       5.558  17.461   1.647  1.00  0.00      A1   C
ATOM    826  HA  VAL A  91       5.527  18.477   2.019  1.00  0.00      A1    
ATOM    827  CB  VAL A  91       5.302  16.487   2.795  1.00  0.00      A1   C
ATOM    828  HB  VAL A  91       5.315  15.453   2.370  1.00  0.00      A1    
ATOM    829  CG1 VAL A  91       6.407  16.629   3.837  1.00  0.00      A1   C
ATOM    830 HG11 VAL A  91       6.214  15.954   4.698  1.00  0.00      A1    
ATOM    831 HG12 VAL A  91       7.400  16.358   3.421  1.00  0.00      A1    
ATOM    832 HG13 VAL A  91       6.454  17.671   4.221  1.00  0.00      A1    
ATOM    833  CG2 VAL A  91       4.003  16.855   3.510  1.00  0.00      A1   C
ATOM    834 HG21 VAL A  91       3.824  16.179   4.373  1.00  0.00      A1    
ATOM    835 HG22 VAL A  91       4.048  17.899   3.888  1.00  0.00      A1    
ATOM    836 HG23 VAL A  91       3.131  16.767   2.829  1.00  0.00      A1    
ATOM    837  C   VAL A  91       6.912  17.260   0.981  1.00  0.00      A1   C
ATOM    838  O   VAL A  91       6.996  16.457   0.066  1.00  0.00      A1   O
ATOM    839  N   SER A  92       7.924  18.043   1.394  1.00  0.00      A1   N
ATOM    840  HN  SER A  92       7.898  18.602   2.223  1.00  0.00      A1    
ATOM    841  CA  SER A  92       9.161  18.141   0.652  1.00  0.00      A1   C
ATOM    842  HA  SER A  92       8.896  18.197  -0.396  1.00  0.00      A1    
ATOM    843  CB  SER A  92       9.890  19.477   0.744  1.00  0.00      A1   C
ATOM    844  HB1 SER A  92       9.132  20.290   0.678  1.00  0.00      A1    
ATOM    845  HB2 SER A  92      10.392  19.578   1.733  1.00  0.00      A1    
ATOM    846  OG  SER A  92      10.795  19.572  -0.335  1.00  0.00      A1   O
ATOM    847  HG1 SER A  92      11.076  20.494  -0.389  1.00  0.00      A1    
ATOM    848  C   SER A  92       9.968  16.860   0.848  1.00  0.00      A1   C
ATOM    849  O   SER A  92       9.892  16.179   1.866  1.00  0.00      A1   O
ATOM    850  N   LEU A  93      10.706  16.484  -0.199  1.00  0.00      A1   N
ATOM    851  HN  LEU A  93      10.711  17.078  -1.001  1.00  0.00      A1    
ATOM    852  CA  LEU A  93      11.527  15.293  -0.334  1.00  0.00      A1   C
ATOM    853  HA  LEU A  93      11.376  14.722   0.573  1.00  0.00      A1    
ATOM    854  CB  LEU A  93      11.187  14.494  -1.594  1.00  0.00      A1   C
ATOM    855  HB1 LEU A  93      11.412  15.147  -2.469  1.00  0.00      A1    
ATOM    856  HB2 LEU A  93      11.881  13.628  -1.671  1.00  0.00      A1    
ATOM    857  CG  LEU A  93       9.770  13.971  -1.809  1.00  0.00      A1   C
ATOM    858  HG  LEU A  93       9.060  14.810  -2.007  1.00  0.00      A1    
ATOM    859  CD1 LEU A  93       9.731  12.913  -2.900  1.00  0.00      A1   C
ATOM    860 HD11 LEU A  93       8.703  12.507  -3.013  1.00  0.00      A1    
ATOM    861 HD12 LEU A  93      10.045  13.344  -3.875  1.00  0.00      A1    
ATOM    862 HD13 LEU A  93      10.411  12.070  -2.654  1.00  0.00      A1    
ATOM    863  CD2 LEU A  93       9.311  13.254  -0.548  1.00  0.00      A1   C
ATOM    864 HD21 LEU A  93       8.272  12.879  -0.673  1.00  0.00      A1    
ATOM    865 HD22 LEU A  93       9.957  12.384  -0.314  1.00  0.00      A1    
ATOM    866 HD23 LEU A  93       9.328  13.946   0.321  1.00  0.00      A1    
ATOM    867  C   LEU A  93      13.013  15.612  -0.434  1.00  0.00      A1   C
ATOM    868  O   LEU A  93      13.899  15.045   0.194  1.00  0.00      A1   O
ATOM    869  N   TYR A  94      13.248  16.635  -1.257  1.00  0.00      A1   N
ATOM    870  HN  TYR A  94      12.478  17.155  -1.624  1.00  0.00      A1    
ATOM    871  CA  TYR A  94      14.546  17.095  -1.696  1.00  0.00      A1   C
ATOM    872  HA  TYR A  94      15.225  16.925  -0.869  1.00  0.00      A1    
ATOM    873  CB  TYR A  94      15.005  16.338  -2.941  1.00  0.00      A1   C
ATOM    874  HB1 TYR A  94      14.204  16.383  -3.711  1.00  0.00      A1    
ATOM    875  HB2 TYR A  94      15.909  16.814  -3.379  1.00  0.00      A1    
ATOM    876  CG  TYR A  94      15.276  14.880  -2.663  1.00  0.00      A1   C
ATOM    877  CD1 TYR A  94      14.423  13.914  -3.201  1.00  0.00      A1   C
ATOM    878  HD1 TYR A  94      13.563  14.220  -3.781  1.00  0.00      A1    
ATOM    879  CE1 TYR A  94      14.618  12.543  -3.006  1.00  0.00      A1   C
ATOM    880  HE1 TYR A  94      13.920  11.826  -3.412  1.00  0.00      A1    
ATOM    881  CZ  TYR A  94      15.749  12.141  -2.258  1.00  0.00      A1   C
ATOM    882  OH  TYR A  94      15.934  10.809  -2.017  1.00  0.00      A1   O
ATOM    883  HH  TYR A  94      15.391  10.288  -2.615  1.00  0.00      A1   H
ATOM    884  CD2 TYR A  94      16.462  14.473  -2.028  1.00  0.00      A1   C
ATOM    885  HD2 TYR A  94      17.204  15.208  -1.748  1.00  0.00      A1    
ATOM    886  CE2 TYR A  94      16.617  13.115  -1.732  1.00  0.00      A1   C
ATOM    887  HE2 TYR A  94      17.407  12.798  -1.068  1.00  0.00      A1    
ATOM    888  C   TYR A  94      14.546  18.590  -1.976  1.00  0.00      A1   C
ATOM    889  O   TYR A  94      13.715  19.123  -2.713  1.00  0.00      A1   O
ATOM    890  N   GLN A  95      15.500  19.375  -1.472  1.00  0.00      A1   N
ATOM    891  HN  GLN A  95      16.024  19.111  -0.664  1.00  0.00      A1    
ATOM    892  CA  GLN A  95      15.865  20.659  -2.030  1.00  0.00      A1   C
ATOM    893  HA  GLN A  95      14.990  21.043  -2.540  1.00  0.00      A1    
ATOM    894  CB  GLN A  95      16.156  21.602  -0.865  1.00  0.00      A1   C
ATOM    895  HB1 GLN A  95      15.227  21.651  -0.251  1.00  0.00      A1    
ATOM    896  HB2 GLN A  95      16.937  21.151  -0.211  1.00  0.00      A1    
ATOM    897  CG  GLN A  95      16.556  23.011  -1.286  1.00  0.00      A1   C
ATOM    898  HG1 GLN A  95      16.867  23.606  -0.401  1.00  0.00      A1    
ATOM    899  HG2 GLN A  95      17.410  22.982  -1.994  1.00  0.00      A1    
ATOM    900  CD  GLN A  95      15.427  23.803  -1.941  1.00  0.00      A1   C
ATOM    901  OE1 GLN A  95      14.623  24.519  -1.336  1.00  0.00      A1   O
ATOM    902  NE2 GLN A  95      15.368  24.023  -3.259  1.00  0.00      A1   N
ATOM    903 HE21 GLN A  95      14.610  24.619  -3.545  1.00  0.00      A1   H
ATOM    904 HE22 GLN A  95      16.062  23.609  -3.859  1.00  0.00      A1   H
ATOM    905  C   GLN A  95      16.976  20.512  -3.068  1.00  0.00      A1   C
ATOM    906  O   GLN A  95      18.029  19.952  -2.756  1.00  0.00      A1   O
ATOM    907  N   ILE A  96      16.741  20.966  -4.302  1.00  0.00      A1   N
ATOM    908  HN  ILE A  96      15.825  21.187  -4.630  1.00  0.00      A1    
ATOM    909  CA  ILE A  96      17.789  21.180  -5.278  1.00  0.00      A1   C
ATOM    910  HA  ILE A  96      18.604  20.505  -5.049  1.00  0.00      A1    
ATOM    911  CB  ILE A  96      17.298  20.874  -6.689  1.00  0.00      A1   C
ATOM    912  HB  ILE A  96      16.379  21.503  -6.808  1.00  0.00      A1    
ATOM    913  CG2 ILE A  96      18.348  21.315  -7.704  1.00  0.00      A1   C
ATOM    914 HG21 ILE A  96      17.947  21.245  -8.737  1.00  0.00      A1    
ATOM    915 HG22 ILE A  96      18.648  22.370  -7.530  1.00  0.00      A1    
ATOM    916 HG23 ILE A  96      19.255  20.677  -7.641  1.00  0.00      A1    
ATOM    917  CG1 ILE A  96      16.852  19.420  -6.803  1.00  0.00      A1   C
ATOM    918 HG11 ILE A  96      17.717  18.745  -6.617  1.00  0.00      A1    
ATOM    919 HG12 ILE A  96      16.096  19.212  -6.012  1.00  0.00      A1    
ATOM    920  CD  ILE A  96      16.216  18.944  -8.106  1.00  0.00      A1   C
ATOM    921  HD1 ILE A  96      15.894  17.884  -8.014  1.00  0.00      A1    
ATOM    922  HD2 ILE A  96      15.324  19.558  -8.354  1.00  0.00      A1    
ATOM    923  HD3 ILE A  96      16.936  19.012  -8.949  1.00  0.00      A1    
ATOM    924  C   ILE A  96      18.315  22.592  -5.070  1.00  0.00      A1   C
ATOM    925  O   ILE A  96      17.532  23.519  -4.870  1.00  0.00      A1   O
ATOM    926  N   ASP A  97      19.629  22.818  -5.097  1.00  0.00      A1   N
ATOM    927  HN  ASP A  97      20.254  22.068  -5.298  1.00  0.00      A1    
ATOM    928  CA  ASP A  97      20.315  24.079  -4.860  1.00  0.00      A1   C
ATOM    929  HA  ASP A  97      20.146  24.275  -3.807  1.00  0.00      A1    
ATOM    930  CB  ASP A  97      21.779  23.688  -5.085  1.00  0.00      A1   C
ATOM    931  HB1 ASP A  97      21.986  22.733  -4.562  1.00  0.00      A1    
ATOM    932  HB2 ASP A  97      21.984  23.546  -6.165  1.00  0.00      A1    
ATOM    933  CG  ASP A  97      22.685  24.771  -4.516  1.00  0.00      A1   C
ATOM    934  OD1 ASP A  97      22.752  24.953  -3.282  1.00  0.00      A1   O
ATOM    935  OD2 ASP A  97      23.250  25.526  -5.343  1.00  0.00      A1   O
ATOM    936  C   ASP A  97      19.833  25.299  -5.615  1.00  0.00      A1   C
ATOM    937  O   ASP A  97      19.941  25.351  -6.846  1.00  0.00      A1   O
ATOM    938  N   PRO A  98      19.237  26.321  -5.005  1.00  0.00      A1   N
ATOM    939  CD  PRO A  98      18.778  26.213  -3.628  1.00  0.00      A1   C
ATOM    940  HD1 PRO A  98      19.642  26.125  -2.931  1.00  0.00      A1    
ATOM    941  HD2 PRO A  98      18.119  25.324  -3.501  1.00  0.00      A1    
ATOM    942  CA  PRO A  98      18.480  27.373  -5.656  1.00  0.00      A1   C
ATOM    943  HA  PRO A  98      18.141  26.940  -6.590  1.00  0.00      A1    
ATOM    944  CB  PRO A  98      17.349  27.714  -4.688  1.00  0.00      A1   C
ATOM    945  HB1 PRO A  98      16.471  27.038  -4.788  1.00  0.00      A1    
ATOM    946  HB2 PRO A  98      17.020  28.775  -4.758  1.00  0.00      A1    
ATOM    947  CG  PRO A  98      17.998  27.485  -3.333  1.00  0.00      A1   C
ATOM    948  HG1 PRO A  98      17.257  27.358  -2.519  1.00  0.00      A1    
ATOM    949  HG2 PRO A  98      18.708  28.288  -3.027  1.00  0.00      A1    
ATOM    950  C   PRO A  98      19.089  28.737  -5.933  1.00  0.00      A1   C
ATOM    951  O   PRO A  98      18.459  29.602  -6.553  1.00  0.00      A1   O
ATOM    952  N   ALA A  99      20.326  29.009  -5.507  1.00  0.00      A1   N
ATOM    953  HN  ALA A  99      20.840  28.305  -5.018  1.00  0.00      A1    
ATOM    954  CA  ALA A  99      21.017  30.268  -5.691  1.00  0.00      A1   C
ATOM    955  HA  ALA A  99      20.533  31.047  -5.113  1.00  0.00      A1    
ATOM    956  CB  ALA A  99      22.419  30.250  -5.092  1.00  0.00      A1   C
ATOM    957  HB1 ALA A  99      22.364  29.954  -4.023  1.00  0.00      A1    
ATOM    958  HB2 ALA A  99      23.068  29.516  -5.617  1.00  0.00      A1    
ATOM    959  HB3 ALA A  99      22.900  31.250  -5.147  1.00  0.00      A1    
ATOM    960  C   ALA A  99      20.990  30.729  -7.141  1.00  0.00      A1   C
ATOM    961  O   ALA A  99      20.666  31.877  -7.438  1.00  0.00      A1   O
ATOM    962  N   THR A 100      21.303  29.882  -8.125  1.00  0.00      A1   N
ATOM    963  HN  THR A 100      21.661  28.980  -7.886  1.00  0.00      A1    
ATOM    964  CA  THR A 100      21.183  30.118  -9.555  1.00  0.00      A1   C
ATOM    965  HA  THR A 100      21.755  31.017  -9.743  1.00  0.00      A1    
ATOM    966  CB  THR A 100      21.740  28.944 -10.355  1.00  0.00      A1   C
ATOM    967  HB  THR A 100      21.400  29.097 -11.408  1.00  0.00      A1    
ATOM    968  OG1 THR A 100      21.207  27.711  -9.926  1.00  0.00      A1   O
ATOM    969  HG1 THR A 100      21.411  27.075 -10.618  1.00  0.00      A1   H
ATOM    970  CG2 THR A 100      23.236  28.798 -10.073  1.00  0.00      A1   C
ATOM    971 HG21 THR A 100      23.688  28.024 -10.728  1.00  0.00      A1    
ATOM    972 HG22 THR A 100      23.762  29.758 -10.265  1.00  0.00      A1    
ATOM    973 HG23 THR A 100      23.418  28.508  -9.016  1.00  0.00      A1    
ATOM    974  C   THR A 100      19.753  30.416  -9.985  1.00  0.00      A1   C
ATOM    975  O   THR A 100      19.483  31.234 -10.855  1.00  0.00      A1   O
ATOM    976  N   TYR A 101      18.682  29.832  -9.448  1.00  0.00      A1   N
ATOM    977  HN  TYR A 101      18.833  29.101  -8.784  1.00  0.00      A1    
ATOM    978  CA  TYR A 101      17.290  30.128  -9.710  1.00  0.00      A1   C
ATOM    979  HA  TYR A 101      17.265  30.238 -10.787  1.00  0.00      A1    
ATOM    980  CB  TYR A 101      16.410  28.916  -9.403  1.00  0.00      A1   C
ATOM    981  HB1 TYR A 101      16.635  28.553  -8.376  1.00  0.00      A1    
ATOM    982  HB2 TYR A 101      15.335  29.196  -9.424  1.00  0.00      A1    
ATOM    983  CG  TYR A 101      16.699  27.797 -10.376  1.00  0.00      A1   C
ATOM    984  CD1 TYR A 101      15.940  27.505 -11.514  1.00  0.00      A1   C
ATOM    985  HD1 TYR A 101      15.093  28.127 -11.769  1.00  0.00      A1    
ATOM    986  CE1 TYR A 101      16.225  26.408 -12.339  1.00  0.00      A1   C
ATOM    987  HE1 TYR A 101      15.603  26.187 -13.194  1.00  0.00      A1    
ATOM    988  CZ  TYR A 101      17.312  25.544 -12.101  1.00  0.00      A1   C
ATOM    989  OH  TYR A 101      17.581  24.450 -12.873  1.00  0.00      A1   O
ATOM    990  HH  TYR A 101      18.256  23.937 -12.418  1.00  0.00      A1   H
ATOM    991  CD2 TYR A 101      17.798  26.956 -10.126  1.00  0.00      A1   C
ATOM    992  HD2 TYR A 101      18.417  27.120  -9.255  1.00  0.00      A1    
ATOM    993  CE2 TYR A 101      18.076  25.876 -10.961  1.00  0.00      A1   C
ATOM    994  HE2 TYR A 101      18.907  25.225 -10.736  1.00  0.00      A1    
ATOM    995  C   TYR A 101      16.676  31.390  -9.115  1.00  0.00      A1   C
ATOM    996  O   TYR A 101      15.802  32.041  -9.670  1.00  0.00      A1   O
ATOM    997  N   GLN A 102      17.351  31.774  -8.019  1.00  0.00      A1   N
ATOM    998  HN  GLN A 102      18.134  31.247  -7.692  1.00  0.00      A1    
ATOM    999  CA  GLN A 102      17.039  32.938  -7.223  1.00  0.00      A1   C
ATOM   1000  HA  GLN A 102      15.975  33.124  -7.299  1.00  0.00      A1    
ATOM   1001  CB  GLN A 102      17.412  32.600  -5.772  1.00  0.00      A1   C
ATOM   1002  HB1 GLN A 102      16.789  31.725  -5.475  1.00  0.00      A1    
ATOM   1003  HB2 GLN A 102      18.471  32.255  -5.734  1.00  0.00      A1    
ATOM   1004  CG  GLN A 102      17.185  33.733  -4.783  1.00  0.00      A1   C
ATOM   1005  HG1 GLN A 102      17.834  33.604  -3.890  1.00  0.00      A1    
ATOM   1006  HG2 GLN A 102      17.431  34.712  -5.244  1.00  0.00      A1    
ATOM   1007  CD  GLN A 102      15.759  33.801  -4.256  1.00  0.00      A1   C
ATOM   1008  OE1 GLN A 102      14.950  34.354  -4.999  1.00  0.00      A1   O
ATOM   1009  NE2 GLN A 102      15.455  33.160  -3.131  1.00  0.00      A1   N
ATOM   1010 HE21 GLN A 102      16.131  32.629  -2.586  1.00  0.00      A1   H
ATOM   1011 HE22 GLN A 102      14.478  33.239  -2.890  1.00  0.00      A1   H
ATOM   1012  C   GLN A 102      17.759  34.141  -7.819  1.00  0.00      A1   C
ATOM   1013  O   GLN A 102      17.074  35.151  -7.976  1.00  0.00      A1   O
ATOM   1014  N   ALA A 103      19.045  34.018  -8.138  1.00  0.00      A1   N
ATOM   1015  HN  ALA A 103      19.575  33.197  -7.929  1.00  0.00      A1    
ATOM   1016  CA  ALA A 103      19.771  35.069  -8.813  1.00  0.00      A1   C
ATOM   1017  HA  ALA A 103      19.728  35.978  -8.224  1.00  0.00      A1    
ATOM   1018  CB  ALA A 103      21.219  34.567  -8.868  1.00  0.00      A1   C
ATOM   1019  HB1 ALA A 103      21.589  34.383  -7.837  1.00  0.00      A1    
ATOM   1020  HB2 ALA A 103      21.289  33.612  -9.432  1.00  0.00      A1    
ATOM   1021  HB3 ALA A 103      21.892  35.311  -9.346  1.00  0.00      A1    
ATOM   1022  C   ALA A 103      19.191  35.416 -10.183  1.00  0.00      A1   C
ATOM   1023  O   ALA A 103      19.117  36.582 -10.568  1.00  0.00      A1   O
ATOM   1024  N   THR A 104      18.791  34.435 -10.982  1.00  0.00      A1   N
ATOM   1025  HN  THR A 104      18.982  33.472 -10.795  1.00  0.00      A1    
ATOM   1026  CA  THR A 104      18.040  34.668 -12.199  1.00  0.00      A1   C
ATOM   1027  HA  THR A 104      18.631  35.339 -12.808  1.00  0.00      A1    
ATOM   1028  CB  THR A 104      17.791  33.388 -12.996  1.00  0.00      A1   C
ATOM   1029  HB  THR A 104      17.049  33.655 -13.787  1.00  0.00      A1    
ATOM   1030  OG1 THR A 104      17.205  32.394 -12.186  1.00  0.00      A1   O
ATOM   1031  HG1 THR A 104      17.942  31.938 -11.771  1.00  0.00      A1   H
ATOM   1032  CG2 THR A 104      19.099  32.870 -13.584  1.00  0.00      A1   C
ATOM   1033 HG21 THR A 104      18.915  32.007 -14.258  1.00  0.00      A1    
ATOM   1034 HG22 THR A 104      19.599  33.665 -14.177  1.00  0.00      A1    
ATOM   1035 HG23 THR A 104      19.796  32.543 -12.783  1.00  0.00      A1    
ATOM   1036  C   THR A 104      16.763  35.408 -11.858  1.00  0.00      A1   C
ATOM   1037  O   THR A 104      16.544  36.439 -12.498  1.00  0.00      A1   O
ATOM   1038  N   TYR A 105      15.916  35.050 -10.882  1.00  0.00      A1   N
ATOM   1039  HN  TYR A 105      16.075  34.244 -10.314  1.00  0.00      A1    
ATOM   1040  CA  TYR A 105      14.707  35.785 -10.560  1.00  0.00      A1   C
ATOM   1041  HA  TYR A 105      14.182  35.866 -11.504  1.00  0.00      A1    
ATOM   1042  CB  TYR A 105      13.883  34.913  -9.608  1.00  0.00      A1   C
ATOM   1043  HB1 TYR A 105      13.548  34.000 -10.148  1.00  0.00      A1    
ATOM   1044  HB2 TYR A 105      14.502  34.578  -8.748  1.00  0.00      A1    
ATOM   1045  CG  TYR A 105      12.636  35.572  -9.081  1.00  0.00      A1   C
ATOM   1046  CD1 TYR A 105      11.630  35.973  -9.977  1.00  0.00      A1   C
ATOM   1047  HD1 TYR A 105      11.735  35.762 -11.032  1.00  0.00      A1    
ATOM   1048  CE1 TYR A 105      10.491  36.665  -9.550  1.00  0.00      A1   C
ATOM   1049  HE1 TYR A 105       9.823  37.119 -10.267  1.00  0.00      A1    
ATOM   1050  CZ  TYR A 105      10.300  36.725  -8.152  1.00  0.00      A1   C
ATOM   1051  OH  TYR A 105       9.236  37.419  -7.654  1.00  0.00      A1   O
ATOM   1052  HH  TYR A 105       8.686  37.797  -8.347  1.00  0.00      A1   H
ATOM   1053  CD2 TYR A 105      12.426  35.634  -7.699  1.00  0.00      A1   C
ATOM   1054  HD2 TYR A 105      13.182  35.263  -7.020  1.00  0.00      A1    
ATOM   1055  CE2 TYR A 105      11.249  36.229  -7.229  1.00  0.00      A1   C
ATOM   1056  HE2 TYR A 105      11.084  36.324  -6.166  1.00  0.00      A1    
ATOM   1057  C   TYR A 105      14.908  37.197 -10.036  1.00  0.00      A1   C
ATOM   1058  O   TYR A 105      14.171  38.091 -10.451  1.00  0.00      A1   O
ATOM   1059  N   ASP A 106      16.004  37.469  -9.327  1.00  0.00      A1   N
ATOM   1060  HN  ASP A 106      16.558  36.705  -9.006  1.00  0.00      A1    
ATOM   1061  CA  ASP A 106      16.535  38.752  -8.936  1.00  0.00      A1   C
ATOM   1062  HA  ASP A 106      15.709  39.281  -8.474  1.00  0.00      A1    
ATOM   1063  CB  ASP A 106      17.679  38.564  -7.943  1.00  0.00      A1   C
ATOM   1064  HB1 ASP A 106      17.372  37.835  -7.166  1.00  0.00      A1    
ATOM   1065  HB2 ASP A 106      18.579  38.169  -8.454  1.00  0.00      A1    
ATOM   1066  CG  ASP A 106      17.997  39.895  -7.274  1.00  0.00      A1   C
ATOM   1067  OD1 ASP A 106      17.092  40.595  -6.784  1.00  0.00      A1   O
ATOM   1068  OD2 ASP A 106      19.180  40.305  -7.217  1.00  0.00      A1   O
ATOM   1069  C   ASP A 106      17.014  39.615 -10.099  1.00  0.00      A1   C
ATOM   1070  O   ASP A 106      16.591  40.757 -10.229  1.00  0.00      A1   O
ATOM   1071  N   SER A 107      17.555  38.972 -11.135  1.00  0.00      A1   N
ATOM   1072  HN  SER A 107      17.681  37.980 -11.113  1.00  0.00      A1    
ATOM   1073  CA  SER A 107      18.006  39.602 -12.364  1.00  0.00      A1   C
ATOM   1074  HA  SER A 107      18.541  40.485 -12.039  1.00  0.00      A1    
ATOM   1075  CB  SER A 107      18.901  38.642 -13.144  1.00  0.00      A1   C
ATOM   1076  HB1 SER A 107      18.358  37.675 -13.254  1.00  0.00      A1    
ATOM   1077  HB2 SER A 107      19.087  39.032 -14.170  1.00  0.00      A1    
ATOM   1078  OG  SER A 107      20.117  38.392 -12.482  1.00  0.00      A1   O
ATOM   1079  HG1 SER A 107      20.520  37.625 -12.908  1.00  0.00      A1    
ATOM   1080  C   SER A 107      16.879  40.067 -13.282  1.00  0.00      A1   C
ATOM   1081  O   SER A 107      17.010  41.061 -13.985  1.00  0.00      A1   O
ATOM   1082  N   ALA A 108      15.778  39.330 -13.427  1.00  0.00      A1   N
ATOM   1083  HN  ALA A 108      15.707  38.487 -12.894  1.00  0.00      A1    
ATOM   1084  CA  ALA A 108      14.649  39.618 -14.287  1.00  0.00      A1   C
ATOM   1085  HA  ALA A 108      14.971  39.863 -15.293  1.00  0.00      A1    
ATOM   1086  CB  ALA A 108      13.809  38.343 -14.375  1.00  0.00      A1   C
ATOM   1087  HB1 ALA A 108      14.419  37.524 -14.813  1.00  0.00      A1    
ATOM   1088  HB2 ALA A 108      13.472  38.016 -13.367  1.00  0.00      A1    
ATOM   1089  HB3 ALA A 108      12.914  38.486 -15.018  1.00  0.00      A1    
ATOM   1090  C   ALA A 108      13.913  40.839 -13.763  1.00  0.00      A1   C
ATOM   1091  O   ALA A 108      13.476  41.686 -14.542  1.00  0.00      A1   O
ATOM   1092  N   LYS A 109      13.738  40.994 -12.446  1.00  0.00      A1   N
ATOM   1093  HN  LYS A 109      13.916  40.261 -11.792  1.00  0.00      A1    
ATOM   1094  CA  LYS A 109      13.279  42.233 -11.867  1.00  0.00      A1   C
ATOM   1095  HA  LYS A 109      12.344  42.460 -12.366  1.00  0.00      A1    
ATOM   1096  CB  LYS A 109      12.837  42.087 -10.409  1.00  0.00      A1   C
ATOM   1097  HB1 LYS A 109      13.567  41.408  -9.911  1.00  0.00      A1    
ATOM   1098  HB2 LYS A 109      12.931  43.073  -9.901  1.00  0.00      A1    
ATOM   1099  CG  LYS A 109      11.423  41.512 -10.493  1.00  0.00      A1   C
ATOM   1100  HG1 LYS A 109      10.758  42.252 -10.994  1.00  0.00      A1    
ATOM   1101  HG2 LYS A 109      11.441  40.597 -11.129  1.00  0.00      A1    
ATOM   1102  CD  LYS A 109      10.775  41.158  -9.160  1.00  0.00      A1   C
ATOM   1103  HD1 LYS A 109      10.770  42.069  -8.518  1.00  0.00      A1    
ATOM   1104  HD2 LYS A 109       9.713  40.880  -9.354  1.00  0.00      A1    
ATOM   1105  CE  LYS A 109      11.472  40.015  -8.427  1.00  0.00      A1   C
ATOM   1106  HE1 LYS A 109      11.320  39.055  -8.968  1.00  0.00      A1    
ATOM   1107  HE2 LYS A 109      12.565  40.208  -8.352  1.00  0.00      A1    
ATOM   1108  NZ  LYS A 109      10.998  39.789  -7.048  1.00  0.00      A1   N
ATOM   1109  HZ1 LYS A 109      11.417  39.004  -6.567  1.00  0.00      A1   H
ATOM   1110  HZ2 LYS A 109       9.995  39.826  -6.939  1.00  0.00      A1   H
ATOM   1111  HZ3 LYS A 109      11.316  40.548  -6.469  1.00  0.00      A1   H
ATOM   1112  C   LYS A 109      14.211  43.415 -12.090  1.00  0.00      A1   C
ATOM   1113  O   LYS A 109      13.842  44.454 -12.648  1.00  0.00      A1   O
ATOM   1114  N   GLY A 110      15.500  43.158 -11.868  1.00  0.00      A1   N
ATOM   1115  HN  GLY A 110      15.831  42.296 -11.486  1.00  0.00      A1    
ATOM   1116  CA  GLY A 110      16.521  44.141 -12.177  1.00  0.00      A1   C
ATOM   1117  HA1 GLY A 110      17.451  43.603 -12.052  1.00  0.00      A1    
ATOM   1118  HA2 GLY A 110      16.363  44.928 -11.452  1.00  0.00      A1    
ATOM   1119  C   GLY A 110      16.524  44.771 -13.560  1.00  0.00      A1   C
ATOM   1120  O   GLY A 110      16.723  45.964 -13.781  1.00  0.00      A1   O
ATOM   1121  N   ASP A 111      16.379  43.879 -14.540  1.00  0.00      A1   N
ATOM   1122  HN  ASP A 111      16.240  42.901 -14.408  1.00  0.00      A1    
ATOM   1123  CA  ASP A 111      16.411  44.262 -15.938  1.00  0.00      A1   C
ATOM   1124  HA  ASP A 111      17.172  45.027 -16.041  1.00  0.00      A1    
ATOM   1125  CB  ASP A 111      16.720  42.985 -16.721  1.00  0.00      A1   C
ATOM   1126  HB1 ASP A 111      17.450  42.375 -16.152  1.00  0.00      A1    
ATOM   1127  HB2 ASP A 111      15.801  42.383 -16.866  1.00  0.00      A1    
ATOM   1128  CG  ASP A 111      17.330  43.311 -18.081  1.00  0.00      A1   C
ATOM   1129  OD1 ASP A 111      16.780  42.782 -19.065  1.00  0.00      A1   O
ATOM   1130  OD2 ASP A 111      18.249  44.147 -18.251  1.00  0.00      A1   O
ATOM   1131  C   ASP A 111      15.093  44.894 -16.361  1.00  0.00      A1   C
ATOM   1132  O   ASP A 111      15.093  45.766 -17.231  1.00  0.00      A1   O
ATOM   1133  N   LEU A 112      13.981  44.441 -15.787  1.00  0.00      A1   N
ATOM   1134  HN  LEU A 112      13.910  43.697 -15.126  1.00  0.00      A1    
ATOM   1135  CA  LEU A 112      12.714  45.060 -16.125  1.00  0.00      A1   C
ATOM   1136  HA  LEU A 112      12.614  44.987 -17.200  1.00  0.00      A1    
ATOM   1137  CB  LEU A 112      11.553  44.375 -15.404  1.00  0.00      A1   C
ATOM   1138  HB1 LEU A 112      11.430  43.367 -15.863  1.00  0.00      A1    
ATOM   1139  HB2 LEU A 112      11.840  44.197 -14.344  1.00  0.00      A1    
ATOM   1140  CG  LEU A 112      10.190  45.070 -15.446  1.00  0.00      A1   C
ATOM   1141  HG  LEU A 112      10.313  46.129 -15.115  1.00  0.00      A1    
ATOM   1142  CD1 LEU A 112       9.550  45.071 -16.829  1.00  0.00      A1   C
ATOM   1143 HD11 LEU A 112       8.545  45.544 -16.793  1.00  0.00      A1    
ATOM   1144 HD12 LEU A 112      10.177  45.638 -17.550  1.00  0.00      A1    
ATOM   1145 HD13 LEU A 112       9.432  44.033 -17.208  1.00  0.00      A1    
ATOM   1146  CD2 LEU A 112       9.358  44.343 -14.400  1.00  0.00      A1   C
ATOM   1147 HD21 LEU A 112       8.342  44.789 -14.337  1.00  0.00      A1    
ATOM   1148 HD22 LEU A 112       9.239  43.268 -14.645  1.00  0.00      A1    
ATOM   1149 HD23 LEU A 112       9.835  44.423 -13.399  1.00  0.00      A1    
ATOM   1150  C   LEU A 112      12.694  46.540 -15.760  1.00  0.00      A1   C
ATOM   1151  O   LEU A 112      12.211  47.314 -16.590  1.00  0.00      A1   O
ATOM   1152  N   ALA A 113      13.301  46.916 -14.638  1.00  0.00      A1   N
ATOM   1153  HN  ALA A 113      13.656  46.226 -14.008  1.00  0.00      A1    
ATOM   1154  CA  ALA A 113      13.502  48.290 -14.232  1.00  0.00      A1   C
ATOM   1155  HA  ALA A 113      12.539  48.779 -14.140  1.00  0.00      A1    
ATOM   1156  CB  ALA A 113      14.101  48.296 -12.826  1.00  0.00      A1   C
ATOM   1157  HB1 ALA A 113      13.445  47.720 -12.139  1.00  0.00      A1    
ATOM   1158  HB2 ALA A 113      15.106  47.820 -12.818  1.00  0.00      A1    
ATOM   1159  HB3 ALA A 113      14.195  49.328 -12.426  1.00  0.00      A1    
ATOM   1160  C   ALA A 113      14.313  49.119 -15.222  1.00  0.00      A1   C
ATOM   1161  O   ALA A 113      14.013  50.266 -15.536  1.00  0.00      A1   O
ATOM   1162  N   LYS A 114      15.289  48.521 -15.912  1.00  0.00      A1   N
ATOM   1163  HN  LYS A 114      15.604  47.625 -15.604  1.00  0.00      A1    
ATOM   1164  CA  LYS A 114      15.959  49.037 -17.085  1.00  0.00      A1   C
ATOM   1165  HA  LYS A 114      16.353  50.013 -16.827  1.00  0.00      A1    
ATOM   1166  CB  LYS A 114      17.244  48.304 -17.474  1.00  0.00      A1   C
ATOM   1167  HB1 LYS A 114      16.942  47.357 -17.978  1.00  0.00      A1    
ATOM   1168  HB2 LYS A 114      17.787  48.905 -18.238  1.00  0.00      A1    
ATOM   1169  CG  LYS A 114      18.139  47.985 -16.276  1.00  0.00      A1   C
ATOM   1170  HG1 LYS A 114      17.634  47.227 -15.635  1.00  0.00      A1    
ATOM   1171  HG2 LYS A 114      19.088  47.530 -16.643  1.00  0.00      A1    
ATOM   1172  CD  LYS A 114      18.421  49.235 -15.457  1.00  0.00      A1   C
ATOM   1173  HD1 LYS A 114      18.832  50.016 -16.137  1.00  0.00      A1    
ATOM   1174  HD2 LYS A 114      17.452  49.615 -15.059  1.00  0.00      A1    
ATOM   1175  CE  LYS A 114      19.391  48.850 -14.348  1.00  0.00      A1   C
ATOM   1176  HE1 LYS A 114      20.202  48.202 -14.747  1.00  0.00      A1    
ATOM   1177  HE2 LYS A 114      19.854  49.757 -13.901  1.00  0.00      A1    
ATOM   1178  NZ  LYS A 114      18.674  48.119 -13.301  1.00  0.00      A1   N
ATOM   1179  HZ1 LYS A 114      18.093  48.742 -12.753  1.00  0.00      A1   H
ATOM   1180  HZ2 LYS A 114      19.341  47.826 -12.607  1.00  0.00      A1   H
ATOM   1181  HZ3 LYS A 114      18.152  47.314 -13.631  1.00  0.00      A1   H
ATOM   1182  C   LYS A 114      14.970  49.233 -18.236  1.00  0.00      A1   C
ATOM   1183  O   LYS A 114      14.933  50.310 -18.819  1.00  0.00      A1   O
ATOM   1184  N   ALA A 115      14.151  48.232 -18.578  1.00  0.00      A1   N
ATOM   1185  HN  ALA A 115      14.168  47.426 -17.987  1.00  0.00      A1    
ATOM   1186  CA  ALA A 115      13.235  48.161 -19.701  1.00  0.00      A1   C
ATOM   1187  HA  ALA A 115      13.741  48.381 -20.634  1.00  0.00      A1    
ATOM   1188  CB  ALA A 115      12.699  46.735 -19.801  1.00  0.00      A1   C
ATOM   1189  HB1 ALA A 115      13.542  46.030 -19.962  1.00  0.00      A1    
ATOM   1190  HB2 ALA A 115      12.179  46.437 -18.864  1.00  0.00      A1    
ATOM   1191  HB3 ALA A 115      11.991  46.623 -20.650  1.00  0.00      A1    
ATOM   1192  C   ALA A 115      12.145  49.213 -19.545  1.00  0.00      A1   C
ATOM   1193  O   ALA A 115      11.881  49.878 -20.540  1.00  0.00      A1   O
ATOM   1194  N   GLN A 116      11.584  49.473 -18.358  1.00  0.00      A1   N
ATOM   1195  HN  GLN A 116      11.811  48.985 -17.517  1.00  0.00      A1    
ATOM   1196  CA  GLN A 116      10.580  50.507 -18.199  1.00  0.00      A1   C
ATOM   1197  HA  GLN A 116       9.870  50.379 -19.007  1.00  0.00      A1    
ATOM   1198  CB  GLN A 116       9.904  50.247 -16.852  1.00  0.00      A1   C
ATOM   1199  HB1 GLN A 116      10.710  50.244 -16.082  1.00  0.00      A1    
ATOM   1200  HB2 GLN A 116       9.239  51.105 -16.601  1.00  0.00      A1    
ATOM   1201  CG  GLN A 116       9.098  48.975 -16.626  1.00  0.00      A1   C
ATOM   1202  HG1 GLN A 116       8.219  48.948 -17.305  1.00  0.00      A1    
ATOM   1203  HG2 GLN A 116       9.716  48.077 -16.832  1.00  0.00      A1    
ATOM   1204  CD  GLN A 116       8.584  48.944 -15.197  1.00  0.00      A1   C
ATOM   1205  OE1 GLN A 116       9.363  48.571 -14.325  1.00  0.00      A1   O
ATOM   1206  NE2 GLN A 116       7.327  49.283 -14.905  1.00  0.00      A1   N
ATOM   1207 HE21 GLN A 116       6.980  49.234 -13.961  1.00  0.00      A1   H
ATOM   1208 HE22 GLN A 116       6.764  49.618 -15.681  1.00  0.00      A1   H
ATOM   1209  C   GLN A 116      11.178  51.898 -18.332  1.00  0.00      A1   C
ATOM   1210  O   GLN A 116      10.407  52.767 -18.753  1.00  0.00      A1   O
ATOM   1211  N   ALA A 117      12.469  52.128 -18.092  1.00  0.00      A1   N
ATOM   1212  HN  ALA A 117      13.063  51.373 -17.815  1.00  0.00      A1    
ATOM   1213  CA  ALA A 117      13.118  53.427 -18.201  1.00  0.00      A1   C
ATOM   1214  HA  ALA A 117      12.469  54.218 -17.842  1.00  0.00      A1    
ATOM   1215  CB  ALA A 117      14.328  53.446 -17.281  1.00  0.00      A1   C
ATOM   1216  HB1 ALA A 117      14.005  53.254 -16.236  1.00  0.00      A1    
ATOM   1217  HB2 ALA A 117      15.057  52.656 -17.564  1.00  0.00      A1    
ATOM   1218  HB3 ALA A 117      14.845  54.430 -17.305  1.00  0.00      A1    
ATOM   1219  C   ALA A 117      13.415  53.744 -19.662  1.00  0.00      A1   C
ATOM   1220  O   ALA A 117      13.235  54.902 -20.052  1.00  0.00      A1   O
ATOM   1221  N   ALA A 118      13.733  52.713 -20.446  1.00  0.00      A1   N
ATOM   1222  HN  ALA A 118      13.868  51.799 -20.064  1.00  0.00      A1    
ATOM   1223  CA  ALA A 118      13.908  52.820 -21.889  1.00  0.00      A1   C
ATOM   1224  HA  ALA A 118      14.560  53.656 -22.114  1.00  0.00      A1    
ATOM   1225  CB  ALA A 118      14.458  51.482 -22.376  1.00  0.00      A1   C
ATOM   1226  HB1 ALA A 118      15.436  51.281 -21.888  1.00  0.00      A1    
ATOM   1227  HB2 ALA A 118      13.769  50.649 -22.117  1.00  0.00      A1    
ATOM   1228  HB3 ALA A 118      14.617  51.481 -23.476  1.00  0.00      A1    
ATOM   1229  C   ALA A 118      12.606  53.076 -22.639  1.00  0.00      A1   C
ATOM   1230  O   ALA A 118      12.465  53.916 -23.519  1.00  0.00      A1   O
ATOM   1231  N   ALA A 119      11.548  52.412 -22.162  1.00  0.00      A1   N
ATOM   1232  HN  ALA A 119      11.683  51.658 -21.519  1.00  0.00      A1    
ATOM   1233  CA  ALA A 119      10.170  52.697 -22.506  1.00  0.00      A1   C
ATOM   1234  HA  ALA A 119      10.048  52.559 -23.574  1.00  0.00      A1    
ATOM   1235  CB  ALA A 119       9.316  51.607 -21.869  1.00  0.00      A1   C
ATOM   1236  HB1 ALA A 119       9.695  50.609 -22.177  1.00  0.00      A1    
ATOM   1237  HB2 ALA A 119       9.361  51.662 -20.759  1.00  0.00      A1    
ATOM   1238  HB3 ALA A 119       8.253  51.683 -22.185  1.00  0.00      A1    
ATOM   1239  C   ALA A 119       9.689  54.116 -22.197  1.00  0.00      A1   C
ATOM   1240  O   ALA A 119       9.047  54.762 -23.025  1.00  0.00      A1   O
ATOM   1241  N   ASN A 120       9.992  54.644 -21.019  1.00  0.00      A1   N
ATOM   1242  HN  ASN A 120      10.503  54.127 -20.334  1.00  0.00      A1    
ATOM   1243  CA  ASN A 120       9.627  55.983 -20.611  1.00  0.00      A1   C
ATOM   1244  HA  ASN A 120       8.543  56.022 -20.618  1.00  0.00      A1    
ATOM   1245  CB  ASN A 120      10.113  56.181 -19.179  1.00  0.00      A1   C
ATOM   1246  HB1 ASN A 120       9.694  55.357 -18.560  1.00  0.00      A1    
ATOM   1247  HB2 ASN A 120      11.218  56.103 -19.133  1.00  0.00      A1    
ATOM   1248  CG  ASN A 120       9.624  57.521 -18.624  1.00  0.00      A1   C
ATOM   1249  OD1 ASN A 120       8.764  58.186 -19.183  1.00  0.00      A1   O
ATOM   1250  ND2 ASN A 120      10.112  57.868 -17.429  1.00  0.00      A1   N
ATOM   1251 HD21 ASN A 120       9.702  58.696 -17.026  1.00  0.00      A1   H
ATOM   1252 HD22 ASN A 120      10.882  57.356 -17.025  1.00  0.00      A1   H
ATOM   1253  C   ASN A 120      10.134  56.994 -21.640  1.00  0.00      A1   C
ATOM   1254  O   ASN A 120       9.370  57.845 -22.095  1.00  0.00      A1   O
ATOM   1255  N   ILE A 121      11.431  56.948 -21.917  1.00  0.00      A1   N
ATOM   1256  HN  ILE A 121      11.989  56.282 -21.427  1.00  0.00      A1    
ATOM   1257  CA  ILE A 121      12.171  57.761 -22.866  1.00  0.00      A1   C
ATOM   1258  HA  ILE A 121      11.825  58.776 -22.720  1.00  0.00      A1    
ATOM   1259  CB  ILE A 121      13.643  57.916 -22.482  1.00  0.00      A1   C
ATOM   1260  HB  ILE A 121      14.038  58.686 -23.192  1.00  0.00      A1    
ATOM   1261  CG2 ILE A 121      13.725  58.472 -21.063  1.00  0.00      A1   C
ATOM   1262 HG21 ILE A 121      14.771  58.743 -20.810  1.00  0.00      A1    
ATOM   1263 HG22 ILE A 121      13.106  59.388 -20.960  1.00  0.00      A1    
ATOM   1264 HG23 ILE A 121      13.372  57.724 -20.322  1.00  0.00      A1    
ATOM   1265  CG1 ILE A 121      14.360  56.606 -22.779  1.00  0.00      A1   C
ATOM   1266 HG11 ILE A 121      13.821  55.763 -22.292  1.00  0.00      A1    
ATOM   1267 HG12 ILE A 121      14.335  56.422 -23.878  1.00  0.00      A1    
ATOM   1268  CD  ILE A 121      15.820  56.548 -22.344  1.00  0.00      A1   C
ATOM   1269  HD1 ILE A 121      16.276  55.582 -22.651  1.00  0.00      A1    
ATOM   1270  HD2 ILE A 121      16.401  57.372 -22.812  1.00  0.00      A1    
ATOM   1271  HD3 ILE A 121      15.911  56.635 -21.241  1.00  0.00      A1    
ATOM   1272  C   ILE A 121      11.855  57.390 -24.312  1.00  0.00      A1   C
ATOM   1273  O   ILE A 121      11.645  58.331 -25.063  1.00  0.00      A1   O
ATOM   1274  N   ALA A 122      11.469  56.151 -24.641  1.00  0.00      A1   N
ATOM   1275  HN  ALA A 122      11.566  55.301 -24.125  1.00  0.00      A1    
ATOM   1276  CA  ALA A 122      10.819  56.026 -25.926  1.00  0.00      A1   C
ATOM   1277  HA  ALA A 122      11.520  56.375 -26.676  1.00  0.00      A1    
ATOM   1278  CB  ALA A 122      10.560  54.527 -26.117  1.00  0.00      A1   C
ATOM   1279  HB1 ALA A 122      11.512  53.966 -26.000  1.00  0.00      A1    
ATOM   1280  HB2 ALA A 122       9.843  54.146 -25.357  1.00  0.00      A1    
ATOM   1281  HB3 ALA A 122      10.154  54.307 -27.128  1.00  0.00      A1    
ATOM   1282  C   ALA A 122       9.527  56.798 -26.154  1.00  0.00      A1   C
ATOM   1283  O   ALA A 122       9.283  57.433 -27.175  1.00  0.00      A1   O
ATOM   1284  N   GLN A 123       8.633  56.739 -25.160  1.00  0.00      A1   N
ATOM   1285  HN  GLN A 123       8.893  56.236 -24.338  1.00  0.00      A1    
ATOM   1286  CA  GLN A 123       7.305  57.320 -25.113  1.00  0.00      A1   C
ATOM   1287  HA  GLN A 123       6.790  57.054 -26.028  1.00  0.00      A1    
ATOM   1288  CB  GLN A 123       6.619  56.820 -23.848  1.00  0.00      A1   C
ATOM   1289  HB1 GLN A 123       7.360  56.915 -23.021  1.00  0.00      A1    
ATOM   1290  HB2 GLN A 123       5.777  57.502 -23.591  1.00  0.00      A1    
ATOM   1291  CG  GLN A 123       6.201  55.369 -24.095  1.00  0.00      A1   C
ATOM   1292  HG1 GLN A 123       5.277  55.331 -24.711  1.00  0.00      A1    
ATOM   1293  HG2 GLN A 123       6.995  54.819 -24.640  1.00  0.00      A1    
ATOM   1294  CD  GLN A 123       5.916  54.734 -22.740  1.00  0.00      A1   C
ATOM   1295  OE1 GLN A 123       5.561  55.305 -21.722  1.00  0.00      A1   O
ATOM   1296  NE2 GLN A 123       5.933  53.399 -22.701  1.00  0.00      A1   N
ATOM   1297 HE21 GLN A 123       5.619  52.917 -21.867  1.00  0.00      A1   H
ATOM   1298 HE22 GLN A 123       6.254  52.949 -23.549  1.00  0.00      A1   H
ATOM   1299  C   GLN A 123       7.432  58.837 -25.082  1.00  0.00      A1   C
ATOM   1300  O   GLN A 123       6.581  59.479 -25.685  1.00  0.00      A1   O
ATOM   1301  N   LEU A 124       8.550  59.366 -24.584  1.00  0.00      A1   N
ATOM   1302  HN  LEU A 124       9.257  58.767 -24.213  1.00  0.00      A1    
ATOM   1303  CA  LEU A 124       8.870  60.775 -24.517  1.00  0.00      A1   C
ATOM   1304  HA  LEU A 124       7.945  61.287 -24.286  1.00  0.00      A1    
ATOM   1305  CB  LEU A 124       9.755  61.043 -23.308  1.00  0.00      A1   C
ATOM   1306  HB1 LEU A 124       9.165  60.772 -22.402  1.00  0.00      A1    
ATOM   1307  HB2 LEU A 124      10.621  60.345 -23.332  1.00  0.00      A1    
ATOM   1308  CG  LEU A 124      10.113  62.523 -23.363  1.00  0.00      A1   C
ATOM   1309  HG  LEU A 124      10.528  62.801 -24.362  1.00  0.00      A1    
ATOM   1310  CD1 LEU A 124       8.875  63.324 -22.978  1.00  0.00      A1   C
ATOM   1311 HD11 LEU A 124       9.105  64.411 -22.958  1.00  0.00      A1    
ATOM   1312 HD12 LEU A 124       8.056  63.154 -23.709  1.00  0.00      A1    
ATOM   1313 HD13 LEU A 124       8.514  63.028 -21.970  1.00  0.00      A1    
ATOM   1314  CD2 LEU A 124      11.122  62.942 -22.301  1.00  0.00      A1   C
ATOM   1315 HD21 LEU A 124      11.360  64.023 -22.400  1.00  0.00      A1    
ATOM   1316 HD22 LEU A 124      10.732  62.775 -21.277  1.00  0.00      A1    
ATOM   1317 HD23 LEU A 124      12.067  62.367 -22.413  1.00  0.00      A1    
ATOM   1318  C   LEU A 124       9.373  61.313 -25.859  1.00  0.00      A1   C
ATOM   1319  O   LEU A 124       8.799  62.273 -26.369  1.00  0.00      A1   O
ATOM   1320  N   THR A 125      10.174  60.498 -26.550  1.00  0.00      A1   N
ATOM   1321  HN  THR A 125      10.585  59.653 -26.208  1.00  0.00      A1    
ATOM   1322  CA  THR A 125      10.514  60.812 -27.920  1.00  0.00      A1   C
ATOM   1323  HA  THR A 125      10.876  61.830 -27.871  1.00  0.00      A1    
ATOM   1324  CB  THR A 125      11.690  60.002 -28.450  1.00  0.00      A1   C
ATOM   1325  HB  THR A 125      11.319  58.954 -28.562  1.00  0.00      A1    
ATOM   1326  OG1 THR A 125      12.713  60.013 -27.481  1.00  0.00      A1   O
ATOM   1327  HG1 THR A 125      12.748  59.256 -26.895  1.00  0.00      A1   H
ATOM   1328  CG2 THR A 125      12.244  60.355 -29.823  1.00  0.00      A1   C
ATOM   1329 HG21 THR A 125      13.017  59.623 -30.137  1.00  0.00      A1    
ATOM   1330 HG22 THR A 125      11.433  60.343 -30.583  1.00  0.00      A1    
ATOM   1331 HG23 THR A 125      12.704  61.367 -29.821  1.00  0.00      A1    
ATOM   1332  C   THR A 125       9.350  60.811 -28.910  1.00  0.00      A1   C
ATOM   1333  O   THR A 125       9.260  61.588 -29.862  1.00  0.00      A1   O
ATOM   1334  N   VAL A 126       8.337  59.974 -28.688  1.00  0.00      A1   N
ATOM   1335  HN  VAL A 126       8.381  59.311 -27.945  1.00  0.00      A1    
ATOM   1336  CA  VAL A 126       7.110  59.928 -29.460  1.00  0.00      A1   C
ATOM   1337  HA  VAL A 126       7.359  59.988 -30.512  1.00  0.00      A1    
ATOM   1338  CB  VAL A 126       6.239  58.681 -29.283  1.00  0.00      A1   C
ATOM   1339  HB  VAL A 126       5.878  58.669 -28.225  1.00  0.00      A1    
ATOM   1340  CG1 VAL A 126       4.996  58.577 -30.153  1.00  0.00      A1   C
ATOM   1341 HG11 VAL A 126       4.471  57.616 -29.962  1.00  0.00      A1    
ATOM   1342 HG12 VAL A 126       4.277  59.395 -29.939  1.00  0.00      A1    
ATOM   1343 HG13 VAL A 126       5.266  58.613 -31.230  1.00  0.00      A1    
ATOM   1344  CG2 VAL A 126       7.027  57.416 -29.625  1.00  0.00      A1   C
ATOM   1345 HG21 VAL A 126       6.383  56.516 -29.535  1.00  0.00      A1    
ATOM   1346 HG22 VAL A 126       7.414  57.467 -30.666  1.00  0.00      A1    
ATOM   1347 HG23 VAL A 126       7.889  57.282 -28.939  1.00  0.00      A1    
ATOM   1348  C   VAL A 126       6.288  61.155 -29.116  1.00  0.00      A1   C
ATOM   1349  O   VAL A 126       5.817  61.830 -30.030  1.00  0.00      A1   O
ATOM   1350  N   ASN A 127       6.180  61.596 -27.856  1.00  0.00      A1   N
ATOM   1351  HN  ASN A 127       6.590  61.094 -27.096  1.00  0.00      A1    
ATOM   1352  CA  ASN A 127       5.481  62.808 -27.469  1.00  0.00      A1   C
ATOM   1353  HA  ASN A 127       4.466  62.680 -27.830  1.00  0.00      A1    
ATOM   1354  CB  ASN A 127       5.459  63.007 -25.963  1.00  0.00      A1   C
ATOM   1355  HB1 ASN A 127       4.991  62.107 -25.508  1.00  0.00      A1    
ATOM   1356  HB2 ASN A 127       6.493  63.080 -25.569  1.00  0.00      A1    
ATOM   1357  CG  ASN A 127       4.676  64.198 -25.409  1.00  0.00      A1   C
ATOM   1358  OD1 ASN A 127       5.298  65.223 -25.140  1.00  0.00      A1   O
ATOM   1359  ND2 ASN A 127       3.356  64.105 -25.555  1.00  0.00      A1   N
ATOM   1360 HD21 ASN A 127       2.819  64.882 -25.230  1.00  0.00      A1   H
ATOM   1361 HD22 ASN A 127       2.973  63.371 -26.137  1.00  0.00      A1   H
ATOM   1362  C   ASN A 127       6.053  64.045 -28.134  1.00  0.00      A1   C
ATOM   1363  O   ASN A 127       5.328  64.945 -28.538  1.00  0.00      A1   O
ATOM   1364  N   ARG A 128       7.382  64.066 -28.280  1.00  0.00      A1   N
ATOM   1365  HN  ARG A 128       7.964  63.305 -28.003  1.00  0.00      A1    
ATOM   1366  CA  ARG A 128       8.051  65.223 -28.861  1.00  0.00      A1   C
ATOM   1367  HA  ARG A 128       7.556  66.116 -28.498  1.00  0.00      A1    
ATOM   1368  CB  ARG A 128       9.514  65.224 -28.421  1.00  0.00      A1   C
ATOM   1369  HB1 ARG A 128       9.864  64.166 -28.489  1.00  0.00      A1    
ATOM   1370  HB2 ARG A 128      10.123  65.796 -29.155  1.00  0.00      A1    
ATOM   1371  CG  ARG A 128       9.699  65.729 -27.001  1.00  0.00      A1   C
ATOM   1372  HG1 ARG A 128       9.243  66.740 -26.923  1.00  0.00      A1    
ATOM   1373  HG2 ARG A 128       9.114  65.082 -26.308  1.00  0.00      A1    
ATOM   1374  CD  ARG A 128      11.168  65.699 -26.590  1.00  0.00      A1   C
ATOM   1375  HD1 ARG A 128      11.508  64.641 -26.508  1.00  0.00      A1    
ATOM   1376  HD2 ARG A 128      11.812  66.225 -27.333  1.00  0.00      A1    
ATOM   1377  NE  ARG A 128      11.470  66.348 -25.315  1.00  0.00      A1   N
ATOM   1378  HE  ARG A 128      10.988  67.201 -25.087  1.00  0.00      A1   H
ATOM   1379  CZ  ARG A 128      12.254  65.864 -24.350  1.00  0.00      A1   C
ATOM   1380  NH1 ARG A 128      12.830  64.655 -24.430  1.00  0.00      A1   N
ATOM   1381 HH11 ARG A 128      12.655  64.077 -25.237  1.00  0.00      A1   H
ATOM   1382 HH12 ARG A 128      13.269  64.254 -23.620  1.00  0.00      A1   H
ATOM   1383  NH2 ARG A 128      12.492  66.551 -23.221  1.00  0.00      A1   N
ATOM   1384 HH21 ARG A 128      11.996  67.433 -23.137  1.00  0.00      A1   H
ATOM   1385 HH22 ARG A 128      12.857  66.064 -22.415  1.00  0.00      A1   H
ATOM   1386  C   ARG A 128       7.927  65.242 -30.372  1.00  0.00      A1   C
ATOM   1387  O   ARG A 128       7.781  66.322 -30.944  1.00  0.00      A1   O
ATOM   1388  N   TYR A 129       7.833  64.070 -31.013  1.00  0.00      A1   N
ATOM   1389  HN  TYR A 129       7.871  63.219 -30.492  1.00  0.00      A1    
ATOM   1390  CA  TYR A 129       7.676  63.894 -32.440  1.00  0.00      A1   C
ATOM   1391  HA  TYR A 129       8.206  64.734 -32.873  1.00  0.00      A1    
ATOM   1392  CB  TYR A 129       8.216  62.528 -32.857  1.00  0.00      A1   C
ATOM   1393  HB1 TYR A 129       8.024  61.796 -32.042  1.00  0.00      A1    
ATOM   1394  HB2 TYR A 129       7.690  62.157 -33.763  1.00  0.00      A1    
ATOM   1395  CG  TYR A 129       9.702  62.414 -33.131  1.00  0.00      A1   C
ATOM   1396  CD1 TYR A 129      10.177  61.352 -33.903  1.00  0.00      A1   C
ATOM   1397  HD1 TYR A 129       9.479  60.651 -34.341  1.00  0.00      A1    
ATOM   1398  CE1 TYR A 129      11.543  61.145 -34.117  1.00  0.00      A1   C
ATOM   1399  HE1 TYR A 129      11.886  60.304 -34.701  1.00  0.00      A1    
ATOM   1400  CZ  TYR A 129      12.458  62.053 -33.547  1.00  0.00      A1   C
ATOM   1401  OH  TYR A 129      13.810  61.815 -33.622  1.00  0.00      A1   O
ATOM   1402  HH  TYR A 129      14.130  61.026 -34.063  1.00  0.00      A1   H
ATOM   1403  CD2 TYR A 129      10.614  63.403 -32.742  1.00  0.00      A1   C
ATOM   1404  HD2 TYR A 129      10.267  64.281 -32.215  1.00  0.00      A1    
ATOM   1405  CE2 TYR A 129      11.982  63.247 -32.982  1.00  0.00      A1   C
ATOM   1406  HE2 TYR A 129      12.667  64.037 -32.712  1.00  0.00      A1    
ATOM   1407  C   TYR A 129       6.254  63.943 -32.966  1.00  0.00      A1   C
ATOM   1408  O   TYR A 129       6.076  64.633 -33.969  1.00  0.00      A1   O
ATOM   1409  N   GLN A 130       5.274  63.511 -32.160  1.00  0.00      A1   N
ATOM   1410  HN  GLN A 130       5.545  62.894 -31.424  1.00  0.00      A1    
ATOM   1411  CA  GLN A 130       3.859  63.811 -32.199  1.00  0.00      A1   C
ATOM   1412  HA  GLN A 130       3.517  63.426 -33.152  1.00  0.00      A1    
ATOM   1413  CB  GLN A 130       3.104  63.156 -31.039  1.00  0.00      A1   C
ATOM   1414  HB1 GLN A 130       3.457  62.100 -30.980  1.00  0.00      A1    
ATOM   1415  HB2 GLN A 130       3.407  63.639 -30.082  1.00  0.00      A1    
ATOM   1416  CG  GLN A 130       1.601  63.228 -31.295  1.00  0.00      A1   C
ATOM   1417  HG1 GLN A 130       1.206  64.226 -31.007  1.00  0.00      A1    
ATOM   1418  HG2 GLN A 130       1.378  63.071 -32.370  1.00  0.00      A1    
ATOM   1419  CD  GLN A 130       0.896  62.179 -30.445  1.00  0.00      A1   C
ATOM   1420  OE1 GLN A 130       0.379  62.504 -29.375  1.00  0.00      A1   O
ATOM   1421  NE2 GLN A 130       0.899  60.896 -30.815  1.00  0.00      A1   N
ATOM   1422 HE21 GLN A 130       0.382  60.202 -30.298  1.00  0.00      A1   H
ATOM   1423 HE22 GLN A 130       1.228  60.685 -31.740  1.00  0.00      A1   H
ATOM   1424  C   GLN A 130       3.504  65.285 -32.147  1.00  0.00      A1   C
ATOM   1425  O   GLN A 130       2.572  65.645 -32.869  1.00  0.00      A1   O
ATOM   1426  N   LYS A 131       4.158  66.105 -31.318  1.00  0.00      A1   N
ATOM   1427  HN  LYS A 131       4.773  65.695 -30.647  1.00  0.00      A1    
ATOM   1428  CA  LYS A 131       4.079  67.547 -31.276  1.00  0.00      A1   C
ATOM   1429  HA  LYS A 131       3.048  67.819 -31.086  1.00  0.00      A1    
ATOM   1430  CB  LYS A 131       4.927  68.182 -30.175  1.00  0.00      A1   C
ATOM   1431  HB1 LYS A 131       5.923  67.681 -30.198  1.00  0.00      A1    
ATOM   1432  HB2 LYS A 131       5.109  69.251 -30.428  1.00  0.00      A1    
ATOM   1433  CG  LYS A 131       4.380  68.080 -28.749  1.00  0.00      A1   C
ATOM   1434  HG1 LYS A 131       3.481  68.731 -28.656  1.00  0.00      A1    
ATOM   1435  HG2 LYS A 131       4.052  67.032 -28.561  1.00  0.00      A1    
ATOM   1436  CD  LYS A 131       5.432  68.513 -27.732  1.00  0.00      A1   C
ATOM   1437  HD1 LYS A 131       6.396  68.018 -27.990  1.00  0.00      A1    
ATOM   1438  HD2 LYS A 131       5.584  69.612 -27.836  1.00  0.00      A1    
ATOM   1439  CE  LYS A 131       4.947  68.138 -26.335  1.00  0.00      A1   C
ATOM   1440  HE1 LYS A 131       3.912  68.511 -26.169  1.00  0.00      A1    
ATOM   1441  HE2 LYS A 131       4.948  67.033 -26.204  1.00  0.00      A1    
ATOM   1442  NZ  LYS A 131       5.806  68.716 -25.282  1.00  0.00      A1   N
ATOM   1443  HZ1 LYS A 131       6.117  69.629 -25.575  1.00  0.00      A1   H
ATOM   1444  HZ2 LYS A 131       6.638  68.170 -25.111  1.00  0.00      A1   H
ATOM   1445  HZ3 LYS A 131       5.394  68.760 -24.364  1.00  0.00      A1   H
ATOM   1446  C   LYS A 131       4.454  68.113 -32.635  1.00  0.00      A1   C
ATOM   1447  O   LYS A 131       4.021  69.209 -32.994  1.00  0.00      A1   O
ATOM   1448  N   LEU A 132       5.325  67.453 -33.404  1.00  0.00      A1   N
ATOM   1449  HN  LEU A 132       5.595  66.501 -33.275  1.00  0.00      A1    
ATOM   1450  CA  LEU A 132       5.966  68.107 -34.529  1.00  0.00      A1   C
ATOM   1451  HA  LEU A 132       5.766  69.163 -34.400  1.00  0.00      A1    
ATOM   1452  CB  LEU A 132       7.445  67.769 -34.389  1.00  0.00      A1   C
ATOM   1453  HB1 LEU A 132       7.764  68.103 -33.375  1.00  0.00      A1    
ATOM   1454  HB2 LEU A 132       7.566  66.663 -34.401  1.00  0.00      A1    
ATOM   1455  CG  LEU A 132       8.420  68.384 -35.396  1.00  0.00      A1   C
ATOM   1456  HG  LEU A 132       8.080  68.046 -36.405  1.00  0.00      A1    
ATOM   1457  CD1 LEU A 132       8.354  69.912 -35.373  1.00  0.00      A1   C
ATOM   1458 HD11 LEU A 132       9.100  70.345 -36.073  1.00  0.00      A1    
ATOM   1459 HD12 LEU A 132       7.345  70.265 -35.676  1.00  0.00      A1    
ATOM   1460 HD13 LEU A 132       8.570  70.299 -34.354  1.00  0.00      A1    
ATOM   1461  CD2 LEU A 132       9.807  67.803 -35.146  1.00  0.00      A1   C
ATOM   1462 HD21 LEU A 132      10.536  68.217 -35.876  1.00  0.00      A1    
ATOM   1463 HD22 LEU A 132      10.175  68.044 -34.129  1.00  0.00      A1    
ATOM   1464 HD23 LEU A 132       9.792  66.697 -35.259  1.00  0.00      A1    
ATOM   1465  C   LEU A 132       5.407  67.695 -35.886  1.00  0.00      A1   C
ATOM   1466  O   LEU A 132       5.400  68.452 -36.857  1.00  0.00      A1   O
ATOM   1467  N   LEU A 133       4.760  66.532 -35.961  1.00  0.00      A1   N
ATOM   1468  HN  LEU A 133       4.771  65.925 -35.169  1.00  0.00      A1    
ATOM   1469  CA  LEU A 133       4.012  66.019 -37.096  1.00  0.00      A1   C
ATOM   1470  HA  LEU A 133       4.707  65.995 -37.925  1.00  0.00      A1    
ATOM   1471  CB  LEU A 133       3.583  64.634 -36.600  1.00  0.00      A1   C
ATOM   1472  HB1 LEU A 133       4.469  64.172 -36.106  1.00  0.00      A1    
ATOM   1473  HB2 LEU A 133       2.816  64.756 -35.803  1.00  0.00      A1    
ATOM   1474  CG  LEU A 133       3.089  63.729 -37.721  1.00  0.00      A1   C
ATOM   1475  HG  LEU A 133       2.141  64.245 -38.007  1.00  0.00      A1    
ATOM   1476  CD1 LEU A 133       3.951  63.491 -38.954  1.00  0.00      A1   C
ATOM   1477 HD11 LEU A 133       3.457  62.771 -39.642  1.00  0.00      A1    
ATOM   1478 HD12 LEU A 133       4.118  64.442 -39.504  1.00  0.00      A1    
ATOM   1479 HD13 LEU A 133       4.940  63.074 -38.667  1.00  0.00      A1    
ATOM   1480  CD2 LEU A 133       2.722  62.382 -37.085  1.00  0.00      A1   C
ATOM   1481 HD21 LEU A 133       2.335  61.683 -37.858  1.00  0.00      A1    
ATOM   1482 HD22 LEU A 133       3.599  61.902 -36.606  1.00  0.00      A1    
ATOM   1483 HD23 LEU A 133       1.933  62.518 -36.314  1.00  0.00      A1    
ATOM   1484  C   LEU A 133       2.855  66.922 -37.493  1.00  0.00      A1   C
ATOM   1485  O   LEU A 133       2.216  67.528 -36.628  1.00  0.00      A1   O
ATOM   1486  N   GLY A 134       2.717  67.221 -38.787  1.00  0.00      A1   N
ATOM   1487  HN  GLY A 134       3.237  66.736 -39.489  1.00  0.00      A1    
ATOM   1488  CA  GLY A 134       1.820  68.253 -39.271  1.00  0.00      A1   C
ATOM   1489  HA1 GLY A 134       1.151  68.493 -38.456  1.00  0.00      A1    
ATOM   1490  HA2 GLY A 134       1.327  67.859 -40.150  1.00  0.00      A1    
ATOM   1491  C   GLY A 134       2.547  69.525 -39.673  1.00  0.00      A1   C
ATOM   1492  O   GLY A 134       2.089  70.121 -40.645  1.00  0.00      A1   O
ATOM   1493  N   THR A 135       3.704  69.816 -39.077  1.00  0.00      A1   N
ATOM   1494  HN  THR A 135       3.936  69.456 -38.174  1.00  0.00      A1    
ATOM   1495  CA  THR A 135       4.719  70.659 -39.657  1.00  0.00      A1   C
ATOM   1496  HA  THR A 135       4.174  71.422 -40.196  1.00  0.00      A1    
ATOM   1497  CB  THR A 135       5.637  71.328 -38.640  1.00  0.00      A1   C
ATOM   1498  HB  THR A 135       6.270  72.045 -39.218  1.00  0.00      A1    
ATOM   1499  OG1 THR A 135       6.498  70.385 -38.049  1.00  0.00      A1   O
ATOM   1500  HG1 THR A 135       5.919  69.774 -37.576  1.00  0.00      A1   H
ATOM   1501  CG2 THR A 135       4.910  72.013 -37.489  1.00  0.00      A1   C
ATOM   1502 HG21 THR A 135       5.623  72.574 -36.849  1.00  0.00      A1    
ATOM   1503 HG22 THR A 135       4.160  72.734 -37.879  1.00  0.00      A1    
ATOM   1504 HG23 THR A 135       4.381  71.272 -36.852  1.00  0.00      A1    
ATOM   1505  C   THR A 135       5.585  69.939 -40.682  1.00  0.00      A1   C
ATOM   1506  O   THR A 135       5.549  68.707 -40.833  1.00  0.00      A1   O
ATOM   1507  N   GLN A 136       6.499  70.677 -41.317  1.00  0.00      A1   N
ATOM   1508  HN  GLN A 136       6.673  71.647 -41.154  1.00  0.00      A1    
ATOM   1509  CA  GLN A 136       7.336  70.081 -42.334  1.00  0.00      A1   C
ATOM   1510  HA  GLN A 136       6.715  69.342 -42.826  1.00  0.00      A1    
ATOM   1511  CB  GLN A 136       7.802  71.128 -43.343  1.00  0.00      A1   C
ATOM   1512  HB1 GLN A 136       8.412  70.591 -44.106  1.00  0.00      A1    
ATOM   1513  HB2 GLN A 136       6.919  71.538 -43.884  1.00  0.00      A1    
ATOM   1514  CG  GLN A 136       8.626  72.226 -42.673  1.00  0.00      A1   C
ATOM   1515  HG1 GLN A 136       7.986  72.832 -41.996  1.00  0.00      A1    
ATOM   1516  HG2 GLN A 136       9.444  71.788 -42.066  1.00  0.00      A1    
ATOM   1517  CD  GLN A 136       9.198  73.158 -43.727  1.00  0.00      A1   C
ATOM   1518  OE1 GLN A 136       8.436  73.845 -44.406  1.00  0.00      A1   O
ATOM   1519  NE2 GLN A 136      10.498  73.035 -43.998  1.00  0.00      A1   N
ATOM   1520 HE21 GLN A 136      10.835  73.398 -44.891  1.00  0.00      A1   H
ATOM   1521 HE22 GLN A 136      11.175  72.488 -43.501  1.00  0.00      A1   H
ATOM   1522  C   GLN A 136       8.560  69.363 -41.791  1.00  0.00      A1   C
ATOM   1523  O   GLN A 136       9.396  68.854 -42.532  1.00  0.00      A1   O
ATOM   1524  N   TYR A 137       8.878  69.516 -40.505  1.00  0.00      A1   N
ATOM   1525  HN  TYR A 137       8.254  69.912 -39.833  1.00  0.00      A1    
ATOM   1526  CA  TYR A 137      10.165  69.118 -39.970  1.00  0.00      A1   C
ATOM   1527  HA  TYR A 137      10.873  69.253 -40.779  1.00  0.00      A1    
ATOM   1528  CB  TYR A 137      10.504  69.990 -38.770  1.00  0.00      A1   C
ATOM   1529  HB1 TYR A 137       9.726  69.851 -37.988  1.00  0.00      A1    
ATOM   1530  HB2 TYR A 137      11.476  69.686 -38.325  1.00  0.00      A1    
ATOM   1531  CG  TYR A 137      10.541  71.464 -39.089  1.00  0.00      A1   C
ATOM   1532  CD1 TYR A 137       9.463  72.254 -38.668  1.00  0.00      A1   C
ATOM   1533  HD1 TYR A 137       8.739  71.850 -37.974  1.00  0.00      A1    
ATOM   1534  CE1 TYR A 137       9.249  73.565 -39.121  1.00  0.00      A1   C
ATOM   1535  HE1 TYR A 137       8.349  74.099 -38.853  1.00  0.00      A1    
ATOM   1536  CZ  TYR A 137      10.199  74.207 -39.940  1.00  0.00      A1   C
ATOM   1537  OH  TYR A 137       9.966  75.438 -40.470  1.00  0.00      A1   O
ATOM   1538  HH  TYR A 137       9.123  75.787 -40.161  1.00  0.00      A1   H
ATOM   1539  CD2 TYR A 137      11.464  72.021 -39.983  1.00  0.00      A1   C
ATOM   1540  HD2 TYR A 137      12.268  71.415 -40.377  1.00  0.00      A1    
ATOM   1541  CE2 TYR A 137      11.244  73.349 -40.355  1.00  0.00      A1   C
ATOM   1542  HE2 TYR A 137      11.911  73.826 -41.058  1.00  0.00      A1    
ATOM   1543  C   TYR A 137      10.216  67.651 -39.569  1.00  0.00      A1   C
ATOM   1544  O   TYR A 137      11.280  67.217 -39.149  1.00  0.00      A1   O
ATOM   1545  N   ILE A 138       9.115  66.896 -39.670  1.00  0.00      A1   N
ATOM   1546  HN  ILE A 138       8.229  67.321 -39.843  1.00  0.00      A1    
ATOM   1547  CA  ILE A 138       9.067  65.447 -39.549  1.00  0.00      A1   C
ATOM   1548  HA  ILE A 138      10.000  65.050 -39.930  1.00  0.00      A1    
ATOM   1549  CB  ILE A 138       8.962  65.027 -38.090  1.00  0.00      A1   C
ATOM   1550  HB  ILE A 138       9.753  65.624 -37.569  1.00  0.00      A1    
ATOM   1551  CG2 ILE A 138       7.604  65.377 -37.491  1.00  0.00      A1   C
ATOM   1552 HG21 ILE A 138       7.605  65.206 -36.394  1.00  0.00      A1    
ATOM   1553 HG22 ILE A 138       7.358  66.446 -37.665  1.00  0.00      A1    
ATOM   1554 HG23 ILE A 138       6.800  64.755 -37.938  1.00  0.00      A1    
ATOM   1555  CG1 ILE A 138       9.342  63.559 -37.946  1.00  0.00      A1   C
ATOM   1556 HG11 ILE A 138       8.674  62.933 -38.579  1.00  0.00      A1    
ATOM   1557 HG12 ILE A 138      10.381  63.417 -38.323  1.00  0.00      A1    
ATOM   1558  CD  ILE A 138       9.269  63.102 -36.495  1.00  0.00      A1   C
ATOM   1559  HD1 ILE A 138       9.605  62.046 -36.406  1.00  0.00      A1    
ATOM   1560  HD2 ILE A 138       9.922  63.731 -35.853  1.00  0.00      A1    
ATOM   1561  HD3 ILE A 138       8.230  63.165 -36.109  1.00  0.00      A1    
ATOM   1562  C   ILE A 138       7.967  64.946 -40.471  1.00  0.00      A1   C
ATOM   1563  O   ILE A 138       6.869  65.490 -40.417  1.00  0.00      A1   O
ATOM   1564  N   SER A 139       8.184  63.864 -41.236  1.00  0.00      A1   N
ATOM   1565  HN  SER A 139       9.048  63.397 -41.423  1.00  0.00      A1    
ATOM   1566  CA  SER A 139       7.037  63.272 -41.890  1.00  0.00      A1   C
ATOM   1567  HA  SER A 139       6.305  64.068 -41.931  1.00  0.00      A1    
ATOM   1568  CB  SER A 139       7.518  62.785 -43.260  1.00  0.00      A1   C
ATOM   1569  HB1 SER A 139       6.625  62.483 -43.853  1.00  0.00      A1    
ATOM   1570  HB2 SER A 139       8.014  63.614 -43.814  1.00  0.00      A1    
ATOM   1571  OG  SER A 139       8.382  61.671 -43.198  1.00  0.00      A1   O
ATOM   1572  HG1 SER A 139       8.445  61.311 -44.092  1.00  0.00      A1    
ATOM   1573  C   SER A 139       6.410  62.124 -41.133  1.00  0.00      A1   C
ATOM   1574  O   SER A 139       6.965  61.550 -40.188  1.00  0.00      A1   O
ATOM   1575  N   LYS A 140       5.292  61.595 -41.632  1.00  0.00      A1   N
ATOM   1576  HN  LYS A 140       4.888  61.953 -42.472  1.00  0.00      A1    
ATOM   1577  CA  LYS A 140       4.573  60.484 -41.026  1.00  0.00      A1   C
ATOM   1578  HA  LYS A 140       4.447  60.688 -39.970  1.00  0.00      A1    
ATOM   1579  CB  LYS A 140       3.260  60.389 -41.778  1.00  0.00      A1   C
ATOM   1580  HB1 LYS A 140       2.659  59.588 -41.288  1.00  0.00      A1    
ATOM   1581  HB2 LYS A 140       2.692  61.336 -41.637  1.00  0.00      A1    
ATOM   1582  CG  LYS A 140       3.478  60.061 -43.259  1.00  0.00      A1   C
ATOM   1583  HG1 LYS A 140       4.054  60.888 -43.734  1.00  0.00      A1    
ATOM   1584  HG2 LYS A 140       4.096  59.137 -43.339  1.00  0.00      A1    
ATOM   1585  CD  LYS A 140       2.232  59.856 -44.123  1.00  0.00      A1   C
ATOM   1586  HD1 LYS A 140       2.515  59.242 -45.008  1.00  0.00      A1    
ATOM   1587  HD2 LYS A 140       1.493  59.268 -43.531  1.00  0.00      A1    
ATOM   1588  CE  LYS A 140       1.602  61.166 -44.576  1.00  0.00      A1   C
ATOM   1589  HE1 LYS A 140       0.544  61.005 -44.881  1.00  0.00      A1    
ATOM   1590  HE2 LYS A 140       1.621  61.914 -43.753  1.00  0.00      A1    
ATOM   1591  NZ  LYS A 140       2.377  61.669 -45.722  1.00  0.00      A1   N
ATOM   1592  HZ1 LYS A 140       2.031  62.565 -46.029  1.00  0.00      A1   H
ATOM   1593  HZ2 LYS A 140       2.573  61.001 -46.445  1.00  0.00      A1   H
ATOM   1594  HZ3 LYS A 140       3.341  61.884 -45.501  1.00  0.00      A1   H
ATOM   1595  C   LYS A 140       5.445  59.243 -41.148  1.00  0.00      A1   C
ATOM   1596  O   LYS A 140       5.251  58.361 -40.310  1.00  0.00      A1   O
ATOM   1597  N   GLN A 141       6.386  59.177 -42.089  1.00  0.00      A1   N
ATOM   1598  HN  GLN A 141       6.422  59.908 -42.768  1.00  0.00      A1    
ATOM   1599  CA  GLN A 141       7.399  58.145 -42.259  1.00  0.00      A1   C
ATOM   1600  HA  GLN A 141       6.877  57.198 -42.193  1.00  0.00      A1    
ATOM   1601  CB  GLN A 141       8.230  58.256 -43.544  1.00  0.00      A1   C
ATOM   1602  HB1 GLN A 141       8.498  59.331 -43.662  1.00  0.00      A1    
ATOM   1603  HB2 GLN A 141       9.191  57.709 -43.410  1.00  0.00      A1    
ATOM   1604  CG  GLN A 141       7.618  57.807 -44.869  1.00  0.00      A1   C
ATOM   1605  HG1 GLN A 141       8.381  57.831 -45.676  1.00  0.00      A1    
ATOM   1606  HG2 GLN A 141       7.236  56.768 -44.793  1.00  0.00      A1    
ATOM   1607  CD  GLN A 141       6.484  58.687 -45.353  1.00  0.00      A1   C
ATOM   1608  OE1 GLN A 141       6.385  59.876 -45.033  1.00  0.00      A1   O
ATOM   1609  NE2 GLN A 141       5.623  58.206 -46.250  1.00  0.00      A1   N
ATOM   1610 HE21 GLN A 141       4.892  58.833 -46.536  1.00  0.00      A1   H
ATOM   1611 HE22 GLN A 141       5.670  57.232 -46.544  1.00  0.00      A1   H
ATOM   1612  C   GLN A 141       8.453  58.161 -41.172  1.00  0.00      A1   C
ATOM   1613  O   GLN A 141       8.724  57.117 -40.585  1.00  0.00      A1   O
ATOM   1614  N   GLU A 142       8.966  59.330 -40.771  1.00  0.00      A1   N
ATOM   1615  HN  GLU A 142       8.606  60.178 -41.150  1.00  0.00      A1    
ATOM   1616  CA  GLU A 142      10.032  59.520 -39.807  1.00  0.00      A1   C
ATOM   1617  HA  GLU A 142      10.813  58.793 -39.988  1.00  0.00      A1    
ATOM   1618  CB  GLU A 142      10.696  60.874 -40.024  1.00  0.00      A1   C
ATOM   1619  HB1 GLU A 142       9.905  61.658 -39.990  1.00  0.00      A1    
ATOM   1620  HB2 GLU A 142      11.383  61.097 -39.177  1.00  0.00      A1    
ATOM   1621  CG  GLU A 142      11.420  60.886 -41.368  1.00  0.00      A1   C
ATOM   1622  HG1 GLU A 142      12.225  60.128 -41.360  1.00  0.00      A1    
ATOM   1623  HG2 GLU A 142      10.720  60.666 -42.198  1.00  0.00      A1    
ATOM   1624  CD  GLU A 142      12.101  62.219 -41.639  1.00  0.00      A1   C
ATOM   1625  OE1 GLU A 142      13.211  62.498 -41.149  1.00  0.00      A1   O
ATOM   1626  OE2 GLU A 142      11.490  63.004 -42.397  1.00  0.00      A1   O
ATOM   1627  C   GLU A 142       9.477  59.251 -38.410  1.00  0.00      A1   C
ATOM   1628  O   GLU A 142       9.893  58.373 -37.663  1.00  0.00      A1   O
ATOM   1629  N   TYR A 143       8.249  59.714 -38.155  1.00  0.00      A1   N
ATOM   1630  HN  TYR A 143       7.784  60.351 -38.768  1.00  0.00      A1    
ATOM   1631  CA  TYR A 143       7.486  59.343 -36.984  1.00  0.00      A1   C
ATOM   1632  HA  TYR A 143       8.063  59.759 -36.167  1.00  0.00      A1    
ATOM   1633  CB  TYR A 143       6.147  60.079 -37.054  1.00  0.00      A1   C
ATOM   1634  HB1 TYR A 143       6.325  61.171 -36.940  1.00  0.00      A1    
ATOM   1635  HB2 TYR A 143       5.666  59.926 -38.044  1.00  0.00      A1    
ATOM   1636  CG  TYR A 143       5.081  59.781 -36.025  1.00  0.00      A1   C
ATOM   1637  CD1 TYR A 143       3.922  59.063 -36.352  1.00  0.00      A1   C
ATOM   1638  HD1 TYR A 143       3.810  58.646 -37.343  1.00  0.00      A1    
ATOM   1639  CE1 TYR A 143       2.899  58.902 -35.410  1.00  0.00      A1   C
ATOM   1640  HE1 TYR A 143       1.930  58.530 -35.709  1.00  0.00      A1    
ATOM   1641  CZ  TYR A 143       3.148  59.240 -34.062  1.00  0.00      A1   C
ATOM   1642  OH  TYR A 143       2.248  59.199 -33.033  1.00  0.00      A1   O
ATOM   1643  HH  TYR A 143       1.379  58.968 -33.353  1.00  0.00      A1   H
ATOM   1644  CD2 TYR A 143       5.244  60.271 -34.728  1.00  0.00      A1   C
ATOM   1645  HD2 TYR A 143       6.040  60.970 -34.511  1.00  0.00      A1    
ATOM   1646  CE2 TYR A 143       4.342  59.894 -33.718  1.00  0.00      A1   C
ATOM   1647  HE2 TYR A 143       4.563  60.128 -32.687  1.00  0.00      A1    
ATOM   1648  C   TYR A 143       7.296  57.861 -36.690  1.00  0.00      A1   C
ATOM   1649  O   TYR A 143       7.415  57.446 -35.545  1.00  0.00      A1   O
ATOM   1650  N   ASP A 144       6.861  57.181 -37.757  1.00  0.00      A1   N
ATOM   1651  HN  ASP A 144       6.811  57.570 -38.673  1.00  0.00      A1    
ATOM   1652  CA  ASP A 144       6.412  55.799 -37.702  1.00  0.00      A1   C
ATOM   1653  HA  ASP A 144       5.742  55.687 -36.857  1.00  0.00      A1    
ATOM   1654  CB  ASP A 144       5.544  55.443 -38.896  1.00  0.00      A1   C
ATOM   1655  HB1 ASP A 144       4.506  55.783 -38.707  1.00  0.00      A1    
ATOM   1656  HB2 ASP A 144       5.914  55.946 -39.812  1.00  0.00      A1    
ATOM   1657  CG  ASP A 144       5.472  53.951 -39.181  1.00  0.00      A1   C
ATOM   1658  OD1 ASP A 144       4.388  53.347 -39.038  1.00  0.00      A1   O
ATOM   1659  OD2 ASP A 144       6.354  53.406 -39.883  1.00  0.00      A1   O
ATOM   1660  C   ASP A 144       7.628  54.932 -37.416  1.00  0.00      A1   C
ATOM   1661  O   ASP A 144       7.423  53.894 -36.773  1.00  0.00      A1   O
ATOM   1662  N   GLN A 145       8.870  55.237 -37.773  1.00  0.00      A1   N
ATOM   1663  HN  GLN A 145       9.076  55.970 -38.419  1.00  0.00      A1    
ATOM   1664  CA  GLN A 145      10.041  54.537 -37.261  1.00  0.00      A1   C
ATOM   1665  HA  GLN A 145       9.905  53.481 -37.462  1.00  0.00      A1    
ATOM   1666  CB  GLN A 145      11.286  55.020 -37.998  1.00  0.00      A1   C
ATOM   1667  HB1 GLN A 145      11.270  56.134 -37.961  1.00  0.00      A1    
ATOM   1668  HB2 GLN A 145      12.194  54.704 -37.435  1.00  0.00      A1    
ATOM   1669  CG  GLN A 145      11.348  54.554 -39.448  1.00  0.00      A1   C
ATOM   1670  HG1 GLN A 145      10.370  54.716 -39.949  1.00  0.00      A1    
ATOM   1671  HG2 GLN A 145      12.117  55.122 -40.011  1.00  0.00      A1    
ATOM   1672  CD  GLN A 145      11.650  53.073 -39.610  1.00  0.00      A1   C
ATOM   1673  OE1 GLN A 145      10.847  52.143 -39.723  1.00  0.00      A1   O
ATOM   1674  NE2 GLN A 145      12.940  52.784 -39.773  1.00  0.00      A1   N
ATOM   1675 HE21 GLN A 145      13.153  51.866 -40.132  1.00  0.00      A1   H
ATOM   1676 HE22 GLN A 145      13.693  53.449 -39.668  1.00  0.00      A1   H
ATOM   1677  C   GLN A 145      10.127  54.708 -35.754  1.00  0.00      A1   C
ATOM   1678  O   GLN A 145      10.302  53.655 -35.146  1.00  0.00      A1   O
ATOM   1679  N   ALA A 146       9.948  55.878 -35.154  1.00  0.00      A1   N
ATOM   1680  HN  ALA A 146       9.657  56.675 -35.683  1.00  0.00      A1    
ATOM   1681  CA  ALA A 146      10.147  56.110 -33.737  1.00  0.00      A1   C
ATOM   1682  HA  ALA A 146      11.025  55.577 -33.390  1.00  0.00      A1    
ATOM   1683  CB  ALA A 146      10.450  57.577 -33.452  1.00  0.00      A1   C
ATOM   1684  HB1 ALA A 146      11.337  57.895 -34.040  1.00  0.00      A1    
ATOM   1685  HB2 ALA A 146       9.595  58.225 -33.744  1.00  0.00      A1    
ATOM   1686  HB3 ALA A 146      10.672  57.748 -32.376  1.00  0.00      A1    
ATOM   1687  C   ALA A 146       8.973  55.596 -32.902  1.00  0.00      A1   C
ATOM   1688  O   ALA A 146       9.296  55.205 -31.788  1.00  0.00      A1   O
ATOM   1689  N   LEU A 147       7.762  55.486 -33.443  1.00  0.00      A1   N
ATOM   1690  HN  LEU A 147       7.518  55.912 -34.312  1.00  0.00      A1    
ATOM   1691  CA  LEU A 147       6.685  54.738 -32.822  1.00  0.00      A1   C
ATOM   1692  HA  LEU A 147       6.712  55.014 -31.776  1.00  0.00      A1    
ATOM   1693  CB  LEU A 147       5.399  55.271 -33.451  1.00  0.00      A1   C
ATOM   1694  HB1 LEU A 147       5.313  56.345 -33.165  1.00  0.00      A1    
ATOM   1695  HB2 LEU A 147       5.504  55.255 -34.558  1.00  0.00      A1    
ATOM   1696  CG  LEU A 147       4.072  54.608 -33.083  1.00  0.00      A1   C
ATOM   1697  HG  LEU A 147       3.955  53.582 -33.509  1.00  0.00      A1    
ATOM   1698  CD1 LEU A 147       3.842  54.657 -31.572  1.00  0.00      A1   C
ATOM   1699 HD11 LEU A 147       2.855  54.217 -31.313  1.00  0.00      A1    
ATOM   1700 HD12 LEU A 147       4.630  54.084 -31.037  1.00  0.00      A1    
ATOM   1701 HD13 LEU A 147       3.861  55.706 -31.206  1.00  0.00      A1    
ATOM   1702  CD2 LEU A 147       2.951  55.482 -33.641  1.00  0.00      A1   C
ATOM   1703 HD21 LEU A 147       1.961  55.031 -33.415  1.00  0.00      A1    
ATOM   1704 HD22 LEU A 147       2.966  56.499 -33.200  1.00  0.00      A1    
ATOM   1705 HD23 LEU A 147       3.045  55.578 -34.744  1.00  0.00      A1    
ATOM   1706  C   LEU A 147       6.846  53.225 -32.903  1.00  0.00      A1   C
ATOM   1707  O   LEU A 147       6.702  52.573 -31.878  1.00  0.00      A1   O
ATOM   1708  N   ALA A 148       7.269  52.637 -34.025  1.00  0.00      A1   N
ATOM   1709  HN  ALA A 148       7.384  53.173 -34.861  1.00  0.00      A1    
ATOM   1710  CA  ALA A 148       7.589  51.228 -34.141  1.00  0.00      A1   C
ATOM   1711  HA  ALA A 148       6.734  50.618 -33.872  1.00  0.00      A1    
ATOM   1712  CB  ALA A 148       7.911  50.886 -35.595  1.00  0.00      A1   C
ATOM   1713  HB1 ALA A 148       7.043  51.141 -36.239  1.00  0.00      A1    
ATOM   1714  HB2 ALA A 148       8.787  51.467 -35.957  1.00  0.00      A1    
ATOM   1715  HB3 ALA A 148       8.127  49.803 -35.723  1.00  0.00      A1    
ATOM   1716  C   ALA A 148       8.706  50.845 -33.188  1.00  0.00      A1   C
ATOM   1717  O   ALA A 148       8.693  49.826 -32.496  1.00  0.00      A1   O
ATOM   1718  N   ASP A 149       9.692  51.737 -33.043  1.00  0.00      A1   N
ATOM   1719  HN  ASP A 149       9.802  52.501 -33.673  1.00  0.00      A1    
ATOM   1720  CA  ASP A 149      10.696  51.719 -31.994  1.00  0.00      A1   C
ATOM   1721  HA  ASP A 149      11.276  50.820 -32.168  1.00  0.00      A1    
ATOM   1722  CB  ASP A 149      11.828  52.733 -32.159  1.00  0.00      A1   C
ATOM   1723  HB1 ASP A 149      12.134  52.769 -33.224  1.00  0.00      A1    
ATOM   1724  HB2 ASP A 149      11.493  53.745 -31.858  1.00  0.00      A1    
ATOM   1725  CG  ASP A 149      13.076  52.402 -31.358  1.00  0.00      A1   C
ATOM   1726  OD1 ASP A 149      13.841  51.488 -31.717  1.00  0.00      A1   O
ATOM   1727  OD2 ASP A 149      13.266  53.094 -30.333  1.00  0.00      A1   O
ATOM   1728  C   ASP A 149      10.145  51.618 -30.580  1.00  0.00      A1   C
ATOM   1729  O   ASP A 149      10.610  50.827 -29.768  1.00  0.00      A1   O
ATOM   1730  N   ALA A 150       9.218  52.505 -30.192  1.00  0.00      A1   N
ATOM   1731  HN  ALA A 150       8.913  53.223 -30.817  1.00  0.00      A1    
ATOM   1732  CA  ALA A 150       8.593  52.511 -28.884  1.00  0.00      A1   C
ATOM   1733  HA  ALA A 150       9.345  52.596 -28.108  1.00  0.00      A1    
ATOM   1734  CB  ALA A 150       7.743  53.772 -28.814  1.00  0.00      A1   C
ATOM   1735  HB1 ALA A 150       8.385  54.664 -28.976  1.00  0.00      A1    
ATOM   1736  HB2 ALA A 150       6.958  53.768 -29.601  1.00  0.00      A1    
ATOM   1737  HB3 ALA A 150       7.251  53.879 -27.823  1.00  0.00      A1    
ATOM   1738  C   ALA A 150       7.838  51.213 -28.611  1.00  0.00      A1   C
ATOM   1739  O   ALA A 150       7.710  50.759 -27.481  1.00  0.00      A1   O
ATOM   1740  N   GLN A 151       7.217  50.587 -29.616  1.00  0.00      A1   N
ATOM   1741  HN  GLN A 151       7.189  50.941 -30.549  1.00  0.00      A1    
ATOM   1742  CA  GLN A 151       6.525  49.329 -29.432  1.00  0.00      A1   C
ATOM   1743  HA  GLN A 151       5.999  49.387 -28.487  1.00  0.00      A1    
ATOM   1744  CB  GLN A 151       5.544  49.039 -30.568  1.00  0.00      A1   C
ATOM   1745  HB1 GLN A 151       6.113  49.148 -31.520  1.00  0.00      A1    
ATOM   1746  HB2 GLN A 151       5.225  47.973 -30.517  1.00  0.00      A1    
ATOM   1747  CG  GLN A 151       4.341  49.980 -30.570  1.00  0.00      A1   C
ATOM   1748  HG1 GLN A 151       4.651  51.004 -30.870  1.00  0.00      A1    
ATOM   1749  HG2 GLN A 151       3.572  49.632 -31.290  1.00  0.00      A1    
ATOM   1750  CD  GLN A 151       3.727  50.088 -29.187  1.00  0.00      A1   C
ATOM   1751  OE1 GLN A 151       3.745  51.136 -28.531  1.00  0.00      A1   O
ATOM   1752  NE2 GLN A 151       2.962  49.074 -28.767  1.00  0.00      A1   N
ATOM   1753 HE21 GLN A 151       2.629  49.148 -27.816  1.00  0.00      A1   H
ATOM   1754 HE22 GLN A 151       2.800  48.319 -29.422  1.00  0.00      A1   H
ATOM   1755  C   GLN A 151       7.522  48.173 -29.334  1.00  0.00      A1   C
ATOM   1756  O   GLN A 151       7.265  47.227 -28.578  1.00  0.00      A1   O
ATOM   1757  N   GLN A 152       8.698  48.210 -29.953  1.00  0.00      A1   N
ATOM   1758  HN  GLN A 152       8.941  48.865 -30.667  1.00  0.00      A1    
ATOM   1759  CA  GLN A 152       9.753  47.262 -29.620  1.00  0.00      A1   C
ATOM   1760  HA  GLN A 152       9.363  46.285 -29.880  1.00  0.00      A1    
ATOM   1761  CB  GLN A 152      10.950  47.438 -30.537  1.00  0.00      A1   C
ATOM   1762  HB1 GLN A 152      10.582  47.292 -31.579  1.00  0.00      A1    
ATOM   1763  HB2 GLN A 152      11.308  48.491 -30.479  1.00  0.00      A1    
ATOM   1764  CG  GLN A 152      12.095  46.463 -30.264  1.00  0.00      A1   C
ATOM   1765  HG1 GLN A 152      12.992  46.744 -30.856  1.00  0.00      A1    
ATOM   1766  HG2 GLN A 152      12.377  46.478 -29.191  1.00  0.00      A1    
ATOM   1767  CD  GLN A 152      11.841  45.010 -30.627  1.00  0.00      A1   C
ATOM   1768  OE1 GLN A 152      10.731  44.479 -30.528  1.00  0.00      A1   O
ATOM   1769  NE2 GLN A 152      12.918  44.316 -30.985  1.00  0.00      A1   N
ATOM   1770 HE21 GLN A 152      12.716  43.362 -31.257  1.00  0.00      A1   H
ATOM   1771 HE22 GLN A 152      13.839  44.721 -31.079  1.00  0.00      A1   H
ATOM   1772  C   GLN A 152      10.112  47.234 -28.140  1.00  0.00      A1   C
ATOM   1773  O   GLN A 152      10.332  46.162 -27.581  1.00  0.00      A1   O
ATOM   1774  N   ALA A 153      10.121  48.407 -27.505  1.00  0.00      A1   N
ATOM   1775  HN  ALA A 153      10.062  49.215 -28.091  1.00  0.00      A1    
ATOM   1776  CA  ALA A 153      10.204  48.673 -26.093  1.00  0.00      A1   C
ATOM   1777  HA  ALA A 153      11.049  48.130 -25.686  1.00  0.00      A1    
ATOM   1778  CB  ALA A 153      10.487  50.158 -25.867  1.00  0.00      A1   C
ATOM   1779  HB1 ALA A 153      11.404  50.451 -26.421  1.00  0.00      A1    
ATOM   1780  HB2 ALA A 153       9.648  50.786 -26.239  1.00  0.00      A1    
ATOM   1781  HB3 ALA A 153      10.649  50.385 -24.791  1.00  0.00      A1    
ATOM   1782  C   ALA A 153       8.995  48.247 -25.289  1.00  0.00      A1   C
ATOM   1783  O   ALA A 153       9.180  47.711 -24.205  1.00  0.00      A1   O
ATOM   1784  N   ASN A 154       7.750  48.344 -25.773  1.00  0.00      A1   N
ATOM   1785  HN  ASN A 154       7.521  48.892 -26.576  1.00  0.00      A1    
ATOM   1786  CA  ASN A 154       6.623  47.659 -25.171  1.00  0.00      A1   C
ATOM   1787  HA  ASN A 154       6.648  47.971 -24.132  1.00  0.00      A1    
ATOM   1788  CB  ASN A 154       5.347  48.189 -25.820  1.00  0.00      A1   C
ATOM   1789  HB1 ASN A 154       5.343  49.296 -25.710  1.00  0.00      A1    
ATOM   1790  HB2 ASN A 154       5.344  47.963 -26.906  1.00  0.00      A1    
ATOM   1791  CG  ASN A 154       4.083  47.652 -25.173  1.00  0.00      A1   C
ATOM   1792  OD1 ASN A 154       3.958  47.967 -23.988  1.00  0.00      A1   O
ATOM   1793  ND2 ASN A 154       3.203  46.892 -25.825  1.00  0.00      A1   N
ATOM   1794 HD21 ASN A 154       2.612  46.313 -25.245  1.00  0.00      A1   H
ATOM   1795 HD22 ASN A 154       3.295  46.778 -26.824  1.00  0.00      A1   H
ATOM   1796  C   ASN A 154       6.703  46.145 -25.198  1.00  0.00      A1   C
ATOM   1797  O   ASN A 154       6.670  45.541 -24.120  1.00  0.00      A1   O
ATOM   1798  N   ALA A 155       6.983  45.589 -26.376  1.00  0.00      A1   N
ATOM   1799  HN  ALA A 155       6.983  46.121 -27.222  1.00  0.00      A1    
ATOM   1800  CA  ALA A 155       7.308  44.178 -26.525  1.00  0.00      A1   C
ATOM   1801  HA  ALA A 155       6.438  43.580 -26.278  1.00  0.00      A1    
ATOM   1802  CB  ALA A 155       7.612  43.984 -28.003  1.00  0.00      A1   C
ATOM   1803  HB1 ALA A 155       6.736  44.301 -28.608  1.00  0.00      A1    
ATOM   1804  HB2 ALA A 155       8.484  44.599 -28.315  1.00  0.00      A1    
ATOM   1805  HB3 ALA A 155       7.826  42.920 -28.241  1.00  0.00      A1    
ATOM   1806  C   ALA A 155       8.428  43.707 -25.605  1.00  0.00      A1   C
ATOM   1807  O   ALA A 155       8.179  42.609 -25.111  1.00  0.00      A1   O
ATOM   1808  N   ALA A 156       9.550  44.384 -25.390  1.00  0.00      A1   N
ATOM   1809  HN  ALA A 156       9.765  45.226 -25.884  1.00  0.00      A1    
ATOM   1810  CA  ALA A 156      10.546  43.956 -24.425  1.00  0.00      A1   C
ATOM   1811  HA  ALA A 156      10.818  42.929 -24.641  1.00  0.00      A1    
ATOM   1812  CB  ALA A 156      11.765  44.830 -24.684  1.00  0.00      A1   C
ATOM   1813  HB1 ALA A 156      12.076  44.731 -25.746  1.00  0.00      A1    
ATOM   1814  HB2 ALA A 156      11.536  45.901 -24.493  1.00  0.00      A1    
ATOM   1815  HB3 ALA A 156      12.625  44.533 -24.046  1.00  0.00      A1    
ATOM   1816  C   ALA A 156      10.096  43.984 -22.969  1.00  0.00      A1   C
ATOM   1817  O   ALA A 156      10.474  43.157 -22.142  1.00  0.00      A1   O
ATOM   1818  N   VAL A 157       9.341  45.018 -22.579  1.00  0.00      A1   N
ATOM   1819  HN  VAL A 157       9.231  45.820 -23.160  1.00  0.00      A1    
ATOM   1820  CA  VAL A 157       8.627  45.088 -21.321  1.00  0.00      A1   C
ATOM   1821  HA  VAL A 157       9.368  45.120 -20.532  1.00  0.00      A1    
ATOM   1822  CB  VAL A 157       7.898  46.389 -20.997  1.00  0.00      A1   C
ATOM   1823  HB  VAL A 157       7.538  46.823 -21.962  1.00  0.00      A1    
ATOM   1824  CG1 VAL A 157       6.657  46.476 -20.113  1.00  0.00      A1   C
ATOM   1825 HG11 VAL A 157       6.338  47.535 -19.999  1.00  0.00      A1    
ATOM   1826 HG12 VAL A 157       5.803  45.919 -20.550  1.00  0.00      A1    
ATOM   1827 HG13 VAL A 157       6.867  46.069 -19.101  1.00  0.00      A1    
ATOM   1828  CG2 VAL A 157       8.940  47.371 -20.476  1.00  0.00      A1   C
ATOM   1829 HG21 VAL A 157       8.464  48.331 -20.183  1.00  0.00      A1    
ATOM   1830 HG22 VAL A 157       9.460  46.953 -19.587  1.00  0.00      A1    
ATOM   1831 HG23 VAL A 157       9.701  47.598 -21.251  1.00  0.00      A1    
ATOM   1832  C   VAL A 157       7.770  43.842 -21.095  1.00  0.00      A1   C
ATOM   1833  O   VAL A 157       7.947  43.152 -20.092  1.00  0.00      A1   O
ATOM   1834  N   THR A 158       6.896  43.549 -22.059  1.00  0.00      A1   N
ATOM   1835  HN  THR A 158       6.848  44.057 -22.918  1.00  0.00      A1    
ATOM   1836  CA  THR A 158       5.935  42.467 -21.951  1.00  0.00      A1   C
ATOM   1837  HA  THR A 158       5.360  42.639 -21.051  1.00  0.00      A1    
ATOM   1838  CB  THR A 158       5.146  42.294 -23.248  1.00  0.00      A1   C
ATOM   1839  HB  THR A 158       5.897  42.332 -24.075  1.00  0.00      A1    
ATOM   1840  OG1 THR A 158       4.308  43.431 -23.295  1.00  0.00      A1   O
ATOM   1841  HG1 THR A 158       4.552  43.732 -24.173  1.00  0.00      A1   H
ATOM   1842  CG2 THR A 158       4.174  41.136 -23.091  1.00  0.00      A1   C
ATOM   1843 HG21 THR A 158       3.667  40.912 -24.053  1.00  0.00      A1    
ATOM   1844 HG22 THR A 158       4.712  40.220 -22.768  1.00  0.00      A1    
ATOM   1845 HG23 THR A 158       3.395  41.367 -22.333  1.00  0.00      A1    
ATOM   1846  C   THR A 158       6.703  41.175 -21.733  1.00  0.00      A1   C
ATOM   1847  O   THR A 158       6.413  40.388 -20.827  1.00  0.00      A1   O
ATOM   1848  N   ALA A 159       7.812  40.972 -22.434  1.00  0.00      A1   N
ATOM   1849  HN  ALA A 159       8.177  41.636 -23.086  1.00  0.00      A1    
ATOM   1850  CA  ALA A 159       8.583  39.743 -22.295  1.00  0.00      A1   C
ATOM   1851  HA  ALA A 159       7.879  38.921 -22.241  1.00  0.00      A1    
ATOM   1852  CB  ALA A 159       9.342  39.678 -23.615  1.00  0.00      A1   C
ATOM   1853  HB1 ALA A 159       8.624  39.728 -24.461  1.00  0.00      A1    
ATOM   1854  HB2 ALA A 159      10.046  40.533 -23.713  1.00  0.00      A1    
ATOM   1855  HB3 ALA A 159       9.918  38.732 -23.710  1.00  0.00      A1    
ATOM   1856  C   ALA A 159       9.486  39.614 -21.081  1.00  0.00      A1   C
ATOM   1857  O   ALA A 159       9.710  38.570 -20.467  1.00  0.00      A1   O
ATOM   1858  N   ALA A 160      10.061  40.743 -20.646  1.00  0.00      A1   N
ATOM   1859  HN  ALA A 160      10.090  41.583 -21.188  1.00  0.00      A1    
ATOM   1860  CA  ALA A 160      10.688  40.822 -19.342  1.00  0.00      A1   C
ATOM   1861  HA  ALA A 160      11.530  40.140 -19.308  1.00  0.00      A1    
ATOM   1862  CB  ALA A 160      11.276  42.205 -19.061  1.00  0.00      A1   C
ATOM   1863  HB1 ALA A 160      11.985  42.480 -19.871  1.00  0.00      A1    
ATOM   1864  HB2 ALA A 160      10.478  42.979 -19.028  1.00  0.00      A1    
ATOM   1865  HB3 ALA A 160      11.830  42.226 -18.098  1.00  0.00      A1    
ATOM   1866  C   ALA A 160       9.771  40.431 -18.190  1.00  0.00      A1   C
ATOM   1867  O   ALA A 160      10.155  39.656 -17.321  1.00  0.00      A1   O
ATOM   1868  N   LYS A 161       8.495  40.835 -18.189  1.00  0.00      A1   N
ATOM   1869  HN  LYS A 161       8.200  41.470 -18.902  1.00  0.00      A1    
ATOM   1870  CA  LYS A 161       7.461  40.445 -17.243  1.00  0.00      A1   C
ATOM   1871  HA  LYS A 161       7.858  40.611 -16.249  1.00  0.00      A1    
ATOM   1872  CB  LYS A 161       6.158  41.182 -17.524  1.00  0.00      A1   C
ATOM   1873  HB1 LYS A 161       5.973  41.114 -18.621  1.00  0.00      A1    
ATOM   1874  HB2 LYS A 161       5.321  40.639 -17.031  1.00  0.00      A1    
ATOM   1875  CG  LYS A 161       6.365  42.617 -17.046  1.00  0.00      A1   C
ATOM   1876  HG1 LYS A 161       6.566  42.611 -15.951  1.00  0.00      A1    
ATOM   1877  HG2 LYS A 161       7.266  43.040 -17.547  1.00  0.00      A1    
ATOM   1878  CD  LYS A 161       5.123  43.465 -17.339  1.00  0.00      A1   C
ATOM   1879  HD1 LYS A 161       5.359  44.528 -17.104  1.00  0.00      A1    
ATOM   1880  HD2 LYS A 161       4.911  43.404 -18.432  1.00  0.00      A1    
ATOM   1881  CE  LYS A 161       3.937  42.971 -16.528  1.00  0.00      A1   C
ATOM   1882  HE1 LYS A 161       3.689  41.921 -16.800  1.00  0.00      A1    
ATOM   1883  HE2 LYS A 161       4.165  43.008 -15.440  1.00  0.00      A1    
ATOM   1884  NZ  LYS A 161       2.795  43.844 -16.827  1.00  0.00      A1   N
ATOM   1885  HZ1 LYS A 161       2.031  43.532 -16.237  1.00  0.00      A1   H
ATOM   1886  HZ2 LYS A 161       2.538  43.695 -17.794  1.00  0.00      A1   H
ATOM   1887  HZ3 LYS A 161       2.981  44.785 -16.506  1.00  0.00      A1   H
ATOM   1888  C   LYS A 161       7.139  38.961 -17.362  1.00  0.00      A1   C
ATOM   1889  O   LYS A 161       7.179  38.314 -16.317  1.00  0.00      A1   O
ATOM   1890  N   ALA A 162       7.072  38.383 -18.561  1.00  0.00      A1   N
ATOM   1891  HN  ALA A 162       7.110  38.883 -19.426  1.00  0.00      A1    
ATOM   1892  CA  ALA A 162       6.935  36.941 -18.679  1.00  0.00      A1   C
ATOM   1893  HA  ALA A 162       6.182  36.575 -17.990  1.00  0.00      A1    
ATOM   1894  CB  ALA A 162       6.535  36.687 -20.134  1.00  0.00      A1   C
ATOM   1895  HB1 ALA A 162       5.563  37.183 -20.345  1.00  0.00      A1    
ATOM   1896  HB2 ALA A 162       7.291  37.104 -20.835  1.00  0.00      A1    
ATOM   1897  HB3 ALA A 162       6.419  35.602 -20.343  1.00  0.00      A1    
ATOM   1898  C   ALA A 162       8.224  36.228 -18.321  1.00  0.00      A1   C
ATOM   1899  O   ALA A 162       8.215  35.083 -17.872  1.00  0.00      A1   O
ATOM   1900  N   ALA A 163       9.371  36.908 -18.390  1.00  0.00      A1   N
ATOM   1901  HN  ALA A 163       9.393  37.790 -18.860  1.00  0.00      A1    
ATOM   1902  CA  ALA A 163      10.635  36.470 -17.826  1.00  0.00      A1   C
ATOM   1903  HA  ALA A 163      10.852  35.460 -18.154  1.00  0.00      A1    
ATOM   1904  CB  ALA A 163      11.813  37.239 -18.416  1.00  0.00      A1   C
ATOM   1905  HB1 ALA A 163      11.780  37.178 -19.525  1.00  0.00      A1    
ATOM   1906  HB2 ALA A 163      11.772  38.313 -18.131  1.00  0.00      A1    
ATOM   1907  HB3 ALA A 163      12.786  36.821 -18.078  1.00  0.00      A1    
ATOM   1908  C   ALA A 163      10.623  36.435 -16.310  1.00  0.00      A1   C
ATOM   1909  O   ALA A 163      11.057  35.402 -15.799  1.00  0.00      A1   O
ATOM   1910  N   VAL A 164      10.052  37.433 -15.637  1.00  0.00      A1   N
ATOM   1911  HN  VAL A 164       9.682  38.216 -16.130  1.00  0.00      A1    
ATOM   1912  CA  VAL A 164       9.903  37.508 -14.193  1.00  0.00      A1   C
ATOM   1913  HA  VAL A 164      10.890  37.390 -13.765  1.00  0.00      A1    
ATOM   1914  CB  VAL A 164       9.273  38.821 -13.731  1.00  0.00      A1   C
ATOM   1915  HB  VAL A 164       8.243  38.872 -14.163  1.00  0.00      A1    
ATOM   1916  CG1 VAL A 164       9.086  39.074 -12.239  1.00  0.00      A1   C
ATOM   1917 HG11 VAL A 164       8.654  40.084 -12.070  1.00  0.00      A1    
ATOM   1918 HG12 VAL A 164       8.393  38.337 -11.782  1.00  0.00      A1    
ATOM   1919 HG13 VAL A 164      10.060  39.024 -11.707  1.00  0.00      A1    
ATOM   1920  CG2 VAL A 164      10.176  39.994 -14.081  1.00  0.00      A1   C
ATOM   1921 HG21 VAL A 164       9.742  40.948 -13.712  1.00  0.00      A1    
ATOM   1922 HG22 VAL A 164      11.179  39.865 -13.621  1.00  0.00      A1    
ATOM   1923 HG23 VAL A 164      10.306  40.088 -15.179  1.00  0.00      A1    
ATOM   1924  C   VAL A 164       9.031  36.377 -13.653  1.00  0.00      A1   C
ATOM   1925  O   VAL A 164       9.346  35.716 -12.662  1.00  0.00      A1   O
ATOM   1926  N   GLU A 165       7.875  36.220 -14.296  1.00  0.00      A1   N
ATOM   1927  HN  GLU A 165       7.553  36.814 -15.028  1.00  0.00      A1    
ATOM   1928  CA  GLU A 165       6.965  35.138 -13.971  1.00  0.00      A1   C
ATOM   1929  HA  GLU A 165       6.736  35.213 -12.915  1.00  0.00      A1    
ATOM   1930  CB  GLU A 165       5.685  35.438 -14.741  1.00  0.00      A1   C
ATOM   1931  HB1 GLU A 165       5.961  35.972 -15.680  1.00  0.00      A1    
ATOM   1932  HB2 GLU A 165       5.206  34.486 -15.061  1.00  0.00      A1    
ATOM   1933  CG  GLU A 165       4.622  36.286 -14.037  1.00  0.00      A1   C
ATOM   1934  HG1 GLU A 165       4.993  37.320 -13.920  1.00  0.00      A1    
ATOM   1935  HG2 GLU A 165       3.678  36.301 -14.617  1.00  0.00      A1    
ATOM   1936  CD  GLU A 165       4.375  35.729 -12.636  1.00  0.00      A1   C
ATOM   1937  OE1 GLU A 165       4.659  36.355 -11.593  1.00  0.00      A1   O
ATOM   1938  OE2 GLU A 165       3.957  34.559 -12.572  1.00  0.00      A1   O
ATOM   1939  C   GLU A 165       7.574  33.770 -14.203  1.00  0.00      A1   C
ATOM   1940  O   GLU A 165       7.255  32.840 -13.467  1.00  0.00      A1   O
ATOM   1941  N   THR A 166       8.305  33.534 -15.302  1.00  0.00      A1   N
ATOM   1942  HN  THR A 166       8.437  34.209 -16.027  1.00  0.00      A1    
ATOM   1943  CA  THR A 166       8.975  32.265 -15.538  1.00  0.00      A1   C
ATOM   1944  HA  THR A 166       8.211  31.503 -15.458  1.00  0.00      A1    
ATOM   1945  CB  THR A 166       9.621  32.258 -16.923  1.00  0.00      A1   C
ATOM   1946  HB  THR A 166      10.118  33.252 -17.038  1.00  0.00      A1    
ATOM   1947  OG1 THR A 166       8.621  32.153 -17.918  1.00  0.00      A1   O
ATOM   1948  HG1 THR A 166       7.986  32.845 -17.716  1.00  0.00      A1   H
ATOM   1949  CG2 THR A 166      10.665  31.194 -17.230  1.00  0.00      A1   C
ATOM   1950 HG21 THR A 166      11.131  31.373 -18.222  1.00  0.00      A1    
ATOM   1951 HG22 THR A 166      11.471  31.210 -16.466  1.00  0.00      A1    
ATOM   1952 HG23 THR A 166      10.212  30.179 -17.236  1.00  0.00      A1    
ATOM   1953  C   THR A 166       9.992  31.978 -14.437  1.00  0.00      A1   C
ATOM   1954  O   THR A 166      10.028  30.875 -13.887  1.00  0.00      A1   O
ATOM   1955  N   ALA A 167      10.935  32.880 -14.169  1.00  0.00      A1   N
ATOM   1956  HN  ALA A 167      11.011  33.706 -14.726  1.00  0.00      A1    
ATOM   1957  CA  ALA A 167      11.898  32.763 -13.098  1.00  0.00      A1   C
ATOM   1958  HA  ALA A 167      12.459  31.841 -13.199  1.00  0.00      A1    
ATOM   1959  CB  ALA A 167      12.945  33.881 -13.129  1.00  0.00      A1   C
ATOM   1960  HB1 ALA A 167      13.463  33.879 -14.112  1.00  0.00      A1    
ATOM   1961  HB2 ALA A 167      12.470  34.877 -12.995  1.00  0.00      A1    
ATOM   1962  HB3 ALA A 167      13.712  33.745 -12.336  1.00  0.00      A1    
ATOM   1963  C   ALA A 167      11.230  32.712 -11.734  1.00  0.00      A1   C
ATOM   1964  O   ALA A 167      11.760  32.061 -10.832  1.00  0.00      A1   O
ATOM   1965  N   ARG A 168      10.040  33.270 -11.521  1.00  0.00      A1   N
ATOM   1966  HN  ARG A 168       9.554  33.808 -12.206  1.00  0.00      A1    
ATOM   1967  CA  ARG A 168       9.384  33.108 -10.233  1.00  0.00      A1   C
ATOM   1968  HA  ARG A 168      10.108  33.413  -9.487  1.00  0.00      A1    
ATOM   1969  CB  ARG A 168       8.143  33.978 -10.068  1.00  0.00      A1   C
ATOM   1970  HB1 ARG A 168       8.435  35.008 -10.385  1.00  0.00      A1    
ATOM   1971  HB2 ARG A 168       7.359  33.648 -10.785  1.00  0.00      A1    
ATOM   1972  CG  ARG A 168       7.555  34.079  -8.665  1.00  0.00      A1   C
ATOM   1973  HG1 ARG A 168       7.263  33.060  -8.330  1.00  0.00      A1    
ATOM   1974  HG2 ARG A 168       8.353  34.408  -7.961  1.00  0.00      A1    
ATOM   1975  CD  ARG A 168       6.415  35.102  -8.721  1.00  0.00      A1   C
ATOM   1976  HD1 ARG A 168       6.121  35.386  -7.684  1.00  0.00      A1    
ATOM   1977  HD2 ARG A 168       6.719  36.023  -9.271  1.00  0.00      A1    
ATOM   1978  NE  ARG A 168       5.201  34.649  -9.403  1.00  0.00      A1   N
ATOM   1979  HE  ARG A 168       4.913  35.134 -10.240  1.00  0.00      A1   H
ATOM   1980  CZ  ARG A 168       4.453  33.552  -9.235  1.00  0.00      A1   C
ATOM   1981  NH1 ARG A 168       4.428  32.760  -8.149  1.00  0.00      A1   N
ATOM   1982 HH11 ARG A 168       3.977  31.851  -8.182  1.00  0.00      A1   H
ATOM   1983 HH12 ARG A 168       5.002  32.953  -7.338  1.00  0.00      A1   H
ATOM   1984  NH2 ARG A 168       3.635  33.097 -10.184  1.00  0.00      A1   N
ATOM   1985 HH21 ARG A 168       3.589  33.611 -11.057  1.00  0.00      A1   H
ATOM   1986 HH22 ARG A 168       3.298  32.147 -10.197  1.00  0.00      A1   H
ATOM   1987  C   ARG A 168       8.957  31.693  -9.871  1.00  0.00      A1   C
ATOM   1988  O   ARG A 168       9.102  31.296  -8.719  1.00  0.00      A1   O
ATOM   1989  N   ILE A 169       8.478  30.973 -10.879  1.00  0.00      A1   N
ATOM   1990  HN  ILE A 169       8.455  31.337 -11.808  1.00  0.00      A1    
ATOM   1991  CA  ILE A 169       7.951  29.623 -10.754  1.00  0.00      A1   C
ATOM   1992  HA  ILE A 169       7.544  29.581  -9.752  1.00  0.00      A1    
ATOM   1993  CB  ILE A 169       6.729  29.459 -11.646  1.00  0.00      A1   C
ATOM   1994  HB  ILE A 169       6.169  30.422 -11.533  1.00  0.00      A1    
ATOM   1995  CG2 ILE A 169       7.079  29.161 -13.106  1.00  0.00      A1   C
ATOM   1996 HG21 ILE A 169       6.171  29.205 -13.742  1.00  0.00      A1    
ATOM   1997 HG22 ILE A 169       7.802  29.906 -13.500  1.00  0.00      A1    
ATOM   1998 HG23 ILE A 169       7.526  28.150 -13.209  1.00  0.00      A1    
ATOM   1999  CG1 ILE A 169       5.833  28.355 -11.101  1.00  0.00      A1   C
ATOM   2000 HG11 ILE A 169       5.039  28.114 -11.842  1.00  0.00      A1    
ATOM   2001 HG12 ILE A 169       6.442  27.433 -10.960  1.00  0.00      A1    
ATOM   2002  CD  ILE A 169       5.139  28.627  -9.762  1.00  0.00      A1   C
ATOM   2003  HD1 ILE A 169       4.562  27.734  -9.438  1.00  0.00      A1    
ATOM   2004  HD2 ILE A 169       5.886  28.863  -8.974  1.00  0.00      A1    
ATOM   2005  HD3 ILE A 169       4.433  29.480  -9.845  1.00  0.00      A1    
ATOM   2006  C   ILE A 169       8.985  28.514 -10.856  1.00  0.00      A1   C
ATOM   2007  O   ILE A 169       8.905  27.512 -10.151  1.00  0.00      A1   O
ATOM   2008  N   ASN A 170      10.070  28.764 -11.592  1.00  0.00      A1   N
ATOM   2009  HN  ASN A 170      10.153  29.594 -12.143  1.00  0.00      A1    
ATOM   2010  CA  ASN A 170      11.210  27.880 -11.666  1.00  0.00      A1   C
ATOM   2011  HA  ASN A 170      10.803  26.878 -11.743  1.00  0.00      A1    
ATOM   2012  CB  ASN A 170      12.062  28.162 -12.911  1.00  0.00      A1   C
ATOM   2013  HB1 ASN A 170      12.035  29.257 -13.101  1.00  0.00      A1    
ATOM   2014  HB2 ASN A 170      13.119  27.883 -12.726  1.00  0.00      A1    
ATOM   2015  CG  ASN A 170      11.494  27.432 -14.114  1.00  0.00      A1   C
ATOM   2016  OD1 ASN A 170      11.798  26.258 -14.253  1.00  0.00      A1   O
ATOM   2017  ND2 ASN A 170      10.577  28.050 -14.877  1.00  0.00      A1   N
ATOM   2018 HD21 ASN A 170      10.449  27.514 -15.720  1.00  0.00      A1   H
ATOM   2019 HD22 ASN A 170      10.341  29.013 -14.694  1.00  0.00      A1   H
ATOM   2020  C   ASN A 170      12.038  27.943 -10.396  1.00  0.00      A1   C
ATOM   2021  O   ASN A 170      12.650  26.946 -10.019  1.00  0.00      A1   O
ATOM   2022  N   LEU A 171      12.040  29.062  -9.665  1.00  0.00      A1   N
ATOM   2023  HN  LEU A 171      11.708  29.959  -9.950  1.00  0.00      A1    
ATOM   2024  CA  LEU A 171      12.566  29.024  -8.318  1.00  0.00      A1   C
ATOM   2025  HA  LEU A 171      13.529  28.534  -8.389  1.00  0.00      A1    
ATOM   2026  CB  LEU A 171      12.788  30.472  -7.890  1.00  0.00      A1   C
ATOM   2027  HB1 LEU A 171      13.605  30.882  -8.528  1.00  0.00      A1    
ATOM   2028  HB2 LEU A 171      11.879  31.065  -8.135  1.00  0.00      A1    
ATOM   2029  CG  LEU A 171      13.173  30.754  -6.441  1.00  0.00      A1   C
ATOM   2030  HG  LEU A 171      12.410  30.305  -5.760  1.00  0.00      A1    
ATOM   2031  CD1 LEU A 171      14.554  30.204  -6.071  1.00  0.00      A1   C
ATOM   2032 HD11 LEU A 171      14.813  30.473  -5.025  1.00  0.00      A1    
ATOM   2033 HD12 LEU A 171      14.571  29.097  -6.161  1.00  0.00      A1    
ATOM   2034 HD13 LEU A 171      15.335  30.623  -6.740  1.00  0.00      A1    
ATOM   2035  CD2 LEU A 171      13.102  32.266  -6.296  1.00  0.00      A1   C
ATOM   2036 HD21 LEU A 171      13.352  32.566  -5.255  1.00  0.00      A1    
ATOM   2037 HD22 LEU A 171      13.815  32.777  -6.974  1.00  0.00      A1    
ATOM   2038 HD23 LEU A 171      12.078  32.631  -6.527  1.00  0.00      A1    
ATOM   2039  C   LEU A 171      11.704  28.207  -7.368  1.00  0.00      A1   C
ATOM   2040  O   LEU A 171      12.246  27.427  -6.592  1.00  0.00      A1   O
ATOM   2041  N   ALA A 172      10.371  28.256  -7.397  1.00  0.00      A1   N
ATOM   2042  HN  ALA A 172       9.902  28.902  -7.998  1.00  0.00      A1    
ATOM   2043  CA  ALA A 172       9.506  27.412  -6.593  1.00  0.00      A1   C
ATOM   2044  HA  ALA A 172       9.808  27.477  -5.554  1.00  0.00      A1    
ATOM   2045  CB  ALA A 172       8.075  27.898  -6.813  1.00  0.00      A1   C
ATOM   2046  HB1 ALA A 172       7.991  28.961  -6.503  1.00  0.00      A1    
ATOM   2047  HB2 ALA A 172       7.791  27.832  -7.886  1.00  0.00      A1    
ATOM   2048  HB3 ALA A 172       7.346  27.308  -6.217  1.00  0.00      A1    
ATOM   2049  C   ALA A 172       9.562  25.935  -6.965  1.00  0.00      A1   C
ATOM   2050  O   ALA A 172       9.349  25.078  -6.110  1.00  0.00      A1   O
ATOM   2051  N   TYR A 173       9.927  25.615  -8.205  1.00  0.00      A1   N
ATOM   2052  HN  TYR A 173      10.053  26.324  -8.897  1.00  0.00      A1    
ATOM   2053  CA  TYR A 173      10.173  24.264  -8.675  1.00  0.00      A1   C
ATOM   2054  HA  TYR A 173       9.368  23.660  -8.274  1.00  0.00      A1    
ATOM   2055  CB  TYR A 173      10.190  24.230 -10.200  1.00  0.00      A1   C
ATOM   2056  HB1 TYR A 173      10.941  24.961 -10.572  1.00  0.00      A1    
ATOM   2057  HB2 TYR A 173      10.497  23.227 -10.567  1.00  0.00      A1    
ATOM   2058  CG  TYR A 173       8.955  24.579 -10.997  1.00  0.00      A1   C
ATOM   2059  CD1 TYR A 173       9.046  24.766 -12.384  1.00  0.00      A1   C
ATOM   2060  HD1 TYR A 173       9.999  24.645 -12.881  1.00  0.00      A1    
ATOM   2061  CE1 TYR A 173       7.952  25.129 -13.173  1.00  0.00      A1   C
ATOM   2062  HE1 TYR A 173       8.080  25.344 -14.224  1.00  0.00      A1    
ATOM   2063  CZ  TYR A 173       6.669  25.225 -12.598  1.00  0.00      A1   C
ATOM   2064  OH  TYR A 173       5.623  25.748 -13.291  1.00  0.00      A1   O
ATOM   2065  HH  TYR A 173       5.883  25.965 -14.191  1.00  0.00      A1   H
ATOM   2066  CD2 TYR A 173       7.690  24.716 -10.418  1.00  0.00      A1   C
ATOM   2067  HD2 TYR A 173       7.570  24.602  -9.349  1.00  0.00      A1    
ATOM   2068  CE2 TYR A 173       6.568  25.052 -11.199  1.00  0.00      A1   C
ATOM   2069  HE2 TYR A 173       5.610  25.203 -10.724  1.00  0.00      A1    
ATOM   2070  C   TYR A 173      11.471  23.687  -8.146  1.00  0.00      A1   C
ATOM   2071  O   TYR A 173      11.871  22.570  -8.446  1.00  0.00      A1   O
ATOM   2072  N   THR A 174      12.314  24.401  -7.386  1.00  0.00      A1   N
ATOM   2073  HN  THR A 174      12.166  25.378  -7.236  1.00  0.00      A1    
ATOM   2074  CA  THR A 174      13.487  23.867  -6.721  1.00  0.00      A1   C
ATOM   2075  HA  THR A 174      13.958  23.259  -7.482  1.00  0.00      A1    
ATOM   2076  CB  THR A 174      14.429  25.001  -6.345  1.00  0.00      A1   C
ATOM   2077  HB  THR A 174      15.365  24.516  -5.974  1.00  0.00      A1    
ATOM   2078  OG1 THR A 174      13.921  25.783  -5.283  1.00  0.00      A1   O
ATOM   2079  HG1 THR A 174      13.477  26.553  -5.657  1.00  0.00      A1   H
ATOM   2080  CG2 THR A 174      14.867  25.727  -7.604  1.00  0.00      A1   C
ATOM   2081 HG21 THR A 174      15.643  26.487  -7.372  1.00  0.00      A1    
ATOM   2082 HG22 THR A 174      15.299  25.010  -8.334  1.00  0.00      A1    
ATOM   2083 HG23 THR A 174      14.009  26.242  -8.088  1.00  0.00      A1    
ATOM   2084  C   THR A 174      13.229  22.953  -5.535  1.00  0.00      A1   C
ATOM   2085  O   THR A 174      14.117  22.210  -5.124  1.00  0.00      A1   O
ATOM   2086  N   LYS A 175      12.022  22.949  -4.963  1.00  0.00      A1   N
ATOM   2087  HN  LYS A 175      11.353  23.663  -5.164  1.00  0.00      A1    
ATOM   2088  CA  LYS A 175      11.581  21.943  -4.027  1.00  0.00      A1   C
ATOM   2089  HA  LYS A 175      12.477  21.515  -3.594  1.00  0.00      A1    
ATOM   2090  CB  LYS A 175      10.893  22.470  -2.763  1.00  0.00      A1   C
ATOM   2091  HB1 LYS A 175       9.834  22.689  -3.033  1.00  0.00      A1    
ATOM   2092  HB2 LYS A 175      10.860  21.657  -2.003  1.00  0.00      A1    
ATOM   2093  CG  LYS A 175      11.532  23.725  -2.188  1.00  0.00      A1   C
ATOM   2094  HG1 LYS A 175      12.590  23.505  -1.919  1.00  0.00      A1    
ATOM   2095  HG2 LYS A 175      11.547  24.516  -2.972  1.00  0.00      A1    
ATOM   2096  CD  LYS A 175      10.907  24.346  -0.939  1.00  0.00      A1   C
ATOM   2097  HD1 LYS A 175      11.429  25.307  -0.725  1.00  0.00      A1    
ATOM   2098  HD2 LYS A 175       9.843  24.588  -1.167  1.00  0.00      A1    
ATOM   2099  CE  LYS A 175      11.054  23.318   0.178  1.00  0.00      A1   C
ATOM   2100  HE1 LYS A 175      10.346  22.473   0.026  1.00  0.00      A1    
ATOM   2101  HE2 LYS A 175      12.089  22.910   0.200  1.00  0.00      A1    
ATOM   2102  NZ  LYS A 175      10.743  24.071   1.396  1.00  0.00      A1   N
ATOM   2103  HZ1 LYS A 175      11.351  24.864   1.555  1.00  0.00      A1   H
ATOM   2104  HZ2 LYS A 175      10.736  23.453   2.188  1.00  0.00      A1   H
ATOM   2105  HZ3 LYS A 175       9.825  24.508   1.346  1.00  0.00      A1   H
ATOM   2106  C   LYS A 175      10.815  20.813  -4.693  1.00  0.00      A1   C
ATOM   2107  O   LYS A 175       9.872  21.109  -5.418  1.00  0.00      A1   O
ATOM   2108  N   VAL A 176      11.329  19.585  -4.569  1.00  0.00      A1   N
ATOM   2109  HN  VAL A 176      12.258  19.444  -4.237  1.00  0.00      A1    
ATOM   2110  CA  VAL A 176      10.619  18.368  -4.891  1.00  0.00      A1   C
ATOM   2111  HA  VAL A 176       9.983  18.570  -5.744  1.00  0.00      A1    
ATOM   2112  CB  VAL A 176      11.649  17.273  -5.150  1.00  0.00      A1   C
ATOM   2113  HB  VAL A 176      12.235  17.131  -4.209  1.00  0.00      A1    
ATOM   2114  CG1 VAL A 176      10.979  15.953  -5.515  1.00  0.00      A1   C
ATOM   2115 HG11 VAL A 176      11.746  15.180  -5.738  1.00  0.00      A1    
ATOM   2116 HG12 VAL A 176      10.353  15.568  -4.684  1.00  0.00      A1    
ATOM   2117 HG13 VAL A 176      10.340  16.073  -6.416  1.00  0.00      A1    
ATOM   2118  CG2 VAL A 176      12.444  17.679  -6.391  1.00  0.00      A1   C
ATOM   2119 HG21 VAL A 176      13.188  16.897  -6.654  1.00  0.00      A1    
ATOM   2120 HG22 VAL A 176      11.765  17.823  -7.259  1.00  0.00      A1    
ATOM   2121 HG23 VAL A 176      12.999  18.625  -6.221  1.00  0.00      A1    
ATOM   2122  C   VAL A 176       9.715  17.965  -3.731  1.00  0.00      A1   C
ATOM   2123  O   VAL A 176      10.171  17.873  -2.599  1.00  0.00      A1   O
ATOM   2124  N   THR A 177       8.432  17.674  -3.996  1.00  0.00      A1   N
ATOM   2125  HN  THR A 177       8.115  17.614  -4.942  1.00  0.00      A1    
ATOM   2126  CA  THR A 177       7.405  17.425  -3.008  1.00  0.00      A1   C
ATOM   2127  HA  THR A 177       7.892  17.079  -2.106  1.00  0.00      A1    
ATOM   2128  CB  THR A 177       6.597  18.622  -2.519  1.00  0.00      A1   C
ATOM   2129  HB  THR A 177       6.045  18.274  -1.612  1.00  0.00      A1    
ATOM   2130  OG1 THR A 177       5.602  19.087  -3.412  1.00  0.00      A1   O
ATOM   2131  HG1 THR A 177       6.023  19.680  -4.055  1.00  0.00      A1   H
ATOM   2132  CG2 THR A 177       7.370  19.908  -2.244  1.00  0.00      A1   C
ATOM   2133 HG21 THR A 177       6.710  20.676  -1.788  1.00  0.00      A1    
ATOM   2134 HG22 THR A 177       8.207  19.714  -1.539  1.00  0.00      A1    
ATOM   2135 HG23 THR A 177       7.795  20.328  -3.181  1.00  0.00      A1    
ATOM   2136  C   THR A 177       6.567  16.253  -3.528  1.00  0.00      A1   C
ATOM   2137  O   THR A 177       6.643  15.959  -4.722  1.00  0.00      A1   O
ATOM   2138  N   SER A 178       5.835  15.514  -2.697  1.00  0.00      A1   N
ATOM   2139  HN  SER A 178       5.748  15.811  -1.746  1.00  0.00      A1    
ATOM   2140  CA  SER A 178       5.122  14.289  -3.004  1.00  0.00      A1   C
ATOM   2141  HA  SER A 178       5.815  13.753  -3.639  1.00  0.00      A1    
ATOM   2142  CB  SER A 178       4.772  13.423  -1.792  1.00  0.00      A1   C
ATOM   2143  HB1 SER A 178       5.638  13.442  -1.091  1.00  0.00      A1    
ATOM   2144  HB2 SER A 178       3.901  13.852  -1.247  1.00  0.00      A1    
ATOM   2145  OG  SER A 178       4.538  12.104  -2.234  1.00  0.00      A1   O
ATOM   2146  HG1 SER A 178       4.542  11.538  -1.452  1.00  0.00      A1    
ATOM   2147  C   SER A 178       3.814  14.411  -3.765  1.00  0.00      A1   C
ATOM   2148  O   SER A 178       3.000  15.219  -3.337  1.00  0.00      A1   O
ATOM   2149  N   PRO A 179       3.621  13.620  -4.830  1.00  0.00      A1   N
ATOM   2150  CD  PRO A 179       4.567  12.768  -5.520  1.00  0.00      A1   C
ATOM   2151  HD1 PRO A 179       4.944  11.956  -4.857  1.00  0.00      A1    
ATOM   2152  HD2 PRO A 179       5.435  13.351  -5.907  1.00  0.00      A1    
ATOM   2153  CA  PRO A 179       2.360  13.726  -5.528  1.00  0.00      A1   C
ATOM   2154  HA  PRO A 179       2.119  14.771  -5.684  1.00  0.00      A1    
ATOM   2155  CB  PRO A 179       2.591  13.099  -6.908  1.00  0.00      A1   C
ATOM   2156  HB1 PRO A 179       2.862  13.854  -7.679  1.00  0.00      A1    
ATOM   2157  HB2 PRO A 179       1.720  12.499  -7.255  1.00  0.00      A1    
ATOM   2158  CG  PRO A 179       3.778  12.169  -6.685  1.00  0.00      A1   C
ATOM   2159  HG1 PRO A 179       4.373  12.095  -7.617  1.00  0.00      A1    
ATOM   2160  HG2 PRO A 179       3.443  11.142  -6.411  1.00  0.00      A1    
ATOM   2161  C   PRO A 179       1.205  13.052  -4.801  1.00  0.00      A1   C
ATOM   2162  O   PRO A 179       0.093  13.583  -4.834  1.00  0.00      A1   O
ATOM   2163  N   ILE A 180       1.500  11.921  -4.163  1.00  0.00      A1   N
ATOM   2164  HN  ILE A 180       2.402  11.511  -4.049  1.00  0.00      A1    
ATOM   2165  CA  ILE A 180       0.425  11.169  -3.551  1.00  0.00      A1   C
ATOM   2166  HA  ILE A 180      -0.442  11.807  -3.436  1.00  0.00      A1    
ATOM   2167  CB  ILE A 180      -0.022   9.883  -4.233  1.00  0.00      A1   C
ATOM   2168  HB  ILE A 180      -0.741   9.418  -3.511  1.00  0.00      A1    
ATOM   2169  CG2 ILE A 180      -0.654  10.122  -5.602  1.00  0.00      A1   C
ATOM   2170 HG21 ILE A 180      -1.104   9.186  -5.993  1.00  0.00      A1    
ATOM   2171 HG22 ILE A 180      -1.461  10.882  -5.539  1.00  0.00      A1    
ATOM   2172 HG23 ILE A 180       0.104  10.475  -6.333  1.00  0.00      A1    
ATOM   2173  CG1 ILE A 180       1.087   8.849  -4.418  1.00  0.00      A1   C
ATOM   2174 HG11 ILE A 180       1.834   9.225  -5.153  1.00  0.00      A1    
ATOM   2175 HG12 ILE A 180       1.619   8.713  -3.449  1.00  0.00      A1    
ATOM   2176  CD  ILE A 180       0.506   7.507  -4.879  1.00  0.00      A1   C
ATOM   2177  HD1 ILE A 180       1.311   6.744  -4.956  1.00  0.00      A1    
ATOM   2178  HD2 ILE A 180      -0.254   7.140  -4.156  1.00  0.00      A1    
ATOM   2179  HD3 ILE A 180       0.027   7.602  -5.876  1.00  0.00      A1    
ATOM   2180  C   ILE A 180       0.941  10.872  -2.151  1.00  0.00      A1   C
ATOM   2181  O   ILE A 180       2.082  10.441  -1.935  1.00  0.00      A1   O
ATOM   2182  N   SER A 181       0.046  10.871  -1.165  1.00  0.00      A1   N
ATOM   2183  HN  SER A 181      -0.878  11.236  -1.278  1.00  0.00      A1    
ATOM   2184  CA  SER A 181       0.320  10.345   0.160  1.00  0.00      A1   C
ATOM   2185  HA  SER A 181       1.266  10.786   0.447  1.00  0.00      A1    
ATOM   2186  CB  SER A 181      -0.841  10.664   1.098  1.00  0.00      A1   C
ATOM   2187  HB1 SER A 181      -1.751  10.154   0.708  1.00  0.00      A1    
ATOM   2188  HB2 SER A 181      -0.644  10.251   2.113  1.00  0.00      A1    
ATOM   2189  OG  SER A 181      -1.085  12.047   1.151  1.00  0.00      A1   O
ATOM   2190  HG1 SER A 181      -1.948  12.167   1.568  1.00  0.00      A1    
ATOM   2191  C   SER A 181       0.499   8.831   0.186  1.00  0.00      A1   C
ATOM   2192  O   SER A 181       0.080   8.184  -0.769  1.00  0.00      A1   O
ATOM   2193  N   GLY A 182       1.091   8.389   1.298  1.00  0.00      A1   N
ATOM   2194  HN  GLY A 182       1.378   8.897   2.109  1.00  0.00      A1    
ATOM   2195  CA  GLY A 182       1.352   6.969   1.326  1.00  0.00      A1   C
ATOM   2196  HA1 GLY A 182       1.588   6.714   0.302  1.00  0.00      A1    
ATOM   2197  HA2 GLY A 182       0.437   6.525   1.695  1.00  0.00      A1    
ATOM   2198  C   GLY A 182       2.500   6.486   2.211  1.00  0.00      A1   C
ATOM   2199  O   GLY A 182       2.673   7.034   3.297  1.00  0.00      A1   O
ATOM   2200  N   ARG A 183       3.302   5.521   1.771  1.00  0.00      A1   N
ATOM   2201  HN  ARG A 183       2.977   5.127   0.914  1.00  0.00      A1    
ATOM   2202  CA  ARG A 183       4.524   4.972   2.316  1.00  0.00      A1   C
ATOM   2203  HA  ARG A 183       4.758   5.484   3.242  1.00  0.00      A1    
ATOM   2204  CB  ARG A 183       4.337   3.485   2.602  1.00  0.00      A1   C
ATOM   2205  HB1 ARG A 183       3.274   3.356   2.916  1.00  0.00      A1    
ATOM   2206  HB2 ARG A 183       4.450   2.907   1.658  1.00  0.00      A1    
ATOM   2207  CG  ARG A 183       5.281   3.023   3.712  1.00  0.00      A1   C
ATOM   2208  HG1 ARG A 183       5.355   1.914   3.674  1.00  0.00      A1    
ATOM   2209  HG2 ARG A 183       6.307   3.399   3.494  1.00  0.00      A1    
ATOM   2210  CD  ARG A 183       4.912   3.503   5.108  1.00  0.00      A1   C
ATOM   2211  HD1 ARG A 183       4.981   4.614   5.148  1.00  0.00      A1    
ATOM   2212  HD2 ARG A 183       3.875   3.200   5.384  1.00  0.00      A1    
ATOM   2213  NE  ARG A 183       5.809   2.923   6.110  1.00  0.00      A1   N
ATOM   2214  HE  ARG A 183       6.705   2.599   5.776  1.00  0.00      A1   H
ATOM   2215  CZ  ARG A 183       5.722   2.970   7.443  1.00  0.00      A1   C
ATOM   2216  NH1 ARG A 183       4.561   3.300   8.032  1.00  0.00      A1   N
ATOM   2217 HH11 ARG A 183       3.842   3.590   7.388  1.00  0.00      A1   H
ATOM   2218 HH12 ARG A 183       4.420   3.418   9.020  1.00  0.00      A1   H
ATOM   2219  NH2 ARG A 183       6.799   2.671   8.184  1.00  0.00      A1   N
ATOM   2220 HH21 ARG A 183       7.707   2.576   7.755  1.00  0.00      A1   H
ATOM   2221 HH22 ARG A 183       6.679   2.741   9.190  1.00  0.00      A1   H
ATOM   2222  C   ARG A 183       5.680   5.243   1.365  1.00  0.00      A1   C
ATOM   2223  O   ARG A 183       5.524   5.331   0.155  1.00  0.00      A1   O
ATOM   2224  N   ILE A 184       6.865   5.493   1.930  1.00  0.00      A1   N
ATOM   2225  HN  ILE A 184       6.931   5.535   2.925  1.00  0.00      A1    
ATOM   2226  CA  ILE A 184       8.124   5.721   1.239  1.00  0.00      A1   C
ATOM   2227  HA  ILE A 184       7.953   5.315   0.250  1.00  0.00      A1    
ATOM   2228  CB  ILE A 184       8.279   7.239   1.137  1.00  0.00      A1   C
ATOM   2229  HB  ILE A 184       7.316   7.589   0.686  1.00  0.00      A1    
ATOM   2230  CG2 ILE A 184       8.526   7.923   2.475  1.00  0.00      A1   C
ATOM   2231 HG21 ILE A 184       8.475   9.026   2.365  1.00  0.00      A1    
ATOM   2232 HG22 ILE A 184       7.760   7.623   3.220  1.00  0.00      A1    
ATOM   2233 HG23 ILE A 184       9.528   7.661   2.876  1.00  0.00      A1    
ATOM   2234  CG1 ILE A 184       9.361   7.723   0.174  1.00  0.00      A1   C
ATOM   2235 HG11 ILE A 184      10.365   7.435   0.559  1.00  0.00      A1    
ATOM   2236 HG12 ILE A 184       9.226   7.212  -0.807  1.00  0.00      A1    
ATOM   2237  CD  ILE A 184       9.433   9.205  -0.143  1.00  0.00      A1   C
ATOM   2238  HD1 ILE A 184      10.226   9.400  -0.897  1.00  0.00      A1    
ATOM   2239  HD2 ILE A 184       8.466   9.565  -0.554  1.00  0.00      A1    
ATOM   2240  HD3 ILE A 184       9.671   9.796   0.766  1.00  0.00      A1    
ATOM   2241  C   ILE A 184       9.351   5.018   1.797  1.00  0.00      A1   C
ATOM   2242  O   ILE A 184       9.506   4.947   3.009  1.00  0.00      A1   O
ATOM   2243  N   GLY A 185      10.238   4.616   0.895  1.00  0.00      A1   N
ATOM   2244  HN  GLY A 185      10.147   4.826  -0.078  1.00  0.00      A1    
ATOM   2245  CA  GLY A 185      11.407   3.840   1.262  1.00  0.00      A1   C
ATOM   2246  HA1 GLY A 185      11.644   3.251   0.387  1.00  0.00      A1    
ATOM   2247  HA2 GLY A 185      11.109   3.257   2.123  1.00  0.00      A1    
ATOM   2248  C   GLY A 185      12.646   4.638   1.642  1.00  0.00      A1   C
ATOM   2249  O   GLY A 185      12.542   5.628   2.363  1.00  0.00      A1   O
ATOM   2250  N   LYS A 186      13.787   4.107   1.200  1.00  0.00      A1   N
ATOM   2251  HN  LYS A 186      13.769   3.235   0.714  1.00  0.00      A1    
ATOM   2252  CA  LYS A 186      15.101   4.693   1.362  1.00  0.00      A1   C
ATOM   2253  HA  LYS A 186      15.051   5.307   2.253  1.00  0.00      A1    
ATOM   2254  CB  LYS A 186      16.092   3.638   1.853  1.00  0.00      A1   C
ATOM   2255  HB1 LYS A 186      16.949   4.182   2.313  1.00  0.00      A1    
ATOM   2256  HB2 LYS A 186      15.620   3.051   2.672  1.00  0.00      A1    
ATOM   2257  CG  LYS A 186      16.569   2.759   0.710  1.00  0.00      A1   C
ATOM   2258  HG1 LYS A 186      15.688   2.417   0.121  1.00  0.00      A1    
ATOM   2259  HG2 LYS A 186      17.208   3.366   0.028  1.00  0.00      A1    
ATOM   2260  CD  LYS A 186      17.338   1.536   1.201  1.00  0.00      A1   C
ATOM   2261  HD1 LYS A 186      18.198   1.885   1.817  1.00  0.00      A1    
ATOM   2262  HD2 LYS A 186      16.666   0.949   1.869  1.00  0.00      A1    
ATOM   2263  CE  LYS A 186      17.849   0.627   0.081  1.00  0.00      A1   C
ATOM   2264  HE1 LYS A 186      17.023  -0.005  -0.315  1.00  0.00      A1    
ATOM   2265  HE2 LYS A 186      18.261   1.232  -0.756  1.00  0.00      A1    
ATOM   2266  NZ  LYS A 186      18.913  -0.282   0.520  1.00  0.00      A1   N
ATOM   2267  HZ1 LYS A 186      18.554  -0.811   1.290  1.00  0.00      A1   H
ATOM   2268  HZ2 LYS A 186      19.735   0.260   0.761  1.00  0.00      A1   H
ATOM   2269  HZ3 LYS A 186      19.188  -0.932  -0.208  1.00  0.00      A1   H
ATOM   2270  C   LYS A 186      15.498   5.602   0.205  1.00  0.00      A1   C
ATOM   2271  O   LYS A 186      15.108   5.433  -0.949  1.00  0.00      A1   O
ATOM   2272  N   SER A 187      16.292   6.635   0.469  1.00  0.00      A1   N
ATOM   2273  HN  SER A 187      16.652   6.795   1.388  1.00  0.00      A1    
ATOM   2274  CA  SER A 187      16.714   7.616  -0.514  1.00  0.00      A1   C
ATOM   2275  HA  SER A 187      15.815   8.065  -0.915  1.00  0.00      A1    
ATOM   2276  CB  SER A 187      17.695   8.634   0.056  1.00  0.00      A1   C
ATOM   2277  HB1 SER A 187      18.619   8.091   0.360  1.00  0.00      A1    
ATOM   2278  HB2 SER A 187      17.990   9.369  -0.727  1.00  0.00      A1    
ATOM   2279  OG  SER A 187      17.159   9.288   1.191  1.00  0.00      A1   O
ATOM   2280  HG1 SER A 187      17.891   9.741   1.629  1.00  0.00      A1    
ATOM   2281  C   SER A 187      17.421   6.907  -1.668  1.00  0.00      A1   C
ATOM   2282  O   SER A 187      18.411   6.191  -1.583  1.00  0.00      A1   O
ATOM   2283  N   ASN A 188      16.944   7.143  -2.891  1.00  0.00      A1   N
ATOM   2284  HN  ASN A 188      16.062   7.612  -2.913  1.00  0.00      A1    
ATOM   2285  CA  ASN A 188      17.490   6.833  -4.192  1.00  0.00      A1   C
ATOM   2286  HA  ASN A 188      17.611   5.755  -4.174  1.00  0.00      A1    
ATOM   2287  CB  ASN A 188      16.369   7.267  -5.139  1.00  0.00      A1   C
ATOM   2288  HB1 ASN A 188      15.467   6.663  -4.898  1.00  0.00      A1    
ATOM   2289  HB2 ASN A 188      16.111   8.332  -4.968  1.00  0.00      A1    
ATOM   2290  CG  ASN A 188      16.791   7.005  -6.570  1.00  0.00      A1   C
ATOM   2291  OD1 ASN A 188      17.292   7.860  -7.300  1.00  0.00      A1   O
ATOM   2292  ND2 ASN A 188      16.700   5.781  -7.079  1.00  0.00      A1   N
ATOM   2293 HD21 ASN A 188      16.227   5.080  -6.527  1.00  0.00      A1   H
ATOM   2294 HD22 ASN A 188      17.066   5.720  -8.019  1.00  0.00      A1   H
ATOM   2295  C   ASN A 188      18.844   7.442  -4.493  1.00  0.00      A1   C
ATOM   2296  O   ASN A 188      19.647   6.696  -5.047  1.00  0.00      A1   O
ATOM   2297  N   VAL A 189      19.133   8.654  -4.008  1.00  0.00      A1   N
ATOM   2298  HN  VAL A 189      18.403   9.118  -3.512  1.00  0.00      A1    
ATOM   2299  CA  VAL A 189      20.373   9.409  -4.097  1.00  0.00      A1   C
ATOM   2300  HA  VAL A 189      21.168   8.700  -4.289  1.00  0.00      A1    
ATOM   2301  CB  VAL A 189      20.503  10.418  -5.232  1.00  0.00      A1   C
ATOM   2302  HB  VAL A 189      21.458  10.978  -5.078  1.00  0.00      A1    
ATOM   2303  CG1 VAL A 189      20.555   9.761  -6.606  1.00  0.00      A1   C
ATOM   2304 HG11 VAL A 189      20.610  10.535  -7.402  1.00  0.00      A1    
ATOM   2305 HG12 VAL A 189      21.447   9.110  -6.716  1.00  0.00      A1    
ATOM   2306 HG13 VAL A 189      19.644   9.150  -6.784  1.00  0.00      A1    
ATOM   2307  CG2 VAL A 189      19.266  11.309  -5.226  1.00  0.00      A1   C
ATOM   2308 HG21 VAL A 189      19.301  12.036  -6.065  1.00  0.00      A1    
ATOM   2309 HG22 VAL A 189      18.344  10.697  -5.331  1.00  0.00      A1    
ATOM   2310 HG23 VAL A 189      19.193  11.889  -4.283  1.00  0.00      A1    
ATOM   2311  C   VAL A 189      20.694  10.112  -2.778  1.00  0.00      A1   C
ATOM   2312  O   VAL A 189      19.777  10.553  -2.097  1.00  0.00      A1   O
ATOM   2313  N   THR A 190      21.967  10.448  -2.550  1.00  0.00      A1   N
ATOM   2314  HN  THR A 190      22.689  10.251  -3.213  1.00  0.00      A1    
ATOM   2315  CA  THR A 190      22.425  11.113  -1.357  1.00  0.00      A1   C
ATOM   2316  HA  THR A 190      21.585  11.095  -0.676  1.00  0.00      A1    
ATOM   2317  CB  THR A 190      23.534  10.246  -0.770  1.00  0.00      A1   C
ATOM   2318  HB  THR A 190      23.852  10.748   0.176  1.00  0.00      A1    
ATOM   2319  OG1 THR A 190      24.667  10.199  -1.616  1.00  0.00      A1   O
ATOM   2320  HG1 THR A 190      25.016   9.335  -1.383  1.00  0.00      A1   H
ATOM   2321  CG2 THR A 190      23.023   8.870  -0.341  1.00  0.00      A1   C
ATOM   2322 HG21 THR A 190      23.817   8.300   0.185  1.00  0.00      A1    
ATOM   2323 HG22 THR A 190      22.162   8.976   0.353  1.00  0.00      A1    
ATOM   2324 HG23 THR A 190      22.691   8.275  -1.219  1.00  0.00      A1    
ATOM   2325  C   THR A 190      22.751  12.582  -1.606  1.00  0.00      A1   C
ATOM   2326  O   THR A 190      22.814  13.006  -2.767  1.00  0.00      A1   O
ATOM   2327  N   GLU A 191      22.950  13.317  -0.510  1.00  0.00      A1   N
ATOM   2328  HN  GLU A 191      23.001  12.992   0.430  1.00  0.00      A1    
ATOM   2329  CA  GLU A 191      23.116  14.753  -0.648  1.00  0.00      A1   C
ATOM   2330  HA  GLU A 191      22.289  15.141  -1.230  1.00  0.00      A1    
ATOM   2331  CB  GLU A 191      23.127  15.336   0.755  1.00  0.00      A1   C
ATOM   2332  HB1 GLU A 191      22.255  14.920   1.311  1.00  0.00      A1    
ATOM   2333  HB2 GLU A 191      24.032  14.987   1.301  1.00  0.00      A1    
ATOM   2334  CG  GLU A 191      23.057  16.860   0.848  1.00  0.00      A1   C
ATOM   2335  HG1 GLU A 191      23.752  17.307   0.114  1.00  0.00      A1    
ATOM   2336  HG2 GLU A 191      22.030  17.223   0.646  1.00  0.00      A1    
ATOM   2337  CD  GLU A 191      23.509  17.319   2.228  1.00  0.00      A1   C
ATOM   2338  OE1 GLU A 191      22.543  17.258   3.014  1.00  0.00      A1   O
ATOM   2339  OE2 GLU A 191      24.676  17.631   2.540  1.00  0.00      A1   O
ATOM   2340  C   GLU A 191      24.396  15.068  -1.415  1.00  0.00      A1   C
ATOM   2341  O   GLU A 191      25.436  14.452  -1.225  1.00  0.00      A1   O
ATOM   2342  N   GLY A 192      24.205  16.080  -2.257  1.00  0.00      A1   N
ATOM   2343  HN  GLY A 192      23.312  16.527  -2.236  1.00  0.00      A1    
ATOM   2344  CA  GLY A 192      25.154  16.618  -3.216  1.00  0.00      A1   C
ATOM   2345  HA1 GLY A 192      26.126  16.482  -2.761  1.00  0.00      A1    
ATOM   2346  HA2 GLY A 192      24.869  17.652  -3.355  1.00  0.00      A1    
ATOM   2347  C   GLY A 192      25.176  15.951  -4.580  1.00  0.00      A1   C
ATOM   2348  O   GLY A 192      26.096  16.268  -5.337  1.00  0.00      A1   O
ATOM   2349  N   ALA A 193      24.305  14.976  -4.831  1.00  0.00      A1   N
ATOM   2350  HN  ALA A 193      23.668  14.719  -4.105  1.00  0.00      A1    
ATOM   2351  CA  ALA A 193      24.174  14.229  -6.068  1.00  0.00      A1   C
ATOM   2352  HA  ALA A 193      25.130  13.821  -6.376  1.00  0.00      A1    
ATOM   2353  CB  ALA A 193      23.245  13.038  -5.862  1.00  0.00      A1   C
ATOM   2354  HB1 ALA A 193      23.653  12.381  -5.065  1.00  0.00      A1    
ATOM   2355  HB2 ALA A 193      22.232  13.371  -5.546  1.00  0.00      A1    
ATOM   2356  HB3 ALA A 193      23.145  12.432  -6.788  1.00  0.00      A1    
ATOM   2357  C   ALA A 193      23.712  15.143  -7.197  1.00  0.00      A1   C
ATOM   2358  O   ALA A 193      22.962  16.053  -6.844  1.00  0.00      A1   O
ATOM   2359  N   LEU A 194      24.047  14.948  -8.474  1.00  0.00      A1   N
ATOM   2360  HN  LEU A 194      24.596  14.153  -8.722  1.00  0.00      A1    
ATOM   2361  CA  LEU A 194      23.688  15.798  -9.595  1.00  0.00      A1   C
ATOM   2362  HA  LEU A 194      23.388  16.752  -9.182  1.00  0.00      A1    
ATOM   2363  CB  LEU A 194      24.903  16.125 -10.450  1.00  0.00      A1   C
ATOM   2364  HB1 LEU A 194      25.617  16.688  -9.805  1.00  0.00      A1    
ATOM   2365  HB2 LEU A 194      25.417  15.178 -10.725  1.00  0.00      A1    
ATOM   2366  CG  LEU A 194      24.772  16.949 -11.731  1.00  0.00      A1   C
ATOM   2367  HG  LEU A 194      24.326  16.193 -12.422  1.00  0.00      A1    
ATOM   2368  CD1 LEU A 194      23.815  18.135 -11.598  1.00  0.00      A1   C
ATOM   2369 HD11 LEU A 194      23.793  18.726 -12.539  1.00  0.00      A1    
ATOM   2370 HD12 LEU A 194      22.783  17.783 -11.383  1.00  0.00      A1    
ATOM   2371 HD13 LEU A 194      24.135  18.807 -10.774  1.00  0.00      A1    
ATOM   2372  CD2 LEU A 194      26.116  17.377 -12.305  1.00  0.00      A1   C
ATOM   2373 HD21 LEU A 194      25.969  17.955 -13.243  1.00  0.00      A1    
ATOM   2374 HD22 LEU A 194      26.678  18.020 -11.598  1.00  0.00      A1    
ATOM   2375 HD23 LEU A 194      26.740  16.488 -12.540  1.00  0.00      A1    
ATOM   2376  C   LEU A 194      22.492  15.227 -10.349  1.00  0.00      A1   C
ATOM   2377  O   LEU A 194      22.489  14.060 -10.757  1.00  0.00      A1   O
ATOM   2378  N   VAL A 195      21.326  15.861 -10.390  1.00  0.00      A1   N
ATOM   2379  HN  VAL A 195      21.247  16.731  -9.911  1.00  0.00      A1    
ATOM   2380  CA  VAL A 195      20.117  15.436 -11.063  1.00  0.00      A1   C
ATOM   2381  HA  VAL A 195      20.296  14.453 -11.479  1.00  0.00      A1    
ATOM   2382  CB  VAL A 195      18.925  15.350 -10.124  1.00  0.00      A1   C
ATOM   2383  HB  VAL A 195      18.042  15.027 -10.728  1.00  0.00      A1    
ATOM   2384  CG1 VAL A 195      19.004  14.368  -8.953  1.00  0.00      A1   C
ATOM   2385 HG11 VAL A 195      18.086  14.437  -8.330  1.00  0.00      A1    
ATOM   2386 HG12 VAL A 195      19.088  13.318  -9.303  1.00  0.00      A1    
ATOM   2387 HG13 VAL A 195      19.877  14.598  -8.306  1.00  0.00      A1    
ATOM   2388  CG2 VAL A 195      18.484  16.674  -9.505  1.00  0.00      A1   C
ATOM   2389 HG21 VAL A 195      17.636  16.517  -8.804  1.00  0.00      A1    
ATOM   2390 HG22 VAL A 195      19.322  17.140  -8.942  1.00  0.00      A1    
ATOM   2391 HG23 VAL A 195      18.147  17.389 -10.284  1.00  0.00      A1    
ATOM   2392  C   VAL A 195      19.809  16.370 -12.218  1.00  0.00      A1   C
ATOM   2393  O   VAL A 195      20.318  17.484 -12.339  1.00  0.00      A1   O
ATOM   2394  N   GLN A 196      18.983  15.884 -13.153  1.00  0.00      A1   N
ATOM   2395  HN  GLN A 196      18.709  14.928 -13.069  1.00  0.00      A1    
ATOM   2396  CA  GLN A 196      18.420  16.570 -14.296  1.00  0.00      A1   C
ATOM   2397  HA  GLN A 196      18.697  17.607 -14.153  1.00  0.00      A1    
ATOM   2398  CB  GLN A 196      19.231  16.273 -15.554  1.00  0.00      A1   C
ATOM   2399  HB1 GLN A 196      20.289  16.139 -15.231  1.00  0.00      A1    
ATOM   2400  HB2 GLN A 196      18.909  15.294 -15.978  1.00  0.00      A1    
ATOM   2401  CG  GLN A 196      19.246  17.286 -16.689  1.00  0.00      A1   C
ATOM   2402  HG1 GLN A 196      18.209  17.562 -16.976  1.00  0.00      A1    
ATOM   2403  HG2 GLN A 196      19.771  18.213 -16.381  1.00  0.00      A1    
ATOM   2404  CD  GLN A 196      19.917  16.708 -17.929  1.00  0.00      A1   C
ATOM   2405  OE1 GLN A 196      20.466  15.607 -18.003  1.00  0.00      A1   O
ATOM   2406  NE2 GLN A 196      20.068  17.531 -18.962  1.00  0.00      A1   N
ATOM   2407 HE21 GLN A 196      20.668  17.229 -19.719  1.00  0.00      A1   H
ATOM   2408 HE22 GLN A 196      19.671  18.455 -18.835  1.00  0.00      A1   H
ATOM   2409  C   GLN A 196      16.897  16.516 -14.445  1.00  0.00      A1   C
ATOM   2410  O   GLN A 196      16.290  15.512 -14.069  1.00  0.00      A1   O
ATOM   2411  N   ASN A 197      16.287  17.527 -15.057  1.00  0.00      A1   N
ATOM   2412  HN  ASN A 197      16.800  18.322 -15.379  1.00  0.00      A1    
ATOM   2413  CA  ASN A 197      14.863  17.586 -15.315  1.00  0.00      A1   C
ATOM   2414  HA  ASN A 197      14.390  17.543 -14.339  1.00  0.00      A1    
ATOM   2415  CB  ASN A 197      14.536  18.931 -15.957  1.00  0.00      A1   C
ATOM   2416  HB1 ASN A 197      14.866  19.731 -15.258  1.00  0.00      A1    
ATOM   2417  HB2 ASN A 197      15.106  19.057 -16.900  1.00  0.00      A1    
ATOM   2418  CG  ASN A 197      13.063  19.146 -16.226  1.00  0.00      A1   C
ATOM   2419  OD1 ASN A 197      12.202  18.317 -15.933  1.00  0.00      A1   O
ATOM   2420  ND2 ASN A 197      12.811  20.195 -17.019  1.00  0.00      A1   N
ATOM   2421 HD21 ASN A 197      11.836  20.377 -17.210  1.00  0.00      A1   H
ATOM   2422 HD22 ASN A 197      13.573  20.726 -17.403  1.00  0.00      A1   H
ATOM   2423  C   ASN A 197      14.375  16.384 -16.118  1.00  0.00      A1   C
ATOM   2424  O   ASN A 197      14.835  16.207 -17.243  1.00  0.00      A1   O
ATOM   2425  N   GLY A 198      13.481  15.573 -15.544  1.00  0.00      A1   N
ATOM   2426  HN  GLY A 198      13.187  15.743 -14.604  1.00  0.00      A1    
ATOM   2427  CA  GLY A 198      12.878  14.424 -16.191  1.00  0.00      A1   C
ATOM   2428  HA1 GLY A 198      12.419  14.757 -17.112  1.00  0.00      A1    
ATOM   2429  HA2 GLY A 198      12.192  13.960 -15.495  1.00  0.00      A1    
ATOM   2430  C   GLY A 198      13.948  13.408 -16.541  1.00  0.00      A1   C
ATOM   2431  O   GLY A 198      13.856  12.704 -17.553  1.00  0.00      A1   O
ATOM   2432  N   GLN A 199      15.065  13.237 -15.825  1.00  0.00      A1   N
ATOM   2433  HN  GLN A 199      15.174  13.779 -14.993  1.00  0.00      A1    
ATOM   2434  CA  GLN A 199      16.169  12.343 -16.107  1.00  0.00      A1   C
ATOM   2435  HA  GLN A 199      16.576  12.645 -17.064  1.00  0.00      A1    
ATOM   2436  CB  GLN A 199      17.211  12.513 -15.000  1.00  0.00      A1   C
ATOM   2437  HB1 GLN A 199      18.069  11.851 -15.260  1.00  0.00      A1    
ATOM   2438  HB2 GLN A 199      17.605  13.555 -15.021  1.00  0.00      A1    
ATOM   2439  CG  GLN A 199      16.593  12.130 -13.658  1.00  0.00      A1   C
ATOM   2440  HG1 GLN A 199      15.798  12.854 -13.377  1.00  0.00      A1    
ATOM   2441  HG2 GLN A 199      16.133  11.122 -13.711  1.00  0.00      A1    
ATOM   2442  CD  GLN A 199      17.562  12.128 -12.487  1.00  0.00      A1   C
ATOM   2443  OE1 GLN A 199      18.746  12.467 -12.506  1.00  0.00      A1   O
ATOM   2444  NE2 GLN A 199      17.042  11.629 -11.362  1.00  0.00      A1   N
ATOM   2445 HE21 GLN A 199      16.324  10.917 -11.402  1.00  0.00      A1   H
ATOM   2446 HE22 GLN A 199      17.709  11.475 -10.615  1.00  0.00      A1   H
ATOM   2447  C   GLN A 199      15.710  10.897 -16.239  1.00  0.00      A1   C
ATOM   2448  O   GLN A 199      14.628  10.472 -15.856  1.00  0.00      A1   O
ATOM   2449  N   ALA A 200      16.592  10.065 -16.801  1.00  0.00      A1   N
ATOM   2450  HN  ALA A 200      17.510  10.323 -17.100  1.00  0.00      A1    
ATOM   2451  CA  ALA A 200      16.237   8.678 -17.013  1.00  0.00      A1   C
ATOM   2452  HA  ALA A 200      15.306   8.738 -17.565  1.00  0.00      A1    
ATOM   2453  CB  ALA A 200      17.257   8.209 -18.049  1.00  0.00      A1   C
ATOM   2454  HB1 ALA A 200      17.347   8.969 -18.854  1.00  0.00      A1    
ATOM   2455  HB2 ALA A 200      18.261   8.077 -17.590  1.00  0.00      A1    
ATOM   2456  HB3 ALA A 200      16.953   7.248 -18.517  1.00  0.00      A1    
ATOM   2457  C   ALA A 200      16.021   7.644 -15.916  1.00  0.00      A1   C
ATOM   2458  O   ALA A 200      16.188   6.446 -16.126  1.00  0.00      A1   O
ATOM   2459  N   THR A 201      15.753   8.138 -14.703  1.00  0.00      A1   N
ATOM   2460  HN  THR A 201      15.639   9.129 -14.645  1.00  0.00      A1    
ATOM   2461  CA  THR A 201      15.601   7.449 -13.444  1.00  0.00      A1   C
ATOM   2462  HA  THR A 201      15.110   6.511 -13.665  1.00  0.00      A1    
ATOM   2463  CB  THR A 201      16.953   7.434 -12.719  1.00  0.00      A1   C
ATOM   2464  HB  THR A 201      16.745   7.071 -11.683  1.00  0.00      A1    
ATOM   2465  OG1 THR A 201      17.473   8.742 -12.618  1.00  0.00      A1   O
ATOM   2466  HG1 THR A 201      18.344   8.610 -12.244  1.00  0.00      A1   H
ATOM   2467  CG2 THR A 201      18.094   6.604 -13.290  1.00  0.00      A1   C
ATOM   2468 HG21 THR A 201      18.965   6.602 -12.601  1.00  0.00      A1    
ATOM   2469 HG22 THR A 201      17.772   5.551 -13.436  1.00  0.00      A1    
ATOM   2470 HG23 THR A 201      18.428   7.005 -14.271  1.00  0.00      A1    
ATOM   2471  C   THR A 201      14.660   8.227 -12.543  1.00  0.00      A1   C
ATOM   2472  O   THR A 201      14.405   9.415 -12.711  1.00  0.00      A1   O
ATOM   2473  N   ALA A 202      14.019   7.549 -11.589  1.00  0.00      A1   N
ATOM   2474  HN  ALA A 202      14.065   6.551 -11.609  1.00  0.00      A1    
ATOM   2475  CA  ALA A 202      13.244   8.116 -10.500  1.00  0.00      A1   C
ATOM   2476  HA  ALA A 202      12.496   8.801 -10.884  1.00  0.00      A1    
ATOM   2477  CB  ALA A 202      12.384   7.069  -9.795  1.00  0.00      A1   C
ATOM   2478  HB1 ALA A 202      11.737   6.556 -10.538  1.00  0.00      A1    
ATOM   2479  HB2 ALA A 202      13.017   6.299  -9.302  1.00  0.00      A1    
ATOM   2480  HB3 ALA A 202      11.725   7.530  -9.027  1.00  0.00      A1    
ATOM   2481  C   ALA A 202      14.123   8.925  -9.553  1.00  0.00      A1   C
ATOM   2482  O   ALA A 202      15.305   8.586  -9.481  1.00  0.00      A1   O
ATOM   2483  N   LEU A 203      13.588   9.973  -8.934  1.00  0.00      A1   N
ATOM   2484  HN  LEU A 203      12.716  10.382  -9.195  1.00  0.00      A1    
ATOM   2485  CA  LEU A 203      14.238  10.620  -7.809  1.00  0.00      A1   C
ATOM   2486  HA  LEU A 203      15.274  10.305  -7.804  1.00  0.00      A1    
ATOM   2487  CB  LEU A 203      14.288  12.145  -7.923  1.00  0.00      A1   C
ATOM   2488  HB1 LEU A 203      14.825  12.387  -8.869  1.00  0.00      A1    
ATOM   2489  HB2 LEU A 203      13.253  12.533  -8.049  1.00  0.00      A1    
ATOM   2490  CG  LEU A 203      14.975  12.917  -6.799  1.00  0.00      A1   C
ATOM   2491  HG  LEU A 203      14.298  12.722  -5.932  1.00  0.00      A1    
ATOM   2492  CD1 LEU A 203      16.349  12.330  -6.469  1.00  0.00      A1   C
ATOM   2493 HD11 LEU A 203      16.852  12.933  -5.683  1.00  0.00      A1    
ATOM   2494 HD12 LEU A 203      16.250  11.287  -6.098  1.00  0.00      A1    
ATOM   2495 HD13 LEU A 203      16.999  12.322  -7.370  1.00  0.00      A1    
ATOM   2496  CD2 LEU A 203      14.992  14.417  -7.055  1.00  0.00      A1   C
ATOM   2497 HD21 LEU A 203      15.482  14.947  -6.210  1.00  0.00      A1    
ATOM   2498 HD22 LEU A 203      15.550  14.669  -7.979  1.00  0.00      A1    
ATOM   2499 HD23 LEU A 203      13.956  14.806  -7.156  1.00  0.00      A1    
ATOM   2500  C   LEU A 203      13.604  10.132  -6.518  1.00  0.00      A1   C
ATOM   2501  O   LEU A 203      14.331   9.772  -5.594  1.00  0.00      A1   O
ATOM   2502  N   ALA A 204      12.285   9.912  -6.586  1.00  0.00      A1   N
ATOM   2503  HN  ALA A 204      11.657  10.254  -7.285  1.00  0.00      A1    
ATOM   2504  CA  ALA A 204      11.681   9.098  -5.553  1.00  0.00      A1   C
ATOM   2505  HA  ALA A 204      12.388   8.347  -5.220  1.00  0.00      A1    
ATOM   2506  CB  ALA A 204      11.428   9.958  -4.324  1.00  0.00      A1   C
ATOM   2507  HB1 ALA A 204      12.378  10.436  -4.002  1.00  0.00      A1    
ATOM   2508  HB2 ALA A 204      10.697  10.766  -4.545  1.00  0.00      A1    
ATOM   2509  HB3 ALA A 204      11.042   9.354  -3.474  1.00  0.00      A1    
ATOM   2510  C   ALA A 204      10.443   8.342  -6.036  1.00  0.00      A1   C
ATOM   2511  O   ALA A 204       9.797   8.636  -7.035  1.00  0.00      A1   O
ATOM   2512  N   THR A 205      10.013   7.322  -5.297  1.00  0.00      A1   N
ATOM   2513  HN  THR A 205      10.528   6.980  -4.511  1.00  0.00      A1    
ATOM   2514  CA  THR A 205       8.771   6.612  -5.552  1.00  0.00      A1   C
ATOM   2515  HA  THR A 205       8.196   7.237  -6.222  1.00  0.00      A1    
ATOM   2516  CB  THR A 205       9.013   5.293  -6.269  1.00  0.00      A1   C
ATOM   2517  HB  THR A 205       8.004   4.896  -6.538  1.00  0.00      A1    
ATOM   2518  OG1 THR A 205       9.617   4.437  -5.326  1.00  0.00      A1   O
ATOM   2519  HG1 THR A 205      10.558   4.568  -5.455  1.00  0.00      A1   H
ATOM   2520  CG2 THR A 205       9.775   5.425  -7.578  1.00  0.00      A1   C
ATOM   2521 HG21 THR A 205       9.821   4.451  -8.108  1.00  0.00      A1    
ATOM   2522 HG22 THR A 205       9.271   6.154  -8.248  1.00  0.00      A1    
ATOM   2523 HG23 THR A 205      10.815   5.775  -7.402  1.00  0.00      A1    
ATOM   2524  C   THR A 205       7.962   6.492  -4.270  1.00  0.00      A1   C
ATOM   2525  O   THR A 205       8.472   6.517  -3.155  1.00  0.00      A1   O
ATOM   2526  N   VAL A 206       6.642   6.344  -4.445  1.00  0.00      A1   N
ATOM   2527  HN  VAL A 206       6.218   6.214  -5.337  1.00  0.00      A1    
ATOM   2528  CA  VAL A 206       5.712   6.361  -3.338  1.00  0.00      A1   C
ATOM   2529  HA  VAL A 206       6.267   6.054  -2.460  1.00  0.00      A1    
ATOM   2530  CB  VAL A 206       5.077   7.718  -3.037  1.00  0.00      A1   C
ATOM   2531  HB  VAL A 206       4.172   7.535  -2.407  1.00  0.00      A1    
ATOM   2532  CG1 VAL A 206       6.125   8.511  -2.279  1.00  0.00      A1   C
ATOM   2533 HG11 VAL A 206       5.749   9.533  -2.056  1.00  0.00      A1    
ATOM   2534 HG12 VAL A 206       6.378   8.034  -1.310  1.00  0.00      A1    
ATOM   2535 HG13 VAL A 206       7.054   8.610  -2.881  1.00  0.00      A1    
ATOM   2536  CG2 VAL A 206       4.597   8.523  -4.239  1.00  0.00      A1   C
ATOM   2537 HG21 VAL A 206       4.190   9.505  -3.917  1.00  0.00      A1    
ATOM   2538 HG22 VAL A 206       5.435   8.706  -4.946  1.00  0.00      A1    
ATOM   2539 HG23 VAL A 206       3.791   7.989  -4.784  1.00  0.00      A1    
ATOM   2540  C   VAL A 206       4.565   5.374  -3.522  1.00  0.00      A1   C
ATOM   2541  O   VAL A 206       4.037   5.193  -4.616  1.00  0.00      A1   O
ATOM   2542  N   GLN A 207       4.184   4.680  -2.441  1.00  0.00      A1   N
ATOM   2543  HN  GLN A 207       4.471   4.861  -1.502  1.00  0.00      A1    
ATOM   2544  CA  GLN A 207       3.274   3.554  -2.586  1.00  0.00      A1   C
ATOM   2545  HA  GLN A 207       2.713   3.694  -3.502  1.00  0.00      A1    
ATOM   2546  CB  GLN A 207       4.042   2.247  -2.796  1.00  0.00      A1   C
ATOM   2547  HB1 GLN A 207       3.309   1.418  -2.662  1.00  0.00      A1    
ATOM   2548  HB2 GLN A 207       4.387   2.188  -3.853  1.00  0.00      A1    
ATOM   2549  CG  GLN A 207       5.223   1.984  -1.870  1.00  0.00      A1   C
ATOM   2550  HG1 GLN A 207       5.038   2.431  -0.870  1.00  0.00      A1    
ATOM   2551  HG2 GLN A 207       5.379   0.894  -1.732  1.00  0.00      A1    
ATOM   2552  CD  GLN A 207       6.546   2.576  -2.328  1.00  0.00      A1   C
ATOM   2553  OE1 GLN A 207       6.794   2.891  -3.488  1.00  0.00      A1   O
ATOM   2554  NE2 GLN A 207       7.472   2.747  -1.381  1.00  0.00      A1   N
ATOM   2555 HE21 GLN A 207       8.377   3.131  -1.638  1.00  0.00      A1   H
ATOM   2556 HE22 GLN A 207       7.265   2.633  -0.399  1.00  0.00      A1   H
ATOM   2557  C   GLN A 207       2.279   3.566  -1.431  1.00  0.00      A1   C
ATOM   2558  O   GLN A 207       2.623   3.553  -0.247  1.00  0.00      A1   O
ATOM   2559  N   GLN A 208       0.989   3.676  -1.736  1.00  0.00      A1   N
ATOM   2560  HN  GLN A 208       0.626   3.778  -2.661  1.00  0.00      A1    
ATOM   2561  CA  GLN A 208      -0.021   3.654  -0.693  1.00  0.00      A1   C
ATOM   2562  HA  GLN A 208       0.397   4.093   0.204  1.00  0.00      A1    
ATOM   2563  CB  GLN A 208      -1.234   4.537  -0.964  1.00  0.00      A1   C
ATOM   2564  HB1 GLN A 208      -0.855   5.464  -1.454  1.00  0.00      A1    
ATOM   2565  HB2 GLN A 208      -1.894   4.039  -1.711  1.00  0.00      A1    
ATOM   2566  CG  GLN A 208      -1.954   4.857   0.345  1.00  0.00      A1   C
ATOM   2567  HG1 GLN A 208      -2.219   3.920   0.881  1.00  0.00      A1    
ATOM   2568  HG2 GLN A 208      -1.305   5.460   1.013  1.00  0.00      A1    
ATOM   2569  CD  GLN A 208      -3.258   5.606   0.149  1.00  0.00      A1   C
ATOM   2570  OE1 GLN A 208      -3.542   6.222  -0.881  1.00  0.00      A1   O
ATOM   2571  NE2 GLN A 208      -4.212   5.424   1.070  1.00  0.00      A1   N
ATOM   2572 HE21 GLN A 208      -4.014   4.977   1.960  1.00  0.00      A1   H
ATOM   2573 HE22 GLN A 208      -5.103   5.830   0.824  1.00  0.00      A1   H
ATOM   2574  C   GLN A 208      -0.329   2.198  -0.389  1.00  0.00      A1   C
ATOM   2575  O   GLN A 208      -0.943   1.494  -1.191  1.00  0.00      A1   O
ATOM   2576  N   LEU A 209       0.054   1.703   0.791  1.00  0.00      A1   N
ATOM   2577  HN  LEU A 209       0.563   2.346   1.359  1.00  0.00      A1    
ATOM   2578  CA  LEU A 209      -0.138   0.397   1.394  1.00  0.00      A1   C
ATOM   2579  HA  LEU A 209      -0.540  -0.212   0.595  1.00  0.00      A1    
ATOM   2580  CB  LEU A 209       1.221  -0.069   1.910  1.00  0.00      A1   C
ATOM   2581  HB1 LEU A 209       1.506   0.611   2.746  1.00  0.00      A1    
ATOM   2582  HB2 LEU A 209       1.110  -1.080   2.360  1.00  0.00      A1    
ATOM   2583  CG  LEU A 209       2.407  -0.104   0.953  1.00  0.00      A1   C
ATOM   2584  HG  LEU A 209       2.495   0.996   0.784  1.00  0.00      A1    
ATOM   2585  CD1 LEU A 209       3.674  -0.636   1.612  1.00  0.00      A1   C
ATOM   2586 HD11 LEU A 209       4.503  -0.692   0.874  1.00  0.00      A1    
ATOM   2587 HD12 LEU A 209       3.991   0.029   2.444  1.00  0.00      A1    
ATOM   2588 HD13 LEU A 209       3.505  -1.654   2.022  1.00  0.00      A1    
ATOM   2589  CD2 LEU A 209       2.213  -0.776  -0.404  1.00  0.00      A1   C
ATOM   2590 HD21 LEU A 209       3.147  -0.713  -1.003  1.00  0.00      A1    
ATOM   2591 HD22 LEU A 209       1.954  -1.849  -0.297  1.00  0.00      A1    
ATOM   2592 HD23 LEU A 209       1.400  -0.275  -0.974  1.00  0.00      A1    
ATOM   2593  C   LEU A 209      -1.116   0.333   2.557  1.00  0.00      A1   C
ATOM   2594  O   LEU A 209      -1.192  -0.709   3.203  1.00  0.00      A1   O
ATOM   2595  N   ASP A 210      -1.917   1.348   2.879  1.00  0.00      A1   N
ATOM   2596  HN  ASP A 210      -1.717   2.251   2.508  1.00  0.00      A1    
ATOM   2597  CA  ASP A 210      -3.089   1.334   3.727  1.00  0.00      A1   C
ATOM   2598  HA  ASP A 210      -3.577   0.367   3.677  1.00  0.00      A1    
ATOM   2599  CB  ASP A 210      -2.669   1.802   5.120  1.00  0.00      A1   C
ATOM   2600  HB1 ASP A 210      -1.941   1.081   5.543  1.00  0.00      A1    
ATOM   2601  HB2 ASP A 210      -2.184   2.797   5.068  1.00  0.00      A1    
ATOM   2602  CG  ASP A 210      -3.792   1.913   6.152  1.00  0.00      A1   C
ATOM   2603  OD1 ASP A 210      -3.789   2.893   6.921  1.00  0.00      A1   O
ATOM   2604  OD2 ASP A 210      -4.843   1.247   6.025  1.00  0.00      A1   O
ATOM   2605  C   ASP A 210      -4.026   2.335   3.057  1.00  0.00      A1   C
ATOM   2606  O   ASP A 210      -3.846   3.543   3.203  1.00  0.00      A1   O
ATOM   2607  N   PRO A 211      -5.056   1.857   2.355  1.00  0.00      A1   N
ATOM   2608  CD  PRO A 211      -6.043   2.726   1.767  1.00  0.00      A1   C
ATOM   2609  HD1 PRO A 211      -5.680   3.147   0.802  1.00  0.00      A1    
ATOM   2610  HD2 PRO A 211      -6.297   3.565   2.455  1.00  0.00      A1    
ATOM   2611  CA  PRO A 211      -5.375   0.465   2.061  1.00  0.00      A1   C
ATOM   2612  HA  PRO A 211      -5.657  -0.004   2.996  1.00  0.00      A1    
ATOM   2613  CB  PRO A 211      -6.618   0.526   1.184  1.00  0.00      A1   C
ATOM   2614  HB1 PRO A 211      -7.330  -0.298   1.414  1.00  0.00      A1    
ATOM   2615  HB2 PRO A 211      -6.363   0.516   0.100  1.00  0.00      A1    
ATOM   2616  CG  PRO A 211      -7.273   1.858   1.528  1.00  0.00      A1   C
ATOM   2617  HG1 PRO A 211      -7.930   1.786   2.417  1.00  0.00      A1    
ATOM   2618  HG2 PRO A 211      -7.872   2.292   0.694  1.00  0.00      A1    
ATOM   2619  C   PRO A 211      -4.311  -0.375   1.388  1.00  0.00      A1   C
ATOM   2620  O   PRO A 211      -3.402   0.243   0.826  1.00  0.00      A1   O
ATOM   2621  N   ILE A 212      -4.427  -1.705   1.365  1.00  0.00      A1   N
ATOM   2622  HN  ILE A 212      -5.067  -2.197   1.952  1.00  0.00      A1    
ATOM   2623  CA  ILE A 212      -3.644  -2.557   0.495  1.00  0.00      A1   C
ATOM   2624  HA  ILE A 212      -3.237  -1.898  -0.261  1.00  0.00      A1    
ATOM   2625  CB  ILE A 212      -2.528  -3.191   1.317  1.00  0.00      A1   C
ATOM   2626  HB  ILE A 212      -2.116  -2.348   1.928  1.00  0.00      A1    
ATOM   2627  CG2 ILE A 212      -3.071  -4.155   2.371  1.00  0.00      A1   C
ATOM   2628 HG21 ILE A 212      -2.261  -4.483   3.055  1.00  0.00      A1    
ATOM   2629 HG22 ILE A 212      -3.855  -3.667   2.987  1.00  0.00      A1    
ATOM   2630 HG23 ILE A 212      -3.510  -5.058   1.896  1.00  0.00      A1    
ATOM   2631  CG1 ILE A 212      -1.343  -3.707   0.509  1.00  0.00      A1   C
ATOM   2632 HG11 ILE A 212      -1.647  -4.605  -0.074  1.00  0.00      A1    
ATOM   2633 HG12 ILE A 212      -1.039  -2.926  -0.225  1.00  0.00      A1    
ATOM   2634  CD  ILE A 212      -0.103  -4.069   1.325  1.00  0.00      A1   C
ATOM   2635  HD1 ILE A 212       0.725  -4.379   0.651  1.00  0.00      A1    
ATOM   2636  HD2 ILE A 212       0.242  -3.197   1.922  1.00  0.00      A1    
ATOM   2637  HD3 ILE A 212      -0.314  -4.910   2.019  1.00  0.00      A1    
ATOM   2638  C   ILE A 212      -4.476  -3.607  -0.236  1.00  0.00      A1   C
ATOM   2639  O   ILE A 212      -5.396  -4.204   0.302  1.00  0.00      A1   O
ATOM   2640  N   TYR A 213      -4.133  -3.795  -1.514  1.00  0.00      A1   N
ATOM   2641  HN  TYR A 213      -3.366  -3.283  -1.898  1.00  0.00      A1    
ATOM   2642  CA  TYR A 213      -4.780  -4.700  -2.446  1.00  0.00      A1   C
ATOM   2643  HA  TYR A 213      -5.808  -4.812  -2.123  1.00  0.00      A1    
ATOM   2644  CB  TYR A 213      -4.791  -4.125  -3.861  1.00  0.00      A1   C
ATOM   2645  HB1 TYR A 213      -3.864  -3.532  -4.020  1.00  0.00      A1    
ATOM   2646  HB2 TYR A 213      -4.793  -4.940  -4.616  1.00  0.00      A1    
ATOM   2647  CG  TYR A 213      -5.909  -3.182  -4.238  1.00  0.00      A1   C
ATOM   2648  CD1 TYR A 213      -7.240  -3.355  -3.817  1.00  0.00      A1   C
ATOM   2649  HD1 TYR A 213      -7.477  -4.110  -3.080  1.00  0.00      A1    
ATOM   2650  CE1 TYR A 213      -8.186  -2.521  -4.425  1.00  0.00      A1   C
ATOM   2651  HE1 TYR A 213      -9.243  -2.696  -4.286  1.00  0.00      A1    
ATOM   2652  CZ  TYR A 213      -7.862  -1.428  -5.245  1.00  0.00      A1   C
ATOM   2653  OH  TYR A 213      -8.757  -0.473  -5.631  1.00  0.00      A1   O
ATOM   2654  HH  TYR A 213      -8.480   0.232  -6.222  1.00  0.00      A1   H
ATOM   2655  CD2 TYR A 213      -5.573  -2.200  -5.180  1.00  0.00      A1   C
ATOM   2656  HD2 TYR A 213      -4.588  -2.193  -5.626  1.00  0.00      A1    
ATOM   2657  CE2 TYR A 213      -6.514  -1.250  -5.595  1.00  0.00      A1   C
ATOM   2658  HE2 TYR A 213      -6.198  -0.408  -6.193  1.00  0.00      A1    
ATOM   2659  C   TYR A 213      -4.130  -6.072  -2.359  1.00  0.00      A1   C
ATOM   2660  O   TYR A 213      -2.940  -6.262  -2.122  1.00  0.00      A1   O
ATOM   2661  N   VAL A 214      -4.929  -7.090  -2.688  1.00  0.00      A1   N
ATOM   2662  HN  VAL A 214      -5.847  -6.869  -3.008  1.00  0.00      A1    
ATOM   2663  CA  VAL A 214      -4.635  -8.511  -2.642  1.00  0.00      A1   C
ATOM   2664  HA  VAL A 214      -3.557  -8.594  -2.698  1.00  0.00      A1    
ATOM   2665  CB  VAL A 214      -5.008  -9.111  -1.288  1.00  0.00      A1   C
ATOM   2666  HB  VAL A 214      -6.120  -9.060  -1.191  1.00  0.00      A1    
ATOM   2667  CG1 VAL A 214      -4.595 -10.567  -1.133  1.00  0.00      A1   C
ATOM   2668 HG11 VAL A 214      -4.856 -10.936  -0.118  1.00  0.00      A1    
ATOM   2669 HG12 VAL A 214      -5.113 -11.220  -1.866  1.00  0.00      A1    
ATOM   2670 HG13 VAL A 214      -3.498 -10.681  -1.268  1.00  0.00      A1    
ATOM   2671  CG2 VAL A 214      -4.415  -8.468  -0.035  1.00  0.00      A1   C
ATOM   2672 HG21 VAL A 214      -4.730  -9.019   0.876  1.00  0.00      A1    
ATOM   2673 HG22 VAL A 214      -3.304  -8.475  -0.081  1.00  0.00      A1    
ATOM   2674 HG23 VAL A 214      -4.753  -7.417   0.076  1.00  0.00      A1    
ATOM   2675  C   VAL A 214      -5.215  -9.306  -3.803  1.00  0.00      A1   C
ATOM   2676  O   VAL A 214      -6.427  -9.494  -3.833  1.00  0.00      A1   O
ATOM   2677  N   ASP A 215      -4.413  -9.623  -4.823  1.00  0.00      A1   N
ATOM   2678  HN  ASP A 215      -3.462  -9.327  -4.868  1.00  0.00      A1    
ATOM   2679  CA  ASP A 215      -4.809 -10.414  -5.961  1.00  0.00      A1   C
ATOM   2680  HA  ASP A 215      -5.822 -10.131  -6.222  1.00  0.00      A1    
ATOM   2681  CB  ASP A 215      -3.898 -10.168  -7.164  1.00  0.00      A1   C
ATOM   2682  HB1 ASP A 215      -2.876 -10.526  -6.927  1.00  0.00      A1    
ATOM   2683  HB2 ASP A 215      -4.264 -10.722  -8.051  1.00  0.00      A1    
ATOM   2684  CG  ASP A 215      -3.827  -8.686  -7.481  1.00  0.00      A1   C
ATOM   2685  OD1 ASP A 215      -4.229  -8.233  -8.574  1.00  0.00      A1   O
ATOM   2686  OD2 ASP A 215      -3.232  -7.884  -6.722  1.00  0.00      A1   O
ATOM   2687  C   ASP A 215      -4.850 -11.892  -5.572  1.00  0.00      A1   C
ATOM   2688  O   ASP A 215      -3.825 -12.374  -5.111  1.00  0.00      A1   O
ATOM   2689  N   VAL A 216      -5.963 -12.609  -5.741  1.00  0.00      A1   N
ATOM   2690  HN  VAL A 216      -6.798 -12.157  -6.044  1.00  0.00      A1    
ATOM   2691  CA  VAL A 216      -6.099 -14.037  -5.523  1.00  0.00      A1   C
ATOM   2692  HA  VAL A 216      -5.127 -14.429  -5.251  1.00  0.00      A1    
ATOM   2693  CB  VAL A 216      -6.956 -14.317  -4.292  1.00  0.00      A1   C
ATOM   2694  HB  VAL A 216      -6.849 -15.402  -4.046  1.00  0.00      A1    
ATOM   2695  CG1 VAL A 216      -6.484 -13.487  -3.102  1.00  0.00      A1   C
ATOM   2696 HG11 VAL A 216      -7.138 -13.668  -2.222  1.00  0.00      A1    
ATOM   2697 HG12 VAL A 216      -5.448 -13.750  -2.804  1.00  0.00      A1    
ATOM   2698 HG13 VAL A 216      -6.521 -12.402  -3.340  1.00  0.00      A1    
ATOM   2699  CG2 VAL A 216      -8.479 -14.220  -4.440  1.00  0.00      A1   C
ATOM   2700 HG21 VAL A 216      -8.981 -14.407  -3.467  1.00  0.00      A1    
ATOM   2701 HG22 VAL A 216      -8.773 -13.209  -4.797  1.00  0.00      A1    
ATOM   2702 HG23 VAL A 216      -8.861 -14.970  -5.163  1.00  0.00      A1    
ATOM   2703  C   VAL A 216      -6.519 -14.715  -6.817  1.00  0.00      A1   C
ATOM   2704  O   VAL A 216      -7.276 -14.054  -7.515  1.00  0.00      A1   O
ATOM   2705  N   THR A 217      -6.145 -15.978  -7.045  1.00  0.00      A1   N
ATOM   2706  HN  THR A 217      -5.620 -16.483  -6.361  1.00  0.00      A1    
ATOM   2707  CA  THR A 217      -6.439 -16.735  -8.251  1.00  0.00      A1   C
ATOM   2708  HA  THR A 217      -7.149 -16.118  -8.785  1.00  0.00      A1    
ATOM   2709  CB  THR A 217      -5.161 -16.873  -9.078  1.00  0.00      A1   C
ATOM   2710  HB  THR A 217      -4.463 -17.498  -8.469  1.00  0.00      A1    
ATOM   2711  OG1 THR A 217      -4.572 -15.606  -9.252  1.00  0.00      A1   O
ATOM   2712  HG1 THR A 217      -3.802 -15.685  -8.674  1.00  0.00      A1   H
ATOM   2713  CG2 THR A 217      -5.405 -17.457 -10.468  1.00  0.00      A1   C
ATOM   2714 HG21 THR A 217      -4.444 -17.646 -10.991  1.00  0.00      A1    
ATOM   2715 HG22 THR A 217      -5.949 -18.423 -10.392  1.00  0.00      A1    
ATOM   2716 HG23 THR A 217      -6.010 -16.765 -11.092  1.00  0.00      A1    
ATOM   2717  C   THR A 217      -7.120 -18.080  -8.019  1.00  0.00      A1   C
ATOM   2718  O   THR A 217      -6.765 -18.802  -7.080  1.00  0.00      A1   O
ATOM   2719  N   GLN A 218      -8.207 -18.296  -8.756  1.00  0.00      A1   N
ATOM   2720  HN  GLN A 218      -8.511 -17.613  -9.418  1.00  0.00      A1    
ATOM   2721  CA  GLN A 218      -9.040 -19.484  -8.693  1.00  0.00      A1   C
ATOM   2722  HA  GLN A 218      -8.455 -20.194  -8.121  1.00  0.00      A1    
ATOM   2723  CB  GLN A 218     -10.356 -19.150  -7.998  1.00  0.00      A1   C
ATOM   2724  HB1 GLN A 218     -10.139 -18.332  -7.272  1.00  0.00      A1    
ATOM   2725  HB2 GLN A 218     -11.068 -18.724  -8.741  1.00  0.00      A1    
ATOM   2726  CG  GLN A 218     -11.010 -20.316  -7.248  1.00  0.00      A1   C
ATOM   2727  HG1 GLN A 218     -11.333 -21.103  -7.962  1.00  0.00      A1    
ATOM   2728  HG2 GLN A 218     -10.294 -20.776  -6.536  1.00  0.00      A1    
ATOM   2729  CD  GLN A 218     -12.247 -19.867  -6.496  1.00  0.00      A1   C
ATOM   2730  OE1 GLN A 218     -12.630 -18.698  -6.403  1.00  0.00      A1   O
ATOM   2731  NE2 GLN A 218     -13.020 -20.717  -5.820  1.00  0.00      A1   N
ATOM   2732 HE21 GLN A 218     -13.755 -20.304  -5.273  1.00  0.00      A1   H
ATOM   2733 HE22 GLN A 218     -12.670 -21.647  -5.655  1.00  0.00      A1   H
ATOM   2734  C   GLN A 218      -9.391 -20.142 -10.019  1.00  0.00      A1   C
ATOM   2735  O   GLN A 218      -9.411 -19.428 -11.027  1.00  0.00      A1   O
ATOM   2736  N   SER A 219      -9.677 -21.447 -10.065  1.00  0.00      A1   N
ATOM   2737  HN  SER A 219      -9.577 -21.995  -9.235  1.00  0.00      A1    
ATOM   2738  CA  SER A 219     -10.131 -22.193 -11.215  1.00  0.00      A1   C
ATOM   2739  HA  SER A 219      -9.513 -21.883 -12.047  1.00  0.00      A1    
ATOM   2740  CB  SER A 219      -9.996 -23.705 -11.095  1.00  0.00      A1   C
ATOM   2741  HB1 SER A 219     -10.744 -24.174 -11.774  1.00  0.00      A1    
ATOM   2742  HB2 SER A 219      -8.990 -24.033 -11.441  1.00  0.00      A1    
ATOM   2743  OG  SER A 219     -10.236 -24.195  -9.796  1.00  0.00      A1   O
ATOM   2744  HG1 SER A 219     -10.348 -25.151  -9.870  1.00  0.00      A1    
ATOM   2745  C   SER A 219     -11.565 -21.814 -11.551  1.00  0.00      A1   C
ATOM   2746  O   SER A 219     -12.333 -21.648 -10.606  1.00  0.00      A1   O
ATOM   2747  N   SER A 220     -12.033 -21.715 -12.792  1.00  0.00      A1   N
ATOM   2748  HN  SER A 220     -11.525 -22.142 -13.540  1.00  0.00      A1    
ATOM   2749  CA  SER A 220     -13.239 -21.035 -13.208  1.00  0.00      A1   C
ATOM   2750  HA  SER A 220     -13.167 -20.074 -12.717  1.00  0.00      A1    
ATOM   2751  CB  SER A 220     -13.220 -20.682 -14.695  1.00  0.00      A1   C
ATOM   2752  HB1 SER A 220     -14.064 -19.983 -14.896  1.00  0.00      A1    
ATOM   2753  HB2 SER A 220     -12.280 -20.144 -14.954  1.00  0.00      A1    
ATOM   2754  OG  SER A 220     -13.387 -21.857 -15.451  1.00  0.00      A1   O
ATOM   2755  HG1 SER A 220     -13.594 -21.586 -16.354  1.00  0.00      A1    
ATOM   2756  C   SER A 220     -14.562 -21.657 -12.792  1.00  0.00      A1   C
ATOM   2757  O   SER A 220     -15.377 -20.862 -12.311  1.00  0.00      A1   O
ATOM   2758  N   ASN A 221     -14.809 -22.963 -12.807  1.00  0.00      A1   N
ATOM   2759  HN  ASN A 221     -14.172 -23.595 -13.247  1.00  0.00      A1    
ATOM   2760  CA  ASN A 221     -15.973 -23.596 -12.217  1.00  0.00      A1   C
ATOM   2761  HA  ASN A 221     -16.814 -23.246 -12.806  1.00  0.00      A1    
ATOM   2762  CB  ASN A 221     -15.797 -25.109 -12.341  1.00  0.00      A1   C
ATOM   2763  HB1 ASN A 221     -16.694 -25.593 -11.897  1.00  0.00      A1    
ATOM   2764  HB2 ASN A 221     -15.753 -25.406 -13.409  1.00  0.00      A1    
ATOM   2765  CG  ASN A 221     -14.578 -25.642 -11.610  1.00  0.00      A1   C
ATOM   2766  OD1 ASN A 221     -13.451 -25.321 -11.975  1.00  0.00      A1   O
ATOM   2767  ND2 ASN A 221     -14.830 -26.460 -10.577  1.00  0.00      A1   N
ATOM   2768 HD21 ASN A 221     -14.101 -26.819  -9.974  1.00  0.00      A1   H
ATOM   2769 HD22 ASN A 221     -15.780 -26.703 -10.357  1.00  0.00      A1   H
ATOM   2770  C   ASN A 221     -16.210 -23.171 -10.779  1.00  0.00      A1   C
ATOM   2771  O   ASN A 221     -17.356 -23.113 -10.331  1.00  0.00      A1   O
ATOM   2772  N   ASP A 222     -15.152 -23.024  -9.978  1.00  0.00      A1   N
ATOM   2773  HN  ASP A 222     -14.219 -22.988 -10.325  1.00  0.00      A1    
ATOM   2774  CA  ASP A 222     -15.223 -22.901  -8.544  1.00  0.00      A1   C
ATOM   2775  HA  ASP A 222     -16.162 -23.338  -8.223  1.00  0.00      A1    
ATOM   2776  CB  ASP A 222     -14.031 -23.716  -8.037  1.00  0.00      A1   C
ATOM   2777  HB1 ASP A 222     -14.138 -24.767  -8.373  1.00  0.00      A1    
ATOM   2778  HB2 ASP A 222     -13.082 -23.314  -8.444  1.00  0.00      A1    
ATOM   2779  CG  ASP A 222     -13.861 -23.785  -6.526  1.00  0.00      A1   C
ATOM   2780  OD1 ASP A 222     -14.851 -24.197  -5.881  1.00  0.00      A1   O
ATOM   2781  OD2 ASP A 222     -12.820 -23.405  -5.953  1.00  0.00      A1   O
ATOM   2782  C   ASP A 222     -15.267 -21.432  -8.155  1.00  0.00      A1   C
ATOM   2783  O   ASP A 222     -15.935 -21.064  -7.182  1.00  0.00      A1   O
ATOM   2784  N   PHE A 223     -14.689 -20.524  -8.932  1.00  0.00      A1   N
ATOM   2785  HN  PHE A 223     -13.966 -20.758  -9.580  1.00  0.00      A1    
ATOM   2786  CA  PHE A 223     -15.050 -19.116  -8.915  1.00  0.00      A1   C
ATOM   2787  HA  PHE A 223     -14.982 -18.806  -7.879  1.00  0.00      A1    
ATOM   2788  CB  PHE A 223     -14.103 -18.288  -9.775  1.00  0.00      A1   C
ATOM   2789  HB1 PHE A 223     -13.188 -18.056  -9.188  1.00  0.00      A1    
ATOM   2790  HB2 PHE A 223     -13.780 -18.855 -10.675  1.00  0.00      A1    
ATOM   2791  CG  PHE A 223     -14.657 -16.951 -10.215  1.00  0.00      A1   C
ATOM   2792  CD1 PHE A 223     -14.661 -15.844  -9.354  1.00  0.00      A1   C
ATOM   2793  HD1 PHE A 223     -14.345 -15.964  -8.327  1.00  0.00      A1    
ATOM   2794  CE1 PHE A 223     -15.078 -14.588  -9.817  1.00  0.00      A1   C
ATOM   2795  HE1 PHE A 223     -15.015 -13.725  -9.170  1.00  0.00      A1    
ATOM   2796  CZ  PHE A 223     -15.570 -14.469 -11.130  1.00  0.00      A1   C
ATOM   2797  HZ  PHE A 223     -15.821 -13.492 -11.518  1.00  0.00      A1    
ATOM   2798  CD2 PHE A 223     -15.205 -16.823 -11.498  1.00  0.00      A1   C
ATOM   2799  HD2 PHE A 223     -15.249 -17.680 -12.155  1.00  0.00      A1    
ATOM   2800  CE2 PHE A 223     -15.725 -15.596 -11.932  1.00  0.00      A1   C
ATOM   2801  HE2 PHE A 223     -16.241 -15.535 -12.880  1.00  0.00      A1    
ATOM   2802  C   PHE A 223     -16.488 -18.887  -9.356  1.00  0.00      A1   C
ATOM   2803  O   PHE A 223     -17.067 -18.056  -8.666  1.00  0.00      A1   O
ATOM   2804  N   LEU A 224     -17.004 -19.624 -10.352  1.00  0.00      A1   N
ATOM   2805  HN  LEU A 224     -16.447 -20.256 -10.888  1.00  0.00      A1    
ATOM   2806  CA  LEU A 224     -18.398 -19.579 -10.745  1.00  0.00      A1   C
ATOM   2807  HA  LEU A 224     -18.655 -18.531 -10.828  1.00  0.00      A1    
ATOM   2808  CB  LEU A 224     -18.549 -20.253 -12.104  1.00  0.00      A1   C
ATOM   2809  HB1 LEU A 224     -17.801 -19.788 -12.787  1.00  0.00      A1    
ATOM   2810  HB2 LEU A 224     -18.258 -21.323 -12.012  1.00  0.00      A1    
ATOM   2811  CG  LEU A 224     -19.945 -20.101 -12.692  1.00  0.00      A1   C
ATOM   2812  HG  LEU A 224     -20.673 -20.497 -11.943  1.00  0.00      A1    
ATOM   2813  CD1 LEU A 224     -20.282 -18.655 -13.045  1.00  0.00      A1   C
ATOM   2814 HD11 LEU A 224     -21.287 -18.592 -13.514  1.00  0.00      A1    
ATOM   2815 HD12 LEU A 224     -20.282 -18.019 -12.133  1.00  0.00      A1    
ATOM   2816 HD13 LEU A 224     -19.539 -18.242 -13.760  1.00  0.00      A1    
ATOM   2817  CD2 LEU A 224     -20.045 -20.965 -13.953  1.00  0.00      A1   C
ATOM   2818 HD21 LEU A 224     -21.062 -20.888 -14.394  1.00  0.00      A1    
ATOM   2819 HD22 LEU A 224     -19.318 -20.646 -14.727  1.00  0.00      A1    
ATOM   2820 HD23 LEU A 224     -19.852 -22.032 -13.710  1.00  0.00      A1    
ATOM   2821  C   LEU A 224     -19.316 -20.196  -9.693  1.00  0.00      A1   C
ATOM   2822  O   LEU A 224     -20.239 -19.470  -9.368  1.00  0.00      A1   O
ATOM   2823  N   ARG A 225     -18.964 -21.274  -8.980  1.00  0.00      A1   N
ATOM   2824  HN  ARG A 225     -18.126 -21.752  -9.231  1.00  0.00      A1    
ATOM   2825  CA  ARG A 225     -19.711 -21.813  -7.856  1.00  0.00      A1   C
ATOM   2826  HA  ARG A 225     -20.707 -22.065  -8.200  1.00  0.00      A1    
ATOM   2827  CB  ARG A 225     -18.950 -23.050  -7.393  1.00  0.00      A1   C
ATOM   2828  HB1 ARG A 225     -18.774 -23.671  -8.304  1.00  0.00      A1    
ATOM   2829  HB2 ARG A 225     -17.943 -22.752  -7.026  1.00  0.00      A1    
ATOM   2830  CG  ARG A 225     -19.711 -23.875  -6.362  1.00  0.00      A1   C
ATOM   2831  HG1 ARG A 225     -20.064 -23.195  -5.556  1.00  0.00      A1    
ATOM   2832  HG2 ARG A 225     -20.634 -24.283  -6.835  1.00  0.00      A1    
ATOM   2833  CD  ARG A 225     -18.831 -25.021  -5.868  1.00  0.00      A1   C
ATOM   2834  HD1 ARG A 225     -19.388 -25.613  -5.106  1.00  0.00      A1    
ATOM   2835  HD2 ARG A 225     -18.536 -25.699  -6.702  1.00  0.00      A1    
ATOM   2836  NE  ARG A 225     -17.627 -24.425  -5.297  1.00  0.00      A1   N
ATOM   2837  HE  ARG A 225     -16.765 -24.496  -5.805  1.00  0.00      A1   H
ATOM   2838  CZ  ARG A 225     -17.492 -24.088  -4.005  1.00  0.00      A1   C
ATOM   2839  NH1 ARG A 225     -18.460 -23.998  -3.081  1.00  0.00      A1   N
ATOM   2840 HH11 ARG A 225     -19.421 -24.168  -3.336  1.00  0.00      A1   H
ATOM   2841 HH12 ARG A 225     -18.247 -24.053  -2.095  1.00  0.00      A1   H
ATOM   2842  NH2 ARG A 225     -16.278 -23.739  -3.554  1.00  0.00      A1   N
ATOM   2843 HH21 ARG A 225     -16.096 -23.470  -2.607  1.00  0.00      A1   H
ATOM   2844 HH22 ARG A 225     -15.549 -23.635  -4.259  1.00  0.00      A1   H
ATOM   2845  C   ARG A 225     -19.880 -20.783  -6.756  1.00  0.00      A1   C
ATOM   2846  O   ARG A 225     -21.052 -20.635  -6.394  1.00  0.00      A1   O
ATOM   2847  N   LEU A 226     -18.849 -20.153  -6.190  1.00  0.00      A1   N
ATOM   2848  HN  LEU A 226     -17.928 -20.409  -6.478  1.00  0.00      A1    
ATOM   2849  CA  LEU A 226     -18.890 -19.109  -5.177  1.00  0.00      A1   C
ATOM   2850  HA  LEU A 226     -19.450 -19.510  -4.342  1.00  0.00      A1    
ATOM   2851  CB  LEU A 226     -17.445 -18.796  -4.812  1.00  0.00      A1   C
ATOM   2852  HB1 LEU A 226     -16.887 -18.657  -5.767  1.00  0.00      A1    
ATOM   2853  HB2 LEU A 226     -17.408 -17.815  -4.289  1.00  0.00      A1    
ATOM   2854  CG  LEU A 226     -16.759 -19.882  -3.985  1.00  0.00      A1   C
ATOM   2855  HG  LEU A 226     -16.798 -20.756  -4.679  1.00  0.00      A1    
ATOM   2856  CD1 LEU A 226     -15.319 -19.470  -3.707  1.00  0.00      A1   C
ATOM   2857 HD11 LEU A 226     -14.815 -20.224  -3.065  1.00  0.00      A1    
ATOM   2858 HD12 LEU A 226     -14.747 -19.381  -4.656  1.00  0.00      A1    
ATOM   2859 HD13 LEU A 226     -15.285 -18.491  -3.183  1.00  0.00      A1    
ATOM   2860  CD2 LEU A 226     -17.388 -20.304  -2.659  1.00  0.00      A1   C
ATOM   2861 HD21 LEU A 226     -16.787 -21.111  -2.186  1.00  0.00      A1    
ATOM   2862 HD22 LEU A 226     -17.440 -19.459  -1.943  1.00  0.00      A1    
ATOM   2863 HD23 LEU A 226     -18.418 -20.688  -2.822  1.00  0.00      A1    
ATOM   2864  C   LEU A 226     -19.630 -17.877  -5.678  1.00  0.00      A1   C
ATOM   2865  O   LEU A 226     -20.271 -17.321  -4.787  1.00  0.00      A1   O
ATOM   2866  N   LYS A 227     -19.679 -17.520  -6.963  1.00  0.00      A1   N
ATOM   2867  HN  LYS A 227     -19.200 -18.075  -7.641  1.00  0.00      A1    
ATOM   2868  CA  LYS A 227     -20.381 -16.369  -7.495  1.00  0.00      A1   C
ATOM   2869  HA  LYS A 227     -20.171 -15.530  -6.843  1.00  0.00      A1    
ATOM   2870  CB  LYS A 227     -19.863 -15.994  -8.875  1.00  0.00      A1   C
ATOM   2871  HB1 LYS A 227     -18.755 -15.905  -8.796  1.00  0.00      A1    
ATOM   2872  HB2 LYS A 227     -20.060 -16.835  -9.577  1.00  0.00      A1    
ATOM   2873  CG  LYS A 227     -20.396 -14.699  -9.472  1.00  0.00      A1   C
ATOM   2874  HG1 LYS A 227     -21.409 -14.883  -9.896  1.00  0.00      A1    
ATOM   2875  HG2 LYS A 227     -20.508 -13.944  -8.660  1.00  0.00      A1    
ATOM   2876  CD  LYS A 227     -19.466 -14.185 -10.571  1.00  0.00      A1   C
ATOM   2877  HD1 LYS A 227     -19.688 -13.107 -10.744  1.00  0.00      A1    
ATOM   2878  HD2 LYS A 227     -18.418 -14.255 -10.199  1.00  0.00      A1    
ATOM   2879  CE  LYS A 227     -19.538 -14.909 -11.912  1.00  0.00      A1   C
ATOM   2880  HE1 LYS A 227     -18.769 -14.511 -12.612  1.00  0.00      A1    
ATOM   2881  HE2 LYS A 227     -19.361 -15.999 -11.778  1.00  0.00      A1    
ATOM   2882  NZ  LYS A 227     -20.844 -14.754 -12.564  1.00  0.00      A1   N
ATOM   2883  HZ1 LYS A 227     -21.642 -14.940 -11.978  1.00  0.00      A1   H
ATOM   2884  HZ2 LYS A 227     -20.798 -15.299 -13.415  1.00  0.00      A1   H
ATOM   2885  HZ3 LYS A 227     -20.909 -13.756 -12.733  1.00  0.00      A1   H
ATOM   2886  C   LYS A 227     -21.881 -16.603  -7.464  1.00  0.00      A1   C
ATOM   2887  O   LYS A 227     -22.600 -15.760  -6.933  1.00  0.00      A1   O
ATOM   2888  N   GLN A 228     -22.404 -17.787  -7.803  1.00  0.00      A1   N
ATOM   2889  HN  GLN A 228     -21.925 -18.485  -8.332  1.00  0.00      A1    
ATOM   2890  CA  GLN A 228     -23.750 -18.150  -7.412  1.00  0.00      A1   C
ATOM   2891  HA  GLN A 228     -24.377 -17.340  -7.764  1.00  0.00      A1    
ATOM   2892  CB  GLN A 228     -24.105 -19.497  -8.022  1.00  0.00      A1   C
ATOM   2893  HB1 GLN A 228     -23.355 -20.230  -7.644  1.00  0.00      A1    
ATOM   2894  HB2 GLN A 228     -25.092 -19.832  -7.628  1.00  0.00      A1    
ATOM   2895  CG  GLN A 228     -24.104 -19.527  -9.541  1.00  0.00      A1   C
ATOM   2896  HG1 GLN A 228     -24.889 -18.851  -9.942  1.00  0.00      A1    
ATOM   2897  HG2 GLN A 228     -23.126 -19.187  -9.940  1.00  0.00      A1    
ATOM   2898  CD  GLN A 228     -24.408 -20.929 -10.055  1.00  0.00      A1   C
ATOM   2899  OE1 GLN A 228     -24.360 -21.959  -9.380  1.00  0.00      A1   O
ATOM   2900  NE2 GLN A 228     -24.659 -21.069 -11.358  1.00  0.00      A1   N
ATOM   2901 HE21 GLN A 228     -24.541 -21.997 -11.743  1.00  0.00      A1   H
ATOM   2902 HE22 GLN A 228     -24.563 -20.264 -11.968  1.00  0.00      A1   H
ATOM   2903  C   GLN A 228     -23.970 -18.281  -5.908  1.00  0.00      A1   C
ATOM   2904  O   GLN A 228     -24.990 -17.838  -5.385  1.00  0.00      A1   O
ATOM   2905  N   GLU A 229     -22.976 -18.778  -5.171  1.00  0.00      A1   N
ATOM   2906  HN  GLU A 229     -22.087 -19.066  -5.516  1.00  0.00      A1    
ATOM   2907  CA  GLU A 229     -23.133 -18.941  -3.741  1.00  0.00      A1   C
ATOM   2908  HA  GLU A 229     -24.044 -19.513  -3.619  1.00  0.00      A1    
ATOM   2909  CB  GLU A 229     -21.974 -19.719  -3.134  1.00  0.00      A1   C
ATOM   2910  HB1 GLU A 229     -21.568 -20.403  -3.915  1.00  0.00      A1    
ATOM   2911  HB2 GLU A 229     -21.145 -19.022  -2.878  1.00  0.00      A1    
ATOM   2912  CG  GLU A 229     -22.315 -20.558  -1.900  1.00  0.00      A1   C
ATOM   2913  HG1 GLU A 229     -21.430 -21.149  -1.599  1.00  0.00      A1    
ATOM   2914  HG2 GLU A 229     -22.627 -19.913  -1.055  1.00  0.00      A1    
ATOM   2915  CD  GLU A 229     -23.410 -21.600  -2.079  1.00  0.00      A1   C
ATOM   2916  OE1 GLU A 229     -23.107 -22.619  -2.735  1.00  0.00      A1   O
ATOM   2917  OE2 GLU A 229     -24.581 -21.346  -1.715  1.00  0.00      A1   O
ATOM   2918  C   GLU A 229     -23.278 -17.672  -2.900  1.00  0.00      A1   C
ATOM   2919  O   GLU A 229     -24.144 -17.561  -2.036  1.00  0.00      A1   O
ATOM   2920  N   LEU A 230     -22.696 -16.565  -3.369  1.00  0.00      A1   N
ATOM   2921  HN  LEU A 230     -21.938 -16.731  -3.997  1.00  0.00      A1    
ATOM   2922  CA  LEU A 230     -22.972 -15.163  -3.126  1.00  0.00      A1   C
ATOM   2923  HA  LEU A 230     -22.724 -15.033  -2.080  1.00  0.00      A1    
ATOM   2924  CB  LEU A 230     -21.948 -14.300  -3.851  1.00  0.00      A1   C
ATOM   2925  HB1 LEU A 230     -20.958 -14.799  -3.738  1.00  0.00      A1    
ATOM   2926  HB2 LEU A 230     -22.174 -14.309  -4.940  1.00  0.00      A1    
ATOM   2927  CG  LEU A 230     -21.755 -12.849  -3.419  1.00  0.00      A1   C
ATOM   2928  HG  LEU A 230     -22.768 -12.605  -3.016  1.00  0.00      A1    
ATOM   2929  CD1 LEU A 230     -20.686 -12.576  -2.372  1.00  0.00      A1   C
ATOM   2930 HD11 LEU A 230     -20.604 -11.486  -2.173  1.00  0.00      A1    
ATOM   2931 HD12 LEU A 230     -20.934 -13.087  -1.417  1.00  0.00      A1    
ATOM   2932 HD13 LEU A 230     -19.695 -12.941  -2.718  1.00  0.00      A1    
ATOM   2933  CD2 LEU A 230     -21.500 -11.954  -4.629  1.00  0.00      A1   C
ATOM   2934 HD21 LEU A 230     -21.379 -10.897  -4.308  1.00  0.00      A1    
ATOM   2935 HD22 LEU A 230     -20.578 -12.249  -5.170  1.00  0.00      A1    
ATOM   2936 HD23 LEU A 230     -22.354 -12.006  -5.339  1.00  0.00      A1    
ATOM   2937  C   LEU A 230     -24.399 -14.673  -3.324  1.00  0.00      A1   C
ATOM   2938  O   LEU A 230     -24.887 -14.055  -2.378  1.00  0.00      A1   O
ATOM   2939  N   ALA A 231     -25.141 -15.028  -4.368  1.00  0.00      A1   N
ATOM   2940  HN  ALA A 231     -24.692 -15.638  -5.020  1.00  0.00      A1    
ATOM   2941  CA  ALA A 231     -26.512 -14.657  -4.699  1.00  0.00      A1   C
ATOM   2942  HA  ALA A 231     -26.741 -13.669  -4.316  1.00  0.00      A1    
ATOM   2943  CB  ALA A 231     -26.635 -14.613  -6.223  1.00  0.00      A1   C
ATOM   2944  HB1 ALA A 231     -25.919 -13.869  -6.633  1.00  0.00      A1    
ATOM   2945  HB2 ALA A 231     -26.396 -15.602  -6.672  1.00  0.00      A1    
ATOM   2946  HB3 ALA A 231     -27.658 -14.317  -6.543  1.00  0.00      A1    
ATOM   2947  C   ALA A 231     -27.510 -15.606  -4.061  1.00  0.00      A1   C
ATOM   2948  O   ALA A 231     -28.632 -15.229  -3.763  1.00  0.00      A1   O
ATOM   2949  N   ASN A 232     -27.133 -16.839  -3.708  1.00  0.00      A1   N
ATOM   2950  HN  ASN A 232     -26.274 -17.221  -4.045  1.00  0.00      A1    
ATOM   2951  CA  ASN A 232     -27.885 -17.725  -2.839  1.00  0.00      A1   C
ATOM   2952  HA  ASN A 232     -28.883 -17.788  -3.260  1.00  0.00      A1    
ATOM   2953  CB  ASN A 232     -27.203 -19.091  -2.816  1.00  0.00      A1   C
ATOM   2954  HB1 ASN A 232     -27.112 -19.444  -3.867  1.00  0.00      A1    
ATOM   2955  HB2 ASN A 232     -26.177 -19.003  -2.405  1.00  0.00      A1    
ATOM   2956  CG  ASN A 232     -27.997 -20.125  -2.037  1.00  0.00      A1   C
ATOM   2957  OD1 ASN A 232     -29.224 -20.058  -1.975  1.00  0.00      A1   O
ATOM   2958  ND2 ASN A 232     -27.395 -21.168  -1.455  1.00  0.00      A1   N
ATOM   2959 HD21 ASN A 232     -27.835 -21.735  -0.749  1.00  0.00      A1   H
ATOM   2960 HD22 ASN A 232     -26.463 -21.349  -1.788  1.00  0.00      A1   H
ATOM   2961  C   ASN A 232     -28.009 -17.121  -1.449  1.00  0.00      A1   C
ATOM   2962  O   ASN A 232     -29.046 -17.193  -0.797  1.00  0.00      A1   O
ATOM   2963  N   GLY A 233     -26.862 -16.590  -0.993  1.00  0.00      A1   N
ATOM   2964  HN  GLY A 233     -26.042 -16.707  -1.552  1.00  0.00      A1    
ATOM   2965  CA  GLY A 233     -26.679 -15.856   0.238  1.00  0.00      A1   C
ATOM   2966  HA1 GLY A 233     -27.684 -15.699   0.604  1.00  0.00      A1    
ATOM   2967  HA2 GLY A 233     -26.169 -14.951  -0.062  1.00  0.00      A1    
ATOM   2968  C   GLY A 233     -25.869 -16.504   1.351  1.00  0.00      A1   C
ATOM   2969  O   GLY A 233     -25.959 -16.168   2.532  1.00  0.00      A1   O
ATOM   2970  N   THR A 234     -25.072 -17.510   1.001  1.00  0.00      A1   N
ATOM   2971  HN  THR A 234     -24.951 -17.712   0.030  1.00  0.00      A1    
ATOM   2972  CA  THR A 234     -24.328 -18.383   1.888  1.00  0.00      A1   C
ATOM   2973  HA  THR A 234     -24.848 -18.330   2.835  1.00  0.00      A1    
ATOM   2974  CB  THR A 234     -24.260 -19.790   1.298  1.00  0.00      A1   C
ATOM   2975  HB  THR A 234     -23.332 -19.821   0.677  1.00  0.00      A1    
ATOM   2976  OG1 THR A 234     -25.346 -20.047   0.435  1.00  0.00      A1   O
ATOM   2977  HG1 THR A 234     -25.033 -20.656  -0.228  1.00  0.00      A1   H
ATOM   2978  CG2 THR A 234     -24.105 -20.854   2.378  1.00  0.00      A1   C
ATOM   2979 HG21 THR A 234     -23.943 -21.855   1.926  1.00  0.00      A1    
ATOM   2980 HG22 THR A 234     -23.230 -20.626   3.024  1.00  0.00      A1    
ATOM   2981 HG23 THR A 234     -25.009 -20.905   3.022  1.00  0.00      A1    
ATOM   2982  C   THR A 234     -22.902 -17.901   2.148  1.00  0.00      A1   C
ATOM   2983  O   THR A 234     -22.441 -18.237   3.238  1.00  0.00      A1   O
ATOM   2984  N   LEU A 235     -22.353 -17.032   1.294  1.00  0.00      A1   N
ATOM   2985  HN  LEU A 235     -22.752 -16.900   0.389  1.00  0.00      A1    
ATOM   2986  CA  LEU A 235     -21.187 -16.223   1.551  1.00  0.00      A1   C
ATOM   2987  HA  LEU A 235     -20.472 -16.857   2.059  1.00  0.00      A1    
ATOM   2988  CB  LEU A 235     -20.523 -15.755   0.254  1.00  0.00      A1   C
ATOM   2989  HB1 LEU A 235     -21.187 -14.980  -0.195  1.00  0.00      A1    
ATOM   2990  HB2 LEU A 235     -19.570 -15.237   0.502  1.00  0.00      A1    
ATOM   2991  CG  LEU A 235     -20.282 -16.858  -0.783  1.00  0.00      A1   C
ATOM   2992  HG  LEU A 235     -21.232 -17.168  -1.282  1.00  0.00      A1    
ATOM   2993  CD1 LEU A 235     -19.232 -16.416  -1.798  1.00  0.00      A1   C
ATOM   2994 HD11 LEU A 235     -19.021 -17.232  -2.522  1.00  0.00      A1    
ATOM   2995 HD12 LEU A 235     -19.586 -15.529  -2.366  1.00  0.00      A1    
ATOM   2996 HD13 LEU A 235     -18.281 -16.150  -1.289  1.00  0.00      A1    
ATOM   2997  CD2 LEU A 235     -19.707 -18.071  -0.071  1.00  0.00      A1   C
ATOM   2998 HD21 LEU A 235     -19.537 -18.898  -0.794  1.00  0.00      A1    
ATOM   2999 HD22 LEU A 235     -18.736 -17.841   0.411  1.00  0.00      A1    
ATOM   3000 HD23 LEU A 235     -20.409 -18.432   0.712  1.00  0.00      A1    
ATOM   3001  C   LEU A 235     -21.521 -15.067   2.484  1.00  0.00      A1   C
ATOM   3002  O   LEU A 235     -22.510 -14.355   2.300  1.00  0.00      A1   O
ATOM   3003  N   LYS A 236     -20.664 -14.795   3.468  1.00  0.00      A1   N
ATOM   3004  HN  LYS A 236     -19.926 -15.449   3.623  1.00  0.00      A1    
ATOM   3005  CA  LYS A 236     -20.668 -13.651   4.356  1.00  0.00      A1   C
ATOM   3006  HA  LYS A 236     -21.653 -13.571   4.800  1.00  0.00      A1    
ATOM   3007  CB  LYS A 236     -19.612 -13.804   5.440  1.00  0.00      A1   C
ATOM   3008  HB1 LYS A 236     -18.680 -14.159   4.942  1.00  0.00      A1    
ATOM   3009  HB2 LYS A 236     -19.378 -12.801   5.862  1.00  0.00      A1    
ATOM   3010  CG  LYS A 236     -20.016 -14.786   6.531  1.00  0.00      A1   C
ATOM   3011  HG1 LYS A 236     -20.945 -14.421   7.024  1.00  0.00      A1    
ATOM   3012  HG2 LYS A 236     -20.253 -15.770   6.064  1.00  0.00      A1    
ATOM   3013  CD  LYS A 236     -18.925 -14.944   7.579  1.00  0.00      A1   C
ATOM   3014  HD1 LYS A 236     -17.968 -15.179   7.058  1.00  0.00      A1    
ATOM   3015  HD2 LYS A 236     -18.793 -13.964   8.093  1.00  0.00      A1    
ATOM   3016  CE  LYS A 236     -19.352 -16.046   8.544  1.00  0.00      A1   C
ATOM   3017  HE1 LYS A 236     -20.273 -15.748   9.093  1.00  0.00      A1    
ATOM   3018  HE2 LYS A 236     -19.560 -16.989   7.993  1.00  0.00      A1    
ATOM   3019  NZ  LYS A 236     -18.288 -16.302   9.523  1.00  0.00      A1   N
ATOM   3020  HZ1 LYS A 236     -18.161 -15.500  10.112  1.00  0.00      A1   H
ATOM   3021  HZ2 LYS A 236     -17.355 -16.446   9.171  1.00  0.00      A1   H
ATOM   3022  HZ3 LYS A 236     -18.449 -17.099  10.128  1.00  0.00      A1   H
ATOM   3023  C   LYS A 236     -20.437 -12.395   3.536  1.00  0.00      A1   C
ATOM   3024  O   LYS A 236     -19.444 -12.248   2.825  1.00  0.00      A1   O
ATOM   3025  N   GLN A 237     -21.284 -11.380   3.746  1.00  0.00      A1   N
ATOM   3026  HN  GLN A 237     -21.937 -11.467   4.497  1.00  0.00      A1    
ATOM   3027  CA  GLN A 237     -21.382 -10.134   3.006  1.00  0.00      A1   C
ATOM   3028  HA  GLN A 237     -20.371  -9.745   2.982  1.00  0.00      A1    
ATOM   3029  CB  GLN A 237     -21.979 -10.503   1.653  1.00  0.00      A1   C
ATOM   3030  HB1 GLN A 237     -21.971  -9.576   1.034  1.00  0.00      A1    
ATOM   3031  HB2 GLN A 237     -21.307 -11.227   1.138  1.00  0.00      A1    
ATOM   3032  CG  GLN A 237     -23.402 -11.055   1.658  1.00  0.00      A1   C
ATOM   3033  HG1 GLN A 237     -23.487 -11.902   2.373  1.00  0.00      A1    
ATOM   3034  HG2 GLN A 237     -24.125 -10.274   1.969  1.00  0.00      A1    
ATOM   3035  CD  GLN A 237     -23.765 -11.579   0.283  1.00  0.00      A1   C
ATOM   3036  OE1 GLN A 237     -24.052 -10.861  -0.675  1.00  0.00      A1   O
ATOM   3037  NE2 GLN A 237     -23.731 -12.899   0.088  1.00  0.00      A1   N
ATOM   3038 HE21 GLN A 237     -23.817 -13.226  -0.856  1.00  0.00      A1   H
ATOM   3039 HE22 GLN A 237     -23.397 -13.476   0.844  1.00  0.00      A1   H
ATOM   3040  C   GLN A 237     -22.270  -9.065   3.626  1.00  0.00      A1   C
ATOM   3041  O   GLN A 237     -23.335  -9.352   4.168  1.00  0.00      A1   O
ATOM   3042  N   GLU A 238     -21.884  -7.809   3.385  1.00  0.00      A1   N
ATOM   3043  HN  GLU A 238     -21.047  -7.610   2.883  1.00  0.00      A1    
ATOM   3044  CA  GLU A 238     -22.609  -6.632   3.809  1.00  0.00      A1   C
ATOM   3045  HA  GLU A 238     -23.631  -6.948   3.978  1.00  0.00      A1    
ATOM   3046  CB  GLU A 238     -22.058  -6.210   5.170  1.00  0.00      A1   C
ATOM   3047  HB1 GLU A 238     -22.804  -5.537   5.653  1.00  0.00      A1    
ATOM   3048  HB2 GLU A 238     -21.973  -7.099   5.835  1.00  0.00      A1    
ATOM   3049  CG  GLU A 238     -20.717  -5.490   5.084  1.00  0.00      A1   C
ATOM   3050  HG1 GLU A 238     -19.918  -6.223   4.870  1.00  0.00      A1    
ATOM   3051  HG2 GLU A 238     -20.730  -4.721   4.286  1.00  0.00      A1    
ATOM   3052  CD  GLU A 238     -20.343  -4.829   6.401  1.00  0.00      A1   C
ATOM   3053  OE1 GLU A 238     -20.392  -5.576   7.402  1.00  0.00      A1   O
ATOM   3054  OE2 GLU A 238     -20.146  -3.600   6.528  1.00  0.00      A1   O
ATOM   3055  C   GLU A 238     -22.649  -5.505   2.798  1.00  0.00      A1   C
ATOM   3056  O   GLU A 238     -23.401  -4.543   2.974  1.00  0.00      A1   O
ATOM   3057  N   ASN A 239     -21.886  -5.560   1.713  1.00  0.00      A1   N
ATOM   3058  HN  ASN A 239     -21.239  -6.303   1.547  1.00  0.00      A1    
ATOM   3059  CA  ASN A 239     -21.922  -4.551   0.674  1.00  0.00      A1   C
ATOM   3060  HA  ASN A 239     -22.905  -4.096   0.737  1.00  0.00      A1    
ATOM   3061  CB  ASN A 239     -20.879  -3.472   0.937  1.00  0.00      A1   C
ATOM   3062  HB1 ASN A 239     -21.057  -2.644   0.217  1.00  0.00      A1    
ATOM   3063  HB2 ASN A 239     -21.002  -3.057   1.958  1.00  0.00      A1    
ATOM   3064  CG  ASN A 239     -19.434  -3.922   0.752  1.00  0.00      A1   C
ATOM   3065  OD1 ASN A 239     -19.082  -5.100   0.761  1.00  0.00      A1   O
ATOM   3066  ND2 ASN A 239     -18.584  -2.925   0.518  1.00  0.00      A1   N
ATOM   3067 HD21 ASN A 239     -17.612  -3.076   0.325  1.00  0.00      A1   H
ATOM   3068 HD22 ASN A 239     -18.975  -2.022   0.267  1.00  0.00      A1   H
ATOM   3069  C   ASN A 239     -21.791  -5.178  -0.713  1.00  0.00      A1   C
ATOM   3070  O   ASN A 239     -21.268  -4.596  -1.663  1.00  0.00      A1   O
ATOM   3071  N   GLY A 240     -22.307  -6.403  -0.823  1.00  0.00      A1   N
ATOM   3072  HN  GLY A 240     -22.698  -6.822  -0.005  1.00  0.00      A1    
ATOM   3073  CA  GLY A 240     -22.362  -7.207  -2.026  1.00  0.00      A1   C
ATOM   3074  HA1 GLY A 240     -22.714  -6.520  -2.783  1.00  0.00      A1    
ATOM   3075  HA2 GLY A 240     -23.059  -7.998  -1.785  1.00  0.00      A1    
ATOM   3076  C   GLY A 240     -21.083  -7.849  -2.533  1.00  0.00      A1   C
ATOM   3077  O   GLY A 240     -20.968  -8.356  -3.642  1.00  0.00      A1   O
ATOM   3078  N   LYS A 241     -20.080  -7.711  -1.657  1.00  0.00      A1   N
ATOM   3079  HN  LYS A 241     -20.177  -7.095  -0.877  1.00  0.00      A1    
ATOM   3080  CA  LYS A 241     -18.812  -8.403  -1.739  1.00  0.00      A1   C
ATOM   3081  HA  LYS A 241     -18.796  -8.885  -2.709  1.00  0.00      A1    
ATOM   3082  CB  LYS A 241     -17.677  -7.409  -1.527  1.00  0.00      A1   C
ATOM   3083  HB1 LYS A 241     -17.841  -6.931  -0.534  1.00  0.00      A1    
ATOM   3084  HB2 LYS A 241     -16.717  -7.967  -1.450  1.00  0.00      A1    
ATOM   3085  CG  LYS A 241     -17.673  -6.364  -2.647  1.00  0.00      A1   C
ATOM   3086  HG1 LYS A 241     -17.363  -6.851  -3.599  1.00  0.00      A1    
ATOM   3087  HG2 LYS A 241     -18.710  -5.983  -2.792  1.00  0.00      A1    
ATOM   3088  CD  LYS A 241     -16.745  -5.184  -2.412  1.00  0.00      A1   C
ATOM   3089  HD1 LYS A 241     -16.966  -4.758  -1.407  1.00  0.00      A1    
ATOM   3090  HD2 LYS A 241     -15.698  -5.565  -2.390  1.00  0.00      A1    
ATOM   3091  CE  LYS A 241     -17.056  -4.253  -3.590  1.00  0.00      A1   C
ATOM   3092  HE1 LYS A 241     -16.902  -4.782  -4.557  1.00  0.00      A1    
ATOM   3093  HE2 LYS A 241     -18.111  -3.904  -3.544  1.00  0.00      A1    
ATOM   3094  NZ  LYS A 241     -16.219  -3.048  -3.637  1.00  0.00      A1   N
ATOM   3095  HZ1 LYS A 241     -16.661  -2.352  -3.045  1.00  0.00      A1   H
ATOM   3096  HZ2 LYS A 241     -16.379  -2.616  -4.536  1.00  0.00      A1   H
ATOM   3097  HZ3 LYS A 241     -15.243  -3.139  -3.437  1.00  0.00      A1   H
ATOM   3098  C   LYS A 241     -18.643  -9.491  -0.689  1.00  0.00      A1   C
ATOM   3099  O   LYS A 241     -19.195  -9.392   0.402  1.00  0.00      A1   O
ATOM   3100  N   ALA A 242     -17.810 -10.506  -0.948  1.00  0.00      A1   N
ATOM   3101  HN  ALA A 242     -17.389 -10.620  -1.848  1.00  0.00      A1    
ATOM   3102  CA  ALA A 242     -17.456 -11.502   0.031  1.00  0.00      A1   C
ATOM   3103  HA  ALA A 242     -18.305 -11.823   0.623  1.00  0.00      A1    
ATOM   3104  CB  ALA A 242     -16.919 -12.756  -0.663  1.00  0.00      A1   C
ATOM   3105  HB1 ALA A 242     -17.711 -13.193  -1.308  1.00  0.00      A1    
ATOM   3106  HB2 ALA A 242     -16.048 -12.513  -1.309  1.00  0.00      A1    
ATOM   3107  HB3 ALA A 242     -16.609 -13.530   0.072  1.00  0.00      A1    
ATOM   3108  C   ALA A 242     -16.486 -10.846   0.995  1.00  0.00      A1   C
ATOM   3109  O   ALA A 242     -15.362 -10.486   0.644  1.00  0.00      A1   O
ATOM   3110  N   LYS A 243     -16.727 -10.923   2.307  1.00  0.00      A1   N
ATOM   3111  HN  LYS A 243     -17.661 -11.158   2.571  1.00  0.00      A1    
ATOM   3112  CA  LYS A 243     -15.809 -10.710   3.413  1.00  0.00      A1   C
ATOM   3113  HA  LYS A 243     -15.277  -9.781   3.249  1.00  0.00      A1    
ATOM   3114  CB  LYS A 243     -16.617 -10.721   4.707  1.00  0.00      A1   C
ATOM   3115  HB1 LYS A 243     -17.268 -11.625   4.679  1.00  0.00      A1    
ATOM   3116  HB2 LYS A 243     -15.923 -10.862   5.566  1.00  0.00      A1    
ATOM   3117  CG  LYS A 243     -17.477  -9.475   4.885  1.00  0.00      A1   C
ATOM   3118  HG1 LYS A 243     -16.836  -8.571   4.777  1.00  0.00      A1    
ATOM   3119  HG2 LYS A 243     -18.239  -9.441   4.072  1.00  0.00      A1    
ATOM   3120  CD  LYS A 243     -18.068  -9.612   6.287  1.00  0.00      A1   C
ATOM   3121  HD1 LYS A 243     -18.578 -10.600   6.359  1.00  0.00      A1    
ATOM   3122  HD2 LYS A 243     -17.227  -9.616   7.019  1.00  0.00      A1    
ATOM   3123  CE  LYS A 243     -19.035  -8.471   6.580  1.00  0.00      A1   C
ATOM   3124  HE1 LYS A 243     -19.491  -8.095   5.637  1.00  0.00      A1    
ATOM   3125  HE2 LYS A 243     -19.851  -8.814   7.253  1.00  0.00      A1    
ATOM   3126  NZ  LYS A 243     -18.301  -7.371   7.232  1.00  0.00      A1   N
ATOM   3127  HZ1 LYS A 243     -17.752  -7.719   8.012  1.00  0.00      A1   H
ATOM   3128  HZ2 LYS A 243     -18.987  -6.785   7.687  1.00  0.00      A1   H
ATOM   3129  HZ3 LYS A 243     -17.764  -6.891   6.533  1.00  0.00      A1   H
ATOM   3130  C   LYS A 243     -14.786 -11.829   3.383  1.00  0.00      A1   C
ATOM   3131  O   LYS A 243     -15.127 -12.997   3.197  1.00  0.00      A1   O
ATOM   3132  N   VAL A 244     -13.508 -11.507   3.585  1.00  0.00      A1   N
ATOM   3133  HN  VAL A 244     -13.256 -10.579   3.849  1.00  0.00      A1    
ATOM   3134  CA  VAL A 244     -12.385 -12.419   3.453  1.00  0.00      A1   C
ATOM   3135  HA  VAL A 244     -12.739 -13.426   3.638  1.00  0.00      A1    
ATOM   3136  CB  VAL A 244     -11.778 -12.344   2.053  1.00  0.00      A1   C
ATOM   3137  HB  VAL A 244     -10.753 -12.786   2.106  1.00  0.00      A1    
ATOM   3138  CG1 VAL A 244     -12.639 -13.150   1.085  1.00  0.00      A1   C
ATOM   3139 HG11 VAL A 244     -12.233 -13.074   0.053  1.00  0.00      A1    
ATOM   3140 HG12 VAL A 244     -12.660 -14.226   1.354  1.00  0.00      A1    
ATOM   3141 HG13 VAL A 244     -13.681 -12.766   1.073  1.00  0.00      A1    
ATOM   3142  CG2 VAL A 244     -11.519 -10.958   1.456  1.00  0.00      A1   C
ATOM   3143 HG21 VAL A 244     -11.116 -11.044   0.425  1.00  0.00      A1    
ATOM   3144 HG22 VAL A 244     -12.460 -10.368   1.416  1.00  0.00      A1    
ATOM   3145 HG23 VAL A 244     -10.779 -10.392   2.059  1.00  0.00      A1    
ATOM   3146  C   VAL A 244     -11.358 -12.094   4.522  1.00  0.00      A1   C
ATOM   3147  O   VAL A 244     -11.190 -10.909   4.837  1.00  0.00      A1   O
ATOM   3148  N   SER A 245     -10.755 -13.153   5.055  1.00  0.00      A1   N
ATOM   3149  HN  SER A 245     -11.073 -14.062   4.787  1.00  0.00      A1    
ATOM   3150  CA  SER A 245      -9.662 -13.163   6.003  1.00  0.00      A1   C
ATOM   3151  HA  SER A 245      -9.580 -12.135   6.331  1.00  0.00      A1    
ATOM   3152  CB  SER A 245     -10.030 -14.088   7.162  1.00  0.00      A1   C
ATOM   3153  HB1 SER A 245     -10.212 -15.106   6.748  1.00  0.00      A1    
ATOM   3154  HB2 SER A 245      -9.179 -14.172   7.876  1.00  0.00      A1    
ATOM   3155  OG  SER A 245     -11.192 -13.649   7.808  1.00  0.00      A1   O
ATOM   3156  HG1 SER A 245     -11.496 -14.374   8.369  1.00  0.00      A1    
ATOM   3157  C   SER A 245      -8.311 -13.562   5.417  1.00  0.00      A1   C
ATOM   3158  O   SER A 245      -8.297 -14.483   4.609  1.00  0.00      A1   O
ATOM   3159  N   LEU A 246      -7.260 -12.779   5.724  1.00  0.00      A1   N
ATOM   3160  HN  LEU A 246      -7.345 -11.983   6.319  1.00  0.00      A1    
ATOM   3161  CA  LEU A 246      -5.926 -13.010   5.230  1.00  0.00      A1   C
ATOM   3162  HA  LEU A 246      -6.051 -13.574   4.314  1.00  0.00      A1    
ATOM   3163  CB  LEU A 246      -5.270 -11.683   4.854  1.00  0.00      A1   C
ATOM   3164  HB1 LEU A 246      -6.090 -10.965   4.621  1.00  0.00      A1    
ATOM   3165  HB2 LEU A 246      -4.746 -11.273   5.746  1.00  0.00      A1    
ATOM   3166  CG  LEU A 246      -4.304 -11.623   3.680  1.00  0.00      A1   C
ATOM   3167  HG  LEU A 246      -3.568 -12.428   3.921  1.00  0.00      A1    
ATOM   3168  CD1 LEU A 246      -4.906 -11.801   2.295  1.00  0.00      A1   C
ATOM   3169 HD11 LEU A 246      -4.124 -11.692   1.513  1.00  0.00      A1    
ATOM   3170 HD12 LEU A 246      -5.363 -12.809   2.194  1.00  0.00      A1    
ATOM   3171 HD13 LEU A 246      -5.692 -11.039   2.108  1.00  0.00      A1    
ATOM   3172  CD2 LEU A 246      -3.554 -10.292   3.641  1.00  0.00      A1   C
ATOM   3173 HD21 LEU A 246      -2.841 -10.276   2.788  1.00  0.00      A1    
ATOM   3174 HD22 LEU A 246      -4.246  -9.435   3.517  1.00  0.00      A1    
ATOM   3175 HD23 LEU A 246      -2.977 -10.143   4.579  1.00  0.00      A1    
ATOM   3176  C   LEU A 246      -5.062 -13.834   6.159  1.00  0.00      A1   C
ATOM   3177  O   LEU A 246      -4.988 -13.536   7.357  1.00  0.00      A1   O
ATOM   3178  N   ILE A 247      -4.623 -14.977   5.629  1.00  0.00      A1   N
ATOM   3179  HN  ILE A 247      -4.919 -15.235   4.712  1.00  0.00      A1    
ATOM   3180  CA  ILE A 247      -3.724 -15.934   6.257  1.00  0.00      A1   C
ATOM   3181  HA  ILE A 247      -3.770 -15.729   7.319  1.00  0.00      A1    
ATOM   3182  CB  ILE A 247      -4.193 -17.377   6.145  1.00  0.00      A1   C
ATOM   3183  HB  ILE A 247      -3.884 -17.693   5.116  1.00  0.00      A1    
ATOM   3184  CG2 ILE A 247      -3.552 -18.327   7.155  1.00  0.00      A1   C
ATOM   3185 HG21 ILE A 247      -3.814 -19.380   6.922  1.00  0.00      A1    
ATOM   3186 HG22 ILE A 247      -2.445 -18.243   7.131  1.00  0.00      A1    
ATOM   3187 HG23 ILE A 247      -3.899 -18.104   8.186  1.00  0.00      A1    
ATOM   3188  CG1 ILE A 247      -5.692 -17.629   6.173  1.00  0.00      A1   C
ATOM   3189 HG11 ILE A 247      -6.159 -17.227   5.246  1.00  0.00      A1    
ATOM   3190 HG12 ILE A 247      -5.873 -18.728   6.182  1.00  0.00      A1    
ATOM   3191  CD  ILE A 247      -6.528 -17.081   7.329  1.00  0.00      A1   C
ATOM   3192  HD1 ILE A 247      -7.587 -17.403   7.226  1.00  0.00      A1    
ATOM   3193  HD2 ILE A 247      -6.144 -17.456   8.302  1.00  0.00      A1    
ATOM   3194  HD3 ILE A 247      -6.506 -15.971   7.345  1.00  0.00      A1    
ATOM   3195  C   ILE A 247      -2.279 -15.734   5.833  1.00  0.00      A1   C
ATOM   3196  O   ILE A 247      -1.981 -15.239   4.749  1.00  0.00      A1   O
ATOM   3197  N   THR A 248      -1.380 -16.020   6.774  1.00  0.00      A1   N
ATOM   3198  HN  THR A 248      -1.692 -16.445   7.623  1.00  0.00      A1    
ATOM   3199  CA  THR A 248       0.053 -15.781   6.717  1.00  0.00      A1   C
ATOM   3200  HA  THR A 248       0.298 -15.889   5.669  1.00  0.00      A1    
ATOM   3201  CB  THR A 248       0.298 -14.390   7.283  1.00  0.00      A1   C
ATOM   3202  HB  THR A 248       1.406 -14.246   7.284  1.00  0.00      A1    
ATOM   3203  OG1 THR A 248      -0.129 -14.274   8.618  1.00  0.00      A1   O
ATOM   3204  HG1 THR A 248      -0.930 -14.768   8.792  1.00  0.00      A1   H
ATOM   3205  CG2 THR A 248      -0.341 -13.274   6.472  1.00  0.00      A1   C
ATOM   3206 HG21 THR A 248      -0.038 -12.279   6.861  1.00  0.00      A1    
ATOM   3207 HG22 THR A 248      -0.023 -13.336   5.409  1.00  0.00      A1    
ATOM   3208 HG23 THR A 248      -1.450 -13.338   6.507  1.00  0.00      A1    
ATOM   3209  C   THR A 248       0.905 -16.787   7.465  1.00  0.00      A1   C
ATOM   3210  O   THR A 248       0.304 -17.478   8.273  1.00  0.00      A1   O
ATOM   3211  N   SER A 249       2.221 -16.833   7.203  1.00  0.00      A1   N
ATOM   3212  HN  SER A 249       2.625 -16.507   6.348  1.00  0.00      A1    
ATOM   3213  CA  SER A 249       3.182 -17.366   8.148  1.00  0.00      A1   C
ATOM   3214  HA  SER A 249       4.135 -17.304   7.638  1.00  0.00      A1    
ATOM   3215  CB  SER A 249       3.321 -16.478   9.381  1.00  0.00      A1   C
ATOM   3216  HB1 SER A 249       2.399 -16.593   9.996  1.00  0.00      A1    
ATOM   3217  HB2 SER A 249       4.177 -16.816  10.008  1.00  0.00      A1    
ATOM   3218  OG  SER A 249       3.466 -15.098   9.132  1.00  0.00      A1   O
ATOM   3219  HG1 SER A 249       3.319 -14.642   9.970  1.00  0.00      A1    
ATOM   3220  C   SER A 249       2.953 -18.830   8.505  1.00  0.00      A1   C
ATOM   3221  O   SER A 249       3.081 -19.206   9.666  1.00  0.00      A1   O
ATOM   3222  N   ASP A 250       2.512 -19.661   7.562  1.00  0.00      A1   N
ATOM   3223  HN  ASP A 250       2.397 -19.347   6.623  1.00  0.00      A1    
ATOM   3224  CA  ASP A 250       2.157 -21.046   7.739  1.00  0.00      A1   C
ATOM   3225  HA  ASP A 250       1.787 -21.353   6.767  1.00  0.00      A1    
ATOM   3226  CB  ASP A 250       3.393 -21.926   7.910  1.00  0.00      A1   C
ATOM   3227  HB1 ASP A 250       4.093 -21.739   7.071  1.00  0.00      A1    
ATOM   3228  HB2 ASP A 250       3.914 -21.688   8.858  1.00  0.00      A1    
ATOM   3229  CG  ASP A 250       3.060 -23.408   7.902  1.00  0.00      A1   C
ATOM   3230  OD1 ASP A 250       3.479 -24.045   8.900  1.00  0.00      A1   O
ATOM   3231  OD2 ASP A 250       2.211 -23.830   7.090  1.00  0.00      A1   O
ATOM   3232  C   ASP A 250       1.059 -21.362   8.748  1.00  0.00      A1   C
ATOM   3233  O   ASP A 250       1.169 -22.328   9.505  1.00  0.00      A1   O
ATOM   3234  N   GLY A 251      -0.042 -20.614   8.671  1.00  0.00      A1   N
ATOM   3235  HN  GLY A 251      -0.107 -19.845   8.036  1.00  0.00      A1    
ATOM   3236  CA  GLY A 251      -1.213 -20.851   9.488  1.00  0.00      A1   C
ATOM   3237  HA1 GLY A 251      -0.939 -21.736  10.046  1.00  0.00      A1    
ATOM   3238  HA2 GLY A 251      -1.992 -21.011   8.755  1.00  0.00      A1    
ATOM   3239  C   GLY A 251      -1.709 -19.802  10.480  1.00  0.00      A1   C
ATOM   3240  O   GLY A 251      -2.566 -20.139  11.295  1.00  0.00      A1   O
ATOM   3241  N   ILE A 252      -1.257 -18.551  10.404  1.00  0.00      A1   N
ATOM   3242  HN  ILE A 252      -0.684 -18.378   9.606  1.00  0.00      A1    
ATOM   3243  CA  ILE A 252      -1.443 -17.398  11.264  1.00  0.00      A1   C
ATOM   3244  HA  ILE A 252      -1.916 -17.756  12.170  1.00  0.00      A1    
ATOM   3245  CB  ILE A 252      -0.124 -16.806  11.744  1.00  0.00      A1   C
ATOM   3246  HB  ILE A 252       0.431 -16.560  10.803  1.00  0.00      A1    
ATOM   3247  CG2 ILE A 252      -0.486 -15.622  12.623  1.00  0.00      A1   C
ATOM   3248 HG21 ILE A 252       0.421 -15.040  12.888  1.00  0.00      A1    
ATOM   3249 HG22 ILE A 252      -1.183 -14.937  12.097  1.00  0.00      A1    
ATOM   3250 HG23 ILE A 252      -0.969 -15.959  13.565  1.00  0.00      A1    
ATOM   3251  CG1 ILE A 252       0.764 -17.803  12.495  1.00  0.00      A1   C
ATOM   3252 HG11 ILE A 252       1.046 -18.640  11.818  1.00  0.00      A1    
ATOM   3253 HG12 ILE A 252       1.707 -17.291  12.796  1.00  0.00      A1    
ATOM   3254  CD  ILE A 252       0.161 -18.409  13.762  1.00  0.00      A1   C
ATOM   3255  HD1 ILE A 252       0.900 -19.071  14.263  1.00  0.00      A1    
ATOM   3256  HD2 ILE A 252      -0.132 -17.611  14.477  1.00  0.00      A1    
ATOM   3257  HD3 ILE A 252      -0.738 -19.016  13.524  1.00  0.00      A1    
ATOM   3258  C   ILE A 252      -2.412 -16.415  10.620  1.00  0.00      A1   C
ATOM   3259  O   ILE A 252      -2.208 -15.933   9.502  1.00  0.00      A1   O
ATOM   3260  N   LYS A 253      -3.480 -16.029  11.324  1.00  0.00      A1   N
ATOM   3261  HN  LYS A 253      -3.693 -16.428  12.215  1.00  0.00      A1    
ATOM   3262  CA  LYS A 253      -4.410 -15.014  10.866  1.00  0.00      A1   C
ATOM   3263  HA  LYS A 253      -4.544 -15.154   9.800  1.00  0.00      A1    
ATOM   3264  CB  LYS A 253      -5.701 -15.204  11.657  1.00  0.00      A1   C
ATOM   3265  HB1 LYS A 253      -6.027 -16.259  11.504  1.00  0.00      A1    
ATOM   3266  HB2 LYS A 253      -5.479 -15.100  12.743  1.00  0.00      A1    
ATOM   3267  CG  LYS A 253      -6.835 -14.269  11.247  1.00  0.00      A1   C
ATOM   3268  HG1 LYS A 253      -6.673 -13.272  11.716  1.00  0.00      A1    
ATOM   3269  HG2 LYS A 253      -6.805 -14.125  10.142  1.00  0.00      A1    
ATOM   3270  CD  LYS A 253      -8.213 -14.784  11.666  1.00  0.00      A1   C
ATOM   3271  HD1 LYS A 253      -8.278 -15.866  11.407  1.00  0.00      A1    
ATOM   3272  HD2 LYS A 253      -8.292 -14.701  12.775  1.00  0.00      A1    
ATOM   3273  CE  LYS A 253      -9.356 -14.022  11.013  1.00  0.00      A1   C
ATOM   3274  HE1 LYS A 253      -9.398 -14.242   9.923  1.00  0.00      A1    
ATOM   3275  HE2 LYS A 253     -10.329 -14.311  11.468  1.00  0.00      A1    
ATOM   3276  NZ  LYS A 253      -9.224 -12.567  11.157  1.00  0.00      A1   N
ATOM   3277  HZ1 LYS A 253      -8.354 -12.210  10.781  1.00  0.00      A1   H
ATOM   3278  HZ2 LYS A 253      -9.219 -12.363  12.151  1.00  0.00      A1   H
ATOM   3279  HZ3 LYS A 253     -10.051 -12.188  10.708  1.00  0.00      A1   H
ATOM   3280  C   LYS A 253      -3.825 -13.622  11.072  1.00  0.00      A1   C
ATOM   3281  O   LYS A 253      -3.430 -13.332  12.198  1.00  0.00      A1   O
ATOM   3282  N   PHE A 254      -3.767 -12.830  10.004  1.00  0.00      A1   N
ATOM   3283  HN  PHE A 254      -4.024 -13.182   9.105  1.00  0.00      A1    
ATOM   3284  CA  PHE A 254      -3.350 -11.441  10.008  1.00  0.00      A1   C
ATOM   3285  HA  PHE A 254      -2.482 -11.351  10.650  1.00  0.00      A1    
ATOM   3286  CB  PHE A 254      -3.064 -10.982   8.574  1.00  0.00      A1   C
ATOM   3287  HB1 PHE A 254      -2.075 -11.378   8.256  1.00  0.00      A1    
ATOM   3288  HB2 PHE A 254      -3.821 -11.384   7.867  1.00  0.00      A1    
ATOM   3289  CG  PHE A 254      -2.969  -9.502   8.332  1.00  0.00      A1   C
ATOM   3290  CD1 PHE A 254      -1.813  -8.792   8.720  1.00  0.00      A1   C
ATOM   3291  HD1 PHE A 254      -0.981  -9.324   9.160  1.00  0.00      A1    
ATOM   3292  CE1 PHE A 254      -1.685  -7.409   8.569  1.00  0.00      A1   C
ATOM   3293  HE1 PHE A 254      -0.731  -6.932   8.743  1.00  0.00      A1    
ATOM   3294  CZ  PHE A 254      -2.807  -6.675   8.186  1.00  0.00      A1   C
ATOM   3295  HZ  PHE A 254      -2.797  -5.595   8.143  1.00  0.00      A1    
ATOM   3296  CD2 PHE A 254      -4.091  -8.768   7.950  1.00  0.00      A1   C
ATOM   3297  HD2 PHE A 254      -5.030  -9.272   7.768  1.00  0.00      A1    
ATOM   3298  CE2 PHE A 254      -3.970  -7.379   7.840  1.00  0.00      A1   C
ATOM   3299  HE2 PHE A 254      -4.801  -6.793   7.473  1.00  0.00      A1    
ATOM   3300  C   PHE A 254      -4.473 -10.649  10.661  1.00  0.00      A1   C
ATOM   3301  O   PHE A 254      -5.603 -11.042  10.410  1.00  0.00      A1   O
ATOM   3302  N   PRO A 255      -4.242  -9.592  11.457  1.00  0.00      A1   N
ATOM   3303  CD  PRO A 255      -2.931  -9.293  11.986  1.00  0.00      A1   C
ATOM   3304  HD1 PRO A 255      -2.482  -8.501  11.345  1.00  0.00      A1    
ATOM   3305  HD2 PRO A 255      -2.315 -10.218  11.903  1.00  0.00      A1    
ATOM   3306  CA  PRO A 255      -5.206  -9.036  12.389  1.00  0.00      A1   C
ATOM   3307  HA  PRO A 255      -5.621  -9.870  12.943  1.00  0.00      A1    
ATOM   3308  CB  PRO A 255      -4.396  -8.260  13.420  1.00  0.00      A1   C
ATOM   3309  HB1 PRO A 255      -4.846  -8.376  14.431  1.00  0.00      A1    
ATOM   3310  HB2 PRO A 255      -4.352  -7.182  13.145  1.00  0.00      A1    
ATOM   3311  CG  PRO A 255      -2.979  -8.826  13.439  1.00  0.00      A1   C
ATOM   3312  HG1 PRO A 255      -2.835  -9.652  14.163  1.00  0.00      A1    
ATOM   3313  HG2 PRO A 255      -2.172  -8.077  13.610  1.00  0.00      A1    
ATOM   3314  C   PRO A 255      -6.342  -8.188  11.841  1.00  0.00      A1   C
ATOM   3315  O   PRO A 255      -6.958  -7.512  12.674  1.00  0.00      A1   O
ATOM   3316  N   GLN A 256      -6.679  -8.243  10.557  1.00  0.00      A1   N
ATOM   3317  HN  GLN A 256      -6.195  -8.849   9.928  1.00  0.00      A1    
ATOM   3318  CA  GLN A 256      -7.744  -7.463   9.944  1.00  0.00      A1   C
ATOM   3319  HA  GLN A 256      -8.484  -7.250  10.706  1.00  0.00      A1    
ATOM   3320  CB  GLN A 256      -7.072  -6.256   9.291  1.00  0.00      A1   C
ATOM   3321  HB1 GLN A 256      -6.587  -6.623   8.357  1.00  0.00      A1    
ATOM   3322  HB2 GLN A 256      -7.852  -5.528   8.970  1.00  0.00      A1    
ATOM   3323  CG  GLN A 256      -6.000  -5.452  10.025  1.00  0.00      A1   C
ATOM   3324  HG1 GLN A 256      -5.135  -6.101  10.279  1.00  0.00      A1    
ATOM   3325  HG2 GLN A 256      -5.628  -4.622   9.390  1.00  0.00      A1    
ATOM   3326  CD  GLN A 256      -6.304  -4.790  11.361  1.00  0.00      A1   C
ATOM   3327  OE1 GLN A 256      -7.492  -4.746  11.717  1.00  0.00      A1   O
ATOM   3328  NE2 GLN A 256      -5.256  -4.197  11.915  1.00  0.00      A1   N
ATOM   3329 HE21 GLN A 256      -5.387  -3.554  12.687  1.00  0.00      A1   H
ATOM   3330 HE22 GLN A 256      -4.352  -4.388  11.501  1.00  0.00      A1   H
ATOM   3331  C   GLN A 256      -8.421  -8.306   8.870  1.00  0.00      A1   C
ATOM   3332  O   GLN A 256      -7.854  -9.215   8.276  1.00  0.00      A1   O
ATOM   3333  N   ASP A 257      -9.675  -7.918   8.610  1.00  0.00      A1   N
ATOM   3334  HN  ASP A 257     -10.111  -7.172   9.106  1.00  0.00      A1    
ATOM   3335  CA  ASP A 257     -10.535  -8.509   7.610  1.00  0.00      A1   C
ATOM   3336  HA  ASP A 257      -9.928  -9.234   7.079  1.00  0.00      A1    
ATOM   3337  CB  ASP A 257     -11.798  -9.167   8.160  1.00  0.00      A1   C
ATOM   3338  HB1 ASP A 257     -12.440  -8.392   8.625  1.00  0.00      A1    
ATOM   3339  HB2 ASP A 257     -12.372  -9.653   7.346  1.00  0.00      A1    
ATOM   3340  CG  ASP A 257     -11.463 -10.205   9.226  1.00  0.00      A1   C
ATOM   3341  OD1 ASP A 257     -11.087 -11.362   8.954  1.00  0.00      A1   O
ATOM   3342  OD2 ASP A 257     -11.633  -9.870  10.415  1.00  0.00      A1   O
ATOM   3343  C   ASP A 257     -11.024  -7.505   6.577  1.00  0.00      A1   C
ATOM   3344  O   ASP A 257     -11.341  -6.354   6.887  1.00  0.00      A1   O
ATOM   3345  N   GLY A 258     -10.996  -7.946   5.326  1.00  0.00      A1   N
ATOM   3346  HN  GLY A 258     -10.743  -8.903   5.187  1.00  0.00      A1    
ATOM   3347  CA  GLY A 258     -11.294  -7.191   4.117  1.00  0.00      A1   C
ATOM   3348  HA1 GLY A 258     -10.403  -7.264   3.509  1.00  0.00      A1    
ATOM   3349  HA2 GLY A 258     -11.523  -6.188   4.451  1.00  0.00      A1    
ATOM   3350  C   GLY A 258     -12.467  -7.688   3.293  1.00  0.00      A1   C
ATOM   3351  O   GLY A 258     -13.365  -8.307   3.835  1.00  0.00      A1   O
ATOM   3352  N   THR A 259     -12.584  -7.234   2.037  1.00  0.00      A1   N
ATOM   3353  HN  THR A 259     -12.032  -6.486   1.671  1.00  0.00      A1    
ATOM   3354  CA  THR A 259     -13.527  -7.792   1.095  1.00  0.00      A1   C
ATOM   3355  HA  THR A 259     -13.815  -8.747   1.513  1.00  0.00      A1    
ATOM   3356  CB  THR A 259     -14.703  -6.839   0.931  1.00  0.00      A1   C
ATOM   3357  HB  THR A 259     -15.190  -7.112  -0.037  1.00  0.00      A1    
ATOM   3358  OG1 THR A 259     -14.227  -5.519   0.823  1.00  0.00      A1   O
ATOM   3359  HG1 THR A 259     -13.932  -5.261   1.695  1.00  0.00      A1   H
ATOM   3360  CG2 THR A 259     -15.668  -6.806   2.115  1.00  0.00      A1   C
ATOM   3361 HG21 THR A 259     -16.556  -6.181   1.884  1.00  0.00      A1    
ATOM   3362 HG22 THR A 259     -16.024  -7.831   2.353  1.00  0.00      A1    
ATOM   3363 HG23 THR A 259     -15.176  -6.389   3.020  1.00  0.00      A1    
ATOM   3364  C   THR A 259     -12.901  -8.084  -0.258  1.00  0.00      A1   C
ATOM   3365  O   THR A 259     -11.870  -7.566  -0.664  1.00  0.00      A1   O
ATOM   3366  N   LEU A 260     -13.647  -8.958  -0.951  1.00  0.00      A1   N
ATOM   3367  HN  LEU A 260     -14.487  -9.312  -0.544  1.00  0.00      A1    
ATOM   3368  CA  LEU A 260     -13.366  -9.471  -2.277  1.00  0.00      A1   C
ATOM   3369  HA  LEU A 260     -12.574  -8.843  -2.663  1.00  0.00      A1    
ATOM   3370  CB  LEU A 260     -12.909 -10.917  -2.130  1.00  0.00      A1   C
ATOM   3371  HB1 LEU A 260     -11.960 -10.904  -1.545  1.00  0.00      A1    
ATOM   3372  HB2 LEU A 260     -13.647 -11.468  -1.507  1.00  0.00      A1    
ATOM   3373  CG  LEU A 260     -12.663 -11.657  -3.436  1.00  0.00      A1   C
ATOM   3374  HG  LEU A 260     -13.577 -11.804  -4.060  1.00  0.00      A1    
ATOM   3375  CD1 LEU A 260     -11.614 -10.893  -4.242  1.00  0.00      A1   C
ATOM   3376 HD11 LEU A 260     -11.375 -11.434  -5.183  1.00  0.00      A1    
ATOM   3377 HD12 LEU A 260     -11.985  -9.880  -4.506  1.00  0.00      A1    
ATOM   3378 HD13 LEU A 260     -10.675 -10.782  -3.659  1.00  0.00      A1    
ATOM   3379  CD2 LEU A 260     -12.145 -13.027  -3.030  1.00  0.00      A1   C
ATOM   3380 HD21 LEU A 260     -11.954 -13.650  -3.931  1.00  0.00      A1    
ATOM   3381 HD22 LEU A 260     -11.195 -12.954  -2.463  1.00  0.00      A1    
ATOM   3382 HD23 LEU A 260     -12.891 -13.553  -2.396  1.00  0.00      A1    
ATOM   3383  C   LEU A 260     -14.538  -9.382  -3.247  1.00  0.00      A1   C
ATOM   3384  O   LEU A 260     -15.663  -9.842  -3.027  1.00  0.00      A1   O
ATOM   3385  N   GLU A 261     -14.284  -8.770  -4.401  1.00  0.00      A1   N
ATOM   3386  HN  GLU A 261     -13.381  -8.360  -4.492  1.00  0.00      A1    
ATOM   3387  CA  GLU A 261     -15.126  -8.602  -5.566  1.00  0.00      A1   C
ATOM   3388  HA  GLU A 261     -16.124  -8.366  -5.217  1.00  0.00      A1    
ATOM   3389  CB  GLU A 261     -14.703  -7.357  -6.333  1.00  0.00      A1   C
ATOM   3390  HB1 GLU A 261     -14.696  -6.498  -5.623  1.00  0.00      A1    
ATOM   3391  HB2 GLU A 261     -13.653  -7.470  -6.686  1.00  0.00      A1    
ATOM   3392  CG  GLU A 261     -15.674  -7.107  -7.486  1.00  0.00      A1   C
ATOM   3393  HG1 GLU A 261     -15.382  -6.185  -8.021  1.00  0.00      A1    
ATOM   3394  HG2 GLU A 261     -15.674  -7.957  -8.197  1.00  0.00      A1    
ATOM   3395  CD  GLU A 261     -17.072  -6.886  -6.908  1.00  0.00      A1   C
ATOM   3396  OE1 GLU A 261     -17.858  -7.854  -6.894  1.00  0.00      A1   O
ATOM   3397  OE2 GLU A 261     -17.486  -5.757  -6.571  1.00  0.00      A1   O
ATOM   3398  C   GLU A 261     -15.227  -9.873  -6.397  1.00  0.00      A1   C
ATOM   3399  O   GLU A 261     -14.257 -10.137  -7.103  1.00  0.00      A1   O
ATOM   3400  N   PHE A 262     -16.441 -10.349  -6.677  1.00  0.00      A1   N
ATOM   3401  HN  PHE A 262     -17.268 -10.034  -6.214  1.00  0.00      A1    
ATOM   3402  CA  PHE A 262     -16.668 -11.373  -7.685  1.00  0.00      A1   C
ATOM   3403  HA  PHE A 262     -15.709 -11.850  -7.848  1.00  0.00      A1    
ATOM   3404  CB  PHE A 262     -17.635 -12.434  -7.153  1.00  0.00      A1   C
ATOM   3405  HB1 PHE A 262     -18.409 -11.939  -6.527  1.00  0.00      A1    
ATOM   3406  HB2 PHE A 262     -18.165 -12.946  -7.985  1.00  0.00      A1    
ATOM   3407  CG  PHE A 262     -17.019 -13.486  -6.266  1.00  0.00      A1   C
ATOM   3408  CD1 PHE A 262     -16.527 -14.701  -6.749  1.00  0.00      A1   C
ATOM   3409  HD1 PHE A 262     -16.537 -14.897  -7.812  1.00  0.00      A1    
ATOM   3410  CE1 PHE A 262     -16.019 -15.696  -5.912  1.00  0.00      A1   C
ATOM   3411  HE1 PHE A 262     -15.724 -16.650  -6.324  1.00  0.00      A1    
ATOM   3412  CZ  PHE A 262     -15.878 -15.474  -4.535  1.00  0.00      A1   C
ATOM   3413  HZ  PHE A 262     -15.494 -16.234  -3.870  1.00  0.00      A1    
ATOM   3414  CD2 PHE A 262     -16.891 -13.320  -4.874  1.00  0.00      A1   C
ATOM   3415  HD2 PHE A 262     -17.329 -12.458  -4.390  1.00  0.00      A1    
ATOM   3416  CE2 PHE A 262     -16.239 -14.229  -4.032  1.00  0.00      A1   C
ATOM   3417  HE2 PHE A 262     -16.026 -13.957  -3.008  1.00  0.00      A1    
ATOM   3418  C   PHE A 262     -17.096 -10.769  -9.011  1.00  0.00      A1   C
ATOM   3419  O   PHE A 262     -16.808 -11.366 -10.051  1.00  0.00      A1   O
ATOM   3420  N   SER A 263     -17.674  -9.568  -9.053  1.00  0.00      A1   N
ATOM   3421  HN  SER A 263     -17.651  -8.899  -8.310  1.00  0.00      A1    
ATOM   3422  CA  SER A 263     -18.406  -9.129 -10.225  1.00  0.00      A1   C
ATOM   3423  HA  SER A 263     -18.728 -10.052 -10.689  1.00  0.00      A1    
ATOM   3424  CB  SER A 263     -19.531  -8.218  -9.727  1.00  0.00      A1   C
ATOM   3425  HB1 SER A 263     -20.259  -8.081 -10.559  1.00  0.00      A1    
ATOM   3426  HB2 SER A 263     -20.080  -8.703  -8.888  1.00  0.00      A1    
ATOM   3427  OG  SER A 263     -18.987  -6.972  -9.360  1.00  0.00      A1   O
ATOM   3428  HG1 SER A 263     -19.725  -6.357  -9.267  1.00  0.00      A1    
ATOM   3429  C   SER A 263     -17.605  -8.351 -11.269  1.00  0.00      A1   C
ATOM   3430  O   SER A 263     -18.209  -7.878 -12.228  1.00  0.00      A1   O
ATOM   3431  N   ASP A 264     -16.309  -8.207 -10.994  1.00  0.00      A1   N
ATOM   3432  HN  ASP A 264     -15.935  -8.438 -10.100  1.00  0.00      A1    
ATOM   3433  CA  ASP A 264     -15.305  -7.716 -11.917  1.00  0.00      A1   C
ATOM   3434  HA  ASP A 264     -15.647  -8.007 -12.904  1.00  0.00      A1    
ATOM   3435  CB  ASP A 264     -15.342  -6.192 -11.899  1.00  0.00      A1   C
ATOM   3436  HB1 ASP A 264     -16.297  -5.845 -12.342  1.00  0.00      A1    
ATOM   3437  HB2 ASP A 264     -15.281  -5.812 -10.860  1.00  0.00      A1    
ATOM   3438  CG  ASP A 264     -14.241  -5.508 -12.688  1.00  0.00      A1   C
ATOM   3439  OD1 ASP A 264     -13.611  -4.584 -12.136  1.00  0.00      A1   O
ATOM   3440  OD2 ASP A 264     -14.156  -5.788 -13.899  1.00  0.00      A1   O
ATOM   3441  C   ASP A 264     -13.928  -8.337 -11.729  1.00  0.00      A1   C
ATOM   3442  O   ASP A 264     -13.290  -8.115 -10.704  1.00  0.00      A1   O
ATOM   3443  N   VAL A 265     -13.432  -9.167 -12.653  1.00  0.00      A1   N
ATOM   3444  HN  VAL A 265     -13.897  -9.238 -13.532  1.00  0.00      A1    
ATOM   3445  CA  VAL A 265     -12.262 -10.004 -12.528  1.00  0.00      A1   C
ATOM   3446  HA  VAL A 265     -11.628  -9.620 -11.739  1.00  0.00      A1    
ATOM   3447  CB  VAL A 265     -12.547 -11.483 -12.266  1.00  0.00      A1   C
ATOM   3448  HB  VAL A 265     -11.582 -12.037 -12.375  1.00  0.00      A1    
ATOM   3449  CG1 VAL A 265     -13.078 -11.602 -10.839  1.00  0.00      A1   C
ATOM   3450 HG11 VAL A 265     -13.338 -12.658 -10.611  1.00  0.00      A1    
ATOM   3451 HG12 VAL A 265     -12.323 -11.280 -10.093  1.00  0.00      A1    
ATOM   3452 HG13 VAL A 265     -13.994 -10.986 -10.708  1.00  0.00      A1    
ATOM   3453  CG2 VAL A 265     -13.621 -12.034 -13.202  1.00  0.00      A1   C
ATOM   3454 HG21 VAL A 265     -13.839 -13.097 -12.967  1.00  0.00      A1    
ATOM   3455 HG22 VAL A 265     -14.563 -11.453 -13.100  1.00  0.00      A1    
ATOM   3456 HG23 VAL A 265     -13.294 -11.985 -14.261  1.00  0.00      A1    
ATOM   3457  C   VAL A 265     -11.493  -9.878 -13.833  1.00  0.00      A1   C
ATOM   3458  O   VAL A 265     -12.000  -9.371 -14.826  1.00  0.00      A1   O
ATOM   3459  N   THR A 266     -10.234 -10.329 -13.802  1.00  0.00      A1   N
ATOM   3460  HN  THR A 266      -9.819 -10.534 -12.916  1.00  0.00      A1    
ATOM   3461  CA  THR A 266      -9.360 -10.567 -14.941  1.00  0.00      A1   C
ATOM   3462  HA  THR A 266      -9.934 -10.290 -15.815  1.00  0.00      A1    
ATOM   3463  CB  THR A 266      -8.058  -9.796 -14.718  1.00  0.00      A1   C
ATOM   3464  HB  THR A 266      -7.395 -10.052 -15.580  1.00  0.00      A1    
ATOM   3465  OG1 THR A 266      -7.376 -10.197 -13.553  1.00  0.00      A1   O
ATOM   3466  HG1 THR A 266      -7.215  -9.377 -13.081  1.00  0.00      A1   H
ATOM   3467  CG2 THR A 266      -8.201  -8.297 -14.524  1.00  0.00      A1   C
ATOM   3468 HG21 THR A 266      -7.205  -7.807 -14.484  1.00  0.00      A1    
ATOM   3469 HG22 THR A 266      -8.768  -7.849 -15.368  1.00  0.00      A1    
ATOM   3470 HG23 THR A 266      -8.741  -8.065 -13.581  1.00  0.00      A1    
ATOM   3471  C   THR A 266      -9.031 -12.042 -15.090  1.00  0.00      A1   C
ATOM   3472  O   THR A 266      -9.149 -12.742 -14.081  1.00  0.00      A1   O
ATOM   3473  N   VAL A 267      -8.592 -12.511 -16.260  1.00  0.00      A1   N
ATOM   3474  HN  VAL A 267      -8.240 -11.891 -16.956  1.00  0.00      A1    
ATOM   3475  CA  VAL A 267      -8.575 -13.902 -16.638  1.00  0.00      A1   C
ATOM   3476  HA  VAL A 267      -8.642 -14.482 -15.726  1.00  0.00      A1    
ATOM   3477  CB  VAL A 267      -9.843 -14.291 -17.399  1.00  0.00      A1   C
ATOM   3478  HB  VAL A 267      -9.869 -13.690 -18.341  1.00  0.00      A1    
ATOM   3479  CG1 VAL A 267     -10.020 -15.734 -17.844  1.00  0.00      A1   C
ATOM   3480 HG11 VAL A 267     -11.003 -15.865 -18.346  1.00  0.00      A1    
ATOM   3481 HG12 VAL A 267      -9.236 -16.039 -18.567  1.00  0.00      A1    
ATOM   3482 HG13 VAL A 267      -9.986 -16.421 -16.972  1.00  0.00      A1    
ATOM   3483  CG2 VAL A 267     -11.076 -13.995 -16.542  1.00  0.00      A1   C
ATOM   3484 HG21 VAL A 267     -12.003 -14.310 -17.066  1.00  0.00      A1    
ATOM   3485 HG22 VAL A 267     -11.019 -14.540 -15.575  1.00  0.00      A1    
ATOM   3486 HG23 VAL A 267     -11.165 -12.910 -16.326  1.00  0.00      A1    
ATOM   3487  C   VAL A 267      -7.272 -14.280 -17.325  1.00  0.00      A1   C
ATOM   3488  O   VAL A 267      -6.832 -13.585 -18.246  1.00  0.00      A1   O
ATOM   3489  N   ASP A 268      -6.588 -15.326 -16.851  1.00  0.00      A1   N
ATOM   3490  HN  ASP A 268      -6.723 -15.849 -16.013  1.00  0.00      A1    
ATOM   3491  CA  ASP A 268      -5.471 -15.807 -17.645  1.00  0.00      A1   C
ATOM   3492  HA  ASP A 268      -4.900 -14.942 -17.961  1.00  0.00      A1    
ATOM   3493  CB  ASP A 268      -4.760 -16.883 -16.842  1.00  0.00      A1   C
ATOM   3494  HB1 ASP A 268      -4.427 -16.456 -15.874  1.00  0.00      A1    
ATOM   3495  HB2 ASP A 268      -5.443 -17.730 -16.633  1.00  0.00      A1    
ATOM   3496  CG  ASP A 268      -3.551 -17.346 -17.638  1.00  0.00      A1   C
ATOM   3497  OD1 ASP A 268      -3.750 -18.361 -18.335  1.00  0.00      A1   O
ATOM   3498  OD2 ASP A 268      -2.422 -16.881 -17.356  1.00  0.00      A1   O
ATOM   3499  C   ASP A 268      -5.981 -16.484 -18.911  1.00  0.00      A1   C
ATOM   3500  O   ASP A 268      -7.025 -17.144 -18.948  1.00  0.00      A1   O
ATOM   3501  N   GLN A 269      -5.199 -16.199 -19.953  1.00  0.00      A1   N
ATOM   3502  HN  GLN A 269      -4.296 -15.803 -19.794  1.00  0.00      A1    
ATOM   3503  CA  GLN A 269      -5.525 -16.408 -21.348  1.00  0.00      A1   C
ATOM   3504  HA  GLN A 269      -6.582 -16.199 -21.459  1.00  0.00      A1    
ATOM   3505  CB  GLN A 269      -4.689 -15.409 -22.147  1.00  0.00      A1   C
ATOM   3506  HB1 GLN A 269      -5.041 -15.466 -23.203  1.00  0.00      A1    
ATOM   3507  HB2 GLN A 269      -4.917 -14.376 -21.799  1.00  0.00      A1    
ATOM   3508  CG  GLN A 269      -3.181 -15.636 -22.129  1.00  0.00      A1   C
ATOM   3509  HG1 GLN A 269      -2.943 -16.681 -22.422  1.00  0.00      A1    
ATOM   3510  HG2 GLN A 269      -2.673 -14.957 -22.845  1.00  0.00      A1    
ATOM   3511  CD  GLN A 269      -2.565 -15.433 -20.754  1.00  0.00      A1   C
ATOM   3512  OE1 GLN A 269      -2.909 -14.487 -20.045  1.00  0.00      A1   O
ATOM   3513  NE2 GLN A 269      -1.606 -16.219 -20.284  1.00  0.00      A1   N
ATOM   3514 HE21 GLN A 269      -1.244 -16.058 -19.349  1.00  0.00      A1   H
ATOM   3515 HE22 GLN A 269      -1.226 -17.014 -20.779  1.00  0.00      A1   H
ATOM   3516  C   GLN A 269      -5.298 -17.856 -21.760  1.00  0.00      A1   C
ATOM   3517  O   GLN A 269      -6.073 -18.271 -22.630  1.00  0.00      A1   O
ATOM   3518  N   THR A 270      -4.301 -18.576 -21.237  1.00  0.00      A1   N
ATOM   3519  HN  THR A 270      -3.767 -18.193 -20.484  1.00  0.00      A1    
ATOM   3520  CA  THR A 270      -3.887 -19.894 -21.646  1.00  0.00      A1   C
ATOM   3521  HA  THR A 270      -4.511 -20.061 -22.514  1.00  0.00      A1    
ATOM   3522  CB  THR A 270      -2.464 -19.928 -22.215  1.00  0.00      A1   C
ATOM   3523  HB  THR A 270      -2.100 -20.975 -22.077  1.00  0.00      A1    
ATOM   3524  OG1 THR A 270      -1.550 -19.100 -21.523  1.00  0.00      A1   O
ATOM   3525  HG1 THR A 270      -0.681 -19.346 -21.846  1.00  0.00      A1   H
ATOM   3526  CG2 THR A 270      -2.471 -19.442 -23.662  1.00  0.00      A1   C
ATOM   3527 HG21 THR A 270      -1.470 -19.567 -24.126  1.00  0.00      A1    
ATOM   3528 HG22 THR A 270      -3.201 -20.025 -24.263  1.00  0.00      A1    
ATOM   3529 HG23 THR A 270      -2.750 -18.368 -23.722  1.00  0.00      A1    
ATOM   3530  C   THR A 270      -4.094 -21.097 -20.723  1.00  0.00      A1   C
ATOM   3531  O   THR A 270      -3.992 -22.240 -21.169  1.00  0.00      A1   O
ATOM   3532  N   THR A 271      -4.424 -20.795 -19.467  1.00  0.00      A1   N
ATOM   3533  HN  THR A 271      -4.341 -19.847 -19.162  1.00  0.00      A1    
ATOM   3534  CA  THR A 271      -4.905 -21.703 -18.454  1.00  0.00      A1   C
ATOM   3535  HA  THR A 271      -4.790 -22.674 -18.917  1.00  0.00      A1    
ATOM   3536  CB  THR A 271      -4.044 -21.560 -17.195  1.00  0.00      A1   C
ATOM   3537  HB  THR A 271      -4.500 -22.234 -16.429  1.00  0.00      A1    
ATOM   3538  OG1 THR A 271      -4.045 -20.275 -16.621  1.00  0.00      A1   O
ATOM   3539  HG1 THR A 271      -3.778 -19.581 -17.232  1.00  0.00      A1   H
ATOM   3540  CG2 THR A 271      -2.574 -21.805 -17.507  1.00  0.00      A1   C
ATOM   3541 HG21 THR A 271      -1.968 -21.813 -16.576  1.00  0.00      A1    
ATOM   3542 HG22 THR A 271      -2.443 -22.788 -18.008  1.00  0.00      A1    
ATOM   3543 HG23 THR A 271      -2.170 -21.016 -18.177  1.00  0.00      A1    
ATOM   3544  C   THR A 271      -6.370 -21.586 -18.051  1.00  0.00      A1   C
ATOM   3545  O   THR A 271      -6.830 -22.476 -17.340  1.00  0.00      A1   O
ATOM   3546  N   GLY A 272      -6.999 -20.421 -18.244  1.00  0.00      A1   N
ATOM   3547  HN  GLY A 272      -6.563 -19.658 -18.719  1.00  0.00      A1    
ATOM   3548  CA  GLY A 272      -8.350 -20.181 -17.781  1.00  0.00      A1   C
ATOM   3549  HA1 GLY A 272      -8.874 -21.065 -18.117  1.00  0.00      A1    
ATOM   3550  HA2 GLY A 272      -8.625 -19.276 -18.305  1.00  0.00      A1    
ATOM   3551  C   GLY A 272      -8.661 -19.982 -16.308  1.00  0.00      A1   C
ATOM   3552  O   GLY A 272      -9.809 -19.725 -15.952  1.00  0.00      A1   O
ATOM   3553  N   SER A 273      -7.645 -19.892 -15.450  1.00  0.00      A1   N
ATOM   3554  HN  SER A 273      -6.690 -20.107 -15.653  1.00  0.00      A1    
ATOM   3555  CA  SER A 273      -7.878 -19.450 -14.089  1.00  0.00      A1   C
ATOM   3556  HA  SER A 273      -8.787 -19.953 -13.786  1.00  0.00      A1    
ATOM   3557  CB  SER A 273      -6.692 -19.770 -13.178  1.00  0.00      A1   C
ATOM   3558  HB1 SER A 273      -5.828 -19.147 -13.503  1.00  0.00      A1    
ATOM   3559  HB2 SER A 273      -6.923 -19.486 -12.126  1.00  0.00      A1    
ATOM   3560  OG  SER A 273      -6.305 -21.117 -13.245  1.00  0.00      A1   O
ATOM   3561  HG1 SER A 273      -5.436 -21.183 -12.829  1.00  0.00      A1    
ATOM   3562  C   SER A 273      -8.125 -17.949 -13.961  1.00  0.00      A1   C
ATOM   3563  O   SER A 273      -7.350 -17.139 -14.466  1.00  0.00      A1   O
ATOM   3564  N   ILE A 274      -9.131 -17.639 -13.137  1.00  0.00      A1   N
ATOM   3565  HN  ILE A 274      -9.516 -18.417 -12.645  1.00  0.00      A1    
ATOM   3566  CA  ILE A 274      -9.761 -16.375 -12.832  1.00  0.00      A1   C
ATOM   3567  HA  ILE A 274      -9.728 -15.742 -13.709  1.00  0.00      A1    
ATOM   3568  CB  ILE A 274     -11.243 -16.481 -12.476  1.00  0.00      A1   C
ATOM   3569  HB  ILE A 274     -11.254 -16.956 -11.462  1.00  0.00      A1    
ATOM   3570  CG2 ILE A 274     -11.827 -15.073 -12.364  1.00  0.00      A1   C
ATOM   3571 HG21 ILE A 274     -12.858 -15.109 -11.955  1.00  0.00      A1    
ATOM   3572 HG22 ILE A 274     -11.217 -14.444 -11.682  1.00  0.00      A1    
ATOM   3573 HG23 ILE A 274     -11.865 -14.578 -13.357  1.00  0.00      A1    
ATOM   3574  CG1 ILE A 274     -12.055 -17.417 -13.355  1.00  0.00      A1   C
ATOM   3575 HG11 ILE A 274     -11.601 -18.433 -13.344  1.00  0.00      A1    
ATOM   3576 HG12 ILE A 274     -13.081 -17.511 -12.931  1.00  0.00      A1    
ATOM   3577  CD  ILE A 274     -12.209 -16.987 -14.812  1.00  0.00      A1   C
ATOM   3578  HD1 ILE A 274     -12.863 -17.701 -15.358  1.00  0.00      A1    
ATOM   3579  HD2 ILE A 274     -12.667 -15.976 -14.876  1.00  0.00      A1    
ATOM   3580  HD3 ILE A 274     -11.225 -16.961 -15.326  1.00  0.00      A1    
ATOM   3581  C   ILE A 274      -8.853 -15.734 -11.792  1.00  0.00      A1   C
ATOM   3582  O   ILE A 274      -8.631 -16.322 -10.742  1.00  0.00      A1   O
ATOM   3583  N   THR A 275      -8.371 -14.486 -11.873  1.00  0.00      A1   N
ATOM   3584  HN  THR A 275      -8.433 -14.026 -12.758  1.00  0.00      A1    
ATOM   3585  CA  THR A 275      -7.758 -13.691 -10.832  1.00  0.00      A1   C
ATOM   3586  HA  THR A 275      -7.635 -14.347  -9.981  1.00  0.00      A1    
ATOM   3587  CB  THR A 275      -6.373 -13.156 -11.213  1.00  0.00      A1   C
ATOM   3588  HB  THR A 275      -6.517 -12.562 -12.148  1.00  0.00      A1    
ATOM   3589  OG1 THR A 275      -5.553 -14.257 -11.499  1.00  0.00      A1   O
ATOM   3590  HG1 THR A 275      -5.139 -14.437 -10.649  1.00  0.00      A1   H
ATOM   3591  CG2 THR A 275      -5.637 -12.400 -10.118  1.00  0.00      A1   C
ATOM   3592 HG21 THR A 275      -4.699 -11.952 -10.509  1.00  0.00      A1    
ATOM   3593 HG22 THR A 275      -6.270 -11.577  -9.723  1.00  0.00      A1    
ATOM   3594 HG23 THR A 275      -5.375 -13.073  -9.274  1.00  0.00      A1    
ATOM   3595  C   THR A 275      -8.704 -12.584 -10.391  1.00  0.00      A1   C
ATOM   3596  O   THR A 275      -9.033 -11.710 -11.187  1.00  0.00      A1   O
ATOM   3597  N   LEU A 276      -9.123 -12.558  -9.122  1.00  0.00      A1   N
ATOM   3598  HN  LEU A 276      -8.913 -13.300  -8.489  1.00  0.00      A1    
ATOM   3599  CA  LEU A 276      -9.905 -11.482  -8.542  1.00  0.00      A1   C
ATOM   3600  HA  LEU A 276     -10.367 -10.961  -9.371  1.00  0.00      A1    
ATOM   3601  CB  LEU A 276     -10.818 -12.126  -7.509  1.00  0.00      A1   C
ATOM   3602  HB1 LEU A 276     -10.173 -12.468  -6.667  1.00  0.00      A1    
ATOM   3603  HB2 LEU A 276     -11.490 -11.347  -7.084  1.00  0.00      A1    
ATOM   3604  CG  LEU A 276     -11.710 -13.327  -7.829  1.00  0.00      A1   C
ATOM   3605  HG  LEU A 276     -11.969 -13.318  -8.915  1.00  0.00      A1    
ATOM   3606  CD1 LEU A 276     -10.939 -14.592  -7.465  1.00  0.00      A1   C
ATOM   3607 HD11 LEU A 276     -11.566 -15.493  -7.635  1.00  0.00      A1    
ATOM   3608 HD12 LEU A 276     -10.021 -14.683  -8.085  1.00  0.00      A1    
ATOM   3609 HD13 LEU A 276     -10.640 -14.575  -6.395  1.00  0.00      A1    
ATOM   3610  CD2 LEU A 276     -13.003 -13.319  -7.039  1.00  0.00      A1   C
ATOM   3611 HD21 LEU A 276     -13.629 -14.196  -7.314  1.00  0.00      A1    
ATOM   3612 HD22 LEU A 276     -12.816 -13.368  -5.947  1.00  0.00      A1    
ATOM   3613 HD23 LEU A 276     -13.584 -12.396  -7.254  1.00  0.00      A1    
ATOM   3614  C   LEU A 276      -9.037 -10.483  -7.800  1.00  0.00      A1   C
ATOM   3615  O   LEU A 276      -7.810 -10.598  -7.768  1.00  0.00      A1   O
ATOM   3616  N   ARG A 277      -9.552  -9.483  -7.072  1.00  0.00      A1   N
ATOM   3617  HN  ARG A 277     -10.544  -9.389  -7.115  1.00  0.00      A1    
ATOM   3618  CA  ARG A 277      -8.847  -8.536  -6.242  1.00  0.00      A1   C
ATOM   3619  HA  ARG A 277      -7.915  -8.996  -5.936  1.00  0.00      A1    
ATOM   3620  CB  ARG A 277      -8.502  -7.271  -7.022  1.00  0.00      A1   C
ATOM   3621  HB1 ARG A 277      -8.170  -7.605  -8.034  1.00  0.00      A1    
ATOM   3622  HB2 ARG A 277      -9.424  -6.671  -7.185  1.00  0.00      A1    
ATOM   3623  CG  ARG A 277      -7.391  -6.481  -6.342  1.00  0.00      A1   C
ATOM   3624  HG1 ARG A 277      -7.767  -6.113  -5.362  1.00  0.00      A1    
ATOM   3625  HG2 ARG A 277      -6.552  -7.172  -6.099  1.00  0.00      A1    
ATOM   3626  CD  ARG A 277      -6.762  -5.325  -7.114  1.00  0.00      A1   C
ATOM   3627  HD1 ARG A 277      -7.493  -4.937  -7.860  1.00  0.00      A1    
ATOM   3628  HD2 ARG A 277      -6.468  -4.491  -6.434  1.00  0.00      A1    
ATOM   3629  NE  ARG A 277      -5.549  -5.730  -7.814  1.00  0.00      A1   N
ATOM   3630  HE  ARG A 277      -5.339  -6.717  -7.829  1.00  0.00      A1   H
ATOM   3631  CZ  ARG A 277      -4.559  -4.941  -8.268  1.00  0.00      A1   C
ATOM   3632  NH1 ARG A 277      -4.669  -3.612  -8.355  1.00  0.00      A1   N
ATOM   3633 HH11 ARG A 277      -5.566  -3.173  -8.185  1.00  0.00      A1   H
ATOM   3634 HH12 ARG A 277      -3.950  -2.962  -8.650  1.00  0.00      A1   H
ATOM   3635  NH2 ARG A 277      -3.374  -5.557  -8.347  1.00  0.00      A1   N
ATOM   3636 HH21 ARG A 277      -3.470  -6.533  -8.083  1.00  0.00      A1   H
ATOM   3637 HH22 ARG A 277      -2.531  -5.048  -8.567  1.00  0.00      A1   H
ATOM   3638  C   ARG A 277      -9.607  -8.197  -4.962  1.00  0.00      A1   C
ATOM   3639  O   ARG A 277     -10.790  -7.908  -5.054  1.00  0.00      A1   O
ATOM   3640  N   ALA A 278      -8.965  -8.361  -3.802  1.00  0.00      A1   N
ATOM   3641  HN  ALA A 278      -8.031  -8.712  -3.870  1.00  0.00      A1    
ATOM   3642  CA  ALA A 278      -9.438  -8.099  -2.450  1.00  0.00      A1   C
ATOM   3643  HA  ALA A 278     -10.494  -7.854  -2.434  1.00  0.00      A1    
ATOM   3644  CB  ALA A 278      -9.255  -9.307  -1.541  1.00  0.00      A1   C
ATOM   3645  HB1 ALA A 278      -9.840 -10.164  -1.938  1.00  0.00      A1    
ATOM   3646  HB2 ALA A 278      -8.187  -9.614  -1.495  1.00  0.00      A1    
ATOM   3647  HB3 ALA A 278      -9.608  -9.099  -0.508  1.00  0.00      A1    
ATOM   3648  C   ALA A 278      -8.706  -6.879  -1.907  1.00  0.00      A1   C
ATOM   3649  O   ALA A 278      -7.612  -6.504  -2.307  1.00  0.00      A1   O
ATOM   3650  N   ILE A 279      -9.229  -6.262  -0.842  1.00  0.00      A1   N
ATOM   3651  HN  ILE A 279     -10.049  -6.661  -0.437  1.00  0.00      A1    
ATOM   3652  CA  ILE A 279      -8.761  -5.066  -0.177  1.00  0.00      A1   C
ATOM   3653  HA  ILE A 279      -7.716  -4.951  -0.437  1.00  0.00      A1    
ATOM   3654  CB  ILE A 279      -9.507  -3.853  -0.716  1.00  0.00      A1   C
ATOM   3655  HB  ILE A 279      -9.509  -3.996  -1.826  1.00  0.00      A1    
ATOM   3656  CG2 ILE A 279     -10.976  -3.697  -0.346  1.00  0.00      A1   C
ATOM   3657 HG21 ILE A 279     -11.438  -2.869  -0.922  1.00  0.00      A1    
ATOM   3658 HG22 ILE A 279     -11.543  -4.624  -0.575  1.00  0.00      A1    
ATOM   3659 HG23 ILE A 279     -11.092  -3.474   0.736  1.00  0.00      A1    
ATOM   3660  CG1 ILE A 279      -8.707  -2.578  -0.429  1.00  0.00      A1   C
ATOM   3661 HG11 ILE A 279      -8.398  -2.560   0.640  1.00  0.00      A1    
ATOM   3662 HG12 ILE A 279      -7.776  -2.591  -1.040  1.00  0.00      A1    
ATOM   3663  CD  ILE A 279      -9.413  -1.258  -0.729  1.00  0.00      A1   C
ATOM   3664  HD1 ILE A 279      -8.728  -0.403  -0.542  1.00  0.00      A1    
ATOM   3665  HD2 ILE A 279      -9.736  -1.219  -1.792  1.00  0.00      A1    
ATOM   3666  HD3 ILE A 279     -10.307  -1.129  -0.084  1.00  0.00      A1    
ATOM   3667  C   ILE A 279      -8.821  -5.249   1.328  1.00  0.00      A1   C
ATOM   3668  O   ILE A 279      -9.839  -5.658   1.885  1.00  0.00      A1   O
ATOM   3669  N   PHE A 280      -7.737  -4.982   2.071  1.00  0.00      A1   N
ATOM   3670  HN  PHE A 280      -6.908  -4.724   1.578  1.00  0.00      A1    
ATOM   3671  CA  PHE A 280      -7.593  -5.014   3.512  1.00  0.00      A1   C
ATOM   3672  HA  PHE A 280      -8.584  -5.165   3.923  1.00  0.00      A1    
ATOM   3673  CB  PHE A 280      -6.631  -6.121   3.933  1.00  0.00      A1   C
ATOM   3674  HB1 PHE A 280      -5.737  -6.097   3.273  1.00  0.00      A1    
ATOM   3675  HB2 PHE A 280      -6.274  -5.966   4.974  1.00  0.00      A1    
ATOM   3676  CG  PHE A 280      -7.187  -7.517   3.814  1.00  0.00      A1   C
ATOM   3677  CD1 PHE A 280      -7.520  -8.036   2.557  1.00  0.00      A1   C
ATOM   3678  HD1 PHE A 280      -7.300  -7.463   1.666  1.00  0.00      A1    
ATOM   3679  CE1 PHE A 280      -8.140  -9.290   2.477  1.00  0.00      A1   C
ATOM   3680  HE1 PHE A 280      -8.500  -9.655   1.526  1.00  0.00      A1    
ATOM   3681  CZ  PHE A 280      -8.273 -10.047   3.639  1.00  0.00      A1   C
ATOM   3682  HZ  PHE A 280      -8.546 -11.089   3.555  1.00  0.00      A1    
ATOM   3683  CD2 PHE A 280      -7.543  -8.175   4.996  1.00  0.00      A1   C
ATOM   3684  HD2 PHE A 280      -7.445  -7.669   5.947  1.00  0.00      A1    
ATOM   3685  CE2 PHE A 280      -8.050  -9.483   4.898  1.00  0.00      A1   C
ATOM   3686  HE2 PHE A 280      -8.266 -10.045   5.796  1.00  0.00      A1    
ATOM   3687  C   PHE A 280      -7.105  -3.666   4.010  1.00  0.00      A1   C
ATOM   3688  O   PHE A 280      -6.323  -3.033   3.301  1.00  0.00      A1   O
ATOM   3689  N   PRO A 281      -7.374  -3.210   5.243  1.00  0.00      A1   N
ATOM   3690  CD  PRO A 281      -8.482  -3.682   6.057  1.00  0.00      A1   C
ATOM   3691  HD1 PRO A 281      -8.404  -4.778   6.236  1.00  0.00      A1    
ATOM   3692  HD2 PRO A 281      -9.458  -3.465   5.564  1.00  0.00      A1    
ATOM   3693  CA  PRO A 281      -6.618  -2.217   5.966  1.00  0.00      A1   C
ATOM   3694  HA  PRO A 281      -6.443  -1.347   5.344  1.00  0.00      A1    
ATOM   3695  CB  PRO A 281      -7.487  -1.724   7.122  1.00  0.00      A1   C
ATOM   3696  HB1 PRO A 281      -8.121  -0.849   6.854  1.00  0.00      A1    
ATOM   3697  HB2 PRO A 281      -6.907  -1.503   8.046  1.00  0.00      A1    
ATOM   3698  CG  PRO A 281      -8.387  -2.931   7.376  1.00  0.00      A1   C
ATOM   3699  HG1 PRO A 281      -9.371  -2.583   7.747  1.00  0.00      A1    
ATOM   3700  HG2 PRO A 281      -7.948  -3.602   8.150  1.00  0.00      A1    
ATOM   3701  C   PRO A 281      -5.277  -2.767   6.443  1.00  0.00      A1   C
ATOM   3702  O   PRO A 281      -5.102  -3.961   6.656  1.00  0.00      A1   O
ATOM   3703  N   ASN A 282      -4.330  -1.831   6.592  1.00  0.00      A1   N
ATOM   3704  HN  ASN A 282      -4.505  -0.867   6.395  1.00  0.00      A1    
ATOM   3705  CA  ASN A 282      -2.991  -2.115   7.043  1.00  0.00      A1   C
ATOM   3706  HA  ASN A 282      -3.052  -3.005   7.661  1.00  0.00      A1    
ATOM   3707  CB  ASN A 282      -2.091  -2.258   5.813  1.00  0.00      A1   C
ATOM   3708  HB1 ASN A 282      -2.501  -3.078   5.185  1.00  0.00      A1    
ATOM   3709  HB2 ASN A 282      -2.116  -1.330   5.207  1.00  0.00      A1    
ATOM   3710  CG  ASN A 282      -0.631  -2.613   6.072  1.00  0.00      A1   C
ATOM   3711  OD1 ASN A 282      -0.297  -3.342   7.011  1.00  0.00      A1   O
ATOM   3712  ND2 ASN A 282       0.218  -2.466   5.059  1.00  0.00      A1   N
ATOM   3713 HD21 ASN A 282       1.127  -2.905   5.120  1.00  0.00      A1   H
ATOM   3714 HD22 ASN A 282      -0.179  -2.130   4.188  1.00  0.00      A1   H
ATOM   3715  C   ASN A 282      -2.505  -0.975   7.924  1.00  0.00      A1   C
ATOM   3716  O   ASN A 282      -1.565  -0.249   7.620  1.00  0.00      A1   O
ATOM   3717  N   PRO A 283      -3.143  -0.762   9.076  1.00  0.00      A1   N
ATOM   3718  CD  PRO A 283      -4.106  -1.648   9.700  1.00  0.00      A1   C
ATOM   3719  HD1 PRO A 283      -3.688  -2.673   9.824  1.00  0.00      A1    
ATOM   3720  HD2 PRO A 283      -5.044  -1.710   9.101  1.00  0.00      A1    
ATOM   3721  CA  PRO A 283      -2.893   0.403   9.899  1.00  0.00      A1   C
ATOM   3722  HA  PRO A 283      -2.934   1.258   9.235  1.00  0.00      A1    
ATOM   3723  CB  PRO A 283      -4.086   0.444  10.851  1.00  0.00      A1   C
ATOM   3724  HB1 PRO A 283      -4.977   0.943  10.408  1.00  0.00      A1    
ATOM   3725  HB2 PRO A 283      -3.841   0.907  11.833  1.00  0.00      A1    
ATOM   3726  CG  PRO A 283      -4.398  -1.036  11.063  1.00  0.00      A1   C
ATOM   3727  HG1 PRO A 283      -5.448  -1.180  11.385  1.00  0.00      A1    
ATOM   3728  HG2 PRO A 283      -3.738  -1.509  11.826  1.00  0.00      A1    
ATOM   3729  C   PRO A 283      -1.619   0.475  10.724  1.00  0.00      A1   C
ATOM   3730  O   PRO A 283      -1.452   1.447  11.460  1.00  0.00      A1   O
ATOM   3731  N   ASP A 284      -0.750  -0.543  10.679  1.00  0.00      A1   N
ATOM   3732  HN  ASP A 284      -0.972  -1.340  10.124  1.00  0.00      A1    
ATOM   3733  CA  ASP A 284       0.530  -0.662  11.353  1.00  0.00      A1   C
ATOM   3734  HA  ASP A 284       0.713   0.286  11.846  1.00  0.00      A1    
ATOM   3735  CB  ASP A 284       0.337  -1.681  12.480  1.00  0.00      A1   C
ATOM   3736  HB1 ASP A 284      -0.721  -1.663  12.811  1.00  0.00      A1    
ATOM   3737  HB2 ASP A 284       0.575  -2.704  12.127  1.00  0.00      A1    
ATOM   3738  CG  ASP A 284       1.231  -1.301  13.644  1.00  0.00      A1   C
ATOM   3739  OD1 ASP A 284       1.034  -0.190  14.192  1.00  0.00      A1   O
ATOM   3740  OD2 ASP A 284       2.126  -2.117  13.945  1.00  0.00      A1   O
ATOM   3741  C   ASP A 284       1.672  -0.871  10.365  1.00  0.00      A1   C
ATOM   3742  O   ASP A 284       2.783  -1.152  10.805  1.00  0.00      A1   O
ATOM   3743  N   HSD A 285       1.320  -0.817   9.090  1.00  0.00      A1   N
ATOM   3744  HN  HSD A 285       0.351  -0.650   8.918  1.00  0.00      A1    
ATOM   3745  CA  HSD A 285       2.141  -0.966   7.905  1.00  0.00      A1   C
ATOM   3746  HA  HSD A 285       1.473  -0.946   7.053  1.00  0.00      A1    
ATOM   3747  CB  HSD A 285       2.973   0.288   7.613  1.00  0.00      A1   C
ATOM   3748  HB1 HSD A 285       3.382   0.682   8.569  1.00  0.00      A1    
ATOM   3749  HB2 HSD A 285       3.846   0.016   6.979  1.00  0.00      A1    
ATOM   3750  ND1 HSD A 285       1.516   2.400   7.578  1.00  0.00      A1   N
ATOM   3751  HD1 HSD A 285       1.260   2.429   8.556  1.00  0.00      A1   H
ATOM   3752  CG  HSD A 285       2.176   1.375   6.936  1.00  0.00      A1   C
ATOM   3753  CE1 HSD A 285       0.796   3.015   6.625  1.00  0.00      A1   C
ATOM   3754  HE1 HSD A 285       0.149   3.876   6.811  1.00  0.00      A1    
ATOM   3755  NE2 HSD A 285       0.938   2.490   5.404  1.00  0.00      A1   N
ATOM   3756  CD2 HSD A 285       1.870   1.464   5.594  1.00  0.00      A1   C
ATOM   3757  HD2 HSD A 285       2.217   0.860   4.765  1.00  0.00      A1    
ATOM   3758  C   HSD A 285       2.880  -2.292   7.871  1.00  0.00      A1   C
ATOM   3759  O   HSD A 285       3.818  -2.409   7.093  1.00  0.00      A1   O
ATOM   3760  N   THR A 286       2.438  -3.342   8.566  1.00  0.00      A1   N
ATOM   3761  HN  THR A 286       1.627  -3.259   9.145  1.00  0.00      A1    
ATOM   3762  CA  THR A 286       3.041  -4.660   8.571  1.00  0.00      A1   C
ATOM   3763  HA  THR A 286       4.083  -4.434   8.754  1.00  0.00      A1    
ATOM   3764  CB  THR A 286       2.526  -5.514   9.733  1.00  0.00      A1   C
ATOM   3765  HB  THR A 286       2.630  -6.577   9.406  1.00  0.00      A1    
ATOM   3766  OG1 THR A 286       1.153  -5.289   9.982  1.00  0.00      A1   O
ATOM   3767  HG1 THR A 286       0.967  -5.903  10.692  1.00  0.00      A1   H
ATOM   3768  CG2 THR A 286       3.234  -5.147  11.028  1.00  0.00      A1   C
ATOM   3769 HG21 THR A 286       2.945  -5.840  11.846  1.00  0.00      A1    
ATOM   3770 HG22 THR A 286       4.336  -5.211  10.899  1.00  0.00      A1    
ATOM   3771 HG23 THR A 286       2.981  -4.112  11.343  1.00  0.00      A1    
ATOM   3772  C   THR A 286       2.998  -5.509   7.312  1.00  0.00      A1   C
ATOM   3773  O   THR A 286       3.920  -6.290   7.051  1.00  0.00      A1   O
ATOM   3774  N   LEU A 287       1.977  -5.231   6.502  1.00  0.00      A1   N
ATOM   3775  HN  LEU A 287       1.221  -4.651   6.799  1.00  0.00      A1    
ATOM   3776  CA  LEU A 287       1.853  -5.722   5.144  1.00  0.00      A1   C
ATOM   3777  HA  LEU A 287       2.229  -6.737   5.136  1.00  0.00      A1    
ATOM   3778  CB  LEU A 287       0.422  -5.925   4.655  1.00  0.00      A1   C
ATOM   3779  HB1 LEU A 287      -0.081  -4.931   4.687  1.00  0.00      A1    
ATOM   3780  HB2 LEU A 287       0.445  -6.224   3.584  1.00  0.00      A1    
ATOM   3781  CG  LEU A 287      -0.466  -6.906   5.423  1.00  0.00      A1   C
ATOM   3782  HG  LEU A 287      -0.624  -6.481   6.444  1.00  0.00      A1    
ATOM   3783  CD1 LEU A 287      -1.817  -6.920   4.702  1.00  0.00      A1   C
ATOM   3784 HD11 LEU A 287      -2.505  -7.651   5.177  1.00  0.00      A1    
ATOM   3785 HD12 LEU A 287      -2.292  -5.916   4.742  1.00  0.00      A1    
ATOM   3786 HD13 LEU A 287      -1.690  -7.206   3.636  1.00  0.00      A1    
ATOM   3787  CD2 LEU A 287       0.166  -8.282   5.578  1.00  0.00      A1   C
ATOM   3788 HD21 LEU A 287      -0.506  -8.952   6.157  1.00  0.00      A1    
ATOM   3789 HD22 LEU A 287       0.353  -8.760   4.595  1.00  0.00      A1    
ATOM   3790 HD23 LEU A 287       1.133  -8.207   6.120  1.00  0.00      A1    
ATOM   3791  C   LEU A 287       2.727  -4.901   4.205  1.00  0.00      A1   C
ATOM   3792  O   LEU A 287       2.678  -3.668   4.305  1.00  0.00      A1   O
ATOM   3793  N   LEU A 288       3.447  -5.573   3.309  1.00  0.00      A1   N
ATOM   3794  HN  LEU A 288       3.461  -6.566   3.406  1.00  0.00      A1    
ATOM   3795  CA  LEU A 288       4.223  -5.075   2.200  1.00  0.00      A1   C
ATOM   3796  HA  LEU A 288       4.116  -3.999   2.247  1.00  0.00      A1    
ATOM   3797  CB  LEU A 288       5.704  -5.326   2.433  1.00  0.00      A1   C
ATOM   3798  HB1 LEU A 288       5.786  -6.203   3.116  1.00  0.00      A1    
ATOM   3799  HB2 LEU A 288       6.173  -5.639   1.474  1.00  0.00      A1    
ATOM   3800  CG  LEU A 288       6.650  -4.291   3.034  1.00  0.00      A1   C
ATOM   3801  HG  LEU A 288       6.641  -3.301   2.518  1.00  0.00      A1    
ATOM   3802  CD1 LEU A 288       6.237  -4.150   4.495  1.00  0.00      A1   C
ATOM   3803 HD11 LEU A 288       6.912  -3.444   5.024  1.00  0.00      A1    
ATOM   3804 HD12 LEU A 288       5.198  -3.764   4.572  1.00  0.00      A1    
ATOM   3805 HD13 LEU A 288       6.287  -5.131   5.013  1.00  0.00      A1    
ATOM   3806  CD2 LEU A 288       8.081  -4.827   3.004  1.00  0.00      A1   C
ATOM   3807 HD21 LEU A 288       8.784  -4.074   3.422  1.00  0.00      A1    
ATOM   3808 HD22 LEU A 288       8.184  -5.754   3.604  1.00  0.00      A1    
ATOM   3809 HD23 LEU A 288       8.391  -5.050   1.960  1.00  0.00      A1    
ATOM   3810  C   LEU A 288       3.748  -5.525   0.822  1.00  0.00      A1   C
ATOM   3811  O   LEU A 288       3.082  -6.548   0.693  1.00  0.00      A1   O
ATOM   3812  N   PRO A 289       4.136  -4.891  -0.283  1.00  0.00      A1   N
ATOM   3813  CD  PRO A 289       4.929  -3.679  -0.411  1.00  0.00      A1   C
ATOM   3814  HD1 PRO A 289       5.832  -3.735   0.238  1.00  0.00      A1    
ATOM   3815  HD2 PRO A 289       4.328  -2.788  -0.117  1.00  0.00      A1    
ATOM   3816  CA  PRO A 289       3.902  -5.393  -1.622  1.00  0.00      A1   C
ATOM   3817  HA  PRO A 289       2.861  -5.644  -1.787  1.00  0.00      A1    
ATOM   3818  CB  PRO A 289       4.143  -4.219  -2.570  1.00  0.00      A1   C
ATOM   3819  HB1 PRO A 289       3.307  -3.485  -2.610  1.00  0.00      A1    
ATOM   3820  HB2 PRO A 289       4.436  -4.517  -3.602  1.00  0.00      A1    
ATOM   3821  CG  PRO A 289       5.345  -3.569  -1.878  1.00  0.00      A1   C
ATOM   3822  HG1 PRO A 289       5.501  -2.522  -2.205  1.00  0.00      A1    
ATOM   3823  HG2 PRO A 289       6.301  -4.121  -2.031  1.00  0.00      A1    
ATOM   3824  C   PRO A 289       4.751  -6.636  -1.827  1.00  0.00      A1   C
ATOM   3825  O   PRO A 289       5.789  -6.887  -1.210  1.00  0.00      A1   O
ATOM   3826  N   GLY A 290       4.190  -7.408  -2.756  1.00  0.00      A1   N
ATOM   3827  HN  GLY A 290       3.308  -7.128  -3.132  1.00  0.00      A1    
ATOM   3828  CA  GLY A 290       4.735  -8.636  -3.290  1.00  0.00      A1   C
ATOM   3829  HA1 GLY A 290       5.726  -8.369  -3.630  1.00  0.00      A1    
ATOM   3830  HA2 GLY A 290       4.055  -8.920  -4.082  1.00  0.00      A1    
ATOM   3831  C   GLY A 290       4.866  -9.819  -2.335  1.00  0.00      A1   C
ATOM   3832  O   GLY A 290       5.532 -10.788  -2.685  1.00  0.00      A1   O
ATOM   3833  N   MET A 291       4.329  -9.725  -1.113  1.00  0.00      A1   N
ATOM   3834  HN  MET A 291       3.996  -8.860  -0.745  1.00  0.00      A1    
ATOM   3835  CA  MET A 291       4.181 -10.850  -0.219  1.00  0.00      A1   C
ATOM   3836  HA  MET A 291       5.150 -11.330  -0.163  1.00  0.00      A1    
ATOM   3837  CB  MET A 291       3.613 -10.425   1.133  1.00  0.00      A1   C
ATOM   3838  HB1 MET A 291       2.649  -9.902   0.930  1.00  0.00      A1    
ATOM   3839  HB2 MET A 291       3.356 -11.331   1.727  1.00  0.00      A1    
ATOM   3840  CG  MET A 291       4.464  -9.491   1.996  1.00  0.00      A1   C
ATOM   3841  HG1 MET A 291       5.391 -10.007   2.324  1.00  0.00      A1    
ATOM   3842  HG2 MET A 291       4.766  -8.603   1.399  1.00  0.00      A1    
ATOM   3843  SD  MET A 291       3.596  -8.928   3.471  1.00  0.00      A1   S
ATOM   3844  CE  MET A 291       3.454 -10.284   4.658  1.00  0.00      A1   C
ATOM   3845  HE1 MET A 291       2.911  -9.957   5.571  1.00  0.00      A1    
ATOM   3846  HE2 MET A 291       2.899 -11.141   4.220  1.00  0.00      A1    
ATOM   3847  HE3 MET A 291       4.456 -10.649   4.970  1.00  0.00      A1    
ATOM   3848  C   MET A 291       3.192 -11.875  -0.742  1.00  0.00      A1   C
ATOM   3849  O   MET A 291       2.052 -11.620  -1.128  1.00  0.00      A1   O
ATOM   3850  N   PHE A 292       3.693 -13.116  -0.751  1.00  0.00      A1   N
ATOM   3851  HN  PHE A 292       4.645 -13.280  -0.497  1.00  0.00      A1    
ATOM   3852  CA  PHE A 292       2.952 -14.313  -1.113  1.00  0.00      A1   C
ATOM   3853  HA  PHE A 292       2.264 -14.057  -1.909  1.00  0.00      A1    
ATOM   3854  CB  PHE A 292       3.906 -15.412  -1.557  1.00  0.00      A1   C
ATOM   3855  HB1 PHE A 292       4.862 -15.312  -0.998  1.00  0.00      A1    
ATOM   3856  HB2 PHE A 292       3.494 -16.418  -1.324  1.00  0.00      A1    
ATOM   3857  CG  PHE A 292       4.267 -15.347  -3.022  1.00  0.00      A1   C
ATOM   3858  CD1 PHE A 292       3.619 -16.198  -3.925  1.00  0.00      A1   C
ATOM   3859  HD1 PHE A 292       2.860 -16.880  -3.567  1.00  0.00      A1    
ATOM   3860  CE1 PHE A 292       3.937 -16.190  -5.289  1.00  0.00      A1   C
ATOM   3861  HE1 PHE A 292       3.322 -16.736  -5.991  1.00  0.00      A1    
ATOM   3862  CZ  PHE A 292       5.059 -15.454  -5.700  1.00  0.00      A1   C
ATOM   3863  HZ  PHE A 292       5.332 -15.501  -6.745  1.00  0.00      A1    
ATOM   3864  CD2 PHE A 292       5.348 -14.588  -3.499  1.00  0.00      A1   C
ATOM   3865  HD2 PHE A 292       5.874 -13.919  -2.833  1.00  0.00      A1    
ATOM   3866  CE2 PHE A 292       5.807 -14.675  -4.820  1.00  0.00      A1   C
ATOM   3867  HE2 PHE A 292       6.706 -14.151  -5.113  1.00  0.00      A1    
ATOM   3868  C   PHE A 292       2.110 -14.689   0.102  1.00  0.00      A1   C
ATOM   3869  O   PHE A 292       2.639 -15.286   1.032  1.00  0.00      A1   O
ATOM   3870  N   VAL A 293       0.807 -14.425   0.001  1.00  0.00      A1   N
ATOM   3871  HN  VAL A 293       0.531 -14.051  -0.881  1.00  0.00      A1    
ATOM   3872  CA  VAL A 293      -0.282 -14.587   0.953  1.00  0.00      A1   C
ATOM   3873  HA  VAL A 293       0.195 -14.946   1.856  1.00  0.00      A1    
ATOM   3874  CB  VAL A 293      -0.849 -13.204   1.231  1.00  0.00      A1   C
ATOM   3875  HB  VAL A 293      -1.794 -13.337   1.813  1.00  0.00      A1    
ATOM   3876  CG1 VAL A 293       0.099 -12.344   2.049  1.00  0.00      A1   C
ATOM   3877 HG11 VAL A 293      -0.332 -11.330   2.198  1.00  0.00      A1    
ATOM   3878 HG12 VAL A 293       0.281 -12.777   3.054  1.00  0.00      A1    
ATOM   3879 HG13 VAL A 293       1.074 -12.230   1.528  1.00  0.00      A1    
ATOM   3880  CG2 VAL A 293      -1.353 -12.347   0.066  1.00  0.00      A1   C
ATOM   3881 HG21 VAL A 293      -1.697 -11.355   0.428  1.00  0.00      A1    
ATOM   3882 HG22 VAL A 293      -0.544 -12.186  -0.679  1.00  0.00      A1    
ATOM   3883 HG23 VAL A 293      -2.209 -12.831  -0.448  1.00  0.00      A1    
ATOM   3884  C   VAL A 293      -1.377 -15.581   0.589  1.00  0.00      A1   C
ATOM   3885  O   VAL A 293      -1.671 -15.698  -0.597  1.00  0.00      A1   O
ATOM   3886  N   ARG A 294      -1.996 -16.227   1.576  1.00  0.00      A1   N
ATOM   3887  HN  ARG A 294      -1.710 -16.152   2.528  1.00  0.00      A1    
ATOM   3888  CA  ARG A 294      -3.135 -17.084   1.304  1.00  0.00      A1   C
ATOM   3889  HA  ARG A 294      -3.278 -17.162   0.233  1.00  0.00      A1    
ATOM   3890  CB  ARG A 294      -2.992 -18.533   1.747  1.00  0.00      A1   C
ATOM   3891  HB1 ARG A 294      -2.656 -18.506   2.811  1.00  0.00      A1    
ATOM   3892  HB2 ARG A 294      -3.992 -19.021   1.754  1.00  0.00      A1    
ATOM   3893  CG  ARG A 294      -1.995 -19.393   0.969  1.00  0.00      A1   C
ATOM   3894  HG1 ARG A 294      -2.307 -19.419  -0.098  1.00  0.00      A1    
ATOM   3895  HG2 ARG A 294      -1.000 -18.891   0.977  1.00  0.00      A1    
ATOM   3896  CD  ARG A 294      -1.784 -20.809   1.511  1.00  0.00      A1   C
ATOM   3897  HD1 ARG A 294      -1.039 -21.342   0.876  1.00  0.00      A1    
ATOM   3898  HD2 ARG A 294      -1.411 -20.793   2.562  1.00  0.00      A1    
ATOM   3899  NE  ARG A 294      -3.025 -21.571   1.524  1.00  0.00      A1   N
ATOM   3900  HE  ARG A 294      -3.451 -21.680   2.439  1.00  0.00      A1   H
ATOM   3901  CZ  ARG A 294      -3.647 -22.246   0.545  1.00  0.00      A1   C
ATOM   3902  NH1 ARG A 294      -3.108 -22.417  -0.671  1.00  0.00      A1   N
ATOM   3903 HH11 ARG A 294      -3.694 -22.821  -1.384  1.00  0.00      A1   H
ATOM   3904 HH12 ARG A 294      -2.192 -22.035  -0.902  1.00  0.00      A1   H
ATOM   3905  NH2 ARG A 294      -4.863 -22.747   0.758  1.00  0.00      A1   N
ATOM   3906 HH21 ARG A 294      -5.160 -22.859   1.722  1.00  0.00      A1   H
ATOM   3907 HH22 ARG A 294      -5.255 -23.440   0.130  1.00  0.00      A1   H
ATOM   3908  C   ARG A 294      -4.394 -16.431   1.865  1.00  0.00      A1   C
ATOM   3909  O   ARG A 294      -4.294 -15.877   2.957  1.00  0.00      A1   O
ATOM   3910  N   ALA A 295      -5.514 -16.512   1.155  1.00  0.00      A1   N
ATOM   3911  HN  ALA A 295      -5.503 -17.060   0.319  1.00  0.00      A1    
ATOM   3912  CA  ALA A 295      -6.789 -15.874   1.469  1.00  0.00      A1   C
ATOM   3913  HA  ALA A 295      -6.726 -15.272   2.368  1.00  0.00      A1    
ATOM   3914  CB  ALA A 295      -7.242 -15.147   0.211  1.00  0.00      A1   C
ATOM   3915  HB1 ALA A 295      -6.544 -14.310  -0.008  1.00  0.00      A1    
ATOM   3916  HB2 ALA A 295      -7.243 -15.830  -0.667  1.00  0.00      A1    
ATOM   3917  HB3 ALA A 295      -8.262 -14.721   0.329  1.00  0.00      A1    
ATOM   3918  C   ALA A 295      -7.822 -16.959   1.749  1.00  0.00      A1   C
ATOM   3919  O   ALA A 295      -7.929 -17.968   1.055  1.00  0.00      A1   O
ATOM   3920  N   ARG A 296      -8.604 -16.782   2.823  1.00  0.00      A1   N
ATOM   3921  HN  ARG A 296      -8.428 -15.945   3.335  1.00  0.00      A1    
ATOM   3922  CA  ARG A 296      -9.655 -17.641   3.324  1.00  0.00      A1   C
ATOM   3923  HA  ARG A 296      -9.664 -18.568   2.763  1.00  0.00      A1    
ATOM   3924  CB  ARG A 296      -9.458 -17.829   4.835  1.00  0.00      A1   C
ATOM   3925  HB1 ARG A 296      -8.392 -18.126   4.979  1.00  0.00      A1    
ATOM   3926  HB2 ARG A 296      -9.576 -16.850   5.350  1.00  0.00      A1    
ATOM   3927  CG  ARG A 296     -10.353 -18.896   5.452  1.00  0.00      A1   C
ATOM   3928  HG1 ARG A 296     -11.406 -18.542   5.409  1.00  0.00      A1    
ATOM   3929  HG2 ARG A 296     -10.318 -19.810   4.816  1.00  0.00      A1    
ATOM   3930  CD  ARG A 296      -9.963 -19.310   6.866  1.00  0.00      A1   C
ATOM   3931  HD1 ARG A 296      -9.816 -18.399   7.491  1.00  0.00      A1    
ATOM   3932  HD2 ARG A 296     -10.749 -19.944   7.338  1.00  0.00      A1    
ATOM   3933  NE  ARG A 296      -8.730 -20.095   6.850  1.00  0.00      A1   N
ATOM   3934  HE  ARG A 296      -8.510 -20.747   6.111  1.00  0.00      A1   H
ATOM   3935  CZ  ARG A 296      -7.877 -20.289   7.871  1.00  0.00      A1   C
ATOM   3936  NH1 ARG A 296      -7.902 -19.663   9.049  1.00  0.00      A1   N
ATOM   3937 HH11 ARG A 296      -8.570 -18.915   9.171  1.00  0.00      A1   H
ATOM   3938 HH12 ARG A 296      -7.117 -19.775   9.671  1.00  0.00      A1   H
ATOM   3939  NH2 ARG A 296      -6.753 -20.999   7.714  1.00  0.00      A1   N
ATOM   3940 HH21 ARG A 296      -6.498 -21.395   6.813  1.00  0.00      A1   H
ATOM   3941 HH22 ARG A 296      -6.294 -21.431   8.498  1.00  0.00      A1   H
ATOM   3942  C   ARG A 296     -10.989 -16.968   3.071  1.00  0.00      A1   C
ATOM   3943  O   ARG A 296     -11.174 -15.756   3.213  1.00  0.00      A1   O
ATOM   3944  N   LEU A 297     -11.926 -17.846   2.711  1.00  0.00      A1   N
ATOM   3945  HN  LEU A 297     -11.693 -18.813   2.630  1.00  0.00      A1    
ATOM   3946  CA  LEU A 297     -13.312 -17.539   2.410  1.00  0.00      A1   C
ATOM   3947  HA  LEU A 297     -13.618 -16.673   2.983  1.00  0.00      A1    
ATOM   3948  CB  LEU A 297     -13.447 -17.340   0.906  1.00  0.00      A1   C
ATOM   3949  HB1 LEU A 297     -12.651 -16.624   0.596  1.00  0.00      A1    
ATOM   3950  HB2 LEU A 297     -13.216 -18.299   0.392  1.00  0.00      A1    
ATOM   3951  CG  LEU A 297     -14.809 -16.798   0.475  1.00  0.00      A1   C
ATOM   3952  HG  LEU A 297     -14.835 -15.995   1.250  1.00  0.00      A1    
ATOM   3953  CD1 LEU A 297     -14.772 -16.198  -0.932  1.00  0.00      A1   C
ATOM   3954 HD11 LEU A 297     -15.784 -15.856  -1.237  1.00  0.00      A1    
ATOM   3955 HD12 LEU A 297     -14.084 -15.326  -0.968  1.00  0.00      A1    
ATOM   3956 HD13 LEU A 297     -14.423 -16.951  -1.671  1.00  0.00      A1    
ATOM   3957  CD2 LEU A 297     -16.088 -17.619   0.603  1.00  0.00      A1   C
ATOM   3958 HD21 LEU A 297     -16.962 -17.030   0.250  1.00  0.00      A1    
ATOM   3959 HD22 LEU A 297     -16.042 -18.547  -0.002  1.00  0.00      A1    
ATOM   3960 HD23 LEU A 297     -16.265 -17.901   1.663  1.00  0.00      A1    
ATOM   3961  C   LEU A 297     -14.111 -18.730   2.916  1.00  0.00      A1   C
ATOM   3962  O   LEU A 297     -13.982 -19.854   2.430  1.00  0.00      A1   O
ATOM   3963  N   GLU A 298     -14.962 -18.404   3.887  1.00  0.00      A1   N
ATOM   3964  HN  GLU A 298     -14.939 -17.445   4.156  1.00  0.00      A1    
ATOM   3965  CA  GLU A 298     -15.920 -19.200   4.625  1.00  0.00      A1   C
ATOM   3966  HA  GLU A 298     -15.524 -20.198   4.762  1.00  0.00      A1    
ATOM   3967  CB  GLU A 298     -16.095 -18.667   6.042  1.00  0.00      A1   C
ATOM   3968  HB1 GLU A 298     -16.385 -17.593   5.976  1.00  0.00      A1    
ATOM   3969  HB2 GLU A 298     -16.948 -19.184   6.537  1.00  0.00      A1    
ATOM   3970  CG  GLU A 298     -14.860 -18.772   6.940  1.00  0.00      A1   C
ATOM   3971  HG1 GLU A 298     -14.590 -19.836   7.074  1.00  0.00      A1    
ATOM   3972  HG2 GLU A 298     -14.000 -18.231   6.498  1.00  0.00      A1    
ATOM   3973  CD  GLU A 298     -15.006 -18.255   8.359  1.00  0.00      A1   C
ATOM   3974  OE1 GLU A 298     -14.292 -18.688   9.295  1.00  0.00      A1   O
ATOM   3975  OE2 GLU A 298     -15.815 -17.351   8.681  1.00  0.00      A1   O
ATOM   3976  C   GLU A 298     -17.197 -19.329   3.795  1.00  0.00      A1   C
ATOM   3977  O   GLU A 298     -18.070 -18.466   3.863  1.00  0.00      A1   O
ATOM   3978  N   GLU A 299     -17.371 -20.460   3.107  1.00  0.00      A1   N
ATOM   3979  HN  GLU A 299     -16.702 -21.190   3.218  1.00  0.00      A1    
ATOM   3980  CA  GLU A 299     -18.444 -20.779   2.186  1.00  0.00      A1   C
ATOM   3981  HA  GLU A 299     -18.828 -19.843   1.799  1.00  0.00      A1    
ATOM   3982  CB  GLU A 299     -17.859 -21.533   0.999  1.00  0.00      A1   C
ATOM   3983  HB1 GLU A 299     -18.604 -21.508   0.170  1.00  0.00      A1    
ATOM   3984  HB2 GLU A 299     -16.960 -20.998   0.618  1.00  0.00      A1    
ATOM   3985  CG  GLU A 299     -17.492 -22.995   1.263  1.00  0.00      A1   C
ATOM   3986  HG1 GLU A 299     -16.657 -23.041   1.986  1.00  0.00      A1    
ATOM   3987  HG2 GLU A 299     -18.358 -23.555   1.670  1.00  0.00      A1    
ATOM   3988  CD  GLU A 299     -17.004 -23.670  -0.008  1.00  0.00      A1   C
ATOM   3989  OE1 GLU A 299     -15.912 -23.297  -0.475  1.00  0.00      A1   O
ATOM   3990  OE2 GLU A 299     -17.689 -24.572  -0.536  1.00  0.00      A1   O
ATOM   3991  C   GLU A 299     -19.602 -21.498   2.857  1.00  0.00      A1   C
ATOM   3992  O   GLU A 299     -20.556 -21.882   2.188  1.00  0.00      A1   O
ATOM   3993  N   GLY A 300     -19.562 -21.760   4.170  1.00  0.00      A1   N
ATOM   3994  HN  GLY A 300     -18.792 -21.518   4.759  1.00  0.00      A1    
ATOM   3995  CA  GLY A 300     -20.663 -22.426   4.824  1.00  0.00      A1   C
ATOM   3996  HA1 GLY A 300     -20.909 -23.285   4.215  1.00  0.00      A1    
ATOM   3997  HA2 GLY A 300     -21.460 -21.700   4.911  1.00  0.00      A1    
ATOM   3998  C   GLY A 300     -20.325 -22.923   6.226  1.00  0.00      A1   C
ATOM   3999  O   GLY A 300     -19.407 -22.378   6.849  1.00  0.00      A1   O
ATOM   4000  N   LEU A 301     -21.062 -23.949   6.657  1.00  0.00      A1   N
ATOM   4001  HN  LEU A 301     -21.714 -24.419   6.066  1.00  0.00      A1    
ATOM   4002  CA  LEU A 301     -20.992 -24.475   8.000  1.00  0.00      A1   C
ATOM   4003  HA  LEU A 301     -19.970 -24.376   8.342  1.00  0.00      A1    
ATOM   4004  CB  LEU A 301     -22.038 -23.788   8.870  1.00  0.00      A1   C
ATOM   4005  HB1 LEU A 301     -22.136 -22.741   8.501  1.00  0.00      A1    
ATOM   4006  HB2 LEU A 301     -23.026 -24.270   8.696  1.00  0.00      A1    
ATOM   4007  CG  LEU A 301     -21.774 -23.720  10.374  1.00  0.00      A1   C
ATOM   4008  HG  LEU A 301     -21.492 -24.774  10.612  1.00  0.00      A1    
ATOM   4009  CD1 LEU A 301     -20.599 -22.817  10.722  1.00  0.00      A1   C
ATOM   4010 HD11 LEU A 301     -20.468 -22.755  11.824  1.00  0.00      A1    
ATOM   4011 HD12 LEU A 301     -19.658 -23.211  10.280  1.00  0.00      A1    
ATOM   4012 HD13 LEU A 301     -20.765 -21.790  10.334  1.00  0.00      A1    
ATOM   4013  CD2 LEU A 301     -23.040 -23.382  11.157  1.00  0.00      A1   C
ATOM   4014 HD21 LEU A 301     -22.825 -23.357  12.247  1.00  0.00      A1    
ATOM   4015 HD22 LEU A 301     -23.446 -22.391  10.872  1.00  0.00      A1    
ATOM   4016 HD23 LEU A 301     -23.826 -24.147  10.975  1.00  0.00      A1    
ATOM   4017  C   LEU A 301     -21.320 -25.958   7.959  1.00  0.00      A1   C
ATOM   4018  O   LEU A 301     -22.397 -26.291   7.457  1.00  0.00      A1   O
ATOM   4019  N   ASN A 302     -20.583 -26.779   8.702  1.00  0.00      A1   N
ATOM   4020  HN  ASN A 302     -19.739 -26.490   9.152  1.00  0.00      A1    
ATOM   4021  CA  ASN A 302     -20.938 -28.164   8.925  1.00  0.00      A1   C
ATOM   4022  HA  ASN A 302     -21.906 -28.322   8.461  1.00  0.00      A1    
ATOM   4023  CB  ASN A 302     -19.762 -28.889   8.282  1.00  0.00      A1   C
ATOM   4024  HB1 ASN A 302     -19.906 -28.860   7.180  1.00  0.00      A1    
ATOM   4025  HB2 ASN A 302     -18.813 -28.361   8.508  1.00  0.00      A1    
ATOM   4026  CG  ASN A 302     -19.706 -30.345   8.735  1.00  0.00      A1   C
ATOM   4027  OD1 ASN A 302     -20.415 -31.196   8.198  1.00  0.00      A1   O
ATOM   4028  ND2 ASN A 302     -18.940 -30.632   9.788  1.00  0.00      A1   N
ATOM   4029 HD21 ASN A 302     -18.891 -31.601  10.088  1.00  0.00      A1   H
ATOM   4030 HD22 ASN A 302     -18.407 -29.888  10.199  1.00  0.00      A1   H
ATOM   4031  C   ASN A 302     -21.102 -28.388  10.420  1.00  0.00      A1   C
ATOM   4032  O   ASN A 302     -20.160 -28.040  11.127  1.00  0.00      A1   O
ATOM   4033  N   PRO A 303     -22.125 -29.136  10.845  1.00  0.00      A1   N
ATOM   4034  CD  PRO A 303     -23.188 -29.664  10.013  1.00  0.00      A1   C
ATOM   4035  HD1 PRO A 303     -22.768 -30.341   9.235  1.00  0.00      A1    
ATOM   4036  HD2 PRO A 303     -23.735 -28.832   9.512  1.00  0.00      A1    
ATOM   4037  CA  PRO A 303     -22.437 -29.260  12.247  1.00  0.00      A1   C
ATOM   4038  HA  PRO A 303     -22.422 -28.270  12.687  1.00  0.00      A1    
ATOM   4039  CB  PRO A 303     -23.835 -29.869  12.298  1.00  0.00      A1   C
ATOM   4040  HB1 PRO A 303     -24.592 -29.091  12.542  1.00  0.00      A1    
ATOM   4041  HB2 PRO A 303     -23.877 -30.689  13.050  1.00  0.00      A1    
ATOM   4042  CG  PRO A 303     -24.139 -30.441  10.925  1.00  0.00      A1   C
ATOM   4043  HG1 PRO A 303     -25.205 -30.299  10.659  1.00  0.00      A1    
ATOM   4044  HG2 PRO A 303     -23.911 -31.529  10.851  1.00  0.00      A1    
ATOM   4045  C   PRO A 303     -21.526 -30.175  13.050  1.00  0.00      A1   C
ATOM   4046  O   PRO A 303     -20.865 -30.998  12.428  1.00  0.00      A1   O
ATOM   4047  N   ASN A 304     -21.778 -30.317  14.359  1.00  0.00      A1   N
ATOM   4048  HN  ASN A 304     -22.364 -29.617  14.764  1.00  0.00      A1    
ATOM   4049  CA  ASN A 304     -21.328 -31.340  15.291  1.00  0.00      A1   C
ATOM   4050  HA  ASN A 304     -21.367 -30.859  16.263  1.00  0.00      A1    
ATOM   4051  CB  ASN A 304     -22.373 -32.450  15.260  1.00  0.00      A1   C
ATOM   4052  HB1 ASN A 304     -23.375 -31.972  15.199  1.00  0.00      A1    
ATOM   4053  HB2 ASN A 304     -22.246 -33.074  14.352  1.00  0.00      A1    
ATOM   4054  CG  ASN A 304     -22.316 -33.305  16.521  1.00  0.00      A1   C
ATOM   4055  OD1 ASN A 304     -22.216 -32.777  17.626  1.00  0.00      A1   O
ATOM   4056  ND2 ASN A 304     -22.168 -34.629  16.419  1.00  0.00      A1   N
ATOM   4057 HD21 ASN A 304     -22.061 -35.191  17.250  1.00  0.00      A1   H
ATOM   4058 HD22 ASN A 304     -22.268 -35.037  15.503  1.00  0.00      A1   H
ATOM   4059  C   ASN A 304     -19.897 -31.803  15.063  1.00  0.00      A1   C
ATOM   4060  O   ASN A 304     -19.668 -33.010  15.133  1.00  0.00      A1   O
ATOM   4061  N   ALA A 305     -18.982 -30.948  14.607  1.00  0.00      A1   N
ATOM   4062  HN  ALA A 305     -19.208 -30.005  14.365  1.00  0.00      A1    
ATOM   4063  CA  ALA A 305     -17.592 -31.321  14.428  1.00  0.00      A1   C
ATOM   4064  HA  ALA A 305     -17.560 -32.272  13.909  1.00  0.00      A1    
ATOM   4065  CB  ALA A 305     -16.870 -30.385  13.468  1.00  0.00      A1   C
ATOM   4066  HB1 ALA A 305     -17.448 -30.302  12.523  1.00  0.00      A1    
ATOM   4067  HB2 ALA A 305     -16.774 -29.365  13.901  1.00  0.00      A1    
ATOM   4068  HB3 ALA A 305     -15.854 -30.760  13.217  1.00  0.00      A1    
ATOM   4069  C   ALA A 305     -16.775 -31.500  15.709  1.00  0.00      A1   C
ATOM   4070  O   ALA A 305     -17.130 -30.789  16.642  1.00  0.00      A1   O
ATOM   4071  N   ILE A 306     -15.745 -32.344  15.764  1.00  0.00      A1   N
ATOM   4072  HN  ILE A 306     -15.529 -32.985  15.031  1.00  0.00      A1    
ATOM   4073  CA  ILE A 306     -14.838 -32.409  16.900  1.00  0.00      A1   C
ATOM   4074  HA  ILE A 306     -15.261 -31.703  17.603  1.00  0.00      A1    
ATOM   4075  CB  ILE A 306     -15.058 -33.643  17.780  1.00  0.00      A1   C
ATOM   4076  HB  ILE A 306     -16.166 -33.685  17.932  1.00  0.00      A1    
ATOM   4077  CG2 ILE A 306     -14.331 -34.836  17.170  1.00  0.00      A1   C
ATOM   4078 HG21 ILE A 306     -14.602 -35.772  17.701  1.00  0.00      A1    
ATOM   4079 HG22 ILE A 306     -14.606 -34.964  16.102  1.00  0.00      A1    
ATOM   4080 HG23 ILE A 306     -13.230 -34.707  17.236  1.00  0.00      A1    
ATOM   4081  CG1 ILE A 306     -14.456 -33.507  19.175  1.00  0.00      A1   C
ATOM   4082 HG11 ILE A 306     -14.218 -34.515  19.582  1.00  0.00      A1    
ATOM   4083 HG12 ILE A 306     -13.496 -32.947  19.100  1.00  0.00      A1    
ATOM   4084  CD  ILE A 306     -15.389 -32.770  20.122  1.00  0.00      A1   C
ATOM   4085  HD1 ILE A 306     -14.904 -32.634  21.113  1.00  0.00      A1    
ATOM   4086  HD2 ILE A 306     -15.644 -31.767  19.719  1.00  0.00      A1    
ATOM   4087  HD3 ILE A 306     -16.330 -33.338  20.276  1.00  0.00      A1    
ATOM   4088  C   ILE A 306     -13.401 -31.990  16.669  1.00  0.00      A1   C
ATOM   4089  O   ILE A 306     -12.914 -32.464  15.648  1.00  0.00      A1   O
ATOM   4090  N   LEU A 307     -12.818 -31.156  17.535  1.00  0.00      A1   N
ATOM   4091  HN  LEU A 307     -13.293 -30.863  18.362  1.00  0.00      A1    
ATOM   4092  CA  LEU A 307     -11.493 -30.604  17.385  1.00  0.00      A1   C
ATOM   4093  HA  LEU A 307     -11.053 -31.151  16.561  1.00  0.00      A1    
ATOM   4094  CB  LEU A 307     -11.596 -29.112  17.075  1.00  0.00      A1   C
ATOM   4095  HB1 LEU A 307     -12.099 -28.629  17.945  1.00  0.00      A1    
ATOM   4096  HB2 LEU A 307     -10.572 -28.680  17.033  1.00  0.00      A1    
ATOM   4097  CG  LEU A 307     -12.368 -28.734  15.813  1.00  0.00      A1   C
ATOM   4098  HG  LEU A 307     -12.246 -29.611  15.132  1.00  0.00      A1    
ATOM   4099  CD1 LEU A 307     -13.842 -28.432  16.048  1.00  0.00      A1   C
ATOM   4100 HD11 LEU A 307     -14.332 -28.119  15.101  1.00  0.00      A1    
ATOM   4101 HD12 LEU A 307     -14.369 -29.331  16.433  1.00  0.00      A1    
ATOM   4102 HD13 LEU A 307     -13.962 -27.612  16.788  1.00  0.00      A1    
ATOM   4103  CD2 LEU A 307     -11.736 -27.520  15.137  1.00  0.00      A1   C
ATOM   4104 HD21 LEU A 307     -12.292 -27.262  14.209  1.00  0.00      A1    
ATOM   4105 HD22 LEU A 307     -11.751 -26.629  15.797  1.00  0.00      A1    
ATOM   4106 HD23 LEU A 307     -10.681 -27.734  14.862  1.00  0.00      A1    
ATOM   4107  C   LEU A 307     -10.586 -30.784  18.592  1.00  0.00      A1   C
ATOM   4108  O   LEU A 307     -11.067 -31.145  19.662  1.00  0.00      A1   O
ATOM   4109  N   VAL A 308      -9.288 -30.548  18.396  1.00  0.00      A1   N
ATOM   4110  HN  VAL A 308      -8.904 -30.291  17.513  1.00  0.00      A1    
ATOM   4111  CA  VAL A 308      -8.312 -30.648  19.471  1.00  0.00      A1   C
ATOM   4112  HA  VAL A 308      -8.851 -30.448  20.389  1.00  0.00      A1    
ATOM   4113  CB  VAL A 308      -7.626 -32.011  19.424  1.00  0.00      A1   C
ATOM   4114  HB  VAL A 308      -8.426 -32.792  19.428  1.00  0.00      A1    
ATOM   4115  CG1 VAL A 308      -6.738 -32.383  18.243  1.00  0.00      A1   C
ATOM   4116 HG11 VAL A 308      -6.294 -33.390  18.397  1.00  0.00      A1    
ATOM   4117 HG12 VAL A 308      -7.311 -32.416  17.293  1.00  0.00      A1    
ATOM   4118 HG13 VAL A 308      -5.907 -31.654  18.132  1.00  0.00      A1    
ATOM   4119  CG2 VAL A 308      -6.747 -32.180  20.666  1.00  0.00      A1   C
ATOM   4120 HG21 VAL A 308      -6.205 -33.149  20.635  1.00  0.00      A1    
ATOM   4121 HG22 VAL A 308      -5.997 -31.362  20.728  1.00  0.00      A1    
ATOM   4122 HG23 VAL A 308      -7.356 -32.166  21.594  1.00  0.00      A1    
ATOM   4123  C   VAL A 308      -7.191 -29.632  19.371  1.00  0.00      A1   C
ATOM   4124  O   VAL A 308      -6.740 -29.373  18.256  1.00  0.00      A1   O
ATOM   4125  N   PRO A 309      -6.757 -28.965  20.444  1.00  0.00      A1   N
ATOM   4126  CD  PRO A 309      -7.405 -28.851  21.727  1.00  0.00      A1   C
ATOM   4127  HD1 PRO A 309      -6.945 -29.502  22.504  1.00  0.00      A1    
ATOM   4128  HD2 PRO A 309      -8.499 -29.060  21.681  1.00  0.00      A1    
ATOM   4129  CA  PRO A 309      -5.728 -27.955  20.295  1.00  0.00      A1   C
ATOM   4130  HA  PRO A 309      -5.980 -27.240  19.520  1.00  0.00      A1    
ATOM   4131  CB  PRO A 309      -5.707 -27.261  21.653  1.00  0.00      A1   C
ATOM   4132  HB1 PRO A 309      -5.435 -26.183  21.600  1.00  0.00      A1    
ATOM   4133  HB2 PRO A 309      -5.071 -27.775  22.408  1.00  0.00      A1    
ATOM   4134  CG  PRO A 309      -7.169 -27.385  22.068  1.00  0.00      A1   C
ATOM   4135  HG1 PRO A 309      -7.836 -26.699  21.509  1.00  0.00      A1    
ATOM   4136  HG2 PRO A 309      -7.351 -27.228  23.156  1.00  0.00      A1    
ATOM   4137  C   PRO A 309      -4.410 -28.620  19.946  1.00  0.00      A1   C
ATOM   4138  O   PRO A 309      -4.078 -29.595  20.624  1.00  0.00      A1   O
ATOM   4139  N   GLN A 310      -3.683 -28.069  18.983  1.00  0.00      A1   N
ATOM   4140  HN  GLN A 310      -3.886 -27.190  18.555  1.00  0.00      A1    
ATOM   4141  CA  GLN A 310      -2.502 -28.728  18.467  1.00  0.00      A1   C
ATOM   4142  HA  GLN A 310      -2.833 -29.711  18.155  1.00  0.00      A1    
ATOM   4143  CB  GLN A 310      -1.954 -27.929  17.294  1.00  0.00      A1   C
ATOM   4144  HB1 GLN A 310      -1.024 -28.445  16.959  1.00  0.00      A1    
ATOM   4145  HB2 GLN A 310      -2.667 -27.990  16.441  1.00  0.00      A1    
ATOM   4146  CG  GLN A 310      -1.654 -26.482  17.693  1.00  0.00      A1   C
ATOM   4147  HG1 GLN A 310      -2.566 -25.996  18.101  1.00  0.00      A1    
ATOM   4148  HG2 GLN A 310      -0.869 -26.445  18.476  1.00  0.00      A1    
ATOM   4149  CD  GLN A 310      -1.207 -25.637  16.510  1.00  0.00      A1   C
ATOM   4150  OE1 GLN A 310      -0.754 -26.068  15.461  1.00  0.00      A1   O
ATOM   4151  NE2 GLN A 310      -1.114 -24.314  16.671  1.00  0.00      A1   N
ATOM   4152 HE21 GLN A 310      -0.897 -23.770  15.843  1.00  0.00      A1   H
ATOM   4153 HE22 GLN A 310      -1.412 -23.819  17.499  1.00  0.00      A1   H
ATOM   4154  C   GLN A 310      -1.385 -28.922  19.493  1.00  0.00      A1   C
ATOM   4155  O   GLN A 310      -0.627 -29.873  19.323  1.00  0.00      A1   O
ATOM   4156  N   GLN A 311      -1.288 -28.153  20.585  1.00  0.00      A1   N
ATOM   4157  HN  GLN A 311      -1.925 -27.394  20.708  1.00  0.00      A1    
ATOM   4158  CA  GLN A 311      -0.323 -28.304  21.652  1.00  0.00      A1   C
ATOM   4159  HA  GLN A 311       0.651 -28.254  21.181  1.00  0.00      A1    
ATOM   4160  CB  GLN A 311      -0.404 -27.073  22.548  1.00  0.00      A1   C
ATOM   4161  HB1 GLN A 311      -1.483 -26.910  22.775  1.00  0.00      A1    
ATOM   4162  HB2 GLN A 311       0.088 -27.293  23.523  1.00  0.00      A1    
ATOM   4163  CG  GLN A 311       0.187 -25.824  21.892  1.00  0.00      A1   C
ATOM   4164  HG1 GLN A 311       0.457 -25.072  22.664  1.00  0.00      A1    
ATOM   4165  HG2 GLN A 311       1.107 -26.076  21.325  1.00  0.00      A1    
ATOM   4166  CD  GLN A 311      -0.725 -25.076  20.935  1.00  0.00      A1   C
ATOM   4167  OE1 GLN A 311      -1.917 -25.349  20.850  1.00  0.00      A1   O
ATOM   4168  NE2 GLN A 311      -0.196 -24.085  20.208  1.00  0.00      A1   N
ATOM   4169 HE21 GLN A 311      -0.858 -23.407  19.841  1.00  0.00      A1   H
ATOM   4170 HE22 GLN A 311       0.796 -23.918  20.276  1.00  0.00      A1   H
ATOM   4171  C   GLN A 311      -0.418 -29.648  22.372  1.00  0.00      A1   C
ATOM   4172  O   GLN A 311       0.585 -30.097  22.914  1.00  0.00      A1   O
ATOM   4173  N   GLY A 312      -1.596 -30.279  22.397  1.00  0.00      A1   N
ATOM   4174  HN  GLY A 312      -2.420 -29.906  21.973  1.00  0.00      A1    
ATOM   4175  CA  GLY A 312      -1.754 -31.561  23.050  1.00  0.00      A1   C
ATOM   4176  HA1 GLY A 312      -2.812 -31.628  23.266  1.00  0.00      A1    
ATOM   4177  HA2 GLY A 312      -1.124 -31.504  23.928  1.00  0.00      A1    
ATOM   4178  C   GLY A 312      -1.354 -32.801  22.266  1.00  0.00      A1   C
ATOM   4179  O   GLY A 312      -1.203 -33.895  22.811  1.00  0.00      A1   O
ATOM   4180  N   VAL A 313      -1.337 -32.743  20.933  1.00  0.00      A1   N
ATOM   4181  HN  VAL A 313      -1.409 -31.862  20.472  1.00  0.00      A1    
ATOM   4182  CA  VAL A 313      -1.219 -33.879  20.039  1.00  0.00      A1   C
ATOM   4183  HA  VAL A 313      -1.631 -34.761  20.513  1.00  0.00      A1    
ATOM   4184  CB  VAL A 313      -1.940 -33.795  18.689  1.00  0.00      A1   C
ATOM   4185  HB  VAL A 313      -1.375 -33.074  18.049  1.00  0.00      A1    
ATOM   4186  CG1 VAL A 313      -2.008 -35.121  17.939  1.00  0.00      A1   C
ATOM   4187 HG11 VAL A 313      -2.575 -34.999  16.991  1.00  0.00      A1    
ATOM   4188 HG12 VAL A 313      -0.997 -35.494  17.674  1.00  0.00      A1    
ATOM   4189 HG13 VAL A 313      -2.523 -35.892  18.551  1.00  0.00      A1    
ATOM   4190  CG2 VAL A 313      -3.354 -33.286  18.930  1.00  0.00      A1   C
ATOM   4191 HG21 VAL A 313      -3.925 -33.248  17.978  1.00  0.00      A1    
ATOM   4192 HG22 VAL A 313      -3.894 -33.953  19.636  1.00  0.00      A1    
ATOM   4193 HG23 VAL A 313      -3.345 -32.261  19.357  1.00  0.00      A1    
ATOM   4194  C   VAL A 313       0.280 -34.115  19.855  1.00  0.00      A1   C
ATOM   4195  O   VAL A 313       1.117 -33.214  19.943  1.00  0.00      A1   O
ATOM   4196  N   THR A 314       0.673 -35.378  19.687  1.00  0.00      A1   N
ATOM   4197  HN  THR A 314      -0.003 -36.092  19.867  1.00  0.00      A1    
ATOM   4198  CA  THR A 314       1.972 -35.878  19.271  1.00  0.00      A1   C
ATOM   4199  HA  THR A 314       2.531 -35.029  18.902  1.00  0.00      A1    
ATOM   4200  CB  THR A 314       2.714 -36.522  20.449  1.00  0.00      A1   C
ATOM   4201  HB  THR A 314       2.119 -37.424  20.735  1.00  0.00      A1    
ATOM   4202  OG1 THR A 314       2.764 -35.703  21.587  1.00  0.00      A1   O
ATOM   4203  HG1 THR A 314       1.930 -35.918  22.009  1.00  0.00      A1   H
ATOM   4204  CG2 THR A 314       4.106 -37.046  20.086  1.00  0.00      A1   C
ATOM   4205 HG21 THR A 314       4.554 -37.601  20.937  1.00  0.00      A1    
ATOM   4206 HG22 THR A 314       4.045 -37.739  19.220  1.00  0.00      A1    
ATOM   4207 HG23 THR A 314       4.790 -36.212  19.817  1.00  0.00      A1    
ATOM   4208  C   THR A 314       1.784 -36.818  18.090  1.00  0.00      A1   C
ATOM   4209  O   THR A 314       0.732 -37.442  17.998  1.00  0.00      A1   O
ATOM   4210  N   ARG A 315       2.744 -36.927  17.174  1.00  0.00      A1   N
ATOM   4211  HN  ARG A 315       3.400 -36.176  17.162  1.00  0.00      A1    
ATOM   4212  CA  ARG A 315       2.950 -37.983  16.210  1.00  0.00      A1   C
ATOM   4213  HA  ARG A 315       2.012 -38.505  16.062  1.00  0.00      A1    
ATOM   4214  CB  ARG A 315       3.489 -37.400  14.896  1.00  0.00      A1   C
ATOM   4215  HB1 ARG A 315       2.811 -36.556  14.624  1.00  0.00      A1    
ATOM   4216  HB2 ARG A 315       4.489 -36.945  15.073  1.00  0.00      A1    
ATOM   4217  CG  ARG A 315       3.521 -38.403  13.745  1.00  0.00      A1   C
ATOM   4218  HG1 ARG A 315       4.101 -37.960  12.906  1.00  0.00      A1    
ATOM   4219  HG2 ARG A 315       4.096 -39.302  14.064  1.00  0.00      A1    
ATOM   4220  CD  ARG A 315       2.118 -38.835  13.336  1.00  0.00      A1   C
ATOM   4221  HD1 ARG A 315       2.183 -39.526  12.464  1.00  0.00      A1    
ATOM   4222  HD2 ARG A 315       1.592 -39.358  14.168  1.00  0.00      A1    
ATOM   4223  NE  ARG A 315       1.248 -37.723  12.964  1.00  0.00      A1   N
ATOM   4224  HE  ARG A 315       1.422 -36.830  13.423  1.00  0.00      A1   H
ATOM   4225  CZ  ARG A 315       0.153 -37.818  12.198  1.00  0.00      A1   C
ATOM   4226  NH1 ARG A 315      -0.205 -38.882  11.473  1.00  0.00      A1   N
ATOM   4227 HH11 ARG A 315      -0.807 -38.722  10.678  1.00  0.00      A1   H
ATOM   4228 HH12 ARG A 315       0.309 -39.752  11.489  1.00  0.00      A1   H
ATOM   4229  NH2 ARG A 315      -0.676 -36.763  12.070  1.00  0.00      A1   N
ATOM   4230 HH21 ARG A 315      -0.545 -35.983  12.694  1.00  0.00      A1   H
ATOM   4231 HH22 ARG A 315      -1.557 -36.775  11.587  1.00  0.00      A1   H
ATOM   4232  C   ARG A 315       3.939 -39.009  16.743  1.00  0.00      A1   C
ATOM   4233  O   ARG A 315       4.927 -38.667  17.394  1.00  0.00      A1   O
ATOM   4234  N   THR A 316       3.645 -40.298  16.526  1.00  0.00      A1   N
ATOM   4235  HN  THR A 316       2.779 -40.543  16.092  1.00  0.00      A1    
ATOM   4236  CA  THR A 316       4.478 -41.426  16.865  1.00  0.00      A1   C
ATOM   4237  HA  THR A 316       5.457 -41.022  17.088  1.00  0.00      A1    
ATOM   4238  CB  THR A 316       3.837 -42.190  18.024  1.00  0.00      A1   C
ATOM   4239  HB  THR A 316       4.565 -42.989  18.309  1.00  0.00      A1    
ATOM   4240  OG1 THR A 316       2.647 -42.827  17.604  1.00  0.00      A1   O
ATOM   4241  HG1 THR A 316       2.038 -42.155  17.260  1.00  0.00      A1   H
ATOM   4242  CG2 THR A 316       3.726 -41.289  19.249  1.00  0.00      A1   C
ATOM   4243 HG21 THR A 316       3.368 -41.862  20.130  1.00  0.00      A1    
ATOM   4244 HG22 THR A 316       4.717 -40.856  19.503  1.00  0.00      A1    
ATOM   4245 HG23 THR A 316       3.018 -40.452  19.068  1.00  0.00      A1    
ATOM   4246  C   THR A 316       4.651 -42.342  15.660  1.00  0.00      A1   C
ATOM   4247  O   THR A 316       4.028 -42.100  14.624  1.00  0.00      A1   O
ATOM   4248  N   PRO A 317       5.402 -43.432  15.792  1.00  0.00      A1   N
ATOM   4249  CD  PRO A 317       6.464 -43.628  16.762  1.00  0.00      A1   C
ATOM   4250  HD1 PRO A 317       6.066 -43.999  17.734  1.00  0.00      A1    
ATOM   4251  HD2 PRO A 317       7.034 -42.687  16.940  1.00  0.00      A1    
ATOM   4252  CA  PRO A 317       5.484 -44.474  14.785  1.00  0.00      A1   C
ATOM   4253  HA  PRO A 317       5.990 -44.066  13.918  1.00  0.00      A1    
ATOM   4254  CB  PRO A 317       6.425 -45.551  15.323  1.00  0.00      A1   C
ATOM   4255  HB1 PRO A 317       7.006 -46.085  14.538  1.00  0.00      A1    
ATOM   4256  HB2 PRO A 317       5.938 -46.287  16.002  1.00  0.00      A1    
ATOM   4257  CG  PRO A 317       7.374 -44.678  16.135  1.00  0.00      A1   C
ATOM   4258  HG1 PRO A 317       8.155 -44.239  15.483  1.00  0.00      A1    
ATOM   4259  HG2 PRO A 317       7.886 -45.250  16.943  1.00  0.00      A1    
ATOM   4260  C   PRO A 317       4.166 -45.084  14.348  1.00  0.00      A1   C
ATOM   4261  O   PRO A 317       3.161 -44.797  15.002  1.00  0.00      A1   O
ATOM   4262  N   ARG A 318       4.135 -45.933  13.321  1.00  0.00      A1   N
ATOM   4263  HN  ARG A 318       5.025 -46.293  13.052  1.00  0.00      A1    
ATOM   4264  CA  ARG A 318       2.998 -46.388  12.563  1.00  0.00      A1   C
ATOM   4265  HA  ARG A 318       3.392 -46.956  11.729  1.00  0.00      A1    
ATOM   4266  CB  ARG A 318       2.296 -47.392  13.470  1.00  0.00      A1   C
ATOM   4267  HB1 ARG A 318       3.101 -47.994  13.956  1.00  0.00      A1    
ATOM   4268  HB2 ARG A 318       1.779 -46.852  14.293  1.00  0.00      A1    
ATOM   4269  CG  ARG A 318       1.380 -48.277  12.636  1.00  0.00      A1   C
ATOM   4270  HG1 ARG A 318       0.745 -47.626  11.996  1.00  0.00      A1    
ATOM   4271  HG2 ARG A 318       2.000 -48.877  11.931  1.00  0.00      A1    
ATOM   4272  CD  ARG A 318       0.609 -49.191  13.587  1.00  0.00      A1   C
ATOM   4273  HD1 ARG A 318       0.050 -49.953  12.997  1.00  0.00      A1    
ATOM   4274  HD2 ARG A 318       1.293 -49.717  14.293  1.00  0.00      A1    
ATOM   4275  NE  ARG A 318      -0.372 -48.559  14.465  1.00  0.00      A1   N
ATOM   4276  HE  ARG A 318      -0.270 -47.558  14.589  1.00  0.00      A1   H
ATOM   4277  CZ  ARG A 318      -1.481 -49.088  14.999  1.00  0.00      A1   C
ATOM   4278  NH1 ARG A 318      -1.797 -50.384  14.874  1.00  0.00      A1   N
ATOM   4279 HH11 ARG A 318      -1.219 -51.069  14.405  1.00  0.00      A1   H
ATOM   4280 HH12 ARG A 318      -2.751 -50.722  14.971  1.00  0.00      A1   H
ATOM   4281  NH2 ARG A 318      -2.277 -48.328  15.765  1.00  0.00      A1   N
ATOM   4282 HH21 ARG A 318      -1.868 -47.456  16.062  1.00  0.00      A1   H
ATOM   4283 HH22 ARG A 318      -3.122 -48.662  16.202  1.00  0.00      A1   H
ATOM   4284  C   ARG A 318       2.130 -45.287  11.969  1.00  0.00      A1   C
ATOM   4285  O   ARG A 318       0.942 -45.362  11.666  1.00  0.00      A1   O
ATOM   4286  N   GLY A 319       2.668 -44.066  11.901  1.00  0.00      A1   N
ATOM   4287  HN  GLY A 319       3.662 -44.057  11.999  1.00  0.00      A1    
ATOM   4288  CA  GLY A 319       2.046 -42.773  11.711  1.00  0.00      A1   C
ATOM   4289  HA1 GLY A 319       1.574 -42.825  10.740  1.00  0.00      A1    
ATOM   4290  HA2 GLY A 319       2.851 -42.054  11.775  1.00  0.00      A1    
ATOM   4291  C   GLY A 319       0.982 -42.381  12.733  1.00  0.00      A1   C
ATOM   4292  O   GLY A 319       0.143 -41.563  12.395  1.00  0.00      A1   O
ATOM   4293  N   ASP A 320       1.040 -42.883  13.969  1.00  0.00      A1   N
ATOM   4294  HN  ASP A 320       1.823 -43.384  14.327  1.00  0.00      A1    
ATOM   4295  CA  ASP A 320      -0.037 -42.753  14.932  1.00  0.00      A1   C
ATOM   4296  HA  ASP A 320      -0.952 -42.825  14.354  1.00  0.00      A1    
ATOM   4297  CB  ASP A 320      -0.118 -43.858  15.977  1.00  0.00      A1   C
ATOM   4298  HB1 ASP A 320       0.901 -44.082  16.352  1.00  0.00      A1    
ATOM   4299  HB2 ASP A 320      -0.743 -43.539  16.835  1.00  0.00      A1    
ATOM   4300  CG  ASP A 320      -0.668 -45.225  15.592  1.00  0.00      A1   C
ATOM   4301  OD1 ASP A 320      -1.406 -45.375  14.590  1.00  0.00      A1   O
ATOM   4302  OD2 ASP A 320      -0.374 -46.266  16.217  1.00  0.00      A1   O
ATOM   4303  C   ASP A 320      -0.080 -41.421  15.656  1.00  0.00      A1   C
ATOM   4304  O   ASP A 320       0.850 -41.246  16.442  1.00  0.00      A1   O
ATOM   4305  N   ALA A 321      -1.066 -40.536  15.451  1.00  0.00      A1   N
ATOM   4306  HN  ALA A 321      -1.784 -40.686  14.771  1.00  0.00      A1    
ATOM   4307  CA  ALA A 321      -1.165 -39.304  16.194  1.00  0.00      A1   C
ATOM   4308  HA  ALA A 321      -0.183 -38.920  16.444  1.00  0.00      A1    
ATOM   4309  CB  ALA A 321      -1.936 -38.272  15.380  1.00  0.00      A1   C
ATOM   4310  HB1 ALA A 321      -1.389 -38.057  14.437  1.00  0.00      A1    
ATOM   4311  HB2 ALA A 321      -2.947 -38.650  15.111  1.00  0.00      A1    
ATOM   4312  HB3 ALA A 321      -2.052 -37.316  15.935  1.00  0.00      A1    
ATOM   4313  C   ALA A 321      -1.880 -39.544  17.512  1.00  0.00      A1   C
ATOM   4314  O   ALA A 321      -2.819 -40.344  17.488  1.00  0.00      A1   O
ATOM   4315  N   THR A 322      -1.485 -38.926  18.626  1.00  0.00      A1   N
ATOM   4316  HN  THR A 322      -0.813 -38.190  18.553  1.00  0.00      A1    
ATOM   4317  CA  THR A 322      -1.925 -39.198  19.979  1.00  0.00      A1   C
ATOM   4318  HA  THR A 322      -2.877 -39.692  19.839  1.00  0.00      A1    
ATOM   4319  CB  THR A 322      -0.886 -40.098  20.650  1.00  0.00      A1   C
ATOM   4320  HB  THR A 322      -1.070 -40.018  21.749  1.00  0.00      A1    
ATOM   4321  OG1 THR A 322       0.460 -39.715  20.466  1.00  0.00      A1   O
ATOM   4322  HG1 THR A 322       0.564 -39.550  19.529  1.00  0.00      A1   H
ATOM   4323  CG2 THR A 322      -0.947 -41.515  20.064  1.00  0.00      A1   C
ATOM   4324 HG21 THR A 322      -0.277 -42.203  20.622  1.00  0.00      A1    
ATOM   4325 HG22 THR A 322      -1.980 -41.917  20.130  1.00  0.00      A1    
ATOM   4326 HG23 THR A 322      -0.639 -41.520  18.996  1.00  0.00      A1    
ATOM   4327  C   THR A 322      -2.189 -37.996  20.867  1.00  0.00      A1   C
ATOM   4328  O   THR A 322      -1.375 -37.103  21.093  1.00  0.00      A1   O
ATOM   4329  N   VAL A 323      -3.269 -38.180  21.638  1.00  0.00      A1   N
ATOM   4330  HN  VAL A 323      -3.967 -38.868  21.457  1.00  0.00      A1    
ATOM   4331  CA  VAL A 323      -3.512 -37.377  22.820  1.00  0.00      A1   C
ATOM   4332  HA  VAL A 323      -2.777 -36.582  22.820  1.00  0.00      A1    
ATOM   4333  CB  VAL A 323      -4.882 -36.718  22.830  1.00  0.00      A1   C
ATOM   4334  HB  VAL A 323      -4.975 -36.147  23.787  1.00  0.00      A1    
ATOM   4335  CG1 VAL A 323      -5.039 -35.754  21.665  1.00  0.00      A1   C
ATOM   4336 HG11 VAL A 323      -6.058 -35.311  21.665  1.00  0.00      A1    
ATOM   4337 HG12 VAL A 323      -4.315 -34.915  21.727  1.00  0.00      A1    
ATOM   4338 HG13 VAL A 323      -4.893 -36.280  20.697  1.00  0.00      A1    
ATOM   4339  CG2 VAL A 323      -6.064 -37.675  22.762  1.00  0.00      A1   C
ATOM   4340 HG21 VAL A 323      -7.022 -37.114  22.734  1.00  0.00      A1    
ATOM   4341 HG22 VAL A 323      -6.002 -38.308  21.850  1.00  0.00      A1    
ATOM   4342 HG23 VAL A 323      -6.092 -38.342  23.648  1.00  0.00      A1    
ATOM   4343  C   VAL A 323      -3.318 -38.178  24.102  1.00  0.00      A1   C
ATOM   4344  O   VAL A 323      -3.239 -39.402  24.083  1.00  0.00      A1   O
ATOM   4345  N   LEU A 324      -3.171 -37.472  25.214  1.00  0.00      A1   N
ATOM   4346  HN  LEU A 324      -2.905 -36.511  25.264  1.00  0.00      A1    
ATOM   4347  CA  LEU A 324      -3.403 -38.095  26.504  1.00  0.00      A1   C
ATOM   4348  HA  LEU A 324      -3.440 -39.168  26.367  1.00  0.00      A1    
ATOM   4349  CB  LEU A 324      -2.398 -37.541  27.505  1.00  0.00      A1   C
ATOM   4350  HB1 LEU A 324      -2.432 -36.430  27.425  1.00  0.00      A1    
ATOM   4351  HB2 LEU A 324      -2.740 -37.786  28.535  1.00  0.00      A1    
ATOM   4352  CG  LEU A 324      -0.924 -37.939  27.390  1.00  0.00      A1   C
ATOM   4353  HG  LEU A 324      -0.507 -37.433  26.486  1.00  0.00      A1    
ATOM   4354  CD1 LEU A 324      -0.159 -37.532  28.628  1.00  0.00      A1   C
ATOM   4355 HD11 LEU A 324       0.899 -37.866  28.560  1.00  0.00      A1    
ATOM   4356 HD12 LEU A 324      -0.170 -36.427  28.749  1.00  0.00      A1    
ATOM   4357 HD13 LEU A 324      -0.609 -37.989  29.535  1.00  0.00      A1    
ATOM   4358  CD2 LEU A 324      -0.774 -39.445  27.200  1.00  0.00      A1   C
ATOM   4359 HD21 LEU A 324       0.299 -39.716  27.099  1.00  0.00      A1    
ATOM   4360 HD22 LEU A 324      -1.185 -40.010  28.061  1.00  0.00      A1    
ATOM   4361 HD23 LEU A 324      -1.304 -39.776  26.280  1.00  0.00      A1    
ATOM   4362  C   LEU A 324      -4.781 -37.643  26.976  1.00  0.00      A1   C
ATOM   4363  O   LEU A 324      -5.180 -36.489  26.822  1.00  0.00      A1   O
ATOM   4364  N   VAL A 325      -5.552 -38.589  27.496  1.00  0.00      A1   N
ATOM   4365  HN  VAL A 325      -5.151 -39.501  27.497  1.00  0.00      A1    
ATOM   4366  CA  VAL A 325      -6.883 -38.519  28.064  1.00  0.00      A1   C
ATOM   4367  HA  VAL A 325      -7.211 -37.490  27.986  1.00  0.00      A1    
ATOM   4368  CB  VAL A 325      -7.940 -39.327  27.323  1.00  0.00      A1   C
ATOM   4369  HB  VAL A 325      -8.822 -39.431  28.001  1.00  0.00      A1    
ATOM   4370  CG1 VAL A 325      -8.414 -38.662  26.036  1.00  0.00      A1   C
ATOM   4371 HG11 VAL A 325      -9.153 -39.310  25.517  1.00  0.00      A1    
ATOM   4372 HG12 VAL A 325      -8.910 -37.689  26.236  1.00  0.00      A1    
ATOM   4373 HG13 VAL A 325      -7.561 -38.492  25.345  1.00  0.00      A1    
ATOM   4374  CG2 VAL A 325      -7.319 -40.672  26.967  1.00  0.00      A1   C
ATOM   4375 HG21 VAL A 325      -8.034 -41.294  26.387  1.00  0.00      A1    
ATOM   4376 HG22 VAL A 325      -6.403 -40.529  26.354  1.00  0.00      A1    
ATOM   4377 HG23 VAL A 325      -7.043 -41.241  27.879  1.00  0.00      A1    
ATOM   4378  C   VAL A 325      -6.879 -38.886  29.540  1.00  0.00      A1   C
ATOM   4379  O   VAL A 325      -6.160 -39.785  29.977  1.00  0.00      A1   O
ATOM   4380  N   VAL A 326      -7.655 -38.145  30.319  1.00  0.00      A1   N
ATOM   4381  HN  VAL A 326      -8.144 -37.405  29.865  1.00  0.00      A1    
ATOM   4382  CA  VAL A 326      -7.909 -38.245  31.755  1.00  0.00      A1   C
ATOM   4383  HA  VAL A 326      -7.130 -38.864  32.182  1.00  0.00      A1    
ATOM   4384  CB  VAL A 326      -7.847 -36.841  32.348  1.00  0.00      A1   C
ATOM   4385  HB  VAL A 326      -8.530 -36.191  31.748  1.00  0.00      A1    
ATOM   4386  CG1 VAL A 326      -8.288 -36.718  33.802  1.00  0.00      A1   C
ATOM   4387 HG11 VAL A 326      -8.171 -35.670  34.153  1.00  0.00      A1    
ATOM   4388 HG12 VAL A 326      -9.356 -36.992  33.931  1.00  0.00      A1    
ATOM   4389 HG13 VAL A 326      -7.671 -37.371  34.456  1.00  0.00      A1    
ATOM   4390  CG2 VAL A 326      -6.431 -36.295  32.253  1.00  0.00      A1   C
ATOM   4391 HG21 VAL A 326      -6.366 -35.288  32.718  1.00  0.00      A1    
ATOM   4392 HG22 VAL A 326      -5.717 -36.968  32.775  1.00  0.00      A1    
ATOM   4393 HG23 VAL A 326      -6.108 -36.197  31.196  1.00  0.00      A1    
ATOM   4394  C   VAL A 326      -9.239 -38.936  32.023  1.00  0.00      A1   C
ATOM   4395  O   VAL A 326     -10.308 -38.409  31.736  1.00  0.00      A1   O
ATOM   4396  N   GLY A 327      -9.172 -40.076  32.702  1.00  0.00      A1   N
ATOM   4397  HN  GLY A 327      -8.262 -40.443  32.889  1.00  0.00      A1    
ATOM   4398  CA  GLY A 327     -10.278 -40.858  33.209  1.00  0.00      A1   C
ATOM   4399  HA1 GLY A 327      -9.909 -41.865  33.350  1.00  0.00      A1    
ATOM   4400  HA2 GLY A 327     -11.080 -40.776  32.488  1.00  0.00      A1    
ATOM   4401  C   GLY A 327     -10.796 -40.357  34.542  1.00  0.00      A1   C
ATOM   4402  O   GLY A 327     -10.016 -39.749  35.278  1.00  0.00      A1   O
ATOM   4403  N   ALA A 328     -11.975 -40.712  35.052  1.00  0.00      A1   N
ATOM   4404  HN  ALA A 328     -12.583 -41.312  34.533  1.00  0.00      A1    
ATOM   4405  CA  ALA A 328     -12.476 -40.287  36.348  1.00  0.00      A1   C
ATOM   4406  HA  ALA A 328     -12.436 -39.207  36.435  1.00  0.00      A1    
ATOM   4407  CB  ALA A 328     -13.909 -40.799  36.445  1.00  0.00      A1   C
ATOM   4408  HB1 ALA A 328     -14.523 -40.342  35.640  1.00  0.00      A1    
ATOM   4409  HB2 ALA A 328     -13.948 -41.903  36.320  1.00  0.00      A1    
ATOM   4410  HB3 ALA A 328     -14.372 -40.537  37.421  1.00  0.00      A1    
ATOM   4411  C   ALA A 328     -11.623 -40.840  37.477  1.00  0.00      A1   C
ATOM   4412  O   ALA A 328     -11.816 -40.301  38.567  1.00  0.00      A1   O
ATOM   4413  N   ASP A 329     -10.746 -41.821  37.243  1.00  0.00      A1   N
ATOM   4414  HN  ASP A 329     -10.560 -42.264  36.370  1.00  0.00      A1    
ATOM   4415  CA  ASP A 329      -9.944 -42.348  38.326  1.00  0.00      A1   C
ATOM   4416  HA  ASP A 329     -10.496 -42.140  39.236  1.00  0.00      A1    
ATOM   4417  CB  ASP A 329      -9.772 -43.864  38.226  1.00  0.00      A1   C
ATOM   4418  HB1 ASP A 329      -9.533 -44.136  37.178  1.00  0.00      A1    
ATOM   4419  HB2 ASP A 329      -8.941 -44.206  38.874  1.00  0.00      A1    
ATOM   4420  CG  ASP A 329     -11.016 -44.657  38.610  1.00  0.00      A1   C
ATOM   4421  OD1 ASP A 329     -11.652 -45.283  37.740  1.00  0.00      A1   O
ATOM   4422  OD2 ASP A 329     -11.254 -44.877  39.814  1.00  0.00      A1   O
ATOM   4423  C   ASP A 329      -8.588 -41.662  38.467  1.00  0.00      A1   C
ATOM   4424  O   ASP A 329      -7.614 -42.338  38.813  1.00  0.00      A1   O
ATOM   4425  N   ASP A 330      -8.504 -40.368  38.171  1.00  0.00      A1   N
ATOM   4426  HN  ASP A 330      -9.224 -39.870  37.695  1.00  0.00      A1    
ATOM   4427  CA  ASP A 330      -7.366 -39.536  38.502  1.00  0.00      A1   C
ATOM   4428  HA  ASP A 330      -7.564 -38.562  38.068  1.00  0.00      A1    
ATOM   4429  CB  ASP A 330      -7.324 -39.345  40.014  1.00  0.00      A1   C
ATOM   4430  HB1 ASP A 330      -8.344 -39.113  40.381  1.00  0.00      A1    
ATOM   4431  HB2 ASP A 330      -6.975 -40.270  40.515  1.00  0.00      A1    
ATOM   4432  CG  ASP A 330      -6.434 -38.211  40.494  1.00  0.00      A1   C
ATOM   4433  OD1 ASP A 330      -5.594 -38.515  41.365  1.00  0.00      A1   O
ATOM   4434  OD2 ASP A 330      -6.360 -37.099  39.925  1.00  0.00      A1   O
ATOM   4435  C   ASP A 330      -6.068 -40.039  37.881  1.00  0.00      A1   C
ATOM   4436  O   ASP A 330      -5.050 -40.113  38.561  1.00  0.00      A1   O
ATOM   4437  N   LYS A 331      -6.119 -40.541  36.646  1.00  0.00      A1   N
ATOM   4438  HN  LYS A 331      -7.024 -40.565  36.223  1.00  0.00      A1    
ATOM   4439  CA  LYS A 331      -5.046 -41.058  35.828  1.00  0.00      A1   C
ATOM   4440  HA  LYS A 331      -4.133 -40.691  36.281  1.00  0.00      A1    
ATOM   4441  CB  LYS A 331      -5.067 -42.580  35.763  1.00  0.00      A1   C
ATOM   4442  HB1 LYS A 331      -6.119 -42.885  35.558  1.00  0.00      A1    
ATOM   4443  HB2 LYS A 331      -4.469 -42.913  34.885  1.00  0.00      A1    
ATOM   4444  CG  LYS A 331      -4.593 -43.300  37.022  1.00  0.00      A1   C
ATOM   4445  HG1 LYS A 331      -3.489 -43.182  37.116  1.00  0.00      A1    
ATOM   4446  HG2 LYS A 331      -5.055 -42.815  37.913  1.00  0.00      A1    
ATOM   4447  CD  LYS A 331      -4.952 -44.788  36.954  1.00  0.00      A1   C
ATOM   4448  HD1 LYS A 331      -4.648 -45.178  35.956  1.00  0.00      A1    
ATOM   4449  HD2 LYS A 331      -4.348 -45.326  37.721  1.00  0.00      A1    
ATOM   4450  CE  LYS A 331      -6.440 -44.967  37.198  1.00  0.00      A1   C
ATOM   4451  HE1 LYS A 331      -6.743 -44.466  38.145  1.00  0.00      A1    
ATOM   4452  HE2 LYS A 331      -7.029 -44.527  36.363  1.00  0.00      A1    
ATOM   4453  NZ  LYS A 331      -6.795 -46.390  37.304  1.00  0.00      A1   N
ATOM   4454  HZ1 LYS A 331      -6.425 -46.812  38.145  1.00  0.00      A1   H
ATOM   4455  HZ2 LYS A 331      -6.305 -46.702  36.473  1.00  0.00      A1   H
ATOM   4456  HZ3 LYS A 331      -7.787 -46.599  37.246  1.00  0.00      A1   H
ATOM   4457  C   LYS A 331      -5.061 -40.578  34.383  1.00  0.00      A1   C
ATOM   4458  O   LYS A 331      -6.045 -40.022  33.914  1.00  0.00      A1   O
ATOM   4459  N   VAL A 332      -3.904 -40.718  33.715  1.00  0.00      A1   N
ATOM   4460  HN  VAL A 332      -3.124 -41.236  34.057  1.00  0.00      A1    
ATOM   4461  CA  VAL A 332      -3.698 -40.114  32.419  1.00  0.00      A1   C
ATOM   4462  HA  VAL A 332      -4.690 -39.976  32.008  1.00  0.00      A1    
ATOM   4463  CB  VAL A 332      -3.141 -38.710  32.660  1.00  0.00      A1   C
ATOM   4464  HB  VAL A 332      -3.822 -38.196  33.382  1.00  0.00      A1    
ATOM   4465  CG1 VAL A 332      -1.745 -38.618  33.257  1.00  0.00      A1   C
ATOM   4466 HG11 VAL A 332      -1.434 -37.555  33.349  1.00  0.00      A1    
ATOM   4467 HG12 VAL A 332      -1.703 -39.064  34.272  1.00  0.00      A1    
ATOM   4468 HG13 VAL A 332      -1.006 -39.137  32.610  1.00  0.00      A1    
ATOM   4469  CG2 VAL A 332      -3.030 -37.968  31.330  1.00  0.00      A1   C
ATOM   4470 HG21 VAL A 332      -2.590 -36.959  31.479  1.00  0.00      A1    
ATOM   4471 HG22 VAL A 332      -2.384 -38.531  30.622  1.00  0.00      A1    
ATOM   4472 HG23 VAL A 332      -4.027 -37.833  30.861  1.00  0.00      A1    
ATOM   4473  C   VAL A 332      -2.904 -40.943  31.425  1.00  0.00      A1   C
ATOM   4474  O   VAL A 332      -1.991 -41.687  31.773  1.00  0.00      A1   O
ATOM   4475  N   GLU A 333      -3.474 -41.054  30.218  1.00  0.00      A1   N
ATOM   4476  HN  GLU A 333      -4.135 -40.436  29.803  1.00  0.00      A1    
ATOM   4477  CA  GLU A 333      -3.122 -42.181  29.387  1.00  0.00      A1   C
ATOM   4478  HA  GLU A 333      -2.085 -42.401  29.605  1.00  0.00      A1    
ATOM   4479  CB  GLU A 333      -4.134 -43.272  29.719  1.00  0.00      A1   C
ATOM   4480  HB1 GLU A 333      -4.443 -43.147  30.783  1.00  0.00      A1    
ATOM   4481  HB2 GLU A 333      -5.057 -43.127  29.115  1.00  0.00      A1    
ATOM   4482  CG  GLU A 333      -3.532 -44.659  29.497  1.00  0.00      A1   C
ATOM   4483  HG1 GLU A 333      -3.322 -44.802  28.421  1.00  0.00      A1    
ATOM   4484  HG2 GLU A 333      -2.592 -44.781  30.072  1.00  0.00      A1    
ATOM   4485  CD  GLU A 333      -4.529 -45.729  29.901  1.00  0.00      A1   C
ATOM   4486  OE1 GLU A 333      -5.278 -46.247  29.033  1.00  0.00      A1   O
ATOM   4487  OE2 GLU A 333      -4.614 -46.089  31.093  1.00  0.00      A1   O
ATOM   4488  C   GLU A 333      -3.229 -41.952  27.883  1.00  0.00      A1   C
ATOM   4489  O   GLU A 333      -4.080 -41.192  27.414  1.00  0.00      A1   O
ATOM   4490  N   THR A 334      -2.413 -42.577  27.039  1.00  0.00      A1   N
ATOM   4491  HN  THR A 334      -1.789 -43.249  27.437  1.00  0.00      A1    
ATOM   4492  CA  THR A 334      -2.290 -42.427  25.598  1.00  0.00      A1   C
ATOM   4493  HA  THR A 334      -2.265 -41.359  25.430  1.00  0.00      A1    
ATOM   4494  CB  THR A 334      -0.993 -42.967  24.996  1.00  0.00      A1   C
ATOM   4495  HB  THR A 334      -0.995 -44.067  25.191  1.00  0.00      A1    
ATOM   4496  OG1 THR A 334       0.071 -42.371  25.712  1.00  0.00      A1   O
ATOM   4497  HG1 THR A 334      -0.064 -42.486  26.651  1.00  0.00      A1   H
ATOM   4498  CG2 THR A 334      -0.800 -42.448  23.581  1.00  0.00      A1   C
ATOM   4499 HG21 THR A 334       0.079 -42.927  23.101  1.00  0.00      A1    
ATOM   4500 HG22 THR A 334      -1.693 -42.674  22.960  1.00  0.00      A1    
ATOM   4501 HG23 THR A 334      -0.643 -41.348  23.576  1.00  0.00      A1    
ATOM   4502  C   THR A 334      -3.486 -42.955  24.833  1.00  0.00      A1   C
ATOM   4503  O   THR A 334      -3.909 -44.100  24.963  1.00  0.00      A1   O
ATOM   4504  N   ARG A 335      -4.090 -42.117  23.980  1.00  0.00      A1   N
ATOM   4505  HN  ARG A 335      -3.819 -41.159  24.037  1.00  0.00      A1    
ATOM   4506  CA  ARG A 335      -5.087 -42.451  22.991  1.00  0.00      A1   C
ATOM   4507  HA  ARG A 335      -5.199 -43.529  23.002  1.00  0.00      A1    
ATOM   4508  CB  ARG A 335      -6.396 -41.843  23.475  1.00  0.00      A1   C
ATOM   4509  HB1 ARG A 335      -6.466 -42.073  24.565  1.00  0.00      A1    
ATOM   4510  HB2 ARG A 335      -6.342 -40.735  23.399  1.00  0.00      A1    
ATOM   4511  CG  ARG A 335      -7.612 -42.409  22.760  1.00  0.00      A1   C
ATOM   4512  HG1 ARG A 335      -7.376 -42.497  21.677  1.00  0.00      A1    
ATOM   4513  HG2 ARG A 335      -7.788 -43.451  23.114  1.00  0.00      A1    
ATOM   4514  CD  ARG A 335      -8.914 -41.638  22.976  1.00  0.00      A1   C
ATOM   4515  HD1 ARG A 335      -8.711 -40.544  22.915  1.00  0.00      A1    
ATOM   4516  HD2 ARG A 335      -9.678 -41.903  22.209  1.00  0.00      A1    
ATOM   4517  NE  ARG A 335      -9.629 -41.836  24.238  1.00  0.00      A1   N
ATOM   4518  HE  ARG A 335      -9.334 -42.633  24.781  1.00  0.00      A1   H
ATOM   4519  CZ  ARG A 335     -10.757 -41.172  24.521  1.00  0.00      A1   C
ATOM   4520  NH1 ARG A 335     -11.384 -40.336  23.676  1.00  0.00      A1   N
ATOM   4521 HH11 ARG A 335     -11.066 -40.149  22.735  1.00  0.00      A1   H
ATOM   4522 HH12 ARG A 335     -12.243 -39.916  24.013  1.00  0.00      A1   H
ATOM   4523  NH2 ARG A 335     -11.339 -41.436  25.693  1.00  0.00      A1   N
ATOM   4524 HH21 ARG A 335     -10.811 -41.956  26.388  1.00  0.00      A1   H
ATOM   4525 HH22 ARG A 335     -12.181 -40.910  25.852  1.00  0.00      A1   H
ATOM   4526  C   ARG A 335      -4.699 -42.068  21.570  1.00  0.00      A1   C
ATOM   4527  O   ARG A 335      -4.405 -40.903  21.302  1.00  0.00      A1   O
ATOM   4528  N   PRO A 336      -4.794 -42.969  20.593  1.00  0.00      A1   N
ATOM   4529  CD  PRO A 336      -4.364 -44.349  20.712  1.00  0.00      A1   C
ATOM   4530  HD1 PRO A 336      -5.230 -45.012  20.937  1.00  0.00      A1    
ATOM   4531  HD2 PRO A 336      -3.607 -44.456  21.522  1.00  0.00      A1    
ATOM   4532  CA  PRO A 336      -4.654 -42.596  19.199  1.00  0.00      A1   C
ATOM   4533  HA  PRO A 336      -3.772 -41.981  19.061  1.00  0.00      A1    
ATOM   4534  CB  PRO A 336      -4.570 -43.892  18.394  1.00  0.00      A1   C
ATOM   4535  HB1 PRO A 336      -4.014 -43.804  17.434  1.00  0.00      A1    
ATOM   4536  HB2 PRO A 336      -5.549 -44.392  18.221  1.00  0.00      A1    
ATOM   4537  CG  PRO A 336      -3.749 -44.731  19.369  1.00  0.00      A1   C
ATOM   4538  HG1 PRO A 336      -2.669 -44.493  19.305  1.00  0.00      A1    
ATOM   4539  HG2 PRO A 336      -3.867 -45.828  19.210  1.00  0.00      A1    
ATOM   4540  C   PRO A 336      -5.876 -41.840  18.683  1.00  0.00      A1   C
ATOM   4541  O   PRO A 336      -7.008 -42.030  19.115  1.00  0.00      A1   O
ATOM   4542  N   ILE A 337      -5.722 -40.855  17.795  1.00  0.00      A1   N
ATOM   4543  HN  ILE A 337      -4.826 -40.520  17.512  1.00  0.00      A1    
ATOM   4544  CA  ILE A 337      -6.835 -40.181  17.160  1.00  0.00      A1   C
ATOM   4545  HA  ILE A 337      -7.717 -40.783  17.338  1.00  0.00      A1    
ATOM   4546  CB  ILE A 337      -7.082 -38.818  17.806  1.00  0.00      A1   C
ATOM   4547  HB  ILE A 337      -7.807 -38.311  17.120  1.00  0.00      A1    
ATOM   4548  CG2 ILE A 337      -7.709 -38.892  19.191  1.00  0.00      A1   C
ATOM   4549 HG21 ILE A 337      -8.006 -37.881  19.540  1.00  0.00      A1    
ATOM   4550 HG22 ILE A 337      -8.621 -39.525  19.180  1.00  0.00      A1    
ATOM   4551 HG23 ILE A 337      -6.996 -39.318  19.928  1.00  0.00      A1    
ATOM   4552  CG1 ILE A 337      -5.865 -37.890  17.851  1.00  0.00      A1   C
ATOM   4553 HG11 ILE A 337      -5.231 -38.142  18.731  1.00  0.00      A1    
ATOM   4554 HG12 ILE A 337      -5.247 -38.062  16.940  1.00  0.00      A1    
ATOM   4555  CD  ILE A 337      -6.250 -36.413  17.907  1.00  0.00      A1   C
ATOM   4556  HD1 ILE A 337      -5.340 -35.776  17.880  1.00  0.00      A1    
ATOM   4557  HD2 ILE A 337      -6.891 -36.142  17.040  1.00  0.00      A1    
ATOM   4558  HD3 ILE A 337      -6.804 -36.181  18.841  1.00  0.00      A1    
ATOM   4559  C   ILE A 337      -6.616 -40.156  15.654  1.00  0.00      A1   C
ATOM   4560  O   ILE A 337      -5.470 -40.183  15.201  1.00  0.00      A1   O
ATOM   4561  N   VAL A 338      -7.703 -40.042  14.905  1.00  0.00      A1   N
ATOM   4562  HN  VAL A 338      -8.562 -39.962  15.404  1.00  0.00      A1    
ATOM   4563  CA  VAL A 338      -7.845 -40.015  13.455  1.00  0.00      A1   C
ATOM   4564  HA  VAL A 338      -6.879 -40.149  12.984  1.00  0.00      A1    
ATOM   4565  CB  VAL A 338      -8.804 -41.085  12.939  1.00  0.00      A1   C
ATOM   4566  HB  VAL A 338      -9.844 -40.743  13.164  1.00  0.00      A1    
ATOM   4567  CG1 VAL A 338      -8.599 -41.212  11.430  1.00  0.00      A1   C
ATOM   4568 HG11 VAL A 338      -9.253 -42.011  11.018  1.00  0.00      A1    
ATOM   4569 HG12 VAL A 338      -8.854 -40.271  10.901  1.00  0.00      A1    
ATOM   4570 HG13 VAL A 338      -7.545 -41.476  11.198  1.00  0.00      A1    
ATOM   4571  CG2 VAL A 338      -8.561 -42.496  13.462  1.00  0.00      A1   C
ATOM   4572 HG21 VAL A 338      -9.276 -43.213  13.006  1.00  0.00      A1    
ATOM   4573 HG22 VAL A 338      -7.529 -42.830  13.220  1.00  0.00      A1    
ATOM   4574 HG23 VAL A 338      -8.694 -42.545  14.563  1.00  0.00      A1    
ATOM   4575  C   VAL A 338      -8.321 -38.606  13.129  1.00  0.00      A1   C
ATOM   4576  O   VAL A 338      -9.356 -38.135  13.600  1.00  0.00      A1   O
ATOM   4577  N   ALA A 339      -7.429 -37.846  12.489  1.00  0.00      A1   N
ATOM   4578  HN  ALA A 339      -6.571 -38.177  12.096  1.00  0.00      A1    
ATOM   4579  CA  ALA A 339      -7.681 -36.430  12.328  1.00  0.00      A1   C
ATOM   4580  HA  ALA A 339      -8.736 -36.233  12.480  1.00  0.00      A1    
ATOM   4581  CB  ALA A 339      -6.996 -35.653  13.461  1.00  0.00      A1   C
ATOM   4582  HB1 ALA A 339      -7.325 -36.057  14.442  1.00  0.00      A1    
ATOM   4583  HB2 ALA A 339      -5.890 -35.754  13.403  1.00  0.00      A1    
ATOM   4584  HB3 ALA A 339      -7.254 -34.572  13.431  1.00  0.00      A1    
ATOM   4585  C   ALA A 339      -7.343 -35.905  10.949  1.00  0.00      A1   C
ATOM   4586  O   ALA A 339      -6.308 -36.267  10.398  1.00  0.00      A1   O
ATOM   4587  N   SER A 340      -8.098 -34.942  10.403  1.00  0.00      A1   N
ATOM   4588  HN  SER A 340      -8.660 -34.239  10.838  1.00  0.00      A1    
ATOM   4589  CA  SER A 340      -8.112 -34.901   8.959  1.00  0.00      A1   C
ATOM   4590  HA  SER A 340      -7.411 -35.651   8.617  1.00  0.00      A1    
ATOM   4591  CB  SER A 340      -9.552 -35.008   8.453  1.00  0.00      A1   C
ATOM   4592  HB1 SER A 340      -9.523 -35.107   7.344  1.00  0.00      A1    
ATOM   4593  HB2 SER A 340     -10.035 -35.929   8.851  1.00  0.00      A1    
ATOM   4594  OG  SER A 340     -10.289 -33.861   8.787  1.00  0.00      A1   O
ATOM   4595  HG1 SER A 340     -11.099 -33.882   8.262  1.00  0.00      A1    
ATOM   4596  C   SER A 340      -7.593 -33.547   8.486  1.00  0.00      A1   C
ATOM   4597  O   SER A 340      -7.170 -33.587   7.328  1.00  0.00      A1   O
ATOM   4598  N   GLN A 341      -7.619 -32.442   9.218  1.00  0.00      A1   N
ATOM   4599  HN  GLN A 341      -7.949 -32.465  10.160  1.00  0.00      A1    
ATOM   4600  CA  GLN A 341      -7.193 -31.132   8.762  1.00  0.00      A1   C
ATOM   4601  HA  GLN A 341      -6.346 -31.274   8.102  1.00  0.00      A1    
ATOM   4602  CB  GLN A 341      -8.337 -30.420   8.044  1.00  0.00      A1   C
ATOM   4603  HB1 GLN A 341      -9.170 -30.327   8.779  1.00  0.00      A1    
ATOM   4604  HB2 GLN A 341      -8.026 -29.380   7.795  1.00  0.00      A1    
ATOM   4605  CG  GLN A 341      -8.899 -31.084   6.784  1.00  0.00      A1   C
ATOM   4606  HG1 GLN A 341      -8.073 -31.413   6.118  1.00  0.00      A1    
ATOM   4607  HG2 GLN A 341      -9.502 -31.978   7.046  1.00  0.00      A1    
ATOM   4608  CD  GLN A 341      -9.739 -30.060   6.041  1.00  0.00      A1   C
ATOM   4609  OE1 GLN A 341     -10.699 -29.477   6.547  1.00  0.00      A1   O
ATOM   4610  NE2 GLN A 341      -9.417 -29.848   4.765  1.00  0.00      A1   N
ATOM   4611 HE21 GLN A 341      -9.868 -29.146   4.197  1.00  0.00      A1   H
ATOM   4612 HE22 GLN A 341      -8.781 -30.480   4.279  1.00  0.00      A1   H
ATOM   4613  C   GLN A 341      -6.719 -30.306   9.943  1.00  0.00      A1   C
ATOM   4614  O   GLN A 341      -7.257 -30.464  11.033  1.00  0.00      A1   O
ATOM   4615  N   ALA A 342      -5.670 -29.503   9.735  1.00  0.00      A1   N
ATOM   4616  HN  ALA A 342      -5.081 -29.629   8.937  1.00  0.00      A1    
ATOM   4617  CA  ALA A 342      -5.302 -28.418  10.610  1.00  0.00      A1   C
ATOM   4618  HA  ALA A 342      -5.406 -28.733  11.642  1.00  0.00      A1    
ATOM   4619  CB  ALA A 342      -3.853 -27.951  10.471  1.00  0.00      A1   C
ATOM   4620  HB1 ALA A 342      -3.167 -28.810  10.633  1.00  0.00      A1    
ATOM   4621  HB2 ALA A 342      -3.660 -27.546   9.454  1.00  0.00      A1    
ATOM   4622  HB3 ALA A 342      -3.602 -27.167  11.217  1.00  0.00      A1    
ATOM   4623  C   ALA A 342      -6.184 -27.181  10.446  1.00  0.00      A1   C
ATOM   4624  O   ALA A 342      -6.243 -26.491   9.420  1.00  0.00      A1   O
ATOM   4625  N   ILE A 343      -6.836 -26.805  11.544  1.00  0.00      A1   N
ATOM   4626  HN  ILE A 343      -6.706 -27.331  12.382  1.00  0.00      A1    
ATOM   4627  CA  ILE A 343      -7.740 -25.691  11.680  1.00  0.00      A1   C
ATOM   4628  HA  ILE A 343      -7.828 -25.229  10.705  1.00  0.00      A1    
ATOM   4629  CB  ILE A 343      -9.115 -26.174  12.116  1.00  0.00      A1   C
ATOM   4630  HB  ILE A 343      -8.926 -26.734  13.067  1.00  0.00      A1    
ATOM   4631  CG2 ILE A 343     -10.040 -24.970  12.224  1.00  0.00      A1   C
ATOM   4632 HG21 ILE A 343     -11.006 -25.260  12.688  1.00  0.00      A1    
ATOM   4633 HG22 ILE A 343      -9.587 -24.178  12.856  1.00  0.00      A1    
ATOM   4634 HG23 ILE A 343     -10.252 -24.541  11.222  1.00  0.00      A1    
ATOM   4635  CG1 ILE A 343      -9.675 -27.181  11.117  1.00  0.00      A1   C
ATOM   4636 HG11 ILE A 343      -8.919 -27.973  10.917  1.00  0.00      A1    
ATOM   4637 HG12 ILE A 343     -10.563 -27.680  11.568  1.00  0.00      A1    
ATOM   4638  CD  ILE A 343     -10.141 -26.685   9.748  1.00  0.00      A1   C
ATOM   4639  HD1 ILE A 343     -10.574 -27.524   9.161  1.00  0.00      A1    
ATOM   4640  HD2 ILE A 343     -10.920 -25.900   9.860  1.00  0.00      A1    
ATOM   4641  HD3 ILE A 343      -9.294 -26.261   9.169  1.00  0.00      A1    
ATOM   4642  C   ILE A 343      -7.120 -24.652  12.605  1.00  0.00      A1   C
ATOM   4643  O   ILE A 343      -7.356 -24.647  13.817  1.00  0.00      A1   O
ATOM   4644  N   GLY A 344      -6.183 -23.832  12.114  1.00  0.00      A1   N
ATOM   4645  HN  GLY A 344      -6.017 -23.817  11.129  1.00  0.00      A1    
ATOM   4646  CA  GLY A 344      -5.361 -22.936  12.902  1.00  0.00      A1   C
ATOM   4647  HA1 GLY A 344      -6.005 -22.128  13.220  1.00  0.00      A1    
ATOM   4648  HA2 GLY A 344      -4.541 -22.627  12.268  1.00  0.00      A1    
ATOM   4649  C   GLY A 344      -4.773 -23.588  14.146  1.00  0.00      A1   C
ATOM   4650  O   GLY A 344      -4.021 -24.550  13.970  1.00  0.00      A1   O
ATOM   4651  N   ASP A 345      -5.068 -23.125  15.358  1.00  0.00      A1   N
ATOM   4652  HN  ASP A 345      -5.687 -22.355  15.489  1.00  0.00      A1    
ATOM   4653  CA  ASP A 345      -4.552 -23.653  16.605  1.00  0.00      A1   C
ATOM   4654  HA  ASP A 345      -3.486 -23.783  16.453  1.00  0.00      A1    
ATOM   4655  CB  ASP A 345      -4.711 -22.639  17.738  1.00  0.00      A1   C
ATOM   4656  HB1 ASP A 345      -4.499 -21.622  17.350  1.00  0.00      A1    
ATOM   4657  HB2 ASP A 345      -5.746 -22.653  18.132  1.00  0.00      A1    
ATOM   4658  CG  ASP A 345      -3.779 -22.833  18.934  1.00  0.00      A1   C
ATOM   4659  OD1 ASP A 345      -4.322 -22.691  20.050  1.00  0.00      A1   O
ATOM   4660  OD2 ASP A 345      -2.546 -22.961  18.802  1.00  0.00      A1   O
ATOM   4661  C   ASP A 345      -5.111 -25.014  16.970  1.00  0.00      A1   C
ATOM   4662  O   ASP A 345      -4.829 -25.608  18.012  1.00  0.00      A1   O
ATOM   4663  N   LYS A 346      -5.953 -25.618  16.130  1.00  0.00      A1   N
ATOM   4664  HN  LYS A 346      -6.186 -25.192  15.257  1.00  0.00      A1    
ATOM   4665  CA  LYS A 346      -6.591 -26.899  16.381  1.00  0.00      A1   C
ATOM   4666  HA  LYS A 346      -6.051 -27.349  17.206  1.00  0.00      A1    
ATOM   4667  CB  LYS A 346      -8.040 -26.622  16.772  1.00  0.00      A1   C
ATOM   4668  HB1 LYS A 346      -8.535 -26.158  15.888  1.00  0.00      A1    
ATOM   4669  HB2 LYS A 346      -8.559 -27.591  16.948  1.00  0.00      A1    
ATOM   4670  CG  LYS A 346      -8.099 -25.692  17.979  1.00  0.00      A1   C
ATOM   4671  HG1 LYS A 346      -7.531 -26.150  18.820  1.00  0.00      A1    
ATOM   4672  HG2 LYS A 346      -7.595 -24.732  17.722  1.00  0.00      A1    
ATOM   4673  CD  LYS A 346      -9.496 -25.366  18.514  1.00  0.00      A1   C
ATOM   4674  HD1 LYS A 346     -10.128 -25.023  17.663  1.00  0.00      A1    
ATOM   4675  HD2 LYS A 346      -9.946 -26.308  18.905  1.00  0.00      A1    
ATOM   4676  CE  LYS A 346      -9.458 -24.304  19.614  1.00  0.00      A1   C
ATOM   4677  HE1 LYS A 346      -9.061 -24.736  20.559  1.00  0.00      A1    
ATOM   4678  HE2 LYS A 346      -8.806 -23.454  19.314  1.00  0.00      A1    
ATOM   4679  NZ  LYS A 346     -10.817 -23.792  19.864  1.00  0.00      A1   N
ATOM   4680  HZ1 LYS A 346     -11.225 -23.504  18.993  1.00  0.00      A1   H
ATOM   4681  HZ2 LYS A 346     -10.817 -23.060  20.556  1.00  0.00      A1   H
ATOM   4682  HZ3 LYS A 346     -11.368 -24.574  20.179  1.00  0.00      A1   H
ATOM   4683  C   LYS A 346      -6.499 -27.854  15.205  1.00  0.00      A1   C
ATOM   4684  O   LYS A 346      -6.075 -27.516  14.101  1.00  0.00      A1   O
ATOM   4685  N   TRP A 347      -6.894 -29.124  15.417  1.00  0.00      A1   N
ATOM   4686  HN  TRP A 347      -7.079 -29.407  16.355  1.00  0.00      A1    
ATOM   4687  CA  TRP A 347      -7.086 -30.152  14.419  1.00  0.00      A1   C
ATOM   4688  HA  TRP A 347      -6.888 -29.716  13.447  1.00  0.00      A1    
ATOM   4689  CB  TRP A 347      -6.083 -31.288  14.600  1.00  0.00      A1   C
ATOM   4690  HB1 TRP A 347      -5.881 -31.394  15.689  1.00  0.00      A1    
ATOM   4691  HB2 TRP A 347      -6.533 -32.247  14.261  1.00  0.00      A1    
ATOM   4692  CG  TRP A 347      -4.798 -30.988  13.898  1.00  0.00      A1   C
ATOM   4693  CD1 TRP A 347      -3.919 -30.011  14.230  1.00  0.00      A1   C
ATOM   4694  HD1 TRP A 347      -4.010 -29.357  15.087  1.00  0.00      A1    
ATOM   4695  NE1 TRP A 347      -2.873 -30.011  13.331  1.00  0.00      A1   N
ATOM   4696  HE1 TRP A 347      -2.115 -29.347  13.357  1.00  0.00      A1   H
ATOM   4697  CE2 TRP A 347      -3.055 -31.004  12.385  1.00  0.00      A1   C
ATOM   4698  CD2 TRP A 347      -4.224 -31.710  12.772  1.00  0.00      A1   C
ATOM   4699  CE3 TRP A 347      -4.537 -32.848  12.015  1.00  0.00      A1   C
ATOM   4700  HE3 TRP A 347      -5.410 -33.451  12.226  1.00  0.00      A1    
ATOM   4701  CZ3 TRP A 347      -3.736 -33.257  10.940  1.00  0.00      A1   C
ATOM   4702  HZ3 TRP A 347      -3.978 -34.170  10.414  1.00  0.00      A1    
ATOM   4703  CZ2 TRP A 347      -2.325 -31.315  11.234  1.00  0.00      A1   C
ATOM   4704  HZ2 TRP A 347      -1.540 -30.663  10.884  1.00  0.00      A1    
ATOM   4705  CH2 TRP A 347      -2.624 -32.494  10.535  1.00  0.00      A1   C
ATOM   4706  HH2 TRP A 347      -2.025 -32.826   9.698  1.00  0.00      A1    
ATOM   4707  C   TRP A 347      -8.533 -30.605  14.413  1.00  0.00      A1   C
ATOM   4708  O   TRP A 347      -9.150 -30.781  15.464  1.00  0.00      A1   O
ATOM   4709  N   LEU A 348      -9.093 -30.883  13.238  1.00  0.00      A1   N
ATOM   4710  HN  LEU A 348      -8.636 -30.609  12.394  1.00  0.00      A1    
ATOM   4711  CA  LEU A 348     -10.353 -31.572  13.037  1.00  0.00      A1   C
ATOM   4712  HA  LEU A 348     -11.037 -31.226  13.801  1.00  0.00      A1    
ATOM   4713  CB  LEU A 348     -10.897 -31.288  11.639  1.00  0.00      A1   C
ATOM   4714  HB1 LEU A 348     -10.863 -30.184  11.491  1.00  0.00      A1    
ATOM   4715  HB2 LEU A 348     -10.202 -31.721  10.886  1.00  0.00      A1    
ATOM   4716  CG  LEU A 348     -12.325 -31.792  11.446  1.00  0.00      A1   C
ATOM   4717  HG  LEU A 348     -12.398 -31.223  10.488  1.00  0.00      A1    
ATOM   4718  CD1 LEU A 348     -12.557 -33.285  11.223  1.00  0.00      A1   C
ATOM   4719 HD11 LEU A 348     -13.644 -33.504  11.148  1.00  0.00      A1    
ATOM   4720 HD12 LEU A 348     -12.067 -33.621  10.284  1.00  0.00      A1    
ATOM   4721 HD13 LEU A 348     -12.142 -33.877  12.066  1.00  0.00      A1    
ATOM   4722  CD2 LEU A 348     -13.428 -31.297  12.373  1.00  0.00      A1   C
ATOM   4723 HD21 LEU A 348     -14.404 -31.745  12.085  1.00  0.00      A1    
ATOM   4724 HD22 LEU A 348     -13.230 -31.572  13.429  1.00  0.00      A1    
ATOM   4725 HD23 LEU A 348     -13.521 -30.191  12.311  1.00  0.00      A1    
ATOM   4726  C   LEU A 348     -10.154 -33.067  13.241  1.00  0.00      A1   C
ATOM   4727  O   LEU A 348      -9.524 -33.725  12.412  1.00  0.00      A1   O
ATOM   4728  N   VAL A 349     -10.985 -33.696  14.076  1.00  0.00      A1   N
ATOM   4729  HN  VAL A 349     -11.769 -33.193  14.429  1.00  0.00      A1    
ATOM   4730  CA  VAL A 349     -10.887 -35.071  14.552  1.00  0.00      A1   C
ATOM   4731  HA  VAL A 349     -10.032 -35.551  14.093  1.00  0.00      A1    
ATOM   4732  CB  VAL A 349     -10.539 -35.145  16.032  1.00  0.00      A1   C
ATOM   4733  HB  VAL A 349     -11.415 -34.753  16.605  1.00  0.00      A1    
ATOM   4734  CG1 VAL A 349     -10.275 -36.586  16.437  1.00  0.00      A1   C
ATOM   4735 HG11 VAL A 349      -9.983 -36.638  17.508  1.00  0.00      A1    
ATOM   4736 HG12 VAL A 349     -11.177 -37.219  16.310  1.00  0.00      A1    
ATOM   4737 HG13 VAL A 349      -9.448 -37.018  15.834  1.00  0.00      A1    
ATOM   4738  CG2 VAL A 349      -9.356 -34.210  16.272  1.00  0.00      A1   C
ATOM   4739 HG21 VAL A 349      -9.031 -34.253  17.333  1.00  0.00      A1    
ATOM   4740 HG22 VAL A 349      -8.495 -34.497  15.630  1.00  0.00      A1    
ATOM   4741 HG23 VAL A 349      -9.624 -33.157  16.046  1.00  0.00      A1    
ATOM   4742  C   VAL A 349     -12.133 -35.791  14.060  1.00  0.00      A1   C
ATOM   4743  O   VAL A 349     -13.288 -35.354  14.102  1.00  0.00      A1   O
ATOM   4744  N   THR A 350     -11.947 -37.021  13.573  1.00  0.00      A1   N
ATOM   4745  HN  THR A 350     -11.018 -37.390  13.561  1.00  0.00      A1    
ATOM   4746  CA  THR A 350     -12.955 -37.923  13.040  1.00  0.00      A1   C
ATOM   4747  HA  THR A 350     -13.893 -37.399  13.165  1.00  0.00      A1    
ATOM   4748  CB  THR A 350     -12.746 -38.169  11.548  1.00  0.00      A1   C
ATOM   4749  HB  THR A 350     -13.645 -38.733  11.198  1.00  0.00      A1    
ATOM   4750  OG1 THR A 350     -11.617 -38.989  11.347  1.00  0.00      A1   O
ATOM   4751  HG1 THR A 350     -11.994 -39.789  10.961  1.00  0.00      A1   H
ATOM   4752  CG2 THR A 350     -12.728 -37.006  10.564  1.00  0.00      A1   C
ATOM   4753 HG21 THR A 350     -12.680 -37.374   9.518  1.00  0.00      A1    
ATOM   4754 HG22 THR A 350     -13.650 -36.395  10.669  1.00  0.00      A1    
ATOM   4755 HG23 THR A 350     -11.852 -36.346  10.741  1.00  0.00      A1    
ATOM   4756  C   THR A 350     -13.077 -39.219  13.822  1.00  0.00      A1   C
ATOM   4757  O   THR A 350     -14.126 -39.847  13.721  1.00  0.00      A1   O
ATOM   4758  N   GLU A 351     -12.056 -39.710  14.527  1.00  0.00      A1   N
ATOM   4759  HN  GLU A 351     -11.128 -39.349  14.545  1.00  0.00      A1    
ATOM   4760  CA  GLU A 351     -12.251 -40.878  15.365  1.00  0.00      A1   C
ATOM   4761  HA  GLU A 351     -13.272 -40.876  15.725  1.00  0.00      A1    
ATOM   4762  CB  GLU A 351     -12.126 -42.142  14.517  1.00  0.00      A1   C
ATOM   4763  HB1 GLU A 351     -12.722 -41.996  13.587  1.00  0.00      A1    
ATOM   4764  HB2 GLU A 351     -11.071 -42.272  14.186  1.00  0.00      A1    
ATOM   4765  CG  GLU A 351     -12.613 -43.392  15.240  1.00  0.00      A1   C
ATOM   4766  HG1 GLU A 351     -12.659 -44.236  14.528  1.00  0.00      A1    
ATOM   4767  HG2 GLU A 351     -11.935 -43.657  16.076  1.00  0.00      A1    
ATOM   4768  CD  GLU A 351     -14.006 -43.421  15.858  1.00  0.00      A1   C
ATOM   4769  OE1 GLU A 351     -14.943 -44.020  15.283  1.00  0.00      A1   O
ATOM   4770  OE2 GLU A 351     -14.234 -42.793  16.917  1.00  0.00      A1   O
ATOM   4771  C   GLU A 351     -11.343 -40.814  16.582  1.00  0.00      A1   C
ATOM   4772  O   GLU A 351     -10.185 -40.397  16.528  1.00  0.00      A1   O
ATOM   4773  N   GLY A 352     -11.800 -41.262  17.749  1.00  0.00      A1   N
ATOM   4774  HN  GLY A 352     -12.707 -41.671  17.837  1.00  0.00      A1    
ATOM   4775  CA  GLY A 352     -11.023 -41.191  18.971  1.00  0.00      A1   C
ATOM   4776  HA1 GLY A 352      -9.996 -41.135  18.636  1.00  0.00      A1    
ATOM   4777  HA2 GLY A 352     -11.267 -42.100  19.505  1.00  0.00      A1    
ATOM   4778  C   GLY A 352     -11.280 -40.012  19.907  1.00  0.00      A1   C
ATOM   4779  O   GLY A 352     -10.636 -39.973  20.949  1.00  0.00      A1   O
ATOM   4780  N   LEU A 353     -12.223 -39.125  19.617  1.00  0.00      A1   N
ATOM   4781  HN  LEU A 353     -12.732 -39.126  18.759  1.00  0.00      A1    
ATOM   4782  CA  LEU A 353     -12.600 -38.064  20.534  1.00  0.00      A1   C
ATOM   4783  HA  LEU A 353     -12.306 -38.408  21.517  1.00  0.00      A1    
ATOM   4784  CB  LEU A 353     -11.796 -36.811  20.192  1.00  0.00      A1   C
ATOM   4785  HB1 LEU A 353     -10.740 -37.130  20.035  1.00  0.00      A1    
ATOM   4786  HB2 LEU A 353     -12.146 -36.413  19.214  1.00  0.00      A1    
ATOM   4787  CG  LEU A 353     -11.727 -35.630  21.155  1.00  0.00      A1   C
ATOM   4788  HG  LEU A 353     -12.766 -35.249  21.302  1.00  0.00      A1    
ATOM   4789  CD1 LEU A 353     -11.067 -35.989  22.477  1.00  0.00      A1   C
ATOM   4790 HD11 LEU A 353     -10.992 -35.094  23.131  1.00  0.00      A1    
ATOM   4791 HD12 LEU A 353     -11.658 -36.764  23.012  1.00  0.00      A1    
ATOM   4792 HD13 LEU A 353     -10.042 -36.383  22.310  1.00  0.00      A1    
ATOM   4793  CD2 LEU A 353     -10.888 -34.499  20.551  1.00  0.00      A1   C
ATOM   4794 HD21 LEU A 353     -10.853 -33.631  21.245  1.00  0.00      A1    
ATOM   4795 HD22 LEU A 353      -9.844 -34.820  20.361  1.00  0.00      A1    
ATOM   4796 HD23 LEU A 353     -11.330 -34.158  19.590  1.00  0.00      A1    
ATOM   4797  C   LEU A 353     -14.097 -37.802  20.568  1.00  0.00      A1   C
ATOM   4798  O   LEU A 353     -14.738 -37.631  19.531  1.00  0.00      A1   O
ATOM   4799  N   LYS A 354     -14.649 -37.667  21.777  1.00  0.00      A1   N
ATOM   4800  HN  LYS A 354     -14.069 -37.749  22.586  1.00  0.00      A1    
ATOM   4801  CA  LYS A 354     -16.048 -37.405  22.048  1.00  0.00      A1   C
ATOM   4802  HA  LYS A 354     -16.527 -37.147  21.111  1.00  0.00      A1    
ATOM   4803  CB  LYS A 354     -16.722 -38.621  22.670  1.00  0.00      A1   C
ATOM   4804  HB1 LYS A 354     -16.102 -38.929  23.544  1.00  0.00      A1    
ATOM   4805  HB2 LYS A 354     -17.711 -38.317  23.080  1.00  0.00      A1    
ATOM   4806  CG  LYS A 354     -16.918 -39.858  21.804  1.00  0.00      A1   C
ATOM   4807  HG1 LYS A 354     -15.972 -40.074  21.257  1.00  0.00      A1    
ATOM   4808  HG2 LYS A 354     -17.128 -40.732  22.462  1.00  0.00      A1    
ATOM   4809  CD  LYS A 354     -18.046 -39.662  20.798  1.00  0.00      A1   C
ATOM   4810  HD1 LYS A 354     -19.009 -39.602  21.356  1.00  0.00      A1    
ATOM   4811  HD2 LYS A 354     -17.893 -38.681  20.292  1.00  0.00      A1    
ATOM   4812  CE  LYS A 354     -18.078 -40.797  19.772  1.00  0.00      A1   C
ATOM   4813  HE1 LYS A 354     -17.283 -40.653  19.007  1.00  0.00      A1    
ATOM   4814  HE2 LYS A 354     -17.914 -41.778  20.270  1.00  0.00      A1    
ATOM   4815  NZ  LYS A 354     -19.312 -40.972  18.998  1.00  0.00      A1   N
ATOM   4816  HZ1 LYS A 354     -19.501 -40.163  18.423  1.00  0.00      A1   H
ATOM   4817  HZ2 LYS A 354     -20.145 -41.081  19.560  1.00  0.00      A1   H
ATOM   4818  HZ3 LYS A 354     -19.294 -41.785  18.397  1.00  0.00      A1   H
ATOM   4819  C   LYS A 354     -16.167 -36.202  22.963  1.00  0.00      A1   C
ATOM   4820  O   LYS A 354     -15.176 -35.815  23.580  1.00  0.00      A1   O
ATOM   4821  N   ALA A 355     -17.341 -35.576  23.108  1.00  0.00      A1   N
ATOM   4822  HN  ALA A 355     -18.102 -35.753  22.485  1.00  0.00      A1    
ATOM   4823  CA  ALA A 355     -17.606 -34.611  24.155  1.00  0.00      A1   C
ATOM   4824  HA  ALA A 355     -16.890 -33.799  24.099  1.00  0.00      A1    
ATOM   4825  CB  ALA A 355     -19.016 -34.100  23.892  1.00  0.00      A1   C
ATOM   4826  HB1 ALA A 355     -19.060 -33.628  22.887  1.00  0.00      A1    
ATOM   4827  HB2 ALA A 355     -19.753 -34.933  23.912  1.00  0.00      A1    
ATOM   4828  HB3 ALA A 355     -19.322 -33.339  24.642  1.00  0.00      A1    
ATOM   4829  C   ALA A 355     -17.469 -35.209  25.548  1.00  0.00      A1   C
ATOM   4830  O   ALA A 355     -17.891 -36.309  25.873  1.00  0.00      A1   O
ATOM   4831  N   GLY A 356     -16.873 -34.412  26.436  1.00  0.00      A1   N
ATOM   4832  HN  GLY A 356     -16.547 -33.543  26.065  1.00  0.00      A1    
ATOM   4833  CA  GLY A 356     -16.630 -34.620  27.851  1.00  0.00      A1   C
ATOM   4834  HA1 GLY A 356     -17.476 -35.182  28.223  1.00  0.00      A1    
ATOM   4835  HA2 GLY A 356     -16.521 -33.638  28.291  1.00  0.00      A1    
ATOM   4836  C   GLY A 356     -15.364 -35.415  28.156  1.00  0.00      A1   C
ATOM   4837  O   GLY A 356     -14.993 -35.751  29.273  1.00  0.00      A1   O
ATOM   4838  N   ASP A 357     -14.607 -35.683  27.090  1.00  0.00      A1   N
ATOM   4839  HN  ASP A 357     -14.964 -35.644  26.160  1.00  0.00      A1    
ATOM   4840  CA  ASP A 357     -13.205 -36.056  27.142  1.00  0.00      A1   C
ATOM   4841  HA  ASP A 357     -13.086 -36.820  27.902  1.00  0.00      A1    
ATOM   4842  CB  ASP A 357     -12.576 -36.771  25.942  1.00  0.00      A1   C
ATOM   4843  HB1 ASP A 357     -12.581 -36.090  25.067  1.00  0.00      A1    
ATOM   4844  HB2 ASP A 357     -11.526 -37.050  26.160  1.00  0.00      A1    
ATOM   4845  CG  ASP A 357     -13.328 -38.032  25.532  1.00  0.00      A1   C
ATOM   4846  OD1 ASP A 357     -14.058 -38.679  26.326  1.00  0.00      A1   O
ATOM   4847  OD2 ASP A 357     -13.157 -38.409  24.353  1.00  0.00      A1   O
ATOM   4848  C   ASP A 357     -12.402 -34.851  27.603  1.00  0.00      A1   C
ATOM   4849  O   ASP A 357     -12.812 -33.715  27.352  1.00  0.00      A1   O
ATOM   4850  N   ARG A 358     -11.284 -35.131  28.261  1.00  0.00      A1   N
ATOM   4851  HN  ARG A 358     -10.964 -36.073  28.332  1.00  0.00      A1    
ATOM   4852  CA  ARG A 358     -10.472 -34.117  28.905  1.00  0.00      A1   C
ATOM   4853  HA  ARG A 358     -10.743 -33.143  28.515  1.00  0.00      A1    
ATOM   4854  CB  ARG A 358     -10.754 -34.152  30.404  1.00  0.00      A1   C
ATOM   4855  HB1 ARG A 358     -10.517 -35.188  30.745  1.00  0.00      A1    
ATOM   4856  HB2 ARG A 358     -10.039 -33.484  30.933  1.00  0.00      A1    
ATOM   4857  CG  ARG A 358     -12.194 -33.831  30.772  1.00  0.00      A1   C
ATOM   4858  HG1 ARG A 358     -12.570 -33.047  30.079  1.00  0.00      A1    
ATOM   4859  HG2 ARG A 358     -12.826 -34.728  30.579  1.00  0.00      A1    
ATOM   4860  CD  ARG A 358     -12.551 -33.417  32.194  1.00  0.00      A1   C
ATOM   4861  HD1 ARG A 358     -12.293 -32.343  32.343  1.00  0.00      A1    
ATOM   4862  HD2 ARG A 358     -13.638 -33.555  32.399  1.00  0.00      A1    
ATOM   4863  NE  ARG A 358     -11.853 -34.200  33.207  1.00  0.00      A1   N
ATOM   4864  HE  ARG A 358     -12.059 -35.192  33.230  1.00  0.00      A1   H
ATOM   4865  CZ  ARG A 358     -10.864 -33.716  33.979  1.00  0.00      A1   C
ATOM   4866  NH1 ARG A 358     -10.331 -32.494  33.853  1.00  0.00      A1   N
ATOM   4867 HH11 ARG A 358      -9.731 -32.223  34.616  1.00  0.00      A1   H
ATOM   4868 HH12 ARG A 358     -10.801 -31.687  33.455  1.00  0.00      A1   H
ATOM   4869  NH2 ARG A 358     -10.300 -34.482  34.924  1.00  0.00      A1   N
ATOM   4870 HH21 ARG A 358     -10.648 -35.410  35.092  1.00  0.00      A1   H
ATOM   4871 HH22 ARG A 358      -9.602 -34.084  35.525  1.00  0.00      A1   H
ATOM   4872  C   ARG A 358      -9.009 -34.339  28.545  1.00  0.00      A1   C
ATOM   4873  O   ARG A 358      -8.367 -35.186  29.170  1.00  0.00      A1   O
ATOM   4874  N   VAL A 359      -8.524 -33.676  27.489  1.00  0.00      A1   N
ATOM   4875  HN  VAL A 359      -9.080 -33.022  26.983  1.00  0.00      A1    
ATOM   4876  CA  VAL A 359      -7.176 -33.834  26.983  1.00  0.00      A1   C
ATOM   4877  HA  VAL A 359      -6.940 -34.876  27.160  1.00  0.00      A1    
ATOM   4878  CB  VAL A 359      -7.198 -33.812  25.455  1.00  0.00      A1   C
ATOM   4879  HB  VAL A 359      -6.184 -34.118  25.098  1.00  0.00      A1    
ATOM   4880  CG1 VAL A 359      -8.213 -34.770  24.858  1.00  0.00      A1   C
ATOM   4881 HG11 VAL A 359      -8.216 -34.687  23.750  1.00  0.00      A1    
ATOM   4882 HG12 VAL A 359      -7.978 -35.825  25.110  1.00  0.00      A1    
ATOM   4883 HG13 VAL A 359      -9.236 -34.536  25.223  1.00  0.00      A1    
ATOM   4884  CG2 VAL A 359      -7.529 -32.458  24.831  1.00  0.00      A1   C
ATOM   4885 HG21 VAL A 359      -7.564 -32.534  23.723  1.00  0.00      A1    
ATOM   4886 HG22 VAL A 359      -8.517 -32.094  25.188  1.00  0.00      A1    
ATOM   4887 HG23 VAL A 359      -6.763 -31.698  25.090  1.00  0.00      A1    
ATOM   4888  C   VAL A 359      -6.085 -33.001  27.637  1.00  0.00      A1   C
ATOM   4889  O   VAL A 359      -6.200 -31.846  28.029  1.00  0.00      A1   O
ATOM   4890  N   VAL A 360      -4.869 -33.546  27.652  1.00  0.00      A1   N
ATOM   4891  HN  VAL A 360      -4.650 -34.449  27.293  1.00  0.00      A1    
ATOM   4892  CA  VAL A 360      -3.735 -32.832  28.216  1.00  0.00      A1   C
ATOM   4893  HA  VAL A 360      -4.059 -32.325  29.116  1.00  0.00      A1    
ATOM   4894  CB  VAL A 360      -2.564 -33.734  28.570  1.00  0.00      A1   C
ATOM   4895  HB  VAL A 360      -2.282 -34.299  27.648  1.00  0.00      A1    
ATOM   4896  CG1 VAL A 360      -1.309 -33.012  29.050  1.00  0.00      A1   C
ATOM   4897 HG11 VAL A 360      -0.521 -33.747  29.322  1.00  0.00      A1    
ATOM   4898 HG12 VAL A 360      -0.888 -32.354  28.262  1.00  0.00      A1    
ATOM   4899 HG13 VAL A 360      -1.529 -32.396  29.948  1.00  0.00      A1    
ATOM   4900  CG2 VAL A 360      -3.028 -34.613  29.732  1.00  0.00      A1   C
ATOM   4901 HG21 VAL A 360      -2.206 -35.277  30.075  1.00  0.00      A1    
ATOM   4902 HG22 VAL A 360      -3.352 -33.986  30.590  1.00  0.00      A1    
ATOM   4903 HG23 VAL A 360      -3.878 -35.260  29.432  1.00  0.00      A1    
ATOM   4904  C   VAL A 360      -3.295 -31.766  27.226  1.00  0.00      A1   C
ATOM   4905  O   VAL A 360      -3.120 -32.073  26.046  1.00  0.00      A1   O
ATOM   4906  N   ILE A 361      -3.106 -30.537  27.706  1.00  0.00      A1   N
ATOM   4907  HN  ILE A 361      -3.321 -30.298  28.651  1.00  0.00      A1    
ATOM   4908  CA  ILE A 361      -2.579 -29.440  26.922  1.00  0.00      A1   C
ATOM   4909  HA  ILE A 361      -2.302 -29.885  25.975  1.00  0.00      A1    
ATOM   4910  CB  ILE A 361      -3.647 -28.387  26.636  1.00  0.00      A1   C
ATOM   4911  HB  ILE A 361      -3.075 -27.506  26.250  1.00  0.00      A1    
ATOM   4912  CG2 ILE A 361      -4.612 -28.850  25.537  1.00  0.00      A1   C
ATOM   4913 HG21 ILE A 361      -5.283 -28.020  25.231  1.00  0.00      A1    
ATOM   4914 HG22 ILE A 361      -4.056 -29.183  24.636  1.00  0.00      A1    
ATOM   4915 HG23 ILE A 361      -5.243 -29.693  25.891  1.00  0.00      A1    
ATOM   4916  CG1 ILE A 361      -4.441 -27.808  27.794  1.00  0.00      A1   C
ATOM   4917 HG11 ILE A 361      -5.186 -27.075  27.411  1.00  0.00      A1    
ATOM   4918 HG12 ILE A 361      -5.010 -28.629  28.287  1.00  0.00      A1    
ATOM   4919  CD  ILE A 361      -3.605 -27.123  28.867  1.00  0.00      A1   C
ATOM   4920  HD1 ILE A 361      -4.254 -26.780  29.702  1.00  0.00      A1    
ATOM   4921  HD2 ILE A 361      -2.848 -27.823  29.280  1.00  0.00      A1    
ATOM   4922  HD3 ILE A 361      -3.078 -26.236  28.456  1.00  0.00      A1    
ATOM   4923  C   ILE A 361      -1.321 -28.799  27.492  1.00  0.00      A1   C
ATOM   4924  O   ILE A 361      -0.709 -27.847  27.018  1.00  0.00      A1   O
ATOM   4925  N   SER A 362      -0.840 -29.343  28.613  1.00  0.00      A1   N
ATOM   4926  HN  SER A 362      -1.257 -30.144  29.043  1.00  0.00      A1    
ATOM   4927  CA  SER A 362       0.325 -28.831  29.313  1.00  0.00      A1   C
ATOM   4928  HA  SER A 362       1.099 -28.654  28.578  1.00  0.00      A1    
ATOM   4929  CB  SER A 362      -0.089 -27.591  30.095  1.00  0.00      A1   C
ATOM   4930  HB1 SER A 362      -0.355 -26.794  29.364  1.00  0.00      A1    
ATOM   4931  HB2 SER A 362      -1.002 -27.800  30.698  1.00  0.00      A1    
ATOM   4932  OG  SER A 362       0.989 -27.147  30.904  1.00  0.00      A1   O
ATOM   4933  HG1 SER A 362       0.771 -26.255  31.202  1.00  0.00      A1    
ATOM   4934  C   SER A 362       0.823 -29.938  30.240  1.00  0.00      A1   C
ATOM   4935  O   SER A 362       0.092 -30.805  30.715  1.00  0.00      A1   O
ATOM   4936  N   GLY A 363       2.145 -29.946  30.406  1.00  0.00      A1   N
ATOM   4937  HN  GLY A 363       2.699 -29.201  30.038  1.00  0.00      A1    
ATOM   4938  CA  GLY A 363       2.878 -30.989  31.105  1.00  0.00      A1   C
ATOM   4939  HA1 GLY A 363       2.284 -31.230  31.976  1.00  0.00      A1    
ATOM   4940  HA2 GLY A 363       3.849 -30.569  31.332  1.00  0.00      A1    
ATOM   4941  C   GLY A 363       3.096 -32.276  30.310  1.00  0.00      A1   C
ATOM   4942  O   GLY A 363       3.437 -33.279  30.935  1.00  0.00      A1   O
ATOM   4943  N   LEU A 364       2.711 -32.278  29.034  1.00  0.00      A1   N
ATOM   4944  HN  LEU A 364       2.343 -31.467  28.584  1.00  0.00      A1    
ATOM   4945  CA  LEU A 364       2.788 -33.445  28.184  1.00  0.00      A1   C
ATOM   4946  HA  LEU A 364       1.988 -34.095  28.514  1.00  0.00      A1    
ATOM   4947  CB  LEU A 364       2.579 -32.981  26.744  1.00  0.00      A1   C
ATOM   4948  HB1 LEU A 364       1.872 -32.120  26.775  1.00  0.00      A1    
ATOM   4949  HB2 LEU A 364       3.538 -32.577  26.351  1.00  0.00      A1    
ATOM   4950  CG  LEU A 364       2.020 -34.000  25.751  1.00  0.00      A1   C
ATOM   4951  HG  LEU A 364       2.611 -34.947  25.737  1.00  0.00      A1    
ATOM   4952  CD1 LEU A 364       0.565 -34.294  26.130  1.00  0.00      A1   C
ATOM   4953 HD11 LEU A 364       0.107 -34.996  25.401  1.00  0.00      A1    
ATOM   4954 HD12 LEU A 364       0.509 -34.753  27.140  1.00  0.00      A1    
ATOM   4955 HD13 LEU A 364      -0.036 -33.360  26.136  1.00  0.00      A1    
ATOM   4956  CD2 LEU A 364       2.076 -33.388  24.353  1.00  0.00      A1   C
ATOM   4957 HD21 LEU A 364       1.693 -34.110  23.600  1.00  0.00      A1    
ATOM   4958 HD22 LEU A 364       1.459 -32.470  24.283  1.00  0.00      A1    
ATOM   4959 HD23 LEU A 364       3.122 -33.127  24.084  1.00  0.00      A1    
ATOM   4960  C   LEU A 364       4.097 -34.221  28.314  1.00  0.00      A1   C
ATOM   4961  O   LEU A 364       4.151 -35.437  28.184  1.00  0.00      A1   O
ATOM   4962  N   GLN A 365       5.190 -33.455  28.375  1.00  0.00      A1   N
ATOM   4963  HN  GLN A 365       5.093 -32.462  28.414  1.00  0.00      A1    
ATOM   4964  CA  GLN A 365       6.560 -33.925  28.391  1.00  0.00      A1   C
ATOM   4965  HA  GLN A 365       6.517 -34.942  28.021  1.00  0.00      A1    
ATOM   4966  CB  GLN A 365       7.409 -33.060  27.459  1.00  0.00      A1   C
ATOM   4967  HB1 GLN A 365       7.529 -32.070  27.958  1.00  0.00      A1    
ATOM   4968  HB2 GLN A 365       8.432 -33.495  27.382  1.00  0.00      A1    
ATOM   4969  CG  GLN A 365       6.984 -32.734  26.027  1.00  0.00      A1   C
ATOM   4970  HG1 GLN A 365       6.084 -32.083  26.029  1.00  0.00      A1    
ATOM   4971  HG2 GLN A 365       7.792 -32.196  25.490  1.00  0.00      A1    
ATOM   4972  CD  GLN A 365       6.578 -33.873  25.092  1.00  0.00      A1   C
ATOM   4973  OE1 GLN A 365       6.992 -35.018  25.279  1.00  0.00      A1   O
ATOM   4974  NE2 GLN A 365       5.853 -33.512  24.031  1.00  0.00      A1   N
ATOM   4975 HE21 GLN A 365       5.419 -34.153  23.379  1.00  0.00      A1   H
ATOM   4976 HE22 GLN A 365       5.569 -32.552  23.896  1.00  0.00      A1   H
ATOM   4977  C   GLN A 365       7.203 -33.964  29.760  1.00  0.00      A1   C
ATOM   4978  O   GLN A 365       8.334 -34.417  29.917  1.00  0.00      A1   O
ATOM   4979  N   LYS A 366       6.492 -33.540  30.810  1.00  0.00      A1   N
ATOM   4980  HN  LYS A 366       5.630 -33.055  30.670  1.00  0.00      A1    
ATOM   4981  CA  LYS A 366       6.875 -33.728  32.196  1.00  0.00      A1   C
ATOM   4982  HA  LYS A 366       7.957 -33.683  32.207  1.00  0.00      A1    
ATOM   4983  CB  LYS A 366       6.232 -32.705  33.128  1.00  0.00      A1   C
ATOM   4984  HB1 LYS A 366       5.128 -32.822  33.032  1.00  0.00      A1    
ATOM   4985  HB2 LYS A 366       6.484 -32.965  34.181  1.00  0.00      A1    
ATOM   4986  CG  LYS A 366       6.527 -31.216  32.931  1.00  0.00      A1   C
ATOM   4987  HG1 LYS A 366       7.619 -31.080  32.760  1.00  0.00      A1    
ATOM   4988  HG2 LYS A 366       6.001 -30.860  32.016  1.00  0.00      A1    
ATOM   4989  CD  LYS A 366       6.067 -30.498  34.195  1.00  0.00      A1   C
ATOM   4990  HD1 LYS A 366       5.030 -30.831  34.431  1.00  0.00      A1    
ATOM   4991  HD2 LYS A 366       6.721 -30.824  35.036  1.00  0.00      A1    
ATOM   4992  CE  LYS A 366       6.112 -28.972  34.068  1.00  0.00      A1   C
ATOM   4993  HE1 LYS A 366       7.165 -28.613  34.056  1.00  0.00      A1    
ATOM   4994  HE2 LYS A 366       5.617 -28.643  33.128  1.00  0.00      A1    
ATOM   4995  NZ  LYS A 366       5.460 -28.200  35.131  1.00  0.00      A1   N
ATOM   4996  HZ1 LYS A 366       5.728 -27.235  34.997  1.00  0.00      A1   H
ATOM   4997  HZ2 LYS A 366       5.818 -28.468  36.038  1.00  0.00      A1   H
ATOM   4998  HZ3 LYS A 366       4.450 -28.195  35.118  1.00  0.00      A1   H
ATOM   4999  C   LYS A 366       6.472 -35.065  32.785  1.00  0.00      A1   C
ATOM   5000  O   LYS A 366       7.179 -35.572  33.656  1.00  0.00      A1   O
ATOM   5001  N   VAL A 367       5.387 -35.721  32.383  1.00  0.00      A1   N
ATOM   5002  HN  VAL A 367       4.746 -35.228  31.800  1.00  0.00      A1    
ATOM   5003  CA  VAL A 367       4.997 -37.090  32.683  1.00  0.00      A1   C
ATOM   5004  HA  VAL A 367       5.186 -37.256  33.736  1.00  0.00      A1    
ATOM   5005  CB  VAL A 367       3.516 -37.344  32.429  1.00  0.00      A1   C
ATOM   5006  HB  VAL A 367       3.254 -38.319  32.909  1.00  0.00      A1    
ATOM   5007  CG1 VAL A 367       2.604 -36.273  33.021  1.00  0.00      A1   C
ATOM   5008 HG11 VAL A 367       1.543 -36.489  32.772  1.00  0.00      A1    
ATOM   5009 HG12 VAL A 367       2.682 -36.234  34.127  1.00  0.00      A1    
ATOM   5010 HG13 VAL A 367       2.856 -35.272  32.611  1.00  0.00      A1    
ATOM   5011  CG2 VAL A 367       3.209 -37.452  30.938  1.00  0.00      A1   C
ATOM   5012 HG21 VAL A 367       2.121 -37.597  30.771  1.00  0.00      A1    
ATOM   5013 HG22 VAL A 367       3.525 -36.528  30.407  1.00  0.00      A1    
ATOM   5014 HG23 VAL A 367       3.736 -38.315  30.481  1.00  0.00      A1    
ATOM   5015  C   VAL A 367       5.844 -38.089  31.903  1.00  0.00      A1   C
ATOM   5016  O   VAL A 367       6.476 -37.783  30.890  1.00  0.00      A1   O
ATOM   5017  N   ARG A 368       5.859 -39.271  32.514  1.00  0.00      A1   N
ATOM   5018  HN  ARG A 368       5.451 -39.365  33.419  1.00  0.00      A1    
ATOM   5019  CA  ARG A 368       6.446 -40.467  31.936  1.00  0.00      A1   C
ATOM   5020  HA  ARG A 368       7.339 -40.170  31.398  1.00  0.00      A1    
ATOM   5021  CB  ARG A 368       7.064 -41.352  33.023  1.00  0.00      A1   C
ATOM   5022  HB1 ARG A 368       7.774 -42.039  32.504  1.00  0.00      A1    
ATOM   5023  HB2 ARG A 368       7.684 -40.728  33.704  1.00  0.00      A1    
ATOM   5024  CG  ARG A 368       6.011 -42.174  33.779  1.00  0.00      A1   C
ATOM   5025  HG1 ARG A 368       5.300 -41.473  34.270  1.00  0.00      A1    
ATOM   5026  HG2 ARG A 368       5.404 -42.749  33.043  1.00  0.00      A1    
ATOM   5027  CD  ARG A 368       6.719 -43.123  34.733  1.00  0.00      A1   C
ATOM   5028  HD1 ARG A 368       7.424 -43.767  34.159  1.00  0.00      A1    
ATOM   5029  HD2 ARG A 368       7.295 -42.568  35.510  1.00  0.00      A1    
ATOM   5030  NE  ARG A 368       5.749 -43.962  35.433  1.00  0.00      A1   N
ATOM   5031  HE  ARG A 368       5.388 -44.807  35.006  1.00  0.00      A1   H
ATOM   5032  CZ  ARG A 368       5.055 -43.617  36.528  1.00  0.00      A1   C
ATOM   5033  NH1 ARG A 368       5.438 -42.500  37.173  1.00  0.00      A1   N
ATOM   5034 HH11 ARG A 368       6.284 -42.025  36.902  1.00  0.00      A1   H
ATOM   5035 HH12 ARG A 368       4.834 -42.172  37.904  1.00  0.00      A1   H
ATOM   5036  NH2 ARG A 368       4.061 -44.301  37.109  1.00  0.00      A1   N
ATOM   5037 HH21 ARG A 368       3.757 -45.174  36.695  1.00  0.00      A1   H
ATOM   5038 HH22 ARG A 368       3.631 -44.001  37.968  1.00  0.00      A1   H
ATOM   5039  C   ARG A 368       5.528 -41.136  30.920  1.00  0.00      A1   C
ATOM   5040  O   ARG A 368       4.327 -40.941  31.137  1.00  0.00      A1   O
ATOM   5041  N   PRO A 369       5.930 -41.955  29.949  1.00  0.00      A1   N
ATOM   5042  CD  PRO A 369       7.282 -42.017  29.428  1.00  0.00      A1   C
ATOM   5043  HD1 PRO A 369       8.010 -42.154  30.260  1.00  0.00      A1    
ATOM   5044  HD2 PRO A 369       7.529 -41.077  28.883  1.00  0.00      A1    
ATOM   5045  CA  PRO A 369       5.072 -42.859  29.205  1.00  0.00      A1   C
ATOM   5046  HA  PRO A 369       4.161 -42.382  28.863  1.00  0.00      A1    
ATOM   5047  CB  PRO A 369       5.909 -43.218  27.985  1.00  0.00      A1   C
ATOM   5048  HB1 PRO A 369       5.796 -42.467  27.171  1.00  0.00      A1    
ATOM   5049  HB2 PRO A 369       5.664 -44.233  27.601  1.00  0.00      A1    
ATOM   5050  CG  PRO A 369       7.349 -43.207  28.473  1.00  0.00      A1   C
ATOM   5051  HG1 PRO A 369       8.081 -43.063  27.654  1.00  0.00      A1    
ATOM   5052  HG2 PRO A 369       7.647 -44.118  29.042  1.00  0.00      A1    
ATOM   5053  C   PRO A 369       4.712 -44.016  30.132  1.00  0.00      A1   C
ATOM   5054  O   PRO A 369       5.470 -44.371  31.036  1.00  0.00      A1   O
ATOM   5055  N   GLY A 370       3.609 -44.706  29.847  1.00  0.00      A1   N
ATOM   5056  HN  GLY A 370       3.083 -44.509  29.021  1.00  0.00      A1    
ATOM   5057  CA  GLY A 370       3.087 -45.775  30.686  1.00  0.00      A1   C
ATOM   5058  HA1 GLY A 370       3.421 -45.504  31.678  1.00  0.00      A1    
ATOM   5059  HA2 GLY A 370       3.554 -46.666  30.288  1.00  0.00      A1    
ATOM   5060  C   GLY A 370       1.590 -46.018  30.744  1.00  0.00      A1   C
ATOM   5061  O   GLY A 370       0.801 -45.337  30.098  1.00  0.00      A1   O
ATOM   5062  N   VAL A 371       1.198 -47.040  31.514  1.00  0.00      A1   N
[truncated: 16,042 more chars]
