# Supplementary material for: Conformational restriction shapes the inhibition of a multidrug efflux adaptor protein
Source: Nat Commun. 2023 Jul 18;14:3900. doi: 10.1038/s41467-023-39615-x (PMC10354078; doi:10.1038/s41467-023-39615-x)
Supplement: Supplementary file 5 — Supplementary Data 2 [file 41467_2023_39615_MOESM5_ESM.zip › SI-files/dimer-bound-end.pdb]

CRYST1  208.158  208.158  208.158  90.00  90.00  90.00 P 1           1
ATOM      1  N   ALA A  25       5.616 -29.441-235.708  1.00  0.00      A1    
ATOM      2  HT1 ALA A  25       5.579 -29.679-236.720  1.00  0.00      A1    
ATOM      3  HT2 ALA A  25       6.224 -28.598-235.696  1.00  0.00      A1    
ATOM      4  HT3 ALA A  25       4.615 -29.211-235.545  1.00  0.00      A1    
ATOM      5  CA  ALA A  25       6.011 -30.651-234.944  1.00  0.00      A1    
ATOM      6  HA  ALA A  25       6.000 -30.540-233.870  1.00  0.00      A1    
ATOM      7  CB  ALA A  25       5.017 -31.735-235.245  1.00  0.00      A1    
ATOM      8  HB1 ALA A  25       4.007 -31.347-234.994  1.00  0.00      A1    
ATOM      9  HB2 ALA A  25       4.951 -32.030-236.315  1.00  0.00      A1    
ATOM     10  HB3 ALA A  25       5.142 -32.571-234.524  1.00  0.00      A1    
ATOM     11  C   ALA A  25       7.350 -31.181-235.523  1.00  0.00      A1    
ATOM     12  O   ALA A  25       7.721 -30.847-236.693  1.00  0.00      A1    
ATOM     13  N   ASP A  26       8.185 -31.963-234.794  1.00  0.00      A1    
ATOM     14  HN  ASP A  26       7.913 -32.211-233.868  1.00  0.00      A1    
ATOM     15  CA  ASP A  26       9.518 -32.248-235.205  1.00  0.00      A1    
ATOM     16  HA  ASP A  26       9.813 -31.635-236.044  1.00  0.00      A1    
ATOM     17  CB  ASP A  26      10.486 -31.891-234.051  1.00  0.00      A1    
ATOM     18  HB1 ASP A  26      10.124 -32.414-233.140  1.00  0.00      A1    
ATOM     19  HB2 ASP A  26      11.544 -32.181-234.230  1.00  0.00      A1    
ATOM     20  CG  ASP A  26      10.445 -30.410-233.797  1.00  0.00      A1    
ATOM     21  OD1 ASP A  26      10.563 -29.606-234.743  1.00  0.00      A1    
ATOM     22  OD2 ASP A  26      10.458 -29.968-232.638  1.00  0.00      A1    
ATOM     23  C   ASP A  26       9.559 -33.866-235.507  1.00  0.00      A1    
ATOM     24  O   ASP A  26      10.565 -34.458-235.799  1.00  0.00      A1    
ATOM     25  N   ASP A  27       8.473 -34.595-235.180  1.00  0.00      A1    
ATOM     26  HN  ASP A  27       7.812 -34.283-234.502  1.00  0.00      A1    
ATOM     27  CA  ASP A  27       8.448 -36.089-235.141  1.00  0.00      A1    
ATOM     28  HA  ASP A  27       9.260 -36.338-234.473  1.00  0.00      A1    
ATOM     29  CB  ASP A  27       7.108 -36.551-234.510  1.00  0.00      A1    
ATOM     30  HB1 ASP A  27       6.321 -36.385-235.276  1.00  0.00      A1    
ATOM     31  HB2 ASP A  27       7.146 -37.635-234.268  1.00  0.00      A1    
ATOM     32  CG  ASP A  27       6.697 -35.805-233.295  1.00  0.00      A1    
ATOM     33  OD1 ASP A  27       6.671 -34.545-233.183  1.00  0.00      A1    
ATOM     34  OD2 ASP A  27       6.155 -36.462-232.315  1.00  0.00      A1    
ATOM     35  C   ASP A  27       8.705 -36.635-236.527  1.00  0.00      A1    
ATOM     36  O   ASP A  27       8.312 -35.966-237.527  1.00  0.00      A1    
ATOM     37  N   LYS A  28       9.323 -37.759-236.733  1.00  0.00      A1    
ATOM     38  HN  LYS A  28       9.727 -38.171-235.920  1.00  0.00      A1    
ATOM     39  CA  LYS A  28       9.590 -38.275-238.048  1.00  0.00      A1    
ATOM     40  HA  LYS A  28       8.758 -38.135-238.723  1.00  0.00      A1    
ATOM     41  CB  LYS A  28      10.882 -37.724-238.712  1.00  0.00      A1    
ATOM     42  HB1 LYS A  28      10.743 -36.650-238.464  1.00  0.00      A1    
ATOM     43  HB2 LYS A  28      11.782 -38.130-238.203  1.00  0.00      A1    
ATOM     44  CG  LYS A  28      10.984 -37.905-240.228  1.00  0.00      A1    
ATOM     45  HG1 LYS A  28      11.219 -38.954-240.507  1.00  0.00      A1    
ATOM     46  HG2 LYS A  28      10.065 -37.532-240.729  1.00  0.00      A1    
ATOM     47  CD  LYS A  28      12.264 -37.185-240.711  1.00  0.00      A1    
ATOM     48  HD1 LYS A  28      12.345 -36.170-240.268  1.00  0.00      A1    
ATOM     49  HD2 LYS A  28      13.154 -37.664-240.252  1.00  0.00      A1    
ATOM     50  CE  LYS A  28      12.467 -37.011-242.208  1.00  0.00      A1    
ATOM     51  HE1 LYS A  28      11.496 -36.884-242.732  1.00  0.00      A1    
ATOM     52  HE2 LYS A  28      13.167 -36.195-242.490  1.00  0.00      A1    
ATOM     53  NZ  LYS A  28      13.073 -38.216-242.864  1.00  0.00      A1    
ATOM     54  HZ1 LYS A  28      12.507 -39.082-242.765  1.00  0.00      A1    
ATOM     55  HZ2 LYS A  28      13.186 -37.887-243.844  1.00  0.00      A1    
ATOM     56  HZ3 LYS A  28      14.042 -38.333-242.505  1.00  0.00      A1    
ATOM     57  C   LYS A  28       9.670 -39.821-237.943  1.00  0.00      A1    
ATOM     58  O   LYS A  28       9.846 -40.312-236.820  1.00  0.00      A1    
ATOM     59  N   GLN A  29       9.329 -40.581-238.993  1.00  0.00      A1    
ATOM     60  HN  GLN A  29       8.788 -40.181-239.729  1.00  0.00      A1    
ATOM     61  CA  GLN A  29       9.523 -42.007-239.030  1.00  0.00      A1    
ATOM     62  HA  GLN A  29       9.257 -42.457-238.085  1.00  0.00      A1    
ATOM     63  CB  GLN A  29       8.525 -42.582-239.977  1.00  0.00      A1    
ATOM     64  HB1 GLN A  29       7.535 -42.141-239.732  1.00  0.00      A1    
ATOM     65  HB2 GLN A  29       8.824 -42.169-240.964  1.00  0.00      A1    
ATOM     66  CG  GLN A  29       8.538 -44.070-240.215  1.00  0.00      A1    
ATOM     67  HG1 GLN A  29       7.790 -44.300-241.004  1.00  0.00      A1    
ATOM     68  HG2 GLN A  29       9.441 -44.375-240.785  1.00  0.00      A1    
ATOM     69  CD  GLN A  29       8.291 -44.915-238.987  1.00  0.00      A1    
ATOM     70  OE1 GLN A  29       9.300 -45.365-238.474  1.00  0.00      A1    
ATOM     71  NE2 GLN A  29       7.052 -45.116-238.462  1.00  0.00      A1    
ATOM     72 HE21 GLN A  29       6.966 -45.728-237.676  1.00  0.00      A1    
ATOM     73 HE22 GLN A  29       6.289 -44.974-239.092  1.00  0.00      A1    
ATOM     74  C   GLN A  29      10.982 -42.326-239.282  1.00  0.00      A1    
ATOM     75  O   GLN A  29      11.579 -42.043-240.312  1.00  0.00      A1    
ATOM     76  N   ALA A  30      11.685 -43.016-238.336  1.00  0.00      A1    
ATOM     77  HN  ALA A  30      11.233 -43.286-237.489  1.00  0.00      A1    
ATOM     78  CA  ALA A  30      13.045 -43.465-238.372  1.00  0.00      A1    
ATOM     79  HA  ALA A  30      13.461 -43.297-239.355  1.00  0.00      A1    
ATOM     80  CB  ALA A  30      13.730 -42.643-237.203  1.00  0.00      A1    
ATOM     81  HB1 ALA A  30      13.796 -41.570-237.484  1.00  0.00      A1    
ATOM     82  HB2 ALA A  30      13.116 -42.645-236.277  1.00  0.00      A1    
ATOM     83  HB3 ALA A  30      14.690 -43.192-237.104  1.00  0.00      A1    
ATOM     84  C   ALA A  30      13.080 -45.048-238.089  1.00  0.00      A1    
ATOM     85  O   ALA A  30      14.160 -45.550-237.763  1.00  0.00      A1    
ATOM     86  N   GLN A  31      11.980 -45.704-238.257  1.00  0.00      A1    
ATOM     87  HN  GLN A  31      11.114 -45.212-238.229  1.00  0.00      A1    
ATOM     88  CA  GLN A  31      11.856 -47.157-238.319  1.00  0.00      A1    
ATOM     89  HA  GLN A  31      11.022 -47.312-238.989  1.00  0.00      A1    
ATOM     90  CB  GLN A  31      13.049 -47.787-239.141  1.00  0.00      A1    
ATOM     91  HB1 GLN A  31      13.995 -47.873-238.565  1.00  0.00      A1    
ATOM     92  HB2 GLN A  31      12.721 -48.828-239.347  1.00  0.00      A1    
ATOM     93  CG  GLN A  31      13.283 -47.239-240.587  1.00  0.00      A1    
ATOM     94  HG1 GLN A  31      13.576 -46.169-240.527  1.00  0.00      A1    
ATOM     95  HG2 GLN A  31      14.229 -47.578-241.061  1.00  0.00      A1    
ATOM     96  CD  GLN A  31      12.080 -47.284-241.472  1.00  0.00      A1    
ATOM     97  OE1 GLN A  31      11.432 -46.280-241.758  1.00  0.00      A1    
ATOM     98  NE2 GLN A  31      11.763 -48.456-242.058  1.00  0.00      A1    
ATOM     99 HE21 GLN A  31      10.915 -48.608-242.565  1.00  0.00      A1    
ATOM    100 HE22 GLN A  31      12.316 -49.290-242.045  1.00  0.00      A1    
ATOM    101  C   GLN A  31      11.587 -47.841-237.042  1.00  0.00      A1    
ATOM    102  O   GLN A  31      11.667 -49.061-236.898  1.00  0.00      A1    
ATOM    103  N   GLN A  32      11.170 -47.022-236.074  1.00  0.00      A1    
ATOM    104  HN  GLN A  32      10.926 -46.069-236.234  1.00  0.00      A1    
ATOM    105  CA  GLN A  32      11.065 -47.381-234.640  1.00  0.00      A1    
ATOM    106  HA  GLN A  32      11.108 -48.460-234.615  1.00  0.00      A1    
ATOM    107  CB  GLN A  32      12.221 -46.685-233.816  1.00  0.00      A1    
ATOM    108  HB1 GLN A  32      12.117 -46.977-232.749  1.00  0.00      A1    
ATOM    109  HB2 GLN A  32      13.060 -47.227-234.304  1.00  0.00      A1    
ATOM    110  CG  GLN A  32      12.353 -45.136-233.903  1.00  0.00      A1    
ATOM    111  HG1 GLN A  32      12.397 -44.721-234.933  1.00  0.00      A1    
ATOM    112  HG2 GLN A  32      11.442 -44.754-233.395  1.00  0.00      A1    
ATOM    113  CD  GLN A  32      13.547 -44.526-233.247  1.00  0.00      A1    
ATOM    114  OE1 GLN A  32      14.460 -43.956-233.869  1.00  0.00      A1    
ATOM    115  NE2 GLN A  32      13.595 -44.618-231.868  1.00  0.00      A1    
ATOM    116 HE21 GLN A  32      14.316 -44.171-231.340  1.00  0.00      A1    
ATOM    117 HE22 GLN A  32      12.892 -45.078-231.326  1.00  0.00      A1    
ATOM    118  C   GLN A  32       9.760 -46.929-234.088  1.00  0.00      A1    
ATOM    119  O   GLN A  32       9.055 -46.172-234.631  1.00  0.00      A1    
ATOM    120  N   GLY A  33       9.390 -47.428-232.886  1.00  0.00      A1    
ATOM    121  HN  GLY A  33       9.979 -48.112-232.461  1.00  0.00      A1    
ATOM    122  CA  GLY A  33       8.094 -47.045-232.237  1.00  0.00      A1    
ATOM    123  HA1 GLY A  33       8.063 -47.681-231.365  1.00  0.00      A1    
ATOM    124  HA2 GLY A  33       7.309 -47.044-232.978  1.00  0.00      A1    
ATOM    125  C   GLY A  33       8.212 -45.631-231.615  1.00  0.00      A1    
ATOM    126  O   GLY A  33       9.328 -45.117-231.439  1.00  0.00      A1    
ATOM    127  N   GLY A  34       6.961 -45.114-231.323  1.00  0.00      A1    
ATOM    128  HN  GLY A  34       6.129 -45.638-231.485  1.00  0.00      A1    
ATOM    129  CA  GLY A  34       6.819 -43.875-230.566  1.00  0.00      A1    
ATOM    130  HA1 GLY A  34       7.759 -43.690-230.067  1.00  0.00      A1    
ATOM    131  HA2 GLY A  34       6.101 -44.066-229.782  1.00  0.00      A1    
ATOM    132  C   GLY A  34       6.424 -42.598-231.316  1.00  0.00      A1    
ATOM    133  O   GLY A  34       6.242 -42.645-232.503  1.00  0.00      A1    
ATOM    134  N   GLN A  35       6.301 -41.425-230.754  1.00  0.00      A1    
ATOM    135  HN  GLN A  35       6.133 -40.663-231.375  1.00  0.00      A1    
ATOM    136  CA  GLN A  35       6.610 -41.115-229.382  1.00  0.00      A1    
ATOM    137  HA  GLN A  35       6.202 -41.910-228.775  1.00  0.00      A1    
ATOM    138  CB  GLN A  35       5.927 -39.736-229.066  1.00  0.00      A1    
ATOM    139  HB1 GLN A  35       6.177 -39.621-227.990  1.00  0.00      A1    
ATOM    140  HB2 GLN A  35       6.338 -38.899-229.669  1.00  0.00      A1    
ATOM    141  CG  GLN A  35       4.421 -39.741-229.162  1.00  0.00      A1    
ATOM    142  HG1 GLN A  35       4.053 -38.720-228.925  1.00  0.00      A1    
ATOM    143  HG2 GLN A  35       4.102 -39.808-230.224  1.00  0.00      A1    
ATOM    144  CD  GLN A  35       3.727 -40.938-228.449  1.00  0.00      A1    
ATOM    145  OE1 GLN A  35       2.958 -41.659-229.102  1.00  0.00      A1    
ATOM    146  NE2 GLN A  35       3.944 -41.089-227.109  1.00  0.00      A1    
ATOM    147 HE21 GLN A  35       3.592 -41.860-226.578  1.00  0.00      A1    
ATOM    148 HE22 GLN A  35       4.582 -40.467-226.656  1.00  0.00      A1    
ATOM    149  C   GLN A  35       8.048 -41.113-229.078  1.00  0.00      A1    
ATOM    150  O   GLN A  35       8.561 -41.796-228.137  1.00  0.00      A1    
ATOM    151  N   GLN A  36       8.844 -40.296-229.781  1.00  0.00      A1    
ATOM    152  HN  GLN A  36       8.395 -39.665-230.408  1.00  0.00      A1    
ATOM    153  CA  GLN A  36      10.178 -39.909-229.522  1.00  0.00      A1    
ATOM    154  HA  GLN A  36      10.511 -40.488-228.674  1.00  0.00      A1    
ATOM    155  CB  GLN A  36      10.934 -40.190-230.861  1.00  0.00      A1    
ATOM    156  HB1 GLN A  36      11.939 -39.718-230.808  1.00  0.00      A1    
ATOM    157  HB2 GLN A  36      10.300 -39.927-231.735  1.00  0.00      A1    
ATOM    158  CG  GLN A  36      11.216 -41.715-231.129  1.00  0.00      A1    
ATOM    159  HG1 GLN A  36      10.424 -42.277-231.670  1.00  0.00      A1    
ATOM    160  HG2 GLN A  36      12.013 -41.671-231.902  1.00  0.00      A1    
ATOM    161  CD  GLN A  36      11.650 -42.510-229.913  1.00  0.00      A1    
ATOM    162  OE1 GLN A  36      12.452 -42.013-229.085  1.00  0.00      A1    
ATOM    163  NE2 GLN A  36      10.930 -43.647-229.652  1.00  0.00      A1    
ATOM    164 HE21 GLN A  36      11.208 -44.236-228.893  1.00  0.00      A1    
ATOM    165 HE22 GLN A  36      10.391 -44.103-230.360  1.00  0.00      A1    
ATOM    166  C   GLN A  36      10.242 -38.410-229.202  1.00  0.00      A1    
ATOM    167  O   GLN A  36      10.574 -38.052-228.077  1.00  0.00      A1    
ATOM    168  N   MET A  37      10.040 -37.550-230.167  1.00  0.00      A1    
ATOM    169  HN  MET A  37       9.688 -37.880-231.039  1.00  0.00      A1    
ATOM    170  CA  MET A  37      10.009 -36.122-230.050  1.00  0.00      A1    
ATOM    171  HA  MET A  37      11.011 -35.818-229.785  1.00  0.00      A1    
ATOM    172  CB  MET A  37       9.836 -35.438-231.437  1.00  0.00      A1    
ATOM    173  HB1 MET A  37       8.931 -35.916-231.868  1.00  0.00      A1    
ATOM    174  HB2 MET A  37       9.639 -34.348-231.354  1.00  0.00      A1    
ATOM    175  CG  MET A  37      11.054 -35.745-232.347  1.00  0.00      A1    
ATOM    176  HG1 MET A  37      10.952 -35.085-233.235  1.00  0.00      A1    
ATOM    177  HG2 MET A  37      11.976 -35.458-231.797  1.00  0.00      A1    
ATOM    178  SD  MET A  37      11.348 -37.528-232.958  1.00  0.00      A1    
ATOM    179  CE  MET A  37      12.799 -37.176-233.914  1.00  0.00      A1    
ATOM    180  HE1 MET A  37      13.465 -36.412-233.459  1.00  0.00      A1    
ATOM    181  HE2 MET A  37      13.567 -37.973-234.012  1.00  0.00      A1    
ATOM    182  HE3 MET A  37      12.555 -36.776-234.921  1.00  0.00      A1    
ATOM    183  C   MET A  37       9.029 -35.541-228.954  1.00  0.00      A1    
ATOM    184  O   MET A  37       8.126 -36.276-228.545  1.00  0.00      A1    
ATOM    185  N   PRO A  38       9.228 -34.307-228.531  1.00  0.00      A1    
ATOM    186  CD  PRO A  38       8.135 -33.718-227.790  1.00  0.00      A1    
ATOM    187  HD1 PRO A  38       8.166 -34.210-226.795  1.00  0.00      A1    
ATOM    188  HD2 PRO A  38       7.144 -33.942-228.240  1.00  0.00      A1    
ATOM    189  CA  PRO A  38      10.339 -33.367-228.724  1.00  0.00      A1    
ATOM    190  HA  PRO A  38      10.297 -33.110-229.772  1.00  0.00      A1    
ATOM    191  CB  PRO A  38      10.029 -32.253-227.672  1.00  0.00      A1    
ATOM    192  HB1 PRO A  38      10.542 -32.494-226.717  1.00  0.00      A1    
ATOM    193  HB2 PRO A  38      10.285 -31.217-227.980  1.00  0.00      A1    
ATOM    194  CG  PRO A  38       8.459 -32.205-227.654  1.00  0.00      A1    
ATOM    195  HG1 PRO A  38       7.889 -31.673-226.862  1.00  0.00      A1    
ATOM    196  HG2 PRO A  38       7.986 -31.978-228.634  1.00  0.00      A1    
ATOM    197  C   PRO A  38      11.696 -33.784-228.597  1.00  0.00      A1    
ATOM    198  O   PRO A  38      11.922 -34.716-227.867  1.00  0.00      A1    
ATOM    199  N   ALA A  39      12.735 -33.141-229.278  1.00  0.00      A1    
ATOM    200  HN  ALA A  39      12.515 -32.481-229.992  1.00  0.00      A1    
ATOM    201  CA  ALA A  39      14.031 -33.765-229.274  1.00  0.00      A1    
ATOM    202  HA  ALA A  39      14.116 -34.503-228.491  1.00  0.00      A1    
ATOM    203  CB  ALA A  39      14.330 -34.565-230.634  1.00  0.00      A1    
ATOM    204  HB1 ALA A  39      15.287 -35.125-230.698  1.00  0.00      A1    
ATOM    205  HB2 ALA A  39      13.542 -35.341-230.741  1.00  0.00      A1    
ATOM    206  HB3 ALA A  39      14.377 -33.824-231.460  1.00  0.00      A1    
ATOM    207  C   ALA A  39      15.097 -32.755-229.075  1.00  0.00      A1    
ATOM    208  O   ALA A  39      15.202 -31.771-229.790  1.00  0.00      A1    
ATOM    209  N   VAL A  40      15.898 -32.951-228.003  1.00  0.00      A1    
ATOM    210  HN  VAL A  40      15.926 -33.853-227.580  1.00  0.00      A1    
ATOM    211  CA  VAL A  40      16.736 -31.932-227.416  1.00  0.00      A1    
ATOM    212  HA  VAL A  40      16.651 -31.028-228.002  1.00  0.00      A1    
ATOM    213  CB  VAL A  40      16.480 -31.575-226.020  1.00  0.00      A1    
ATOM    214  HB  VAL A  40      17.282 -30.922-225.614  1.00  0.00      A1    
ATOM    215  CG1 VAL A  40      15.197 -30.748-226.040  1.00  0.00      A1    
ATOM    216 HG11 VAL A  40      15.345 -29.744-226.491  1.00  0.00      A1    
ATOM    217 HG12 VAL A  40      14.356 -31.302-226.509  1.00  0.00      A1    
ATOM    218 HG13 VAL A  40      14.868 -30.569-224.994  1.00  0.00      A1    
ATOM    219  CG2 VAL A  40      16.373 -32.876-225.103  1.00  0.00      A1    
ATOM    220 HG21 VAL A  40      15.391 -33.327-225.362  1.00  0.00      A1    
ATOM    221 HG22 VAL A  40      17.253 -33.550-225.196  1.00  0.00      A1    
ATOM    222 HG23 VAL A  40      16.295 -32.569-224.039  1.00  0.00      A1    
ATOM    223  C   VAL A  40      18.236 -32.311-227.456  1.00  0.00      A1    
ATOM    224  O   VAL A  40      18.575 -33.474-227.172  1.00  0.00      A1    
ATOM    225  N   GLY A  41      19.131 -31.375-227.851  1.00  0.00      A1    
ATOM    226  HN  GLY A  41      18.854 -30.425-227.727  1.00  0.00      A1    
ATOM    227  CA  GLY A  41      20.588 -31.788-227.913  1.00  0.00      A1    
ATOM    228  HA1 GLY A  41      20.634 -32.659-228.551  1.00  0.00      A1    
ATOM    229  HA2 GLY A  41      21.129 -30.934-228.292  1.00  0.00      A1    
ATOM    230  C   GLY A  41      21.177 -32.009-226.540  1.00  0.00      A1    
ATOM    231  O   GLY A  41      21.011 -31.107-225.748  1.00  0.00      A1    
ATOM    232  N   VAL A  42      21.863 -33.169-226.213  1.00  0.00      A1    
ATOM    233  HN  VAL A  42      21.937 -33.956-226.820  1.00  0.00      A1    
ATOM    234  CA  VAL A  42      22.414 -33.354-224.891  1.00  0.00      A1    
ATOM    235  HA  VAL A  42      22.426 -32.387-224.411  1.00  0.00      A1    
ATOM    236  CB  VAL A  42      21.660 -34.508-224.169  1.00  0.00      A1    
ATOM    237  HB  VAL A  42      22.069 -34.518-223.136  1.00  0.00      A1    
ATOM    238  CG1 VAL A  42      20.173 -34.085-224.056  1.00  0.00      A1    
ATOM    239 HG11 VAL A  42      19.737 -34.413-225.024  1.00  0.00      A1    
ATOM    240 HG12 VAL A  42      19.534 -34.592-223.302  1.00  0.00      A1    
ATOM    241 HG13 VAL A  42      20.076 -32.980-223.995  1.00  0.00      A1    
ATOM    242  CG2 VAL A  42      21.730 -35.856-224.923  1.00  0.00      A1    
ATOM    243 HG21 VAL A  42      22.783 -36.197-225.017  1.00  0.00      A1    
ATOM    244 HG22 VAL A  42      21.271 -36.725-224.405  1.00  0.00      A1    
ATOM    245 HG23 VAL A  42      21.269 -35.859-225.934  1.00  0.00      A1    
ATOM    246  C   VAL A  42      23.878 -33.761-224.986  1.00  0.00      A1    
ATOM    247  O   VAL A  42      24.410 -34.315-225.958  1.00  0.00      A1    
ATOM    248  N   VAL A  43      24.626 -33.413-223.900  1.00  0.00      A1    
ATOM    249  HN  VAL A  43      24.173 -32.904-223.171  1.00  0.00      A1    
ATOM    250  CA  VAL A  43      25.921 -33.938-223.621  1.00  0.00      A1    
ATOM    251  HA  VAL A  43      26.351 -34.432-224.479  1.00  0.00      A1    
ATOM    252  CB  VAL A  43      27.035 -33.007-223.391  1.00  0.00      A1    
ATOM    253  HB  VAL A  43      26.833 -32.314-222.547  1.00  0.00      A1    
ATOM    254  CG1 VAL A  43      28.358 -33.772-223.039  1.00  0.00      A1    
ATOM    255 HG11 VAL A  43      29.258 -33.129-222.931  1.00  0.00      A1    
ATOM    256 HG12 VAL A  43      28.297 -34.374-222.108  1.00  0.00      A1    
ATOM    257 HG13 VAL A  43      28.586 -34.457-223.884  1.00  0.00      A1    
ATOM    258  CG2 VAL A  43      27.287 -32.201-224.665  1.00  0.00      A1    
ATOM    259 HG21 VAL A  43      28.043 -31.413-224.464  1.00  0.00      A1    
ATOM    260 HG22 VAL A  43      27.703 -32.760-225.531  1.00  0.00      A1    
ATOM    261 HG23 VAL A  43      26.350 -31.809-225.115  1.00  0.00      A1    
ATOM    262  C   VAL A  43      25.835 -34.990-222.484  1.00  0.00      A1    
ATOM    263  O   VAL A  43      25.406 -34.589-221.366  1.00  0.00      A1    
ATOM    264  N   THR A  44      26.158 -36.233-222.708  1.00  0.00      A1    
ATOM    265  HN  THR A  44      26.615 -36.503-223.552  1.00  0.00      A1    
ATOM    266  CA  THR A  44      25.805 -37.319-221.709  1.00  0.00      A1    
ATOM    267  HA  THR A  44      24.941 -37.004-221.142  1.00  0.00      A1    
ATOM    268  CB  THR A  44      25.599 -38.656-222.428  1.00  0.00      A1    
ATOM    269  HB  THR A  44      26.457 -38.954-223.067  1.00  0.00      A1    
ATOM    270  OG1 THR A  44      24.500 -38.634-223.284  1.00  0.00      A1    
ATOM    271  HG1 THR A  44      24.704 -38.064-224.029  1.00  0.00      A1    
ATOM    272  CG2 THR A  44      25.368 -39.715-221.385  1.00  0.00      A1    
ATOM    273 HG21 THR A  44      24.640 -39.489-220.578  1.00  0.00      A1    
ATOM    274 HG22 THR A  44      25.176 -40.658-221.940  1.00  0.00      A1    
ATOM    275 HG23 THR A  44      26.314 -39.917-220.838  1.00  0.00      A1    
ATOM    276  C   THR A  44      26.987 -37.368-220.780  1.00  0.00      A1    
ATOM    277  O   THR A  44      27.992 -37.885-221.199  1.00  0.00      A1    
ATOM    278  N   VAL A  45      26.873 -36.877-219.571  1.00  0.00      A1    
ATOM    279  HN  VAL A  45      26.021 -36.615-219.124  1.00  0.00      A1    
ATOM    280  CA  VAL A  45      28.011 -36.589-218.693  1.00  0.00      A1    
ATOM    281  HA  VAL A  45      28.809 -36.320-219.369  1.00  0.00      A1    
ATOM    282  CB  VAL A  45      27.966 -35.303-217.833  1.00  0.00      A1    
ATOM    283  HB  VAL A  45      28.832 -35.248-217.139  1.00  0.00      A1    
ATOM    284  CG1 VAL A  45      28.054 -34.041-218.744  1.00  0.00      A1    
ATOM    285 HG11 VAL A  45      28.941 -34.127-219.408  1.00  0.00      A1    
ATOM    286 HG12 VAL A  45      27.222 -34.012-219.480  1.00  0.00      A1    
ATOM    287 HG13 VAL A  45      27.981 -33.070-218.211  1.00  0.00      A1    
ATOM    288  CG2 VAL A  45      26.746 -35.330-216.842  1.00  0.00      A1    
ATOM    289 HG21 VAL A  45      25.834 -35.490-217.457  1.00  0.00      A1    
ATOM    290 HG22 VAL A  45      27.003 -36.082-216.065  1.00  0.00      A1    
ATOM    291 HG23 VAL A  45      26.632 -34.435-216.193  1.00  0.00      A1    
ATOM    292  C   VAL A  45      28.600 -37.820-217.986  1.00  0.00      A1    
ATOM    293  O   VAL A  45      27.813 -38.632-217.497  1.00  0.00      A1    
ATOM    294  N   LYS A  46      29.968 -37.814-217.883  1.00  0.00      A1    
ATOM    295  HN  LYS A  46      30.582 -37.130-218.269  1.00  0.00      A1    
ATOM    296  CA  LYS A  46      30.816 -38.889-217.334  1.00  0.00      A1    
ATOM    297  HA  LYS A  46      30.176 -39.568-216.790  1.00  0.00      A1    
ATOM    298  CB  LYS A  46      31.652 -39.756-218.372  1.00  0.00      A1    
ATOM    299  HB1 LYS A  46      32.438 -39.171-218.896  1.00  0.00      A1    
ATOM    300  HB2 LYS A  46      32.136 -40.600-217.836  1.00  0.00      A1    
ATOM    301  CG  LYS A  46      30.783 -40.545-219.359  1.00  0.00      A1    
ATOM    302  HG1 LYS A  46      30.166 -39.859-219.977  1.00  0.00      A1    
ATOM    303  HG2 LYS A  46      31.553 -41.103-219.934  1.00  0.00      A1    
ATOM    304  CD  LYS A  46      29.972 -41.544-218.646  1.00  0.00      A1    
ATOM    305  HD1 LYS A  46      30.581 -42.310-218.119  1.00  0.00      A1    
ATOM    306  HD2 LYS A  46      29.470 -40.938-217.862  1.00  0.00      A1    
ATOM    307  CE  LYS A  46      28.959 -42.203-219.532  1.00  0.00      A1    
ATOM    308  HE1 LYS A  46      28.178 -42.834-219.057  1.00  0.00      A1    
ATOM    309  HE2 LYS A  46      28.441 -41.427-220.136  1.00  0.00      A1    
ATOM    310  NZ  LYS A  46      29.798 -42.979-220.461  1.00  0.00      A1    
ATOM    311  HZ1 LYS A  46      30.636 -43.329-219.954  1.00  0.00      A1    
ATOM    312  HZ2 LYS A  46      29.225 -43.774-220.809  1.00  0.00      A1    
ATOM    313  HZ3 LYS A  46      30.144 -42.576-221.356  1.00  0.00      A1    
ATOM    314  C   LYS A  46      31.802 -38.310-216.290  1.00  0.00      A1    
ATOM    315  O   LYS A  46      32.024 -37.106-216.246  1.00  0.00      A1    
ATOM    316  N   THR A  47      32.506 -39.143-215.538  1.00  0.00      A1    
ATOM    317  HN  THR A  47      32.547 -40.127-215.690  1.00  0.00      A1    
ATOM    318  CA  THR A  47      33.397 -38.778-214.422  1.00  0.00      A1    
ATOM    319  HA  THR A  47      33.068 -37.815-214.059  1.00  0.00      A1    
ATOM    320  CB  THR A  47      33.459 -39.740-213.288  1.00  0.00      A1    
ATOM    321  HB  THR A  47      34.409 -39.747-212.713  1.00  0.00      A1    
ATOM    322  OG1 THR A  47      33.101 -41.135-213.651  1.00  0.00      A1    
ATOM    323  HG1 THR A  47      33.097 -41.566-212.793  1.00  0.00      A1    
ATOM    324  CG2 THR A  47      32.372 -39.359-212.316  1.00  0.00      A1    
ATOM    325 HG21 THR A  47      32.287 -40.078-211.474  1.00  0.00      A1    
ATOM    326 HG22 THR A  47      32.563 -38.331-211.939  1.00  0.00      A1    
ATOM    327 HG23 THR A  47      31.342 -39.355-212.732  1.00  0.00      A1    
ATOM    328  C   THR A  47      34.869 -38.576-214.953  1.00  0.00      A1    
ATOM    329  O   THR A  47      35.440 -39.417-215.577  1.00  0.00      A1    
ATOM    330  N   GLU A  48      35.504 -37.417-214.527  1.00  0.00      A1    
ATOM    331  HN  GLU A  48      34.941 -36.854-213.926  1.00  0.00      A1    
ATOM    332  CA  GLU A  48      36.842 -36.980-214.654  1.00  0.00      A1    
ATOM    333  HA  GLU A  48      37.374 -37.797-215.118  1.00  0.00      A1    
ATOM    334  CB  GLU A  48      36.896 -35.527-215.270  1.00  0.00      A1    
ATOM    335  HB1 GLU A  48      36.078 -34.918-214.829  1.00  0.00      A1    
ATOM    336  HB2 GLU A  48      37.908 -35.125-215.049  1.00  0.00      A1    
ATOM    337  CG  GLU A  48      36.596 -35.581-216.790  1.00  0.00      A1    
ATOM    338  HG1 GLU A  48      35.659 -36.169-216.891  1.00  0.00      A1    
ATOM    339  HG2 GLU A  48      36.405 -34.553-217.165  1.00  0.00      A1    
ATOM    340  CD  GLU A  48      37.761 -36.157-217.606  1.00  0.00      A1    
ATOM    341  OE1 GLU A  48      37.575 -37.133-218.342  1.00  0.00      A1    
ATOM    342  OE2 GLU A  48      38.883 -35.624-217.476  1.00  0.00      A1    
ATOM    343  C   GLU A  48      37.548 -36.959-213.241  1.00  0.00      A1    
ATOM    344  O   GLU A  48      36.934 -36.614-212.196  1.00  0.00      A1    
ATOM    345  N   PRO A  49      38.814 -37.425-213.098  1.00  0.00      A1    
ATOM    346  CD  PRO A  49      39.824 -37.549-214.180  1.00  0.00      A1    
ATOM    347  HD1 PRO A  49      40.154 -36.564-214.574  1.00  0.00      A1    
ATOM    348  HD2 PRO A  49      39.270 -38.137-214.942  1.00  0.00      A1    
ATOM    349  CA  PRO A  49      39.364 -37.773-211.783  1.00  0.00      A1    
ATOM    350  HA  PRO A  49      38.569 -38.158-211.162  1.00  0.00      A1    
ATOM    351  CB  PRO A  49      40.377 -38.872-212.216  1.00  0.00      A1    
ATOM    352  HB1 PRO A  49      41.013 -39.237-211.381  1.00  0.00      A1    
ATOM    353  HB2 PRO A  49      39.832 -39.766-212.586  1.00  0.00      A1    
ATOM    354  CG  PRO A  49      40.999 -38.377-213.496  1.00  0.00      A1    
ATOM    355  HG1 PRO A  49      41.802 -37.699-213.135  1.00  0.00      A1    
ATOM    356  HG2 PRO A  49      41.473 -39.140-214.149  1.00  0.00      A1    
ATOM    357  C   PRO A  49      40.004 -36.595-211.164  1.00  0.00      A1    
ATOM    358  O   PRO A  49      41.219 -36.675-210.883  1.00  0.00      A1    
ATOM    359  N   LEU A  50      39.248 -35.575-210.814  1.00  0.00      A1    
ATOM    360  HN  LEU A  50      38.271 -35.659-210.994  1.00  0.00      A1    
ATOM    361  CA  LEU A  50      39.726 -34.311-210.354  1.00  0.00      A1    
ATOM    362  HA  LEU A  50      40.761 -34.164-210.625  1.00  0.00      A1    
ATOM    363  CB  LEU A  50      38.954 -33.066-211.020  1.00  0.00      A1    
ATOM    364  HB1 LEU A  50      37.858 -33.117-210.846  1.00  0.00      A1    
ATOM    365  HB2 LEU A  50      39.302 -32.178-210.451  1.00  0.00      A1    
ATOM    366  CG  LEU A  50      39.155 -32.918-212.563  1.00  0.00      A1    
ATOM    367  HG  LEU A  50      39.246 -33.953-212.956  1.00  0.00      A1    
ATOM    368  CD1 LEU A  50      38.036 -32.128-213.185  1.00  0.00      A1    
ATOM    369 HD11 LEU A  50      37.657 -31.326-212.516  1.00  0.00      A1    
ATOM    370 HD12 LEU A  50      38.298 -31.633-214.144  1.00  0.00      A1    
ATOM    371 HD13 LEU A  50      37.218 -32.809-213.505  1.00  0.00      A1    
ATOM    372  CD2 LEU A  50      40.520 -32.209-212.768  1.00  0.00      A1    
ATOM    373 HD21 LEU A  50      40.730 -32.149-213.858  1.00  0.00      A1    
ATOM    374 HD22 LEU A  50      40.455 -31.140-212.471  1.00  0.00      A1    
ATOM    375 HD23 LEU A  50      41.313 -32.765-212.224  1.00  0.00      A1    
ATOM    376  C   LEU A  50      39.574 -34.272-208.876  1.00  0.00      A1    
ATOM    377  O   LEU A  50      38.572 -34.624-208.354  1.00  0.00      A1    
ATOM    378  N   GLN A  51      40.632 -33.835-208.121  1.00  0.00      A1    
ATOM    379  HN  GLN A  51      41.527 -33.600-208.491  1.00  0.00      A1    
ATOM    380  CA  GLN A  51      40.609 -33.704-206.663  1.00  0.00      A1    
ATOM    381  HA  GLN A  51      39.919 -34.425-206.250  1.00  0.00      A1    
ATOM    382  CB  GLN A  51      41.960 -34.178-206.050  1.00  0.00      A1    
ATOM    383  HB1 GLN A  51      42.665 -33.353-206.288  1.00  0.00      A1    
ATOM    384  HB2 GLN A  51      41.984 -34.413-204.965  1.00  0.00      A1    
ATOM    385  CG  GLN A  51      42.456 -35.579-206.577  1.00  0.00      A1    
ATOM    386  HG1 GLN A  51      42.752 -35.388-207.630  1.00  0.00      A1    
ATOM    387  HG2 GLN A  51      43.357 -35.811-205.969  1.00  0.00      A1    
ATOM    388  CD  GLN A  51      41.398 -36.644-206.594  1.00  0.00      A1    
ATOM    389  OE1 GLN A  51      40.917 -37.030-205.516  1.00  0.00      A1    
ATOM    390  NE2 GLN A  51      40.941 -37.120-207.782  1.00  0.00      A1    
ATOM    391 HE21 GLN A  51      40.098 -37.658-207.796  1.00  0.00      A1    
ATOM    392 HE22 GLN A  51      41.258 -36.617-208.586  1.00  0.00      A1    
ATOM    393  C   GLN A  51      40.144 -32.339-206.209  1.00  0.00      A1    
ATOM    394  O   GLN A  51      40.677 -31.345-206.725  1.00  0.00      A1    
ATOM    395  N   ILE A  52      39.202 -32.317-205.256  1.00  0.00      A1    
ATOM    396  HN  ILE A  52      38.972 -33.152-204.762  1.00  0.00      A1    
ATOM    397  CA  ILE A  52      38.611 -31.074-205.001  1.00  0.00      A1    
ATOM    398  HA  ILE A  52      39.269 -30.218-204.986  1.00  0.00      A1    
ATOM    399  CB  ILE A  52      37.426 -30.644-205.960  1.00  0.00      A1    
ATOM    400  HB  ILE A  52      37.925 -30.572-206.950  1.00  0.00      A1    
ATOM    401  CG2 ILE A  52      36.337 -31.752-206.166  1.00  0.00      A1    
ATOM    402 HG21 ILE A  52      36.820 -32.706-206.468  1.00  0.00      A1    
ATOM    403 HG22 ILE A  52      35.952 -31.722-205.124  1.00  0.00      A1    
ATOM    404 HG23 ILE A  52      35.526 -31.426-206.852  1.00  0.00      A1    
ATOM    405  CG1 ILE A  52      36.815 -29.253-205.619  1.00  0.00      A1    
ATOM    406 HG11 ILE A  52      35.863 -29.192-206.188  1.00  0.00      A1    
ATOM    407 HG12 ILE A  52      36.453 -29.344-204.573  1.00  0.00      A1    
ATOM    408  CD  ILE A  52      37.736 -28.172-205.963  1.00  0.00      A1    
ATOM    409  HD1 ILE A  52      37.247 -27.230-205.635  1.00  0.00      A1    
ATOM    410  HD2 ILE A  52      38.763 -28.151-205.538  1.00  0.00      A1    
ATOM    411  HD3 ILE A  52      37.905 -28.140-207.061  1.00  0.00      A1    
ATOM    412  C   ILE A  52      38.134 -31.147-203.530  1.00  0.00      A1    
ATOM    413  O   ILE A  52      37.535 -32.113-203.101  1.00  0.00      A1    
ATOM    414  N   THR A  53      38.333 -30.058-202.735  1.00  0.00      A1    
ATOM    415  HN  THR A  53      38.597 -29.135-203.005  1.00  0.00      A1    
ATOM    416  CA  THR A  53      38.142 -30.260-201.316  1.00  0.00      A1    
ATOM    417  HA  THR A  53      38.312 -31.304-201.095  1.00  0.00      A1    
ATOM    418  CB  THR A  53      38.916 -29.357-200.353  1.00  0.00      A1    
ATOM    419  HB  THR A  53      38.665 -29.455-199.275  1.00  0.00      A1    
ATOM    420  OG1 THR A  53      39.058 -27.997-200.810  1.00  0.00      A1    
ATOM    421  HG1 THR A  53      38.195 -27.785-201.175  1.00  0.00      A1    
ATOM    422  CG2 THR A  53      40.325 -29.900-200.304  1.00  0.00      A1    
ATOM    423 HG21 THR A  53      40.337 -30.956-199.960  1.00  0.00      A1    
ATOM    424 HG22 THR A  53      40.849 -29.844-201.282  1.00  0.00      A1    
ATOM    425 HG23 THR A  53      40.940 -29.234-199.662  1.00  0.00      A1    
ATOM    426  C   THR A  53      36.705 -30.130-201.048  1.00  0.00      A1    
ATOM    427  O   THR A  53      36.048 -29.253-201.590  1.00  0.00      A1    
ATOM    428  N   THR A  54      36.183 -30.952-200.098  1.00  0.00      A1    
ATOM    429  HN  THR A  54      36.863 -31.504-199.623  1.00  0.00      A1    
ATOM    430  CA  THR A  54      34.763 -31.114-199.648  1.00  0.00      A1    
ATOM    431  HA  THR A  54      34.187 -31.065-200.560  1.00  0.00      A1    
ATOM    432  CB  THR A  54      34.364 -32.444-199.035  1.00  0.00      A1    
ATOM    433  HB  THR A  54      34.574 -32.324-197.951  1.00  0.00      A1    
ATOM    434  OG1 THR A  54      35.172 -33.503-199.520  1.00  0.00      A1    
ATOM    435  HG1 THR A  54      34.979 -33.497-200.460  1.00  0.00      A1    
ATOM    436  CG2 THR A  54      32.850 -32.806-199.108  1.00  0.00      A1    
ATOM    437 HG21 THR A  54      32.183 -32.013-198.706  1.00  0.00      A1    
ATOM    438 HG22 THR A  54      32.450 -33.246-200.047  1.00  0.00      A1    
ATOM    439 HG23 THR A  54      32.596 -33.645-198.425  1.00  0.00      A1    
ATOM    440  C   THR A  54      34.336 -29.964-198.783  1.00  0.00      A1    
ATOM    441  O   THR A  54      34.814 -29.932-197.650  1.00  0.00      A1    
ATOM    442  N   GLU A  55      33.460 -29.065-199.261  1.00  0.00      A1    
ATOM    443  HN  GLU A  55      33.135 -29.158-200.199  1.00  0.00      A1    
ATOM    444  CA  GLU A  55      33.093 -27.868-198.634  1.00  0.00      A1    
ATOM    445  HA  GLU A  55      33.820 -27.730-197.848  1.00  0.00      A1    
ATOM    446  CB  GLU A  55      33.130 -26.622-199.636  1.00  0.00      A1    
ATOM    447  HB1 GLU A  55      34.171 -26.549-200.017  1.00  0.00      A1    
ATOM    448  HB2 GLU A  55      32.412 -26.872-200.447  1.00  0.00      A1    
ATOM    449  CG  GLU A  55      32.724 -25.231-199.156  1.00  0.00      A1    
ATOM    450  HG1 GLU A  55      31.651 -25.301-198.875  1.00  0.00      A1    
ATOM    451  HG2 GLU A  55      33.244 -24.864-198.245  1.00  0.00      A1    
ATOM    452  CD  GLU A  55      32.749 -24.225-200.273  1.00  0.00      A1    
ATOM    453  OE1 GLU A  55      31.638 -23.772-200.613  1.00  0.00      A1    
ATOM    454  OE2 GLU A  55      33.776 -23.903-200.938  1.00  0.00      A1    
ATOM    455  C   GLU A  55      31.679 -28.074-198.071  1.00  0.00      A1    
ATOM    456  O   GLU A  55      30.808 -28.606-198.746  1.00  0.00      A1    
ATOM    457  N   LEU A  56      31.441 -27.643-196.845  1.00  0.00      A1    
ATOM    458  HN  LEU A  56      32.116 -27.110-196.341  1.00  0.00      A1    
ATOM    459  CA  LEU A  56      30.270 -27.701-196.113  1.00  0.00      A1    
ATOM    460  HA  LEU A  56      29.507 -28.269-196.624  1.00  0.00      A1    
ATOM    461  CB  LEU A  56      30.487 -28.312-194.608  1.00  0.00      A1    
ATOM    462  HB1 LEU A  56      31.320 -27.780-194.099  1.00  0.00      A1    
ATOM    463  HB2 LEU A  56      29.498 -28.125-194.138  1.00  0.00      A1    
ATOM    464  CG  LEU A  56      30.955 -29.810-194.593  1.00  0.00      A1    
ATOM    465  HG  LEU A  56      30.090 -30.276-195.112  1.00  0.00      A1    
ATOM    466  CD1 LEU A  56      32.272 -30.204-195.294  1.00  0.00      A1    
ATOM    467 HD11 LEU A  56      32.160 -30.040-196.387  1.00  0.00      A1    
ATOM    468 HD12 LEU A  56      33.164 -29.684-194.884  1.00  0.00      A1    
ATOM    469 HD13 LEU A  56      32.503 -31.282-195.154  1.00  0.00      A1    
ATOM    470  CD2 LEU A  56      31.006 -30.460-193.175  1.00  0.00      A1    
ATOM    471 HD21 LEU A  56      30.745 -31.536-193.275  1.00  0.00      A1    
ATOM    472 HD22 LEU A  56      31.990 -30.318-192.678  1.00  0.00      A1    
ATOM    473 HD23 LEU A  56      30.262 -29.895-192.574  1.00  0.00      A1    
ATOM    474  C   LEU A  56      29.787 -26.205-195.934  1.00  0.00      A1    
ATOM    475  O   LEU A  56      30.559 -25.406-195.382  1.00  0.00      A1    
ATOM    476  N   PRO A  57      28.639 -25.763-196.362  1.00  0.00      A1    
ATOM    477  CD  PRO A  57      27.848 -26.267-197.509  1.00  0.00      A1    
ATOM    478  HD1 PRO A  57      27.276 -27.160-197.179  1.00  0.00      A1    
ATOM    479  HD2 PRO A  57      28.355 -26.563-198.452  1.00  0.00      A1    
ATOM    480  CA  PRO A  57      28.030 -24.564-195.748  1.00  0.00      A1    
ATOM    481  HA  PRO A  57      28.760 -23.810-196.006  1.00  0.00      A1    
ATOM    482  CB  PRO A  57      26.627 -24.534-196.426  1.00  0.00      A1    
ATOM    483  HB1 PRO A  57      26.227 -23.503-196.537  1.00  0.00      A1    
ATOM    484  HB2 PRO A  57      25.934 -25.185-195.853  1.00  0.00      A1    
ATOM    485  CG  PRO A  57      26.900 -25.093-197.840  1.00  0.00      A1    
ATOM    486  HG1 PRO A  57      27.445 -24.383-198.498  1.00  0.00      A1    
ATOM    487  HG2 PRO A  57      25.935 -25.429-198.278  1.00  0.00      A1    
ATOM    488  C   PRO A  57      27.867 -24.494-194.199  1.00  0.00      A1    
ATOM    489  O   PRO A  57      27.470 -25.533-193.674  1.00  0.00      A1    
ATOM    490  N   GLY A  58      28.169 -23.380-193.489  1.00  0.00      A1    
ATOM    491  HN  GLY A  58      28.521 -22.566-193.944  1.00  0.00      A1    
ATOM    492  CA  GLY A  58      28.023 -23.354-192.064  1.00  0.00      A1    
ATOM    493  HA1 GLY A  58      28.990 -23.548-191.624  1.00  0.00      A1    
ATOM    494  HA2 GLY A  58      27.310 -24.089-191.722  1.00  0.00      A1    
ATOM    495  C   GLY A  58      27.515 -22.021-191.613  1.00  0.00      A1    
ATOM    496  O   GLY A  58      27.107 -21.205-192.440  1.00  0.00      A1    
ATOM    497  N   ARG A  59      27.497 -21.794-190.263  1.00  0.00      A1    
ATOM    498  HN  ARG A  59      27.763 -22.563-189.687  1.00  0.00      A1    
ATOM    499  CA  ARG A  59      26.982 -20.671-189.539  1.00  0.00      A1    
ATOM    500  HA  ARG A  59      27.115 -19.724-190.040  1.00  0.00      A1    
ATOM    501  CB  ARG A  59      25.415 -20.728-189.329  1.00  0.00      A1    
ATOM    502  HB1 ARG A  59      25.276 -19.902-188.601  1.00  0.00      A1    
ATOM    503  HB2 ARG A  59      24.857 -20.454-190.250  1.00  0.00      A1    
ATOM    504  CG  ARG A  59      24.945 -22.122-188.896  1.00  0.00      A1    
ATOM    505  HG1 ARG A  59      25.627 -22.622-188.176  1.00  0.00      A1    
ATOM    506  HG2 ARG A  59      24.033 -21.898-188.301  1.00  0.00      A1    
ATOM    507  CD  ARG A  59      24.610 -23.038-190.023  1.00  0.00      A1    
ATOM    508  HD1 ARG A  59      24.061 -22.395-190.744  1.00  0.00      A1    
ATOM    509  HD2 ARG A  59      25.566 -23.388-190.468  1.00  0.00      A1    
ATOM    510  NE  ARG A  59      23.754 -24.177-189.500  1.00  0.00      A1    
ATOM    511  HE  ARG A  59      23.557 -24.118-188.522  1.00  0.00      A1    
ATOM    512  CZ  ARG A  59      23.312 -25.139-190.281  1.00  0.00      A1    
ATOM    513  NH1 ARG A  59      23.670 -25.255-191.569  1.00  0.00      A1    
ATOM    514 HH11 ARG A  59      24.060 -24.421-191.958  1.00  0.00      A1    
ATOM    515 HH12 ARG A  59      23.147 -25.896-192.130  1.00  0.00      A1    
ATOM    516  NH2 ARG A  59      22.568 -26.046-189.699  1.00  0.00      A1    
ATOM    517 HH21 ARG A  59      22.417 -26.046-188.711  1.00  0.00      A1    
ATOM    518 HH22 ARG A  59      22.238 -26.799-190.269  1.00  0.00      A1    
ATOM    519  C   ARG A  59      27.691 -20.467-188.172  1.00  0.00      A1    
ATOM    520  O   ARG A  59      27.948 -21.474-187.540  1.00  0.00      A1    
ATOM    521  N   THR A  60      28.029 -19.214-187.740  1.00  0.00      A1    
ATOM    522  HN  THR A  60      27.612 -18.382-188.097  1.00  0.00      A1    
ATOM    523  CA  THR A  60      28.855 -18.987-186.555  1.00  0.00      A1    
ATOM    524  HA  THR A  60      29.170 -19.971-186.239  1.00  0.00      A1    
ATOM    525  CB  THR A  60      30.020 -18.096-186.888  1.00  0.00      A1    
ATOM    526  HB  THR A  60      30.631 -17.886-185.984  1.00  0.00      A1    
ATOM    527  OG1 THR A  60      29.622 -16.823-187.415  1.00  0.00      A1    
ATOM    528  HG1 THR A  60      30.361 -16.291-187.112  1.00  0.00      A1    
ATOM    529  CG2 THR A  60      30.916 -18.636-188.049  1.00  0.00      A1    
ATOM    530 HG21 THR A  60      30.314 -18.632-188.983  1.00  0.00      A1    
ATOM    531 HG22 THR A  60      31.891 -18.147-188.258  1.00  0.00      A1    
ATOM    532 HG23 THR A  60      31.184 -19.675-187.762  1.00  0.00      A1    
ATOM    533  C   THR A  60      28.184 -18.352-185.241  1.00  0.00      A1    
ATOM    534  O   THR A  60      27.235 -17.505-185.284  1.00  0.00      A1    
ATOM    535  N   SER A  61      28.696 -18.697-184.036  1.00  0.00      A1    
ATOM    536  HN  SER A  61      29.445 -19.353-183.992  1.00  0.00      A1    
ATOM    537  CA  SER A  61      28.185 -18.302-182.794  1.00  0.00      A1    
ATOM    538  HA  SER A  61      27.834 -17.281-182.839  1.00  0.00      A1    
ATOM    539  CB  SER A  61      27.075 -19.216-182.140  1.00  0.00      A1    
ATOM    540  HB1 SER A  61      26.418 -19.399-183.017  1.00  0.00      A1    
ATOM    541  HB2 SER A  61      27.421 -20.224-181.824  1.00  0.00      A1    
ATOM    542  OG  SER A  61      26.378 -18.570-181.052  1.00  0.00      A1    
ATOM    543  HG1 SER A  61      25.607 -19.137-180.980  1.00  0.00      A1    
ATOM    544  C   SER A  61      29.368 -18.209-181.843  1.00  0.00      A1    
ATOM    545  O   SER A  61      30.440 -18.732-182.008  1.00  0.00      A1    
ATOM    546  N   ALA A  62      29.219 -17.301-180.857  1.00  0.00      A1    
ATOM    547  HN  ALA A  62      28.371 -16.777-180.831  1.00  0.00      A1    
ATOM    548  CA  ALA A  62      30.001 -17.157-179.656  1.00  0.00      A1    
ATOM    549  HA  ALA A  62      31.001 -17.050-180.049  1.00  0.00      A1    
ATOM    550  CB  ALA A  62      29.549 -15.894-178.868  1.00  0.00      A1    
ATOM    551  HB1 ALA A  62      30.298 -15.448-178.179  1.00  0.00      A1    
ATOM    552  HB2 ALA A  62      29.391 -15.059-179.584  1.00  0.00      A1    
ATOM    553  HB3 ALA A  62      28.581 -16.145-178.385  1.00  0.00      A1    
ATOM    554  C   ALA A  62      30.189 -18.382-178.724  1.00  0.00      A1    
ATOM    555  O   ALA A  62      29.229 -19.102-178.431  1.00  0.00      A1    
ATOM    556  N   TYR A  63      31.301 -18.576-178.140  1.00  0.00      A1    
ATOM    557  HN  TYR A  63      32.018 -17.903-178.302  1.00  0.00      A1    
ATOM    558  CA  TYR A  63      31.546 -19.794-177.290  1.00  0.00      A1    
ATOM    559  HA  TYR A  63      31.616 -20.660-177.931  1.00  0.00      A1    
ATOM    560  CB  TYR A  63      33.010 -19.675-176.840  1.00  0.00      A1    
ATOM    561  HB1 TYR A  63      33.636 -20.099-177.654  1.00  0.00      A1    
ATOM    562  HB2 TYR A  63      33.362 -18.647-176.610  1.00  0.00      A1    
ATOM    563  CG  TYR A  63      33.288 -20.487-175.622  1.00  0.00      A1    
ATOM    564  CD1 TYR A  63      33.424 -20.022-174.250  1.00  0.00      A1    
ATOM    565  HD1 TYR A  63      33.231 -18.978-174.054  1.00  0.00      A1    
ATOM    566  CE1 TYR A  63      33.574 -20.881-173.237  1.00  0.00      A1    
ATOM    567  HE1 TYR A  63      33.551 -20.469-172.239  1.00  0.00      A1    
ATOM    568  CZ  TYR A  63      33.805 -22.261-173.487  1.00  0.00      A1    
ATOM    569  OH  TYR A  63      33.904 -23.139-172.366  1.00  0.00      A1    
ATOM    570  HH  TYR A  63      33.737 -22.605-171.586  1.00  0.00      A1    
ATOM    571  CD2 TYR A  63      33.352 -21.854-175.803  1.00  0.00      A1    
ATOM    572  HD2 TYR A  63      33.296 -22.337-176.768  1.00  0.00      A1    
ATOM    573  CE2 TYR A  63      33.517 -22.751-174.775  1.00  0.00      A1    
ATOM    574  HE2 TYR A  63      33.704 -23.800-174.945  1.00  0.00      A1    
ATOM    575  C   TYR A  63      30.526 -19.947-176.156  1.00  0.00      A1    
ATOM    576  O   TYR A  63      29.863 -20.996-175.958  1.00  0.00      A1    
ATOM    577  N   ARG A  64      30.261 -18.777-175.597  1.00  0.00      A1    
ATOM    578  HN  ARG A  64      30.872 -18.034-175.862  1.00  0.00      A1    
ATOM    579  CA  ARG A  64      29.329 -18.596-174.591  1.00  0.00      A1    
ATOM    580  HA  ARG A  64      28.513 -19.294-174.705  1.00  0.00      A1    
ATOM    581  CB  ARG A  64      29.959 -18.727-173.102  1.00  0.00      A1    
ATOM    582  HB1 ARG A  64      30.840 -18.050-173.097  1.00  0.00      A1    
ATOM    583  HB2 ARG A  64      29.189 -18.351-172.395  1.00  0.00      A1    
ATOM    584  CG  ARG A  64      30.374 -20.166-172.717  1.00  0.00      A1    
ATOM    585  HG1 ARG A  64      31.239 -20.446-173.356  1.00  0.00      A1    
ATOM    586  HG2 ARG A  64      30.875 -20.039-171.733  1.00  0.00      A1    
ATOM    587  CD  ARG A  64      29.343 -21.266-172.669  1.00  0.00      A1    
ATOM    588  HD1 ARG A  64      28.580 -21.121-171.874  1.00  0.00      A1    
ATOM    589  HD2 ARG A  64      28.843 -21.433-173.647  1.00  0.00      A1    
ATOM    590  NE  ARG A  64      30.063 -22.512-172.313  1.00  0.00      A1    
ATOM    591  HE  ARG A  64      30.452 -22.616-171.398  1.00  0.00      A1    
ATOM    592  CZ  ARG A  64      30.509 -23.395-173.145  1.00  0.00      A1    
ATOM    593  NH1 ARG A  64      30.478 -23.341-174.532  1.00  0.00      A1    
ATOM    594 HH11 ARG A  64      30.202 -22.454-174.904  1.00  0.00      A1    
ATOM    595 HH12 ARG A  64      31.022 -23.944-175.115  1.00  0.00      A1    
ATOM    596  NH2 ARG A  64      31.082 -24.465-172.625  1.00  0.00      A1    
ATOM    597 HH21 ARG A  64      31.121 -24.456-171.625  1.00  0.00      A1    
ATOM    598 HH22 ARG A  64      31.365 -25.273-173.141  1.00  0.00      A1    
ATOM    599  C   ARG A  64      28.778 -17.175-174.693  1.00  0.00      A1    
ATOM    600  O   ARG A  64      29.444 -16.265-175.171  1.00  0.00      A1    
ATOM    601  N   ILE A  65      27.433 -16.992-174.337  1.00  0.00      A1    
ATOM    602  HN  ILE A  65      26.872 -17.812-174.251  1.00  0.00      A1    
ATOM    603  CA  ILE A  65      26.737 -15.683-174.186  1.00  0.00      A1    
ATOM    604  HA  ILE A  65      27.437 -14.876-174.027  1.00  0.00      A1    
ATOM    605  CB  ILE A  65      25.648 -15.375-175.275  1.00  0.00      A1    
ATOM    606  HB  ILE A  65      24.805 -16.091-175.169  1.00  0.00      A1    
ATOM    607  CG2 ILE A  65      24.893 -14.020-175.092  1.00  0.00      A1    
ATOM    608 HG21 ILE A  65      24.102 -14.128-174.319  1.00  0.00      A1    
ATOM    609 HG22 ILE A  65      25.675 -13.274-174.836  1.00  0.00      A1    
ATOM    610 HG23 ILE A  65      24.311 -13.787-176.010  1.00  0.00      A1    
ATOM    611  CG1 ILE A  65      26.186 -15.549-176.685  1.00  0.00      A1    
ATOM    612 HG11 ILE A  65      26.651 -14.641-177.124  1.00  0.00      A1    
ATOM    613 HG12 ILE A  65      26.946 -16.360-176.671  1.00  0.00      A1    
ATOM    614  CD  ILE A  65      25.160 -16.200-177.586  1.00  0.00      A1    
ATOM    615  HD1 ILE A  65      25.581 -16.304-178.608  1.00  0.00      A1    
ATOM    616  HD2 ILE A  65      24.778 -17.197-177.278  1.00  0.00      A1    
ATOM    617  HD3 ILE A  65      24.389 -15.402-177.526  1.00  0.00      A1    
ATOM    618  C   ILE A  65      26.058 -15.739-172.826  1.00  0.00      A1    
ATOM    619  O   ILE A  65      25.444 -16.701-172.410  1.00  0.00      A1    
ATOM    620  N   ALA A  66      26.135 -14.640-172.097  1.00  0.00      A1    
ATOM    621  HN  ALA A  66      26.694 -13.866-172.385  1.00  0.00      A1    
ATOM    622  CA  ALA A  66      25.128 -14.457-171.079  1.00  0.00      A1    
ATOM    623  HA  ALA A  66      24.244 -15.056-171.241  1.00  0.00      A1    
ATOM    624  CB  ALA A  66      25.646 -14.852-169.704  1.00  0.00      A1    
ATOM    625  HB1 ALA A  66      26.357 -15.692-169.860  1.00  0.00      A1    
ATOM    626  HB2 ALA A  66      26.199 -14.026-169.210  1.00  0.00      A1    
ATOM    627  HB3 ALA A  66      24.844 -15.210-169.023  1.00  0.00      A1    
ATOM    628  C   ALA A  66      24.728 -13.046-171.018  1.00  0.00      A1    
ATOM    629  O   ALA A  66      25.482 -12.139-171.249  1.00  0.00      A1    
ATOM    630  N   GLU A  67      23.468 -12.691-170.742  1.00  0.00      A1    
ATOM    631  HN  GLU A  67      22.807 -13.430-170.852  1.00  0.00      A1    
ATOM    632  CA  GLU A  67      23.046 -11.294-170.621  1.00  0.00      A1    
ATOM    633  HA  GLU A  67      23.744 -10.554-170.982  1.00  0.00      A1    
ATOM    634  CB  GLU A  67      21.630 -11.111-171.261  1.00  0.00      A1    
ATOM    635  HB1 GLU A  67      20.880 -11.851-170.910  1.00  0.00      A1    
ATOM    636  HB2 GLU A  67      21.293 -10.087-170.993  1.00  0.00      A1    
ATOM    637  CG  GLU A  67      21.683 -11.091-172.814  1.00  0.00      A1    
ATOM    638  HG1 GLU A  67      22.335 -10.248-173.125  1.00  0.00      A1    
ATOM    639  HG2 GLU A  67      22.028 -12.074-173.200  1.00  0.00      A1    
ATOM    640  CD  GLU A  67      20.272 -10.772-173.233  1.00  0.00      A1    
ATOM    641  OE1 GLU A  67      19.247 -11.427-172.797  1.00  0.00      A1    
ATOM    642  OE2 GLU A  67      20.066  -9.795-174.026  1.00  0.00      A1    
ATOM    643  C   GLU A  67      22.972 -11.077-169.094  1.00  0.00      A1    
ATOM    644  O   GLU A  67      22.460 -11.979-168.402  1.00  0.00      A1    
ATOM    645  N   VAL A  68      23.374  -9.861-168.678  1.00  0.00      A1    
ATOM    646  HN  VAL A  68      23.790  -9.226-169.323  1.00  0.00      A1    
ATOM    647  CA  VAL A  68      23.608  -9.417-167.324  1.00  0.00      A1    
ATOM    648  HA  VAL A  68      23.523 -10.300-166.709  1.00  0.00      A1    
ATOM    649  CB  VAL A  68      24.982  -8.802-167.024  1.00  0.00      A1    
ATOM    650  HB  VAL A  68      25.047  -7.881-167.642  1.00  0.00      A1    
ATOM    651  CG1 VAL A  68      25.180  -8.472-165.616  1.00  0.00      A1    
ATOM    652 HG11 VAL A  68      26.176  -8.049-165.364  1.00  0.00      A1    
ATOM    653 HG12 VAL A  68      24.455  -7.734-165.210  1.00  0.00      A1    
ATOM    654 HG13 VAL A  68      24.905  -9.377-165.034  1.00  0.00      A1    
ATOM    655  CG2 VAL A  68      26.047  -9.866-167.404  1.00  0.00      A1    
ATOM    656 HG21 VAL A  68      25.935 -10.637-166.613  1.00  0.00      A1    
ATOM    657 HG22 VAL A  68      25.908 -10.324-168.407  1.00  0.00      A1    
ATOM    658 HG23 VAL A  68      27.079  -9.527-167.167  1.00  0.00      A1    
ATOM    659  C   VAL A  68      22.594  -8.335-167.087  1.00  0.00      A1    
ATOM    660  O   VAL A  68      22.253  -7.499-167.894  1.00  0.00      A1    
ATOM    661  N   ARG A  69      21.748  -8.538-165.986  1.00  0.00      A1    
ATOM    662  HN  ARG A  69      21.727  -9.409-165.501  1.00  0.00      A1    
ATOM    663  CA  ARG A  69      20.593  -7.670-165.696  1.00  0.00      A1    
ATOM    664  HA  ARG A  69      20.684  -6.728-166.217  1.00  0.00      A1    
ATOM    665  CB  ARG A  69      19.244  -8.420-166.090  1.00  0.00      A1    
ATOM    666  HB1 ARG A  69      18.928  -9.279-165.461  1.00  0.00      A1    
ATOM    667  HB2 ARG A  69      18.453  -7.659-165.917  1.00  0.00      A1    
ATOM    668  CG  ARG A  69      18.928  -8.568-167.634  1.00  0.00      A1    
ATOM    669  HG1 ARG A  69      19.156  -7.608-168.146  1.00  0.00      A1    
ATOM    670  HG2 ARG A  69      19.648  -9.353-167.948  1.00  0.00      A1    
ATOM    671  CD  ARG A  69      17.473  -9.063-168.033  1.00  0.00      A1    
ATOM    672  HD1 ARG A  69      17.405 -10.159-167.865  1.00  0.00      A1    
ATOM    673  HD2 ARG A  69      16.763  -8.543-167.355  1.00  0.00      A1    
ATOM    674  NE  ARG A  69      17.356  -8.818-169.480  1.00  0.00      A1    
ATOM    675  HE  ARG A  69      16.600  -8.232-169.773  1.00  0.00      A1    
ATOM    676  CZ  ARG A  69      17.902  -9.534-170.485  1.00  0.00      A1    
ATOM    677  NH1 ARG A  69      18.447 -10.705-170.309  1.00  0.00      A1    
ATOM    678 HH11 ARG A  69      18.361 -11.175-169.431  1.00  0.00      A1    
ATOM    679 HH12 ARG A  69      18.825 -11.109-171.142  1.00  0.00      A1    
ATOM    680  NH2 ARG A  69      18.074  -8.952-171.673  1.00  0.00      A1    
ATOM    681 HH21 ARG A  69      17.524  -8.187-172.010  1.00  0.00      A1    
ATOM    682 HH22 ARG A  69      18.561  -9.510-172.344  1.00  0.00      A1    
ATOM    683  C   ARG A  69      20.482  -7.390-164.207  1.00  0.00      A1    
ATOM    684  O   ARG A  69      20.845  -8.167-163.338  1.00  0.00      A1    
ATOM    685  N   PRO A  70      20.069  -6.149-163.808  1.00  0.00      A1    
ATOM    686  CD  PRO A  70      19.354  -5.092-164.578  1.00  0.00      A1    
ATOM    687  HD1 PRO A  70      18.457  -5.618-164.970  1.00  0.00      A1    
ATOM    688  HD2 PRO A  70      19.949  -4.581-165.365  1.00  0.00      A1    
ATOM    689  CA  PRO A  70      19.999  -5.860-162.363  1.00  0.00      A1    
ATOM    690  HA  PRO A  70      20.932  -6.163-161.911  1.00  0.00      A1    
ATOM    691  CB  PRO A  70      19.893  -4.284-162.323  1.00  0.00      A1    
ATOM    692  HB1 PRO A  70      20.938  -3.920-162.418  1.00  0.00      A1    
ATOM    693  HB2 PRO A  70      19.387  -3.963-161.388  1.00  0.00      A1    
ATOM    694  CG  PRO A  70      19.033  -3.930-163.577  1.00  0.00      A1    
ATOM    695  HG1 PRO A  70      19.147  -2.879-163.919  1.00  0.00      A1    
ATOM    696  HG2 PRO A  70      17.965  -3.947-163.271  1.00  0.00      A1    
ATOM    697  C   PRO A  70      18.756  -6.560-161.788  1.00  0.00      A1    
ATOM    698  O   PRO A  70      17.841  -6.802-162.541  1.00  0.00      A1    
ATOM    699  N   GLN A  71      18.816  -6.931-160.512  1.00  0.00      A1    
ATOM    700  HN  GLN A  71      19.665  -6.887-159.991  1.00  0.00      A1    
ATOM    701  CA  GLN A  71      17.695  -7.409-159.823  1.00  0.00      A1    
ATOM    702  HA  GLN A  71      17.007  -7.879-160.510  1.00  0.00      A1    
ATOM    703  CB  GLN A  71      18.121  -8.453-158.713  1.00  0.00      A1    
ATOM    704  HB1 GLN A  71      18.513  -7.935-157.811  1.00  0.00      A1    
ATOM    705  HB2 GLN A  71      17.200  -9.042-158.515  1.00  0.00      A1    
ATOM    706  CG  GLN A  71      19.168  -9.430-159.288  1.00  0.00      A1    
ATOM    707  HG1 GLN A  71      19.997  -8.731-159.529  1.00  0.00      A1    
ATOM    708  HG2 GLN A  71      19.452 -10.060-158.418  1.00  0.00      A1    
ATOM    709  CD  GLN A  71      18.732 -10.242-160.557  1.00  0.00      A1    
ATOM    710  OE1 GLN A  71      17.695 -10.868-160.485  1.00  0.00      A1    
ATOM    711  NE2 GLN A  71      19.678 -10.294-161.477  1.00  0.00      A1    
ATOM    712 HE21 GLN A  71      19.550 -10.678-162.392  1.00  0.00      A1    
ATOM    713 HE22 GLN A  71      20.403  -9.607-161.430  1.00  0.00      A1    
ATOM    714  C   GLN A  71      16.819  -6.404-159.221  1.00  0.00      A1    
ATOM    715  O   GLN A  71      15.670  -6.674-158.749  1.00  0.00      A1    
ATOM    716  N   VAL A  72      17.259  -5.118-159.144  1.00  0.00      A1    
ATOM    717  HN  VAL A  72      18.132  -4.839-159.537  1.00  0.00      A1    
ATOM    718  CA  VAL A  72      16.567  -3.968-158.544  1.00  0.00      A1    
ATOM    719  HA  VAL A  72      15.523  -4.238-158.479  1.00  0.00      A1    
ATOM    720  CB  VAL A  72      16.926  -3.645-157.040  1.00  0.00      A1    
ATOM    721  HB  VAL A  72      16.287  -2.826-156.646  1.00  0.00      A1    
ATOM    722  CG1 VAL A  72      16.512  -4.837-156.121  1.00  0.00      A1    
ATOM    723 HG11 VAL A  72      17.183  -5.702-156.309  1.00  0.00      A1    
ATOM    724 HG12 VAL A  72      16.509  -4.600-155.035  1.00  0.00      A1    
ATOM    725 HG13 VAL A  72      15.541  -5.261-156.454  1.00  0.00      A1    
ATOM    726  CG2 VAL A  72      18.436  -3.320-156.831  1.00  0.00      A1    
ATOM    727 HG21 VAL A  72      18.867  -2.333-157.104  1.00  0.00      A1    
ATOM    728 HG22 VAL A  72      18.718  -3.205-155.762  1.00  0.00      A1    
ATOM    729 HG23 VAL A  72      19.048  -4.115-157.309  1.00  0.00      A1    
ATOM    730  C   VAL A  72      16.803  -2.735-159.352  1.00  0.00      A1    
ATOM    731  O   VAL A  72      17.713  -2.626-160.212  1.00  0.00      A1    
ATOM    732  N   SER A  73      15.947  -1.763-159.016  1.00  0.00      A1    
ATOM    733  HN  SER A  73      15.129  -1.837-158.451  1.00  0.00      A1    
ATOM    734  CA  SER A  73      16.068  -0.395-159.626  1.00  0.00      A1    
ATOM    735  HA  SER A  73      16.461  -0.541-160.621  1.00  0.00      A1    
ATOM    736  CB  SER A  73      14.733   0.348-159.834  1.00  0.00      A1    
ATOM    737  HB1 SER A  73      14.243   0.582-158.865  1.00  0.00      A1    
ATOM    738  HB2 SER A  73      14.852   1.374-160.242  1.00  0.00      A1    
ATOM    739  OG  SER A  73      13.896  -0.352-160.705  1.00  0.00      A1    
ATOM    740  HG1 SER A  73      13.698  -1.234-160.380  1.00  0.00      A1    
ATOM    741  C   SER A  73      16.932   0.548-158.821  1.00  0.00      A1    
ATOM    742  O   SER A  73      16.670   0.813-157.614  1.00  0.00      A1    
ATOM    743  N   GLY A  74      17.877   1.234-159.450  1.00  0.00      A1    
ATOM    744  HN  GLY A  74      18.066   1.012-160.403  1.00  0.00      A1    
ATOM    745  CA  GLY A  74      18.490   2.372-158.724  1.00  0.00      A1    
ATOM    746  HA1 GLY A  74      19.263   1.907-158.130  1.00  0.00      A1    
ATOM    747  HA2 GLY A  74      17.768   3.003-158.227  1.00  0.00      A1    
ATOM    748  C   GLY A  74      19.388   3.124-159.658  1.00  0.00      A1    
ATOM    749  O   GLY A  74      19.545   2.789-160.825  1.00  0.00      A1    
ATOM    750  N   ILE A  75      19.906   4.319-159.209  1.00  0.00      A1    
ATOM    751  HN  ILE A  75      19.649   4.690-158.320  1.00  0.00      A1    
ATOM    752  CA  ILE A  75      20.889   5.103-160.012  1.00  0.00      A1    
ATOM    753  HA  ILE A  75      20.432   5.283-160.974  1.00  0.00      A1    
ATOM    754  CB  ILE A  75      21.284   6.476-159.438  1.00  0.00      A1    
ATOM    755  HB  ILE A  75      21.651   6.367-158.395  1.00  0.00      A1    
ATOM    756  CG2 ILE A  75      22.468   7.099-160.213  1.00  0.00      A1    
ATOM    757 HG21 ILE A  75      23.379   6.484-160.050  1.00  0.00      A1    
ATOM    758 HG22 ILE A  75      22.175   7.114-161.284  1.00  0.00      A1    
ATOM    759 HG23 ILE A  75      22.728   8.117-159.852  1.00  0.00      A1    
ATOM    760  CG1 ILE A  75      20.069   7.520-159.299  1.00  0.00      A1    
ATOM    761 HG11 ILE A  75      19.202   6.991-158.847  1.00  0.00      A1    
ATOM    762 HG12 ILE A  75      20.281   8.244-158.484  1.00  0.00      A1    
ATOM    763  CD  ILE A  75      19.629   8.298-160.598  1.00  0.00      A1    
ATOM    764  HD1 ILE A  75      19.312   7.807-161.543  1.00  0.00      A1    
ATOM    765  HD2 ILE A  75      18.766   8.966-160.393  1.00  0.00      A1    
ATOM    766  HD3 ILE A  75      20.437   9.043-160.766  1.00  0.00      A1    
ATOM    767  C   ILE A  75      22.113   4.245-160.279  1.00  0.00      A1    
ATOM    768  O   ILE A  75      22.524   3.551-159.367  1.00  0.00      A1    
ATOM    769  N   ILE A  76      22.689   4.319-161.467  1.00  0.00      A1    
ATOM    770  HN  ILE A  76      22.247   4.750-162.249  1.00  0.00      A1    
ATOM    771  CA  ILE A  76      24.043   3.813-161.596  1.00  0.00      A1    
ATOM    772  HA  ILE A  76      24.089   2.871-161.069  1.00  0.00      A1    
ATOM    773  CB  ILE A  76      24.404   3.400-163.065  1.00  0.00      A1    
ATOM    774  HB  ILE A  76      24.307   4.266-163.755  1.00  0.00      A1    
ATOM    775  CG2 ILE A  76      25.873   2.969-163.085  1.00  0.00      A1    
ATOM    776 HG21 ILE A  76      26.144   2.531-164.070  1.00  0.00      A1    
ATOM    777 HG22 ILE A  76      26.537   3.841-162.903  1.00  0.00      A1    
ATOM    778 HG23 ILE A  76      26.055   2.200-162.304  1.00  0.00      A1    
ATOM    779  CG1 ILE A  76      23.529   2.224-163.657  1.00  0.00      A1    
ATOM    780 HG11 ILE A  76      22.554   2.612-164.020  1.00  0.00      A1    
ATOM    781 HG12 ILE A  76      23.953   1.995-164.658  1.00  0.00      A1    
ATOM    782  CD  ILE A  76      23.335   0.923-162.892  1.00  0.00      A1    
ATOM    783  HD1 ILE A  76      22.695   1.157-162.015  1.00  0.00      A1    
ATOM    784  HD2 ILE A  76      22.752   0.136-163.417  1.00  0.00      A1    
ATOM    785  HD3 ILE A  76      24.250   0.362-162.604  1.00  0.00      A1    
ATOM    786  C   ILE A  76      25.140   4.686-161.060  1.00  0.00      A1    
ATOM    787  O   ILE A  76      25.354   5.778-161.512  1.00  0.00      A1    
ATOM    788  N   LEU A  77      25.933   4.262-160.027  1.00  0.00      A1    
ATOM    789  HN  LEU A  77      25.702   3.397-159.589  1.00  0.00      A1    
ATOM    790  CA  LEU A  77      26.875   5.183-159.387  1.00  0.00      A1    
ATOM    791  HA  LEU A  77      26.539   6.207-159.450  1.00  0.00      A1    
ATOM    792  CB  LEU A  77      27.070   4.614-157.906  1.00  0.00      A1    
ATOM    793  HB1 LEU A  77      26.134   4.741-157.320  1.00  0.00      A1    
ATOM    794  HB2 LEU A  77      27.439   3.567-157.939  1.00  0.00      A1    
ATOM    795  CG  LEU A  77      28.078   5.353-157.027  1.00  0.00      A1    
ATOM    796  HG  LEU A  77      29.129   5.179-157.339  1.00  0.00      A1    
ATOM    797  CD1 LEU A  77      27.813   6.866-156.856  1.00  0.00      A1    
ATOM    798 HD11 LEU A  77      28.658   7.170-156.202  1.00  0.00      A1    
ATOM    799 HD12 LEU A  77      27.844   7.474-157.786  1.00  0.00      A1    
ATOM    800 HD13 LEU A  77      26.787   6.955-156.439  1.00  0.00      A1    
ATOM    801  CD2 LEU A  77      28.161   4.708-155.650  1.00  0.00      A1    
ATOM    802 HD21 LEU A  77      28.297   3.611-155.536  1.00  0.00      A1    
ATOM    803 HD22 LEU A  77      29.009   5.197-155.125  1.00  0.00      A1    
ATOM    804 HD23 LEU A  77      27.234   5.026-155.128  1.00  0.00      A1    
ATOM    805  C   LEU A  77      28.213   5.081-160.023  1.00  0.00      A1    
ATOM    806  O   LEU A  77      28.979   6.042-160.039  1.00  0.00      A1    
ATOM    807  N   LYS A  78      28.454   3.887-160.436  1.00  0.00      A1    
ATOM    808  HN  LYS A  78      27.825   3.114-160.453  1.00  0.00      A1    
ATOM    809  CA  LYS A  78      29.781   3.588-161.037  1.00  0.00      A1    
ATOM    810  HA  LYS A  78      30.049   4.444-161.639  1.00  0.00      A1    
ATOM    811  CB  LYS A  78      30.995   3.260-160.084  1.00  0.00      A1    
ATOM    812  HB1 LYS A  78      30.522   2.789-159.196  1.00  0.00      A1    
ATOM    813  HB2 LYS A  78      31.672   2.444-160.416  1.00  0.00      A1    
ATOM    814  CG  LYS A  78      31.838   4.464-159.653  1.00  0.00      A1    
ATOM    815  HG1 LYS A  78      31.232   5.316-159.278  1.00  0.00      A1    
ATOM    816  HG2 LYS A  78      32.497   4.109-158.832  1.00  0.00      A1    
ATOM    817  CD  LYS A  78      32.616   5.081-160.774  1.00  0.00      A1    
ATOM    818  HD1 LYS A  78      31.942   5.658-161.443  1.00  0.00      A1    
ATOM    819  HD2 LYS A  78      33.181   5.881-160.251  1.00  0.00      A1    
ATOM    820  CE  LYS A  78      33.595   4.166-161.641  1.00  0.00      A1    
ATOM    821  HE1 LYS A  78      34.593   3.825-161.290  1.00  0.00      A1    
ATOM    822  HE2 LYS A  78      33.082   3.200-161.837  1.00  0.00      A1    
ATOM    823  NZ  LYS A  78      33.852   4.788-162.959  1.00  0.00      A1    
ATOM    824  HZ1 LYS A  78      34.552   4.289-163.543  1.00  0.00      A1    
ATOM    825  HZ2 LYS A  78      34.178   5.763-162.799  1.00  0.00      A1    
ATOM    826  HZ3 LYS A  78      32.910   4.931-163.375  1.00  0.00      A1    
ATOM    827  C   LYS A  78      29.587   2.437-162.028  1.00  0.00      A1    
ATOM    828  O   LYS A  78      28.619   1.690-161.936  1.00  0.00      A1    
ATOM    829  N   ARG A  79      30.481   2.343-162.927  1.00  0.00      A1    
ATOM    830  HN  ARG A  79      30.991   3.157-163.194  1.00  0.00      A1    
ATOM    831  CA  ARG A  79      30.630   1.220-163.821  1.00  0.00      A1    
ATOM    832  HA  ARG A  79      30.328   0.391-163.197  1.00  0.00      A1    
ATOM    833  CB  ARG A  79      29.795   1.387-165.153  1.00  0.00      A1    
ATOM    834  HB1 ARG A  79      29.453   0.412-165.561  1.00  0.00      A1    
ATOM    835  HB2 ARG A  79      28.872   1.962-164.929  1.00  0.00      A1    
ATOM    836  CG  ARG A  79      30.538   2.145-166.307  1.00  0.00      A1    
ATOM    837  HG1 ARG A  79      31.100   2.980-165.838  1.00  0.00      A1    
ATOM    838  HG2 ARG A  79      31.253   1.375-166.670  1.00  0.00      A1    
ATOM    839  CD  ARG A  79      29.591   2.506-167.388  1.00  0.00      A1    
ATOM    840  HD1 ARG A  79      29.026   1.607-167.716  1.00  0.00      A1    
ATOM    841  HD2 ARG A  79      28.900   3.307-167.046  1.00  0.00      A1    
ATOM    842  NE  ARG A  79      30.372   2.858-168.611  1.00  0.00      A1    
ATOM    843  HE  ARG A  79      31.347   2.636-168.581  1.00  0.00      A1    
ATOM    844  CZ  ARG A  79      30.033   3.580-169.729  1.00  0.00      A1    
ATOM    845  NH1 ARG A  79      28.775   3.996-169.950  1.00  0.00      A1    
ATOM    846 HH11 ARG A  79      28.538   4.109-170.915  1.00  0.00      A1    
ATOM    847 HH12 ARG A  79      28.034   3.671-169.362  1.00  0.00      A1    
ATOM    848  NH2 ARG A  79      30.905   3.650-170.726  1.00  0.00      A1    
ATOM    849 HH21 ARG A  79      30.648   4.076-171.593  1.00  0.00      A1    
ATOM    850 HH22 ARG A  79      31.834   3.301-170.602  1.00  0.00      A1    
ATOM    851  C   ARG A  79      32.052   1.068-164.182  1.00  0.00      A1    
ATOM    852  O   ARG A  79      32.907   2.050-164.110  1.00  0.00      A1    
ATOM    853  N   ASN A  80      32.346  -0.215-164.437  1.00  0.00      A1    
ATOM    854  HN  ASN A  80      31.647  -0.913-164.572  1.00  0.00      A1    
ATOM    855  CA  ASN A  80      33.635  -0.678-164.704  1.00  0.00      A1    
ATOM    856  HA  ASN A  80      34.315   0.083-164.351  1.00  0.00      A1    
ATOM    857  CB  ASN A  80      33.867  -1.961-163.896  1.00  0.00      A1    
ATOM    858  HB1 ASN A  80      33.204  -2.783-164.242  1.00  0.00      A1    
ATOM    859  HB2 ASN A  80      34.963  -2.138-163.944  1.00  0.00      A1    
ATOM    860  CG  ASN A  80      33.600  -1.670-162.357  1.00  0.00      A1    
ATOM    861  OD1 ASN A  80      32.477  -1.777-161.920  1.00  0.00      A1    
ATOM    862  ND2 ASN A  80      34.688  -1.252-161.616  1.00  0.00      A1    
ATOM    863 HD21 ASN A  80      35.563  -1.298-162.098  1.00  0.00      A1    
ATOM    864 HD22 ASN A  80      34.466  -0.816-160.744  1.00  0.00      A1    
ATOM    865  C   ASN A  80      33.859  -0.846-166.298  1.00  0.00      A1    
ATOM    866  O   ASN A  80      33.422  -0.027-167.129  1.00  0.00      A1    
ATOM    867  N   PHE A  81      34.555  -1.959-166.649  1.00  0.00      A1    
ATOM    868  HN  PHE A  81      34.977  -2.519-165.940  1.00  0.00      A1    
ATOM    869  CA  PHE A  81      34.922  -2.421-167.975  1.00  0.00      A1    
ATOM    870  HA  PHE A  81      35.773  -3.071-167.838  1.00  0.00      A1    
ATOM    871  CB  PHE A  81      33.772  -3.153-168.655  1.00  0.00      A1    
ATOM    872  HB1 PHE A  81      34.000  -3.662-169.616  1.00  0.00      A1    
ATOM    873  HB2 PHE A  81      33.417  -3.969-167.989  1.00  0.00      A1    
ATOM    874  CG  PHE A  81      32.544  -2.331-168.864  1.00  0.00      A1    
ATOM    875  CD1 PHE A  81      32.468  -1.515-170.035  1.00  0.00      A1    
ATOM    876  HD1 PHE A  81      33.236  -1.569-170.793  1.00  0.00      A1    
ATOM    877  CE1 PHE A  81      31.307  -0.711-170.235  1.00  0.00      A1    
ATOM    878  HE1 PHE A  81      31.200  -0.197-171.178  1.00  0.00      A1    
ATOM    879  CZ  PHE A  81      30.302  -0.771-169.330  1.00  0.00      A1    
ATOM    880  HZ  PHE A  81      29.420  -0.165-169.475  1.00  0.00      A1    
ATOM    881  CD2 PHE A  81      31.449  -2.455-168.040  1.00  0.00      A1    
ATOM    882  HD2 PHE A  81      31.547  -3.054-167.147  1.00  0.00      A1    
ATOM    883  CE2 PHE A  81      30.280  -1.677-168.266  1.00  0.00      A1    
ATOM    884  HE2 PHE A  81      29.471  -1.865-167.576  1.00  0.00      A1    
ATOM    885  C   PHE A  81      35.704  -1.408-168.881  1.00  0.00      A1    
ATOM    886  O   PHE A  81      36.053  -0.288-168.501  1.00  0.00      A1    
ATOM    887  N   LYS A  82      35.996  -1.852-170.021  1.00  0.00      A1    
ATOM    888  HN  LYS A  82      35.688  -2.787-170.181  1.00  0.00      A1    
ATOM    889  CA  LYS A  82      36.906  -1.231-171.060  1.00  0.00      A1    
ATOM    890  HA  LYS A  82      36.747  -0.163-171.105  1.00  0.00      A1    
ATOM    891  CB  LYS A  82      38.382  -1.671-170.940  1.00  0.00      A1    
ATOM    892  HB1 LYS A  82      38.374  -2.780-170.887  1.00  0.00      A1    
ATOM    893  HB2 LYS A  82      38.901  -1.253-171.829  1.00  0.00      A1    
ATOM    894  CG  LYS A  82      39.103  -1.090-169.751  1.00  0.00      A1    
ATOM    895  HG1 LYS A  82      39.105   0.021-169.719  1.00  0.00      A1    
ATOM    896  HG2 LYS A  82      38.571  -1.291-168.797  1.00  0.00      A1    
ATOM    897  CD  LYS A  82      40.540  -1.572-169.584  1.00  0.00      A1    
ATOM    898  HD1 LYS A  82      41.128  -1.796-170.499  1.00  0.00      A1    
ATOM    899  HD2 LYS A  82      41.154  -0.738-169.181  1.00  0.00      A1    
ATOM    900  CE  LYS A  82      40.772  -2.868-168.770  1.00  0.00      A1    
ATOM    901  HE1 LYS A  82      40.082  -3.686-169.068  1.00  0.00      A1    
ATOM    902  HE2 LYS A  82      41.835  -3.186-168.836  1.00  0.00      A1    
ATOM    903  NZ  LYS A  82      40.539  -2.559-167.368  1.00  0.00      A1    
ATOM    904  HZ1 LYS A  82      40.941  -3.284-166.740  1.00  0.00      A1    
ATOM    905  HZ2 LYS A  82      39.543  -2.391-167.120  1.00  0.00      A1    
ATOM    906  HZ3 LYS A  82      41.048  -1.708-167.054  1.00  0.00      A1    
ATOM    907  C   LYS A  82      36.263  -1.863-172.287  1.00  0.00      A1    
ATOM    908  O   LYS A  82      35.904  -3.036-172.314  1.00  0.00      A1    
ATOM    909  N   GLU A  83      36.119  -1.152-173.467  1.00  0.00      A1    
ATOM    910  HN  GLU A  83      36.255  -0.164-173.457  1.00  0.00      A1    
ATOM    911  CA  GLU A  83      35.438  -1.609-174.656  1.00  0.00      A1    
ATOM    912  HA  GLU A  83      34.828  -2.431-174.310  1.00  0.00      A1    
ATOM    913  CB  GLU A  83      34.469  -0.518-175.192  1.00  0.00      A1    
ATOM    914  HB1 GLU A  83      34.976   0.433-175.462  1.00  0.00      A1    
ATOM    915  HB2 GLU A  83      33.871  -0.868-176.061  1.00  0.00      A1    
ATOM    916  CG  GLU A  83      33.446  -0.208-174.083  1.00  0.00      A1    
ATOM    917  HG1 GLU A  83      33.009  -1.184-173.779  1.00  0.00      A1    
ATOM    918  HG2 GLU A  83      33.959   0.239-173.204  1.00  0.00      A1    
ATOM    919  CD  GLU A  83      32.293   0.642-174.636  1.00  0.00      A1    
ATOM    920  OE1 GLU A  83      32.482   1.449-175.576  1.00  0.00      A1    
ATOM    921  OE2 GLU A  83      31.160   0.420-174.173  1.00  0.00      A1    
ATOM    922  C   GLU A  83      36.393  -2.125-175.734  1.00  0.00      A1    
ATOM    923  O   GLU A  83      35.905  -2.445-176.838  1.00  0.00      A1    
ATOM    924  N   GLY A  84      37.702  -2.171-175.465  1.00  0.00      A1    
ATOM    925  HN  GLY A  84      38.084  -1.847-174.602  1.00  0.00      A1    
ATOM    926  CA  GLY A  84      38.631  -2.684-176.477  1.00  0.00      A1    
ATOM    927  HA1 GLY A  84      39.559  -2.310-176.071  1.00  0.00      A1    
ATOM    928  HA2 GLY A  84      38.360  -2.352-177.468  1.00  0.00      A1    
ATOM    929  C   GLY A  84      39.120  -4.158-176.410  1.00  0.00      A1    
ATOM    930  O   GLY A  84      39.668  -4.663-177.454  1.00  0.00      A1    
ATOM    931  N   SER A  85      39.017  -4.939-175.286  1.00  0.00      A1    
ATOM    932  HN  SER A  85      38.597  -4.429-174.540  1.00  0.00      A1    
ATOM    933  CA  SER A  85      39.514  -6.299-175.107  1.00  0.00      A1    
ATOM    934  HA  SER A  85      39.359  -6.818-176.041  1.00  0.00      A1    
ATOM    935  CB  SER A  85      40.971  -6.334-174.571  1.00  0.00      A1    
ATOM    936  HB1 SER A  85      41.624  -5.871-175.341  1.00  0.00      A1    
ATOM    937  HB2 SER A  85      40.994  -5.750-173.626  1.00  0.00      A1    
ATOM    938  OG  SER A  85      41.564  -7.675-174.243  1.00  0.00      A1    
ATOM    939  HG1 SER A  85      41.762  -8.154-175.051  1.00  0.00      A1    
ATOM    940  C   SER A  85      38.635  -6.954-174.046  1.00  0.00      A1    
ATOM    941  O   SER A  85      37.931  -6.249-173.354  1.00  0.00      A1    
ATOM    942  N   ASP A  86      38.823  -8.263-173.884  1.00  0.00      A1    
ATOM    943  HN  ASP A  86      39.401  -8.892-174.398  1.00  0.00      A1    
ATOM    944  CA  ASP A  86      37.955  -9.072-172.978  1.00  0.00      A1    
ATOM    945  HA  ASP A  86      36.941  -8.831-173.260  1.00  0.00      A1    
ATOM    946  CB  ASP A  86      38.336 -10.580-173.200  1.00  0.00      A1    
ATOM    947  HB1 ASP A  86      39.395 -10.807-172.953  1.00  0.00      A1    
ATOM    948  HB2 ASP A  86      37.585 -11.071-172.544  1.00  0.00      A1    
ATOM    949  CG  ASP A  86      38.092 -11.123-174.564  1.00  0.00      A1    
ATOM    950  OD1 ASP A  86      37.478 -10.532-175.500  1.00  0.00      A1    
ATOM    951  OD2 ASP A  86      38.645 -12.259-174.731  1.00  0.00      A1    
ATOM    952  C   ASP A  86      38.014  -8.639-171.557  1.00  0.00      A1    
ATOM    953  O   ASP A  86      39.155  -8.417-170.976  1.00  0.00      A1    
ATOM    954  N   ILE A  87      36.922  -8.767-170.816  1.00  0.00      A1    
ATOM    955  HN  ILE A  87      36.034  -9.028-171.187  1.00  0.00      A1    
ATOM    956  CA  ILE A  87      37.082  -8.581-169.360  1.00  0.00      A1    
ATOM    957  HA  ILE A  87      38.013  -8.079-169.141  1.00  0.00      A1    
ATOM    958  CB  ILE A  87      36.016  -7.751-168.712  1.00  0.00      A1    
ATOM    959  HB  ILE A  87      36.151  -7.630-167.616  1.00  0.00      A1    
ATOM    960  CG2 ILE A  87      36.090  -6.269-169.232  1.00  0.00      A1    
ATOM    961 HG21 ILE A  87      37.002  -5.820-168.783  1.00  0.00      A1    
ATOM    962 HG22 ILE A  87      36.031  -6.218-170.340  1.00  0.00      A1    
ATOM    963 HG23 ILE A  87      35.243  -5.676-168.824  1.00  0.00      A1    
ATOM    964  CG1 ILE A  87      34.617  -8.415-169.011  1.00  0.00      A1    
ATOM    965 HG11 ILE A  87      34.395  -8.468-170.098  1.00  0.00      A1    
ATOM    966 HG12 ILE A  87      34.699  -9.478-168.699  1.00  0.00      A1    
ATOM    967  CD  ILE A  87      33.538  -7.681-168.154  1.00  0.00      A1    
ATOM    968  HD1 ILE A  87      32.565  -8.215-168.139  1.00  0.00      A1    
ATOM    969  HD2 ILE A  87      33.956  -7.750-167.127  1.00  0.00      A1    
ATOM    970  HD3 ILE A  87      33.452  -6.603-168.410  1.00  0.00      A1    
ATOM    971  C   ILE A  87      37.126  -9.980-168.712  1.00  0.00      A1    
ATOM    972  O   ILE A  87      36.752 -11.011-169.307  1.00  0.00      A1    
ATOM    973  N   GLU A  88      37.677 -10.118-167.520  1.00  0.00      A1    
ATOM    974  HN  GLU A  88      38.066  -9.281-167.143  1.00  0.00      A1    
ATOM    975  CA  GLU A  88      37.680 -11.339-166.769  1.00  0.00      A1    
ATOM    976  HA  GLU A  88      37.768 -12.137-167.492  1.00  0.00      A1    
ATOM    977  CB  GLU A  88      38.961 -11.302-165.851  1.00  0.00      A1    
ATOM    978  HB1 GLU A  88      38.903 -10.345-165.291  1.00  0.00      A1    
ATOM    979  HB2 GLU A  88      38.796 -12.091-165.086  1.00  0.00      A1    
ATOM    980  CG  GLU A  88      40.228 -11.543-166.605  1.00  0.00      A1    
ATOM    981  HG1 GLU A  88      40.217 -12.546-167.082  1.00  0.00      A1    
ATOM    982  HG2 GLU A  88      40.319 -10.815-167.439  1.00  0.00      A1    
ATOM    983  CD  GLU A  88      41.515 -11.584-165.793  1.00  0.00      A1    
ATOM    984  OE1 GLU A  88      41.508 -12.213-164.683  1.00  0.00      A1    
ATOM    985  OE2 GLU A  88      42.509 -10.993-166.286  1.00  0.00      A1    
ATOM    986  C   GLU A  88      36.397 -11.605-165.969  1.00  0.00      A1    
ATOM    987  O   GLU A  88      35.610 -10.699-165.653  1.00  0.00      A1    
ATOM    988  N   ALA A  89      36.045 -12.878-165.583  1.00  0.00      A1    
ATOM    989  HN  ALA A  89      36.557 -13.688-165.856  1.00  0.00      A1    
ATOM    990  CA  ALA A  89      34.906 -13.196-164.801  1.00  0.00      A1    
ATOM    991  HA  ALA A  89      34.034 -12.745-165.252  1.00  0.00      A1    
ATOM    992  CB  ALA A  89      34.785 -14.728-164.868  1.00  0.00      A1    
ATOM    993  HB1 ALA A  89      34.002 -15.247-164.275  1.00  0.00      A1    
ATOM    994  HB2 ALA A  89      34.543 -15.010-165.915  1.00  0.00      A1    
ATOM    995  HB3 ALA A  89      35.679 -15.312-164.562  1.00  0.00      A1    
ATOM    996  C   ALA A  89      35.065 -12.728-163.338  1.00  0.00      A1    
ATOM    997  O   ALA A  89      36.183 -12.632-162.850  1.00  0.00      A1    
ATOM    998  N   GLY A  90      33.975 -12.637-162.585  1.00  0.00      A1    
ATOM    999  HN  GLY A  90      33.115 -12.862-163.036  1.00  0.00      A1    
ATOM   1000  CA  GLY A  90      33.718 -12.401-161.200  1.00  0.00      A1    
ATOM   1001  HA1 GLY A  90      34.452 -12.946-160.625  1.00  0.00      A1    
ATOM   1002  HA2 GLY A  90      32.705 -12.714-160.995  1.00  0.00      A1    
ATOM   1003  C   GLY A  90      33.835 -10.917-160.856  1.00  0.00      A1    
ATOM   1004  O   GLY A  90      33.313 -10.419-159.818  1.00  0.00      A1    
ATOM   1005  N   VAL A  91      34.591 -10.207-161.702  1.00  0.00      A1    
ATOM   1006  HN  VAL A  91      35.094 -10.618-162.459  1.00  0.00      A1    
ATOM   1007  CA  VAL A  91      34.795  -8.796-161.709  1.00  0.00      A1    
ATOM   1008  HA  VAL A  91      35.175  -8.527-160.734  1.00  0.00      A1    
ATOM   1009  CB  VAL A  91      35.943  -8.483-162.763  1.00  0.00      A1    
ATOM   1010  HB  VAL A  91      35.683  -8.907-163.757  1.00  0.00      A1    
ATOM   1011  CG1 VAL A  91      36.059  -6.947-162.890  1.00  0.00      A1    
ATOM   1012 HG11 VAL A  91      36.736  -6.726-163.743  1.00  0.00      A1    
ATOM   1013 HG12 VAL A  91      35.089  -6.502-163.199  1.00  0.00      A1    
ATOM   1014 HG13 VAL A  91      36.504  -6.496-161.978  1.00  0.00      A1    
ATOM   1015  CG2 VAL A  91      37.311  -9.045-162.318  1.00  0.00      A1    
ATOM   1016 HG21 VAL A  91      37.359 -10.144-162.471  1.00  0.00      A1    
ATOM   1017 HG22 VAL A  91      38.063  -8.481-162.910  1.00  0.00      A1    
ATOM   1018 HG23 VAL A  91      37.534  -8.685-161.291  1.00  0.00      A1    
ATOM   1019  C   VAL A  91      33.608  -7.850-161.783  1.00  0.00      A1    
ATOM   1020  O   VAL A  91      32.700  -8.235-162.547  1.00  0.00      A1    
ATOM   1021  N   SER A  92      33.513  -6.716-161.125  1.00  0.00      A1    
ATOM   1022  HN  SER A  92      34.297  -6.453-160.568  1.00  0.00      A1    
ATOM   1023  CA  SER A  92      32.358  -5.831-161.277  1.00  0.00      A1    
ATOM   1024  HA  SER A  92      31.466  -6.363-160.978  1.00  0.00      A1    
ATOM   1025  CB  SER A  92      32.447  -4.715-160.295  1.00  0.00      A1    
ATOM   1026  HB1 SER A  92      32.536  -5.074-159.247  1.00  0.00      A1    
ATOM   1027  HB2 SER A  92      33.376  -4.137-160.490  1.00  0.00      A1    
ATOM   1028  OG  SER A  92      31.291  -3.799-160.356  1.00  0.00      A1    
ATOM   1029  HG1 SER A  92      31.622  -2.946-160.647  1.00  0.00      A1    
ATOM   1030  C   SER A  92      32.102  -5.300-162.714  1.00  0.00      A1    
ATOM   1031  O   SER A  92      32.943  -4.936-163.483  1.00  0.00      A1    
ATOM   1032  N   LEU A  93      30.781  -5.230-163.021  1.00  0.00      A1    
ATOM   1033  HN  LEU A  93      30.070  -5.384-162.339  1.00  0.00      A1    
ATOM   1034  CA  LEU A  93      30.291  -4.641-164.288  1.00  0.00      A1    
ATOM   1035  HA  LEU A  93      31.163  -4.527-164.915  1.00  0.00      A1    
ATOM   1036  CB  LEU A  93      29.252  -5.458-165.065  1.00  0.00      A1    
ATOM   1037  HB1 LEU A  93      28.488  -5.907-164.395  1.00  0.00      A1    
ATOM   1038  HB2 LEU A  93      28.694  -4.725-165.686  1.00  0.00      A1    
ATOM   1039  CG  LEU A  93      29.774  -6.671-165.829  1.00  0.00      A1    
ATOM   1040  HG  LEU A  93      30.447  -7.100-165.056  1.00  0.00      A1    
ATOM   1041  CD1 LEU A  93      28.718  -7.698-166.364  1.00  0.00      A1    
ATOM   1042 HD11 LEU A  93      29.195  -8.507-166.957  1.00  0.00      A1    
ATOM   1043 HD12 LEU A  93      28.269  -8.265-165.521  1.00  0.00      A1    
ATOM   1044 HD13 LEU A  93      27.929  -7.090-166.857  1.00  0.00      A1    
ATOM   1045  CD2 LEU A  93      30.592  -6.162-167.084  1.00  0.00      A1    
ATOM   1046 HD21 LEU A  93      30.629  -6.917-167.897  1.00  0.00      A1    
ATOM   1047 HD22 LEU A  93      30.077  -5.285-167.532  1.00  0.00      A1    
ATOM   1048 HD23 LEU A  93      31.600  -5.850-166.735  1.00  0.00      A1    
ATOM   1049  C   LEU A  93      29.750  -3.249-163.995  1.00  0.00      A1    
ATOM   1050  O   LEU A  93      30.077  -2.282-164.673  1.00  0.00      A1    
ATOM   1051  N   TYR A  94      28.931  -3.176-162.935  1.00  0.00      A1    
ATOM   1052  HN  TYR A  94      28.792  -4.003-162.396  1.00  0.00      A1    
ATOM   1053  CA  TYR A  94      28.288  -1.895-162.605  1.00  0.00      A1    
ATOM   1054  HA  TYR A  94      28.895  -1.032-162.837  1.00  0.00      A1    
ATOM   1055  CB  TYR A  94      26.956  -1.715-163.313  1.00  0.00      A1    
ATOM   1056  HB1 TYR A  94      26.352  -2.551-162.900  1.00  0.00      A1    
ATOM   1057  HB2 TYR A  94      26.465  -0.788-162.944  1.00  0.00      A1    
ATOM   1058  CG  TYR A  94      26.889  -1.731-164.790  1.00  0.00      A1    
ATOM   1059  CD1 TYR A  94      26.749  -2.912-165.590  1.00  0.00      A1    
ATOM   1060  HD1 TYR A  94      26.818  -3.842-165.044  1.00  0.00      A1    
ATOM   1061  CE1 TYR A  94      26.694  -2.763-166.992  1.00  0.00      A1    
ATOM   1062  HE1 TYR A  94      26.827  -3.660-167.580  1.00  0.00      A1    
ATOM   1063  CZ  TYR A  94      26.733  -1.489-167.565  1.00  0.00      A1    
ATOM   1064  OH  TYR A  94      26.715  -1.447-168.951  1.00  0.00      A1    
ATOM   1065  HH  TYR A  94      26.332  -2.233-169.346  1.00  0.00      A1    
ATOM   1066  CD2 TYR A  94      26.747  -0.451-165.372  1.00  0.00      A1    
ATOM   1067  HD2 TYR A  94      26.759   0.490-164.841  1.00  0.00      A1    
ATOM   1068  CE2 TYR A  94      26.728  -0.370-166.760  1.00  0.00      A1    
ATOM   1069  HE2 TYR A  94      26.608   0.549-167.315  1.00  0.00      A1    
ATOM   1070  C   TYR A  94      28.041  -1.904-161.057  1.00  0.00      A1    
ATOM   1071  O   TYR A  94      27.656  -2.904-160.463  1.00  0.00      A1    
ATOM   1072  N   GLN A  95      28.192  -0.733-160.439  1.00  0.00      A1    
ATOM   1073  HN  GLN A  95      28.517   0.105-160.871  1.00  0.00      A1    
ATOM   1074  CA  GLN A  95      27.886  -0.421-158.959  1.00  0.00      A1    
ATOM   1075  HA  GLN A  95      27.634  -1.331-158.435  1.00  0.00      A1    
ATOM   1076  CB  GLN A  95      29.197   0.096-158.339  1.00  0.00      A1    
ATOM   1077  HB1 GLN A  95      29.881  -0.764-158.180  1.00  0.00      A1    
ATOM   1078  HB2 GLN A  95      29.860   0.760-158.933  1.00  0.00      A1    
ATOM   1079  CG  GLN A  95      29.057   0.916-156.970  1.00  0.00      A1    
ATOM   1080  HG1 GLN A  95      29.948   1.562-156.816  1.00  0.00      A1    
ATOM   1081  HG2 GLN A  95      28.283   1.708-157.061  1.00  0.00      A1    
ATOM   1082  CD  GLN A  95      28.860   0.031-155.759  1.00  0.00      A1    
ATOM   1083  OE1 GLN A  95      29.684  -0.837-155.582  1.00  0.00      A1    
ATOM   1084  NE2 GLN A  95      27.851   0.322-154.884  1.00  0.00      A1    
ATOM   1085 HE21 GLN A  95      27.906  -0.234-154.055  1.00  0.00      A1    
ATOM   1086 HE22 GLN A  95      27.076   0.918-155.098  1.00  0.00      A1    
ATOM   1087  C   GLN A  95      26.706   0.580-158.896  1.00  0.00      A1    
ATOM   1088  O   GLN A  95      26.757   1.693-159.415  1.00  0.00      A1    
ATOM   1089  N   ILE A  96      25.647   0.154-158.111  1.00  0.00      A1    
ATOM   1090  HN  ILE A  96      25.859  -0.711-157.664  1.00  0.00      A1    
ATOM   1091  CA  ILE A  96      24.413   0.895-157.878  1.00  0.00      A1    
ATOM   1092  HA  ILE A  96      24.294   1.557-158.723  1.00  0.00      A1    
ATOM   1093  CB  ILE A  96      23.229  -0.044-158.012  1.00  0.00      A1    
ATOM   1094  HB  ILE A  96      23.345  -0.931-157.353  1.00  0.00      A1    
ATOM   1095  CG2 ILE A  96      21.892   0.690-157.575  1.00  0.00      A1    
ATOM   1096 HG21 ILE A  96      21.742   1.574-158.231  1.00  0.00      A1    
ATOM   1097 HG22 ILE A  96      21.025   0.001-157.664  1.00  0.00      A1    
ATOM   1098 HG23 ILE A  96      21.947   1.034-156.520  1.00  0.00      A1    
ATOM   1099  CG1 ILE A  96      22.993  -0.413-159.454  1.00  0.00      A1    
ATOM   1100 HG11 ILE A  96      22.758   0.423-160.148  1.00  0.00      A1    
ATOM   1101 HG12 ILE A  96      24.018  -0.708-159.764  1.00  0.00      A1    
ATOM   1102  CD  ILE A  96      22.036  -1.568-159.762  1.00  0.00      A1    
ATOM   1103  HD1 ILE A  96      20.960  -1.326-159.625  1.00  0.00      A1    
ATOM   1104  HD2 ILE A  96      22.137  -1.884-160.822  1.00  0.00      A1    
ATOM   1105  HD3 ILE A  96      22.264  -2.425-159.092  1.00  0.00      A1    
ATOM   1106  C   ILE A  96      24.551   1.827-156.704  1.00  0.00      A1    
ATOM   1107  O   ILE A  96      25.361   1.661-155.799  1.00  0.00      A1    
ATOM   1108  N   ASP A  97      23.931   3.036-156.764  1.00  0.00      A1    
ATOM   1109  HN  ASP A  97      23.195   3.118-157.431  1.00  0.00      A1    
ATOM   1110  CA  ASP A  97      23.948   3.979-155.712  1.00  0.00      A1    
ATOM   1111  HA  ASP A  97      24.981   4.212-155.501  1.00  0.00      A1    
ATOM   1112  CB  ASP A  97      23.278   5.280-156.089  1.00  0.00      A1    
ATOM   1113  HB1 ASP A  97      23.574   5.523-157.132  1.00  0.00      A1    
ATOM   1114  HB2 ASP A  97      22.170   5.198-156.118  1.00  0.00      A1    
ATOM   1115  CG  ASP A  97      23.699   6.328-155.051  1.00  0.00      A1    
ATOM   1116  OD1 ASP A  97      23.405   7.517-155.305  1.00  0.00      A1    
ATOM   1117  OD2 ASP A  97      24.599   5.971-154.288  1.00  0.00      A1    
ATOM   1118  C   ASP A  97      23.329   3.265-154.463  1.00  0.00      A1    
ATOM   1119  O   ASP A  97      22.205   2.760-154.514  1.00  0.00      A1    
ATOM   1120  N   PRO A  98      23.972   3.104-153.349  1.00  0.00      A1    
ATOM   1121  CD  PRO A  98      25.404   3.191-153.215  1.00  0.00      A1    
ATOM   1122  HD1 PRO A  98      25.724   4.071-152.616  1.00  0.00      A1    
ATOM   1123  HD2 PRO A  98      26.041   3.147-154.124  1.00  0.00      A1    
ATOM   1124  CA  PRO A  98      23.340   2.177-152.372  1.00  0.00      A1    
ATOM   1125  HA  PRO A  98      23.046   1.256-152.853  1.00  0.00      A1    
ATOM   1126  CB  PRO A  98      24.533   2.042-151.414  1.00  0.00      A1    
ATOM   1127  HB1 PRO A  98      24.850   2.944-150.848  1.00  0.00      A1    
ATOM   1128  HB2 PRO A  98      24.270   1.192-150.749  1.00  0.00      A1    
ATOM   1129  CG  PRO A  98      25.683   1.874-152.369  1.00  0.00      A1    
ATOM   1130  HG1 PRO A  98      26.667   1.918-151.855  1.00  0.00      A1    
ATOM   1131  HG2 PRO A  98      25.533   1.015-153.057  1.00  0.00      A1    
ATOM   1132  C   PRO A  98      22.127   2.904-151.688  1.00  0.00      A1    
ATOM   1133  O   PRO A  98      21.171   2.194-151.350  1.00  0.00      A1    
ATOM   1134  N   ALA A  99      22.129   4.279-151.451  1.00  0.00      A1    
ATOM   1135  HN  ALA A  99      22.905   4.853-151.703  1.00  0.00      A1    
ATOM   1136  CA  ALA A  99      20.852   4.976-151.077  1.00  0.00      A1    
ATOM   1137  HA  ALA A  99      21.164   5.741-150.381  1.00  0.00      A1    
ATOM   1138  CB  ALA A  99      20.387   5.654-152.362  1.00  0.00      A1    
ATOM   1139  HB1 ALA A  99      21.156   6.332-152.790  1.00  0.00      A1    
ATOM   1140  HB2 ALA A  99      20.065   4.875-153.085  1.00  0.00      A1    
ATOM   1141  HB3 ALA A  99      19.452   6.243-152.245  1.00  0.00      A1    
ATOM   1142  C   ALA A  99      19.708   4.319-150.283  1.00  0.00      A1    
ATOM   1143  O   ALA A  99      19.915   4.066-149.106  1.00  0.00      A1    
ATOM   1144  N   THR A 100      18.624   3.996-150.954  1.00  0.00      A1    
ATOM   1145  HN  THR A 100      18.632   4.124-151.943  1.00  0.00      A1    
ATOM   1146  CA  THR A 100      17.468   3.333-150.485  1.00  0.00      A1    
ATOM   1147  HA  THR A 100      17.142   3.875-149.610  1.00  0.00      A1    
ATOM   1148  CB  THR A 100      16.303   3.295-151.462  1.00  0.00      A1    
ATOM   1149  HB  THR A 100      16.177   4.344-151.804  1.00  0.00      A1    
ATOM   1150  OG1 THR A 100      15.042   2.786-150.914  1.00  0.00      A1    
ATOM   1151  HG1 THR A 100      14.832   3.494-150.300  1.00  0.00      A1    
ATOM   1152  CG2 THR A 100      16.597   2.429-152.741  1.00  0.00      A1    
ATOM   1153 HG21 THR A 100      16.454   1.341-152.568  1.00  0.00      A1    
ATOM   1154 HG22 THR A 100      15.970   2.756-153.597  1.00  0.00      A1    
ATOM   1155 HG23 THR A 100      17.659   2.689-152.941  1.00  0.00      A1    
ATOM   1156  C   THR A 100      17.689   1.839-150.016  1.00  0.00      A1    
ATOM   1157  O   THR A 100      17.222   1.594-148.929  1.00  0.00      A1    
ATOM   1158  N   TYR A 101      18.481   1.004-150.700  1.00  0.00      A1    
ATOM   1159  HN  TYR A 101      19.032   1.397-151.431  1.00  0.00      A1    
ATOM   1160  CA  TYR A 101      18.821  -0.298-150.079  1.00  0.00      A1    
ATOM   1161  HA  TYR A 101      17.852  -0.721-149.861  1.00  0.00      A1    
ATOM   1162  CB  TYR A 101      19.393  -1.257-151.117  1.00  0.00      A1    
ATOM   1163  HB1 TYR A 101      20.448  -1.017-151.368  1.00  0.00      A1    
ATOM   1164  HB2 TYR A 101      19.287  -2.293-150.729  1.00  0.00      A1    
ATOM   1165  CG  TYR A 101      18.536  -1.193-152.372  1.00  0.00      A1    
ATOM   1166  CD1 TYR A 101      17.260  -1.796-152.223  1.00  0.00      A1    
ATOM   1167  HD1 TYR A 101      17.005  -2.285-151.294  1.00  0.00      A1    
ATOM   1168  CE1 TYR A 101      16.338  -1.515-153.218  1.00  0.00      A1    
ATOM   1169  HE1 TYR A 101      15.341  -1.904-153.076  1.00  0.00      A1    
ATOM   1170  CZ  TYR A 101      16.648  -0.844-154.411  1.00  0.00      A1    
ATOM   1171  OH  TYR A 101      15.671  -0.690-155.428  1.00  0.00      A1    
ATOM   1172  HH  TYR A 101      16.027  -0.093-156.090  1.00  0.00      A1    
ATOM   1173  CD2 TYR A 101      18.879  -0.503-153.525  1.00  0.00      A1    
ATOM   1174  HD2 TYR A 101      19.860  -0.053-153.494  1.00  0.00      A1    
ATOM   1175  CE2 TYR A 101      17.897  -0.270-154.519  1.00  0.00      A1    
ATOM   1176  HE2 TYR A 101      18.279   0.282-155.365  1.00  0.00      A1    
ATOM   1177  C   TYR A 101      19.621  -0.235-148.794  1.00  0.00      A1    
ATOM   1178  O   TYR A 101      19.274  -0.966-147.860  1.00  0.00      A1    
ATOM   1179  N   GLN A 102      20.662   0.612-148.737  1.00  0.00      A1    
ATOM   1180  HN  GLN A 102      20.915   1.112-149.562  1.00  0.00      A1    
ATOM   1181  CA  GLN A 102      21.425   0.720-147.522  1.00  0.00      A1    
ATOM   1182  HA  GLN A 102      21.820  -0.232-147.201  1.00  0.00      A1    
ATOM   1183  CB  GLN A 102      22.730   1.524-147.679  1.00  0.00      A1    
ATOM   1184  HB1 GLN A 102      23.426   0.966-148.341  1.00  0.00      A1    
ATOM   1185  HB2 GLN A 102      22.543   2.489-148.198  1.00  0.00      A1    
ATOM   1186  CG  GLN A 102      23.506   1.776-146.335  1.00  0.00      A1    
ATOM   1187  HG1 GLN A 102      24.394   2.377-146.626  1.00  0.00      A1    
ATOM   1188  HG2 GLN A 102      22.831   2.258-145.596  1.00  0.00      A1    
ATOM   1189  CD  GLN A 102      24.018   0.476-145.870  1.00  0.00      A1    
ATOM   1190  OE1 GLN A 102      24.804  -0.172-146.588  1.00  0.00      A1    
ATOM   1191  NE2 GLN A 102      23.681   0.119-144.592  1.00  0.00      A1    
ATOM   1192 HE21 GLN A 102      24.048  -0.740-144.236  1.00  0.00      A1    
ATOM   1193 HE22 GLN A 102      23.087   0.692-144.028  1.00  0.00      A1    
ATOM   1194  C   GLN A 102      20.612   1.219-146.332  1.00  0.00      A1    
ATOM   1195  O   GLN A 102      20.729   0.635-145.215  1.00  0.00      A1    
ATOM   1196  N   ALA A 103      19.726   2.217-146.506  1.00  0.00      A1    
ATOM   1197  HN  ALA A 103      19.553   2.741-147.336  1.00  0.00      A1    
ATOM   1198  CA  ALA A 103      19.077   2.844-145.372  1.00  0.00      A1    
ATOM   1199  HA  ALA A 103      19.786   2.982-144.568  1.00  0.00      A1    
ATOM   1200  CB  ALA A 103      18.453   4.209-145.899  1.00  0.00      A1    
ATOM   1201  HB1 ALA A 103      17.952   4.041-146.877  1.00  0.00      A1    
ATOM   1202  HB2 ALA A 103      17.747   4.669-145.175  1.00  0.00      A1    
ATOM   1203  HB3 ALA A 103      19.227   4.943-146.208  1.00  0.00      A1    
ATOM   1204  C   ALA A 103      17.867   1.969-144.874  1.00  0.00      A1    
ATOM   1205  O   ALA A 103      17.572   1.804-143.691  1.00  0.00      A1    
ATOM   1206  N   THR A 104      17.403   1.049-145.831  1.00  0.00      A1    
ATOM   1207  HN  THR A 104      17.787   1.055-146.751  1.00  0.00      A1    
ATOM   1208  CA  THR A 104      16.476   0.034-145.472  1.00  0.00      A1    
ATOM   1209  HA  THR A 104      15.692   0.546-144.932  1.00  0.00      A1    
ATOM   1210  CB  THR A 104      15.741  -0.553-146.708  1.00  0.00      A1    
ATOM   1211  HB  THR A 104      16.498  -0.937-147.425  1.00  0.00      A1    
ATOM   1212  OG1 THR A 104      15.002   0.536-147.297  1.00  0.00      A1    
ATOM   1213  HG1 THR A 104      15.645   1.236-147.434  1.00  0.00      A1    
ATOM   1214  CG2 THR A 104      14.782  -1.710-146.237  1.00  0.00      A1    
ATOM   1215 HG21 THR A 104      14.166  -2.000-147.115  1.00  0.00      A1    
ATOM   1216 HG22 THR A 104      15.384  -2.582-145.903  1.00  0.00      A1    
ATOM   1217 HG23 THR A 104      14.087  -1.422-145.419  1.00  0.00      A1    
ATOM   1218  C   THR A 104      17.126  -1.031-144.595  1.00  0.00      A1    
ATOM   1219  O   THR A 104      16.577  -1.554-143.630  1.00  0.00      A1    
ATOM   1220  N   TYR A 105      18.438  -1.429-144.716  1.00  0.00      A1    
ATOM   1221  HN  TYR A 105      19.018  -1.060-145.438  1.00  0.00      A1    
ATOM   1222  CA  TYR A 105      19.009  -2.486-143.904  1.00  0.00      A1    
ATOM   1223  HA  TYR A 105      18.326  -3.322-143.880  1.00  0.00      A1    
ATOM   1224  CB  TYR A 105      20.390  -2.852-144.611  1.00  0.00      A1    
ATOM   1225  HB1 TYR A 105      19.973  -3.187-145.585  1.00  0.00      A1    
ATOM   1226  HB2 TYR A 105      20.961  -1.919-144.807  1.00  0.00      A1    
ATOM   1227  CG  TYR A 105      21.156  -3.992-143.904  1.00  0.00      A1    
ATOM   1228  CD1 TYR A 105      20.562  -5.144-143.247  1.00  0.00      A1    
ATOM   1229  HD1 TYR A 105      19.496  -5.252-143.376  1.00  0.00      A1    
ATOM   1230  CE1 TYR A 105      21.370  -6.164-142.601  1.00  0.00      A1    
ATOM   1231  HE1 TYR A 105      20.976  -7.098-142.227  1.00  0.00      A1    
ATOM   1232  CZ  TYR A 105      22.723  -5.984-142.660  1.00  0.00      A1    
ATOM   1233  OH  TYR A 105      23.518  -7.006-142.160  1.00  0.00      A1    
ATOM   1234  HH  TYR A 105      24.422  -6.683-142.190  1.00  0.00      A1    
ATOM   1235  CD2 TYR A 105      22.553  -3.881-143.760  1.00  0.00      A1    
ATOM   1236  HD2 TYR A 105      23.088  -3.056-144.206  1.00  0.00      A1    
ATOM   1237  CE2 TYR A 105      23.376  -4.767-143.067  1.00  0.00      A1    
ATOM   1238  HE2 TYR A 105      24.425  -4.515-143.033  1.00  0.00      A1    
ATOM   1239  C   TYR A 105      19.248  -1.964-142.463  1.00  0.00      A1    
ATOM   1240  O   TYR A 105      18.974  -2.683-141.492  1.00  0.00      A1    
ATOM   1241  N   ASP A 106      19.559  -0.689-142.277  1.00  0.00      A1    
ATOM   1242  HN  ASP A 106      19.748  -0.185-143.116  1.00  0.00      A1    
ATOM   1243  CA  ASP A 106      19.646   0.081-141.010  1.00  0.00      A1    
ATOM   1244  HA  ASP A 106      20.211  -0.532-140.324  1.00  0.00      A1    
ATOM   1245  CB  ASP A 106      20.419   1.446-141.359  1.00  0.00      A1    
ATOM   1246  HB1 ASP A 106      19.988   2.082-142.162  1.00  0.00      A1    
ATOM   1247  HB2 ASP A 106      20.262   2.076-140.457  1.00  0.00      A1    
ATOM   1248  CG  ASP A 106      21.934   1.344-141.501  1.00  0.00      A1    
ATOM   1249  OD1 ASP A 106      22.533   0.330-141.222  1.00  0.00      A1    
ATOM   1250  OD2 ASP A 106      22.482   2.419-141.852  1.00  0.00      A1    
ATOM   1251  C   ASP A 106      18.270   0.281-140.354  1.00  0.00      A1    
ATOM   1252  O   ASP A 106      18.103   0.114-139.146  1.00  0.00      A1    
ATOM   1253  N   SER A 107      17.265   0.564-141.138  1.00  0.00      A1    
ATOM   1254  HN  SER A 107      17.417   0.867-142.076  1.00  0.00      A1    
ATOM   1255  CA  SER A 107      15.920   0.568-140.647  1.00  0.00      A1    
ATOM   1256  HA  SER A 107      15.909   1.237-139.800  1.00  0.00      A1    
ATOM   1257  CB  SER A 107      14.872   0.999-141.669  1.00  0.00      A1    
ATOM   1258  HB1 SER A 107      14.940   0.448-142.631  1.00  0.00      A1    
ATOM   1259  HB2 SER A 107      13.808   1.021-141.350  1.00  0.00      A1    
ATOM   1260  OG  SER A 107      15.229   2.322-142.070  1.00  0.00      A1    
ATOM   1261  HG1 SER A 107      16.141   2.329-142.370  1.00  0.00      A1    
ATOM   1262  C   SER A 107      15.303  -0.722-140.208  1.00  0.00      A1    
ATOM   1263  O   SER A 107      14.567  -0.737-139.261  1.00  0.00      A1    
ATOM   1264  N   ALA A 108      15.637  -1.807-140.894  1.00  0.00      A1    
ATOM   1265  HN  ALA A 108      16.158  -1.781-141.743  1.00  0.00      A1    
ATOM   1266  CA  ALA A 108      15.337  -3.133-140.464  1.00  0.00      A1    
ATOM   1267  HA  ALA A 108      14.275  -3.299-140.353  1.00  0.00      A1    
ATOM   1268  CB  ALA A 108      15.787  -4.115-141.448  1.00  0.00      A1    
ATOM   1269  HB1 ALA A 108      15.393  -5.145-141.313  1.00  0.00      A1    
ATOM   1270  HB2 ALA A 108      15.325  -3.824-142.415  1.00  0.00      A1    
ATOM   1271  HB3 ALA A 108      16.891  -4.144-141.575  1.00  0.00      A1    
ATOM   1272  C   ALA A 108      16.053  -3.554-139.148  1.00  0.00      A1    
ATOM   1273  O   ALA A 108      15.421  -4.138-138.241  1.00  0.00      A1    
ATOM   1274  N   LYS A 109      17.353  -3.110-139.048  1.00  0.00      A1    
ATOM   1275  HN  LYS A 109      17.749  -2.662-139.847  1.00  0.00      A1    
ATOM   1276  CA  LYS A 109      18.151  -3.292-137.871  1.00  0.00      A1    
ATOM   1277  HA  LYS A 109      18.261  -4.354-137.706  1.00  0.00      A1    
ATOM   1278  CB  LYS A 109      19.572  -2.837-138.060  1.00  0.00      A1    
ATOM   1279  HB1 LYS A 109      19.582  -1.867-138.601  1.00  0.00      A1    
ATOM   1280  HB2 LYS A 109      20.191  -2.671-137.152  1.00  0.00      A1    
ATOM   1281  CG  LYS A 109      20.363  -3.815-138.973  1.00  0.00      A1    
ATOM   1282  HG1 LYS A 109      20.587  -4.758-138.431  1.00  0.00      A1    
ATOM   1283  HG2 LYS A 109      19.734  -4.219-139.795  1.00  0.00      A1    
ATOM   1284  CD  LYS A 109      21.671  -3.292-139.527  1.00  0.00      A1    
ATOM   1285  HD1 LYS A 109      22.032  -4.166-140.110  1.00  0.00      A1    
ATOM   1286  HD2 LYS A 109      21.524  -2.508-140.301  1.00  0.00      A1    
ATOM   1287  CE  LYS A 109      22.702  -2.875-138.535  1.00  0.00      A1    
ATOM   1288  HE1 LYS A 109      22.436  -1.873-138.136  1.00  0.00      A1    
ATOM   1289  HE2 LYS A 109      22.840  -3.579-137.686  1.00  0.00      A1    
ATOM   1290  NZ  LYS A 109      24.065  -2.782-139.149  1.00  0.00      A1    
ATOM   1291  HZ1 LYS A 109      24.395  -3.747-139.354  1.00  0.00      A1    
ATOM   1292  HZ2 LYS A 109      24.179  -2.187-139.995  1.00  0.00      A1    
ATOM   1293  HZ3 LYS A 109      24.643  -2.317-138.421  1.00  0.00      A1    
ATOM   1294  C   LYS A 109      17.563  -2.686-136.624  1.00  0.00      A1    
ATOM   1295  O   LYS A 109      17.459  -3.276-135.586  1.00  0.00      A1    
ATOM   1296  N   GLY A 110      17.018  -1.440-136.764  1.00  0.00      A1    
ATOM   1297  HN  GLY A 110      17.113  -0.974-137.640  1.00  0.00      A1    
ATOM   1298  CA  GLY A 110      16.362  -0.665-135.734  1.00  0.00      A1    
ATOM   1299  HA1 GLY A 110      17.126  -0.684-134.971  1.00  0.00      A1    
ATOM   1300  HA2 GLY A 110      16.058   0.330-136.023  1.00  0.00      A1    
ATOM   1301  C   GLY A 110      15.016  -1.200-135.251  1.00  0.00      A1    
ATOM   1302  O   GLY A 110      14.628  -1.175-134.068  1.00  0.00      A1    
ATOM   1303  N   ASP A 111      14.266  -1.827-136.159  1.00  0.00      A1    
ATOM   1304  HN  ASP A 111      14.526  -1.940-137.115  1.00  0.00      A1    
ATOM   1305  CA  ASP A 111      13.032  -2.457-135.785  1.00  0.00      A1    
ATOM   1306  HA  ASP A 111      12.492  -1.771-135.149  1.00  0.00      A1    
ATOM   1307  CB  ASP A 111      12.146  -2.833-136.997  1.00  0.00      A1    
ATOM   1308  HB1 ASP A 111      12.572  -3.449-137.818  1.00  0.00      A1    
ATOM   1309  HB2 ASP A 111      11.318  -3.494-136.664  1.00  0.00      A1    
ATOM   1310  CG  ASP A 111      11.466  -1.675-137.728  1.00  0.00      A1    
ATOM   1311  OD1 ASP A 111      10.938  -1.971-138.846  1.00  0.00      A1    
ATOM   1312  OD2 ASP A 111      11.454  -0.494-137.238  1.00  0.00      A1    
ATOM   1313  C   ASP A 111      13.305  -3.816-135.025  1.00  0.00      A1    
ATOM   1314  O   ASP A 111      12.512  -4.147-134.174  1.00  0.00      A1    
ATOM   1315  N   LEU A 112      14.389  -4.642-135.456  1.00  0.00      A1    
ATOM   1316  HN  LEU A 112      14.930  -4.235-136.188  1.00  0.00      A1    
ATOM   1317  CA  LEU A 112      14.829  -5.801-134.748  1.00  0.00      A1    
ATOM   1318  HA  LEU A 112      13.984  -6.462-134.619  1.00  0.00      A1    
ATOM   1319  CB  LEU A 112      15.836  -6.655-135.520  1.00  0.00      A1    
ATOM   1320  HB1 LEU A 112      15.399  -6.750-136.537  1.00  0.00      A1    
ATOM   1321  HB2 LEU A 112      16.666  -5.926-135.636  1.00  0.00      A1    
ATOM   1322  CG  LEU A 112      16.311  -7.946-134.839  1.00  0.00      A1    
ATOM   1323  HG  LEU A 112      16.712  -7.752-133.821  1.00  0.00      A1    
ATOM   1324  CD1 LEU A 112      15.237  -9.051-134.788  1.00  0.00      A1    
ATOM   1325 HD11 LEU A 112      14.881  -9.210-135.829  1.00  0.00      A1    
ATOM   1326 HD12 LEU A 112      15.731  -9.973-134.414  1.00  0.00      A1    
ATOM   1327 HD13 LEU A 112      14.374  -8.719-134.172  1.00  0.00      A1    
ATOM   1328  CD2 LEU A 112      17.539  -8.351-135.655  1.00  0.00      A1    
ATOM   1329 HD21 LEU A 112      18.028  -9.299-135.345  1.00  0.00      A1    
ATOM   1330 HD22 LEU A 112      17.191  -8.506-136.699  1.00  0.00      A1    
ATOM   1331 HD23 LEU A 112      18.192  -7.454-135.717  1.00  0.00      A1    
ATOM   1332  C   LEU A 112      15.194  -5.523-133.290  1.00  0.00      A1    
ATOM   1333  O   LEU A 112      14.935  -6.265-132.350  1.00  0.00      A1    
ATOM   1334  N   ALA A 113      15.970  -4.454-133.045  1.00  0.00      A1    
ATOM   1335  HN  ALA A 113      16.314  -4.015-133.872  1.00  0.00      A1    
ATOM   1336  CA  ALA A 113      16.384  -3.924-131.723  1.00  0.00      A1    
ATOM   1337  HA  ALA A 113      16.987  -4.688-131.254  1.00  0.00      A1    
ATOM   1338  CB  ALA A 113      17.167  -2.620-131.938  1.00  0.00      A1    
ATOM   1339  HB1 ALA A 113      17.423  -2.173-130.954  1.00  0.00      A1    
ATOM   1340  HB2 ALA A 113      18.101  -2.731-132.530  1.00  0.00      A1    
ATOM   1341  HB3 ALA A 113      16.545  -1.911-132.526  1.00  0.00      A1    
ATOM   1342  C   ALA A 113      15.207  -3.637-130.782  1.00  0.00      A1    
ATOM   1343  O   ALA A 113      15.104  -4.093-129.631  1.00  0.00      A1    
ATOM   1344  N   LYS A 114      14.156  -2.992-131.259  1.00  0.00      A1    
ATOM   1345  HN  LYS A 114      14.162  -2.607-132.179  1.00  0.00      A1    
ATOM   1346  CA  LYS A 114      12.905  -2.781-130.569  1.00  0.00      A1    
ATOM   1347  HA  LYS A 114      13.257  -2.410-129.617  1.00  0.00      A1    
ATOM   1348  CB  LYS A 114      11.959  -1.756-131.322  1.00  0.00      A1    
ATOM   1349  HB1 LYS A 114      12.025  -2.128-132.367  1.00  0.00      A1    
ATOM   1350  HB2 LYS A 114      10.903  -1.887-131.003  1.00  0.00      A1    
ATOM   1351  CG  LYS A 114      12.485  -0.323-131.362  1.00  0.00      A1    
ATOM   1352  HG1 LYS A 114      12.554   0.022-130.308  1.00  0.00      A1    
ATOM   1353  HG2 LYS A 114      13.467  -0.417-131.873  1.00  0.00      A1    
ATOM   1354  CD  LYS A 114      11.718   0.592-132.289  1.00  0.00      A1    
ATOM   1355  HD1 LYS A 114      12.295   1.512-132.523  1.00  0.00      A1    
ATOM   1356  HD2 LYS A 114      11.624   0.001-133.226  1.00  0.00      A1    
ATOM   1357  CE  LYS A 114      10.334   0.992-131.803  1.00  0.00      A1    
ATOM   1358  HE1 LYS A 114       9.720   0.066-131.808  1.00  0.00      A1    
ATOM   1359  HE2 LYS A 114      10.490   1.367-130.768  1.00  0.00      A1    
ATOM   1360  NZ  LYS A 114       9.696   2.013-132.649  1.00  0.00      A1    
ATOM   1361  HZ1 LYS A 114       8.667   2.072-132.511  1.00  0.00      A1    
ATOM   1362  HZ2 LYS A 114       9.988   3.004-132.532  1.00  0.00      A1    
ATOM   1363  HZ3 LYS A 114       9.869   1.736-133.637  1.00  0.00      A1    
ATOM   1364  C   LYS A 114      12.131  -4.061-130.209  1.00  0.00      A1    
ATOM   1365  O   LYS A 114      11.734  -4.203-129.014  1.00  0.00      A1    
ATOM   1366  N   ALA A 115      12.185  -5.071-131.101  1.00  0.00      A1    
ATOM   1367  HN  ALA A 115      12.540  -5.011-132.031  1.00  0.00      A1    
ATOM   1368  CA  ALA A 115      11.547  -6.343-130.749  1.00  0.00      A1    
ATOM   1369  HA  ALA A 115      10.716  -6.185-130.078  1.00  0.00      A1    
ATOM   1370  CB  ALA A 115      11.214  -7.053-132.046  1.00  0.00      A1    
ATOM   1371  HB1 ALA A 115      11.155  -6.272-132.834  1.00  0.00      A1    
ATOM   1372  HB2 ALA A 115      11.831  -7.954-132.252  1.00  0.00      A1    
ATOM   1373  HB3 ALA A 115      10.176  -7.406-131.869  1.00  0.00      A1    
ATOM   1374  C   ALA A 115      12.320  -7.247-129.851  1.00  0.00      A1    
ATOM   1375  O   ALA A 115      11.784  -7.929-128.946  1.00  0.00      A1    
ATOM   1376  N   GLN A 116      13.604  -7.216-129.963  1.00  0.00      A1    
ATOM   1377  HN  GLN A 116      14.019  -6.781-130.758  1.00  0.00      A1    
ATOM   1378  CA  GLN A 116      14.518  -7.848-129.007  1.00  0.00      A1    
ATOM   1379  HA  GLN A 116      14.377  -8.918-128.956  1.00  0.00      A1    
ATOM   1380  CB  GLN A 116      15.967  -7.675-129.383  1.00  0.00      A1    
ATOM   1381  HB1 GLN A 116      16.195  -6.625-129.668  1.00  0.00      A1    
ATOM   1382  HB2 GLN A 116      16.589  -7.898-128.490  1.00  0.00      A1    
ATOM   1383  CG  GLN A 116      16.384  -8.696-130.441  1.00  0.00      A1    
ATOM   1384  HG1 GLN A 116      16.238  -9.768-130.188  1.00  0.00      A1    
ATOM   1385  HG2 GLN A 116      15.728  -8.468-131.308  1.00  0.00      A1    
ATOM   1386  CD  GLN A 116      17.836  -8.658-130.891  1.00  0.00      A1    
ATOM   1387  OE1 GLN A 116      18.723  -9.552-130.770  1.00  0.00      A1    
ATOM   1388  NE2 GLN A 116      18.154  -7.531-131.595  1.00  0.00      A1    
ATOM   1389 HE21 GLN A 116      19.079  -7.539-131.973  1.00  0.00      A1    
ATOM   1390 HE22 GLN A 116      17.593  -6.710-131.706  1.00  0.00      A1    
ATOM   1391  C   GLN A 116      14.295  -7.320-127.565  1.00  0.00      A1    
ATOM   1392  O   GLN A 116      14.116  -8.038-126.596  1.00  0.00      A1    
ATOM   1393  N   ALA A 117      14.326  -5.995-127.390  1.00  0.00      A1    
ATOM   1394  HN  ALA A 117      14.546  -5.337-128.106  1.00  0.00      A1    
ATOM   1395  CA  ALA A 117      14.157  -5.458-126.027  1.00  0.00      A1    
ATOM   1396  HA  ALA A 117      14.797  -5.985-125.335  1.00  0.00      A1    
ATOM   1397  CB  ALA A 117      14.565  -3.949-125.877  1.00  0.00      A1    
ATOM   1398  HB1 ALA A 117      15.536  -3.795-126.395  1.00  0.00      A1    
ATOM   1399  HB2 ALA A 117      13.841  -3.228-126.314  1.00  0.00      A1    
ATOM   1400  HB3 ALA A 117      14.658  -3.674-124.805  1.00  0.00      A1    
ATOM   1401  C   ALA A 117      12.774  -5.569-125.534  1.00  0.00      A1    
ATOM   1402  O   ALA A 117      12.646  -5.999-124.377  1.00  0.00      A1    
ATOM   1403  N   ALA A 118      11.715  -5.448-126.424  1.00  0.00      A1    
ATOM   1404  HN  ALA A 118      11.880  -4.878-127.225  1.00  0.00      A1    
ATOM   1405  CA  ALA A 118      10.311  -5.677-126.038  1.00  0.00      A1    
ATOM   1406  HA  ALA A 118      10.094  -5.058-125.179  1.00  0.00      A1    
ATOM   1407  CB  ALA A 118       9.398  -5.396-127.213  1.00  0.00      A1    
ATOM   1408  HB1 ALA A 118       8.382  -5.699-126.880  1.00  0.00      A1    
ATOM   1409  HB2 ALA A 118       9.421  -4.304-127.413  1.00  0.00      A1    
ATOM   1410  HB3 ALA A 118       9.625  -5.854-128.199  1.00  0.00      A1    
ATOM   1411  C   ALA A 118      10.171  -7.176-125.614  1.00  0.00      A1    
ATOM   1412  O   ALA A 118       9.415  -7.415-124.661  1.00  0.00      A1    
ATOM   1413  N   ALA A 119      10.947  -8.110-126.152  1.00  0.00      A1    
ATOM   1414  HN  ALA A 119      11.505  -7.818-126.926  1.00  0.00      A1    
ATOM   1415  CA  ALA A 119      11.003  -9.525-125.672  1.00  0.00      A1    
ATOM   1416  HA  ALA A 119       9.942  -9.692-125.565  1.00  0.00      A1    
ATOM   1417  CB  ALA A 119      11.673 -10.430-126.688  1.00  0.00      A1    
ATOM   1418  HB1 ALA A 119      11.304 -10.215-127.713  1.00  0.00      A1    
ATOM   1419  HB2 ALA A 119      12.775 -10.287-126.715  1.00  0.00      A1    
ATOM   1420  HB3 ALA A 119      11.472 -11.502-126.478  1.00  0.00      A1    
ATOM   1421  C   ALA A 119      11.536  -9.681-124.217  1.00  0.00      A1    
ATOM   1422  O   ALA A 119      10.868 -10.374-123.418  1.00  0.00      A1    
ATOM   1423  N   ASN A 120      12.643  -8.978-123.899  1.00  0.00      A1    
ATOM   1424  HN  ASN A 120      13.068  -8.288-124.480  1.00  0.00      A1    
ATOM   1425  CA  ASN A 120      13.153  -8.930-122.491  1.00  0.00      A1    
ATOM   1426  HA  ASN A 120      13.395  -9.944-122.208  1.00  0.00      A1    
ATOM   1427  CB  ASN A 120      14.481  -8.132-122.501  1.00  0.00      A1    
ATOM   1428  HB1 ASN A 120      15.233  -8.701-123.089  1.00  0.00      A1    
ATOM   1429  HB2 ASN A 120      14.262  -7.150-122.971  1.00  0.00      A1    
ATOM   1430  CG  ASN A 120      15.351  -8.069-121.203  1.00  0.00      A1    
ATOM   1431  OD1 ASN A 120      15.989  -7.025-120.937  1.00  0.00      A1    
ATOM   1432  ND2 ASN A 120      15.457  -9.156-120.459  1.00  0.00      A1    
ATOM   1433 HD21 ASN A 120      16.053  -9.200-119.658  1.00  0.00      A1    
ATOM   1434 HD22 ASN A 120      15.162 -10.058-120.775  1.00  0.00      A1    
ATOM   1435  C   ASN A 120      12.173  -8.329-121.453  1.00  0.00      A1    
ATOM   1436  O   ASN A 120      11.908  -8.854-120.432  1.00  0.00      A1    
ATOM   1437  N   ILE A 121      11.560  -7.213-121.820  1.00  0.00      A1    
ATOM   1438  HN  ILE A 121      11.865  -6.941-122.730  1.00  0.00      A1    
ATOM   1439  CA  ILE A 121      10.446  -6.550-121.059  1.00  0.00      A1    
ATOM   1440  HA  ILE A 121      10.787  -6.292-120.067  1.00  0.00      A1    
ATOM   1441  CB  ILE A 121       9.955  -5.307-121.678  1.00  0.00      A1    
ATOM   1442  HB  ILE A 121       9.587  -5.540-122.700  1.00  0.00      A1    
ATOM   1443  CG2 ILE A 121       8.799  -4.783-120.860  1.00  0.00      A1    
ATOM   1444 HG21 ILE A 121       7.888  -5.364-121.118  1.00  0.00      A1    
ATOM   1445 HG22 ILE A 121       8.953  -4.774-119.760  1.00  0.00      A1    
ATOM   1446 HG23 ILE A 121       8.543  -3.721-121.062  1.00  0.00      A1    
ATOM   1447  CG1 ILE A 121      11.135  -4.311-121.799  1.00  0.00      A1    
ATOM   1448 HG11 ILE A 121      11.193  -3.778-120.826  1.00  0.00      A1    
ATOM   1449 HG12 ILE A 121      12.087  -4.792-122.110  1.00  0.00      A1    
ATOM   1450  CD  ILE A 121      10.819  -3.153-122.750  1.00  0.00      A1    
ATOM   1451  HD1 ILE A 121       9.890  -2.601-122.494  1.00  0.00      A1    
ATOM   1452  HD2 ILE A 121      11.721  -2.511-122.832  1.00  0.00      A1    
ATOM   1453  HD3 ILE A 121      10.656  -3.617-123.746  1.00  0.00      A1    
ATOM   1454  C   ILE A 121       9.192  -7.505-120.918  1.00  0.00      A1    
ATOM   1455  O   ILE A 121       8.683  -7.681-119.798  1.00  0.00      A1    
ATOM   1456  N   ALA A 122       8.883  -8.210-122.059  1.00  0.00      A1    
ATOM   1457  HN  ALA A 122       9.542  -8.179-122.807  1.00  0.00      A1    
ATOM   1458  CA  ALA A 122       7.888  -9.300-122.079  1.00  0.00      A1    
ATOM   1459  HA  ALA A 122       6.990  -8.808-121.734  1.00  0.00      A1    
ATOM   1460  CB  ALA A 122       7.503  -9.762-123.492  1.00  0.00      A1    
ATOM   1461  HB1 ALA A 122       6.557 -10.335-123.394  1.00  0.00      A1    
ATOM   1462  HB2 ALA A 122       7.251  -8.964-124.223  1.00  0.00      A1    
ATOM   1463  HB3 ALA A 122       8.240 -10.431-123.986  1.00  0.00      A1    
ATOM   1464  C   ALA A 122       8.142 -10.488-121.165  1.00  0.00      A1    
ATOM   1465  O   ALA A 122       7.221 -10.831-120.345  1.00  0.00      A1    
ATOM   1466  N   GLN A 123       9.375 -11.017-121.181  1.00  0.00      A1    
ATOM   1467  HN  GLN A 123      10.037 -10.659-121.835  1.00  0.00      A1    
ATOM   1468  CA  GLN A 123       9.817 -12.020-120.249  1.00  0.00      A1    
ATOM   1469  HA  GLN A 123       9.111 -12.837-120.264  1.00  0.00      A1    
ATOM   1470  CB  GLN A 123      11.138 -12.619-120.677  1.00  0.00      A1    
ATOM   1471  HB1 GLN A 123      11.958 -11.872-120.604  1.00  0.00      A1    
ATOM   1472  HB2 GLN A 123      11.433 -13.458-120.012  1.00  0.00      A1    
ATOM   1473  CG  GLN A 123      11.151 -13.292-122.050  1.00  0.00      A1    
ATOM   1474  HG1 GLN A 123      11.203 -12.571-122.893  1.00  0.00      A1    
ATOM   1475  HG2 GLN A 123      11.973 -14.025-122.195  1.00  0.00      A1    
ATOM   1476  CD  GLN A 123       9.812 -14.055-122.448  1.00  0.00      A1    
ATOM   1477  OE1 GLN A 123       9.186 -13.775-123.433  1.00  0.00      A1    
ATOM   1478  NE2 GLN A 123       9.487 -15.093-121.617  1.00  0.00      A1    
ATOM   1479 HE21 GLN A 123       8.696 -15.667-121.830  1.00  0.00      A1    
ATOM   1480 HE22 GLN A 123      10.105 -15.304-120.860  1.00  0.00      A1    
ATOM   1481  C   GLN A 123       9.832 -11.682-118.798  1.00  0.00      A1    
ATOM   1482  O   GLN A 123       9.295 -12.408-117.940  1.00  0.00      A1    
ATOM   1483  N   LEU A 124      10.409 -10.492-118.529  1.00  0.00      A1    
ATOM   1484  HN  LEU A 124      10.821  -9.974-119.275  1.00  0.00      A1    
ATOM   1485  CA  LEU A 124      10.387  -9.831-117.200  1.00  0.00      A1    
ATOM   1486  HA  LEU A 124      10.715 -10.638-116.562  1.00  0.00      A1    
ATOM   1487  CB  LEU A 124      11.305  -8.675-117.100  1.00  0.00      A1    
ATOM   1488  HB1 LEU A 124      11.083  -8.032-117.978  1.00  0.00      A1    
ATOM   1489  HB2 LEU A 124      11.121  -8.074-116.184  1.00  0.00      A1    
ATOM   1490  CG  LEU A 124      12.812  -9.117-117.076  1.00  0.00      A1    
ATOM   1491  HG  LEU A 124      12.915  -9.974-117.775  1.00  0.00      A1    
ATOM   1492  CD1 LEU A 124      13.753  -8.017-117.586  1.00  0.00      A1    
ATOM   1493 HD11 LEU A 124      14.795  -8.344-117.788  1.00  0.00      A1    
ATOM   1494 HD12 LEU A 124      13.226  -7.629-118.483  1.00  0.00      A1    
ATOM   1495 HD13 LEU A 124      13.853  -7.160-116.886  1.00  0.00      A1    
ATOM   1496  CD2 LEU A 124      13.090  -9.689-115.664  1.00  0.00      A1    
ATOM   1497 HD21 LEU A 124      12.573 -10.648-115.445  1.00  0.00      A1    
ATOM   1498 HD22 LEU A 124      14.180  -9.757-115.459  1.00  0.00      A1    
ATOM   1499 HD23 LEU A 124      12.782  -9.007-114.843  1.00  0.00      A1    
ATOM   1500  C   LEU A 124       8.935  -9.595-116.609  1.00  0.00      A1    
ATOM   1501  O   LEU A 124       8.718  -9.990-115.452  1.00  0.00      A1    
ATOM   1502  N   THR A 125       7.952  -9.074-117.412  1.00  0.00      A1    
ATOM   1503  HN  THR A 125       8.238  -8.825-118.334  1.00  0.00      A1    
ATOM   1504  CA  THR A 125       6.524  -8.893-117.055  1.00  0.00      A1    
ATOM   1505  HA  THR A 125       6.403  -8.255-116.192  1.00  0.00      A1    
ATOM   1506  CB  THR A 125       5.771  -8.171-118.179  1.00  0.00      A1    
ATOM   1507  HB  THR A 125       6.079  -8.499-119.195  1.00  0.00      A1    
ATOM   1508  OG1 THR A 125       6.279  -6.839-118.272  1.00  0.00      A1    
ATOM   1509  HG1 THR A 125       6.891  -6.874-119.011  1.00  0.00      A1    
ATOM   1510  CG2 THR A 125       4.291  -8.211-118.049  1.00  0.00      A1    
ATOM   1511 HG21 THR A 125       3.824  -7.552-118.811  1.00  0.00      A1    
ATOM   1512 HG22 THR A 125       3.916  -9.253-118.139  1.00  0.00      A1    
ATOM   1513 HG23 THR A 125       4.041  -7.945-117.000  1.00  0.00      A1    
ATOM   1514  C   THR A 125       5.794 -10.161-116.639  1.00  0.00      A1    
ATOM   1515  O   THR A 125       5.122 -10.173-115.637  1.00  0.00      A1    
ATOM   1516  N   VAL A 126       6.079 -11.293-117.312  1.00  0.00      A1    
ATOM   1517  HN  VAL A 126       6.685 -11.270-118.103  1.00  0.00      A1    
ATOM   1518  CA  VAL A 126       5.693 -12.651-116.872  1.00  0.00      A1    
ATOM   1519  HA  VAL A 126       4.634 -12.654-116.663  1.00  0.00      A1    
ATOM   1520  CB  VAL A 126       6.016 -13.665-117.987  1.00  0.00      A1    
ATOM   1521  HB  VAL A 126       7.040 -13.389-118.316  1.00  0.00      A1    
ATOM   1522  CG1 VAL A 126       6.040 -15.213-117.493  1.00  0.00      A1    
ATOM   1523 HG11 VAL A 126       6.635 -15.299-116.558  1.00  0.00      A1    
ATOM   1524 HG12 VAL A 126       4.954 -15.389-117.339  1.00  0.00      A1    
ATOM   1525 HG13 VAL A 126       6.330 -15.922-118.297  1.00  0.00      A1    
ATOM   1526  CG2 VAL A 126       5.080 -13.437-119.165  1.00  0.00      A1    
ATOM   1527 HG21 VAL A 126       5.403 -13.975-120.081  1.00  0.00      A1    
ATOM   1528 HG22 VAL A 126       4.099 -13.855-118.852  1.00  0.00      A1    
ATOM   1529 HG23 VAL A 126       4.766 -12.402-119.421  1.00  0.00      A1    
ATOM   1530  C   VAL A 126       6.269 -13.135-115.516  1.00  0.00      A1    
ATOM   1531  O   VAL A 126       5.573 -13.613-114.614  1.00  0.00      A1    
ATOM   1532  N   ASN A 127       7.601 -13.060-115.321  1.00  0.00      A1    
ATOM   1533  HN  ASN A 127       8.096 -12.821-116.153  1.00  0.00      A1    
ATOM   1534  CA  ASN A 127       8.314 -13.403-114.091  1.00  0.00      A1    
ATOM   1535  HA  ASN A 127       8.025 -14.414-113.841  1.00  0.00      A1    
ATOM   1536  CB  ASN A 127       9.821 -13.344-114.378  1.00  0.00      A1    
ATOM   1537  HB1 ASN A 127      10.190 -12.296-114.376  1.00  0.00      A1    
ATOM   1538  HB2 ASN A 127      10.431 -13.674-113.511  1.00  0.00      A1    
ATOM   1539  CG  ASN A 127      10.261 -14.174-115.596  1.00  0.00      A1    
ATOM   1540  OD1 ASN A 127       9.632 -15.084-116.083  1.00  0.00      A1    
ATOM   1541  ND2 ASN A 127      11.487 -13.746-116.068  1.00  0.00      A1    
ATOM   1542 HD21 ASN A 127      11.969 -14.354-116.699  1.00  0.00      A1    
ATOM   1543 HD22 ASN A 127      11.923 -12.963-115.625  1.00  0.00      A1    
ATOM   1544  C   ASN A 127       7.881 -12.599-112.853  1.00  0.00      A1    
ATOM   1545  O   ASN A 127       7.688 -13.143-111.753  1.00  0.00      A1    
ATOM   1546  N   ARG A 128       7.632 -11.284-113.008  1.00  0.00      A1    
ATOM   1547  HN  ARG A 128       8.039 -10.895-113.831  1.00  0.00      A1    
ATOM   1548  CA  ARG A 128       6.915 -10.451-112.088  1.00  0.00      A1    
ATOM   1549  HA  ARG A 128       7.505 -10.464-111.183  1.00  0.00      A1    
ATOM   1550  CB  ARG A 128       7.005  -9.063-112.616  1.00  0.00      A1    
ATOM   1551  HB1 ARG A 128       8.099  -8.889-112.709  1.00  0.00      A1    
ATOM   1552  HB2 ARG A 128       6.672  -9.026-113.675  1.00  0.00      A1    
ATOM   1553  CG  ARG A 128       6.303  -7.963-111.842  1.00  0.00      A1    
ATOM   1554  HG1 ARG A 128       6.449  -7.031-112.428  1.00  0.00      A1    
ATOM   1555  HG2 ARG A 128       5.226  -8.192-111.694  1.00  0.00      A1    
ATOM   1556  CD  ARG A 128       6.925  -7.814-110.427  1.00  0.00      A1    
ATOM   1557  HD1 ARG A 128       6.583  -8.651-109.781  1.00  0.00      A1    
ATOM   1558  HD2 ARG A 128       8.034  -7.816-110.367  1.00  0.00      A1    
ATOM   1559  NE  ARG A 128       6.528  -6.484-109.887  1.00  0.00      A1    
ATOM   1560  HE  ARG A 128       6.035  -5.897-110.529  1.00  0.00      A1    
ATOM   1561  CZ  ARG A 128       6.548  -6.146-108.598  1.00  0.00      A1    
ATOM   1562  NH1 ARG A 128       7.274  -6.765-107.657  1.00  0.00      A1    
ATOM   1563 HH11 ARG A 128       7.865  -7.535-107.899  1.00  0.00      A1    
ATOM   1564 HH12 ARG A 128       7.110  -6.488-106.710  1.00  0.00      A1    
ATOM   1565  NH2 ARG A 128       5.764  -5.202-108.156  1.00  0.00      A1    
ATOM   1566 HH21 ARG A 128       5.384  -4.591-108.851  1.00  0.00      A1    
ATOM   1567 HH22 ARG A 128       5.948  -4.890-107.224  1.00  0.00      A1    
ATOM   1568  C   ARG A 128       5.525 -10.952-111.870  1.00  0.00      A1    
ATOM   1569  O   ARG A 128       4.993 -11.105-110.770  1.00  0.00      A1    
ATOM   1570  N   TYR A 129       4.764 -11.286-112.963  1.00  0.00      A1    
ATOM   1571  HN  TYR A 129       5.174 -11.332-113.871  1.00  0.00      A1    
ATOM   1572  CA  TYR A 129       3.388 -11.731-112.740  1.00  0.00      A1    
ATOM   1573  HA  TYR A 129       2.940 -11.047-112.035  1.00  0.00      A1    
ATOM   1574  CB  TYR A 129       2.626 -11.743-114.045  1.00  0.00      A1    
ATOM   1575  HB1 TYR A 129       3.302 -12.139-114.832  1.00  0.00      A1    
ATOM   1576  HB2 TYR A 129       1.699 -12.352-113.987  1.00  0.00      A1    
ATOM   1577  CG  TYR A 129       2.009 -10.335-114.362  1.00  0.00      A1    
ATOM   1578  CD1 TYR A 129       0.811 -10.330-115.027  1.00  0.00      A1    
ATOM   1579  HD1 TYR A 129       0.299 -11.258-115.238  1.00  0.00      A1    
ATOM   1580  CE1 TYR A 129       0.264  -9.061-115.431  1.00  0.00      A1    
ATOM   1581  HE1 TYR A 129      -0.757  -9.076-115.781  1.00  0.00      A1    
ATOM   1582  CZ  TYR A 129       0.944  -7.888-115.110  1.00  0.00      A1    
ATOM   1583  OH  TYR A 129       0.291  -6.664-115.253  1.00  0.00      A1    
ATOM   1584  HH  TYR A 129       0.888  -6.013-114.878  1.00  0.00      A1    
ATOM   1585  CD2 TYR A 129       2.765  -9.097-114.226  1.00  0.00      A1    
ATOM   1586  HD2 TYR A 129       3.743  -9.107-113.769  1.00  0.00      A1    
ATOM   1587  CE2 TYR A 129       2.243  -7.903-114.623  1.00  0.00      A1    
ATOM   1588  HE2 TYR A 129       2.761  -6.996-114.352  1.00  0.00      A1    
ATOM   1589  C   TYR A 129       3.250 -13.114-112.039  1.00  0.00      A1    
ATOM   1590  O   TYR A 129       2.218 -13.412-111.417  1.00  0.00      A1    
ATOM   1591  N   GLN A 130       4.258 -13.961-112.034  1.00  0.00      A1    
ATOM   1592  HN  GLN A 130       4.958 -13.964-112.743  1.00  0.00      A1    
ATOM   1593  CA  GLN A 130       4.218 -15.113-111.094  1.00  0.00      A1    
ATOM   1594  HA  GLN A 130       3.261 -15.590-111.247  1.00  0.00      A1    
ATOM   1595  CB  GLN A 130       5.284 -16.141-111.572  1.00  0.00      A1    
ATOM   1596  HB1 GLN A 130       5.170 -16.319-112.663  1.00  0.00      A1    
ATOM   1597  HB2 GLN A 130       6.282 -15.662-111.484  1.00  0.00      A1    
ATOM   1598  CG  GLN A 130       5.542 -17.417-110.768  1.00  0.00      A1    
ATOM   1599  HG1 GLN A 130       6.517 -17.870-111.048  1.00  0.00      A1    
ATOM   1600  HG2 GLN A 130       5.712 -17.151-109.703  1.00  0.00      A1    
ATOM   1601  CD  GLN A 130       4.415 -18.406-110.754  1.00  0.00      A1    
ATOM   1602  OE1 GLN A 130       3.652 -18.606-109.768  1.00  0.00      A1    
ATOM   1603  NE2 GLN A 130       4.223 -19.015-111.878  1.00  0.00      A1    
ATOM   1604 HE21 GLN A 130       3.343 -19.487-111.931  1.00  0.00      A1    
ATOM   1605 HE22 GLN A 130       4.938 -18.887-112.565  1.00  0.00      A1    
ATOM   1606  C   GLN A 130       4.273 -14.849-109.579  1.00  0.00      A1    
ATOM   1607  O   GLN A 130       3.615 -15.438-108.768  1.00  0.00      A1    
ATOM   1608  N   LYS A 131       5.220 -13.968-109.192  1.00  0.00      A1    
ATOM   1609  HN  LYS A 131       5.826 -13.510-109.839  1.00  0.00      A1    
ATOM   1610  CA  LYS A 131       5.234 -13.389-107.877  1.00  0.00      A1    
ATOM   1611  HA  LYS A 131       5.102 -14.224-107.204  1.00  0.00      A1    
ATOM   1612  CB  LYS A 131       6.506 -12.571-107.563  1.00  0.00      A1    
ATOM   1613  HB1 LYS A 131       6.601 -11.598-108.090  1.00  0.00      A1    
ATOM   1614  HB2 LYS A 131       6.320 -12.351-106.489  1.00  0.00      A1    
ATOM   1615  CG  LYS A 131       7.820 -13.276-107.736  1.00  0.00      A1    
ATOM   1616  HG1 LYS A 131       8.039 -13.443-108.812  1.00  0.00      A1    
ATOM   1617  HG2 LYS A 131       8.654 -12.607-107.433  1.00  0.00      A1    
ATOM   1618  CD  LYS A 131       8.081 -14.538-106.913  1.00  0.00      A1    
ATOM   1619  HD1 LYS A 131       7.167 -15.161-107.019  1.00  0.00      A1    
ATOM   1620  HD2 LYS A 131       8.910 -15.195-107.252  1.00  0.00      A1    
ATOM   1621  CE  LYS A 131       8.299 -14.233-105.425  1.00  0.00      A1    
ATOM   1622  HE1 LYS A 131       7.723 -13.322-105.155  1.00  0.00      A1    
ATOM   1623  HE2 LYS A 131       8.083 -15.138-104.818  1.00  0.00      A1    
ATOM   1624  NZ  LYS A 131       9.780 -13.882-105.287  1.00  0.00      A1    
ATOM   1625  HZ1 LYS A 131      10.489 -14.619-105.478  1.00  0.00      A1    
ATOM   1626  HZ2 LYS A 131      10.064 -13.037-105.822  1.00  0.00      A1    
ATOM   1627  HZ3 LYS A 131       9.855 -13.613-104.286  1.00  0.00      A1    
ATOM   1628  C   LYS A 131       3.983 -12.615-107.544  1.00  0.00      A1    
ATOM   1629  O   LYS A 131       3.532 -12.663-106.425  1.00  0.00      A1    
ATOM   1630  N   LEU A 132       3.366 -11.930-108.549  1.00  0.00      A1    
ATOM   1631  HN  LEU A 132       3.686 -11.866-109.490  1.00  0.00      A1    
ATOM   1632  CA  LEU A 132       2.127 -11.211-108.142  1.00  0.00      A1    
ATOM   1633  HA  LEU A 132       2.239 -10.742-107.176  1.00  0.00      A1    
ATOM   1634  CB  LEU A 132       1.801 -10.105-109.111  1.00  0.00      A1    
ATOM   1635  HB1 LEU A 132       1.606 -10.634-110.068  1.00  0.00      A1    
ATOM   1636  HB2 LEU A 132       0.933  -9.553-108.693  1.00  0.00      A1    
ATOM   1637  CG  LEU A 132       2.897  -8.911-109.182  1.00  0.00      A1    
ATOM   1638  HG  LEU A 132       3.859  -9.386-109.470  1.00  0.00      A1    
ATOM   1639  CD1 LEU A 132       2.453  -7.875-110.215  1.00  0.00      A1    
ATOM   1640 HD11 LEU A 132       3.212  -7.067-110.294  1.00  0.00      A1    
ATOM   1641 HD12 LEU A 132       2.178  -8.326-111.192  1.00  0.00      A1    
ATOM   1642 HD13 LEU A 132       1.531  -7.358-109.872  1.00  0.00      A1    
ATOM   1643  CD2 LEU A 132       3.130  -8.162-107.824  1.00  0.00      A1    
ATOM   1644 HD21 LEU A 132       3.600  -8.773-107.023  1.00  0.00      A1    
ATOM   1645 HD22 LEU A 132       4.055  -7.566-107.978  1.00  0.00      A1    
ATOM   1646 HD23 LEU A 132       2.298  -7.486-107.531  1.00  0.00      A1    
ATOM   1647  C   LEU A 132       1.044 -12.155-107.958  1.00  0.00      A1    
ATOM   1648  O   LEU A 132       0.164 -11.964-107.077  1.00  0.00      A1    
ATOM   1649  N   LEU A 133       1.042 -13.253-108.779  1.00  0.00      A1    
ATOM   1650  HN  LEU A 133       1.559 -13.357-109.625  1.00  0.00      A1    
ATOM   1651  CA  LEU A 133       0.065 -14.372-108.608  1.00  0.00      A1    
ATOM   1652  HA  LEU A 133      -0.942 -14.084-108.871  1.00  0.00      A1    
ATOM   1653  CB  LEU A 133       0.322 -15.289-109.819  1.00  0.00      A1    
ATOM   1654  HB1 LEU A 133       0.023 -14.757-110.747  1.00  0.00      A1    
ATOM   1655  HB2 LEU A 133       1.418 -15.458-109.885  1.00  0.00      A1    
ATOM   1656  CG  LEU A 133      -0.409 -16.579-109.851  1.00  0.00      A1    
ATOM   1657  HG  LEU A 133      -0.094 -17.180-108.971  1.00  0.00      A1    
ATOM   1658  CD1 LEU A 133      -1.972 -16.467-109.868  1.00  0.00      A1    
ATOM   1659 HD11 LEU A 133      -2.344 -15.959-108.953  1.00  0.00      A1    
ATOM   1660 HD12 LEU A 133      -2.309 -15.796-110.687  1.00  0.00      A1    
ATOM   1661 HD13 LEU A 133      -2.383 -17.495-109.959  1.00  0.00      A1    
ATOM   1662  CD2 LEU A 133       0.128 -17.379-111.100  1.00  0.00      A1    
ATOM   1663 HD21 LEU A 133      -0.379 -18.367-111.131  1.00  0.00      A1    
ATOM   1664 HD22 LEU A 133       0.021 -16.873-112.084  1.00  0.00      A1    
ATOM   1665 HD23 LEU A 133       1.200 -17.672-111.088  1.00  0.00      A1    
ATOM   1666  C   LEU A 133       0.152 -15.118-107.271  1.00  0.00      A1    
ATOM   1667  O   LEU A 133      -0.843 -15.597-106.695  1.00  0.00      A1    
ATOM   1668  N   GLY A 134       1.442 -15.329-106.846  1.00  0.00      A1    
ATOM   1669  HN  GLY A 134       2.175 -15.058-107.465  1.00  0.00      A1    
ATOM   1670  CA  GLY A 134       1.806 -15.911-105.601  1.00  0.00      A1    
ATOM   1671  HA1 GLY A 134       1.472 -16.933-105.497  1.00  0.00      A1    
ATOM   1672  HA2 GLY A 134       2.871 -15.744-105.538  1.00  0.00      A1    
ATOM   1673  C   GLY A 134       1.316 -15.187-104.412  1.00  0.00      A1    
ATOM   1674  O   GLY A 134       0.886 -15.759-103.391  1.00  0.00      A1    
ATOM   1675  N   THR A 135       1.341 -13.889-104.441  1.00  0.00      A1    
ATOM   1676  HN  THR A 135       1.659 -13.400-105.249  1.00  0.00      A1    
ATOM   1677  CA  THR A 135       1.027 -12.921-103.403  1.00  0.00      A1    
ATOM   1678  HA  THR A 135       1.063 -13.378-102.426  1.00  0.00      A1    
ATOM   1679  CB  THR A 135       2.022 -11.796-103.322  1.00  0.00      A1    
ATOM   1680  HB  THR A 135       1.869 -10.988-104.069  1.00  0.00      A1    
ATOM   1681  OG1 THR A 135       3.305 -12.221-103.638  1.00  0.00      A1    
ATOM   1682  HG1 THR A 135       3.234 -12.783-104.414  1.00  0.00      A1    
ATOM   1683  CG2 THR A 135       1.998 -11.261-101.874  1.00  0.00      A1    
ATOM   1684 HG21 THR A 135       0.973 -11.117-101.469  1.00  0.00      A1    
ATOM   1685 HG22 THR A 135       2.464 -11.993-101.180  1.00  0.00      A1    
ATOM   1686 HG23 THR A 135       2.654 -10.366-101.830  1.00  0.00      A1    
ATOM   1687  C   THR A 135      -0.411 -12.280-103.585  1.00  0.00      A1    
ATOM   1688  O   THR A 135      -0.944 -11.540-102.772  1.00  0.00      A1    
ATOM   1689  N   GLN A 136      -1.075 -12.724-104.689  1.00  0.00      A1    
ATOM   1690  HN  GLN A 136      -0.584 -13.145-105.447  1.00  0.00      A1    
ATOM   1691  CA  GLN A 136      -2.492 -12.641-104.940  1.00  0.00      A1    
ATOM   1692  HA  GLN A 136      -2.573 -13.270-105.813  1.00  0.00      A1    
ATOM   1693  CB  GLN A 136      -3.439 -13.342-103.911  1.00  0.00      A1    
ATOM   1694  HB1 GLN A 136      -2.967 -13.196-102.915  1.00  0.00      A1    
ATOM   1695  HB2 GLN A 136      -4.462 -12.910-103.948  1.00  0.00      A1    
ATOM   1696  CG  GLN A 136      -3.510 -14.885-104.096  1.00  0.00      A1    
ATOM   1697  HG1 GLN A 136      -4.261 -15.053-104.898  1.00  0.00      A1    
ATOM   1698  HG2 GLN A 136      -2.522 -15.262-104.438  1.00  0.00      A1    
ATOM   1699  CD  GLN A 136      -4.237 -15.542-102.852  1.00  0.00      A1    
ATOM   1700  OE1 GLN A 136      -5.285 -15.010-102.436  1.00  0.00      A1    
ATOM   1701  NE2 GLN A 136      -3.807 -16.701-102.392  1.00  0.00      A1    
ATOM   1702 HE21 GLN A 136      -4.314 -17.113-101.634  1.00  0.00      A1    
ATOM   1703 HE22 GLN A 136      -2.906 -17.033-102.670  1.00  0.00      A1    
ATOM   1704  C   GLN A 136      -3.015 -11.277-105.404  1.00  0.00      A1    
ATOM   1705  O   GLN A 136      -4.081 -10.846-105.024  1.00  0.00      A1    
ATOM   1706  N   TYR A 137      -2.146 -10.546-106.272  1.00  0.00      A1    
ATOM   1707  HN  TYR A 137      -1.248 -10.837-106.591  1.00  0.00      A1    
ATOM   1708  CA  TYR A 137      -2.589  -9.246-106.875  1.00  0.00      A1    
ATOM   1709  HA  TYR A 137      -3.570  -8.982-106.508  1.00  0.00      A1    
ATOM   1710  CB  TYR A 137      -1.555  -8.115-106.473  1.00  0.00      A1    
ATOM   1711  HB1 TYR A 137      -0.743  -8.173-107.230  1.00  0.00      A1    
ATOM   1712  HB2 TYR A 137      -2.026  -7.123-106.641  1.00  0.00      A1    
ATOM   1713  CG  TYR A 137      -1.082  -8.171-105.037  1.00  0.00      A1    
ATOM   1714  CD1 TYR A 137       0.238  -8.038-104.743  1.00  0.00      A1    
ATOM   1715  HD1 TYR A 137       0.843  -7.882-105.623  1.00  0.00      A1    
ATOM   1716  CE1 TYR A 137       0.741  -7.970-103.486  1.00  0.00      A1    
ATOM   1717  HE1 TYR A 137       1.774  -7.783-103.233  1.00  0.00      A1    
ATOM   1718  CZ  TYR A 137      -0.125  -8.053-102.419  1.00  0.00      A1    
ATOM   1719  OH  TYR A 137       0.382  -8.061-101.053  1.00  0.00      A1    
ATOM   1720  HH  TYR A 137      -0.313  -8.143-100.397  1.00  0.00      A1    
ATOM   1721  CD2 TYR A 137      -1.987  -8.270-103.970  1.00  0.00      A1    
ATOM   1722  HD2 TYR A 137      -3.043  -8.334-104.189  1.00  0.00      A1    
ATOM   1723  CE2 TYR A 137      -1.476  -8.351-102.635  1.00  0.00      A1    
ATOM   1724  HE2 TYR A 137      -2.171  -8.539-101.830  1.00  0.00      A1    
ATOM   1725  C   TYR A 137      -2.777  -9.391-108.437  1.00  0.00      A1    
ATOM   1726  O   TYR A 137      -2.867  -8.375-109.151  1.00  0.00      A1    
ATOM   1727  N   ILE A 138      -2.627 -10.638-108.923  1.00  0.00      A1    
ATOM   1728  HN  ILE A 138      -2.466 -11.371-108.267  1.00  0.00      A1    
ATOM   1729  CA  ILE A 138      -2.630 -10.963-110.409  1.00  0.00      A1    
ATOM   1730  HA  ILE A 138      -3.249 -10.278-110.970  1.00  0.00      A1    
ATOM   1731  CB  ILE A 138      -1.242 -11.078-110.997  1.00  0.00      A1    
ATOM   1732  HB  ILE A 138      -0.595 -11.537-110.219  1.00  0.00      A1    
ATOM   1733  CG2 ILE A 138      -1.068 -12.097-112.108  1.00  0.00      A1    
ATOM   1734 HG21 ILE A 138      -1.930 -12.007-112.804  1.00  0.00      A1    
ATOM   1735 HG22 ILE A 138      -0.143 -11.938-112.702  1.00  0.00      A1    
ATOM   1736 HG23 ILE A 138      -1.024 -13.181-111.869  1.00  0.00      A1    
ATOM   1737  CG1 ILE A 138      -0.776  -9.700-111.479  1.00  0.00      A1    
ATOM   1738 HG11 ILE A 138      -0.749  -8.904-110.705  1.00  0.00      A1    
ATOM   1739 HG12 ILE A 138       0.278  -9.884-111.777  1.00  0.00      A1    
ATOM   1740  CD  ILE A 138      -1.545  -8.977-112.554  1.00  0.00      A1    
ATOM   1741  HD1 ILE A 138      -1.584  -9.628-113.453  1.00  0.00      A1    
ATOM   1742  HD2 ILE A 138      -2.533  -8.680-112.142  1.00  0.00      A1    
ATOM   1743  HD3 ILE A 138      -1.028  -8.053-112.892  1.00  0.00      A1    
ATOM   1744  C   ILE A 138      -3.372 -12.197-110.565  1.00  0.00      A1    
ATOM   1745  O   ILE A 138      -3.069 -13.169-109.838  1.00  0.00      A1    
ATOM   1746  N   SER A 139      -4.436 -12.235-111.412  1.00  0.00      A1    
ATOM   1747  HN  SER A 139      -4.612 -11.500-112.062  1.00  0.00      A1    
ATOM   1748  CA  SER A 139      -5.332 -13.433-111.623  1.00  0.00      A1    
ATOM   1749  HA  SER A 139      -5.426 -13.925-110.666  1.00  0.00      A1    
ATOM   1750  CB  SER A 139      -6.782 -13.229-112.201  1.00  0.00      A1    
ATOM   1751  HB1 SER A 139      -7.380 -14.158-112.316  1.00  0.00      A1    
ATOM   1752  HB2 SER A 139      -7.357 -12.571-111.514  1.00  0.00      A1    
ATOM   1753  OG  SER A 139      -6.761 -12.596-113.495  1.00  0.00      A1    
ATOM   1754  HG1 SER A 139      -6.427 -11.707-113.358  1.00  0.00      A1    
ATOM   1755  C   SER A 139      -4.731 -14.447-112.539  1.00  0.00      A1    
ATOM   1756  O   SER A 139      -3.838 -14.215-113.357  1.00  0.00      A1    
ATOM   1757  N   LYS A 140      -5.262 -15.675-112.553  1.00  0.00      A1    
ATOM   1758  HN  LYS A 140      -5.914 -15.929-111.843  1.00  0.00      A1    
ATOM   1759  CA  LYS A 140      -5.069 -16.734-113.570  1.00  0.00      A1    
ATOM   1760  HA  LYS A 140      -4.038 -17.055-113.543  1.00  0.00      A1    
ATOM   1761  CB  LYS A 140      -5.984 -17.910-113.100  1.00  0.00      A1    
ATOM   1762  HB1 LYS A 140      -6.002 -18.692-113.888  1.00  0.00      A1    
ATOM   1763  HB2 LYS A 140      -5.371 -18.371-112.296  1.00  0.00      A1    
ATOM   1764  CG  LYS A 140      -7.431 -17.579-112.747  1.00  0.00      A1    
ATOM   1765  HG1 LYS A 140      -7.643 -16.997-111.824  1.00  0.00      A1    
ATOM   1766  HG2 LYS A 140      -7.921 -17.160-113.651  1.00  0.00      A1    
ATOM   1767  CD  LYS A 140      -8.257 -18.918-112.696  1.00  0.00      A1    
ATOM   1768  HD1 LYS A 140      -8.099 -19.570-113.581  1.00  0.00      A1    
ATOM   1769  HD2 LYS A 140      -7.839 -19.345-111.759  1.00  0.00      A1    
ATOM   1770  CE  LYS A 140      -9.792 -18.592-112.631  1.00  0.00      A1    
ATOM   1771  HE1 LYS A 140     -10.021 -17.840-113.415  1.00  0.00      A1    
ATOM   1772  HE2 LYS A 140     -10.495 -19.453-112.626  1.00  0.00      A1    
ATOM   1773  NZ  LYS A 140      -9.972 -17.872-111.283  1.00  0.00      A1    
ATOM   1774  HZ1 LYS A 140     -10.962 -18.053-111.024  1.00  0.00      A1    
ATOM   1775  HZ2 LYS A 140      -9.426 -18.511-110.670  1.00  0.00      A1    
ATOM   1776  HZ3 LYS A 140      -9.663 -16.887-111.407  1.00  0.00      A1    
ATOM   1777  C   LYS A 140      -5.254 -16.346-115.052  1.00  0.00      A1    
ATOM   1778  O   LYS A 140      -4.543 -16.762-115.962  1.00  0.00      A1    
ATOM   1779  N   GLN A 141      -6.258 -15.516-115.316  1.00  0.00      A1    
ATOM   1780  HN  GLN A 141      -6.801 -15.079-114.603  1.00  0.00      A1    
ATOM   1781  CA  GLN A 141      -6.378 -14.827-116.609  1.00  0.00      A1    
ATOM   1782  HA  GLN A 141      -6.431 -15.560-117.400  1.00  0.00      A1    
ATOM   1783  CB  GLN A 141      -7.698 -13.923-116.553  1.00  0.00      A1    
ATOM   1784  HB1 GLN A 141      -7.511 -13.068-115.869  1.00  0.00      A1    
ATOM   1785  HB2 GLN A 141      -7.825 -13.466-117.558  1.00  0.00      A1    
ATOM   1786  CG  GLN A 141      -9.033 -14.581-116.057  1.00  0.00      A1    
ATOM   1787  HG1 GLN A 141      -8.788 -14.630-114.975  1.00  0.00      A1    
ATOM   1788  HG2 GLN A 141      -9.968 -13.997-116.192  1.00  0.00      A1    
ATOM   1789  CD  GLN A 141      -9.359 -16.030-116.512  1.00  0.00      A1    
ATOM   1790  OE1 GLN A 141      -9.579 -16.816-115.620  1.00  0.00      A1    
ATOM   1791  NE2 GLN A 141      -9.475 -16.302-117.801  1.00  0.00      A1    
ATOM   1792 HE21 GLN A 141      -9.724 -17.239-118.045  1.00  0.00      A1    
ATOM   1793 HE22 GLN A 141      -9.152 -15.642-118.479  1.00  0.00      A1    
ATOM   1794  C   GLN A 141      -5.214 -13.936-116.900  1.00  0.00      A1    
ATOM   1795  O   GLN A 141      -4.738 -13.996-118.008  1.00  0.00      A1    
ATOM   1796  N   GLU A 142      -4.790 -13.021-116.031  1.00  0.00      A1    
ATOM   1797  HN  GLU A 142      -5.186 -13.041-115.116  1.00  0.00      A1    
ATOM   1798  CA  GLU A 142      -3.833 -12.013-116.247  1.00  0.00      A1    
ATOM   1799  HA  GLU A 142      -4.142 -11.486-117.138  1.00  0.00      A1    
ATOM   1800  CB  GLU A 142      -3.768 -10.925-115.090  1.00  0.00      A1    
ATOM   1801  HB1 GLU A 142      -3.894 -11.530-114.167  1.00  0.00      A1    
ATOM   1802  HB2 GLU A 142      -2.835 -10.327-115.174  1.00  0.00      A1    
ATOM   1803  CG  GLU A 142      -5.018 -10.040-115.112  1.00  0.00      A1    
ATOM   1804  HG1 GLU A 142      -4.908  -9.094-115.684  1.00  0.00      A1    
ATOM   1805  HG2 GLU A 142      -5.847 -10.584-115.613  1.00  0.00      A1    
ATOM   1806  CD  GLU A 142      -5.383  -9.586-113.674  1.00  0.00      A1    
ATOM   1807  OE1 GLU A 142      -5.253  -8.374-113.409  1.00  0.00      A1    
ATOM   1808  OE2 GLU A 142      -5.850 -10.405-112.876  1.00  0.00      A1    
ATOM   1809  C   GLU A 142      -2.397 -12.621-116.466  1.00  0.00      A1    
ATOM   1810  O   GLU A 142      -1.660 -12.271-117.401  1.00  0.00      A1    
ATOM   1811  N   TYR A 143      -1.974 -13.619-115.627  1.00  0.00      A1    
ATOM   1812  HN  TYR A 143      -2.550 -13.848-114.845  1.00  0.00      A1    
ATOM   1813  CA  TYR A 143      -0.710 -14.369-115.853  1.00  0.00      A1    
ATOM   1814  HA  TYR A 143       0.063 -13.639-115.661  1.00  0.00      A1    
ATOM   1815  CB  TYR A 143      -0.506 -15.426-114.712  1.00  0.00      A1    
ATOM   1816  HB1 TYR A 143      -0.365 -14.963-113.712  1.00  0.00      A1    
ATOM   1817  HB2 TYR A 143      -1.424 -16.051-114.720  1.00  0.00      A1    
ATOM   1818  CG  TYR A 143       0.720 -16.244-114.927  1.00  0.00      A1    
ATOM   1819  CD1 TYR A 143       1.949 -15.606-114.651  1.00  0.00      A1    
ATOM   1820  HD1 TYR A 143       2.052 -14.546-114.474  1.00  0.00      A1    
ATOM   1821  CE1 TYR A 143       3.093 -16.317-114.915  1.00  0.00      A1    
ATOM   1822  HE1 TYR A 143       4.030 -15.803-114.756  1.00  0.00      A1    
ATOM   1823  CZ  TYR A 143       3.068 -17.633-115.285  1.00  0.00      A1    
ATOM   1824  OH  TYR A 143       4.306 -18.355-115.613  1.00  0.00      A1    
ATOM   1825  HH  TYR A 143       4.072 -19.285-115.565  1.00  0.00      A1    
ATOM   1826  CD2 TYR A 143       0.705 -17.612-115.144  1.00  0.00      A1    
ATOM   1827  HD2 TYR A 143      -0.175 -18.228-115.031  1.00  0.00      A1    
ATOM   1828  CE2 TYR A 143       1.836 -18.380-115.256  1.00  0.00      A1    
ATOM   1829  HE2 TYR A 143       1.858 -19.431-115.503  1.00  0.00      A1    
ATOM   1830  C   TYR A 143      -0.533 -14.961-117.226  1.00  0.00      A1    
ATOM   1831  O   TYR A 143       0.472 -14.757-117.925  1.00  0.00      A1    
ATOM   1832  N   ASP A 144      -1.602 -15.658-117.533  1.00  0.00      A1    
ATOM   1833  HN  ASP A 144      -2.355 -15.760-116.887  1.00  0.00      A1    
ATOM   1834  CA  ASP A 144      -1.797 -16.373-118.835  1.00  0.00      A1    
ATOM   1835  HA  ASP A 144      -1.065 -17.158-118.959  1.00  0.00      A1    
ATOM   1836  CB  ASP A 144      -3.220 -17.059-118.794  1.00  0.00      A1    
ATOM   1837  HB1 ASP A 144      -3.295 -17.619-117.838  1.00  0.00      A1    
ATOM   1838  HB2 ASP A 144      -3.960 -16.234-118.861  1.00  0.00      A1    
ATOM   1839  CG  ASP A 144      -3.548 -18.057-119.853  1.00  0.00      A1    
ATOM   1840  OD1 ASP A 144      -4.824 -18.133-120.057  1.00  0.00      A1    
ATOM   1841  OD2 ASP A 144      -2.699 -18.766-120.445  1.00  0.00      A1    
ATOM   1842  C   ASP A 144      -1.731 -15.404-120.061  1.00  0.00      A1    
ATOM   1843  O   ASP A 144      -0.964 -15.682-120.961  1.00  0.00      A1    
ATOM   1844  N   GLN A 145      -2.412 -14.263-120.048  1.00  0.00      A1    
ATOM   1845  HN  GLN A 145      -3.097 -14.025-119.364  1.00  0.00      A1    
ATOM   1846  CA  GLN A 145      -2.280 -13.189-121.041  1.00  0.00      A1    
ATOM   1847  HA  GLN A 145      -2.624 -13.531-122.006  1.00  0.00      A1    
ATOM   1848  CB  GLN A 145      -3.298 -11.992-120.894  1.00  0.00      A1    
ATOM   1849  HB1 GLN A 145      -3.162 -11.415-119.954  1.00  0.00      A1    
ATOM   1850  HB2 GLN A 145      -3.166 -11.267-121.725  1.00  0.00      A1    
ATOM   1851  CG  GLN A 145      -4.757 -12.334-121.189  1.00  0.00      A1    
ATOM   1852  HG1 GLN A 145      -4.984 -12.575-122.250  1.00  0.00      A1    
ATOM   1853  HG2 GLN A 145      -5.031 -13.264-120.646  1.00  0.00      A1    
ATOM   1854  CD  GLN A 145      -5.708 -11.167-120.882  1.00  0.00      A1    
ATOM   1855  OE1 GLN A 145      -6.944 -11.291-120.912  1.00  0.00      A1    
ATOM   1856  NE2 GLN A 145      -5.224  -9.929-120.638  1.00  0.00      A1    
ATOM   1857 HE21 GLN A 145      -5.960  -9.269-120.489  1.00  0.00      A1    
ATOM   1858 HE22 GLN A 145      -4.265  -9.697-120.477  1.00  0.00      A1    
ATOM   1859  C   GLN A 145      -0.848 -12.547-121.127  1.00  0.00      A1    
ATOM   1860  O   GLN A 145      -0.307 -12.250-122.207  1.00  0.00      A1    
ATOM   1861  N   ALA A 146      -0.240 -12.475-119.937  1.00  0.00      A1    
ATOM   1862  HN  ALA A 146      -0.757 -12.702-119.115  1.00  0.00      A1    
ATOM   1863  CA  ALA A 146       1.174 -12.091-119.887  1.00  0.00      A1    
ATOM   1864  HA  ALA A 146       1.283 -11.060-120.188  1.00  0.00      A1    
ATOM   1865  CB  ALA A 146       1.736 -12.038-118.430  1.00  0.00      A1    
ATOM   1866  HB1 ALA A 146       1.906 -13.085-118.099  1.00  0.00      A1    
ATOM   1867  HB2 ALA A 146       2.759 -11.604-118.457  1.00  0.00      A1    
ATOM   1868  HB3 ALA A 146       1.137 -11.440-117.709  1.00  0.00      A1    
ATOM   1869  C   ALA A 146       2.104 -13.044-120.788  1.00  0.00      A1    
ATOM   1870  O   ALA A 146       3.012 -12.569-121.433  1.00  0.00      A1    
ATOM   1871  N   LEU A 147       1.838 -14.406-120.658  1.00  0.00      A1    
ATOM   1872  HN  LEU A 147       1.259 -14.752-119.923  1.00  0.00      A1    
ATOM   1873  CA  LEU A 147       2.478 -15.356-121.520  1.00  0.00      A1    
ATOM   1874  HA  LEU A 147       3.483 -14.997-121.358  1.00  0.00      A1    
ATOM   1875  CB  LEU A 147       2.175 -16.839-121.147  1.00  0.00      A1    
ATOM   1876  HB1 LEU A 147       1.088 -17.067-121.190  1.00  0.00      A1    
ATOM   1877  HB2 LEU A 147       2.739 -17.470-121.866  1.00  0.00      A1    
ATOM   1878  CG  LEU A 147       2.601 -17.236-119.677  1.00  0.00      A1    
ATOM   1879  HG  LEU A 147       2.209 -16.472-118.972  1.00  0.00      A1    
ATOM   1880  CD1 LEU A 147       2.026 -18.658-119.248  1.00  0.00      A1    
ATOM   1881 HD11 LEU A 147       2.339 -19.490-119.914  1.00  0.00      A1    
ATOM   1882 HD12 LEU A 147       2.248 -18.996-118.213  1.00  0.00      A1    
ATOM   1883 HD13 LEU A 147       0.915 -18.670-119.245  1.00  0.00      A1    
ATOM   1884  CD2 LEU A 147       4.119 -17.196-119.650  1.00  0.00      A1    
ATOM   1885 HD21 LEU A 147       4.567 -17.747-120.504  1.00  0.00      A1    
ATOM   1886 HD22 LEU A 147       4.586 -16.188-119.631  1.00  0.00      A1    
ATOM   1887 HD23 LEU A 147       4.500 -17.735-118.757  1.00  0.00      A1    
ATOM   1888  C   LEU A 147       2.063 -15.053-123.041  1.00  0.00      A1    
ATOM   1889  O   LEU A 147       2.955 -14.905-123.917  1.00  0.00      A1    
ATOM   1890  N   ALA A 148       0.760 -14.873-123.290  1.00  0.00      A1    
ATOM   1891  HN  ALA A 148       0.062 -14.967-122.584  1.00  0.00      A1    
ATOM   1892  CA  ALA A 148       0.284 -14.718-124.642  1.00  0.00      A1    
ATOM   1893  HA  ALA A 148       0.399 -15.678-125.122  1.00  0.00      A1    
ATOM   1894  CB  ALA A 148      -1.219 -14.304-124.636  1.00  0.00      A1    
ATOM   1895  HB1 ALA A 148      -1.579 -13.999-125.642  1.00  0.00      A1    
ATOM   1896  HB2 ALA A 148      -1.809 -15.209-124.377  1.00  0.00      A1    
ATOM   1897  HB3 ALA A 148      -1.389 -13.533-123.854  1.00  0.00      A1    
ATOM   1898  C   ALA A 148       0.993 -13.765-125.470  1.00  0.00      A1    
ATOM   1899  O   ALA A 148       1.394 -14.033-126.648  1.00  0.00      A1    
ATOM   1900  N   ASP A 149       1.202 -12.581-124.813  1.00  0.00      A1    
ATOM   1901  HN  ASP A 149       0.931 -12.328-123.887  1.00  0.00      A1    
ATOM   1902  CA  ASP A 149       1.875 -11.443-125.386  1.00  0.00      A1    
ATOM   1903  HA  ASP A 149       1.576 -11.244-126.404  1.00  0.00      A1    
ATOM   1904  CB  ASP A 149       1.663 -10.227-124.444  1.00  0.00      A1    
ATOM   1905  HB1 ASP A 149       1.815 -10.598-123.408  1.00  0.00      A1    
ATOM   1906  HB2 ASP A 149       2.346  -9.353-124.390  1.00  0.00      A1    
ATOM   1907  CG  ASP A 149       0.216  -9.640-124.551  1.00  0.00      A1    
ATOM   1908  OD1 ASP A 149      -0.511  -9.867-125.531  1.00  0.00      A1    
ATOM   1909  OD2 ASP A 149      -0.258  -8.940-123.611  1.00  0.00      A1    
ATOM   1910  C   ASP A 149       3.444 -11.689-125.581  1.00  0.00      A1    
ATOM   1911  O   ASP A 149       3.945 -11.247-126.624  1.00  0.00      A1    
ATOM   1912  N   ALA A 150       4.153 -12.342-124.646  1.00  0.00      A1    
ATOM   1913  HN  ALA A 150       3.688 -12.561-123.792  1.00  0.00      A1    
ATOM   1914  CA  ALA A 150       5.534 -12.734-124.749  1.00  0.00      A1    
ATOM   1915  HA  ALA A 150       6.103 -11.819-124.678  1.00  0.00      A1    
ATOM   1916  CB  ALA A 150       5.777 -13.405-123.398  1.00  0.00      A1    
ATOM   1917  HB1 ALA A 150       4.923 -14.027-123.055  1.00  0.00      A1    
ATOM   1918  HB2 ALA A 150       6.764 -13.915-123.434  1.00  0.00      A1    
ATOM   1919  HB3 ALA A 150       5.751 -12.549-122.691  1.00  0.00      A1    
ATOM   1920  C   ALA A 150       5.844 -13.628-125.983  1.00  0.00      A1    
ATOM   1921  O   ALA A 150       6.761 -13.430-126.709  1.00  0.00      A1    
ATOM   1922  N   GLN A 151       4.966 -14.579-126.213  1.00  0.00      A1    
ATOM   1923  HN  GLN A 151       4.193 -14.724-125.600  1.00  0.00      A1    
ATOM   1924  CA  GLN A 151       4.916 -15.375-127.419  1.00  0.00      A1    
ATOM   1925  HA  GLN A 151       5.878 -15.856-127.513  1.00  0.00      A1    
ATOM   1926  CB  GLN A 151       3.847 -16.468-127.343  1.00  0.00      A1    
ATOM   1927  HB1 GLN A 151       2.833 -16.014-127.375  1.00  0.00      A1    
ATOM   1928  HB2 GLN A 151       4.007 -17.075-128.260  1.00  0.00      A1    
ATOM   1929  CG  GLN A 151       3.799 -17.526-126.191  1.00  0.00      A1    
ATOM   1930  HG1 GLN A 151       3.118 -17.099-125.425  1.00  0.00      A1    
ATOM   1931  HG2 GLN A 151       3.407 -18.503-126.547  1.00  0.00      A1    
ATOM   1932  CD  GLN A 151       5.135 -17.768-125.548  1.00  0.00      A1    
ATOM   1933  OE1 GLN A 151       6.097 -18.002-126.261  1.00  0.00      A1    
ATOM   1934  NE2 GLN A 151       5.242 -17.881-124.214  1.00  0.00      A1    
ATOM   1935 HE21 GLN A 151       6.166 -18.178-123.974  1.00  0.00      A1    
ATOM   1936 HE22 GLN A 151       4.499 -17.671-123.579  1.00  0.00      A1    
ATOM   1937  C   GLN A 151       4.817 -14.612-128.721  1.00  0.00      A1    
ATOM   1938  O   GLN A 151       5.559 -14.812-129.615  1.00  0.00      A1    
ATOM   1939  N   GLN A 152       3.929 -13.591-128.795  1.00  0.00      A1    
ATOM   1940  HN  GLN A 152       3.378 -13.337-128.004  1.00  0.00      A1    
ATOM   1941  CA  GLN A 152       3.882 -12.675-129.899  1.00  0.00      A1    
ATOM   1942  HA  GLN A 152       3.914 -13.226-130.827  1.00  0.00      A1    
ATOM   1943  CB  GLN A 152       2.527 -11.929-130.082  1.00  0.00      A1    
ATOM   1944  HB1 GLN A 152       2.364 -11.263-129.208  1.00  0.00      A1    
ATOM   1945  HB2 GLN A 152       2.664 -11.317-130.998  1.00  0.00      A1    
ATOM   1946  CG  GLN A 152       1.313 -12.939-130.285  1.00  0.00      A1    
ATOM   1947  HG1 GLN A 152       1.060 -13.485-129.351  1.00  0.00      A1    
ATOM   1948  HG2 GLN A 152       0.355 -12.467-130.591  1.00  0.00      A1    
ATOM   1949  CD  GLN A 152       1.518 -14.117-131.336  1.00  0.00      A1    
ATOM   1950  OE1 GLN A 152       1.221 -15.311-131.049  1.00  0.00      A1    
ATOM   1951  NE2 GLN A 152       1.925 -13.836-132.553  1.00  0.00      A1    
ATOM   1952 HE21 GLN A 152       1.930 -14.487-133.312  1.00  0.00      A1    
ATOM   1953 HE22 GLN A 152       2.001 -12.858-132.748  1.00  0.00      A1    
ATOM   1954  C   GLN A 152       5.107 -11.701-130.045  1.00  0.00      A1    
ATOM   1955  O   GLN A 152       5.471 -11.079-131.090  1.00  0.00      A1    
ATOM   1956  N   ALA A 153       5.721 -11.321-128.909  1.00  0.00      A1    
ATOM   1957  HN  ALA A 153       5.344 -11.428-127.992  1.00  0.00      A1    
ATOM   1958  CA  ALA A 153       7.032 -10.670-128.873  1.00  0.00      A1    
ATOM   1959  HA  ALA A 153       6.982  -9.784-129.489  1.00  0.00      A1    
ATOM   1960  CB  ALA A 153       7.478 -10.293-127.394  1.00  0.00      A1    
ATOM   1961  HB1 ALA A 153       8.246  -9.508-127.567  1.00  0.00      A1    
ATOM   1962  HB2 ALA A 153       6.596  -9.865-126.871  1.00  0.00      A1    
ATOM   1963  HB3 ALA A 153       7.829 -11.215-126.883  1.00  0.00      A1    
ATOM   1964  C   ALA A 153       8.123 -11.496-129.482  1.00  0.00      A1    
ATOM   1965  O   ALA A 153       8.786 -11.075-130.381  1.00  0.00      A1    
ATOM   1966  N   ASN A 154       8.242 -12.806-129.232  1.00  0.00      A1    
ATOM   1967  HN  ASN A 154       7.527 -13.145-128.625  1.00  0.00      A1    
ATOM   1968  CA  ASN A 154       9.153 -13.757-129.868  1.00  0.00      A1    
ATOM   1969  HA  ASN A 154      10.162 -13.406-129.711  1.00  0.00      A1    
ATOM   1970  CB  ASN A 154       9.024 -15.169-129.210  1.00  0.00      A1    
ATOM   1971  HB1 ASN A 154       9.204 -15.046-128.120  1.00  0.00      A1    
ATOM   1972  HB2 ASN A 154       8.022 -15.639-129.311  1.00  0.00      A1    
ATOM   1973  CG  ASN A 154      10.147 -16.081-129.793  1.00  0.00      A1    
ATOM   1974  OD1 ASN A 154      11.253 -15.660-130.125  1.00  0.00      A1    
ATOM   1975  ND2 ASN A 154       9.856 -17.371-129.611  1.00  0.00      A1    
ATOM   1976 HD21 ASN A 154       8.990 -17.710-129.245  1.00  0.00      A1    
ATOM   1977 HD22 ASN A 154      10.667 -17.946-129.724  1.00  0.00      A1    
ATOM   1978  C   ASN A 154       8.968 -13.727-131.387  1.00  0.00      A1    
ATOM   1979  O   ASN A 154       9.891 -13.704-132.181  1.00  0.00      A1    
ATOM   1980  N   ALA A 155       7.656 -13.658-131.752  1.00  0.00      A1    
ATOM   1981  HN  ALA A 155       6.937 -13.832-131.084  1.00  0.00      A1    
ATOM   1982  CA  ALA A 155       7.314 -13.535-133.129  1.00  0.00      A1    
ATOM   1983  HA  ALA A 155       7.746 -14.359-133.678  1.00  0.00      A1    
ATOM   1984  CB  ALA A 155       5.789 -13.545-133.264  1.00  0.00      A1    
ATOM   1985  HB1 ALA A 155       5.280 -12.709-132.739  1.00  0.00      A1    
ATOM   1986  HB2 ALA A 155       5.436 -13.588-134.316  1.00  0.00      A1    
ATOM   1987  HB3 ALA A 155       5.448 -14.504-132.817  1.00  0.00      A1    
ATOM   1988  C   ALA A 155       7.797 -12.290-133.942  1.00  0.00      A1    
ATOM   1989  O   ALA A 155       8.210 -12.426-135.079  1.00  0.00      A1    
ATOM   1990  N   ALA A 156       7.789 -11.069-133.329  1.00  0.00      A1    
ATOM   1991  HN  ALA A 156       7.391 -11.063-132.416  1.00  0.00      A1    
ATOM   1992  CA  ALA A 156       8.332  -9.866-133.923  1.00  0.00      A1    
ATOM   1993  HA  ALA A 156       7.939  -9.648-134.905  1.00  0.00      A1    
ATOM   1994  CB  ALA A 156       8.112  -8.757-132.819  1.00  0.00      A1    
ATOM   1995  HB1 ALA A 156       8.307  -7.776-133.303  1.00  0.00      A1    
ATOM   1996  HB2 ALA A 156       7.077  -8.740-132.414  1.00  0.00      A1    
ATOM   1997  HB3 ALA A 156       8.677  -8.774-131.862  1.00  0.00      A1    
ATOM   1998  C   ALA A 156       9.871  -9.845-134.126  1.00  0.00      A1    
ATOM   1999  O   ALA A 156      10.268  -9.336-135.129  1.00  0.00      A1    
ATOM   2000  N   VAL A 157      10.660 -10.442-133.228  1.00  0.00      A1    
ATOM   2001  HN  VAL A 157      10.171 -10.790-132.431  1.00  0.00      A1    
ATOM   2002  CA  VAL A 157      12.016 -10.703-133.377  1.00  0.00      A1    
ATOM   2003  HA  VAL A 157      12.470  -9.780-133.705  1.00  0.00      A1    
ATOM   2004  CB  VAL A 157      12.514 -11.332-132.078  1.00  0.00      A1    
ATOM   2005  HB  VAL A 157      11.887 -12.226-131.873  1.00  0.00      A1    
ATOM   2006  CG1 VAL A 157      13.953 -11.782-132.199  1.00  0.00      A1    
ATOM   2007 HG11 VAL A 157      14.597 -10.881-132.293  1.00  0.00      A1    
ATOM   2008 HG12 VAL A 157      14.258 -12.105-131.180  1.00  0.00      A1    
ATOM   2009 HG13 VAL A 157      14.086 -12.632-132.902  1.00  0.00      A1    
ATOM   2010  CG2 VAL A 157      12.284 -10.468-130.939  1.00  0.00      A1    
ATOM   2011 HG21 VAL A 157      12.911  -9.556-131.045  1.00  0.00      A1    
ATOM   2012 HG22 VAL A 157      11.247 -10.075-130.872  1.00  0.00      A1    
ATOM   2013 HG23 VAL A 157      12.552 -10.983-129.992  1.00  0.00      A1    
ATOM   2014  C   VAL A 157      12.251 -11.688-134.609  1.00  0.00      A1    
ATOM   2015  O   VAL A 157      13.138 -11.497-135.486  1.00  0.00      A1    
ATOM   2016  N   THR A 158      11.361 -12.698-134.649  1.00  0.00      A1    
ATOM   2017  HN  THR A 158      10.712 -12.821-133.902  1.00  0.00      A1    
ATOM   2018  CA  THR A 158      11.481 -13.765-135.672  1.00  0.00      A1    
ATOM   2019  HA  THR A 158      12.463 -14.212-135.694  1.00  0.00      A1    
ATOM   2020  CB  THR A 158      10.535 -14.945-135.441  1.00  0.00      A1    
ATOM   2021  HB  THR A 158       9.465 -14.663-135.540  1.00  0.00      A1    
ATOM   2022  OG1 THR A 158      10.798 -15.502-134.157  1.00  0.00      A1    
ATOM   2023  HG1 THR A 158      10.654 -14.791-133.527  1.00  0.00      A1    
ATOM   2024  CG2 THR A 158      10.902 -16.127-136.420  1.00  0.00      A1    
ATOM   2025 HG21 THR A 158      12.001 -16.272-136.348  1.00  0.00      A1    
ATOM   2026 HG22 THR A 158      10.377 -17.071-136.160  1.00  0.00      A1    
ATOM   2027 HG23 THR A 158      10.689 -15.840-137.472  1.00  0.00      A1    
ATOM   2028  C   THR A 158      11.209 -13.191-137.038  1.00  0.00      A1    
ATOM   2029  O   THR A 158      11.948 -13.410-138.005  1.00  0.00      A1    
ATOM   2030  N   ALA A 159      10.190 -12.321-137.168  1.00  0.00      A1    
ATOM   2031  HN  ALA A 159       9.519 -12.077-136.472  1.00  0.00      A1    
ATOM   2032  CA  ALA A 159       9.952 -11.687-138.431  1.00  0.00      A1    
ATOM   2033  HA  ALA A 159      10.096 -12.390-139.238  1.00  0.00      A1    
ATOM   2034  CB  ALA A 159       8.460 -11.139-138.582  1.00  0.00      A1    
ATOM   2035  HB1 ALA A 159       7.782 -12.018-138.545  1.00  0.00      A1    
ATOM   2036  HB2 ALA A 159       8.197 -10.460-137.743  1.00  0.00      A1    
ATOM   2037  HB3 ALA A 159       8.225 -10.550-139.494  1.00  0.00      A1    
ATOM   2038  C   ALA A 159      10.914 -10.534-138.731  1.00  0.00      A1    
ATOM   2039  O   ALA A 159      11.130 -10.224-139.943  1.00  0.00      A1    
ATOM   2040  N   ALA A 160      11.507  -9.960-137.726  1.00  0.00      A1    
ATOM   2041  HN  ALA A 160      11.225 -10.146-136.788  1.00  0.00      A1    
ATOM   2042  CA  ALA A 160      12.438  -8.894-137.947  1.00  0.00      A1    
ATOM   2043  HA  ALA A 160      12.107  -8.078-138.573  1.00  0.00      A1    
ATOM   2044  CB  ALA A 160      12.527  -8.172-136.600  1.00  0.00      A1    
ATOM   2045  HB1 ALA A 160      11.681  -7.472-136.429  1.00  0.00      A1    
ATOM   2046  HB2 ALA A 160      12.729  -8.859-135.750  1.00  0.00      A1    
ATOM   2047  HB3 ALA A 160      13.427  -7.522-136.618  1.00  0.00      A1    
ATOM   2048  C   ALA A 160      13.722  -9.388-138.470  1.00  0.00      A1    
ATOM   2049  O   ALA A 160      14.336  -8.752-139.310  1.00  0.00      A1    
ATOM   2050  N   LYS A 161      14.193 -10.555-137.986  1.00  0.00      A1    
ATOM   2051  HN  LYS A 161      13.660 -10.999-137.270  1.00  0.00      A1    
ATOM   2052  CA  LYS A 161      15.397 -11.193-138.611  1.00  0.00      A1    
ATOM   2053  HA  LYS A 161      16.234 -10.510-138.634  1.00  0.00      A1    
ATOM   2054  CB  LYS A 161      15.848 -12.548-137.913  1.00  0.00      A1    
ATOM   2055  HB1 LYS A 161      15.810 -12.488-136.804  1.00  0.00      A1    
ATOM   2056  HB2 LYS A 161      15.269 -13.437-138.242  1.00  0.00      A1    
ATOM   2057  CG  LYS A 161      17.228 -12.989-138.289  1.00  0.00      A1    
ATOM   2058  HG1 LYS A 161      17.347 -13.959-137.761  1.00  0.00      A1    
ATOM   2059  HG2 LYS A 161      17.309 -13.115-139.390  1.00  0.00      A1    
ATOM   2060  CD  LYS A 161      18.419 -12.209-137.750  1.00  0.00      A1    
ATOM   2061  HD1 LYS A 161      18.330 -11.181-138.164  1.00  0.00      A1    
ATOM   2062  HD2 LYS A 161      18.373 -12.134-136.642  1.00  0.00      A1    
ATOM   2063  CE  LYS A 161      19.800 -12.551-138.289  1.00  0.00      A1    
ATOM   2064  HE1 LYS A 161      19.880 -12.186-139.336  1.00  0.00      A1    
ATOM   2065  HE2 LYS A 161      20.586 -12.144-137.619  1.00  0.00      A1    
ATOM   2066  NZ  LYS A 161      20.014 -14.041-138.280  1.00  0.00      A1    
ATOM   2067  HZ1 LYS A 161      21.022 -14.286-138.343  1.00  0.00      A1    
ATOM   2068  HZ2 LYS A 161      19.733 -14.360-137.331  1.00  0.00      A1    
ATOM   2069  HZ3 LYS A 161      19.449 -14.498-139.025  1.00  0.00      A1    
ATOM   2070  C   LYS A 161      15.233 -11.413-140.084  1.00  0.00      A1    
ATOM   2071  O   LYS A 161      16.119 -11.152-140.900  1.00  0.00      A1    
ATOM   2072  N   ALA A 162      13.978 -11.873-140.411  1.00  0.00      A1    
ATOM   2073  HN  ALA A 162      13.254 -12.131-139.776  1.00  0.00      A1    
ATOM   2074  CA  ALA A 162      13.618 -12.181-141.747  1.00  0.00      A1    
ATOM   2075  HA  ALA A 162      14.377 -12.800-142.204  1.00  0.00      A1    
ATOM   2076  CB  ALA A 162      12.386 -13.123-141.820  1.00  0.00      A1    
ATOM   2077  HB1 ALA A 162      12.237 -13.596-142.814  1.00  0.00      A1    
ATOM   2078  HB2 ALA A 162      12.614 -13.961-141.127  1.00  0.00      A1    
ATOM   2079  HB3 ALA A 162      11.413 -12.627-141.616  1.00  0.00      A1    
ATOM   2080  C   ALA A 162      13.561 -10.887-142.582  1.00  0.00      A1    
ATOM   2081  O   ALA A 162      13.838 -10.772-143.781  1.00  0.00      A1    
ATOM   2082  N   ALA A 163      13.078  -9.827-141.977  1.00  0.00      A1    
ATOM   2083  HN  ALA A 163      12.670  -9.869-141.069  1.00  0.00      A1    
ATOM   2084  CA  ALA A 163      13.302  -8.458-142.490  1.00  0.00      A1    
ATOM   2085  HA  ALA A 163      12.885  -8.456-143.487  1.00  0.00      A1    
ATOM   2086  CB  ALA A 163      12.498  -7.514-141.537  1.00  0.00      A1    
ATOM   2087  HB1 ALA A 163      13.089  -7.193-140.653  1.00  0.00      A1    
ATOM   2088  HB2 ALA A 163      12.127  -6.573-141.997  1.00  0.00      A1    
ATOM   2089  HB3 ALA A 163      11.649  -7.989-141.000  1.00  0.00      A1    
ATOM   2090  C   ALA A 163      14.729  -7.915-142.646  1.00  0.00      A1    
ATOM   2091  O   ALA A 163      15.157  -7.400-143.680  1.00  0.00      A1    
ATOM   2092  N   VAL A 164      15.551  -8.111-141.664  1.00  0.00      A1    
ATOM   2093  HN  VAL A 164      15.320  -8.475-140.765  1.00  0.00      A1    
ATOM   2094  CA  VAL A 164      16.994  -7.828-141.777  1.00  0.00      A1    
ATOM   2095  HA  VAL A 164      17.172  -6.797-142.043  1.00  0.00      A1    
ATOM   2096  CB  VAL A 164      17.628  -8.072-140.394  1.00  0.00      A1    
ATOM   2097  HB  VAL A 164      17.335  -9.101-140.094  1.00  0.00      A1    
ATOM   2098  CG1 VAL A 164      19.158  -7.901-140.314  1.00  0.00      A1    
ATOM   2099 HG11 VAL A 164      19.400  -8.222-139.278  1.00  0.00      A1    
ATOM   2100 HG12 VAL A 164      19.635  -8.591-141.043  1.00  0.00      A1    
ATOM   2101 HG13 VAL A 164      19.504  -6.872-140.550  1.00  0.00      A1    
ATOM   2102  CG2 VAL A 164      17.073  -6.978-139.381  1.00  0.00      A1    
ATOM   2103 HG21 VAL A 164      15.968  -6.875-139.428  1.00  0.00      A1    
ATOM   2104 HG22 VAL A 164      17.450  -7.031-138.337  1.00  0.00      A1    
ATOM   2105 HG23 VAL A 164      17.588  -6.036-139.667  1.00  0.00      A1    
ATOM   2106  C   VAL A 164      17.735  -8.533-142.780  1.00  0.00      A1    
ATOM   2107  O   VAL A 164      18.640  -8.010-143.478  1.00  0.00      A1    
ATOM   2108  N   GLU A 165      17.401  -9.828-142.934  1.00  0.00      A1    
ATOM   2109  HN  GLU A 165      16.782 -10.252-142.277  1.00  0.00      A1    
ATOM   2110  CA  GLU A 165      17.928 -10.748-143.977  1.00  0.00      A1    
ATOM   2111  HA  GLU A 165      19.003 -10.674-144.050  1.00  0.00      A1    
ATOM   2112  CB  GLU A 165      17.666 -12.260-143.569  1.00  0.00      A1    
ATOM   2113  HB1 GLU A 165      16.568 -12.352-143.434  1.00  0.00      A1    
ATOM   2114  HB2 GLU A 165      17.986 -12.878-144.436  1.00  0.00      A1    
ATOM   2115  CG  GLU A 165      18.402 -12.632-142.284  1.00  0.00      A1    
ATOM   2116  HG1 GLU A 165      18.656 -11.756-141.650  1.00  0.00      A1    
ATOM   2117  HG2 GLU A 165      17.810 -13.245-141.571  1.00  0.00      A1    
ATOM   2118  CD  GLU A 165      19.653 -13.458-142.547  1.00  0.00      A1    
ATOM   2119  OE1 GLU A 165      19.656 -14.644-142.058  1.00  0.00      A1    
ATOM   2120  OE2 GLU A 165      20.612 -12.974-143.138  1.00  0.00      A1    
ATOM   2121  C   GLU A 165      17.464 -10.374-145.345  1.00  0.00      A1    
ATOM   2122  O   GLU A 165      18.229 -10.343-146.335  1.00  0.00      A1    
ATOM   2123  N   THR A 166      16.166 -10.031-145.483  1.00  0.00      A1    
ATOM   2124  HN  THR A 166      15.650 -10.001-144.630  1.00  0.00      A1    
ATOM   2125  CA  THR A 166      15.627  -9.505-146.776  1.00  0.00      A1    
ATOM   2126  HA  THR A 166      15.626 -10.187-147.614  1.00  0.00      A1    
ATOM   2127  CB  THR A 166      14.207  -9.328-146.596  1.00  0.00      A1    
ATOM   2128  HB  THR A 166      13.900  -8.615-145.801  1.00  0.00      A1    
ATOM   2129  OG1 THR A 166      13.449 -10.518-146.312  1.00  0.00      A1    
ATOM   2130  HG1 THR A 166      13.626 -10.798-145.411  1.00  0.00      A1    
ATOM   2131  CG2 THR A 166      13.719  -8.801-147.960  1.00  0.00      A1    
ATOM   2132 HG21 THR A 166      12.614  -8.802-148.073  1.00  0.00      A1    
ATOM   2133 HG22 THR A 166      14.058  -7.768-148.190  1.00  0.00      A1    
ATOM   2134 HG23 THR A 166      14.111  -9.394-148.814  1.00  0.00      A1    
ATOM   2135  C   THR A 166      16.398  -8.193-147.199  1.00  0.00      A1    
ATOM   2136  O   THR A 166      16.795  -7.992-148.360  1.00  0.00      A1    
ATOM   2137  N   ALA A 167      16.531  -7.285-146.249  1.00  0.00      A1    
ATOM   2138  HN  ALA A 167      16.184  -7.435-145.326  1.00  0.00      A1    
ATOM   2139  CA  ALA A 167      17.173  -6.039-146.537  1.00  0.00      A1    
ATOM   2140  HA  ALA A 167      16.671  -5.693-147.429  1.00  0.00      A1    
ATOM   2141  CB  ALA A 167      17.012  -5.009-145.382  1.00  0.00      A1    
ATOM   2142  HB1 ALA A 167      17.699  -5.331-144.570  1.00  0.00      A1    
ATOM   2143  HB2 ALA A 167      17.342  -3.979-145.637  1.00  0.00      A1    
ATOM   2144  HB3 ALA A 167      15.984  -5.019-144.962  1.00  0.00      A1    
ATOM   2145  C   ALA A 167      18.610  -6.095-146.870  1.00  0.00      A1    
ATOM   2146  O   ALA A 167      19.090  -5.383-147.716  1.00  0.00      A1    
ATOM   2147  N   ARG A 168      19.328  -7.075-146.220  1.00  0.00      A1    
ATOM   2148  HN  ARG A 168      18.920  -7.575-145.460  1.00  0.00      A1    
ATOM   2149  CA  ARG A 168      20.680  -7.587-146.549  1.00  0.00      A1    
ATOM   2150  HA  ARG A 168      21.368  -6.769-146.389  1.00  0.00      A1    
ATOM   2151  CB  ARG A 168      21.186  -8.598-145.504  1.00  0.00      A1    
ATOM   2152  HB1 ARG A 168      21.921  -8.208-144.767  1.00  0.00      A1    
ATOM   2153  HB2 ARG A 168      20.371  -9.036-144.889  1.00  0.00      A1    
ATOM   2154  CG  ARG A 168      21.980  -9.861-145.961  1.00  0.00      A1    
ATOM   2155  HG1 ARG A 168      21.314 -10.414-146.658  1.00  0.00      A1    
ATOM   2156  HG2 ARG A 168      22.914  -9.457-146.408  1.00  0.00      A1    
ATOM   2157  CD  ARG A 168      22.270 -10.822-144.722  1.00  0.00      A1    
ATOM   2158  HD1 ARG A 168      22.933 -10.343-143.971  1.00  0.00      A1    
ATOM   2159  HD2 ARG A 168      21.330 -11.157-144.232  1.00  0.00      A1    
ATOM   2160  NE  ARG A 168      22.939 -12.085-145.161  1.00  0.00      A1    
ATOM   2161  HE  ARG A 168      23.929 -12.208-145.093  1.00  0.00      A1    
ATOM   2162  CZ  ARG A 168      22.321 -13.059-145.811  1.00  0.00      A1    
ATOM   2163  NH1 ARG A 168      21.058 -13.263-145.891  1.00  0.00      A1    
ATOM   2164 HH11 ARG A 168      20.728 -14.116-146.294  1.00  0.00      A1    
ATOM   2165 HH12 ARG A 168      20.604 -12.903-145.075  1.00  0.00      A1    
ATOM   2166  NH2 ARG A 168      23.048 -14.080-146.297  1.00  0.00      A1    
ATOM   2167 HH21 ARG A 168      24.034 -13.915-146.326  1.00  0.00      A1    
ATOM   2168 HH22 ARG A 168      22.535 -14.779-146.794  1.00  0.00      A1    
ATOM   2169  C   ARG A 168      20.810  -8.119-147.920  1.00  0.00      A1    
ATOM   2170  O   ARG A 168      21.739  -7.650-148.609  1.00  0.00      A1    
ATOM   2171  N   ILE A 169      19.971  -9.020-148.383  1.00  0.00      A1    
ATOM   2172  HN  ILE A 169      19.310  -9.323-147.701  1.00  0.00      A1    
ATOM   2173  CA  ILE A 169      19.980  -9.587-149.760  1.00  0.00      A1    
ATOM   2174  HA  ILE A 169      20.983  -9.832-150.078  1.00  0.00      A1    
ATOM   2175  CB  ILE A 169      19.064 -10.849-149.909  1.00  0.00      A1    
ATOM   2176  HB  ILE A 169      18.106 -10.626-149.393  1.00  0.00      A1    
ATOM   2177  CG2 ILE A 169      18.851 -11.255-151.311  1.00  0.00      A1    
ATOM   2178 HG21 ILE A 169      18.136 -10.552-151.789  1.00  0.00      A1    
ATOM   2179 HG22 ILE A 169      19.793 -11.379-151.887  1.00  0.00      A1    
ATOM   2180 HG23 ILE A 169      18.527 -12.309-151.176  1.00  0.00      A1    
ATOM   2181  CG1 ILE A 169      19.596 -12.106-149.068  1.00  0.00      A1    
ATOM   2182 HG11 ILE A 169      19.559 -11.798-148.001  1.00  0.00      A1    
ATOM   2183 HG12 ILE A 169      18.996 -13.002-149.334  1.00  0.00      A1    
ATOM   2184  CD  ILE A 169      21.056 -12.508-149.374  1.00  0.00      A1    
ATOM   2185  HD1 ILE A 169      21.242 -12.673-150.456  1.00  0.00      A1    
ATOM   2186  HD2 ILE A 169      21.687 -11.640-149.085  1.00  0.00      A1    
ATOM   2187  HD3 ILE A 169      21.371 -13.316-148.679  1.00  0.00      A1    
ATOM   2188  C   ILE A 169      19.662  -8.513-150.787  1.00  0.00      A1    
ATOM   2189  O   ILE A 169      20.280  -8.402-151.897  1.00  0.00      A1    
ATOM   2190  N   ASN A 170      18.669  -7.586-150.500  1.00  0.00      A1    
ATOM   2191  HN  ASN A 170      18.079  -7.675-149.701  1.00  0.00      A1    
ATOM   2192  CA  ASN A 170      18.417  -6.507-151.509  1.00  0.00      A1    
ATOM   2193  HA  ASN A 170      18.322  -6.911-152.506  1.00  0.00      A1    
ATOM   2194  CB  ASN A 170      17.109  -5.750-151.286  1.00  0.00      A1    
ATOM   2195  HB1 ASN A 170      17.102  -5.259-150.289  1.00  0.00      A1    
ATOM   2196  HB2 ASN A 170      16.874  -5.020-152.089  1.00  0.00      A1    
ATOM   2197  CG  ASN A 170      15.937  -6.705-151.258  1.00  0.00      A1    
ATOM   2198  OD1 ASN A 170      16.025  -7.706-151.953  1.00  0.00      A1    
ATOM   2199  ND2 ASN A 170      14.762  -6.368-150.615  1.00  0.00      A1    
ATOM   2200 HD21 ASN A 170      13.964  -6.948-150.451  1.00  0.00      A1    
ATOM   2201 HD22 ASN A 170      14.633  -5.532-150.082  1.00  0.00      A1    
ATOM   2202  C   ASN A 170      19.539  -5.430-151.684  1.00  0.00      A1    
ATOM   2203  O   ASN A 170      19.907  -5.011-152.747  1.00  0.00      A1    
ATOM   2204  N   LEU A 171      20.247  -5.138-150.544  1.00  0.00      A1    
ATOM   2205  HN  LEU A 171      19.948  -5.593-149.709  1.00  0.00      A1    
ATOM   2206  CA  LEU A 171      21.421  -4.393-150.384  1.00  0.00      A1    
ATOM   2207  HA  LEU A 171      21.323  -3.419-150.841  1.00  0.00      A1    
ATOM   2208  CB  LEU A 171      21.816  -4.208-148.900  1.00  0.00      A1    
ATOM   2209  HB1 LEU A 171      21.027  -3.563-148.458  1.00  0.00      A1    
ATOM   2210  HB2 LEU A 171      21.722  -5.138-148.301  1.00  0.00      A1    
ATOM   2211  CG  LEU A 171      23.143  -3.558-148.627  1.00  0.00      A1    
ATOM   2212  HG  LEU A 171      23.905  -4.288-148.974  1.00  0.00      A1    
ATOM   2213  CD1 LEU A 171      23.316  -2.305-149.406  1.00  0.00      A1    
ATOM   2214 HD11 LEU A 171      22.339  -1.777-149.410  1.00  0.00      A1    
ATOM   2215 HD12 LEU A 171      24.127  -1.638-149.043  1.00  0.00      A1    
ATOM   2216 HD13 LEU A 171      23.570  -2.465-150.476  1.00  0.00      A1    
ATOM   2217  CD2 LEU A 171      23.335  -3.463-147.103  1.00  0.00      A1    
ATOM   2218 HD21 LEU A 171      22.574  -2.817-146.617  1.00  0.00      A1    
ATOM   2219 HD22 LEU A 171      23.309  -4.479-146.655  1.00  0.00      A1    
ATOM   2220 HD23 LEU A 171      24.319  -3.064-146.775  1.00  0.00      A1    
ATOM   2221  C   LEU A 171      22.563  -5.024-151.228  1.00  0.00      A1    
ATOM   2222  O   LEU A 171      23.207  -4.421-152.112  1.00  0.00      A1    
ATOM   2223  N   ALA A 172      22.778  -6.382-151.171  1.00  0.00      A1    
ATOM   2224  HN  ALA A 172      22.262  -6.923-150.512  1.00  0.00      A1    
ATOM   2225  CA  ALA A 172      23.739  -7.157-151.918  1.00  0.00      A1    
ATOM   2226  HA  ALA A 172      24.726  -6.800-151.665  1.00  0.00      A1    
ATOM   2227  CB  ALA A 172      23.669  -8.630-151.449  1.00  0.00      A1    
ATOM   2228  HB1 ALA A 172      22.604  -8.940-151.516  1.00  0.00      A1    
ATOM   2229  HB2 ALA A 172      24.221  -9.320-152.121  1.00  0.00      A1    
ATOM   2230  HB3 ALA A 172      23.860  -8.875-150.382  1.00  0.00      A1    
ATOM   2231  C   ALA A 172      23.543  -7.050-153.460  1.00  0.00      A1    
ATOM   2232  O   ALA A 172      24.459  -7.128-154.281  1.00  0.00      A1    
ATOM   2233  N   TYR A 173      22.313  -6.729-153.900  1.00  0.00      A1    
ATOM   2234  HN  TYR A 173      21.605  -6.525-153.227  1.00  0.00      A1    
ATOM   2235  CA  TYR A 173      21.976  -6.543-155.324  1.00  0.00      A1    
ATOM   2236  HA  TYR A 173      22.534  -7.303-155.850  1.00  0.00      A1    
ATOM   2237  CB  TYR A 173      20.450  -6.702-155.508  1.00  0.00      A1    
ATOM   2238  HB1 TYR A 173      19.782  -5.967-155.010  1.00  0.00      A1    
ATOM   2239  HB2 TYR A 173      20.211  -6.552-156.582  1.00  0.00      A1    
ATOM   2240  CG  TYR A 173      19.925  -8.074-155.222  1.00  0.00      A1    
ATOM   2241  CD1 TYR A 173      18.638  -8.347-154.709  1.00  0.00      A1    
ATOM   2242  HD1 TYR A 173      17.970  -7.516-154.537  1.00  0.00      A1    
ATOM   2243  CE1 TYR A 173      18.064  -9.589-154.698  1.00  0.00      A1    
ATOM   2244  HE1 TYR A 173      17.057  -9.637-154.313  1.00  0.00      A1    
ATOM   2245  CZ  TYR A 173      18.799 -10.692-155.016  1.00  0.00      A1    
ATOM   2246  OH  TYR A 173      18.207 -12.022-154.948  1.00  0.00      A1    
ATOM   2247  HH  TYR A 173      18.877 -12.556-154.515  1.00  0.00      A1    
ATOM   2248  CD2 TYR A 173      20.700  -9.238-155.509  1.00  0.00      A1    
ATOM   2249  HD2 TYR A 173      21.715  -9.186-155.874  1.00  0.00      A1    
ATOM   2250  CE2 TYR A 173      20.143 -10.532-155.302  1.00  0.00      A1    
ATOM   2251  HE2 TYR A 173      20.805 -11.363-155.490  1.00  0.00      A1    
ATOM   2252  C   TYR A 173      22.295  -5.169-155.891  1.00  0.00      A1    
ATOM   2253  O   TYR A 173      21.930  -4.862-157.033  1.00  0.00      A1    
ATOM   2254  N   THR A 174      22.912  -4.288-155.141  1.00  0.00      A1    
ATOM   2255  HN  THR A 174      22.972  -4.557-154.183  1.00  0.00      A1    
ATOM   2256  CA  THR A 174      23.605  -3.022-155.553  1.00  0.00      A1    
ATOM   2257  HA  THR A 174      23.010  -2.603-156.351  1.00  0.00      A1    
ATOM   2258  CB  THR A 174      23.760  -1.937-154.563  1.00  0.00      A1    
ATOM   2259  HB  THR A 174      24.131  -1.037-155.099  1.00  0.00      A1    
ATOM   2260  OG1 THR A 174      24.660  -2.351-153.538  1.00  0.00      A1    
ATOM   2261  HG1 THR A 174      24.186  -2.955-152.962  1.00  0.00      A1    
ATOM   2262  CG2 THR A 174      22.409  -1.592-153.972  1.00  0.00      A1    
ATOM   2263 HG21 THR A 174      22.624  -0.865-153.159  1.00  0.00      A1    
ATOM   2264 HG22 THR A 174      21.675  -1.165-154.688  1.00  0.00      A1    
ATOM   2265 HG23 THR A 174      21.878  -2.444-153.497  1.00  0.00      A1    
ATOM   2266  C   THR A 174      24.951  -3.294-156.241  1.00  0.00      A1    
ATOM   2267  O   THR A 174      25.475  -2.474-156.985  1.00  0.00      A1    
ATOM   2268  N   LYS A 175      25.539  -4.456-156.040  1.00  0.00      A1    
ATOM   2269  HN  LYS A 175      25.162  -5.112-155.391  1.00  0.00      A1    
ATOM   2270  CA  LYS A 175      26.722  -5.034-156.692  1.00  0.00      A1    
ATOM   2271  HA  LYS A 175      27.367  -4.267-157.093  1.00  0.00      A1    
ATOM   2272  CB  LYS A 175      27.499  -5.962-155.764  1.00  0.00      A1    
ATOM   2273  HB1 LYS A 175      26.823  -6.639-155.198  1.00  0.00      A1    
ATOM   2274  HB2 LYS A 175      28.044  -6.736-156.346  1.00  0.00      A1    
ATOM   2275  CG  LYS A 175      28.475  -5.267-154.787  1.00  0.00      A1    
ATOM   2276  HG1 LYS A 175      27.866  -4.599-154.141  1.00  0.00      A1    
ATOM   2277  HG2 LYS A 175      28.846  -6.062-154.105  1.00  0.00      A1    
ATOM   2278  CD  LYS A 175      29.598  -4.462-155.540  1.00  0.00      A1    
ATOM   2279  HD1 LYS A 175      30.004  -5.118-156.339  1.00  0.00      A1    
ATOM   2280  HD2 LYS A 175      29.105  -3.729-156.215  1.00  0.00      A1    
ATOM   2281  CE  LYS A 175      30.740  -3.850-154.720  1.00  0.00      A1    
ATOM   2282  HE1 LYS A 175      31.317  -4.568-154.099  1.00  0.00      A1    
ATOM   2283  HE2 LYS A 175      31.462  -3.326-155.381  1.00  0.00      A1    
ATOM   2284  NZ  LYS A 175      30.203  -2.834-153.844  1.00  0.00      A1    
ATOM   2285  HZ1 LYS A 175      29.708  -2.143-154.444  1.00  0.00      A1    
ATOM   2286  HZ2 LYS A 175      30.993  -2.296-153.433  1.00  0.00      A1    
ATOM   2287  HZ3 LYS A 175      29.612  -3.122-153.039  1.00  0.00      A1    
ATOM   2288  C   LYS A 175      26.249  -5.808-157.906  1.00  0.00      A1    
ATOM   2289  O   LYS A 175      25.268  -6.560-157.854  1.00  0.00      A1    
ATOM   2290  N   VAL A 176      26.930  -5.764-159.070  1.00  0.00      A1    
ATOM   2291  HN  VAL A 176      27.680  -5.108-159.107  1.00  0.00      A1    
ATOM   2292  CA  VAL A 176      26.719  -6.560-160.221  1.00  0.00      A1    
ATOM   2293  HA  VAL A 176      26.191  -7.471-159.984  1.00  0.00      A1    
ATOM   2294  CB  VAL A 176      25.997  -5.860-161.426  1.00  0.00      A1    
ATOM   2295  HB  VAL A 176      26.508  -4.892-161.619  1.00  0.00      A1    
ATOM   2296  CG1 VAL A 176      25.921  -6.707-162.704  1.00  0.00      A1    
ATOM   2297 HG11 VAL A 176      25.591  -6.009-163.503  1.00  0.00      A1    
ATOM   2298 HG12 VAL A 176      26.861  -7.220-162.998  1.00  0.00      A1    
ATOM   2299 HG13 VAL A 176      25.115  -7.444-162.497  1.00  0.00      A1    
ATOM   2300  CG2 VAL A 176      24.599  -5.428-160.905  1.00  0.00      A1    
ATOM   2301 HG21 VAL A 176      24.718  -4.661-160.110  1.00  0.00      A1    
ATOM   2302 HG22 VAL A 176      23.947  -5.077-161.732  1.00  0.00      A1    
ATOM   2303 HG23 VAL A 176      24.089  -6.300-160.443  1.00  0.00      A1    
ATOM   2304  C   VAL A 176      28.080  -7.025-160.656  1.00  0.00      A1    
ATOM   2305  O   VAL A 176      28.937  -6.154-160.938  1.00  0.00      A1    
ATOM   2306  N   THR A 177      28.319  -8.360-160.738  1.00  0.00      A1    
ATOM   2307  HN  THR A 177      27.515  -8.944-160.660  1.00  0.00      A1    
ATOM   2308  CA  THR A 177      29.513  -8.851-161.291  1.00  0.00      A1    
ATOM   2309  HA  THR A 177      30.278  -8.096-161.389  1.00  0.00      A1    
ATOM   2310  CB  THR A 177      30.074  -9.966-160.380  1.00  0.00      A1    
ATOM   2311  HB  THR A 177      30.998 -10.422-160.795  1.00  0.00      A1    
ATOM   2312  OG1 THR A 177      29.286 -11.123-160.083  1.00  0.00      A1    
ATOM   2313  HG1 THR A 177      29.910 -11.763-159.733  1.00  0.00      A1    
ATOM   2314  CG2 THR A 177      30.548  -9.251-159.075  1.00  0.00      A1    
ATOM   2315 HG21 THR A 177      31.158 -10.002-158.530  1.00  0.00      A1    
ATOM   2316 HG22 THR A 177      31.309  -8.494-159.361  1.00  0.00      A1    
ATOM   2317 HG23 THR A 177      29.681  -8.841-158.513  1.00  0.00      A1    
ATOM   2318  C   THR A 177      29.309  -9.417-162.675  1.00  0.00      A1    
ATOM   2319  O   THR A 177      28.167  -9.693-163.085  1.00  0.00      A1    
ATOM   2320  N   SER A 178      30.435  -9.710-163.336  1.00  0.00      A1    
ATOM   2321  HN  SER A 178      31.323  -9.439-162.971  1.00  0.00      A1    
ATOM   2322  CA  SER A 178      30.481 -10.461-164.597  1.00  0.00      A1    
ATOM   2323  HA  SER A 178      29.558 -10.164-165.072  1.00  0.00      A1    
ATOM   2324  CB  SER A 178      31.828 -10.142-165.394  1.00  0.00      A1    
ATOM   2325  HB1 SER A 178      31.879  -9.034-165.319  1.00  0.00      A1    
ATOM   2326  HB2 SER A 178      32.659 -10.663-164.873  1.00  0.00      A1    
ATOM   2327  OG  SER A 178      31.653 -10.685-166.662  1.00  0.00      A1    
ATOM   2328  HG1 SER A 178      32.490 -10.998-167.013  1.00  0.00      A1    
ATOM   2329  C   SER A 178      30.454 -11.959-164.222  1.00  0.00      A1    
ATOM   2330  O   SER A 178      31.206 -12.418-163.358  1.00  0.00      A1    
ATOM   2331  N   PRO A 179      29.678 -12.759-164.954  1.00  0.00      A1    
ATOM   2332  CD  PRO A 179      28.554 -12.247-165.774  1.00  0.00      A1    
ATOM   2333  HD1 PRO A 179      28.990 -11.575-166.543  1.00  0.00      A1    
ATOM   2334  HD2 PRO A 179      27.735 -11.784-165.183  1.00  0.00      A1    
ATOM   2335  CA  PRO A 179      29.669 -14.165-164.849  1.00  0.00      A1    
ATOM   2336  HA  PRO A 179      29.722 -14.465-163.813  1.00  0.00      A1    
ATOM   2337  CB  PRO A 179      28.409 -14.553-165.575  1.00  0.00      A1    
ATOM   2338  HB1 PRO A 179      27.587 -14.627-164.830  1.00  0.00      A1    
ATOM   2339  HB2 PRO A 179      28.468 -15.511-166.134  1.00  0.00      A1    
ATOM   2340  CG  PRO A 179      28.153 -13.535-166.572  1.00  0.00      A1    
ATOM   2341  HG1 PRO A 179      27.125 -13.578-166.992  1.00  0.00      A1    
ATOM   2342  HG2 PRO A 179      28.753 -13.707-167.492  1.00  0.00      A1    
ATOM   2343  C   PRO A 179      30.929 -14.914-165.440  1.00  0.00      A1    
ATOM   2344  O   PRO A 179      31.464 -15.820-164.765  1.00  0.00      A1    
ATOM   2345  N   ILE A 180      31.288 -14.443-166.630  1.00  0.00      A1    
ATOM   2346  HN  ILE A 180      30.772 -13.644-166.932  1.00  0.00      A1    
ATOM   2347  CA  ILE A 180      32.162 -15.112-167.532  1.00  0.00      A1    
ATOM   2348  HA  ILE A 180      32.862 -15.638-166.900  1.00  0.00      A1    
ATOM   2349  CB  ILE A 180      31.444 -15.958-168.633  1.00  0.00      A1    
ATOM   2350  HB  ILE A 180      32.214 -16.283-169.365  1.00  0.00      A1    
ATOM   2351  CG2 ILE A 180      30.792 -17.179-168.033  1.00  0.00      A1    
ATOM   2352 HG21 ILE A 180      29.899 -16.875-167.446  1.00  0.00      A1    
ATOM   2353 HG22 ILE A 180      30.493 -17.819-168.890  1.00  0.00      A1    
ATOM   2354 HG23 ILE A 180      31.539 -17.708-167.403  1.00  0.00      A1    
ATOM   2355  CG1 ILE A 180      30.365 -15.151-169.434  1.00  0.00      A1    
ATOM   2356 HG11 ILE A 180      29.398 -15.128-168.888  1.00  0.00      A1    
ATOM   2357 HG12 ILE A 180      30.667 -14.095-169.606  1.00  0.00      A1    
ATOM   2358  CD  ILE A 180      29.804 -15.728-170.760  1.00  0.00      A1    
ATOM   2359  HD1 ILE A 180      29.141 -14.923-171.143  1.00  0.00      A1    
ATOM   2360  HD2 ILE A 180      30.661 -15.917-171.441  1.00  0.00      A1    
ATOM   2361  HD3 ILE A 180      29.277 -16.673-170.509  1.00  0.00      A1    
ATOM   2362  C   ILE A 180      33.110 -14.057-168.143  1.00  0.00      A1    
ATOM   2363  O   ILE A 180      32.876 -12.857-168.184  1.00  0.00      A1    
ATOM   2364  N   SER A 181      34.255 -14.516-168.665  1.00  0.00      A1    
ATOM   2365  HN  SER A 181      34.479 -15.488-168.653  1.00  0.00      A1    
ATOM   2366  CA  SER A 181      35.066 -13.708-169.573  1.00  0.00      A1    
ATOM   2367  HA  SER A 181      35.098 -12.735-169.105  1.00  0.00      A1    
ATOM   2368  CB  SER A 181      36.506 -14.174-169.651  1.00  0.00      A1    
ATOM   2369  HB1 SER A 181      36.843 -14.061-168.598  1.00  0.00      A1    
ATOM   2370  HB2 SER A 181      36.542 -15.210-170.050  1.00  0.00      A1    
ATOM   2371  OG  SER A 181      37.324 -13.369-170.551  1.00  0.00      A1    
ATOM   2372  HG1 SER A 181      37.404 -12.492-170.168  1.00  0.00      A1    
ATOM   2373  C   SER A 181      34.462 -13.590-170.925  1.00  0.00      A1    
ATOM   2374  O   SER A 181      34.151 -14.544-171.561  1.00  0.00      A1    
ATOM   2375  N   GLY A 182      34.468 -12.377-171.451  1.00  0.00      A1    
ATOM   2376  HN  GLY A 182      34.614 -11.569-170.885  1.00  0.00      A1    
ATOM   2377  CA  GLY A 182      34.229 -12.207-172.901  1.00  0.00      A1    
ATOM   2378  HA1 GLY A 182      33.179 -12.292-173.139  1.00  0.00      A1    
ATOM   2379  HA2 GLY A 182      34.864 -12.834-173.511  1.00  0.00      A1    
ATOM   2380  C   GLY A 182      34.456 -10.758-173.239  1.00  0.00      A1    
ATOM   2381  O   GLY A 182      34.811 -10.001-172.310  1.00  0.00      A1    
ATOM   2382  N   ARG A 183      34.172 -10.310-174.449  1.00  0.00      A1    
ATOM   2383  HN  ARG A 183      34.135 -11.004-175.163  1.00  0.00      A1    
ATOM   2384  CA  ARG A 183      34.287  -8.927-174.883  1.00  0.00      A1    
ATOM   2385  HA  ARG A 183      34.919  -8.360-174.216  1.00  0.00      A1    
ATOM   2386  CB  ARG A 183      34.713  -8.946-176.395  1.00  0.00      A1    
ATOM   2387  HB1 ARG A 183      35.720  -9.414-176.381  1.00  0.00      A1    
ATOM   2388  HB2 ARG A 183      33.953  -9.524-176.963  1.00  0.00      A1    
ATOM   2389  CG  ARG A 183      34.826  -7.552-177.001  1.00  0.00      A1    
ATOM   2390  HG1 ARG A 183      34.993  -7.659-178.095  1.00  0.00      A1    
ATOM   2391  HG2 ARG A 183      33.841  -7.069-176.827  1.00  0.00      A1    
ATOM   2392  CD  ARG A 183      35.979  -6.739-176.476  1.00  0.00      A1    
ATOM   2393  HD1 ARG A 183      35.838  -6.407-175.426  1.00  0.00      A1    
ATOM   2394  HD2 ARG A 183      36.941  -7.296-176.488  1.00  0.00      A1    
ATOM   2395  NE  ARG A 183      35.961  -5.431-177.078  1.00  0.00      A1    
ATOM   2396  HE  ARG A 183      35.224  -4.807-176.818  1.00  0.00      A1    
ATOM   2397  CZ  ARG A 183      36.496  -5.269-178.336  1.00  0.00      A1    
ATOM   2398  NH1 ARG A 183      37.319  -6.112-178.917  1.00  0.00      A1    
ATOM   2399 HH11 ARG A 183      37.783  -6.787-178.343  1.00  0.00      A1    
ATOM   2400 HH12 ARG A 183      37.500  -6.044-179.898  1.00  0.00      A1    
ATOM   2401  NH2 ARG A 183      36.231  -4.152-179.013  1.00  0.00      A1    
ATOM   2402 HH21 ARG A 183      36.801  -3.918-179.801  1.00  0.00      A1    
ATOM   2403 HH22 ARG A 183      35.879  -3.385-178.477  1.00  0.00      A1    
ATOM   2404  C   ARG A 183      32.899  -8.295-174.730  1.00  0.00      A1    
ATOM   2405  O   ARG A 183      31.941  -8.950-174.901  1.00  0.00      A1    
ATOM   2406  N   ILE A 184      32.747  -7.077-174.222  1.00  0.00      A1    
ATOM   2407  HN  ILE A 184      33.578  -6.545-174.082  1.00  0.00      A1    
ATOM   2408  CA  ILE A 184      31.406  -6.591-173.813  1.00  0.00      A1    
ATOM   2409  HA  ILE A 184      30.828  -7.455-173.522  1.00  0.00      A1    
ATOM   2410  CB  ILE A 184      31.515  -5.728-172.541  1.00  0.00      A1    
ATOM   2411  HB  ILE A 184      32.121  -6.334-171.835  1.00  0.00      A1    
ATOM   2412  CG2 ILE A 184      32.187  -4.400-172.858  1.00  0.00      A1    
ATOM   2413 HG21 ILE A 184      33.025  -4.587-173.563  1.00  0.00      A1    
ATOM   2414 HG22 ILE A 184      31.522  -3.691-173.397  1.00  0.00      A1    
ATOM   2415 HG23 ILE A 184      32.614  -3.766-172.052  1.00  0.00      A1    
ATOM   2416  CG1 ILE A 184      30.159  -5.488-171.896  1.00  0.00      A1    
ATOM   2417 HG11 ILE A 184      29.462  -4.885-172.516  1.00  0.00      A1    
ATOM   2418 HG12 ILE A 184      29.477  -6.365-171.925  1.00  0.00      A1    
ATOM   2419  CD  ILE A 184      30.246  -4.817-170.450  1.00  0.00      A1    
ATOM   2420  HD1 ILE A 184      30.978  -3.982-170.441  1.00  0.00      A1    
ATOM   2421  HD2 ILE A 184      29.277  -4.410-170.088  1.00  0.00      A1    
ATOM   2422  HD3 ILE A 184      30.580  -5.644-169.787  1.00  0.00      A1    
ATOM   2423  C   ILE A 184      30.689  -5.983-174.997  1.00  0.00      A1    
ATOM   2424  O   ILE A 184      31.318  -5.482-175.890  1.00  0.00      A1    
ATOM   2425  N   GLY A 185      29.361  -6.147-175.090  1.00  0.00      A1    
ATOM   2426  HN  GLY A 185      28.916  -6.645-174.350  1.00  0.00      A1    
ATOM   2427  CA  GLY A 185      28.513  -5.477-176.088  1.00  0.00      A1    
ATOM   2428  HA1 GLY A 185      27.478  -5.760-175.962  1.00  0.00      A1    
ATOM   2429  HA2 GLY A 185      28.949  -5.539-177.074  1.00  0.00      A1    
ATOM   2430  C   GLY A 185      28.426  -3.982-175.686  1.00  0.00      A1    
ATOM   2431  O   GLY A 185      29.401  -3.343-175.221  1.00  0.00      A1    
ATOM   2432  N   LYS A 186      27.274  -3.483-176.051  1.00  0.00      A1    
ATOM   2433  HN  LYS A 186      26.486  -4.020-176.343  1.00  0.00      A1    
ATOM   2434  CA  LYS A 186      26.945  -2.066-176.181  1.00  0.00      A1    
ATOM   2435  HA  LYS A 186      27.622  -1.452-175.605  1.00  0.00      A1    
ATOM   2436  CB  LYS A 186      26.799  -1.684-177.634  1.00  0.00      A1    
ATOM   2437  HB1 LYS A 186      25.891  -2.114-178.108  1.00  0.00      A1    
ATOM   2438  HB2 LYS A 186      26.587  -0.594-177.688  1.00  0.00      A1    
ATOM   2439  CG  LYS A 186      28.006  -1.959-178.546  1.00  0.00      A1    
ATOM   2440  HG1 LYS A 186      28.183  -0.979-179.039  1.00  0.00      A1    
ATOM   2441  HG2 LYS A 186      28.967  -2.169-178.030  1.00  0.00      A1    
ATOM   2442  CD  LYS A 186      27.701  -2.916-179.642  1.00  0.00      A1    
ATOM   2443  HD1 LYS A 186      27.484  -3.894-179.161  1.00  0.00      A1    
ATOM   2444  HD2 LYS A 186      26.746  -2.559-180.085  1.00  0.00      A1    
ATOM   2445  CE  LYS A 186      28.830  -3.086-180.716  1.00  0.00      A1    
ATOM   2446  HE1 LYS A 186      28.485  -3.402-181.723  1.00  0.00      A1    
ATOM   2447  HE2 LYS A 186      29.398  -2.163-180.961  1.00  0.00      A1    
ATOM   2448  NZ  LYS A 186      29.816  -4.160-180.271  1.00  0.00      A1    
ATOM   2449  HZ1 LYS A 186      29.310  -5.056-180.121  1.00  0.00      A1    
ATOM   2450  HZ2 LYS A 186      30.381  -3.898-179.439  1.00  0.00      A1    
ATOM   2451  HZ3 LYS A 186      30.469  -4.361-181.055  1.00  0.00      A1    
ATOM   2452  C   LYS A 186      25.536  -1.894-175.565  1.00  0.00      A1    
ATOM   2453  O   LYS A 186      24.974  -2.862-175.091  1.00  0.00      A1    
ATOM   2454  N   SER A 187      24.904  -0.682-175.649  1.00  0.00      A1    
ATOM   2455  HN  SER A 187      25.335   0.072-176.138  1.00  0.00      A1    
ATOM   2456  CA  SER A 187      23.799  -0.293-174.793  1.00  0.00      A1    
ATOM   2457  HA  SER A 187      23.335   0.641-175.077  1.00  0.00      A1    
ATOM   2458  CB  SER A 187      22.612  -1.331-174.846  1.00  0.00      A1    
ATOM   2459  HB1 SER A 187      22.265  -1.402-175.899  1.00  0.00      A1    
ATOM   2460  HB2 SER A 187      22.941  -2.361-174.590  1.00  0.00      A1    
ATOM   2461  OG  SER A 187      21.506  -0.963-174.088  1.00  0.00      A1    
ATOM   2462  HG1 SER A 187      21.852  -0.967-173.193  1.00  0.00      A1    
ATOM   2463  C   SER A 187      24.259  -0.137-173.321  1.00  0.00      A1    
ATOM   2464  O   SER A 187      23.521  -0.182-172.364  1.00  0.00      A1    
ATOM   2465  N   ASN A 188      25.548   0.085-173.032  1.00  0.00      A1    
ATOM   2466  HN  ASN A 188      26.159   0.333-173.780  1.00  0.00      A1    
ATOM   2467  CA  ASN A 188      26.051   0.093-171.707  1.00  0.00      A1    
ATOM   2468  HA  ASN A 188      25.650  -0.789-171.230  1.00  0.00      A1    
ATOM   2469  CB  ASN A 188      27.551   0.038-171.787  1.00  0.00      A1    
ATOM   2470  HB1 ASN A 188      27.868   0.941-172.352  1.00  0.00      A1    
ATOM   2471  HB2 ASN A 188      28.011   0.035-170.776  1.00  0.00      A1    
ATOM   2472  CG  ASN A 188      28.046  -1.304-172.461  1.00  0.00      A1    
ATOM   2473  OD1 ASN A 188      27.263  -2.236-172.368  1.00  0.00      A1    
ATOM   2474  ND2 ASN A 188      29.265  -1.283-172.954  1.00  0.00      A1    
ATOM   2475 HD21 ASN A 188      29.821  -0.488-173.196  1.00  0.00      A1    
ATOM   2476 HD22 ASN A 188      29.625  -2.152-173.294  1.00  0.00      A1    
ATOM   2477  C   ASN A 188      25.641   1.370-171.054  1.00  0.00      A1    
ATOM   2478  O   ASN A 188      25.859   2.471-171.500  1.00  0.00      A1    
ATOM   2479  N   VAL A 189      24.997   1.299-169.852  1.00  0.00      A1    
ATOM   2480  HN  VAL A 189      24.843   0.386-169.481  1.00  0.00      A1    
ATOM   2481  CA  VAL A 189      24.476   2.342-169.036  1.00  0.00      A1    
ATOM   2482  HA  VAL A 189      23.838   2.990-169.618  1.00  0.00      A1    
ATOM   2483  CB  VAL A 189      23.628   1.901-167.852  1.00  0.00      A1    
ATOM   2484  HB  VAL A 189      24.258   1.097-167.415  1.00  0.00      A1    
ATOM   2485  CG1 VAL A 189      23.365   3.128-166.957  1.00  0.00      A1    
ATOM   2486 HG11 VAL A 189      22.552   2.927-166.226  1.00  0.00      A1    
ATOM   2487 HG12 VAL A 189      24.269   3.326-166.342  1.00  0.00      A1    
ATOM   2488 HG13 VAL A 189      23.048   4.018-167.542  1.00  0.00      A1    
ATOM   2489  CG2 VAL A 189      22.307   1.377-168.321  1.00  0.00      A1    
ATOM   2490 HG21 VAL A 189      22.495   0.466-168.928  1.00  0.00      A1    
ATOM   2491 HG22 VAL A 189      21.582   1.126-167.517  1.00  0.00      A1    
ATOM   2492 HG23 VAL A 189      21.701   2.043-168.971  1.00  0.00      A1    
ATOM   2493  C   VAL A 189      25.551   3.352-168.693  1.00  0.00      A1    
ATOM   2494  O   VAL A 189      26.649   2.923-168.262  1.00  0.00      A1    
ATOM   2495  N   THR A 190      25.293   4.624-168.942  1.00  0.00      A1    
ATOM   2496  HN  THR A 190      24.584   4.999-169.533  1.00  0.00      A1    
ATOM   2497  CA  THR A 190      26.164   5.649-168.406  1.00  0.00      A1    
ATOM   2498  HA  THR A 190      27.221   5.427-168.410  1.00  0.00      A1    
ATOM   2499  CB  THR A 190      26.219   6.990-169.123  1.00  0.00      A1    
ATOM   2500  HB  THR A 190      26.625   7.843-168.538  1.00  0.00      A1    
ATOM   2501  OG1 THR A 190      24.839   7.403-169.414  1.00  0.00      A1    
ATOM   2502  HG1 THR A 190      24.554   7.762-168.571  1.00  0.00      A1    
ATOM   2503  CG2 THR A 190      26.918   6.802-170.413  1.00  0.00      A1    
ATOM   2504 HG21 THR A 190      27.979   6.499-170.282  1.00  0.00      A1    
ATOM   2505 HG22 THR A 190      26.593   5.979-171.086  1.00  0.00      A1    
ATOM   2506 HG23 THR A 190      26.870   7.708-171.054  1.00  0.00      A1    
ATOM   2507  C   THR A 190      25.824   5.890-166.927  1.00  0.00      A1    
ATOM   2508  O   THR A 190      24.691   5.747-166.451  1.00  0.00      A1    
ATOM   2509  N   GLU A 191      26.801   6.292-166.116  1.00  0.00      A1    
ATOM   2510  HN  GLU A 191      27.688   6.344-166.567  1.00  0.00      A1    
ATOM   2511  CA  GLU A 191      26.708   6.611-164.664  1.00  0.00      A1    
ATOM   2512  HA  GLU A 191      26.352   5.695-164.216  1.00  0.00      A1    
ATOM   2513  CB  GLU A 191      28.104   6.805-164.235  1.00  0.00      A1    
ATOM   2514  HB1 GLU A 191      28.553   7.518-164.959  1.00  0.00      A1    
ATOM   2515  HB2 GLU A 191      28.273   7.307-163.258  1.00  0.00      A1    
ATOM   2516  CG  GLU A 191      28.987   5.506-164.234  1.00  0.00      A1    
ATOM   2517  HG1 GLU A 191      28.725   4.804-163.415  1.00  0.00      A1    
ATOM   2518  HG2 GLU A 191      29.008   4.891-165.160  1.00  0.00      A1    
ATOM   2519  CD  GLU A 191      30.459   5.828-164.149  1.00  0.00      A1    
ATOM   2520  OE1 GLU A 191      31.244   4.870-163.977  1.00  0.00      A1    
ATOM   2521  OE2 GLU A 191      30.870   6.985-164.261  1.00  0.00      A1    
ATOM   2522  C   GLU A 191      25.782   7.843-164.493  1.00  0.00      A1    
ATOM   2523  O   GLU A 191      25.797   8.777-165.305  1.00  0.00      A1    
ATOM   2524  N   GLY A 192      25.013   7.895-163.406  1.00  0.00      A1    
ATOM   2525  HN  GLY A 192      24.990   7.187-162.704  1.00  0.00      A1    
ATOM   2526  CA  GLY A 192      23.921   8.871-163.224  1.00  0.00      A1    
ATOM   2527  HA1 GLY A 192      24.101   9.799-163.746  1.00  0.00      A1    
ATOM   2528  HA2 GLY A 192      23.789   9.042-162.166  1.00  0.00      A1    
ATOM   2529  C   GLY A 192      22.627   8.467-163.703  1.00  0.00      A1    
ATOM   2530  O   GLY A 192      21.630   9.054-163.307  1.00  0.00      A1    
ATOM   2531  N   ALA A 193      22.520   7.540-164.678  1.00  0.00      A1    
ATOM   2532  HN  ALA A 193      23.262   7.029-165.105  1.00  0.00      A1    
ATOM   2533  CA  ALA A 193      21.240   7.093-165.154  1.00  0.00      A1    
ATOM   2534  HA  ALA A 193      20.560   7.926-165.253  1.00  0.00      A1    
ATOM   2535  CB  ALA A 193      21.348   6.311-166.559  1.00  0.00      A1    
ATOM   2536  HB1 ALA A 193      20.367   6.013-166.987  1.00  0.00      A1    
ATOM   2537  HB2 ALA A 193      21.831   7.053-167.230  1.00  0.00      A1    
ATOM   2538  HB3 ALA A 193      21.946   5.378-166.472  1.00  0.00      A1    
ATOM   2539  C   ALA A 193      20.430   6.198-164.138  1.00  0.00      A1    
ATOM   2540  O   ALA A 193      21.054   5.623-163.255  1.00  0.00      A1    
ATOM   2541  N   LEU A 194      19.056   6.153-164.287  1.00  0.00      A1    
ATOM   2542  HN  LEU A 194      18.540   6.574-165.028  1.00  0.00      A1    
ATOM   2543  CA  LEU A 194      18.216   5.323-163.436  1.00  0.00      A1    
ATOM   2544  HA  LEU A 194      18.784   5.064-162.556  1.00  0.00      A1    
ATOM   2545  CB  LEU A 194      17.022   6.204-162.935  1.00  0.00      A1    
ATOM   2546  HB1 LEU A 194      17.376   7.165-162.504  1.00  0.00      A1    
ATOM   2547  HB2 LEU A 194      16.572   6.438-163.924  1.00  0.00      A1    
ATOM   2548  CG  LEU A 194      16.040   5.541-161.945  1.00  0.00      A1    
ATOM   2549  HG  LEU A 194      15.835   4.495-162.259  1.00  0.00      A1    
ATOM   2550  CD1 LEU A 194      16.676   5.572-160.590  1.00  0.00      A1    
ATOM   2551 HD11 LEU A 194      17.775   5.412-160.619  1.00  0.00      A1    
ATOM   2552 HD12 LEU A 194      16.604   6.600-160.176  1.00  0.00      A1    
ATOM   2553 HD13 LEU A 194      16.121   4.824-159.985  1.00  0.00      A1    
ATOM   2554  CD2 LEU A 194      14.766   6.317-161.865  1.00  0.00      A1    
ATOM   2555 HD21 LEU A 194      15.085   7.316-161.499  1.00  0.00      A1    
ATOM   2556 HD22 LEU A 194      14.148   6.361-162.787  1.00  0.00      A1    
ATOM   2557 HD23 LEU A 194      14.099   5.909-161.076  1.00  0.00      A1    
ATOM   2558  C   LEU A 194      17.845   4.010-164.144  1.00  0.00      A1    
ATOM   2559  O   LEU A 194      17.249   3.892-165.220  1.00  0.00      A1    
ATOM   2560  N   VAL A 195      18.318   2.924-163.534  1.00  0.00      A1    
ATOM   2561  HN  VAL A 195      18.794   3.009-162.662  1.00  0.00      A1    
ATOM   2562  CA  VAL A 195      18.333   1.583-164.083  1.00  0.00      A1    
ATOM   2563  HA  VAL A 195      18.153   1.690-165.142  1.00  0.00      A1    
ATOM   2564  CB  VAL A 195      19.599   0.769-163.946  1.00  0.00      A1    
ATOM   2565  HB  VAL A 195      20.538   1.357-164.026  1.00  0.00      A1    
ATOM   2566  CG1 VAL A 195      19.548   0.072-162.579  1.00  0.00      A1    
ATOM   2567 HG11 VAL A 195      19.000   0.588-161.762  1.00  0.00      A1    
ATOM   2568 HG12 VAL A 195      19.173  -0.967-162.705  1.00  0.00      A1    
ATOM   2569 HG13 VAL A 195      20.581  -0.097-162.206  1.00  0.00      A1    
ATOM   2570  CG2 VAL A 195      19.725  -0.222-165.107  1.00  0.00      A1    
ATOM   2571 HG21 VAL A 195      18.791  -0.796-165.284  1.00  0.00      A1    
ATOM   2572 HG22 VAL A 195      20.094   0.356-165.980  1.00  0.00      A1    
ATOM   2573 HG23 VAL A 195      20.616  -0.854-164.902  1.00  0.00      A1    
ATOM   2574  C   VAL A 195      17.045   0.899-163.603  1.00  0.00      A1    
ATOM   2575  O   VAL A 195      16.579   1.105-162.458  1.00  0.00      A1    
ATOM   2576  N   GLN A 196      16.359   0.123-164.482  1.00  0.00      A1    
ATOM   2577  HN  GLN A 196      16.687   0.010-165.416  1.00  0.00      A1    
ATOM   2578  CA  GLN A 196      15.003  -0.461-164.461  1.00  0.00      A1    
ATOM   2579  HA  GLN A 196      14.632  -0.066-163.528  1.00  0.00      A1    
ATOM   2580  CB  GLN A 196      14.138   0.098-165.553  1.00  0.00      A1    
ATOM   2581  HB1 GLN A 196      14.661  -0.134-166.505  1.00  0.00      A1    
ATOM   2582  HB2 GLN A 196      13.190  -0.480-165.552  1.00  0.00      A1    
ATOM   2583  CG  GLN A 196      13.980   1.709-165.522  1.00  0.00      A1    
ATOM   2584  HG1 GLN A 196      14.995   2.156-165.580  1.00  0.00      A1    
ATOM   2585  HG2 GLN A 196      13.374   1.957-166.420  1.00  0.00      A1    
ATOM   2586  CD  GLN A 196      13.149   2.155-164.360  1.00  0.00      A1    
ATOM   2587  OE1 GLN A 196      11.978   2.213-164.565  1.00  0.00      A1    
ATOM   2588  NE2 GLN A 196      13.730   2.340-163.120  1.00  0.00      A1    
ATOM   2589 HE21 GLN A 196      13.111   2.711-162.427  1.00  0.00      A1    
ATOM   2590 HE22 GLN A 196      14.654   2.018-162.916  1.00  0.00      A1    
ATOM   2591  C   GLN A 196      14.845  -1.976-164.407  1.00  0.00      A1    
ATOM   2592  O   GLN A 196      15.556  -2.652-165.120  1.00  0.00      A1    
ATOM   2593  N   ASN A 197      14.053  -2.531-163.477  1.00  0.00      A1    
ATOM   2594  HN  ASN A 197      13.563  -1.902-162.879  1.00  0.00      A1    
ATOM   2595  CA  ASN A 197      13.743  -3.934-163.479  1.00  0.00      A1    
ATOM   2596  HA  ASN A 197      14.690  -4.434-163.344  1.00  0.00      A1    
ATOM   2597  CB  ASN A 197      12.681  -4.244-162.333  1.00  0.00      A1    
ATOM   2598  HB1 ASN A 197      11.897  -3.458-162.392  1.00  0.00      A1    
ATOM   2599  HB2 ASN A 197      12.257  -5.267-162.420  1.00  0.00      A1    
ATOM   2600  CG  ASN A 197      13.468  -4.169-161.029  1.00  0.00      A1    
ATOM   2601  OD1 ASN A 197      13.514  -3.164-160.325  1.00  0.00      A1    
ATOM   2602  ND2 ASN A 197      14.157  -5.334-160.750  1.00  0.00      A1    
ATOM   2603 HD21 ASN A 197      13.964  -6.132-161.320  1.00  0.00      A1    
ATOM   2604 HD22 ASN A 197      14.566  -5.455-159.846  1.00  0.00      A1    
ATOM   2605  C   ASN A 197      13.119  -4.433-164.742  1.00  0.00      A1    
ATOM   2606  O   ASN A 197      12.481  -3.695-165.461  1.00  0.00      A1    
ATOM   2607  N   GLY A 198      13.405  -5.710-165.166  1.00  0.00      A1    
ATOM   2608  HN  GLY A 198      14.046  -6.240-164.616  1.00  0.00      A1    
ATOM   2609  CA  GLY A 198      12.767  -6.377-166.229  1.00  0.00      A1    
ATOM   2610  HA1 GLY A 198      11.716  -6.452-165.995  1.00  0.00      A1    
ATOM   2611  HA2 GLY A 198      13.261  -7.337-166.256  1.00  0.00      A1    
ATOM   2612  C   GLY A 198      12.755  -5.902-167.649  1.00  0.00      A1    
ATOM   2613  O   GLY A 198      11.695  -5.957-168.297  1.00  0.00      A1    
ATOM   2614  N   GLN A 199      13.874  -5.278-168.193  1.00  0.00      A1    
ATOM   2615  HN  GLN A 199      14.627  -5.118-167.560  1.00  0.00      A1    
ATOM   2616  CA  GLN A 199      14.068  -4.834-169.582  1.00  0.00      A1    
ATOM   2617  HA  GLN A 199      13.099  -4.669-170.030  1.00  0.00      A1    
ATOM   2618  CB  GLN A 199      15.051  -3.618-169.554  1.00  0.00      A1    
ATOM   2619  HB1 GLN A 199      16.005  -3.824-169.022  1.00  0.00      A1    
ATOM   2620  HB2 GLN A 199      15.416  -3.315-170.559  1.00  0.00      A1    
ATOM   2621  CG  GLN A 199      14.538  -2.365-168.826  1.00  0.00      A1    
ATOM   2622  HG1 GLN A 199      14.514  -2.564-167.733  1.00  0.00      A1    
ATOM   2623  HG2 GLN A 199      15.104  -1.423-168.987  1.00  0.00      A1    
ATOM   2624  CD  GLN A 199      13.230  -1.981-169.451  1.00  0.00      A1    
ATOM   2625  OE1 GLN A 199      13.123  -1.626-170.623  1.00  0.00      A1    
ATOM   2626  NE2 GLN A 199      12.166  -2.189-168.629  1.00  0.00      A1    
ATOM   2627 HE21 GLN A 199      12.272  -2.880-167.914  1.00  0.00      A1    
ATOM   2628 HE22 GLN A 199      11.274  -1.835-168.913  1.00  0.00      A1    
ATOM   2629  C   GLN A 199      14.530  -6.009-170.438  1.00  0.00      A1    
ATOM   2630  O   GLN A 199      15.364  -6.871-170.128  1.00  0.00      A1    
ATOM   2631  N   ALA A 200      13.936  -6.092-171.662  1.00  0.00      A1    
ATOM   2632  HN  ALA A 200      13.231  -5.427-171.898  1.00  0.00      A1    
ATOM   2633  CA  ALA A 200      14.419  -6.936-172.677  1.00  0.00      A1    
ATOM   2634  HA  ALA A 200      14.409  -7.957-172.325  1.00  0.00      A1    
ATOM   2635  CB  ALA A 200      13.378  -6.781-173.738  1.00  0.00      A1    
ATOM   2636  HB1 ALA A 200      13.380  -5.762-174.182  1.00  0.00      A1    
ATOM   2637  HB2 ALA A 200      13.493  -7.529-174.552  1.00  0.00      A1    
ATOM   2638  HB3 ALA A 200      12.368  -6.799-173.277  1.00  0.00      A1    
ATOM   2639  C   ALA A 200      15.821  -6.532-173.078  1.00  0.00      A1    
ATOM   2640  O   ALA A 200      16.710  -7.320-173.330  1.00  0.00      A1    
ATOM   2641  N   THR A 201      16.101  -5.231-173.220  1.00  0.00      A1    
ATOM   2642  HN  THR A 201      15.461  -4.514-172.955  1.00  0.00      A1    
ATOM   2643  CA  THR A 201      17.477  -4.755-173.372  1.00  0.00      A1    
ATOM   2644  HA  THR A 201      18.007  -5.433-174.025  1.00  0.00      A1    
ATOM   2645  CB  THR A 201      17.573  -3.378-173.873  1.00  0.00      A1    
ATOM   2646  HB  THR A 201      17.476  -2.565-173.122  1.00  0.00      A1    
ATOM   2647  OG1 THR A 201      16.606  -3.207-174.961  1.00  0.00      A1    
ATOM   2648  HG1 THR A 201      15.853  -2.748-174.583  1.00  0.00      A1    
ATOM   2649  CG2 THR A 201      19.059  -3.089-174.376  1.00  0.00      A1    
ATOM   2650 HG21 THR A 201      19.746  -3.036-173.504  1.00  0.00      A1    
ATOM   2651 HG22 THR A 201      19.430  -3.819-175.127  1.00  0.00      A1    
ATOM   2652 HG23 THR A 201      19.198  -2.143-174.942  1.00  0.00      A1    
ATOM   2653  C   THR A 201      18.308  -4.932-172.095  1.00  0.00      A1    
ATOM   2654  O   THR A 201      17.882  -4.566-171.056  1.00  0.00      A1    
ATOM   2655  N   ALA A 202      19.369  -5.785-172.246  1.00  0.00      A1    
ATOM   2656  HN  ALA A 202      19.461  -6.326-173.078  1.00  0.00      A1    
ATOM   2657  CA  ALA A 202      20.252  -6.141-171.121  1.00  0.00      A1    
ATOM   2658  HA  ALA A 202      19.612  -6.529-170.342  1.00  0.00      A1    
ATOM   2659  CB  ALA A 202      21.119  -7.371-171.413  1.00  0.00      A1    
ATOM   2660  HB1 ALA A 202      20.465  -8.190-171.781  1.00  0.00      A1    
ATOM   2661  HB2 ALA A 202      21.802  -7.092-172.243  1.00  0.00      A1    
ATOM   2662  HB3 ALA A 202      21.640  -7.775-170.519  1.00  0.00      A1    
ATOM   2663  C   ALA A 202      21.149  -4.978-170.659  1.00  0.00      A1    
ATOM   2664  O   ALA A 202      21.551  -4.114-171.401  1.00  0.00      A1    
ATOM   2665  N   LEU A 203      21.406  -4.874-169.319  1.00  0.00      A1    
ATOM   2666  HN  LEU A 203      21.015  -5.578-168.731  1.00  0.00      A1    
ATOM   2667  CA  LEU A 203      22.356  -3.970-168.684  1.00  0.00      A1    
ATOM   2668  HA  LEU A 203      22.089  -2.933-168.824  1.00  0.00      A1    
ATOM   2669  CB  LEU A 203      22.336  -4.256-167.088  1.00  0.00      A1    
ATOM   2670  HB1 LEU A 203      21.290  -4.036-166.785  1.00  0.00      A1    
ATOM   2671  HB2 LEU A 203      22.399  -5.336-166.836  1.00  0.00      A1    
ATOM   2672  CG  LEU A 203      23.291  -3.497-166.176  1.00  0.00      A1    
ATOM   2673  HG  LEU A 203      24.277  -3.864-166.535  1.00  0.00      A1    
ATOM   2674  CD1 LEU A 203      23.249  -1.986-166.347  1.00  0.00      A1    
ATOM   2675 HD11 LEU A 203      23.406  -1.807-167.433  1.00  0.00      A1    
ATOM   2676 HD12 LEU A 203      22.243  -1.559-166.147  1.00  0.00      A1    
ATOM   2677 HD13 LEU A 203      24.057  -1.432-165.822  1.00  0.00      A1    
ATOM   2678  CD2 LEU A 203      23.048  -3.763-164.740  1.00  0.00      A1    
ATOM   2679 HD21 LEU A 203      22.216  -3.206-164.259  1.00  0.00      A1    
ATOM   2680 HD22 LEU A 203      22.735  -4.821-164.609  1.00  0.00      A1    
ATOM   2681 HD23 LEU A 203      23.970  -3.519-164.169  1.00  0.00      A1    
ATOM   2682  C   LEU A 203      23.741  -4.072-169.247  1.00  0.00      A1    
ATOM   2683  O   LEU A 203      24.495  -3.142-169.478  1.00  0.00      A1    
ATOM   2684  N   ALA A 204      24.158  -5.339-169.412  1.00  0.00      A1    
ATOM   2685  HN  ALA A 204      23.609  -6.076-169.026  1.00  0.00      A1    
ATOM   2686  CA  ALA A 204      25.180  -5.730-170.345  1.00  0.00      A1    
ATOM   2687  HA  ALA A 204      25.126  -4.973-171.113  1.00  0.00      A1    
ATOM   2688  CB  ALA A 204      26.636  -5.696-169.740  1.00  0.00      A1    
ATOM   2689  HB1 ALA A 204      26.832  -4.677-169.345  1.00  0.00      A1    
ATOM   2690  HB2 ALA A 204      26.605  -6.415-168.894  1.00  0.00      A1    
ATOM   2691  HB3 ALA A 204      27.395  -5.951-170.510  1.00  0.00      A1    
ATOM   2692  C   ALA A 204      24.841  -7.063-171.056  1.00  0.00      A1    
ATOM   2693  O   ALA A 204      24.185  -7.948-170.543  1.00  0.00      A1    
ATOM   2694  N   THR A 205      25.475  -7.325-172.196  1.00  0.00      A1    
ATOM   2695  HN  THR A 205      25.962  -6.592-172.665  1.00  0.00      A1    
ATOM   2696  CA  THR A 205      25.624  -8.583-172.789  1.00  0.00      A1    
ATOM   2697  HA  THR A 205      25.200  -9.383-172.201  1.00  0.00      A1    
ATOM   2698  CB  THR A 205      25.030  -8.596-174.248  1.00  0.00      A1    
ATOM   2699  HB  THR A 205      25.681  -7.929-174.853  1.00  0.00      A1    
ATOM   2700  OG1 THR A 205      23.682  -8.065-174.272  1.00  0.00      A1    
ATOM   2701  HG1 THR A 205      23.679  -7.136-174.030  1.00  0.00      A1    
ATOM   2702  CG2 THR A 205      24.969 -10.045-174.777  1.00  0.00      A1    
ATOM   2703 HG21 THR A 205      24.788  -9.911-175.865  1.00  0.00      A1    
ATOM   2704 HG22 THR A 205      25.933 -10.563-174.586  1.00  0.00      A1    
ATOM   2705 HG23 THR A 205      24.119 -10.590-174.315  1.00  0.00      A1    
ATOM   2706  C   THR A 205      27.088  -9.053-172.820  1.00  0.00      A1    
ATOM   2707  O   THR A 205      27.931  -8.245-173.245  1.00  0.00      A1    
ATOM   2708  N   VAL A 206      27.523 -10.243-172.192  1.00  0.00      A1    
ATOM   2709  HN  VAL A 206      26.950 -10.902-171.710  1.00  0.00      A1    
ATOM   2710  CA  VAL A 206      28.906 -10.662-172.171  1.00  0.00      A1    
ATOM   2711  HA  VAL A 206      29.533 -10.017-172.770  1.00  0.00      A1    
ATOM   2712  CB  VAL A 206      29.614 -10.865-170.786  1.00  0.00      A1    
ATOM   2713  HB  VAL A 206      28.950 -11.456-170.120  1.00  0.00      A1    
ATOM   2714  CG1 VAL A 206      30.966 -11.512-171.112  1.00  0.00      A1    
ATOM   2715 HG11 VAL A 206      31.463 -11.500-170.118  1.00  0.00      A1    
ATOM   2716 HG12 VAL A 206      30.776 -12.556-171.440  1.00  0.00      A1    
ATOM   2717 HG13 VAL A 206      31.589 -10.906-171.805  1.00  0.00      A1    
ATOM   2718  CG2 VAL A 206      29.780  -9.481-170.173  1.00  0.00      A1    
ATOM   2719 HG21 VAL A 206      28.798  -8.991-169.997  1.00  0.00      A1    
ATOM   2720 HG22 VAL A 206      30.275  -9.682-169.199  1.00  0.00      A1    
ATOM   2721 HG23 VAL A 206      30.435  -8.770-170.721  1.00  0.00      A1    
ATOM   2722  C   VAL A 206      28.886 -11.874-173.107  1.00  0.00      A1    
ATOM   2723  O   VAL A 206      28.085 -12.789-172.916  1.00  0.00      A1    
ATOM   2724  N   GLN A 207      29.769 -11.928-174.124  1.00  0.00      A1    
ATOM   2725  HN  GLN A 207      30.482 -11.239-174.225  1.00  0.00      A1    
ATOM   2726  CA  GLN A 207      29.830 -13.104-175.002  1.00  0.00      A1    
ATOM   2727  HA  GLN A 207      29.439 -13.925-174.420  1.00  0.00      A1    
ATOM   2728  CB  GLN A 207      29.001 -13.020-176.351  1.00  0.00      A1    
ATOM   2729  HB1 GLN A 207      29.182 -14.007-176.827  1.00  0.00      A1    
ATOM   2730  HB2 GLN A 207      27.903 -13.022-176.178  1.00  0.00      A1    
ATOM   2731  CG  GLN A 207      29.408 -11.815-177.268  1.00  0.00      A1    
ATOM   2732  HG1 GLN A 207      30.504 -11.632-177.286  1.00  0.00      A1    
ATOM   2733  HG2 GLN A 207      29.007 -11.983-178.291  1.00  0.00      A1    
ATOM   2734  CD  GLN A 207      28.612 -10.588-176.821  1.00  0.00      A1    
ATOM   2735  OE1 GLN A 207      27.406 -10.471-177.078  1.00  0.00      A1    
ATOM   2736  NE2 GLN A 207      29.340  -9.663-176.134  1.00  0.00      A1    
ATOM   2737 HE21 GLN A 207      30.312  -9.707-175.906  1.00  0.00      A1    
ATOM   2738 HE22 GLN A 207      28.730  -8.948-175.792  1.00  0.00      A1    
ATOM   2739  C   GLN A 207      31.301 -13.417-175.369  1.00  0.00      A1    
ATOM   2740  O   GLN A 207      32.096 -12.473-175.540  1.00  0.00      A1    
ATOM   2741  N   GLN A 208      31.757 -14.709-175.414  1.00  0.00      A1    
ATOM   2742  HN  GLN A 208      31.065 -15.386-175.174  1.00  0.00      A1    
ATOM   2743  CA  GLN A 208      33.104 -15.075-175.641  1.00  0.00      A1    
ATOM   2744  HA  GLN A 208      33.777 -14.234-175.561  1.00  0.00      A1    
ATOM   2745  CB  GLN A 208      33.572 -16.249-174.787  1.00  0.00      A1    
ATOM   2746  HB1 GLN A 208      33.516 -15.924-173.727  1.00  0.00      A1    
ATOM   2747  HB2 GLN A 208      32.890 -17.116-174.929  1.00  0.00      A1    
ATOM   2748  CG  GLN A 208      35.066 -16.685-174.908  1.00  0.00      A1    
ATOM   2749  HG1 GLN A 208      35.384 -17.528-174.258  1.00  0.00      A1    
ATOM   2750  HG2 GLN A 208      35.145 -17.100-175.935  1.00  0.00      A1    
ATOM   2751  CD  GLN A 208      36.146 -15.547-174.900  1.00  0.00      A1    
ATOM   2752  OE1 GLN A 208      36.697 -15.154-175.942  1.00  0.00      A1    
ATOM   2753  NE2 GLN A 208      36.540 -15.028-173.719  1.00  0.00      A1    
ATOM   2754 HE21 GLN A 208      35.974 -15.304-172.942  1.00  0.00      A1    
ATOM   2755 HE22 GLN A 208      37.290 -14.372-173.639  1.00  0.00      A1    
ATOM   2756  C   GLN A 208      33.289 -15.435-177.131  1.00  0.00      A1    
ATOM   2757  O   GLN A 208      32.662 -16.289-177.681  1.00  0.00      A1    
ATOM   2758  N   LEU A 209      34.327 -14.771-177.732  1.00  0.00      A1    
ATOM   2759  HN  LEU A 209      34.763 -14.001-177.272  1.00  0.00      A1    
ATOM   2760  CA  LEU A 209      34.769 -14.815-179.100  1.00  0.00      A1    
ATOM   2761  HA  LEU A 209      33.897 -15.225-179.587  1.00  0.00      A1    
ATOM   2762  CB  LEU A 209      35.154 -13.422-179.599  1.00  0.00      A1    
ATOM   2763  HB1 LEU A 209      35.901 -13.063-178.860  1.00  0.00      A1    
ATOM   2764  HB2 LEU A 209      35.556 -13.242-180.620  1.00  0.00      A1    
ATOM   2765  CG  LEU A 209      34.156 -12.246-179.442  1.00  0.00      A1    
ATOM   2766  HG  LEU A 209      33.581 -12.404-178.504  1.00  0.00      A1    
ATOM   2767  CD1 LEU A 209      34.879 -10.866-179.478  1.00  0.00      A1    
ATOM   2768 HD11 LEU A 209      35.734 -10.775-178.775  1.00  0.00      A1    
ATOM   2769 HD12 LEU A 209      35.315 -10.687-180.484  1.00  0.00      A1    
ATOM   2770 HD13 LEU A 209      34.129 -10.061-179.321  1.00  0.00      A1    
ATOM   2771  CD2 LEU A 209      33.112 -12.263-180.564  1.00  0.00      A1    
ATOM   2772 HD21 LEU A 209      32.573 -13.223-180.707  1.00  0.00      A1    
ATOM   2773 HD22 LEU A 209      32.321 -11.526-180.306  1.00  0.00      A1    
ATOM   2774 HD23 LEU A 209      33.644 -11.870-181.457  1.00  0.00      A1    
ATOM   2775  C   LEU A 209      35.930 -15.797-179.467  1.00  0.00      A1    
ATOM   2776  O   LEU A 209      36.411 -15.864-180.586  1.00  0.00      A1    
ATOM   2777  N   ASP A 210      36.416 -16.531-178.478  1.00  0.00      A1    
ATOM   2778  HN  ASP A 210      36.185 -16.421-177.514  1.00  0.00      A1    
ATOM   2779  CA  ASP A 210      37.422 -17.507-178.697  1.00  0.00      A1    
ATOM   2780  HA  ASP A 210      37.502 -17.798-179.734  1.00  0.00      A1    
ATOM   2781  CB  ASP A 210      38.895 -16.951-178.402  1.00  0.00      A1    
ATOM   2782  HB1 ASP A 210      39.011 -15.943-178.855  1.00  0.00      A1    
ATOM   2783  HB2 ASP A 210      39.027 -16.854-177.303  1.00  0.00      A1    
ATOM   2784  CG  ASP A 210      39.949 -17.859-178.726  1.00  0.00      A1    
ATOM   2785  OD1 ASP A 210      40.949 -17.763-178.002  1.00  0.00      A1    
ATOM   2786  OD2 ASP A 210      39.854 -18.687-179.689  1.00  0.00      A1    
ATOM   2787  C   ASP A 210      37.194 -18.878-177.840  1.00  0.00      A1    
ATOM   2788  O   ASP A 210      37.035 -18.740-176.607  1.00  0.00      A1    
ATOM   2789  N   PRO A 211      37.021 -20.133-178.469  1.00  0.00      A1    
ATOM   2790  CD  PRO A 211      36.844 -21.269-177.558  1.00  0.00      A1    
ATOM   2791  HD1 PRO A 211      36.271 -21.130-176.616  1.00  0.00      A1    
ATOM   2792  HD2 PRO A 211      37.794 -21.783-177.298  1.00  0.00      A1    
ATOM   2793  CA  PRO A 211      36.767 -20.475-179.845  1.00  0.00      A1    
ATOM   2794  HA  PRO A 211      37.543 -20.017-180.440  1.00  0.00      A1    
ATOM   2795  CB  PRO A 211      36.792 -21.969-179.787  1.00  0.00      A1    
ATOM   2796  HB1 PRO A 211      37.869 -22.237-179.834  1.00  0.00      A1    
ATOM   2797  HB2 PRO A 211      36.226 -22.501-180.581  1.00  0.00      A1    
ATOM   2798  CG  PRO A 211      36.205 -22.355-178.420  1.00  0.00      A1    
ATOM   2799  HG1 PRO A 211      36.366 -23.415-178.130  1.00  0.00      A1    
ATOM   2800  HG2 PRO A 211      35.102 -22.232-178.391  1.00  0.00      A1    
ATOM   2801  C   PRO A 211      35.483 -19.858-180.307  1.00  0.00      A1    
ATOM   2802  O   PRO A 211      34.735 -19.296-179.497  1.00  0.00      A1    
ATOM   2803  N   ILE A 212      35.315 -19.892-181.621  1.00  0.00      A1    
ATOM   2804  HN  ILE A 212      36.041 -20.325-182.149  1.00  0.00      A1    
ATOM   2805  CA  ILE A 212      34.111 -19.669-182.268  1.00  0.00      A1    
ATOM   2806  HA  ILE A 212      33.455 -19.205-181.547  1.00  0.00      A1    
ATOM   2807  CB  ILE A 212      34.248 -18.830-183.584  1.00  0.00      A1    
ATOM   2808  HB  ILE A 212      35.055 -19.366-184.129  1.00  0.00      A1    
ATOM   2809  CG2 ILE A 212      33.013 -18.778-184.478  1.00  0.00      A1    
ATOM   2810 HG21 ILE A 212      32.101 -18.669-183.854  1.00  0.00      A1    
ATOM   2811 HG22 ILE A 212      33.080 -17.961-185.229  1.00  0.00      A1    
ATOM   2812 HG23 ILE A 212      32.895 -19.700-185.087  1.00  0.00      A1    
ATOM   2813  CG1 ILE A 212      34.675 -17.385-183.159  1.00  0.00      A1    
ATOM   2814 HG11 ILE A 212      35.575 -17.423-182.510  1.00  0.00      A1    
ATOM   2815 HG12 ILE A 212      35.119 -16.934-184.072  1.00  0.00      A1    
ATOM   2816  CD  ILE A 212      33.628 -16.472-182.467  1.00  0.00      A1    
ATOM   2817  HD1 ILE A 212      32.890 -16.247-183.267  1.00  0.00      A1    
ATOM   2818  HD2 ILE A 212      33.095 -16.872-181.577  1.00  0.00      A1    
ATOM   2819  HD3 ILE A 212      34.052 -15.479-182.206  1.00  0.00      A1    
ATOM   2820  C   ILE A 212      33.554 -21.029-182.661  1.00  0.00      A1    
ATOM   2821  O   ILE A 212      34.266 -21.908-183.187  1.00  0.00      A1    
ATOM   2822  N   TYR A 213      32.250 -21.233-182.412  1.00  0.00      A1    
ATOM   2823  HN  TYR A 213      31.769 -20.605-181.806  1.00  0.00      A1    
ATOM   2824  CA  TYR A 213      31.554 -22.465-182.847  1.00  0.00      A1    
ATOM   2825  HA  TYR A 213      32.350 -23.179-182.996  1.00  0.00      A1    
ATOM   2826  CB  TYR A 213      30.426 -22.983-181.954  1.00  0.00      A1    
ATOM   2827  HB1 TYR A 213      29.661 -22.202-181.756  1.00  0.00      A1    
ATOM   2828  HB2 TYR A 213      29.834 -23.777-182.456  1.00  0.00      A1    
ATOM   2829  CG  TYR A 213      30.982 -23.578-180.730  1.00  0.00      A1    
ATOM   2830  CD1 TYR A 213      30.629 -22.870-179.492  1.00  0.00      A1    
ATOM   2831  HD1 TYR A 213      30.141 -21.907-179.523  1.00  0.00      A1    
ATOM   2832  CE1 TYR A 213      31.067 -23.298-178.217  1.00  0.00      A1    
ATOM   2833  HE1 TYR A 213      30.743 -22.745-177.348  1.00  0.00      A1    
ATOM   2834  CZ  TYR A 213      31.885 -24.396-178.130  1.00  0.00      A1    
ATOM   2835  OH  TYR A 213      32.547 -24.753-176.959  1.00  0.00      A1    
ATOM   2836  HH  TYR A 213      33.336 -25.255-177.181  1.00  0.00      A1    
ATOM   2837  CD2 TYR A 213      31.859 -24.709-180.595  1.00  0.00      A1    
ATOM   2838  HD2 TYR A 213      32.244 -25.200-181.477  1.00  0.00      A1    
ATOM   2839  CE2 TYR A 213      32.314 -25.154-179.285  1.00  0.00      A1    
ATOM   2840  HE2 TYR A 213      33.027 -25.965-179.296  1.00  0.00      A1    
ATOM   2841  C   TYR A 213      30.949 -22.249-184.188  1.00  0.00      A1    
ATOM   2842  O   TYR A 213      30.290 -21.266-184.393  1.00  0.00      A1    
ATOM   2843  N   VAL A 214      31.225 -23.206-185.065  1.00  0.00      A1    
ATOM   2844  HN  VAL A 214      31.779 -24.017-184.891  1.00  0.00      A1    
ATOM   2845  CA  VAL A 214      30.675 -23.311-186.361  1.00  0.00      A1    
ATOM   2846  HA  VAL A 214      30.055 -22.429-186.431  1.00  0.00      A1    
ATOM   2847  CB  VAL A 214      31.744 -23.181-187.460  1.00  0.00      A1    
ATOM   2848  HB  VAL A 214      32.354 -24.103-187.576  1.00  0.00      A1    
ATOM   2849  CG1 VAL A 214      30.959 -22.966-188.741  1.00  0.00      A1    
ATOM   2850 HG11 VAL A 214      30.208 -22.165-188.575  1.00  0.00      A1    
ATOM   2851 HG12 VAL A 214      31.565 -22.697-189.633  1.00  0.00      A1    
ATOM   2852 HG13 VAL A 214      30.422 -23.853-189.140  1.00  0.00      A1    
ATOM   2853  CG2 VAL A 214      32.710 -22.071-187.190  1.00  0.00      A1    
ATOM   2854 HG21 VAL A 214      32.066 -21.176-187.053  1.00  0.00      A1    
ATOM   2855 HG22 VAL A 214      33.256 -22.190-186.230  1.00  0.00      A1    
ATOM   2856 HG23 VAL A 214      33.387 -21.861-188.046  1.00  0.00      A1    
ATOM   2857  C   VAL A 214      29.889 -24.498-186.584  1.00  0.00      A1    
ATOM   2858  O   VAL A 214      30.448 -25.563-186.560  1.00  0.00      A1    
ATOM   2859  N   ASP A 215      28.578 -24.318-186.860  1.00  0.00      A1    
ATOM   2860  HN  ASP A 215      28.138 -23.442-187.045  1.00  0.00      A1    
ATOM   2861  CA  ASP A 215      27.704 -25.456-187.124  1.00  0.00      A1    
ATOM   2862  HA  ASP A 215      28.066 -26.406-186.760  1.00  0.00      A1    
ATOM   2863  CB  ASP A 215      26.272 -25.319-186.484  1.00  0.00      A1    
ATOM   2864  HB1 ASP A 215      25.735 -24.424-186.862  1.00  0.00      A1    
ATOM   2865  HB2 ASP A 215      25.601 -26.182-186.684  1.00  0.00      A1    
ATOM   2866  CG  ASP A 215      26.510 -25.183-185.045  1.00  0.00      A1    
ATOM   2867  OD1 ASP A 215      26.270 -24.143-184.407  1.00  0.00      A1    
ATOM   2868  OD2 ASP A 215      27.061 -26.140-184.483  1.00  0.00      A1    
ATOM   2869  C   ASP A 215      27.646 -25.596-188.577  1.00  0.00      A1    
ATOM   2870  O   ASP A 215      27.600 -24.545-189.254  1.00  0.00      A1    
ATOM   2871  N   VAL A 216      27.689 -26.810-189.109  1.00  0.00      A1    
ATOM   2872  HN  VAL A 216      27.728 -27.581-188.478  1.00  0.00      A1    
ATOM   2873  CA  VAL A 216      27.868 -27.089-190.497  1.00  0.00      A1    
ATOM   2874  HA  VAL A 216      27.713 -26.175-191.051  1.00  0.00      A1    
ATOM   2875  CB  VAL A 216      29.221 -27.686-190.882  1.00  0.00      A1    
ATOM   2876  HB  VAL A 216      29.128 -28.082-191.916  1.00  0.00      A1    
ATOM   2877  CG1 VAL A 216      30.350 -26.632-190.805  1.00  0.00      A1    
ATOM   2878 HG11 VAL A 216      30.506 -26.311-189.752  1.00  0.00      A1    
ATOM   2879 HG12 VAL A 216      31.296 -27.086-191.169  1.00  0.00      A1    
ATOM   2880 HG13 VAL A 216      30.058 -25.797-191.476  1.00  0.00      A1    
ATOM   2881  CG2 VAL A 216      29.649 -28.830-189.969  1.00  0.00      A1    
ATOM   2882 HG21 VAL A 216      28.836 -29.587-189.942  1.00  0.00      A1    
ATOM   2883 HG22 VAL A 216      30.504 -29.367-190.434  1.00  0.00      A1    
ATOM   2884 HG23 VAL A 216      29.925 -28.608-188.916  1.00  0.00      A1    
ATOM   2885  C   VAL A 216      26.731 -28.052-190.963  1.00  0.00      A1    
ATOM   2886  O   VAL A 216      26.329 -28.984-190.175  1.00  0.00      A1    
ATOM   2887  N   THR A 217      26.279 -27.873-192.244  1.00  0.00      A1    
ATOM   2888  HN  THR A 217      26.552 -27.112-192.828  1.00  0.00      A1    
ATOM   2889  CA  THR A 217      25.291 -28.684-192.905  1.00  0.00      A1    
ATOM   2890  HA  THR A 217      24.454 -28.933-192.269  1.00  0.00      A1    
ATOM   2891  CB  THR A 217      24.557 -28.014-194.121  1.00  0.00      A1    
ATOM   2892  HB  THR A 217      24.244 -26.989-193.830  1.00  0.00      A1    
ATOM   2893  OG1 THR A 217      23.416 -28.664-194.606  1.00  0.00      A1    
ATOM   2894  HG1 THR A 217      22.955 -29.113-193.893  1.00  0.00      A1    
ATOM   2895  CG2 THR A 217      25.533 -27.850-195.358  1.00  0.00      A1    
ATOM   2896 HG21 THR A 217      24.941 -27.491-196.227  1.00  0.00      A1    
ATOM   2897 HG22 THR A 217      26.406 -27.202-195.132  1.00  0.00      A1    
ATOM   2898 HG23 THR A 217      26.006 -28.825-195.604  1.00  0.00      A1    
ATOM   2899  C   THR A 217      25.983 -30.061-193.269  1.00  0.00      A1    
ATOM   2900  O   THR A 217      27.151 -30.299-193.524  1.00  0.00      A1    
ATOM   2901  N   GLN A 218      25.186 -31.135-193.373  1.00  0.00      A1    
ATOM   2902  HN  GLN A 218      24.214 -31.133-193.151  1.00  0.00      A1    
ATOM   2903  CA  GLN A 218      25.578 -32.482-193.875  1.00  0.00      A1    
ATOM   2904  HA  GLN A 218      26.367 -32.347-194.600  1.00  0.00      A1    
ATOM   2905  CB  GLN A 218      26.024 -33.532-192.806  1.00  0.00      A1    
ATOM   2906  HB1 GLN A 218      25.506 -33.320-191.846  1.00  0.00      A1    
ATOM   2907  HB2 GLN A 218      25.813 -34.580-193.109  1.00  0.00      A1    
ATOM   2908  CG  GLN A 218      27.577 -33.471-192.535  1.00  0.00      A1    
ATOM   2909  HG1 GLN A 218      27.935 -32.530-192.065  1.00  0.00      A1    
ATOM   2910  HG2 GLN A 218      27.916 -34.266-191.837  1.00  0.00      A1    
ATOM   2911  CD  GLN A 218      28.515 -33.749-193.744  1.00  0.00      A1    
ATOM   2912  OE1 GLN A 218      29.265 -34.741-193.779  1.00  0.00      A1    
ATOM   2913  NE2 GLN A 218      28.601 -32.716-194.573  1.00  0.00      A1    
ATOM   2914 HE21 GLN A 218      29.033 -32.931-195.449  1.00  0.00      A1    
ATOM   2915 HE22 GLN A 218      28.204 -31.808-194.441  1.00  0.00      A1    
ATOM   2916  C   GLN A 218      24.322 -33.042-194.568  1.00  0.00      A1    
ATOM   2917  O   GLN A 218      23.241 -32.334-194.552  1.00  0.00      A1    
ATOM   2918  N   SER A 219      24.483 -34.209-195.156  1.00  0.00      A1    
ATOM   2919  HN  SER A 219      25.416 -34.556-195.088  1.00  0.00      A1    
ATOM   2920  CA  SER A 219      23.391 -34.996-195.765  1.00  0.00      A1    
ATOM   2921  HA  SER A 219      22.514 -34.707-195.204  1.00  0.00      A1    
ATOM   2922  CB  SER A 219      23.277 -34.706-197.247  1.00  0.00      A1    
ATOM   2923  HB1 SER A 219      23.160 -33.610-197.384  1.00  0.00      A1    
ATOM   2924  HB2 SER A 219      24.168 -35.109-197.775  1.00  0.00      A1    
ATOM   2925  OG  SER A 219      22.130 -35.376-197.811  1.00  0.00      A1    
ATOM   2926  HG1 SER A 219      21.397 -34.767-197.691  1.00  0.00      A1    
ATOM   2927  C   SER A 219      23.643 -36.503-195.520  1.00  0.00      A1    
ATOM   2928  O   SER A 219      24.739 -36.905-195.127  1.00  0.00      A1    
ATOM   2929  N   SER A 220      22.589 -37.317-195.580  1.00  0.00      A1    
ATOM   2930  HN  SER A 220      21.694 -36.910-195.748  1.00  0.00      A1    
ATOM   2931  CA  SER A 220      22.738 -38.767-195.447  1.00  0.00      A1    
ATOM   2932  HA  SER A 220      23.013 -38.940-194.417  1.00  0.00      A1    
ATOM   2933  CB  SER A 220      21.309 -39.469-195.473  1.00  0.00      A1    
ATOM   2934  HB1 SER A 220      21.349 -40.546-195.203  1.00  0.00      A1    
ATOM   2935  HB2 SER A 220      20.687 -38.837-194.803  1.00  0.00      A1    
ATOM   2936  OG  SER A 220      20.713 -39.348-196.706  1.00  0.00      A1    
ATOM   2937  HG1 SER A 220      20.314 -38.477-196.772  1.00  0.00      A1    
ATOM   2938  C   SER A 220      23.735 -39.504-196.288  1.00  0.00      A1    
ATOM   2939  O   SER A 220      24.468 -40.407-195.838  1.00  0.00      A1    
ATOM   2940  N   ASN A 221      23.876 -39.232-197.620  1.00  0.00      A1    
ATOM   2941  HN  ASN A 221      23.405 -38.458-198.035  1.00  0.00      A1    
ATOM   2942  CA  ASN A 221      25.039 -39.807-198.287  1.00  0.00      A1    
ATOM   2943  HA  ASN A 221      24.926 -40.872-198.147  1.00  0.00      A1    
ATOM   2944  CB  ASN A 221      25.153 -39.371-199.757  1.00  0.00      A1    
ATOM   2945  HB1 ASN A 221      25.127 -38.266-199.868  1.00  0.00      A1    
ATOM   2946  HB2 ASN A 221      26.099 -39.811-200.141  1.00  0.00      A1    
ATOM   2947  CG  ASN A 221      24.081 -40.096-200.588  1.00  0.00      A1    
ATOM   2948  OD1 ASN A 221      23.209 -40.839-200.173  1.00  0.00      A1    
ATOM   2949  ND2 ASN A 221      24.236 -39.931-201.952  1.00  0.00      A1    
ATOM   2950 HD21 ASN A 221      23.578 -40.458-202.490  1.00  0.00      A1    
ATOM   2951 HD22 ASN A 221      24.924 -39.326-202.353  1.00  0.00      A1    
ATOM   2952  C   ASN A 221      26.369 -39.344-197.731  1.00  0.00      A1    
ATOM   2953  O   ASN A 221      27.275 -40.115-197.490  1.00  0.00      A1    
ATOM   2954  N   ASP A 222      26.488 -38.039-197.490  1.00  0.00      A1    
ATOM   2955  HN  ASP A 222      25.858 -37.399-197.922  1.00  0.00      A1    
ATOM   2956  CA  ASP A 222      27.692 -37.424-196.905  1.00  0.00      A1    
ATOM   2957  HA  ASP A 222      28.486 -37.611-197.612  1.00  0.00      A1    
ATOM   2958  CB  ASP A 222      27.539 -35.858-196.604  1.00  0.00      A1    
ATOM   2959  HB1 ASP A 222      26.827 -35.574-195.800  1.00  0.00      A1    
ATOM   2960  HB2 ASP A 222      28.542 -35.615-196.192  1.00  0.00      A1    
ATOM   2961  CG  ASP A 222      27.603 -35.026-197.848  1.00  0.00      A1    
ATOM   2962  OD1 ASP A 222      27.086 -33.881-197.793  1.00  0.00      A1    
ATOM   2963  OD2 ASP A 222      28.223 -35.385-198.883  1.00  0.00      A1    
ATOM   2964  C   ASP A 222      28.056 -38.055-195.583  1.00  0.00      A1    
ATOM   2965  O   ASP A 222      29.215 -38.373-195.406  1.00  0.00      A1    
ATOM   2966  N   PHE A 223      27.137 -38.272-194.603  1.00  0.00      A1    
ATOM   2967  HN  PHE A 223      26.187 -38.124-194.865  1.00  0.00      A1    
ATOM   2968  CA  PHE A 223      27.291 -38.791-193.269  1.00  0.00      A1    
ATOM   2969  HA  PHE A 223      28.139 -38.355-192.762  1.00  0.00      A1    
ATOM   2970  CB  PHE A 223      25.956 -38.573-192.522  1.00  0.00      A1    
ATOM   2971  HB1 PHE A 223      25.764 -37.482-192.444  1.00  0.00      A1    
ATOM   2972  HB2 PHE A 223      25.214 -39.098-193.160  1.00  0.00      A1    
ATOM   2973  CG  PHE A 223      26.040 -39.213-191.103  1.00  0.00      A1    
ATOM   2974  CD1 PHE A 223      26.841 -38.568-190.128  1.00  0.00      A1    
ATOM   2975  HD1 PHE A 223      27.500 -37.758-190.402  1.00  0.00      A1    
ATOM   2976  CE1 PHE A 223      26.676 -38.881-188.778  1.00  0.00      A1    
ATOM   2977  HE1 PHE A 223      27.225 -38.392-187.987  1.00  0.00      A1    
ATOM   2978  CZ  PHE A 223      25.845 -39.975-188.419  1.00  0.00      A1    
ATOM   2979  HZ  PHE A 223      25.714 -40.101-187.354  1.00  0.00      A1    
ATOM   2980  CD2 PHE A 223      25.108 -40.194-190.693  1.00  0.00      A1    
ATOM   2981  HD2 PHE A 223      24.472 -40.746-191.370  1.00  0.00      A1    
ATOM   2982  CE2 PHE A 223      25.032 -40.579-189.360  1.00  0.00      A1    
ATOM   2983  HE2 PHE A 223      24.287 -41.294-189.044  1.00  0.00      A1    
ATOM   2984  C   PHE A 223      27.760 -40.247-193.298  1.00  0.00      A1    
ATOM   2985  O   PHE A 223      28.643 -40.638-192.582  1.00  0.00      A1    
ATOM   2986  N   LEU A 224      27.266 -41.079-194.273  1.00  0.00      A1    
ATOM   2987  HN  LEU A 224      26.452 -40.692-194.699  1.00  0.00      A1    
ATOM   2988  CA  LEU A 224      27.733 -42.339-194.700  1.00  0.00      A1    
ATOM   2989  HA  LEU A 224      27.954 -42.916-193.814  1.00  0.00      A1    
ATOM   2990  CB  LEU A 224      26.695 -42.953-195.609  1.00  0.00      A1    
ATOM   2991  HB1 LEU A 224      25.703 -43.025-195.114  1.00  0.00      A1    
ATOM   2992  HB2 LEU A 224      26.531 -42.329-196.513  1.00  0.00      A1    
ATOM   2993  CG  LEU A 224      27.035 -44.397-196.214  1.00  0.00      A1    
ATOM   2994  HG  LEU A 224      27.868 -44.413-196.948  1.00  0.00      A1    
ATOM   2995  CD1 LEU A 224      27.430 -45.404-195.126  1.00  0.00      A1    
ATOM   2996 HD11 LEU A 224      27.869 -46.244-195.705  1.00  0.00      A1    
ATOM   2997 HD12 LEU A 224      28.160 -44.902-194.455  1.00  0.00      A1    
ATOM   2998 HD13 LEU A 224      26.584 -45.824-194.541  1.00  0.00      A1    
ATOM   2999  CD2 LEU A 224      25.793 -44.936-196.921  1.00  0.00      A1    
ATOM   3000 HD21 LEU A 224      25.973 -45.962-197.309  1.00  0.00      A1    
ATOM   3001 HD22 LEU A 224      24.909 -45.067-196.261  1.00  0.00      A1    
ATOM   3002 HD23 LEU A 224      25.477 -44.374-197.826  1.00  0.00      A1    
ATOM   3003  C   LEU A 224      29.150 -42.379-195.327  1.00  0.00      A1    
ATOM   3004  O   LEU A 224      30.054 -43.087-194.927  1.00  0.00      A1    
ATOM   3005  N   ARG A 225      29.369 -41.506-196.275  1.00  0.00      A1    
ATOM   3006  HN  ARG A 225      28.650 -40.915-196.633  1.00  0.00      A1    
ATOM   3007  CA  ARG A 225      30.736 -41.283-196.801  1.00  0.00      A1    
ATOM   3008  HA  ARG A 225      31.086 -42.254-197.119  1.00  0.00      A1    
ATOM   3009  CB  ARG A 225      30.544 -40.467-198.063  1.00  0.00      A1    
ATOM   3010  HB1 ARG A 225      29.831 -41.021-198.710  1.00  0.00      A1    
ATOM   3011  HB2 ARG A 225      30.018 -39.581-197.649  1.00  0.00      A1    
ATOM   3012  CG  ARG A 225      31.865 -40.147-198.814  1.00  0.00      A1    
ATOM   3013  HG1 ARG A 225      32.637 -40.937-198.693  1.00  0.00      A1    
ATOM   3014  HG2 ARG A 225      31.705 -39.972-199.899  1.00  0.00      A1    
ATOM   3015  CD  ARG A 225      32.571 -38.969-198.197  1.00  0.00      A1    
ATOM   3016  HD1 ARG A 225      32.889 -39.001-197.133  1.00  0.00      A1    
ATOM   3017  HD2 ARG A 225      33.494 -38.565-198.665  1.00  0.00      A1    
ATOM   3018  NE  ARG A 225      31.637 -37.777-198.229  1.00  0.00      A1    
ATOM   3019  HE  ARG A 225      31.125 -37.541-199.055  1.00  0.00      A1    
ATOM   3020  CZ  ARG A 225      31.697 -36.760-197.438  1.00  0.00      A1    
ATOM   3021  NH1 ARG A 225      32.600 -36.518-196.511  1.00  0.00      A1    
ATOM   3022 HH11 ARG A 225      33.345 -37.185-196.491  1.00  0.00      A1    
ATOM   3023 HH12 ARG A 225      32.491 -35.658-196.013  1.00  0.00      A1    
ATOM   3024  NH2 ARG A 225      30.831 -35.773-197.550  1.00  0.00      A1    
ATOM   3025 HH21 ARG A 225      30.876 -34.986-196.936  1.00  0.00      A1    
ATOM   3026 HH22 ARG A 225      30.132 -35.799-198.264  1.00  0.00      A1    
ATOM   3027  C   ARG A 225      31.809 -40.846-195.776  1.00  0.00      A1    
ATOM   3028  O   ARG A 225      32.939 -41.293-195.731  1.00  0.00      A1    
ATOM   3029  N   LEU A 226      31.401 -39.842-194.931  1.00  0.00      A1    
ATOM   3030  HN  LEU A 226      30.520 -39.406-195.096  1.00  0.00      A1    
ATOM   3031  CA  LEU A 226      32.316 -39.253-193.939  1.00  0.00      A1    
ATOM   3032  HA  LEU A 226      33.211 -38.937-194.456  1.00  0.00      A1    
ATOM   3033  CB  LEU A 226      31.556 -38.149-193.132  1.00  0.00      A1    
ATOM   3034  HB1 LEU A 226      31.321 -37.296-193.804  1.00  0.00      A1    
ATOM   3035  HB2 LEU A 226      30.606 -38.496-192.674  1.00  0.00      A1    
ATOM   3036  CG  LEU A 226      32.292 -37.611-191.910  1.00  0.00      A1    
ATOM   3037  HG  LEU A 226      32.681 -38.410-191.244  1.00  0.00      A1    
ATOM   3038  CD1 LEU A 226      33.594 -36.887-192.251  1.00  0.00      A1    
ATOM   3039 HD11 LEU A 226      34.388 -37.503-192.727  1.00  0.00      A1    
ATOM   3040 HD12 LEU A 226      33.321 -36.054-192.933  1.00  0.00      A1    
ATOM   3041 HD13 LEU A 226      33.948 -36.360-191.340  1.00  0.00      A1    
ATOM   3042  CD2 LEU A 226      31.537 -36.637-190.951  1.00  0.00      A1    
ATOM   3043 HD21 LEU A 226      31.150 -35.852-191.635  1.00  0.00      A1    
ATOM   3044 HD22 LEU A 226      30.712 -37.147-190.409  1.00  0.00      A1    
ATOM   3045 HD23 LEU A 226      32.180 -36.207-190.154  1.00  0.00      A1    
ATOM   3046  C   LEU A 226      32.727 -40.360-192.975  1.00  0.00      A1    
ATOM   3047  O   LEU A 226      33.901 -40.556-192.754  1.00  0.00      A1    
ATOM   3048  N   LYS A 227      31.781 -41.197-192.507  1.00  0.00      A1    
ATOM   3049  HN  LYS A 227      30.816 -41.108-192.741  1.00  0.00      A1    
ATOM   3050  CA  LYS A 227      32.065 -42.340-191.703  1.00  0.00      A1    
ATOM   3051  HA  LYS A 227      32.538 -41.818-190.884  1.00  0.00      A1    
ATOM   3052  CB  LYS A 227      30.777 -42.959-191.199  1.00  0.00      A1    
ATOM   3053  HB1 LYS A 227      30.159 -42.967-192.122  1.00  0.00      A1    
ATOM   3054  HB2 LYS A 227      30.837 -43.989-190.785  1.00  0.00      A1    
ATOM   3055  CG  LYS A 227      30.018 -42.022-190.217  1.00  0.00      A1    
ATOM   3056  HG1 LYS A 227      30.660 -41.842-189.329  1.00  0.00      A1    
ATOM   3057  HG2 LYS A 227      29.850 -41.003-190.626  1.00  0.00      A1    
ATOM   3058  CD  LYS A 227      28.696 -42.740-189.673  1.00  0.00      A1    
ATOM   3059  HD1 LYS A 227      29.035 -43.579-189.029  1.00  0.00      A1    
ATOM   3060  HD2 LYS A 227      28.157 -41.974-189.075  1.00  0.00      A1    
ATOM   3061  CE  LYS A 227      27.669 -43.318-190.768  1.00  0.00      A1    
ATOM   3062  HE1 LYS A 227      27.249 -42.419-191.267  1.00  0.00      A1    
ATOM   3063  HE2 LYS A 227      28.169 -43.921-191.556  1.00  0.00      A1    
ATOM   3064  NZ  LYS A 227      26.569 -44.068-190.115  1.00  0.00      A1    
ATOM   3065  HZ1 LYS A 227      26.232 -43.570-189.267  1.00  0.00      A1    
ATOM   3066  HZ2 LYS A 227      27.020 -44.975-189.878  1.00  0.00      A1    
ATOM   3067  HZ3 LYS A 227      25.854 -44.350-190.815  1.00  0.00      A1    
ATOM   3068  C   LYS A 227      32.994 -43.409-192.368  1.00  0.00      A1    
ATOM   3069  O   LYS A 227      33.850 -44.005-191.664  1.00  0.00      A1    
ATOM   3070  N   GLN A 228      32.830 -43.620-193.708  1.00  0.00      A1    
ATOM   3071  HN  GLN A 228      32.206 -43.044-194.229  1.00  0.00      A1    
ATOM   3072  CA  GLN A 228      33.593 -44.588-194.453  1.00  0.00      A1    
ATOM   3073  HA  GLN A 228      33.608 -45.569-194.002  1.00  0.00      A1    
ATOM   3074  CB  GLN A 228      32.999 -44.797-195.875  1.00  0.00      A1    
ATOM   3075  HB1 GLN A 228      32.702 -43.817-196.307  1.00  0.00      A1    
ATOM   3076  HB2 GLN A 228      33.696 -45.164-196.658  1.00  0.00      A1    
ATOM   3077  CG  GLN A 228      31.798 -45.743-195.838  1.00  0.00      A1    
ATOM   3078  HG1 GLN A 228      30.878 -45.230-195.485  1.00  0.00      A1    
ATOM   3079  HG2 GLN A 228      31.485 -46.021-196.867  1.00  0.00      A1    
ATOM   3080  CD  GLN A 228      31.949 -47.054-195.136  1.00  0.00      A1    
ATOM   3081  OE1 GLN A 228      31.125 -47.395-194.315  1.00  0.00      A1    
ATOM   3082  NE2 GLN A 228      33.081 -47.754-195.407  1.00  0.00      A1    
ATOM   3083 HE21 GLN A 228      33.020 -48.653-194.974  1.00  0.00      A1    
ATOM   3084 HE22 GLN A 228      33.622 -47.402-196.170  1.00  0.00      A1    
ATOM   3085  C   GLN A 228      35.024 -44.203-194.568  1.00  0.00      A1    
ATOM   3086  O   GLN A 228      35.862 -45.033-194.611  1.00  0.00      A1    
ATOM   3087  N   GLU A 229      35.294 -42.894-194.857  1.00  0.00      A1    
ATOM   3088  HN  GLU A 229      34.499 -42.316-195.023  1.00  0.00      A1    
ATOM   3089  CA  GLU A 229      36.590 -42.260-195.191  1.00  0.00      A1    
ATOM   3090  HA  GLU A 229      37.097 -42.879-195.915  1.00  0.00      A1    
ATOM   3091  CB  GLU A 229      36.426 -40.860-195.842  1.00  0.00      A1    
ATOM   3092  HB1 GLU A 229      35.823 -40.343-195.065  1.00  0.00      A1    
ATOM   3093  HB2 GLU A 229      37.410 -40.344-195.835  1.00  0.00      A1    
ATOM   3094  CG  GLU A 229      35.771 -41.034-197.258  1.00  0.00      A1    
ATOM   3095  HG1 GLU A 229      35.817 -42.056-197.690  1.00  0.00      A1    
ATOM   3096  HG2 GLU A 229      34.723 -40.666-197.223  1.00  0.00      A1    
ATOM   3097  CD  GLU A 229      36.491 -40.235-198.355  1.00  0.00      A1    
ATOM   3098  OE1 GLU A 229      35.874 -39.977-199.359  1.00  0.00      A1    
ATOM   3099  OE2 GLU A 229      37.750 -40.135-198.177  1.00  0.00      A1    
ATOM   3100  C   GLU A 229      37.405 -42.116-193.849  1.00  0.00      A1    
ATOM   3101  O   GLU A 229      38.643 -42.099-193.925  1.00  0.00      A1    
ATOM   3102  N   LEU A 230      36.774 -42.094-192.676  1.00  0.00      A1    
ATOM   3103  HN  LEU A 230      35.788 -42.015-192.554  1.00  0.00      A1    
ATOM   3104  CA  LEU A 230      37.448 -42.376-191.450  1.00  0.00      A1    
ATOM   3105  HA  LEU A 230      38.354 -41.809-191.294  1.00  0.00      A1    
ATOM   3106  CB  LEU A 230      36.373 -42.000-190.295  1.00  0.00      A1    
ATOM   3107  HB1 LEU A 230      35.515 -42.703-190.359  1.00  0.00      A1    
ATOM   3108  HB2 LEU A 230      37.084 -42.159-189.456  1.00  0.00      A1    
ATOM   3109  CG  LEU A 230      35.908 -40.484-190.212  1.00  0.00      A1    
ATOM   3110  HG  LEU A 230      35.623 -40.100-191.215  1.00  0.00      A1    
ATOM   3111  CD1 LEU A 230      34.725 -40.466-189.273  1.00  0.00      A1    
ATOM   3112 HD11 LEU A 230      33.888 -41.075-189.676  1.00  0.00      A1    
ATOM   3113 HD12 LEU A 230      34.925 -40.871-188.258  1.00  0.00      A1    
ATOM   3114 HD13 LEU A 230      34.375 -39.413-189.207  1.00  0.00      A1    
ATOM   3115  CD2 LEU A 230      37.070 -39.616-189.716  1.00  0.00      A1    
ATOM   3116 HD21 LEU A 230      36.793 -38.540-189.764  1.00  0.00      A1    
ATOM   3117 HD22 LEU A 230      37.235 -39.839-188.641  1.00  0.00      A1    
ATOM   3118 HD23 LEU A 230      38.003 -39.764-190.300  1.00  0.00      A1    
ATOM   3119  C   LEU A 230      37.807 -43.871-191.271  1.00  0.00      A1    
ATOM   3120  O   LEU A 230      38.826 -44.178-190.761  1.00  0.00      A1    
ATOM   3121  N   ALA A 231      36.921 -44.794-191.615  1.00  0.00      A1    
ATOM   3122  HN  ALA A 231      36.014 -44.527-191.930  1.00  0.00      A1    
ATOM   3123  CA  ALA A 231      37.236 -46.156-191.632  1.00  0.00      A1    
ATOM   3124  HA  ALA A 231      37.783 -46.424-190.740  1.00  0.00      A1    
ATOM   3125  CB  ALA A 231      35.948 -46.953-191.881  1.00  0.00      A1    
ATOM   3126  HB1 ALA A 231      35.210 -46.599-191.130  1.00  0.00      A1    
ATOM   3127  HB2 ALA A 231      35.637 -46.881-192.945  1.00  0.00      A1    
ATOM   3128  HB3 ALA A 231      36.077 -48.031-191.642  1.00  0.00      A1    
ATOM   3129  C   ALA A 231      38.258 -46.592-192.657  1.00  0.00      A1    
ATOM   3130  O   ALA A 231      39.286 -47.243-192.288  1.00  0.00      A1    
ATOM   3131  N   ASN A 232      38.143 -46.096-193.839  1.00  0.00      A1    
ATOM   3132  HN  ASN A 232      37.293 -45.681-194.156  1.00  0.00      A1    
ATOM   3133  CA  ASN A 232      39.286 -46.354-194.788  1.00  0.00      A1    
ATOM   3134  HA  ASN A 232      39.610 -47.361-194.570  1.00  0.00      A1    
ATOM   3135  CB  ASN A 232      38.732 -46.210-196.266  1.00  0.00      A1    
ATOM   3136  HB1 ASN A 232      38.244 -45.212-196.261  1.00  0.00      A1    
ATOM   3137  HB2 ASN A 232      39.500 -46.338-197.058  1.00  0.00      A1    
ATOM   3138  CG  ASN A 232      37.646 -47.303-196.531  1.00  0.00      A1    
ATOM   3139  OD1 ASN A 232      37.366 -48.177-195.700  1.00  0.00      A1    
ATOM   3140  ND2 ASN A 232      36.982 -47.137-197.669  1.00  0.00      A1    
ATOM   3141 HD21 ASN A 232      36.138 -47.663-197.775  1.00  0.00      A1    
ATOM   3142 HD22 ASN A 232      37.251 -46.474-198.368  1.00  0.00      A1    
ATOM   3143  C   ASN A 232      40.535 -45.476-194.655  1.00  0.00      A1    
ATOM   3144  O   ASN A 232      41.550 -45.895-195.219  1.00  0.00      A1    
ATOM   3145  N   GLY A 233      40.425 -44.323-194.045  1.00  0.00      A1    
ATOM   3146  HN  GLY A 233      39.541 -43.999-193.715  1.00  0.00      A1    
ATOM   3147  CA  GLY A 233      41.601 -43.574-193.667  1.00  0.00      A1    
ATOM   3148  HA1 GLY A 233      42.352 -44.231-193.253  1.00  0.00      A1    
ATOM   3149  HA2 GLY A 233      41.208 -42.884-192.935  1.00  0.00      A1    
ATOM   3150  C   GLY A 233      42.144 -42.556-194.770  1.00  0.00      A1    
ATOM   3151  O   GLY A 233      43.331 -42.239-194.929  1.00  0.00      A1    
ATOM   3152  N   THR A 234      41.158 -42.075-195.470  1.00  0.00      A1    
ATOM   3153  HN  THR A 234      40.209 -42.317-195.287  1.00  0.00      A1    
ATOM   3154  CA  THR A 234      41.346 -41.211-196.623  1.00  0.00      A1    
ATOM   3155  HA  THR A 234      42.389 -41.116-196.884  1.00  0.00      A1    
ATOM   3156  CB  THR A 234      40.613 -41.824-197.877  1.00  0.00      A1    
ATOM   3157  HB  THR A 234      40.664 -41.076-198.697  1.00  0.00      A1    
ATOM   3158  OG1 THR A 234      39.276 -42.298-197.606  1.00  0.00      A1    
ATOM   3159  HG1 THR A 234      38.812 -41.499-197.867  1.00  0.00      A1    
ATOM   3160  CG2 THR A 234      41.394 -43.004-198.375  1.00  0.00      A1    
ATOM   3161 HG21 THR A 234      42.479 -42.779-198.448  1.00  0.00      A1    
ATOM   3162 HG22 THR A 234      41.186 -43.818-197.648  1.00  0.00      A1    
ATOM   3163 HG23 THR A 234      41.151 -43.396-199.386  1.00  0.00      A1    
ATOM   3164  C   THR A 234      40.917 -39.806-196.308  1.00  0.00      A1    
ATOM   3165  O   THR A 234      41.408 -38.868-196.988  1.00  0.00      A1    
ATOM   3166  N   LEU A 235      40.206 -39.628-195.161  1.00  0.00      A1    
ATOM   3167  HN  LEU A 235      39.859 -40.324-194.537  1.00  0.00      A1    
ATOM   3168  CA  LEU A 235      40.074 -38.335-194.570  1.00  0.00      A1    
ATOM   3169  HA  LEU A 235      40.351 -37.617-195.327  1.00  0.00      A1    
ATOM   3170  CB  LEU A 235      38.568 -38.136-194.154  1.00  0.00      A1    
ATOM   3171  HB1 LEU A 235      37.885 -38.178-195.030  1.00  0.00      A1    
ATOM   3172  HB2 LEU A 235      38.374 -38.998-193.481  1.00  0.00      A1    
ATOM   3173  CG  LEU A 235      38.410 -36.850-193.256  1.00  0.00      A1    
ATOM   3174  HG  LEU A 235      39.127 -36.809-192.408  1.00  0.00      A1    
ATOM   3175  CD1 LEU A 235      38.548 -35.542-194.075  1.00  0.00      A1    
ATOM   3176 HD11 LEU A 235      37.706 -35.598-194.797  1.00  0.00      A1    
ATOM   3177 HD12 LEU A 235      38.551 -34.616-193.460  1.00  0.00      A1    
ATOM   3178 HD13 LEU A 235      39.489 -35.555-194.665  1.00  0.00      A1    
ATOM   3179  CD2 LEU A 235      37.117 -36.972-192.680  1.00  0.00      A1    
ATOM   3180 HD21 LEU A 235      36.263 -37.079-193.382  1.00  0.00      A1    
ATOM   3181 HD22 LEU A 235      37.141 -37.922-192.106  1.00  0.00      A1    
ATOM   3182 HD23 LEU A 235      36.789 -36.198-191.954  1.00  0.00      A1    
ATOM   3183  C   LEU A 235      41.064 -38.178-193.347  1.00  0.00      A1    
ATOM   3184  O   LEU A 235      41.027 -38.954-192.400  1.00  0.00      A1    
ATOM   3185  N   LYS A 236      41.956 -37.207-193.466  1.00  0.00      A1    
ATOM   3186  HN  LYS A 236      41.919 -36.596-194.253  1.00  0.00      A1    
ATOM   3187  CA  LYS A 236      42.876 -36.910-192.320  1.00  0.00      A1    
ATOM   3188  HA  LYS A 236      43.438 -37.823-192.191  1.00  0.00      A1    
ATOM   3189  CB  LYS A 236      43.883 -35.807-192.658  1.00  0.00      A1    
ATOM   3190  HB1 LYS A 236      43.272 -34.916-192.917  1.00  0.00      A1    
ATOM   3191  HB2 LYS A 236      44.400 -35.358-191.783  1.00  0.00      A1    
ATOM   3192  CG  LYS A 236      44.957 -36.183-193.697  1.00  0.00      A1    
ATOM   3193  HG1 LYS A 236      45.549 -37.088-193.442  1.00  0.00      A1    
ATOM   3194  HG2 LYS A 236      44.462 -36.382-194.671  1.00  0.00      A1    
ATOM   3195  CD  LYS A 236      45.895 -34.991-193.902  1.00  0.00      A1    
ATOM   3196  HD1 LYS A 236      45.317 -34.084-194.178  1.00  0.00      A1    
ATOM   3197  HD2 LYS A 236      46.320 -34.629-192.941  1.00  0.00      A1    
ATOM   3198  CE  LYS A 236      46.995 -35.278-194.932  1.00  0.00      A1    
ATOM   3199  HE1 LYS A 236      47.730 -34.488-195.195  1.00  0.00      A1    
ATOM   3200  HE2 LYS A 236      47.539 -36.175-194.566  1.00  0.00      A1    
ATOM   3201  NZ  LYS A 236      46.559 -35.706-196.269  1.00  0.00      A1    
ATOM   3202  HZ1 LYS A 236      47.351 -36.104-196.813  1.00  0.00      A1    
ATOM   3203  HZ2 LYS A 236      46.318 -34.803-196.725  1.00  0.00      A1    
ATOM   3204  HZ3 LYS A 236      45.740 -36.311-196.055  1.00  0.00      A1    
ATOM   3205  C   LYS A 236      42.193 -36.693-191.013  1.00  0.00      A1    
ATOM   3206  O   LYS A 236      41.154 -36.009-190.958  1.00  0.00      A1    
ATOM   3207  N   GLN A 237      42.811 -37.115-189.938  1.00  0.00      A1    
ATOM   3208  HN  GLN A 237      43.627 -37.675-190.056  1.00  0.00      A1    
ATOM   3209  CA  GLN A 237      42.161 -36.922-188.653  1.00  0.00      A1    
ATOM   3210  HA  GLN A 237      41.650 -35.972-188.590  1.00  0.00      A1    
ATOM   3211  CB  GLN A 237      41.262 -38.169-188.298  1.00  0.00      A1    
ATOM   3212  HB1 GLN A 237      40.623 -37.893-187.432  1.00  0.00      A1    
ATOM   3213  HB2 GLN A 237      40.488 -38.276-189.088  1.00  0.00      A1    
ATOM   3214  CG  GLN A 237      41.966 -39.582-188.181  1.00  0.00      A1    
ATOM   3215  HG1 GLN A 237      42.277 -39.845-189.215  1.00  0.00      A1    
ATOM   3216  HG2 GLN A 237      42.868 -39.526-187.535  1.00  0.00      A1    
ATOM   3217  CD  GLN A 237      40.965 -40.622-187.593  1.00  0.00      A1    
ATOM   3218  OE1 GLN A 237      40.810 -40.776-186.384  1.00  0.00      A1    
ATOM   3219  NE2 GLN A 237      40.285 -41.405-188.498  1.00  0.00      A1    
ATOM   3220 HE21 GLN A 237      40.372 -41.299-189.488  1.00  0.00      A1    
ATOM   3221 HE22 GLN A 237      39.797 -42.206-188.151  1.00  0.00      A1    
ATOM   3222  C   GLN A 237      43.333 -36.847-187.697  1.00  0.00      A1    
ATOM   3223  O   GLN A 237      44.379 -37.430-187.893  1.00  0.00      A1    
ATOM   3224  N   GLU A 238      43.167 -35.951-186.627  1.00  0.00      A1    
ATOM   3225  HN  GLU A 238      42.372 -35.350-186.630  1.00  0.00      A1    
ATOM   3226  CA  GLU A 238      44.158 -35.774-185.625  1.00  0.00      A1    
ATOM   3227  HA  GLU A 238      44.897 -36.559-185.682  1.00  0.00      A1    
ATOM   3228  CB  GLU A 238      44.698 -34.336-185.747  1.00  0.00      A1    
ATOM   3229  HB1 GLU A 238      44.909 -34.256-186.835  1.00  0.00      A1    
ATOM   3230  HB2 GLU A 238      43.818 -33.682-185.569  1.00  0.00      A1    
ATOM   3231  CG  GLU A 238      45.932 -33.949-184.813  1.00  0.00      A1    
ATOM   3232  HG1 GLU A 238      45.742 -34.278-183.769  1.00  0.00      A1    
ATOM   3233  HG2 GLU A 238      46.901 -34.431-185.063  1.00  0.00      A1    
ATOM   3234  CD  GLU A 238      46.215 -32.483-184.909  1.00  0.00      A1    
ATOM   3235  OE1 GLU A 238      47.229 -32.099-184.219  1.00  0.00      A1    
ATOM   3236  OE2 GLU A 238      45.508 -31.776-185.606  1.00  0.00      A1    
ATOM   3237  C   GLU A 238      43.475 -35.971-184.243  1.00  0.00      A1    
ATOM   3238  O   GLU A 238      42.489 -35.262-183.978  1.00  0.00      A1    
ATOM   3239  N   ASN A 239      43.900 -36.975-183.423  1.00  0.00      A1    
ATOM   3240  HN  ASN A 239      44.601 -37.626-183.706  1.00  0.00      A1    
ATOM   3241  CA  ASN A 239      43.478 -37.255-182.043  1.00  0.00      A1    
ATOM   3242  HA  ASN A 239      44.102 -38.087-181.754  1.00  0.00      A1    
ATOM   3243  CB  ASN A 239      43.786 -36.155-180.900  1.00  0.00      A1    
ATOM   3244  HB1 ASN A 239      42.949 -35.425-180.879  1.00  0.00      A1    
ATOM   3245  HB2 ASN A 239      43.689 -36.741-179.962  1.00  0.00      A1    
ATOM   3246  CG  ASN A 239      45.143 -35.542-180.909  1.00  0.00      A1    
ATOM   3247  OD1 ASN A 239      46.171 -36.104-181.368  1.00  0.00      A1    
ATOM   3248  ND2 ASN A 239      45.250 -34.325-180.287  1.00  0.00      A1    
ATOM   3249 HD21 ASN A 239      46.177 -33.953-180.337  1.00  0.00      A1    
ATOM   3250 HD22 ASN A 239      44.442 -33.801-180.016  1.00  0.00      A1    
ATOM   3251  C   ASN A 239      41.978 -37.692-181.953  1.00  0.00      A1    
ATOM   3252  O   ASN A 239      41.257 -37.444-180.990  1.00  0.00      A1    
ATOM   3253  N   GLY A 240      41.419 -38.342-183.016  1.00  0.00      A1    
ATOM   3254  HN  GLY A 240      42.089 -38.557-183.723  1.00  0.00      A1    
ATOM   3255  CA  GLY A 240      40.041 -38.771-183.197  1.00  0.00      A1    
ATOM   3256  HA1 GLY A 240      39.641 -38.856-182.197  1.00  0.00      A1    
ATOM   3257  HA2 GLY A 240      39.978 -39.718-183.713  1.00  0.00      A1    
ATOM   3258  C   GLY A 240      39.129 -37.766-184.005  1.00  0.00      A1    
ATOM   3259  O   GLY A 240      37.948 -38.084-184.217  1.00  0.00      A1    
ATOM   3260  N   LYS A 241      39.591 -36.623-184.429  1.00  0.00      A1    
ATOM   3261  HN  LYS A 241      40.465 -36.223-184.165  1.00  0.00      A1    
ATOM   3262  CA  LYS A 241      38.826 -35.596-185.005  1.00  0.00      A1    
ATOM   3263  HA  LYS A 241      37.797 -35.908-185.110  1.00  0.00      A1    
ATOM   3264  CB  LYS A 241      38.733 -34.244-184.150  1.00  0.00      A1    
ATOM   3265  HB1 LYS A 241      39.663 -33.636-184.126  1.00  0.00      A1    
ATOM   3266  HB2 LYS A 241      38.016 -33.579-184.676  1.00  0.00      A1    
ATOM   3267  CG  LYS A 241      38.347 -34.498-182.726  1.00  0.00      A1    
ATOM   3268  HG1 LYS A 241      38.982 -35.329-182.349  1.00  0.00      A1    
ATOM   3269  HG2 LYS A 241      38.505 -33.554-182.161  1.00  0.00      A1    
ATOM   3270  CD  LYS A 241      36.886 -34.916-182.514  1.00  0.00      A1    
ATOM   3271  HD1 LYS A 241      36.097 -34.249-182.923  1.00  0.00      A1    
ATOM   3272  HD2 LYS A 241      36.896 -35.867-183.090  1.00  0.00      A1    
ATOM   3273  CE  LYS A 241      36.590 -35.419-181.059  1.00  0.00      A1    
ATOM   3274  HE1 LYS A 241      37.480 -35.912-180.612  1.00  0.00      A1    
ATOM   3275  HE2 LYS A 241      36.316 -34.516-180.471  1.00  0.00      A1    
ATOM   3276  NZ  LYS A 241      35.350 -36.281-180.959  1.00  0.00      A1    
ATOM   3277  HZ1 LYS A 241      35.266 -36.728-180.024  1.00  0.00      A1    
ATOM   3278  HZ2 LYS A 241      35.472 -37.056-181.642  1.00  0.00      A1    
ATOM   3279  HZ3 LYS A 241      34.484 -35.726-181.113  1.00  0.00      A1    
ATOM   3280  C   LYS A 241      39.382 -35.290-186.368  1.00  0.00      A1    
ATOM   3281  O   LYS A 241      40.516 -35.346-186.646  1.00  0.00      A1    
ATOM   3282  N   ALA A 242      38.518 -34.754-187.309  1.00  0.00      A1    
ATOM   3283  HN  ALA A 242      37.534 -34.652-187.186  1.00  0.00      A1    
ATOM   3284  CA  ALA A 242      39.042 -34.336-188.554  1.00  0.00      A1    
ATOM   3285  HA  ALA A 242      39.988 -34.814-188.760  1.00  0.00      A1    
ATOM   3286  CB  ALA A 242      38.009 -34.547-189.686  1.00  0.00      A1    
ATOM   3287  HB1 ALA A 242      38.400 -34.233-190.677  1.00  0.00      A1    
ATOM   3288  HB2 ALA A 242      37.670 -35.602-189.770  1.00  0.00      A1    
ATOM   3289  HB3 ALA A 242      37.108 -33.924-189.499  1.00  0.00      A1    
ATOM   3290  C   ALA A 242      39.359 -32.824-188.496  1.00  0.00      A1    
ATOM   3291  O   ALA A 242      38.859 -32.130-187.559  1.00  0.00      A1    
ATOM   3292  N   LYS A 243      40.003 -32.256-189.454  1.00  0.00      A1    
ATOM   3293  HN  LYS A 243      40.378 -32.714-190.256  1.00  0.00      A1    
ATOM   3294  CA  LYS A 243      40.321 -30.843-189.430  1.00  0.00      A1    
ATOM   3295  HA  LYS A 243      39.978 -30.441-188.488  1.00  0.00      A1    
ATOM   3296  CB  LYS A 243      41.883 -30.794-189.621  1.00  0.00      A1    
ATOM   3297  HB1 LYS A 243      42.127 -30.944-190.695  1.00  0.00      A1    
ATOM   3298  HB2 LYS A 243      42.181 -29.725-189.559  1.00  0.00      A1    
ATOM   3299  CG  LYS A 243      42.756 -31.549-188.612  1.00  0.00      A1    
ATOM   3300  HG1 LYS A 243      42.603 -32.648-188.668  1.00  0.00      A1    
ATOM   3301  HG2 LYS A 243      43.810 -31.398-188.930  1.00  0.00      A1    
ATOM   3302  CD  LYS A 243      42.536 -31.198-187.139  1.00  0.00      A1    
ATOM   3303  HD1 LYS A 243      41.463 -31.304-186.872  1.00  0.00      A1    
ATOM   3304  HD2 LYS A 243      43.005 -31.929-186.446  1.00  0.00      A1    
ATOM   3305  CE  LYS A 243      42.997 -29.805-186.669  1.00  0.00      A1    
ATOM   3306  HE1 LYS A 243      42.703 -29.061-187.440  1.00  0.00      A1    
ATOM   3307  HE2 LYS A 243      42.677 -29.618-185.622  1.00  0.00      A1    
ATOM   3308  NZ  LYS A 243      44.451 -29.658-186.729  1.00  0.00      A1    
ATOM   3309  HZ1 LYS A 243      45.004 -30.450-186.345  1.00  0.00      A1    
ATOM   3310  HZ2 LYS A 243      44.568 -28.813-186.133  1.00  0.00      A1    
ATOM   3311  HZ3 LYS A 243      44.742 -29.356-187.680  1.00  0.00      A1    
ATOM   3312  C   LYS A 243      39.622 -30.053-190.451  1.00  0.00      A1    
ATOM   3313  O   LYS A 243      39.505 -30.474-191.598  1.00  0.00      A1    
ATOM   3314  N   VAL A 244      39.208 -28.825-190.172  1.00  0.00      A1    
ATOM   3315  HN  VAL A 244      39.323 -28.257-189.361  1.00  0.00      A1    
ATOM   3316  CA  VAL A 244      38.548 -28.069-191.259  1.00  0.00      A1    
ATOM   3317  HA  VAL A 244      38.654 -28.469-192.256  1.00  0.00      A1    
ATOM   3318  CB  VAL A 244      37.037 -27.840-190.987  1.00  0.00      A1    
ATOM   3319  HB  VAL A 244      36.606 -26.928-191.454  1.00  0.00      A1    
ATOM   3320  CG1 VAL A 244      36.272 -29.086-191.469  1.00  0.00      A1    
ATOM   3321 HG11 VAL A 244      36.302 -29.217-192.572  1.00  0.00      A1    
ATOM   3322 HG12 VAL A 244      36.636 -29.946-190.866  1.00  0.00      A1    
ATOM   3323 HG13 VAL A 244      35.197 -28.896-191.263  1.00  0.00      A1    
ATOM   3324  CG2 VAL A 244      36.707 -27.737-189.465  1.00  0.00      A1    
ATOM   3325 HG21 VAL A 244      35.622 -27.511-189.391  1.00  0.00      A1    
ATOM   3326 HG22 VAL A 244      37.012 -28.726-189.060  1.00  0.00      A1    
ATOM   3327 HG23 VAL A 244      37.310 -27.090-188.792  1.00  0.00      A1    
ATOM   3328  C   VAL A 244      39.259 -26.744-191.444  1.00  0.00      A1    
ATOM   3329  O   VAL A 244      39.628 -26.099-190.445  1.00  0.00      A1    
ATOM   3330  N   SER A 245      39.364 -26.152-192.691  1.00  0.00      A1    
ATOM   3331  HN  SER A 245      39.100 -26.605-193.538  1.00  0.00      A1    
ATOM   3332  CA  SER A 245      39.833 -24.792-192.856  1.00  0.00      A1    
ATOM   3333  HA  SER A 245      40.342 -24.397-191.990  1.00  0.00      A1    
ATOM   3334  CB  SER A 245      40.873 -24.726-193.924  1.00  0.00      A1    
ATOM   3335  HB1 SER A 245      41.602 -25.530-193.686  1.00  0.00      A1    
ATOM   3336  HB2 SER A 245      40.536 -25.101-194.914  1.00  0.00      A1    
ATOM   3337  OG  SER A 245      41.543 -23.508-194.138  1.00  0.00      A1    
ATOM   3338  HG1 SER A 245      41.987 -23.422-193.291  1.00  0.00      A1    
ATOM   3339  C   SER A 245      38.552 -24.045-193.240  1.00  0.00      A1    
ATOM   3340  O   SER A 245      38.041 -24.369-194.278  1.00  0.00      A1    
ATOM   3341  N   LEU A 246      38.172 -22.939-192.546  1.00  0.00      A1    
ATOM   3342  HN  LEU A 246      38.750 -22.670-191.780  1.00  0.00      A1    
ATOM   3343  CA  LEU A 246      37.055 -22.092-192.945  1.00  0.00      A1    
ATOM   3344  HA  LEU A 246      36.196 -22.651-193.287  1.00  0.00      A1    
ATOM   3345  CB  LEU A 246      36.626 -21.334-191.640  1.00  0.00      A1    
ATOM   3346  HB1 LEU A 246      36.683 -22.068-190.809  1.00  0.00      A1    
ATOM   3347  HB2 LEU A 246      37.302 -20.479-191.427  1.00  0.00      A1    
ATOM   3348  CG  LEU A 246      35.227 -20.762-191.606  1.00  0.00      A1    
ATOM   3349  HG  LEU A 246      35.020 -20.272-192.582  1.00  0.00      A1    
ATOM   3350  CD1 LEU A 246      34.274 -21.924-191.351  1.00  0.00      A1    
ATOM   3351 HD11 LEU A 246      33.198 -21.670-191.240  1.00  0.00      A1    
ATOM   3352 HD12 LEU A 246      34.304 -22.608-192.225  1.00  0.00      A1    
ATOM   3353 HD13 LEU A 246      34.628 -22.415-190.419  1.00  0.00      A1    
ATOM   3354  CD2 LEU A 246      35.020 -19.765-190.409  1.00  0.00      A1    
ATOM   3355 HD21 LEU A 246      33.998 -19.333-190.365  1.00  0.00      A1    
ATOM   3356 HD22 LEU A 246      35.312 -20.264-189.459  1.00  0.00      A1    
ATOM   3357 HD23 LEU A 246      35.637 -18.863-190.610  1.00  0.00      A1    
ATOM   3358  C   LEU A 246      37.408 -20.938-193.936  1.00  0.00      A1    
ATOM   3359  O   LEU A 246      38.369 -20.156-193.878  1.00  0.00      A1    
ATOM   3360  N   ILE A 247      36.444 -20.750-194.872  1.00  0.00      A1    
ATOM   3361  HN  ILE A 247      35.600 -21.264-194.742  1.00  0.00      A1    
ATOM   3362  CA  ILE A 247      36.338 -19.793-195.944  1.00  0.00      A1    
ATOM   3363  HA  ILE A 247      37.248 -19.213-196.000  1.00  0.00      A1    
ATOM   3364  CB  ILE A 247      35.972 -20.343-197.279  1.00  0.00      A1    
ATOM   3365  HB  ILE A 247      34.915 -20.653-197.429  1.00  0.00      A1    
ATOM   3366  CG2 ILE A 247      36.080 -19.121-198.311  1.00  0.00      A1    
ATOM   3367 HG21 ILE A 247      35.822 -19.563-199.297  1.00  0.00      A1    
ATOM   3368 HG22 ILE A 247      35.331 -18.303-198.248  1.00  0.00      A1    
ATOM   3369 HG23 ILE A 247      37.106 -18.704-198.399  1.00  0.00      A1    
ATOM   3370  CG1 ILE A 247      36.883 -21.547-197.666  1.00  0.00      A1    
ATOM   3371 HG11 ILE A 247      36.510 -22.421-197.090  1.00  0.00      A1    
ATOM   3372 HG12 ILE A 247      36.868 -21.642-198.773  1.00  0.00      A1    
ATOM   3373  CD  ILE A 247      38.354 -21.470-197.397  1.00  0.00      A1    
ATOM   3374  HD1 ILE A 247      38.775 -20.544-197.845  1.00  0.00      A1    
ATOM   3375  HD2 ILE A 247      38.428 -21.496-196.289  1.00  0.00      A1    
ATOM   3376  HD3 ILE A 247      38.948 -22.316-197.804  1.00  0.00      A1    
ATOM   3377  C   ILE A 247      35.186 -18.862-195.473  1.00  0.00      A1    
ATOM   3378  O   ILE A 247      34.085 -19.315-195.173  1.00  0.00      A1    
ATOM   3379  N   THR A 248      35.413 -17.519-195.314  1.00  0.00      A1    
ATOM   3380  HN  THR A 248      36.345 -17.167-195.357  1.00  0.00      A1    
ATOM   3381  CA  THR A 248      34.380 -16.638-194.780  1.00  0.00      A1    
ATOM   3382  HA  THR A 248      33.824 -17.316-194.150  1.00  0.00      A1    
ATOM   3383  CB  THR A 248      34.898 -15.629-193.854  1.00  0.00      A1    
ATOM   3384  HB  THR A 248      34.151 -14.863-193.555  1.00  0.00      A1    
ATOM   3385  OG1 THR A 248      35.925 -14.863-194.445  1.00  0.00      A1    
ATOM   3386  HG1 THR A 248      36.467 -15.433-194.995  1.00  0.00      A1    
ATOM   3387  CG2 THR A 248      35.654 -16.253-192.647  1.00  0.00      A1    
ATOM   3388 HG21 THR A 248      35.030 -17.005-192.118  1.00  0.00      A1    
ATOM   3389 HG22 THR A 248      36.615 -16.698-192.984  1.00  0.00      A1    
ATOM   3390 HG23 THR A 248      35.865 -15.403-191.964  1.00  0.00      A1    
ATOM   3391  C   THR A 248      33.485 -16.009-195.782  1.00  0.00      A1    
ATOM   3392  O   THR A 248      32.336 -16.159-195.775  1.00  0.00      A1    
ATOM   3393  N   SER A 249      33.973 -15.179-196.656  1.00  0.00      A1    
ATOM   3394  HN  SER A 249      34.952 -14.989-196.683  1.00  0.00      A1    
ATOM   3395  CA  SER A 249      33.231 -14.483-197.735  1.00  0.00      A1    
ATOM   3396  HA  SER A 249      32.368 -15.076-198.000  1.00  0.00      A1    
ATOM   3397  CB  SER A 249      32.797 -13.066-197.472  1.00  0.00      A1    
ATOM   3398  HB1 SER A 249      32.295 -13.088-196.481  1.00  0.00      A1    
ATOM   3399  HB2 SER A 249      33.640 -12.349-197.372  1.00  0.00      A1    
ATOM   3400  OG  SER A 249      31.879 -12.583-198.408  1.00  0.00      A1    
ATOM   3401  HG1 SER A 249      32.427 -12.200-199.097  1.00  0.00      A1    
ATOM   3402  C   SER A 249      34.199 -14.514-198.903  1.00  0.00      A1    
ATOM   3403  O   SER A 249      35.044 -13.594-199.090  1.00  0.00      A1    
ATOM   3404  N   ASP A 250      34.017 -15.567-199.697  1.00  0.00      A1    
ATOM   3405  HN  ASP A 250      33.299 -16.242-199.548  1.00  0.00      A1    
ATOM   3406  CA  ASP A 250      35.049 -16.073-200.537  1.00  0.00      A1    
ATOM   3407  HA  ASP A 250      34.921 -17.126-200.331  1.00  0.00      A1    
ATOM   3408  CB  ASP A 250      34.890 -15.644-202.043  1.00  0.00      A1    
ATOM   3409  HB1 ASP A 250      34.605 -14.574-202.132  1.00  0.00      A1    
ATOM   3410  HB2 ASP A 250      35.821 -15.826-202.621  1.00  0.00      A1    
ATOM   3411  CG  ASP A 250      33.859 -16.395-202.871  1.00  0.00      A1    
ATOM   3412  OD1 ASP A 250      33.619 -17.593-202.519  1.00  0.00      A1    
ATOM   3413  OD2 ASP A 250      33.482 -15.950-203.992  1.00  0.00      A1    
ATOM   3414  C   ASP A 250      36.555 -15.884-200.028  1.00  0.00      A1    
ATOM   3415  O   ASP A 250      36.776 -16.220-198.836  1.00  0.00      A1    
ATOM   3416  N   GLY A 251      37.506 -15.527-200.846  1.00  0.00      A1    
ATOM   3417  HN  GLY A 251      37.183 -15.391-201.779  1.00  0.00      A1    
ATOM   3418  CA  GLY A 251      38.919 -15.276-200.625  1.00  0.00      A1    
ATOM   3419  HA1 GLY A 251      38.950 -14.341-200.087  1.00  0.00      A1    
ATOM   3420  HA2 GLY A 251      39.342 -15.252-201.618  1.00  0.00      A1    
ATOM   3421  C   GLY A 251      39.764 -16.154-199.907  1.00  0.00      A1    
ATOM   3422  O   GLY A 251      39.601 -17.385-199.762  1.00  0.00      A1    
ATOM   3423  N   ILE A 252      40.811 -15.532-199.342  1.00  0.00      A1    
ATOM   3424  HN  ILE A 252      41.049 -14.584-199.540  1.00  0.00      A1    
ATOM   3425  CA  ILE A 252      41.815 -16.284-198.628  1.00  0.00      A1    
ATOM   3426  HA  ILE A 252      42.077 -17.150-199.218  1.00  0.00      A1    
ATOM   3427  CB  ILE A 252      43.211 -15.474-198.533  1.00  0.00      A1    
ATOM   3428  HB  ILE A 252      43.439 -15.084-199.548  1.00  0.00      A1    
ATOM   3429  CG2 ILE A 252      43.021 -14.324-197.535  1.00  0.00      A1    
ATOM   3430 HG21 ILE A 252      43.815 -13.555-197.652  1.00  0.00      A1    
ATOM   3431 HG22 ILE A 252      42.022 -13.868-197.705  1.00  0.00      A1    
ATOM   3432 HG23 ILE A 252      42.972 -14.628-196.468  1.00  0.00      A1    
ATOM   3433  CG1 ILE A 252      44.421 -16.353-198.155  1.00  0.00      A1    
ATOM   3434 HG11 ILE A 252      45.347 -15.770-198.353  1.00  0.00      A1    
ATOM   3435 HG12 ILE A 252      44.359 -16.571-197.068  1.00  0.00      A1    
ATOM   3436  CD  ILE A 252      44.527 -17.744-198.876  1.00  0.00      A1    
ATOM   3437  HD1 ILE A 252      44.167 -17.699-199.926  1.00  0.00      A1    
ATOM   3438  HD2 ILE A 252      45.568 -18.096-198.712  1.00  0.00      A1    
ATOM   3439  HD3 ILE A 252      43.875 -18.512-198.406  1.00  0.00      A1    
ATOM   3440  C   ILE A 252      41.257 -16.660-197.259  1.00  0.00      A1    
ATOM   3441  O   ILE A 252      40.472 -16.050-196.543  1.00  0.00      A1    
ATOM   3442  N   LYS A 253      41.598 -17.928-196.941  1.00  0.00      A1    
ATOM   3443  HN  LYS A 253      42.120 -18.469-197.596  1.00  0.00      A1    
ATOM   3444  CA  LYS A 253      41.219 -18.685-195.789  1.00  0.00      A1    
ATOM   3445  HA  LYS A 253      40.176 -18.828-196.027  1.00  0.00      A1    
ATOM   3446  CB  LYS A 253      41.994 -19.911-195.852  1.00  0.00      A1    
ATOM   3447  HB1 LYS A 253      41.451 -20.701-195.290  1.00  0.00      A1    
ATOM   3448  HB2 LYS A 253      42.012 -20.309-196.889  1.00  0.00      A1    
ATOM   3449  CG  LYS A 253      43.473 -19.752-195.482  1.00  0.00      A1    
ATOM   3450  HG1 LYS A 253      43.889 -18.742-195.686  1.00  0.00      A1    
ATOM   3451  HG2 LYS A 253      43.587 -19.743-194.377  1.00  0.00      A1    
ATOM   3452  CD  LYS A 253      44.349 -20.830-196.152  1.00  0.00      A1    
ATOM   3453  HD1 LYS A 253      44.082 -21.874-195.881  1.00  0.00      A1    
ATOM   3454  HD2 LYS A 253      44.159 -20.639-197.230  1.00  0.00      A1    
ATOM   3455  CE  LYS A 253      45.884 -20.538-195.824  1.00  0.00      A1    
ATOM   3456  HE1 LYS A 253      46.105 -19.456-195.937  1.00  0.00      A1    
ATOM   3457  HE2 LYS A 253      46.074 -20.741-194.749  1.00  0.00      A1    
ATOM   3458  NZ  LYS A 253      46.899 -21.319-196.614  1.00  0.00      A1    
ATOM   3459  HZ1 LYS A 253      47.143 -22.302-196.377  1.00  0.00      A1    
ATOM   3460  HZ2 LYS A 253      47.789 -20.786-196.552  1.00  0.00      A1    
ATOM   3461  HZ3 LYS A 253      46.650 -21.247-197.621  1.00  0.00      A1    
ATOM   3462  C   LYS A 253      41.449 -18.077-194.432  1.00  0.00      A1    
ATOM   3463  O   LYS A 253      42.240 -17.176-194.242  1.00  0.00      A1    
ATOM   3464  N   PHE A 254      40.732 -18.540-193.398  1.00  0.00      A1    
ATOM   3465  HN  PHE A 254      40.060 -19.254-193.573  1.00  0.00      A1    
ATOM   3466  CA  PHE A 254      40.963 -18.161-191.977  1.00  0.00      A1    
ATOM   3467  HA  PHE A 254      41.069 -17.108-191.760  1.00  0.00      A1    
ATOM   3468  CB  PHE A 254      39.711 -18.615-191.196  1.00  0.00      A1    
ATOM   3469  HB1 PHE A 254      38.825 -18.075-191.594  1.00  0.00      A1    
ATOM   3470  HB2 PHE A 254      39.385 -19.645-191.452  1.00  0.00      A1    
ATOM   3471  CG  PHE A 254      39.794 -18.418-189.757  1.00  0.00      A1    
ATOM   3472  CD1 PHE A 254      39.934 -17.136-189.176  1.00  0.00      A1    
ATOM   3473  HD1 PHE A 254      40.081 -16.264-189.796  1.00  0.00      A1    
ATOM   3474  CE1 PHE A 254      39.854 -16.939-187.770  1.00  0.00      A1    
ATOM   3475  HE1 PHE A 254      39.743 -15.927-187.408  1.00  0.00      A1    
ATOM   3476  CZ  PHE A 254      39.624 -18.074-186.965  1.00  0.00      A1    
ATOM   3477  HZ  PHE A 254      39.744 -18.002-185.894  1.00  0.00      A1    
ATOM   3478  CD2 PHE A 254      39.644 -19.476-188.885  1.00  0.00      A1    
ATOM   3479  HD2 PHE A 254      39.578 -20.462-189.322  1.00  0.00      A1    
ATOM   3480  CE2 PHE A 254      39.505 -19.354-187.491  1.00  0.00      A1    
ATOM   3481  HE2 PHE A 254      39.543 -20.251-186.891  1.00  0.00      A1    
ATOM   3482  C   PHE A 254      42.307 -18.822-191.425  1.00  0.00      A1    
ATOM   3483  O   PHE A 254      42.453 -20.023-191.761  1.00  0.00      A1    
ATOM   3484  N   PRO A 255      43.241 -18.247-190.650  1.00  0.00      A1    
ATOM   3485  CD  PRO A 255      43.498 -16.785-190.772  1.00  0.00      A1    
ATOM   3486  HD1 PRO A 255      42.918 -16.289-189.964  1.00  0.00      A1    
ATOM   3487  HD2 PRO A 255      43.122 -16.379-191.735  1.00  0.00      A1    
ATOM   3488  CA  PRO A 255      44.535 -19.007-190.478  1.00  0.00      A1    
ATOM   3489  HA  PRO A 255      44.808 -19.369-191.458  1.00  0.00      A1    
ATOM   3490  CB  PRO A 255      45.494 -18.004-189.907  1.00  0.00      A1    
ATOM   3491  HB1 PRO A 255      46.572 -18.258-189.998  1.00  0.00      A1    
ATOM   3492  HB2 PRO A 255      45.255 -17.833-188.835  1.00  0.00      A1    
ATOM   3493  CG  PRO A 255      45.019 -16.713-190.678  1.00  0.00      A1    
ATOM   3494  HG1 PRO A 255      45.440 -16.642-191.704  1.00  0.00      A1    
ATOM   3495  HG2 PRO A 255      45.336 -15.776-190.172  1.00  0.00      A1    
ATOM   3496  C   PRO A 255      44.532 -20.272-189.574  1.00  0.00      A1    
ATOM   3497  O   PRO A 255      45.246 -21.261-189.836  1.00  0.00      A1    
ATOM   3498  N   GLN A 256      43.754 -20.334-188.480  1.00  0.00      A1    
ATOM   3499  HN  GLN A 256      43.248 -19.498-188.282  1.00  0.00      A1    
ATOM   3500  CA  GLN A 256      43.580 -21.471-187.620  1.00  0.00      A1    
ATOM   3501  HA  GLN A 256      44.556 -21.826-187.326  1.00  0.00      A1    
ATOM   3502  CB  GLN A 256      42.753 -21.122-186.332  1.00  0.00      A1    
ATOM   3503  HB1 GLN A 256      41.662 -21.148-186.537  1.00  0.00      A1    
ATOM   3504  HB2 GLN A 256      42.975 -21.976-185.656  1.00  0.00      A1    
ATOM   3505  CG  GLN A 256      43.069 -19.803-185.730  1.00  0.00      A1    
ATOM   3506  HG1 GLN A 256      42.762 -18.957-186.382  1.00  0.00      A1    
ATOM   3507  HG2 GLN A 256      42.463 -19.666-184.810  1.00  0.00      A1    
ATOM   3508  CD  GLN A 256      44.543 -19.730-185.326  1.00  0.00      A1    
ATOM   3509  OE1 GLN A 256      44.999 -20.535-184.561  1.00  0.00      A1    
ATOM   3510  NE2 GLN A 256      45.299 -18.771-185.850  1.00  0.00      A1    
ATOM   3511 HE21 GLN A 256      46.222 -18.621-185.496  1.00  0.00      A1    
ATOM   3512 HE22 GLN A 256      44.897 -17.962-186.280  1.00  0.00      A1    
ATOM   3513  C   GLN A 256      42.897 -22.632-188.318  1.00  0.00      A1    
ATOM   3514  O   GLN A 256      41.870 -22.506-188.974  1.00  0.00      A1    
ATOM   3515  N   ASP A 257      43.375 -23.941-188.063  1.00  0.00      A1    
ATOM   3516  HN  ASP A 257      44.169 -23.954-187.460  1.00  0.00      A1    
ATOM   3517  CA  ASP A 257      42.629 -25.095-188.617  1.00  0.00      A1    
ATOM   3518  HA  ASP A 257      42.024 -24.858-189.480  1.00  0.00      A1    
ATOM   3519  CB  ASP A 257      43.649 -26.217-188.954  1.00  0.00      A1    
ATOM   3520  HB1 ASP A 257      44.127 -26.593-188.025  1.00  0.00      A1    
ATOM   3521  HB2 ASP A 257      43.202 -27.153-189.352  1.00  0.00      A1    
ATOM   3522  CG  ASP A 257      44.783 -25.783-189.834  1.00  0.00      A1    
ATOM   3523  OD1 ASP A 257      45.920 -26.377-189.740  1.00  0.00      A1    
ATOM   3524  OD2 ASP A 257      44.483 -24.987-190.697  1.00  0.00      A1    
ATOM   3525  C   ASP A 257      41.641 -25.549-187.443  1.00  0.00      A1    
ATOM   3526  O   ASP A 257      42.007 -25.834-186.290  1.00  0.00      A1    
ATOM   3527  N   GLY A 258      40.351 -25.556-187.731  1.00  0.00      A1    
ATOM   3528  HN  GLY A 258      40.059 -25.379-188.668  1.00  0.00      A1    
ATOM   3529  CA  GLY A 258      39.301 -25.989-186.845  1.00  0.00      A1    
ATOM   3530  HA1 GLY A 258      38.335 -25.733-187.255  1.00  0.00      A1    
ATOM   3531  HA2 GLY A 258      39.490 -25.698-185.823  1.00  0.00      A1    
ATOM   3532  C   GLY A 258      39.344 -27.482-186.659  1.00  0.00      A1    
ATOM   3533  O   GLY A 258      39.868 -28.273-187.459  1.00  0.00      A1    
ATOM   3534  N   THR A 259      38.646 -27.992-185.615  1.00  0.00      A1    
ATOM   3535  HN  THR A 259      38.190 -27.509-184.872  1.00  0.00      A1    
ATOM   3536  CA  THR A 259      38.403 -29.434-185.399  1.00  0.00      A1    
ATOM   3537  HA  THR A 259      38.902 -30.035-186.145  1.00  0.00      A1    
ATOM   3538  CB  THR A 259      38.801 -29.949-183.969  1.00  0.00      A1    
ATOM   3539  HB  THR A 259      38.301 -30.905-183.705  1.00  0.00      A1    
ATOM   3540  OG1 THR A 259      38.642 -28.941-182.961  1.00  0.00      A1    
ATOM   3541  HG1 THR A 259      38.784 -29.425-182.144  1.00  0.00      A1    
ATOM   3542  CG2 THR A 259      40.252 -30.254-184.103  1.00  0.00      A1    
ATOM   3543 HG21 THR A 259      40.848 -29.382-184.450  1.00  0.00      A1    
ATOM   3544 HG22 THR A 259      40.666 -30.663-183.157  1.00  0.00      A1    
ATOM   3545 HG23 THR A 259      40.361 -31.031-184.890  1.00  0.00      A1    
ATOM   3546  C   THR A 259      36.992 -29.731-185.650  1.00  0.00      A1    
ATOM   3547  O   THR A 259      36.140 -28.976-185.358  1.00  0.00      A1    
ATOM   3548  N   LEU A 260      36.620 -30.810-186.387  1.00  0.00      A1    
ATOM   3549  HN  LEU A 260      37.190 -31.579-186.667  1.00  0.00      A1    
ATOM   3550  CA  LEU A 260      35.268 -31.222-186.717  1.00  0.00      A1    
ATOM   3551  HA  LEU A 260      34.577 -30.393-186.701  1.00  0.00      A1    
ATOM   3552  CB  LEU A 260      35.458 -31.918-188.171  1.00  0.00      A1    
ATOM   3553  HB1 LEU A 260      35.942 -31.231-188.898  1.00  0.00      A1    
ATOM   3554  HB2 LEU A 260      36.159 -32.748-187.938  1.00  0.00      A1    
ATOM   3555  CG  LEU A 260      34.087 -32.434-188.738  1.00  0.00      A1    
ATOM   3556  HG  LEU A 260      33.661 -33.157-188.009  1.00  0.00      A1    
ATOM   3557  CD1 LEU A 260      33.159 -31.310-188.823  1.00  0.00      A1    
ATOM   3558 HD11 LEU A 260      33.579 -30.346-189.181  1.00  0.00      A1    
ATOM   3559 HD12 LEU A 260      32.322 -31.470-189.535  1.00  0.00      A1    
ATOM   3560 HD13 LEU A 260      32.748 -31.034-187.829  1.00  0.00      A1    
ATOM   3561  CD2 LEU A 260      34.183 -33.091-190.131  1.00  0.00      A1    
ATOM   3562 HD21 LEU A 260      33.174 -33.503-190.351  1.00  0.00      A1    
ATOM   3563 HD22 LEU A 260      34.448 -32.372-190.935  1.00  0.00      A1    
ATOM   3564 HD23 LEU A 260      35.061 -33.766-190.213  1.00  0.00      A1    
ATOM   3565  C   LEU A 260      34.836 -32.245-185.725  1.00  0.00      A1    
ATOM   3566  O   LEU A 260      35.507 -33.305-185.547  1.00  0.00      A1    
ATOM   3567  N   GLU A 261      33.692 -32.067-185.063  1.00  0.00      A1    
ATOM   3568  HN  GLU A 261      33.031 -31.342-185.236  1.00  0.00      A1    
ATOM   3569  CA  GLU A 261      33.062 -33.054-184.139  1.00  0.00      A1    
ATOM   3570  HA  GLU A 261      33.873 -33.742-183.949  1.00  0.00      A1    
ATOM   3571  CB  GLU A 261      32.830 -32.489-182.719  1.00  0.00      A1    
ATOM   3572  HB1 GLU A 261      33.841 -32.216-182.349  1.00  0.00      A1    
ATOM   3573  HB2 GLU A 261      32.285 -31.521-182.722  1.00  0.00      A1    
ATOM   3574  CG  GLU A 261      32.013 -33.302-181.728  1.00  0.00      A1    
ATOM   3575  HG1 GLU A 261      31.683 -32.604-180.929  1.00  0.00      A1    
ATOM   3576  HG2 GLU A 261      31.123 -33.731-182.236  1.00  0.00      A1    
ATOM   3577  CD  GLU A 261      32.841 -34.407-181.101  1.00  0.00      A1    
ATOM   3578  OE1 GLU A 261      33.232 -34.365-179.932  1.00  0.00      A1    
ATOM   3579  OE2 GLU A 261      33.062 -35.426-181.778  1.00  0.00      A1    
ATOM   3580  C   GLU A 261      31.962 -33.751-184.807  1.00  0.00      A1    
ATOM   3581  O   GLU A 261      31.224 -33.188-185.595  1.00  0.00      A1    
ATOM   3582  N   PHE A 262      31.780 -35.045-184.443  1.00  0.00      A1    
ATOM   3583  HN  PHE A 262      32.559 -35.381-183.919  1.00  0.00      A1    
ATOM   3584  CA  PHE A 262      30.912 -36.009-185.097  1.00  0.00      A1    
ATOM   3585  HA  PHE A 262      29.892 -35.656-185.118  1.00  0.00      A1    
ATOM   3586  CB  PHE A 262      31.388 -36.499-186.500  1.00  0.00      A1    
ATOM   3587  HB1 PHE A 262      30.681 -37.269-186.875  1.00  0.00      A1    
ATOM   3588  HB2 PHE A 262      31.456 -35.657-187.221  1.00  0.00      A1    
ATOM   3589  CG  PHE A 262      32.850 -36.998-186.546  1.00  0.00      A1    
ATOM   3590  CD1 PHE A 262      33.923 -36.057-186.571  1.00  0.00      A1    
ATOM   3591  HD1 PHE A 262      33.732 -35.019-186.800  1.00  0.00      A1    
ATOM   3592  CE1 PHE A 262      35.257 -36.543-186.540  1.00  0.00      A1    
ATOM   3593  HE1 PHE A 262      36.079 -35.845-186.588  1.00  0.00      A1    
ATOM   3594  CZ  PHE A 262      35.530 -37.898-186.303  1.00  0.00      A1    
ATOM   3595  HZ  PHE A 262      36.552 -38.210-186.146  1.00  0.00      A1    
ATOM   3596  CD2 PHE A 262      33.089 -38.341-186.359  1.00  0.00      A1    
ATOM   3597  HD2 PHE A 262      32.272 -39.047-186.385  1.00  0.00      A1    
ATOM   3598  CE2 PHE A 262      34.417 -38.763-186.088  1.00  0.00      A1    
ATOM   3599  HE2 PHE A 262      34.563 -39.817-185.898  1.00  0.00      A1    
ATOM   3600  C   PHE A 262      30.763 -37.308-184.283  1.00  0.00      A1    
ATOM   3601  O   PHE A 262      30.259 -38.321-184.741  1.00  0.00      A1    
ATOM   3602  N   SER A 263      31.274 -37.325-182.977  1.00  0.00      A1    
ATOM   3603  HN  SER A 263      31.986 -36.688-182.691  1.00  0.00      A1    
ATOM   3604  CA  SER A 263      30.765 -38.302-181.990  1.00  0.00      A1    
ATOM   3605  HA  SER A 263      30.630 -39.274-182.442  1.00  0.00      A1    
ATOM   3606  CB  SER A 263      31.731 -38.340-180.781  1.00  0.00      A1    
ATOM   3607  HB1 SER A 263      31.383 -39.158-180.115  1.00  0.00      A1    
ATOM   3608  HB2 SER A 263      32.707 -38.742-181.128  1.00  0.00      A1    
ATOM   3609  OG  SER A 263      31.789 -37.154-179.991  1.00  0.00      A1    
ATOM   3610  HG1 SER A 263      32.226 -36.476-180.512  1.00  0.00      A1    
ATOM   3611  C   SER A 263      29.380 -37.994-181.481  1.00  0.00      A1    
ATOM   3612  O   SER A 263      28.634 -38.834-181.041  1.00  0.00      A1    
ATOM   3613  N   ASP A 264      29.121 -36.723-181.546  1.00  0.00      A1    
ATOM   3614  HN  ASP A 264      29.877 -36.156-181.864  1.00  0.00      A1    
ATOM   3615  CA  ASP A 264      27.712 -36.198-181.406  1.00  0.00      A1    
ATOM   3616  HA  ASP A 264      27.032 -36.942-181.019  1.00  0.00      A1    
ATOM   3617  CB  ASP A 264      27.737 -34.852-180.542  1.00  0.00      A1    
ATOM   3618  HB1 ASP A 264      28.379 -33.986-180.811  1.00  0.00      A1    
ATOM   3619  HB2 ASP A 264      26.690 -34.485-180.481  1.00  0.00      A1    
ATOM   3620  CG  ASP A 264      28.133 -35.188-179.099  1.00  0.00      A1    
ATOM   3621  OD1 ASP A 264      28.563 -34.222-178.414  1.00  0.00      A1    
ATOM   3622  OD2 ASP A 264      27.902 -36.325-178.661  1.00  0.00      A1    
ATOM   3623  C   ASP A 264      27.137 -35.641-182.798  1.00  0.00      A1    
ATOM   3624  O   ASP A 264      27.739 -34.887-183.507  1.00  0.00      A1    
ATOM   3625  N   VAL A 265      25.936 -36.135-183.158  1.00  0.00      A1    
ATOM   3626  HN  VAL A 265      25.314 -36.506-182.473  1.00  0.00      A1    
ATOM   3627  CA  VAL A 265      25.240 -35.822-184.372  1.00  0.00      A1    
ATOM   3628  HA  VAL A 265      25.822 -35.054-184.860  1.00  0.00      A1    
ATOM   3629  CB  VAL A 265      25.148 -37.033-185.291  1.00  0.00      A1    
ATOM   3630  HB  VAL A 265      26.134 -37.497-185.507  1.00  0.00      A1    
ATOM   3631  CG1 VAL A 265      24.426 -38.224-184.622  1.00  0.00      A1    
ATOM   3632 HG11 VAL A 265      23.438 -37.966-184.184  1.00  0.00      A1    
ATOM   3633 HG12 VAL A 265      24.472 -39.092-185.314  1.00  0.00      A1    
ATOM   3634 HG13 VAL A 265      25.062 -38.642-183.813  1.00  0.00      A1    
ATOM   3635  CG2 VAL A 265      24.503 -36.632-186.650  1.00  0.00      A1    
ATOM   3636 HG21 VAL A 265      25.018 -35.793-187.164  1.00  0.00      A1    
ATOM   3637 HG22 VAL A 265      24.452 -37.514-187.324  1.00  0.00      A1    
ATOM   3638 HG23 VAL A 265      23.436 -36.361-186.499  1.00  0.00      A1    
ATOM   3639  C   VAL A 265      23.936 -35.262-184.022  1.00  0.00      A1    
ATOM   3640  O   VAL A 265      23.307 -35.753-183.070  1.00  0.00      A1    
ATOM   3641  N   THR A 266      23.460 -34.212-184.692  1.00  0.00      A1    
ATOM   3642  HN  THR A 266      23.973 -33.904-185.489  1.00  0.00      A1    
ATOM   3643  CA  THR A 266      22.131 -33.796-184.565  1.00  0.00      A1    
ATOM   3644  HA  THR A 266      21.487 -34.593-184.225  1.00  0.00      A1    
ATOM   3645  CB  THR A 266      21.986 -32.615-183.430  1.00  0.00      A1    
ATOM   3646  HB  THR A 266      22.533 -32.925-182.514  1.00  0.00      A1    
ATOM   3647  OG1 THR A 266      20.611 -32.463-183.065  1.00  0.00      A1    
ATOM   3648  HG1 THR A 266      20.108 -33.262-182.896  1.00  0.00      A1    
ATOM   3649  CG2 THR A 266      22.438 -31.244-183.981  1.00  0.00      A1    
ATOM   3650 HG21 THR A 266      22.650 -30.550-183.139  1.00  0.00      A1    
ATOM   3651 HG22 THR A 266      23.384 -31.412-184.538  1.00  0.00      A1    
ATOM   3652 HG23 THR A 266      21.759 -30.760-184.716  1.00  0.00      A1    
ATOM   3653  C   THR A 266      21.592 -33.370-185.901  1.00  0.00      A1    
ATOM   3654  O   THR A 266      22.177 -33.471-186.933  1.00  0.00      A1    
ATOM   3655  N   VAL A 267      20.296 -33.008-186.002  1.00  0.00      A1    
ATOM   3656  HN  VAL A 267      19.681 -32.890-185.225  1.00  0.00      A1    
ATOM   3657  CA  VAL A 267      19.521 -32.907-187.244  1.00  0.00      A1    
ATOM   3658  HA  VAL A 267      20.183 -33.105-188.073  1.00  0.00      A1    
ATOM   3659  CB  VAL A 267      18.265 -33.761-187.170  1.00  0.00      A1    
ATOM   3660  HB  VAL A 267      17.774 -33.777-186.174  1.00  0.00      A1    
ATOM   3661  CG1 VAL A 267      17.206 -33.390-188.228  1.00  0.00      A1    
ATOM   3662 HG11 VAL A 267      17.689 -33.295-189.224  1.00  0.00      A1    
ATOM   3663 HG12 VAL A 267      16.460 -34.199-188.380  1.00  0.00      A1    
ATOM   3664 HG13 VAL A 267      16.612 -32.529-187.853  1.00  0.00      A1    
ATOM   3665  CG2 VAL A 267      18.752 -35.186-187.423  1.00  0.00      A1    
ATOM   3666 HG21 VAL A 267      17.948 -35.953-187.411  1.00  0.00      A1    
ATOM   3667 HG22 VAL A 267      19.250 -35.259-188.413  1.00  0.00      A1    
ATOM   3668 HG23 VAL A 267      19.617 -35.360-186.748  1.00  0.00      A1    
ATOM   3669  C   VAL A 267      19.119 -31.534-187.364  1.00  0.00      A1    
ATOM   3670  O   VAL A 267      18.689 -30.879-186.391  1.00  0.00      A1    
ATOM   3671  N   ASP A 268      19.169 -30.939-188.590  1.00  0.00      A1    
ATOM   3672  HN  ASP A 268      19.492 -31.450-189.383  1.00  0.00      A1    
ATOM   3673  CA  ASP A 268      18.791 -29.573-188.859  1.00  0.00      A1    
ATOM   3674  HA  ASP A 268      19.101 -28.934-188.046  1.00  0.00      A1    
ATOM   3675  CB  ASP A 268      19.613 -28.995-190.058  1.00  0.00      A1    
ATOM   3676  HB1 ASP A 268      20.694 -28.998-189.802  1.00  0.00      A1    
ATOM   3677  HB2 ASP A 268      19.468 -29.772-190.838  1.00  0.00      A1    
ATOM   3678  CG  ASP A 268      19.160 -27.719-190.648  1.00  0.00      A1    
ATOM   3679  OD1 ASP A 268      18.588 -26.863-189.915  1.00  0.00      A1    
ATOM   3680  OD2 ASP A 268      19.428 -27.519-191.882  1.00  0.00      A1    
ATOM   3681  C   ASP A 268      17.266 -29.371-188.886  1.00  0.00      A1    
ATOM   3682  O   ASP A 268      16.468 -30.210-189.349  1.00  0.00      A1    
ATOM   3683  N   GLN A 269      16.882 -28.206-188.345  1.00  0.00      A1    
ATOM   3684  HN  GLN A 269      17.527 -27.497-188.068  1.00  0.00      A1    
ATOM   3685  CA  GLN A 269      15.487 -27.873-188.070  1.00  0.00      A1    
ATOM   3686  HA  GLN A 269      14.887 -28.760-188.212  1.00  0.00      A1    
ATOM   3687  CB  GLN A 269      15.426 -27.133-186.669  1.00  0.00      A1    
ATOM   3688  HB1 GLN A 269      16.114 -26.269-186.784  1.00  0.00      A1    
ATOM   3689  HB2 GLN A 269      14.440 -26.704-186.390  1.00  0.00      A1    
ATOM   3690  CG  GLN A 269      15.900 -28.011-185.584  1.00  0.00      A1    
ATOM   3691  HG1 GLN A 269      16.940 -28.247-185.894  1.00  0.00      A1    
ATOM   3692  HG2 GLN A 269      15.996 -27.453-184.628  1.00  0.00      A1    
ATOM   3693  CD  GLN A 269      15.030 -29.269-185.452  1.00  0.00      A1    
ATOM   3694  OE1 GLN A 269      13.831 -29.261-185.744  1.00  0.00      A1    
ATOM   3695  NE2 GLN A 269      15.638 -30.375-185.054  1.00  0.00      A1    
ATOM   3696 HE21 GLN A 269      16.632 -30.301-184.974  1.00  0.00      A1    
ATOM   3697 HE22 GLN A 269      15.116 -31.228-185.036  1.00  0.00      A1    
ATOM   3698  C   GLN A 269      14.911 -26.961-189.178  1.00  0.00      A1    
ATOM   3699  O   GLN A 269      13.731 -26.677-189.311  1.00  0.00      A1    
ATOM   3700  N   THR A 270      15.769 -26.379-190.004  1.00  0.00      A1    
ATOM   3701  HN  THR A 270      16.733 -26.631-189.980  1.00  0.00      A1    
ATOM   3702  CA  THR A 270      15.414 -25.351-190.994  1.00  0.00      A1    
ATOM   3703  HA  THR A 270      14.405 -25.006-190.822  1.00  0.00      A1    
ATOM   3704  CB  THR A 270      16.402 -24.216-190.819  1.00  0.00      A1    
ATOM   3705  HB  THR A 270      17.433 -24.579-191.022  1.00  0.00      A1    
ATOM   3706  OG1 THR A 270      16.473 -23.761-189.489  1.00  0.00      A1    
ATOM   3707  HG1 THR A 270      15.577 -23.448-189.347  1.00  0.00      A1    
ATOM   3708  CG2 THR A 270      16.163 -23.039-191.748  1.00  0.00      A1    
ATOM   3709 HG21 THR A 270      16.729 -22.200-191.289  1.00  0.00      A1    
ATOM   3710 HG22 THR A 270      16.626 -23.420-192.683  1.00  0.00      A1    
ATOM   3711 HG23 THR A 270      15.087 -22.772-191.821  1.00  0.00      A1    
ATOM   3712  C   THR A 270      15.590 -25.750-192.412  1.00  0.00      A1    
ATOM   3713  O   THR A 270      14.714 -25.569-193.313  1.00  0.00      A1    
ATOM   3714  N   THR A 271      16.751 -26.396-192.802  1.00  0.00      A1    
ATOM   3715  HN  THR A 271      17.358 -26.598-192.037  1.00  0.00      A1    
ATOM   3716  CA  THR A 271      16.958 -26.969-194.119  1.00  0.00      A1    
ATOM   3717  HA  THR A 271      16.038 -26.940-194.686  1.00  0.00      A1    
ATOM   3718  CB  THR A 271      18.084 -26.384-194.849  1.00  0.00      A1    
ATOM   3719  HB  THR A 271      18.605 -27.156-195.455  1.00  0.00      A1    
ATOM   3720  OG1 THR A 271      19.003 -25.740-194.015  1.00  0.00      A1    
ATOM   3721  HG1 THR A 271      19.229 -26.402-193.356  1.00  0.00      A1    
ATOM   3722  CG2 THR A 271      17.646 -25.172-195.750  1.00  0.00      A1    
ATOM   3723 HG21 THR A 271      16.941 -25.561-196.515  1.00  0.00      A1    
ATOM   3724 HG22 THR A 271      17.104 -24.447-195.105  1.00  0.00      A1    
ATOM   3725 HG23 THR A 271      18.481 -24.647-196.262  1.00  0.00      A1    
ATOM   3726  C   THR A 271      17.120 -28.434-194.048  1.00  0.00      A1    
ATOM   3727  O   THR A 271      17.284 -29.093-195.085  1.00  0.00      A1    
ATOM   3728  N   GLY A 272      17.019 -29.036-192.896  1.00  0.00      A1    
ATOM   3729  HN  GLY A 272      17.227 -28.627-192.011  1.00  0.00      A1    
ATOM   3730  CA  GLY A 272      16.846 -30.518-192.762  1.00  0.00      A1    
ATOM   3731  HA1 GLY A 272      16.184 -30.677-193.600  1.00  0.00      A1    
ATOM   3732  HA2 GLY A 272      16.455 -30.719-191.776  1.00  0.00      A1    
ATOM   3733  C   GLY A 272      18.072 -31.427-192.750  1.00  0.00      A1    
ATOM   3734  O   GLY A 272      19.200 -31.070-192.950  1.00  0.00      A1    
ATOM   3735  N   SER A 273      17.841 -32.702-192.687  1.00  0.00      A1    
ATOM   3736  HN  SER A 273      16.886 -32.987-192.678  1.00  0.00      A1    
ATOM   3737  CA  SER A 273      18.846 -33.814-192.541  1.00  0.00      A1    
ATOM   3738  HA  SER A 273      18.312 -34.598-192.024  1.00  0.00      A1    
ATOM   3739  CB  SER A 273      19.463 -34.336-193.861  1.00  0.00      A1    
ATOM   3740  HB1 SER A 273      18.662 -34.210-194.621  1.00  0.00      A1    
ATOM   3741  HB2 SER A 273      20.239 -33.615-194.196  1.00  0.00      A1    
ATOM   3742  OG  SER A 273      19.820 -35.705-193.808  1.00  0.00      A1    
ATOM   3743  HG1 SER A 273      19.082 -36.246-193.517  1.00  0.00      A1    
ATOM   3744  C   SER A 273      19.896 -33.584-191.422  1.00  0.00      A1    
ATOM   3745  O   SER A 273      19.703 -32.850-190.432  1.00  0.00      A1    
ATOM   3746  N   ILE A 274      21.046 -34.293-191.530  1.00  0.00      A1    
ATOM   3747  HN  ILE A 274      21.287 -34.931-192.258  1.00  0.00      A1    
ATOM   3748  CA  ILE A 274      22.183 -34.305-190.658  1.00  0.00      A1    
ATOM   3749  HA  ILE A 274      21.773 -34.564-189.694  1.00  0.00      A1    
ATOM   3750  CB  ILE A 274      23.123 -35.410-191.064  1.00  0.00      A1    
ATOM   3751  HB  ILE A 274      23.277 -35.069-192.111  1.00  0.00      A1    
ATOM   3752  CG2 ILE A 274      24.386 -35.318-190.298  1.00  0.00      A1    
ATOM   3753 HG21 ILE A 274      25.210 -35.961-190.674  1.00  0.00      A1    
ATOM   3754 HG22 ILE A 274      24.848 -34.313-190.190  1.00  0.00      A1    
ATOM   3755 HG23 ILE A 274      24.128 -35.584-189.251  1.00  0.00      A1    
ATOM   3756  CG1 ILE A 274      22.560 -36.892-191.149  1.00  0.00      A1    
ATOM   3757 HG11 ILE A 274      21.557 -36.977-191.620  1.00  0.00      A1    
ATOM   3758 HG12 ILE A 274      23.255 -37.544-191.720  1.00  0.00      A1    
ATOM   3759  CD  ILE A 274      22.514 -37.594-189.782  1.00  0.00      A1    
ATOM   3760  HD1 ILE A 274      23.531 -37.895-189.449  1.00  0.00      A1    
ATOM   3761  HD2 ILE A 274      21.962 -36.986-189.035  1.00  0.00      A1    
ATOM   3762  HD3 ILE A 274      21.960 -38.551-189.888  1.00  0.00      A1    
ATOM   3763  C   ILE A 274      22.822 -32.942-190.490  1.00  0.00      A1    
ATOM   3764  O   ILE A 274      22.923 -32.186-191.488  1.00  0.00      A1    
ATOM   3765  N   THR A 275      23.314 -32.491-189.293  1.00  0.00      A1    
ATOM   3766  HN  THR A 275      23.272 -33.068-188.481  1.00  0.00      A1    
ATOM   3767  CA  THR A 275      24.159 -31.292-189.161  1.00  0.00      A1    
ATOM   3768  HA  THR A 275      24.766 -31.240-190.053  1.00  0.00      A1    
ATOM   3769  CB  THR A 275      23.439 -29.989-188.846  1.00  0.00      A1    
ATOM   3770  HB  THR A 275      22.876 -29.631-189.735  1.00  0.00      A1    
ATOM   3771  OG1 THR A 275      24.283 -28.852-188.650  1.00  0.00      A1    
ATOM   3772  HG1 THR A 275      25.013 -28.973-189.262  1.00  0.00      A1    
ATOM   3773  CG2 THR A 275      22.497 -30.025-187.649  1.00  0.00      A1    
ATOM   3774 HG21 THR A 275      21.653 -30.725-187.825  1.00  0.00      A1    
ATOM   3775 HG22 THR A 275      22.922 -30.316-186.664  1.00  0.00      A1    
ATOM   3776 HG23 THR A 275      21.984 -29.058-187.456  1.00  0.00      A1    
ATOM   3777  C   THR A 275      25.293 -31.679-188.119  1.00  0.00      A1    
ATOM   3778  O   THR A 275      25.191 -32.713-187.419  1.00  0.00      A1    
ATOM   3779  N   LEU A 276      26.454 -30.909-188.113  1.00  0.00      A1    
ATOM   3780  HN  LEU A 276      26.507 -30.090-188.679  1.00  0.00      A1    
ATOM   3781  CA  LEU A 276      27.590 -31.271-187.281  1.00  0.00      A1    
ATOM   3782  HA  LEU A 276      27.257 -31.678-186.338  1.00  0.00      A1    
ATOM   3783  CB  LEU A 276      28.709 -32.056-188.047  1.00  0.00      A1    
ATOM   3784  HB1 LEU A 276      29.271 -31.465-188.802  1.00  0.00      A1    
ATOM   3785  HB2 LEU A 276      29.348 -32.377-187.198  1.00  0.00      A1    
ATOM   3786  CG  LEU A 276      28.295 -33.325-188.854  1.00  0.00      A1    
ATOM   3787  HG  LEU A 276      27.444 -33.093-189.529  1.00  0.00      A1    
ATOM   3788  CD1 LEU A 276      29.492 -33.856-189.694  1.00  0.00      A1    
ATOM   3789 HD11 LEU A 276      29.589 -33.356-190.681  1.00  0.00      A1    
ATOM   3790 HD12 LEU A 276      30.446 -33.715-189.144  1.00  0.00      A1    
ATOM   3791 HD13 LEU A 276      29.341 -34.932-189.926  1.00  0.00      A1    
ATOM   3792  CD2 LEU A 276      27.847 -34.518-187.986  1.00  0.00      A1    
ATOM   3793 HD21 LEU A 276      28.739 -34.855-187.417  1.00  0.00      A1    
ATOM   3794 HD22 LEU A 276      27.054 -34.278-187.245  1.00  0.00      A1    
ATOM   3795 HD23 LEU A 276      27.540 -35.439-188.526  1.00  0.00      A1    
ATOM   3796  C   LEU A 276      28.173 -29.973-186.862  1.00  0.00      A1    
ATOM   3797  O   LEU A 276      27.826 -28.877-187.353  1.00  0.00      A1    
ATOM   3798  N   ARG A 277      29.065 -30.011-185.804  1.00  0.00      A1    
ATOM   3799  HN  ARG A 277      29.216 -30.876-185.332  1.00  0.00      A1    
ATOM   3800  CA  ARG A 277      29.587 -28.834-185.167  1.00  0.00      A1    
ATOM   3801  HA  ARG A 277      29.249 -27.945-185.679  1.00  0.00      A1    
ATOM   3802  CB  ARG A 277      29.216 -28.710-183.662  1.00  0.00      A1    
ATOM   3803  HB1 ARG A 277      28.113 -28.582-183.618  1.00  0.00      A1    
ATOM   3804  HB2 ARG A 277      29.330 -29.708-183.185  1.00  0.00      A1    
ATOM   3805  CG  ARG A 277      29.941 -27.678-182.874  1.00  0.00      A1    
ATOM   3806  HG1 ARG A 277      30.959 -28.056-182.638  1.00  0.00      A1    
ATOM   3807  HG2 ARG A 277      29.969 -26.769-183.512  1.00  0.00      A1    
ATOM   3808  CD  ARG A 277      29.312 -27.267-181.494  1.00  0.00      A1    
ATOM   3809  HD1 ARG A 277      28.971 -28.203-181.004  1.00  0.00      A1    
ATOM   3810  HD2 ARG A 277      29.997 -26.636-180.888  1.00  0.00      A1    
ATOM   3811  NE  ARG A 277      28.104 -26.418-181.870  1.00  0.00      A1    
ATOM   3812  HE  ARG A 277      27.905 -26.463-182.849  1.00  0.00      A1    
ATOM   3813  CZ  ARG A 277      27.597 -25.469-181.163  1.00  0.00      A1    
ATOM   3814  NH1 ARG A 277      27.840 -25.399-179.887  1.00  0.00      A1    
ATOM   3815 HH11 ARG A 277      28.330 -26.196-179.535  1.00  0.00      A1    
ATOM   3816 HH12 ARG A 277      27.131 -24.948-179.345  1.00  0.00      A1    
ATOM   3817  NH2 ARG A 277      26.728 -24.653-181.738  1.00  0.00      A1    
ATOM   3818 HH21 ARG A 277      26.833 -24.515-182.722  1.00  0.00      A1    
ATOM   3819 HH22 ARG A 277      26.457 -23.845-181.215  1.00  0.00      A1    
ATOM   3820  C   ARG A 277      31.054 -28.992-185.393  1.00  0.00      A1    
ATOM   3821  O   ARG A 277      31.701 -29.924-184.960  1.00  0.00      A1    
ATOM   3822  N   ALA A 278      31.705 -27.899-185.796  1.00  0.00      A1    
ATOM   3823  HN  ALA A 278      31.154 -27.140-186.132  1.00  0.00      A1    
ATOM   3824  CA  ALA A 278      33.125 -27.772-185.772  1.00  0.00      A1    
ATOM   3825  HA  ALA A 278      33.617 -28.663-185.413  1.00  0.00      A1    
ATOM   3826  CB  ALA A 278      33.614 -27.433-187.256  1.00  0.00      A1    
ATOM   3827  HB1 ALA A 278      33.313 -26.416-187.587  1.00  0.00      A1    
ATOM   3828  HB2 ALA A 278      34.724 -27.474-187.262  1.00  0.00      A1    
ATOM   3829  HB3 ALA A 278      33.216 -28.271-187.866  1.00  0.00      A1    
ATOM   3830  C   ALA A 278      33.490 -26.629-184.901  1.00  0.00      A1    
ATOM   3831  O   ALA A 278      32.694 -25.818-184.432  1.00  0.00      A1    
ATOM   3832  N   ILE A 279      34.779 -26.627-184.482  1.00  0.00      A1    
ATOM   3833  HN  ILE A 279      35.424 -27.300-184.836  1.00  0.00      A1    
ATOM   3834  CA  ILE A 279      35.222 -25.803-183.421  1.00  0.00      A1    
ATOM   3835  HA  ILE A 279      34.544 -25.028-183.094  1.00  0.00      A1    
ATOM   3836  CB  ILE A 279      35.598 -26.641-182.218  1.00  0.00      A1    
ATOM   3837  HB  ILE A 279      36.536 -27.188-182.451  1.00  0.00      A1    
ATOM   3838  CG2 ILE A 279      35.863 -25.690-180.998  1.00  0.00      A1    
ATOM   3839 HG21 ILE A 279      35.011 -24.978-180.953  1.00  0.00      A1    
ATOM   3840 HG22 ILE A 279      35.890 -26.217-180.021  1.00  0.00      A1    
ATOM   3841 HG23 ILE A 279      36.852 -25.195-181.108  1.00  0.00      A1    
ATOM   3842  CG1 ILE A 279      34.548 -27.736-181.786  1.00  0.00      A1    
ATOM   3843 HG11 ILE A 279      34.415 -27.718-180.683  1.00  0.00      A1    
ATOM   3844 HG12 ILE A 279      33.575 -27.516-182.273  1.00  0.00      A1    
ATOM   3845  CD  ILE A 279      34.976 -29.224-182.180  1.00  0.00      A1    
ATOM   3846  HD1 ILE A 279      34.269 -29.942-181.712  1.00  0.00      A1    
ATOM   3847  HD2 ILE A 279      34.974 -29.394-183.278  1.00  0.00      A1    
ATOM   3848  HD3 ILE A 279      35.993 -29.440-181.787  1.00  0.00      A1    
ATOM   3849  C   ILE A 279      36.450 -25.068-183.919  1.00  0.00      A1    
ATOM   3850  O   ILE A 279      37.481 -25.650-184.340  1.00  0.00      A1    
ATOM   3851  N   PHE A 280      36.442 -23.687-183.894  1.00  0.00      A1    
ATOM   3852  HN  PHE A 280      35.683 -23.105-183.613  1.00  0.00      A1    
ATOM   3853  CA  PHE A 280      37.484 -22.934-184.530  1.00  0.00      A1    
ATOM   3854  HA  PHE A 280      38.340 -23.513-184.842  1.00  0.00      A1    
ATOM   3855  CB  PHE A 280      36.946 -22.096-185.723  1.00  0.00      A1    
ATOM   3856  HB1 PHE A 280      35.978 -21.595-185.511  1.00  0.00      A1    
ATOM   3857  HB2 PHE A 280      37.670 -21.282-185.943  1.00  0.00      A1    
ATOM   3858  CG  PHE A 280      36.781 -23.005-186.926  1.00  0.00      A1    
ATOM   3859  CD1 PHE A 280      35.593 -23.761-187.142  1.00  0.00      A1    
ATOM   3860  HD1 PHE A 280      34.783 -23.908-186.444  1.00  0.00      A1    
ATOM   3861  CE1 PHE A 280      35.433 -24.483-188.328  1.00  0.00      A1    
ATOM   3862  HE1 PHE A 280      34.467 -24.941-188.482  1.00  0.00      A1    
ATOM   3863  CZ  PHE A 280      36.468 -24.507-189.240  1.00  0.00      A1    
ATOM   3864  HZ  PHE A 280      36.355 -24.951-190.218  1.00  0.00      A1    
ATOM   3865  CD2 PHE A 280      37.863 -23.132-187.901  1.00  0.00      A1    
ATOM   3866  HD2 PHE A 280      38.772 -22.567-187.753  1.00  0.00      A1    
ATOM   3867  CE2 PHE A 280      37.703 -23.901-189.035  1.00  0.00      A1    
ATOM   3868  HE2 PHE A 280      38.454 -23.945-189.810  1.00  0.00      A1    
ATOM   3869  C   PHE A 280      38.034 -21.997-183.484  1.00  0.00      A1    
ATOM   3870  O   PHE A 280      37.286 -21.044-183.060  1.00  0.00      A1    
ATOM   3871  N   PRO A 281      39.270 -22.200-183.039  1.00  0.00      A1    
ATOM   3872  CD  PRO A 281      39.940 -23.448-182.936  1.00  0.00      A1    
ATOM   3873  HD1 PRO A 281      40.350 -23.738-183.927  1.00  0.00      A1    
ATOM   3874  HD2 PRO A 281      39.299 -24.301-182.626  1.00  0.00      A1    
ATOM   3875  CA  PRO A 281      40.057 -21.138-182.424  1.00  0.00      A1    
ATOM   3876  HA  PRO A 281      39.758 -21.073-181.388  1.00  0.00      A1    
ATOM   3877  CB  PRO A 281      41.408 -21.747-182.342  1.00  0.00      A1    
ATOM   3878  HB1 PRO A 281      42.018 -21.255-181.554  1.00  0.00      A1    
ATOM   3879  HB2 PRO A 281      41.909 -21.673-183.331  1.00  0.00      A1    
ATOM   3880  CG  PRO A 281      41.014 -23.159-181.948  1.00  0.00      A1    
ATOM   3881  HG1 PRO A 281      40.593 -23.093-180.922  1.00  0.00      A1    
ATOM   3882  HG2 PRO A 281      41.975 -23.714-181.892  1.00  0.00      A1    
ATOM   3883  C   PRO A 281      40.079 -19.808-183.125  1.00  0.00      A1    
ATOM   3884  O   PRO A 281      40.137 -19.778-184.361  1.00  0.00      A1    
ATOM   3885  N   ASN A 282      40.052 -18.635-182.414  1.00  0.00      A1    
ATOM   3886  HN  ASN A 282      40.057 -18.650-181.417  1.00  0.00      A1    
ATOM   3887  CA  ASN A 282      39.993 -17.296-183.036  1.00  0.00      A1    
ATOM   3888  HA  ASN A 282      40.386 -17.279-184.041  1.00  0.00      A1    
ATOM   3889  CB  ASN A 282      38.474 -16.806-182.854  1.00  0.00      A1    
ATOM   3890  HB1 ASN A 282      37.827 -17.540-183.380  1.00  0.00      A1    
ATOM   3891  HB2 ASN A 282      38.157 -16.888-181.793  1.00  0.00      A1    
ATOM   3892  CG  ASN A 282      38.161 -15.491-183.558  1.00  0.00      A1    
ATOM   3893  OD1 ASN A 282      38.821 -15.124-184.486  1.00  0.00      A1    
ATOM   3894  ND2 ASN A 282      37.010 -14.942-183.080  1.00  0.00      A1    
ATOM   3895 HD21 ASN A 282      36.533 -14.267-183.643  1.00  0.00      A1    
ATOM   3896 HD22 ASN A 282      36.715 -15.264-182.180  1.00  0.00      A1    
ATOM   3897  C   ASN A 282      40.829 -16.421-182.065  1.00  0.00      A1    
ATOM   3898  O   ASN A 282      40.284 -15.542-181.430  1.00  0.00      A1    
ATOM   3899  N   PRO A 283      42.158 -16.562-181.906  1.00  0.00      A1    
ATOM   3900  CD  PRO A 283      43.033 -17.396-182.768  1.00  0.00      A1    
ATOM   3901  HD1 PRO A 283      42.968 -17.275-183.871  1.00  0.00      A1    
ATOM   3902  HD2 PRO A 283      42.793 -18.448-182.502  1.00  0.00      A1    
ATOM   3903  CA  PRO A 283      42.981 -15.873-180.941  1.00  0.00      A1    
ATOM   3904  HA  PRO A 283      42.520 -15.941-179.966  1.00  0.00      A1    
ATOM   3905  CB  PRO A 283      44.364 -16.502-181.002  1.00  0.00      A1    
ATOM   3906  HB1 PRO A 283      44.374 -17.366-180.304  1.00  0.00      A1    
ATOM   3907  HB2 PRO A 283      45.195 -15.838-180.681  1.00  0.00      A1    
ATOM   3908  CG  PRO A 283      44.484 -17.052-182.386  1.00  0.00      A1    
ATOM   3909  HG1 PRO A 283      45.080 -17.988-182.354  1.00  0.00      A1    
ATOM   3910  HG2 PRO A 283      45.062 -16.308-182.975  1.00  0.00      A1    
ATOM   3911  C   PRO A 283      43.025 -14.352-181.185  1.00  0.00      A1    
ATOM   3912  O   PRO A 283      43.455 -13.544-180.398  1.00  0.00      A1    
ATOM   3913  N   ASP A 284      42.812 -13.814-182.421  1.00  0.00      A1    
ATOM   3914  HN  ASP A 284      42.550 -14.425-183.163  1.00  0.00      A1    
ATOM   3915  CA  ASP A 284      42.824 -12.389-182.780  1.00  0.00      A1    
ATOM   3916  HA  ASP A 284      43.342 -11.808-182.031  1.00  0.00      A1    
ATOM   3917  CB  ASP A 284      43.574 -12.210-184.161  1.00  0.00      A1    
ATOM   3918  HB1 ASP A 284      43.318 -13.057-184.834  1.00  0.00      A1    
ATOM   3919  HB2 ASP A 284      43.329 -11.208-184.573  1.00  0.00      A1    
ATOM   3920  CG  ASP A 284      45.125 -12.187-184.178  1.00  0.00      A1    
ATOM   3921  OD1 ASP A 284      45.810 -12.052-183.182  1.00  0.00      A1    
ATOM   3922  OD2 ASP A 284      45.654 -12.269-185.347  1.00  0.00      A1    
ATOM   3923  C   ASP A 284      41.406 -11.741-182.927  1.00  0.00      A1    
ATOM   3924  O   ASP A 284      41.343 -10.500-183.128  1.00  0.00      A1    
ATOM   3925  N   HSD A 285      40.310 -12.533-182.658  1.00  0.00      A1    
ATOM   3926  HN  HSD A 285      40.485 -13.493-182.456  1.00  0.00      A1    
ATOM   3927  CA  HSD A 285      38.938 -12.105-182.589  1.00  0.00      A1    
ATOM   3928  HA  HSD A 285      38.372 -12.970-182.276  1.00  0.00      A1    
ATOM   3929  CB  HSD A 285      38.653 -11.064-181.518  1.00  0.00      A1    
ATOM   3930  HB1 HSD A 285      39.145 -10.095-181.751  1.00  0.00      A1    
ATOM   3931  HB2 HSD A 285      37.572 -10.846-181.387  1.00  0.00      A1    
ATOM   3932  ND1 HSD A 285      38.383 -11.621-179.037  1.00  0.00      A1    
ATOM   3933  HD1 HSD A 285      37.392 -11.729-178.957  1.00  0.00      A1    
ATOM   3934  CG  HSD A 285      39.218 -11.295-180.111  1.00  0.00      A1    
ATOM   3935  CE1 HSD A 285      39.175 -11.541-177.939  1.00  0.00      A1    
ATOM   3936  HE1 HSD A 285      38.811 -11.669-176.920  1.00  0.00      A1    
ATOM   3937  NE2 HSD A 285      40.451 -11.106-178.235  1.00  0.00      A1    
ATOM   3938  CD2 HSD A 285      40.468 -10.971-179.604  1.00  0.00      A1    
ATOM   3939  HD2 HSD A 285      41.373 -10.689-180.129  1.00  0.00      A1    
ATOM   3940  C   HSD A 285      38.379 -11.756-183.942  1.00  0.00      A1    
ATOM   3941  O   HSD A 285      37.324 -11.081-184.047  1.00  0.00      A1    
ATOM   3942  N   THR A 286      39.101 -12.080-184.997  1.00  0.00      A1    
ATOM   3943  HN  THR A 286      39.962 -12.582-184.953  1.00  0.00      A1    
ATOM   3944  CA  THR A 286      38.848 -11.758-186.403  1.00  0.00      A1    
ATOM   3945  HA  THR A 286      38.592 -10.709-186.407  1.00  0.00      A1    
ATOM   3946  CB  THR A 286      40.087 -11.962-187.316  1.00  0.00      A1    
ATOM   3947  HB  THR A 286      39.779 -11.879-188.380  1.00  0.00      A1    
ATOM   3948  OG1 THR A 286      40.753 -13.224-187.076  1.00  0.00      A1    
ATOM   3949  HG1 THR A 286      41.477 -13.241-187.707  1.00  0.00      A1    
ATOM   3950  CG2 THR A 286      41.182 -10.939-186.958  1.00  0.00      A1    
ATOM   3951 HG21 THR A 286      40.784  -9.903-187.019  1.00  0.00      A1    
ATOM   3952 HG22 THR A 286      41.606 -11.165-185.956  1.00  0.00      A1    
ATOM   3953 HG23 THR A 286      42.016 -10.904-187.691  1.00  0.00      A1    
ATOM   3954  C   THR A 286      37.659 -12.447-186.982  1.00  0.00      A1    
ATOM   3955  O   THR A 286      36.964 -11.857-187.798  1.00  0.00      A1    
ATOM   3956  N   LEU A 287      37.298 -13.698-186.546  1.00  0.00      A1    
ATOM   3957  HN  LEU A 287      37.837 -14.212-185.883  1.00  0.00      A1    
ATOM   3958  CA  LEU A 287      36.124 -14.396-187.124  1.00  0.00      A1    
ATOM   3959  HA  LEU A 287      35.983 -14.058-188.140  1.00  0.00      A1    
ATOM   3960  CB  LEU A 287      36.444 -15.893-186.893  1.00  0.00      A1    
ATOM   3961  HB1 LEU A 287      37.262 -16.165-187.594  1.00  0.00      A1    
ATOM   3962  HB2 LEU A 287      36.821 -16.263-185.916  1.00  0.00      A1    
ATOM   3963  CG  LEU A 287      35.352 -16.880-187.305  1.00  0.00      A1    
ATOM   3964  HG  LEU A 287      34.466 -16.559-186.719  1.00  0.00      A1    
ATOM   3965  CD1 LEU A 287      34.981 -16.723-188.779  1.00  0.00      A1    
ATOM   3966 HD11 LEU A 287      34.045 -17.287-188.978  1.00  0.00      A1    
ATOM   3967 HD12 LEU A 287      34.721 -15.679-189.054  1.00  0.00      A1    
ATOM   3968 HD13 LEU A 287      35.855 -17.106-189.347  1.00  0.00      A1    
ATOM   3969  CD2 LEU A 287      35.779 -18.304-186.978  1.00  0.00      A1    
ATOM   3970 HD21 LEU A 287      35.029 -19.083-187.232  1.00  0.00      A1    
ATOM   3971 HD22 LEU A 287      36.722 -18.669-187.438  1.00  0.00      A1    
ATOM   3972 HD23 LEU A 287      35.936 -18.380-185.880  1.00  0.00      A1    
ATOM   3973  C   LEU A 287      34.973 -14.071-186.185  1.00  0.00      A1    
ATOM   3974  O   LEU A 287      34.933 -14.407-185.039  1.00  0.00      A1    
ATOM   3975  N   LEU A 288      33.880 -13.493-186.752  1.00  0.00      A1    
ATOM   3976  HN  LEU A 288      33.754 -13.387-187.735  1.00  0.00      A1    
ATOM   3977  CA  LEU A 288      32.711 -13.058-185.971  1.00  0.00      A1    
ATOM   3978  HA  LEU A 288      33.083 -12.896-184.970  1.00  0.00      A1    
ATOM   3979  CB  LEU A 288      32.030 -11.668-186.383  1.00  0.00      A1    
ATOM   3980  HB1 LEU A 288      31.687 -11.499-187.426  1.00  0.00      A1    
ATOM   3981  HB2 LEU A 288      31.108 -11.603-185.767  1.00  0.00      A1    
ATOM   3982  CG  LEU A 288      32.954 -10.431-186.163  1.00  0.00      A1    
ATOM   3983  HG  LEU A 288      33.690 -10.733-185.388  1.00  0.00      A1    
ATOM   3984  CD1 LEU A 288      33.774 -10.215-187.451  1.00  0.00      A1    
ATOM   3985 HD11 LEU A 288      34.348 -11.131-187.707  1.00  0.00      A1    
ATOM   3986 HD12 LEU A 288      33.210  -9.865-188.341  1.00  0.00      A1    
ATOM   3987 HD13 LEU A 288      34.483  -9.415-187.152  1.00  0.00      A1    
ATOM   3988  CD2 LEU A 288      32.046  -9.261-185.838  1.00  0.00      A1    
ATOM   3989 HD21 LEU A 288      31.386  -9.468-184.969  1.00  0.00      A1    
ATOM   3990 HD22 LEU A 288      32.634  -8.342-185.631  1.00  0.00      A1    
ATOM   3991 HD23 LEU A 288      31.385  -9.034-186.703  1.00  0.00      A1    
ATOM   3992  C   LEU A 288      31.687 -14.163-185.886  1.00  0.00      A1    
ATOM   3993  O   LEU A 288      31.589 -15.117-186.729  1.00  0.00      A1    
ATOM   3994  N   PRO A 289      30.916 -14.175-184.813  1.00  0.00      A1    
ATOM   3995  CD  PRO A 289      31.233 -13.550-183.532  1.00  0.00      A1    
ATOM   3996  HD1 PRO A 289      31.337 -12.445-183.575  1.00  0.00      A1    
ATOM   3997  HD2 PRO A 289      32.233 -13.923-183.222  1.00  0.00      A1    
ATOM   3998  CA  PRO A 289      29.536 -14.691-184.777  1.00  0.00      A1    
ATOM   3999  HA  PRO A 289      29.572 -15.765-184.882  1.00  0.00      A1    
ATOM   4000  CB  PRO A 289      28.969 -14.275-183.419  1.00  0.00      A1    
ATOM   4001  HB1 PRO A 289      28.311 -15.075-183.018  1.00  0.00      A1    
ATOM   4002  HB2 PRO A 289      28.383 -13.335-183.516  1.00  0.00      A1    
ATOM   4003  CG  PRO A 289      30.182 -13.906-182.520  1.00  0.00      A1    
ATOM   4004  HG1 PRO A 289      30.393 -14.761-181.842  1.00  0.00      A1    
ATOM   4005  HG2 PRO A 289      29.852 -13.143-181.782  1.00  0.00      A1    
ATOM   4006  C   PRO A 289      28.653 -14.150-185.848  1.00  0.00      A1    
ATOM   4007  O   PRO A 289      28.785 -12.986-186.250  1.00  0.00      A1    
ATOM   4008  N   GLY A 290      27.579 -14.916-186.256  1.00  0.00      A1    
ATOM   4009  HN  GLY A 290      27.521 -15.852-185.917  1.00  0.00      A1    
ATOM   4010  CA  GLY A 290      26.381 -14.434-186.934  1.00  0.00      A1    
ATOM   4011  HA1 GLY A 290      26.243 -13.388-186.702  1.00  0.00      A1    
ATOM   4012  HA2 GLY A 290      25.511 -14.951-186.557  1.00  0.00      A1    
ATOM   4013  C   GLY A 290      26.427 -14.688-188.421  1.00  0.00      A1    
ATOM   4014  O   GLY A 290      25.447 -14.285-189.119  1.00  0.00      A1    
ATOM   4015  N   MET A 291      27.523 -15.311-188.895  1.00  0.00      A1    
ATOM   4016  HN  MET A 291      28.143 -15.723-188.232  1.00  0.00      A1    
ATOM   4017  CA  MET A 291      27.919 -15.214-190.274  1.00  0.00      A1    
ATOM   4018  HA  MET A 291      27.530 -14.277-190.645  1.00  0.00      A1    
ATOM   4019  CB  MET A 291      29.420 -15.201-190.453  1.00  0.00      A1    
ATOM   4020  HB1 MET A 291      29.764 -16.076-189.861  1.00  0.00      A1    
ATOM   4021  HB2 MET A 291      29.652 -15.330-191.532  1.00  0.00      A1    
ATOM   4022  CG  MET A 291      30.056 -13.889-190.070  1.00  0.00      A1    
ATOM   4023  HG1 MET A 291      29.749 -12.972-190.617  1.00  0.00      A1    
ATOM   4024  HG2 MET A 291      29.617 -13.598-189.092  1.00  0.00      A1    
ATOM   4025  SD  MET A 291      31.888 -13.925-189.999  1.00  0.00      A1    
ATOM   4026  CE  MET A 291      32.165 -12.256-190.409  1.00  0.00      A1    
ATOM   4027  HE1 MET A 291      31.964 -11.932-191.453  1.00  0.00      A1    
ATOM   4028  HE2 MET A 291      31.363 -11.655-189.930  1.00  0.00      A1    
ATOM   4029  HE3 MET A 291      33.140 -11.818-190.104  1.00  0.00      A1    
ATOM   4030  C   MET A 291      27.147 -16.281-191.093  1.00  0.00      A1    
ATOM   4031  O   MET A 291      26.503 -17.222-190.589  1.00  0.00      A1    
ATOM   4032  N   PHE A 292      27.184 -16.189-192.441  1.00  0.00      A1    
ATOM   4033  HN  PHE A 292      27.679 -15.405-192.809  1.00  0.00      A1    
ATOM   4034  CA  PHE A 292      27.012 -17.278-193.396  1.00  0.00      A1    
ATOM   4035  HA  PHE A 292      26.627 -18.181-192.945  1.00  0.00      A1    
ATOM   4036  CB  PHE A 292      26.114 -16.922-194.665  1.00  0.00      A1    
ATOM   4037  HB1 PHE A 292      25.242 -16.465-194.150  1.00  0.00      A1    
ATOM   4038  HB2 PHE A 292      26.519 -16.151-195.354  1.00  0.00      A1    
ATOM   4039  CG  PHE A 292      25.678 -18.218-195.408  1.00  0.00      A1    
ATOM   4040  CD1 PHE A 292      24.730 -18.079-196.453  1.00  0.00      A1    
ATOM   4041  HD1 PHE A 292      24.238 -17.126-196.586  1.00  0.00      A1    
ATOM   4042  CE1 PHE A 292      24.478 -19.146-197.319  1.00  0.00      A1    
ATOM   4043  HE1 PHE A 292      23.804 -18.854-198.110  1.00  0.00      A1    
ATOM   4044  CZ  PHE A 292      24.986 -20.423-197.181  1.00  0.00      A1    
ATOM   4045  HZ  PHE A 292      24.754 -21.064-198.019  1.00  0.00      A1    
ATOM   4046  CD2 PHE A 292      26.299 -19.499-195.286  1.00  0.00      A1    
ATOM   4047  HD2 PHE A 292      27.080 -19.674-194.560  1.00  0.00      A1    
ATOM   4048  CE2 PHE A 292      25.881 -20.601-196.147  1.00  0.00      A1    
ATOM   4049  HE2 PHE A 292      26.392 -21.549-196.070  1.00  0.00      A1    
ATOM   4050  C   PHE A 292      28.479 -17.452-193.751  1.00  0.00      A1    
ATOM   4051  O   PHE A 292      29.206 -16.462-194.105  1.00  0.00      A1    
ATOM   4052  N   VAL A 293      29.090 -18.671-193.692  1.00  0.00      A1    
ATOM   4053  HN  VAL A 293      28.637 -19.535-193.488  1.00  0.00      A1    
ATOM   4054  CA  VAL A 293      30.493 -19.007-193.950  1.00  0.00      A1    
ATOM   4055  HA  VAL A 293      30.896 -18.273-194.633  1.00  0.00      A1    
ATOM   4056  CB  VAL A 293      31.513 -19.070-192.721  1.00  0.00      A1    
ATOM   4057  HB  VAL A 293      32.446 -19.488-193.155  1.00  0.00      A1    
ATOM   4058  CG1 VAL A 293      31.564 -17.611-192.160  1.00  0.00      A1    
ATOM   4059 HG11 VAL A 293      30.534 -17.309-191.874  1.00  0.00      A1    
ATOM   4060 HG12 VAL A 293      32.241 -17.414-191.302  1.00  0.00      A1    
ATOM   4061 HG13 VAL A 293      32.002 -16.938-192.928  1.00  0.00      A1    
ATOM   4062  CG2 VAL A 293      30.992 -20.021-191.582  1.00  0.00      A1    
ATOM   4063 HG21 VAL A 293      31.574 -19.949-190.639  1.00  0.00      A1    
ATOM   4064 HG22 VAL A 293      30.002 -19.796-191.131  1.00  0.00      A1    
ATOM   4065 HG23 VAL A 293      31.067 -21.068-191.947  1.00  0.00      A1    
ATOM   4066  C   VAL A 293      30.464 -20.377-194.602  1.00  0.00      A1    
ATOM   4067  O   VAL A 293      29.474 -21.058-194.444  1.00  0.00      A1    
ATOM   4068  N   ARG A 294      31.537 -20.890-195.205  1.00  0.00      A1    
ATOM   4069  HN  ARG A 294      32.382 -20.398-195.402  1.00  0.00      A1    
ATOM   4070  CA  ARG A 294      31.647 -22.319-195.457  1.00  0.00      A1    
ATOM   4071  HA  ARG A 294      30.849 -22.891-195.009  1.00  0.00      A1    
ATOM   4072  CB  ARG A 294      31.661 -22.664-196.947  1.00  0.00      A1    
ATOM   4073  HB1 ARG A 294      32.675 -22.606-197.397  1.00  0.00      A1    
ATOM   4074  HB2 ARG A 294      31.296 -23.679-197.213  1.00  0.00      A1    
ATOM   4075  CG  ARG A 294      30.639 -21.842-197.736  1.00  0.00      A1    
ATOM   4076  HG1 ARG A 294      30.006 -22.475-198.394  1.00  0.00      A1    
ATOM   4077  HG2 ARG A 294      29.911 -21.294-197.100  1.00  0.00      A1    
ATOM   4078  CD  ARG A 294      31.239 -20.625-198.476  1.00  0.00      A1    
ATOM   4079  HD1 ARG A 294      30.374 -20.000-198.785  1.00  0.00      A1    
ATOM   4080  HD2 ARG A 294      31.894 -20.118-197.736  1.00  0.00      A1    
ATOM   4081  NE  ARG A 294      32.106 -21.109-199.626  1.00  0.00      A1    
ATOM   4082  HE  ARG A 294      31.935 -22.031-199.974  1.00  0.00      A1    
ATOM   4083  CZ  ARG A 294      32.974 -20.428-200.387  1.00  0.00      A1    
ATOM   4084  NH1 ARG A 294      33.112 -19.124-200.399  1.00  0.00      A1    
ATOM   4085 HH11 ARG A 294      33.609 -18.672-201.139  1.00  0.00      A1    
ATOM   4086 HH12 ARG A 294      32.389 -18.621-199.926  1.00  0.00      A1    
ATOM   4087  NH2 ARG A 294      33.714 -21.161-201.186  1.00  0.00      A1    
ATOM   4088 HH21 ARG A 294      33.646 -22.144-201.018  1.00  0.00      A1    
ATOM   4089 HH22 ARG A 294      34.256 -20.688-201.881  1.00  0.00      A1    
ATOM   4090  C   ARG A 294      32.943 -22.901-194.789  1.00  0.00      A1    
ATOM   4091  O   ARG A 294      33.956 -22.206-194.571  1.00  0.00      A1    
ATOM   4092  N   ALA A 295      32.932 -24.194-194.478  1.00  0.00      A1    
ATOM   4093  HN  ALA A 295      32.142 -24.764-194.691  1.00  0.00      A1    
ATOM   4094  CA  ALA A 295      34.033 -24.954-194.002  1.00  0.00      A1    
ATOM   4095  HA  ALA A 295      34.847 -24.290-193.750  1.00  0.00      A1    
ATOM   4096  CB  ALA A 295      33.526 -25.617-192.664  1.00  0.00      A1    
ATOM   4097  HB1 ALA A 295      33.174 -24.785-192.017  1.00  0.00      A1    
ATOM   4098  HB2 ALA A 295      32.574 -26.186-192.731  1.00  0.00      A1    
ATOM   4099  HB3 ALA A 295      34.337 -26.215-192.196  1.00  0.00      A1    
ATOM   4100  C   ALA A 295      34.425 -25.990-195.001  1.00  0.00      A1    
ATOM   4101  O   ALA A 295      33.699 -26.827-195.466  1.00  0.00      A1    
ATOM   4102  N   ARG A 296      35.689 -26.041-195.261  1.00  0.00      A1    
ATOM   4103  HN  ARG A 296      36.282 -25.331-194.889  1.00  0.00      A1    
ATOM   4104  CA  ARG A 296      36.434 -26.955-196.152  1.00  0.00      A1    
ATOM   4105  HA  ARG A 296      35.730 -27.615-196.638  1.00  0.00      A1    
ATOM   4106  CB  ARG A 296      37.245 -26.213-197.202  1.00  0.00      A1    
ATOM   4107  HB1 ARG A 296      37.981 -25.464-196.838  1.00  0.00      A1    
ATOM   4108  HB2 ARG A 296      37.925 -26.837-197.820  1.00  0.00      A1    
ATOM   4109  CG  ARG A 296      36.440 -25.316-198.275  1.00  0.00      A1    
ATOM   4110  HG1 ARG A 296      35.664 -25.984-198.706  1.00  0.00      A1    
ATOM   4111  HG2 ARG A 296      35.897 -24.492-197.767  1.00  0.00      A1    
ATOM   4112  CD  ARG A 296      37.299 -24.761-199.372  1.00  0.00      A1    
ATOM   4113  HD1 ARG A 296      38.026 -24.130-198.818  1.00  0.00      A1    
ATOM   4114  HD2 ARG A 296      37.860 -25.544-199.925  1.00  0.00      A1    
ATOM   4115  NE  ARG A 296      36.514 -23.865-200.236  1.00  0.00      A1    
ATOM   4116  HE  ARG A 296      35.594 -24.130-200.527  1.00  0.00      A1    
ATOM   4117  CZ  ARG A 296      37.091 -23.121-201.157  1.00  0.00      A1    
ATOM   4118  NH1 ARG A 296      38.367 -22.767-201.111  1.00  0.00      A1    
ATOM   4119 HH11 ARG A 296      39.060 -23.124-200.485  1.00  0.00      A1    
ATOM   4120 HH12 ARG A 296      38.803 -22.376-201.921  1.00  0.00      A1    
ATOM   4121  NH2 ARG A 296      36.362 -22.631-202.166  1.00  0.00      A1    
ATOM   4122 HH21 ARG A 296      35.537 -23.118-202.453  1.00  0.00      A1    
ATOM   4123 HH22 ARG A 296      36.771 -22.110-202.915  1.00  0.00      A1    
ATOM   4124  C   ARG A 296      37.322 -28.010-195.481  1.00  0.00      A1    
ATOM   4125  O   ARG A 296      38.363 -27.745-194.836  1.00  0.00      A1    
ATOM   4126  N   LEU A 297      36.898 -29.339-195.536  1.00  0.00      A1    
ATOM   4127  HN  LEU A 297      36.013 -29.621-195.899  1.00  0.00      A1    
ATOM   4128  CA  LEU A 297      37.655 -30.493-194.969  1.00  0.00      A1    
ATOM   4129  HA  LEU A 297      37.553 -30.460-193.894  1.00  0.00      A1    
ATOM   4130  CB  LEU A 297      37.100 -31.789-195.498  1.00  0.00      A1    
ATOM   4131  HB1 LEU A 297      37.006 -31.760-196.605  1.00  0.00      A1    
ATOM   4132  HB2 LEU A 297      37.735 -32.598-195.080  1.00  0.00      A1    
ATOM   4133  CG  LEU A 297      35.608 -32.217-195.036  1.00  0.00      A1    
ATOM   4134  HG  LEU A 297      34.905 -31.447-195.421  1.00  0.00      A1    
ATOM   4135  CD1 LEU A 297      35.196 -33.631-195.478  1.00  0.00      A1    
ATOM   4136 HD11 LEU A 297      35.441 -33.755-196.554  1.00  0.00      A1    
ATOM   4137 HD12 LEU A 297      35.807 -34.341-194.881  1.00  0.00      A1    
ATOM   4138 HD13 LEU A 297      34.111 -33.849-195.384  1.00  0.00      A1    
ATOM   4139  CD2 LEU A 297      35.452 -32.342-193.494  1.00  0.00      A1    
ATOM   4140 HD21 LEU A 297      34.384 -32.609-193.343  1.00  0.00      A1    
ATOM   4141 HD22 LEU A 297      36.142 -33.100-193.064  1.00  0.00      A1    
ATOM   4142 HD23 LEU A 297      35.576 -31.392-192.932  1.00  0.00      A1    
ATOM   4143  C   LEU A 297      39.185 -30.507-195.415  1.00  0.00      A1    
ATOM   4144  O   LEU A 297      39.450 -30.367-196.581  1.00  0.00      A1    
ATOM   4145  N   GLU A 298      40.099 -30.738-194.456  1.00  0.00      A1    
ATOM   4146  HN  GLU A 298      39.909 -30.945-193.500  1.00  0.00      A1    
ATOM   4147  CA  GLU A 298      41.480 -30.992-194.816  1.00  0.00      A1    
ATOM   4148  HA  GLU A 298      41.737 -30.248-195.556  1.00  0.00      A1    
ATOM   4149  CB  GLU A 298      42.504 -30.697-193.659  1.00  0.00      A1    
ATOM   4150  HB1 GLU A 298      42.173 -31.341-192.817  1.00  0.00      A1    
ATOM   4151  HB2 GLU A 298      43.508 -31.092-193.924  1.00  0.00      A1    
ATOM   4152  CG  GLU A 298      42.608 -29.229-193.351  1.00  0.00      A1    
ATOM   4153  HG1 GLU A 298      42.548 -28.637-194.289  1.00  0.00      A1    
ATOM   4154  HG2 GLU A 298      41.865 -28.745-192.682  1.00  0.00      A1    
ATOM   4155  CD  GLU A 298      43.985 -29.017-192.737  1.00  0.00      A1    
ATOM   4156  OE1 GLU A 298      44.853 -28.255-193.313  1.00  0.00      A1    
ATOM   4157  OE2 GLU A 298      44.365 -29.714-191.760  1.00  0.00      A1    
ATOM   4158  C   GLU A 298      41.703 -32.413-195.276  1.00  0.00      A1    
ATOM   4159  O   GLU A 298      41.647 -33.339-194.465  1.00  0.00      A1    
ATOM   4160  N   GLU A 299      41.974 -32.546-196.604  1.00  0.00      A1    
ATOM   4161  HN  GLU A 299      42.045 -31.668-197.071  1.00  0.00      A1    
ATOM   4162  CA  GLU A 299      42.186 -33.739-197.368  1.00  0.00      A1    
ATOM   4163  HA  GLU A 299      41.777 -33.484-198.335  1.00  0.00      A1    
ATOM   4164  CB  GLU A 299      43.722 -34.036-197.474  1.00  0.00      A1    
ATOM   4165  HB1 GLU A 299      44.179 -33.863-196.477  1.00  0.00      A1    
ATOM   4166  HB2 GLU A 299      43.948 -35.042-197.889  1.00  0.00      A1    
ATOM   4167  CG  GLU A 299      44.278 -32.988-198.458  1.00  0.00      A1    
ATOM   4168  HG1 GLU A 299      43.970 -33.310-199.476  1.00  0.00      A1    
ATOM   4169  HG2 GLU A 299      43.845 -32.024-198.114  1.00  0.00      A1    
ATOM   4170  CD  GLU A 299      45.718 -32.858-198.409  1.00  0.00      A1    
ATOM   4171  OE1 GLU A 299      46.382 -33.522-197.594  1.00  0.00      A1    
ATOM   4172  OE2 GLU A 299      46.337 -31.998-199.093  1.00  0.00      A1    
ATOM   4173  C   GLU A 299      41.427 -34.952-196.799  1.00  0.00      A1    
ATOM   4174  O   GLU A 299      41.998 -35.834-196.143  1.00  0.00      A1    
ATOM   4175  N   GLY A 300      40.128 -35.096-197.046  1.00  0.00      A1    
ATOM   4176  HN  GLY A 300      39.648 -35.827-196.567  1.00  0.00      A1    
ATOM   4177  CA  GLY A 300      39.181 -34.058-197.318  1.00  0.00      A1    
ATOM   4178  HA1 GLY A 300      38.240 -34.480-196.996  1.00  0.00      A1    
ATOM   4179  HA2 GLY A 300      39.453 -33.104-196.891  1.00  0.00      A1    
ATOM   4180  C   GLY A 300      38.932 -33.792-198.757  1.00  0.00      A1    
ATOM   4181  O   GLY A 300      38.456 -32.709-199.094  1.00  0.00      A1    
ATOM   4182  N   LEU A 301      39.229 -34.695-199.657  1.00  0.00      A1    
ATOM   4183  HN  LEU A 301      39.423 -35.639-199.402  1.00  0.00      A1    
ATOM   4184  CA  LEU A 301      39.117 -34.554-201.112  1.00  0.00      A1    
ATOM   4185  HA  LEU A 301      38.813 -33.547-201.356  1.00  0.00      A1    
ATOM   4186  CB  LEU A 301      40.504 -34.966-201.903  1.00  0.00      A1    
ATOM   4187  HB1 LEU A 301      40.903 -35.935-201.533  1.00  0.00      A1    
ATOM   4188  HB2 LEU A 301      40.349 -34.912-203.002  1.00  0.00      A1    
ATOM   4189  CG  LEU A 301      41.637 -33.986-201.594  1.00  0.00      A1    
ATOM   4190  HG  LEU A 301      41.616 -33.897-200.487  1.00  0.00      A1    
ATOM   4191  CD1 LEU A 301      43.018 -34.637-201.972  1.00  0.00      A1    
ATOM   4192 HD11 LEU A 301      43.012 -35.026-203.013  1.00  0.00      A1    
ATOM   4193 HD12 LEU A 301      43.833 -33.889-201.869  1.00  0.00      A1    
ATOM   4194 HD13 LEU A 301      43.166 -35.522-201.318  1.00  0.00      A1    
ATOM   4195  CD2 LEU A 301      41.609 -32.681-202.346  1.00  0.00      A1    
ATOM   4196 HD21 LEU A 301      41.498 -32.895-203.430  1.00  0.00      A1    
ATOM   4197 HD22 LEU A 301      40.728 -32.129-201.955  1.00  0.00      A1    
ATOM   4198 HD23 LEU A 301      42.589 -32.202-202.134  1.00  0.00      A1    
ATOM   4199  C   LEU A 301      38.093 -35.430-201.758  1.00  0.00      A1    
ATOM   4200  O   LEU A 301      38.094 -36.648-201.755  1.00  0.00      A1    
ATOM   4201  N   ASN A 302      37.182 -34.897-202.547  1.00  0.00      A1    
ATOM   4202  HN  ASN A 302      37.201 -33.913-202.704  1.00  0.00      A1    
ATOM   4203  CA  ASN A 302      36.384 -35.646-203.509  1.00  0.00      A1    
ATOM   4204  HA  ASN A 302      36.046 -36.487-202.921  1.00  0.00      A1    
ATOM   4205  CB  ASN A 302      35.227 -34.832-204.186  1.00  0.00      A1    
ATOM   4206  HB1 ASN A 302      35.718 -33.904-204.549  1.00  0.00      A1    
ATOM   4207  HB2 ASN A 302      34.616 -35.440-204.886  1.00  0.00      A1    
ATOM   4208  CG  ASN A 302      34.265 -34.255-203.146  1.00  0.00      A1    
ATOM   4209  OD1 ASN A 302      34.236 -34.441-201.925  1.00  0.00      A1    
ATOM   4210  ND2 ASN A 302      33.373 -33.330-203.631  1.00  0.00      A1    
ATOM   4211 HD21 ASN A 302      32.701 -32.928-203.009  1.00  0.00      A1    
ATOM   4212 HD22 ASN A 302      33.183 -33.379-204.612  1.00  0.00      A1    
ATOM   4213  C   ASN A 302      37.243 -36.292-204.613  1.00  0.00      A1    
ATOM   4214  O   ASN A 302      38.202 -35.638-204.992  1.00  0.00      A1    
ATOM   4215  N   PRO A 303      37.026 -37.533-205.050  1.00  0.00      A1    
ATOM   4216  CD  PRO A 303      35.979 -38.448-204.504  1.00  0.00      A1    
ATOM   4217  HD1 PRO A 303      34.969 -38.044-204.726  1.00  0.00      A1    
ATOM   4218  HD2 PRO A 303      36.175 -38.584-203.419  1.00  0.00      A1    
ATOM   4219  CA  PRO A 303      37.979 -38.236-205.942  1.00  0.00      A1    
ATOM   4220  HA  PRO A 303      38.974 -37.871-205.738  1.00  0.00      A1    
ATOM   4221  CB  PRO A 303      37.609 -39.705-205.681  1.00  0.00      A1    
ATOM   4222  HB1 PRO A 303      37.822 -40.431-206.495  1.00  0.00      A1    
ATOM   4223  HB2 PRO A 303      38.201 -40.045-204.805  1.00  0.00      A1    
ATOM   4224  CG  PRO A 303      36.234 -39.806-205.166  1.00  0.00      A1    
ATOM   4225  HG1 PRO A 303      35.452 -40.027-205.924  1.00  0.00      A1    
ATOM   4226  HG2 PRO A 303      36.232 -40.620-204.410  1.00  0.00      A1    
ATOM   4227  C   PRO A 303      37.674 -37.998-207.406  1.00  0.00      A1    
ATOM   4228  O   PRO A 303      38.464 -38.423-208.237  1.00  0.00      A1    
ATOM   4229  N   ASN A 304      36.486 -37.572-207.752  1.00  0.00      A1    
ATOM   4230  HN  ASN A 304      35.773 -37.284-207.116  1.00  0.00      A1    
ATOM   4231  CA  ASN A 304      36.073 -37.430-209.116  1.00  0.00      A1    
ATOM   4232  HA  ASN A 304      36.879 -36.965-209.665  1.00  0.00      A1    
ATOM   4233  CB  ASN A 304      35.731 -38.803-209.782  1.00  0.00      A1    
ATOM   4234  HB1 ASN A 304      35.450 -38.603-210.838  1.00  0.00      A1    
ATOM   4235  HB2 ASN A 304      36.630 -39.447-209.683  1.00  0.00      A1    
ATOM   4236  CG  ASN A 304      34.576 -39.505-209.171  1.00  0.00      A1    
ATOM   4237  OD1 ASN A 304      33.711 -38.834-208.603  1.00  0.00      A1    
ATOM   4238  ND2 ASN A 304      34.394 -40.852-209.211  1.00  0.00      A1    
ATOM   4239 HD21 ASN A 304      33.872 -41.231-208.447  1.00  0.00      A1    
ATOM   4240 HD22 ASN A 304      35.029 -41.476-209.666  1.00  0.00      A1    
ATOM   4241  C   ASN A 304      35.049 -36.375-209.211  1.00  0.00      A1    
ATOM   4242  O   ASN A 304      34.370 -36.028-208.239  1.00  0.00      A1    
ATOM   4243  N   ALA A 305      34.905 -35.804-210.399  1.00  0.00      A1    
ATOM   4244  HN  ALA A 305      35.382 -36.137-211.208  1.00  0.00      A1    
ATOM   4245  CA  ALA A 305      34.161 -34.666-210.594  1.00  0.00      A1    
ATOM   4246  HA  ALA A 305      33.560 -34.358-209.751  1.00  0.00      A1    
ATOM   4247  CB  ALA A 305      35.088 -33.433-210.956  1.00  0.00      A1    
ATOM   4248  HB1 ALA A 305      35.889 -33.636-211.700  1.00  0.00      A1    
ATOM   4249  HB2 ALA A 305      34.413 -32.662-211.385  1.00  0.00      A1    
ATOM   4250  HB3 ALA A 305      35.540 -32.920-210.081  1.00  0.00      A1    
ATOM   4251  C   ALA A 305      33.225 -34.893-211.783  1.00  0.00      A1    
ATOM   4252  O   ALA A 305      33.442 -35.852-212.565  1.00  0.00      A1    
ATOM   4253  N   ILE A 306      32.230 -34.016-212.005  1.00  0.00      A1    
ATOM   4254  HN  ILE A 306      31.987 -33.394-211.265  1.00  0.00      A1    
ATOM   4255  CA  ILE A 306      31.376 -33.989-213.255  1.00  0.00      A1    
ATOM   4256  HA  ILE A 306      31.713 -34.695-213.999  1.00  0.00      A1    
ATOM   4257  CB  ILE A 306      29.903 -33.948-212.924  1.00  0.00      A1    
ATOM   4258  HB  ILE A 306      29.786 -33.187-212.123  1.00  0.00      A1    
ATOM   4259  CG2 ILE A 306      28.987 -33.670-214.146  1.00  0.00      A1    
ATOM   4260 HG21 ILE A 306      29.256 -34.336-214.993  1.00  0.00      A1    
ATOM   4261 HG22 ILE A 306      27.907 -33.705-213.890  1.00  0.00      A1    
ATOM   4262 HG23 ILE A 306      29.218 -32.642-214.499  1.00  0.00      A1    
ATOM   4263  CG1 ILE A 306      29.388 -35.239-212.337  1.00  0.00      A1    
ATOM   4264 HG11 ILE A 306      29.909 -35.520-211.396  1.00  0.00      A1    
ATOM   4265 HG12 ILE A 306      28.304 -35.119-212.126  1.00  0.00      A1    
ATOM   4266  CD  ILE A 306      29.501 -36.460-213.259  1.00  0.00      A1    
ATOM   4267  HD1 ILE A 306      30.553 -36.794-213.388  1.00  0.00      A1    
ATOM   4268  HD2 ILE A 306      28.875 -37.277-212.841  1.00  0.00      A1    
ATOM   4269  HD3 ILE A 306      29.242 -36.271-214.323  1.00  0.00      A1    
ATOM   4270  C   ILE A 306      31.806 -32.639-213.926  1.00  0.00      A1    
ATOM   4271  O   ILE A 306      31.802 -31.604-213.274  1.00  0.00      A1    
ATOM   4272  N   LEU A 307      32.134 -32.678-215.267  1.00  0.00      A1    
ATOM   4273  HN  LEU A 307      32.055 -33.555-215.734  1.00  0.00      A1    
ATOM   4274  CA  LEU A 307      32.464 -31.465-216.074  1.00  0.00      A1    
ATOM   4275  HA  LEU A 307      32.494 -30.666-215.347  1.00  0.00      A1    
ATOM   4276  CB  LEU A 307      33.697 -31.647-216.939  1.00  0.00      A1    
ATOM   4277  HB1 LEU A 307      33.568 -32.591-217.509  1.00  0.00      A1    
ATOM   4278  HB2 LEU A 307      33.888 -30.809-217.643  1.00  0.00      A1    
ATOM   4279  CG  LEU A 307      35.007 -31.717-216.085  1.00  0.00      A1    
ATOM   4280  HG  LEU A 307      34.980 -32.568-215.371  1.00  0.00      A1    
ATOM   4281  CD1 LEU A 307      36.366 -31.944-216.886  1.00  0.00      A1    
ATOM   4282 HD11 LEU A 307      36.684 -30.921-217.182  1.00  0.00      A1    
ATOM   4283 HD12 LEU A 307      37.095 -32.435-216.207  1.00  0.00      A1    
ATOM   4284 HD13 LEU A 307      36.308 -32.429-217.884  1.00  0.00      A1    
ATOM   4285  CD2 LEU A 307      35.206 -30.426-215.163  1.00  0.00      A1    
ATOM   4286 HD21 LEU A 307      35.092 -29.435-215.654  1.00  0.00      A1    
ATOM   4287 HD22 LEU A 307      34.398 -30.504-214.405  1.00  0.00      A1    
ATOM   4288 HD23 LEU A 307      36.176 -30.516-214.628  1.00  0.00      A1    
ATOM   4289  C   LEU A 307      31.225 -31.367-216.932  1.00  0.00      A1    
ATOM   4290  O   LEU A 307      30.931 -32.266-217.794  1.00  0.00      A1    
ATOM   4291  N   VAL A 308      30.445 -30.313-216.794  1.00  0.00      A1    
ATOM   4292  HN  VAL A 308      30.563 -29.668-216.042  1.00  0.00      A1    
ATOM   4293  CA  VAL A 308      29.193 -29.998-217.594  1.00  0.00      A1    
ATOM   4294  HA  VAL A 308      29.022 -30.811-218.284  1.00  0.00      A1    
ATOM   4295  CB  VAL A 308      27.912 -29.934-216.761  1.00  0.00      A1    
ATOM   4296  HB  VAL A 308      27.740 -30.884-216.213  1.00  0.00      A1    
ATOM   4297  CG1 VAL A 308      28.047 -28.796-215.674  1.00  0.00      A1    
ATOM   4298 HG11 VAL A 308      28.430 -27.819-216.039  1.00  0.00      A1    
ATOM   4299 HG12 VAL A 308      27.062 -28.496-215.256  1.00  0.00      A1    
ATOM   4300 HG13 VAL A 308      28.771 -29.020-214.861  1.00  0.00      A1    
ATOM   4301  CG2 VAL A 308      26.617 -29.691-217.593  1.00  0.00      A1    
ATOM   4302 HG21 VAL A 308      26.525 -28.656-217.985  1.00  0.00      A1    
ATOM   4303 HG22 VAL A 308      26.737 -30.387-218.451  1.00  0.00      A1    
ATOM   4304 HG23 VAL A 308      25.795 -30.073-216.951  1.00  0.00      A1    
ATOM   4305  C   VAL A 308      29.400 -28.729-218.442  1.00  0.00      A1    
ATOM   4306  O   VAL A 308      30.053 -27.795-217.981  1.00  0.00      A1    
ATOM   4307  N   PRO A 309      29.030 -28.710-219.695  1.00  0.00      A1    
ATOM   4308  CD  PRO A 309      28.693 -29.871-220.549  1.00  0.00      A1    
ATOM   4309  HD1 PRO A 309      27.681 -30.289-220.359  1.00  0.00      A1    
ATOM   4310  HD2 PRO A 309      29.411 -30.709-220.420  1.00  0.00      A1    
ATOM   4311  CA  PRO A 309      29.281 -27.536-220.607  1.00  0.00      A1    
ATOM   4312  HA  PRO A 309      30.334 -27.369-220.781  1.00  0.00      A1    
ATOM   4313  CB  PRO A 309      28.613 -27.837-221.963  1.00  0.00      A1    
ATOM   4314  HB1 PRO A 309      27.550 -27.540-221.836  1.00  0.00      A1    
ATOM   4315  HB2 PRO A 309      29.131 -27.468-222.874  1.00  0.00      A1    
ATOM   4316  CG  PRO A 309      28.792 -29.382-221.994  1.00  0.00      A1    
ATOM   4317  HG1 PRO A 309      28.015 -29.764-222.690  1.00  0.00      A1    
ATOM   4318  HG2 PRO A 309      29.766 -29.574-222.494  1.00  0.00      A1    
ATOM   4319  C   PRO A 309      28.718 -26.196-220.010  1.00  0.00      A1    
ATOM   4320  O   PRO A 309      27.619 -26.021-219.469  1.00  0.00      A1    
ATOM   4321  N   GLN A 310      29.527 -25.111-220.282  1.00  0.00      A1    
ATOM   4322  HN  GLN A 310      30.442 -25.211-220.666  1.00  0.00      A1    
ATOM   4323  CA  GLN A 310      29.042 -23.815-219.996  1.00  0.00      A1    
ATOM   4324  HA  GLN A 310      28.747 -23.817-218.957  1.00  0.00      A1    
ATOM   4325  CB  GLN A 310      30.328 -22.774-219.974  1.00  0.00      A1    
ATOM   4326  HB1 GLN A 310      30.893 -22.829-220.929  1.00  0.00      A1    
ATOM   4327  HB2 GLN A 310      29.874 -21.768-220.103  1.00  0.00      A1    
ATOM   4328  CG  GLN A 310      31.234 -22.956-218.750  1.00  0.00      A1    
ATOM   4329  HG1 GLN A 310      30.662 -22.766-217.816  1.00  0.00      A1    
ATOM   4330  HG2 GLN A 310      31.549 -24.016-218.859  1.00  0.00      A1    
ATOM   4331  CD  GLN A 310      32.543 -22.096-218.907  1.00  0.00      A1    
ATOM   4332  OE1 GLN A 310      32.777 -21.458-219.980  1.00  0.00      A1    
ATOM   4333  NE2 GLN A 310      33.351 -22.133-217.891  1.00  0.00      A1    
ATOM   4334 HE21 GLN A 310      34.294 -21.833-218.034  1.00  0.00      A1    
ATOM   4335 HE22 GLN A 310      32.893 -22.448-217.060  1.00  0.00      A1    
ATOM   4336  C   GLN A 310      27.855 -23.235-220.714  1.00  0.00      A1    
ATOM   4337  O   GLN A 310      27.164 -22.454-220.124  1.00  0.00      A1    
ATOM   4338  N   GLN A 311      27.572 -23.701-221.958  1.00  0.00      A1    
ATOM   4339  HN  GLN A 311      28.316 -24.189-222.407  1.00  0.00      A1    
ATOM   4340  CA  GLN A 311      26.288 -23.404-222.661  1.00  0.00      A1    
ATOM   4341  HA  GLN A 311      26.201 -22.328-222.691  1.00  0.00      A1    
ATOM   4342  CB  GLN A 311      26.373 -23.886-224.212  1.00  0.00      A1    
ATOM   4343  HB1 GLN A 311      26.883 -24.859-224.376  1.00  0.00      A1    
ATOM   4344  HB2 GLN A 311      25.373 -23.857-224.693  1.00  0.00      A1    
ATOM   4345  CG  GLN A 311      27.204 -22.908-225.112  1.00  0.00      A1    
ATOM   4346  HG1 GLN A 311      26.719 -21.918-224.967  1.00  0.00      A1    
ATOM   4347  HG2 GLN A 311      28.275 -22.907-224.817  1.00  0.00      A1    
ATOM   4348  CD  GLN A 311      27.129 -23.346-226.615  1.00  0.00      A1    
ATOM   4349  OE1 GLN A 311      26.043 -23.281-227.255  1.00  0.00      A1    
ATOM   4350  NE2 GLN A 311      28.266 -23.681-227.200  1.00  0.00      A1    
ATOM   4351 HE21 GLN A 311      28.233 -23.726-228.199  1.00  0.00      A1    
ATOM   4352 HE22 GLN A 311      29.130 -23.610-226.702  1.00  0.00      A1    
ATOM   4353  C   GLN A 311      25.032 -23.837-222.020  1.00  0.00      A1    
ATOM   4354  O   GLN A 311      23.987 -23.133-222.092  1.00  0.00      A1    
ATOM   4355  N   GLY A 312      25.161 -25.058-221.408  1.00  0.00      A1    
ATOM   4356  HN  GLY A 312      26.047 -25.480-221.579  1.00  0.00      A1    
ATOM   4357  CA  GLY A 312      24.073 -25.873-220.800  1.00  0.00      A1    
ATOM   4358  HA1 GLY A 312      23.255 -25.963-221.500  1.00  0.00      A1    
ATOM   4359  HA2 GLY A 312      24.511 -26.830-220.558  1.00  0.00      A1    
ATOM   4360  C   GLY A 312      23.605 -25.420-219.371  1.00  0.00      A1    
ATOM   4361  O   GLY A 312      22.425 -25.444-219.066  1.00  0.00      A1    
ATOM   4362  N   VAL A 313      24.594 -24.945-218.536  1.00  0.00      A1    
ATOM   4363  HN  VAL A 313      25.512 -24.904-218.925  1.00  0.00      A1    
ATOM   4364  CA  VAL A 313      24.324 -24.488-217.161  1.00  0.00      A1    
ATOM   4365  HA  VAL A 313      23.703 -25.287-216.781  1.00  0.00      A1    
ATOM   4366  CB  VAL A 313      25.593 -24.385-216.283  1.00  0.00      A1    
ATOM   4367  HB  VAL A 313      26.345 -23.758-216.807  1.00  0.00      A1    
ATOM   4368  CG1 VAL A 313      25.471 -23.788-214.847  1.00  0.00      A1    
ATOM   4369 HG11 VAL A 313      24.999 -22.783-214.873  1.00  0.00      A1    
ATOM   4370 HG12 VAL A 313      24.748 -24.457-214.334  1.00  0.00      A1    
ATOM   4371 HG13 VAL A 313      26.436 -23.750-214.297  1.00  0.00      A1    
ATOM   4372  CG2 VAL A 313      26.180 -25.846-216.135  1.00  0.00      A1    
ATOM   4373 HG21 VAL A 313      25.584 -26.436-215.406  1.00  0.00      A1    
ATOM   4374 HG22 VAL A 313      26.207 -26.392-217.103  1.00  0.00      A1    
ATOM   4375 HG23 VAL A 313      27.232 -25.843-215.780  1.00  0.00      A1    
ATOM   4376  C   VAL A 313      23.482 -23.168-217.160  1.00  0.00      A1    
ATOM   4377  O   VAL A 313      23.804 -22.261-217.888  1.00  0.00      A1    
ATOM   4378  N   THR A 314      22.392 -22.989-216.397  1.00  0.00      A1    
ATOM   4379  HN  THR A 314      22.170 -23.705-215.739  1.00  0.00      A1    
ATOM   4380  CA  THR A 314      21.603 -21.803-216.362  1.00  0.00      A1    
ATOM   4381  HA  THR A 314      22.185 -20.927-216.609  1.00  0.00      A1    
ATOM   4382  CB  THR A 314      20.469 -21.935-217.297  1.00  0.00      A1    
ATOM   4383  HB  THR A 314      20.737 -22.221-218.337  1.00  0.00      A1    
ATOM   4384  OG1 THR A 314      19.732 -20.669-217.519  1.00  0.00      A1    
ATOM   4385  HG1 THR A 314      20.453 -20.154-217.889  1.00  0.00      A1    
ATOM   4386  CG2 THR A 314      19.540 -23.121-216.815  1.00  0.00      A1    
ATOM   4387 HG21 THR A 314      19.027 -22.859-215.865  1.00  0.00      A1    
ATOM   4388 HG22 THR A 314      18.724 -23.239-217.559  1.00  0.00      A1    
ATOM   4389 HG23 THR A 314      19.968 -24.139-216.691  1.00  0.00      A1    
ATOM   4390  C   THR A 314      21.170 -21.569-215.000  1.00  0.00      A1    
ATOM   4391  O   THR A 314      21.451 -22.413-214.114  1.00  0.00      A1    
ATOM   4392  N   ARG A 315      20.576 -20.380-214.645  1.00  0.00      A1    
ATOM   4393  HN  ARG A 315      20.203 -19.849-215.402  1.00  0.00      A1    
ATOM   4394  CA  ARG A 315      20.326 -19.966-213.301  1.00  0.00      A1    
ATOM   4395  HA  ARG A 315      20.763 -20.609-212.552  1.00  0.00      A1    
ATOM   4396  CB  ARG A 315      20.914 -18.553-213.027  1.00  0.00      A1    
ATOM   4397  HB1 ARG A 315      20.747 -17.896-213.907  1.00  0.00      A1    
ATOM   4398  HB2 ARG A 315      20.441 -18.030-212.168  1.00  0.00      A1    
ATOM   4399  CG  ARG A 315      22.428 -18.572-212.798  1.00  0.00      A1    
ATOM   4400  HG1 ARG A 315      22.896 -19.338-213.452  1.00  0.00      A1    
ATOM   4401  HG2 ARG A 315      22.858 -17.624-213.186  1.00  0.00      A1    
ATOM   4402  CD  ARG A 315      22.818 -18.851-211.319  1.00  0.00      A1    
ATOM   4403  HD1 ARG A 315      22.413 -18.076-210.634  1.00  0.00      A1    
ATOM   4404  HD2 ARG A 315      22.247 -19.717-210.921  1.00  0.00      A1    
ATOM   4405  NE  ARG A 315      24.273 -19.052-211.249  1.00  0.00      A1    
ATOM   4406  HE  ARG A 315      24.808 -19.333-212.046  1.00  0.00      A1    
ATOM   4407  CZ  ARG A 315      25.039 -18.732-210.212  1.00  0.00      A1    
ATOM   4408  NH1 ARG A 315      24.644 -18.137-209.166  1.00  0.00      A1    
ATOM   4409 HH11 ARG A 315      25.272 -18.095-208.388  1.00  0.00      A1    
ATOM   4410 HH12 ARG A 315      23.674 -18.019-208.953  1.00  0.00      A1    
ATOM   4411  NH2 ARG A 315      26.328 -19.057-210.238  1.00  0.00      A1    
ATOM   4412 HH21 ARG A 315      26.985 -18.677-209.587  1.00  0.00      A1    
ATOM   4413 HH22 ARG A 315      26.624 -19.605-211.020  1.00  0.00      A1    
ATOM   4414  C   ARG A 315      18.792 -19.889-213.032  1.00  0.00      A1    
ATOM   4415  O   ARG A 315      17.994 -19.664-213.973  1.00  0.00      A1    
ATOM   4416  N   THR A 316      18.438 -20.139-211.746  1.00  0.00      A1    
ATOM   4417  HN  THR A 316      19.174 -20.371-211.114  1.00  0.00      A1    
ATOM   4418  CA  THR A 316      17.116 -20.042-211.254  1.00  0.00      A1    
ATOM   4419  HA  THR A 316      16.424 -20.339-212.029  1.00  0.00      A1    
ATOM   4420  CB  THR A 316      16.945 -20.839-209.951  1.00  0.00      A1    
ATOM   4421  HB  THR A 316      15.900 -20.776-209.580  1.00  0.00      A1    
ATOM   4422  OG1 THR A 316      17.749 -20.316-208.922  1.00  0.00      A1    
ATOM   4423  HG1 THR A 316      17.307 -20.715-208.169  1.00  0.00      A1    
ATOM   4424  CG2 THR A 316      17.323 -22.285-210.155  1.00  0.00      A1    
ATOM   4425 HG21 THR A 316      17.316 -22.706-209.127  1.00  0.00      A1    
ATOM   4426 HG22 THR A 316      16.709 -22.715-210.975  1.00  0.00      A1    
ATOM   4427 HG23 THR A 316      18.383 -22.426-210.456  1.00  0.00      A1    
ATOM   4428  C   THR A 316      16.829 -18.562-210.847  1.00  0.00      A1    
ATOM   4429  O   THR A 316      17.814 -17.743-210.694  1.00  0.00      A1    
ATOM   4430  N   PRO A 317      15.559 -18.142-210.671  1.00  0.00      A1    
ATOM   4431  CD  PRO A 317      14.408 -18.784-211.292  1.00  0.00      A1    
ATOM   4432  HD1 PRO A 317      13.969 -19.610-210.693  1.00  0.00      A1    
ATOM   4433  HD2 PRO A 317      14.792 -19.271-212.214  1.00  0.00      A1    
ATOM   4434  CA  PRO A 317      15.257 -16.707-210.393  1.00  0.00      A1    
ATOM   4435  HA  PRO A 317      15.745 -16.218-211.223  1.00  0.00      A1    
ATOM   4436  CB  PRO A 317      13.697 -16.627-210.434  1.00  0.00      A1    
ATOM   4437  HB1 PRO A 317      13.263 -16.987-209.477  1.00  0.00      A1    
ATOM   4438  HB2 PRO A 317      13.334 -15.623-210.740  1.00  0.00      A1    
ATOM   4439  CG  PRO A 317      13.388 -17.636-211.606  1.00  0.00      A1    
ATOM   4440  HG1 PRO A 317      12.376 -18.054-211.795  1.00  0.00      A1    
ATOM   4441  HG2 PRO A 317      13.734 -17.124-212.529  1.00  0.00      A1    
ATOM   4442  C   PRO A 317      15.858 -16.322-209.057  1.00  0.00      A1    
ATOM   4443  O   PRO A 317      16.179 -15.108-208.763  1.00  0.00      A1    
ATOM   4444  N   ARG A 318      15.941 -17.249-208.079  1.00  0.00      A1    
ATOM   4445  HN  ARG A 318      15.582 -18.162-208.263  1.00  0.00      A1    
ATOM   4446  CA  ARG A 318      16.517 -16.923-206.753  1.00  0.00      A1    
ATOM   4447  HA  ARG A 318      16.110 -16.023-206.316  1.00  0.00      A1    
ATOM   4448  CB  ARG A 318      16.227 -18.088-205.762  1.00  0.00      A1    
ATOM   4449  HB1 ARG A 318      16.698 -19.043-206.079  1.00  0.00      A1    
ATOM   4450  HB2 ARG A 318      16.656 -17.915-204.752  1.00  0.00      A1    
ATOM   4451  CG  ARG A 318      14.764 -18.338-205.590  1.00  0.00      A1    
ATOM   4452  HG1 ARG A 318      14.406 -18.832-206.518  1.00  0.00      A1    
ATOM   4453  HG2 ARG A 318      14.526 -19.180-204.905  1.00  0.00      A1    
ATOM   4454  CD  ARG A 318      13.859 -17.176-205.272  1.00  0.00      A1    
ATOM   4455  HD1 ARG A 318      14.009 -16.225-205.827  1.00  0.00      A1    
ATOM   4456  HD2 ARG A 318      12.800 -17.479-205.415  1.00  0.00      A1    
ATOM   4457  NE  ARG A 318      13.999 -16.865-203.786  1.00  0.00      A1    
ATOM   4458  HE  ARG A 318      14.080 -17.682-203.215  1.00  0.00      A1    
ATOM   4459  CZ  ARG A 318      14.634 -15.795-203.227  1.00  0.00      A1    
ATOM   4460  NH1 ARG A 318      14.825 -14.725-203.903  1.00  0.00      A1    
ATOM   4461 HH11 ARG A 318      14.135 -14.478-204.584  1.00  0.00      A1    
ATOM   4462 HH12 ARG A 318      15.268 -13.927-203.496  1.00  0.00      A1    
ATOM   4463  NH2 ARG A 318      15.052 -15.825-202.030  1.00  0.00      A1    
ATOM   4464 HH21 ARG A 318      14.791 -16.631-201.499  1.00  0.00      A1    
ATOM   4465 HH22 ARG A 318      15.480 -14.983-201.704  1.00  0.00      A1    
ATOM   4466  C   ARG A 318      18.012 -16.538-206.866  1.00  0.00      A1    
ATOM   4467  O   ARG A 318      18.480 -15.790-206.062  1.00  0.00      A1    
ATOM   4468  N   GLY A 319      18.742 -17.310-207.735  1.00  0.00      A1    
ATOM   4469  HN  GLY A 319      18.264 -17.958-208.322  1.00  0.00      A1    
ATOM   4470  CA  GLY A 319      20.173 -17.141-207.944  1.00  0.00      A1    
ATOM   4471  HA1 GLY A 319      20.326 -16.785-208.952  1.00  0.00      A1    
ATOM   4472  HA2 GLY A 319      20.531 -16.449-207.195  1.00  0.00      A1    
ATOM   4473  C   GLY A 319      21.003 -18.368-207.904  1.00  0.00      A1    
ATOM   4474  O   GLY A 319      22.195 -18.312-208.051  1.00  0.00      A1    
ATOM   4475  N   ASP A 320      20.375 -19.559-207.802  1.00  0.00      A1    
ATOM   4476  HN  ASP A 320      19.413 -19.709-208.020  1.00  0.00      A1    
ATOM   4477  CA  ASP A 320      21.087 -20.764-207.657  1.00  0.00      A1    
ATOM   4478  HA  ASP A 320      22.081 -20.652-207.249  1.00  0.00      A1    
ATOM   4479  CB  ASP A 320      20.173 -21.773-206.920  1.00  0.00      A1    
ATOM   4480  HB1 ASP A 320      19.172 -21.875-207.391  1.00  0.00      A1    
ATOM   4481  HB2 ASP A 320      20.618 -22.787-206.828  1.00  0.00      A1    
ATOM   4482  CG  ASP A 320      19.992 -21.237-205.500  1.00  0.00      A1    
ATOM   4483  OD1 ASP A 320      18.797 -21.254-205.039  1.00  0.00      A1    
ATOM   4484  OD2 ASP A 320      20.949 -20.920-204.725  1.00  0.00      A1    
ATOM   4485  C   ASP A 320      21.284 -21.394-209.106  1.00  0.00      A1    
ATOM   4486  O   ASP A 320      20.457 -21.176-209.994  1.00  0.00      A1    
ATOM   4487  N   ALA A 321      22.329 -22.099-209.338  1.00  0.00      A1    
ATOM   4488  HN  ALA A 321      22.912 -22.212-208.537  1.00  0.00      A1    
ATOM   4489  CA  ALA A 321      22.628 -22.697-210.630  1.00  0.00      A1    
ATOM   4490  HA  ALA A 321      22.153 -22.067-211.367  1.00  0.00      A1    
ATOM   4491  CB  ALA A 321      24.137 -22.709-210.939  1.00  0.00      A1    
ATOM   4492  HB1 ALA A 321      24.442 -23.127-211.922  1.00  0.00      A1    
ATOM   4493  HB2 ALA A 321      24.471 -21.649-210.940  1.00  0.00      A1    
ATOM   4494  HB3 ALA A 321      24.479 -23.388-210.128  1.00  0.00      A1    
ATOM   4495  C   ALA A 321      22.066 -24.112-210.785  1.00  0.00      A1    
ATOM   4496  O   ALA A 321      22.005 -24.936-209.904  1.00  0.00      A1    
ATOM   4497  N   THR A 322      21.704 -24.440-212.055  1.00  0.00      A1    
ATOM   4498  HN  THR A 322      22.026 -23.861-212.800  1.00  0.00      A1    
ATOM   4499  CA  THR A 322      20.904 -25.568-212.392  1.00  0.00      A1    
ATOM   4500  HA  THR A 322      21.234 -26.329-211.700  1.00  0.00      A1    
ATOM   4501  CB  THR A 322      19.389 -25.335-212.196  1.00  0.00      A1    
ATOM   4502  HB  THR A 322      19.207 -24.900-211.190  1.00  0.00      A1    
ATOM   4503  OG1 THR A 322      18.606 -26.526-212.239  1.00  0.00      A1    
ATOM   4504  HG1 THR A 322      17.866 -26.306-211.669  1.00  0.00      A1    
ATOM   4505  CG2 THR A 322      18.723 -24.342-213.224  1.00  0.00      A1    
ATOM   4506 HG21 THR A 322      19.393 -23.476-213.411  1.00  0.00      A1    
ATOM   4507 HG22 THR A 322      18.480 -24.820-214.197  1.00  0.00      A1    
ATOM   4508 HG23 THR A 322      17.763 -23.940-212.834  1.00  0.00      A1    
ATOM   4509  C   THR A 322      21.147 -26.076-213.869  1.00  0.00      A1    
ATOM   4510  O   THR A 322      21.608 -25.319-214.716  1.00  0.00      A1    
ATOM   4511  N   VAL A 323      20.864 -27.346-214.043  1.00  0.00      A1    
ATOM   4512  HN  VAL A 323      20.554 -27.965-213.326  1.00  0.00      A1    
ATOM   4513  CA  VAL A 323      20.820 -27.863-215.394  1.00  0.00      A1    
ATOM   4514  HA  VAL A 323      20.802 -27.026-216.076  1.00  0.00      A1    
ATOM   4515  CB  VAL A 323      21.912 -28.823-215.793  1.00  0.00      A1    
ATOM   4516  HB  VAL A 323      21.705 -29.283-216.783  1.00  0.00      A1    
ATOM   4517  CG1 VAL A 323      23.165 -27.925-216.050  1.00  0.00      A1    
ATOM   4518 HG11 VAL A 323      24.036 -28.532-216.376  1.00  0.00      A1    
ATOM   4519 HG12 VAL A 323      22.885 -27.161-216.806  1.00  0.00      A1    
ATOM   4520 HG13 VAL A 323      23.464 -27.388-215.124  1.00  0.00      A1    
ATOM   4521  CG2 VAL A 323      22.157 -29.934-214.759  1.00  0.00      A1    
ATOM   4522 HG21 VAL A 323      21.366 -30.678-214.990  1.00  0.00      A1    
ATOM   4523 HG22 VAL A 323      23.050 -30.566-214.952  1.00  0.00      A1    
ATOM   4524 HG23 VAL A 323      22.198 -29.584-213.706  1.00  0.00      A1    
ATOM   4525  C   VAL A 323      19.525 -28.653-215.509  1.00  0.00      A1    
ATOM   4526  O   VAL A 323      18.774 -28.895-214.597  1.00  0.00      A1    
ATOM   4527  N   LEU A 324      19.100 -28.837-216.811  1.00  0.00      A1    
ATOM   4528  HN  LEU A 324      19.749 -28.696-217.554  1.00  0.00      A1    
ATOM   4529  CA  LEU A 324      18.013 -29.686-217.128  1.00  0.00      A1    
ATOM   4530  HA  LEU A 324      17.494 -29.937-216.215  1.00  0.00      A1    
ATOM   4531  CB  LEU A 324      17.154 -29.041-218.304  1.00  0.00      A1    
ATOM   4532  HB1 LEU A 324      17.792 -28.773-219.173  1.00  0.00      A1    
ATOM   4533  HB2 LEU A 324      16.461 -29.777-218.764  1.00  0.00      A1    
ATOM   4534  CG  LEU A 324      16.335 -27.780-218.016  1.00  0.00      A1    
ATOM   4535  HG  LEU A 324      15.587 -27.645-218.826  1.00  0.00      A1    
ATOM   4536  CD1 LEU A 324      15.637 -27.962-216.707  1.00  0.00      A1    
ATOM   4537 HD11 LEU A 324      16.305 -27.832-215.829  1.00  0.00      A1    
ATOM   4538 HD12 LEU A 324      14.763 -27.298-216.536  1.00  0.00      A1    
ATOM   4539 HD13 LEU A 324      15.130 -28.945-216.808  1.00  0.00      A1    
ATOM   4540  CD2 LEU A 324      17.106 -26.460-218.095  1.00  0.00      A1    
ATOM   4541 HD21 LEU A 324      17.603 -26.338-219.081  1.00  0.00      A1    
ATOM   4542 HD22 LEU A 324      16.349 -25.741-217.714  1.00  0.00      A1    
ATOM   4543 HD23 LEU A 324      17.799 -26.499-217.228  1.00  0.00      A1    
ATOM   4544  C   LEU A 324      18.634 -30.945-217.748  1.00  0.00      A1    
ATOM   4545  O   LEU A 324      19.633 -30.996-218.414  1.00  0.00      A1    
ATOM   4546  N   VAL A 325      17.940 -32.064-217.536  1.00  0.00      A1    
ATOM   4547  HN  VAL A 325      17.076 -31.973-217.046  1.00  0.00      A1    
ATOM   4548  CA  VAL A 325      18.425 -33.434-217.764  1.00  0.00      A1    
ATOM   4549  HA  VAL A 325      19.301 -33.381-218.394  1.00  0.00      A1    
ATOM   4550  CB  VAL A 325      18.946 -34.012-216.536  1.00  0.00      A1    
ATOM   4551  HB  VAL A 325      18.254 -33.802-215.693  1.00  0.00      A1    
ATOM   4552  CG1 VAL A 325      19.037 -35.562-216.677  1.00  0.00      A1    
ATOM   4553 HG11 VAL A 325      19.416 -36.037-217.608  1.00  0.00      A1    
ATOM   4554 HG12 VAL A 325      19.600 -35.990-215.820  1.00  0.00      A1    
ATOM   4555 HG13 VAL A 325      18.041 -36.044-216.574  1.00  0.00      A1    
ATOM   4556  CG2 VAL A 325      20.292 -33.433-216.155  1.00  0.00      A1    
ATOM   4557 HG21 VAL A 325      20.337 -32.335-215.997  1.00  0.00      A1    
ATOM   4558 HG22 VAL A 325      20.744 -33.911-215.259  1.00  0.00      A1    
ATOM   4559 HG23 VAL A 325      20.998 -33.726-216.961  1.00  0.00      A1    
ATOM   4560  C   VAL A 325      17.358 -34.280-218.456  1.00  0.00      A1    
ATOM   4561  O   VAL A 325      16.214 -34.317-217.953  1.00  0.00      A1    
ATOM   4562  N   VAL A 326      17.655 -35.064-219.552  1.00  0.00      A1    
ATOM   4563  HN  VAL A 326      18.564 -35.096-219.959  1.00  0.00      A1    
ATOM   4564  CA  VAL A 326      16.707 -35.986-220.173  1.00  0.00      A1    
ATOM   4565  HA  VAL A 326      15.739 -35.641-219.842  1.00  0.00      A1    
ATOM   4566  CB  VAL A 326      16.946 -36.177-221.682  1.00  0.00      A1    
ATOM   4567  HB  VAL A 326      17.924 -36.687-221.817  1.00  0.00      A1    
ATOM   4568  CG1 VAL A 326      15.701 -36.970-222.219  1.00  0.00      A1    
ATOM   4569 HG11 VAL A 326      14.725 -36.610-221.829  1.00  0.00      A1    
ATOM   4570 HG12 VAL A 326      15.761 -36.929-223.328  1.00  0.00      A1    
ATOM   4571 HG13 VAL A 326      15.684 -38.043-221.930  1.00  0.00      A1    
ATOM   4572  CG2 VAL A 326      16.914 -34.814-222.427  1.00  0.00      A1    
ATOM   4573 HG21 VAL A 326      16.843 -35.064-223.508  1.00  0.00      A1    
ATOM   4574 HG22 VAL A 326      16.052 -34.172-222.145  1.00  0.00      A1    
ATOM   4575 HG23 VAL A 326      17.859 -34.343-222.082  1.00  0.00      A1    
ATOM   4576  C   VAL A 326      16.880 -37.281-219.442  1.00  0.00      A1    
ATOM   4577  O   VAL A 326      17.734 -38.137-219.705  1.00  0.00      A1    
ATOM   4578  N   GLY A 327      16.080 -37.449-218.371  1.00  0.00      A1    
ATOM   4579  HN  GLY A 327      15.503 -36.697-218.062  1.00  0.00      A1    
ATOM   4580  CA  GLY A 327      16.158 -38.570-217.429  1.00  0.00      A1    
ATOM   4581  HA1 GLY A 327      17.148 -38.426-217.022  1.00  0.00      A1    
ATOM   4582  HA2 GLY A 327      15.583 -38.353-216.541  1.00  0.00      A1    
ATOM   4583  C   GLY A 327      15.951 -39.929-217.809  1.00  0.00      A1    
ATOM   4584  O   GLY A 327      15.940 -40.272-218.965  1.00  0.00      A1    
ATOM   4585  N   ALA A 328      15.832 -40.846-216.862  1.00  0.00      A1    
ATOM   4586  HN  ALA A 328      15.816 -40.646-215.886  1.00  0.00      A1    
ATOM   4587  CA  ALA A 328      15.755 -42.270-217.198  1.00  0.00      A1    
ATOM   4588  HA  ALA A 328      16.424 -42.504-218.013  1.00  0.00      A1    
ATOM   4589  CB  ALA A 328      16.429 -43.046-216.021  1.00  0.00      A1    
ATOM   4590  HB1 ALA A 328      17.427 -42.584-215.862  1.00  0.00      A1    
ATOM   4591  HB2 ALA A 328      15.697 -42.953-215.190  1.00  0.00      A1    
ATOM   4592  HB3 ALA A 328      16.650 -44.121-216.192  1.00  0.00      A1    
ATOM   4593  C   ALA A 328      14.430 -42.720-217.661  1.00  0.00      A1    
ATOM   4594  O   ALA A 328      14.280 -43.771-218.198  1.00  0.00      A1    
ATOM   4595  N   ASP A 329      13.328 -42.000-217.428  1.00  0.00      A1    
ATOM   4596  HN  ASP A 329      13.384 -41.091-217.021  1.00  0.00      A1    
ATOM   4597  CA  ASP A 329      12.087 -42.361-217.954  1.00  0.00      A1    
ATOM   4598  HA  ASP A 329      12.099 -43.425-218.140  1.00  0.00      A1    
ATOM   4599  CB  ASP A 329      11.001 -42.234-216.888  1.00  0.00      A1    
ATOM   4600  HB1 ASP A 329       9.968 -42.529-217.170  1.00  0.00      A1    
ATOM   4601  HB2 ASP A 329      11.467 -42.864-216.101  1.00  0.00      A1    
ATOM   4602  CG  ASP A 329      10.949 -40.828-216.279  1.00  0.00      A1    
ATOM   4603  OD1 ASP A 329       9.885 -40.445-215.712  1.00  0.00      A1    
ATOM   4604  OD2 ASP A 329      11.957 -40.071-216.395  1.00  0.00      A1    
ATOM   4605  C   ASP A 329      11.857 -41.540-219.308  1.00  0.00      A1    
ATOM   4606  O   ASP A 329      10.767 -41.488-219.845  1.00  0.00      A1    
ATOM   4607  N   ASP A 330      12.937 -40.857-219.749  1.00  0.00      A1    
ATOM   4608  HN  ASP A 330      13.811 -40.886-219.270  1.00  0.00      A1    
ATOM   4609  CA  ASP A 330      12.992 -39.997-220.884  1.00  0.00      A1    
ATOM   4610  HA  ASP A 330      13.949 -39.496-220.888  1.00  0.00      A1    
ATOM   4611  CB  ASP A 330      12.668 -40.798-222.193  1.00  0.00      A1    
ATOM   4612  HB1 ASP A 330      11.615 -41.110-222.361  1.00  0.00      A1    
ATOM   4613  HB2 ASP A 330      13.059 -40.086-222.950  1.00  0.00      A1    
ATOM   4614  CG  ASP A 330      13.420 -42.149-222.392  1.00  0.00      A1    
ATOM   4615  OD1 ASP A 330      14.611 -42.215-221.891  1.00  0.00      A1    
ATOM   4616  OD2 ASP A 330      13.087 -42.808-223.346  1.00  0.00      A1    
ATOM   4617  C   ASP A 330      12.048 -38.875-220.768  1.00  0.00      A1    
ATOM   4618  O   ASP A 330      11.305 -38.553-221.689  1.00  0.00      A1    
ATOM   4619  N   LYS A 331      12.184 -38.045-219.720  1.00  0.00      A1    
ATOM   4620  HN  LYS A 331      12.681 -38.392-218.928  1.00  0.00      A1    
ATOM   4621  CA  LYS A 331      11.517 -36.748-219.577  1.00  0.00      A1    
ATOM   4622  HA  LYS A 331      11.283 -36.386-220.567  1.00  0.00      A1    
ATOM   4623  CB  LYS A 331      10.234 -37.032-218.726  1.00  0.00      A1    
ATOM   4624  HB1 LYS A 331       9.416 -36.320-218.966  1.00  0.00      A1    
ATOM   4625  HB2 LYS A 331       9.789 -37.981-219.095  1.00  0.00      A1    
ATOM   4626  CG  LYS A 331      10.374 -37.097-217.200  1.00  0.00      A1    
ATOM   4627  HG1 LYS A 331      11.194 -37.790-216.914  1.00  0.00      A1    
ATOM   4628  HG2 LYS A 331      10.716 -36.110-216.820  1.00  0.00      A1    
ATOM   4629  CD  LYS A 331       9.086 -37.338-216.447  1.00  0.00      A1    
ATOM   4630  HD1 LYS A 331       8.316 -36.583-216.715  1.00  0.00      A1    
ATOM   4631  HD2 LYS A 331       8.643 -38.280-216.835  1.00  0.00      A1    
ATOM   4632  CE  LYS A 331       9.271 -37.382-214.900  1.00  0.00      A1    
ATOM   4633  HE1 LYS A 331       9.445 -36.336-214.567  1.00  0.00      A1    
ATOM   4634  HE2 LYS A 331       8.289 -37.662-214.462  1.00  0.00      A1    
ATOM   4635  NZ  LYS A 331      10.434 -38.132-214.449  1.00  0.00      A1    
ATOM   4636  HZ1 LYS A 331      11.361 -37.705-214.649  1.00  0.00      A1    
ATOM   4637  HZ2 LYS A 331      10.425 -38.188-213.411  1.00  0.00      A1    
ATOM   4638  HZ3 LYS A 331      10.407 -39.063-214.913  1.00  0.00      A1    
ATOM   4639  C   LYS A 331      12.368 -35.704-218.846  1.00  0.00      A1    
ATOM   4640  O   LYS A 331      13.275 -36.035-218.112  1.00  0.00      A1    
ATOM   4641  N   VAL A 332      12.018 -34.387-219.067  1.00  0.00      A1    
ATOM   4642  HN  VAL A 332      11.298 -34.191-219.728  1.00  0.00      A1    
ATOM   4643  CA  VAL A 332      12.761 -33.272-218.522  1.00  0.00      A1    
ATOM   4644  HA  VAL A 332      13.792 -33.540-218.700  1.00  0.00      A1    
ATOM   4645  CB  VAL A 332      12.478 -31.922-219.149  1.00  0.00      A1    
ATOM   4646  HB  VAL A 332      11.418 -31.623-219.004  1.00  0.00      A1    
ATOM   4647  CG1 VAL A 332      13.379 -30.765-218.419  1.00  0.00      A1    
ATOM   4648 HG11 VAL A 332      13.235 -29.850-219.033  1.00  0.00      A1    
ATOM   4649 HG12 VAL A 332      13.157 -30.475-217.369  1.00  0.00      A1    
ATOM   4650 HG13 VAL A 332      14.459 -31.022-218.465  1.00  0.00      A1    
ATOM   4651  CG2 VAL A 332      12.869 -31.994-220.626  1.00  0.00      A1    
ATOM   4652 HG21 VAL A 332      12.329 -32.823-221.132  1.00  0.00      A1    
ATOM   4653 HG22 VAL A 332      12.617 -31.048-221.150  1.00  0.00      A1    
ATOM   4654 HG23 VAL A 332      13.947 -32.192-220.811  1.00  0.00      A1    
ATOM   4655  C   VAL A 332      12.579 -33.184-217.041  1.00  0.00      A1    
ATOM   4656  O   VAL A 332      11.468 -33.094-216.501  1.00  0.00      A1    
ATOM   4657  N   GLU A 333      13.698 -33.151-216.257  1.00  0.00      A1    
ATOM   4658  HN  GLU A 333      14.486 -33.518-216.746  1.00  0.00      A1    
ATOM   4659  CA  GLU A 333      13.658 -32.775-214.826  1.00  0.00      A1    
ATOM   4660  HA  GLU A 333      12.699 -32.450-214.451  1.00  0.00      A1    
ATOM   4661  CB  GLU A 333      13.994 -33.934-213.830  1.00  0.00      A1    
ATOM   4662  HB1 GLU A 333      14.142 -33.617-212.775  1.00  0.00      A1    
ATOM   4663  HB2 GLU A 333      13.160 -34.657-213.957  1.00  0.00      A1    
ATOM   4664  CG  GLU A 333      15.348 -34.647-214.235  1.00  0.00      A1    
ATOM   4665  HG1 GLU A 333      15.372 -35.013-215.284  1.00  0.00      A1    
ATOM   4666  HG2 GLU A 333      16.224 -33.964-214.194  1.00  0.00      A1    
ATOM   4667  CD  GLU A 333      15.563 -35.824-213.378  1.00  0.00      A1    
ATOM   4668  OE1 GLU A 333      15.452 -35.629-212.157  1.00  0.00      A1    
ATOM   4669  OE2 GLU A 333      15.982 -36.859-213.938  1.00  0.00      A1    
ATOM   4670  C   GLU A 333      14.624 -31.625-214.544  1.00  0.00      A1    
ATOM   4671  O   GLU A 333      15.573 -31.383-215.314  1.00  0.00      A1    
ATOM   4672  N   THR A 334      14.413 -30.900-213.401  1.00  0.00      A1    
ATOM   4673  HN  THR A 334      13.678 -31.149-212.776  1.00  0.00      A1    
ATOM   4674  CA  THR A 334      15.322 -29.798-213.098  1.00  0.00      A1    
ATOM   4675  HA  THR A 334      15.797 -29.425-213.993  1.00  0.00      A1    
ATOM   4676  CB  THR A 334      14.703 -28.585-212.272  1.00  0.00      A1    
ATOM   4677  HB  THR A 334      15.372 -28.149-211.499  1.00  0.00      A1    
ATOM   4678  OG1 THR A 334      13.514 -29.030-211.576  1.00  0.00      A1    
ATOM   4679  HG1 THR A 334      13.872 -29.594-210.887  1.00  0.00      A1    
ATOM   4680  CG2 THR A 334      14.244 -27.511-213.285  1.00  0.00      A1    
ATOM   4681 HG21 THR A 334      13.739 -26.635-212.822  1.00  0.00      A1    
ATOM   4682 HG22 THR A 334      15.202 -27.153-213.719  1.00  0.00      A1    
ATOM   4683 HG23 THR A 334      13.602 -27.964-214.070  1.00  0.00      A1    
ATOM   4684  C   THR A 334      16.412 -30.401-212.241  1.00  0.00      A1    
ATOM   4685  O   THR A 334      16.119 -31.060-211.278  1.00  0.00      A1    
ATOM   4686  N   ARG A 335      17.708 -30.106-212.415  1.00  0.00      A1    
ATOM   4687  HN  ARG A 335      18.014 -29.438-213.089  1.00  0.00      A1    
ATOM   4688  CA  ARG A 335      18.668 -30.509-211.389  1.00  0.00      A1    
ATOM   4689  HA  ARG A 335      18.306 -31.158-210.604  1.00  0.00      A1    
ATOM   4690  CB  ARG A 335      19.688 -31.396-212.095  1.00  0.00      A1    
ATOM   4691  HB1 ARG A 335      20.142 -30.858-212.955  1.00  0.00      A1    
ATOM   4692  HB2 ARG A 335      20.486 -31.733-211.400  1.00  0.00      A1    
ATOM   4693  CG  ARG A 335      19.187 -32.694-212.741  1.00  0.00      A1    
ATOM   4694  HG1 ARG A 335      18.400 -32.459-213.489  1.00  0.00      A1    
ATOM   4695  HG2 ARG A 335      19.977 -33.154-213.371  1.00  0.00      A1    
ATOM   4696  CD  ARG A 335      18.722 -33.738-211.653  1.00  0.00      A1    
ATOM   4697  HD1 ARG A 335      19.544 -34.006-210.955  1.00  0.00      A1    
ATOM   4698  HD2 ARG A 335      17.854 -33.353-211.077  1.00  0.00      A1    
ATOM   4699  NE  ARG A 335      18.298 -34.973-212.402  1.00  0.00      A1    
ATOM   4700  HE  ARG A 335      17.384 -35.344-212.238  1.00  0.00      A1    
ATOM   4701  CZ  ARG A 335      19.230 -35.832-212.842  1.00  0.00      A1    
ATOM   4702  NH1 ARG A 335      20.490 -35.553-212.797  1.00  0.00      A1    
ATOM   4703 HH11 ARG A 335      20.741 -34.739-212.273  1.00  0.00      A1    
ATOM   4704 HH12 ARG A 335      21.118 -36.298-213.022  1.00  0.00      A1    
ATOM   4705  NH2 ARG A 335      18.812 -36.965-213.342  1.00  0.00      A1    
ATOM   4706 HH21 ARG A 335      17.837 -37.145-213.476  1.00  0.00      A1    
ATOM   4707 HH22 ARG A 335      19.363 -37.496-213.986  1.00  0.00      A1    
ATOM   4708  C   ARG A 335      19.507 -29.280-210.920  1.00  0.00      A1    
ATOM   4709  O   ARG A 335      20.499 -28.834-211.497  1.00  0.00      A1    
ATOM   4710  N   PRO A 336      19.097 -28.882-209.680  1.00  0.00      A1    
ATOM   4711  CD  PRO A 336      17.782 -28.965-209.164  1.00  0.00      A1    
ATOM   4712  HD1 PRO A 336      17.592 -29.987-208.773  1.00  0.00      A1    
ATOM   4713  HD2 PRO A 336      17.063 -28.768-209.988  1.00  0.00      A1    
ATOM   4714  CA  PRO A 336      20.095 -28.268-208.788  1.00  0.00      A1    
ATOM   4715  HA  PRO A 336      20.287 -27.328-209.284  1.00  0.00      A1    
ATOM   4716  CB  PRO A 336      19.293 -28.136-207.475  1.00  0.00      A1    
ATOM   4717  HB1 PRO A 336      19.286 -29.091-206.906  1.00  0.00      A1    
ATOM   4718  HB2 PRO A 336      19.651 -27.369-206.755  1.00  0.00      A1    
ATOM   4719  CG  PRO A 336      17.840 -28.009-207.985  1.00  0.00      A1    
ATOM   4720  HG1 PRO A 336      17.092 -28.287-207.213  1.00  0.00      A1    
ATOM   4721  HG2 PRO A 336      17.683 -26.992-208.403  1.00  0.00      A1    
ATOM   4722  C   PRO A 336      21.341 -28.985-208.722  1.00  0.00      A1    
ATOM   4723  O   PRO A 336      21.407 -30.233-208.524  1.00  0.00      A1    
ATOM   4724  N   ILE A 337      22.470 -28.291-208.870  1.00  0.00      A1    
ATOM   4725  HN  ILE A 337      22.441 -27.320-209.093  1.00  0.00      A1    
ATOM   4726  CA  ILE A 337      23.831 -28.735-208.941  1.00  0.00      A1    
ATOM   4727  HA  ILE A 337      23.849 -29.760-208.600  1.00  0.00      A1    
ATOM   4728  CB  ILE A 337      24.296 -28.668-210.437  1.00  0.00      A1    
ATOM   4729  HB  ILE A 337      25.407 -28.630-210.439  1.00  0.00      A1    
ATOM   4730  CG2 ILE A 337      23.866 -29.879-211.258  1.00  0.00      A1    
ATOM   4731 HG21 ILE A 337      22.800 -30.183-211.185  1.00  0.00      A1    
ATOM   4732 HG22 ILE A 337      24.046 -29.673-212.335  1.00  0.00      A1    
ATOM   4733 HG23 ILE A 337      24.450 -30.739-210.866  1.00  0.00      A1    
ATOM   4734  CG1 ILE A 337      23.865 -27.416-211.164  1.00  0.00      A1    
ATOM   4735 HG11 ILE A 337      22.915 -27.443-211.740  1.00  0.00      A1    
ATOM   4736 HG12 ILE A 337      23.775 -26.639-210.375  1.00  0.00      A1    
ATOM   4737  CD  ILE A 337      24.825 -26.874-212.212  1.00  0.00      A1    
ATOM   4738  HD1 ILE A 337      25.066 -27.682-212.935  1.00  0.00      A1    
ATOM   4739  HD2 ILE A 337      24.430 -25.968-212.719  1.00  0.00      A1    
ATOM   4740  HD3 ILE A 337      25.834 -26.658-211.801  1.00  0.00      A1    
ATOM   4741  C   ILE A 337      24.673 -27.853-208.099  1.00  0.00      A1    
ATOM   4742  O   ILE A 337      24.346 -26.715-207.817  1.00  0.00      A1    
ATOM   4743  N   VAL A 338      25.767 -28.388-207.479  1.00  0.00      A1    
ATOM   4744  HN  VAL A 338      25.820 -29.367-207.665  1.00  0.00      A1    
ATOM   4745  CA  VAL A 338      26.729 -27.563-206.709  1.00  0.00      A1    
ATOM   4746  HA  VAL A 338      26.355 -26.556-206.605  1.00  0.00      A1    
ATOM   4747  CB  VAL A 338      27.137 -28.000-205.266  1.00  0.00      A1    
ATOM   4748  HB  VAL A 338      27.881 -28.822-205.326  1.00  0.00      A1    
ATOM   4749  CG1 VAL A 338      27.866 -26.818-204.572  1.00  0.00      A1    
ATOM   4750 HG11 VAL A 338      27.222 -26.030-205.018  1.00  0.00      A1    
ATOM   4751 HG12 VAL A 338      27.834 -26.935-203.468  1.00  0.00      A1    
ATOM   4752 HG13 VAL A 338      28.940 -26.683-204.822  1.00  0.00      A1    
ATOM   4753  CG2 VAL A 338      25.884 -28.357-204.553  1.00  0.00      A1    
ATOM   4754 HG21 VAL A 338      26.060 -28.415-203.458  1.00  0.00      A1    
ATOM   4755 HG22 VAL A 338      25.038 -27.648-204.673  1.00  0.00      A1    
ATOM   4756 HG23 VAL A 338      25.551 -29.374-204.853  1.00  0.00      A1    
ATOM   4757  C   VAL A 338      27.988 -27.509-207.544  1.00  0.00      A1    
ATOM   4758  O   VAL A 338      28.587 -28.515-208.021  1.00  0.00      A1    
ATOM   4759  N   ALA A 339      28.431 -26.278-207.947  1.00  0.00      A1    
ATOM   4760  HN  ALA A 339      28.101 -25.462-207.479  1.00  0.00      A1    
ATOM   4761  CA  ALA A 339      29.374 -26.070-209.010  1.00  0.00      A1    
ATOM   4762  HA  ALA A 339      29.952 -26.937-209.296  1.00  0.00      A1    
ATOM   4763  CB  ALA A 339      28.832 -25.275-210.224  1.00  0.00      A1    
ATOM   4764  HB1 ALA A 339      29.659 -25.238-210.965  1.00  0.00      A1    
ATOM   4765  HB2 ALA A 339      27.928 -25.826-210.562  1.00  0.00      A1    
ATOM   4766  HB3 ALA A 339      28.522 -24.267-209.876  1.00  0.00      A1    
ATOM   4767  C   ALA A 339      30.339 -25.116-208.447  1.00  0.00      A1    
ATOM   4768  O   ALA A 339      30.028 -24.057-207.990  1.00  0.00      A1    
ATOM   4769  N   SER A 340      31.652 -25.463-208.394  1.00  0.00      A1    
ATOM   4770  HN  SER A 340      31.891 -26.354-208.772  1.00  0.00      A1    
ATOM   4771  CA  SER A 340      32.725 -24.590-207.859  1.00  0.00      A1    
ATOM   4772  HA  SER A 340      32.340 -23.692-207.400  1.00  0.00      A1    
ATOM   4773  CB  SER A 340      33.583 -25.267-206.786  1.00  0.00      A1    
ATOM   4774  HB1 SER A 340      34.554 -24.738-206.685  1.00  0.00      A1    
ATOM   4775  HB2 SER A 340      33.017 -25.253-205.830  1.00  0.00      A1    
ATOM   4776  OG  SER A 340      33.916 -26.629-207.296  1.00  0.00      A1    
ATOM   4777  HG1 SER A 340      33.161 -27.076-206.908  1.00  0.00      A1    
ATOM   4778  C   SER A 340      33.645 -23.924-208.878  1.00  0.00      A1    
ATOM   4779  O   SER A 340      33.468 -22.777-209.254  1.00  0.00      A1    
ATOM   4780  N   GLN A 341      34.464 -24.767-209.445  1.00  0.00      A1    
ATOM   4781  HN  GLN A 341      34.563 -25.656-209.005  1.00  0.00      A1    
ATOM   4782  CA  GLN A 341      35.401 -24.282-210.434  1.00  0.00      A1    
ATOM   4783  HA  GLN A 341      35.625 -23.262-210.160  1.00  0.00      A1    
ATOM   4784  CB  GLN A 341      36.680 -25.102-210.260  1.00  0.00      A1    
ATOM   4785  HB1 GLN A 341      36.570 -26.131-210.664  1.00  0.00      A1    
ATOM   4786  HB2 GLN A 341      37.536 -24.590-210.750  1.00  0.00      A1    
ATOM   4787  CG  GLN A 341      37.216 -25.207-208.783  1.00  0.00      A1    
ATOM   4788  HG1 GLN A 341      36.718 -26.044-208.247  1.00  0.00      A1    
ATOM   4789  HG2 GLN A 341      38.259 -25.566-208.915  1.00  0.00      A1    
ATOM   4790  CD  GLN A 341      37.193 -23.903-207.975  1.00  0.00      A1    
ATOM   4791  OE1 GLN A 341      36.569 -23.767-206.904  1.00  0.00      A1    
ATOM   4792  NE2 GLN A 341      37.838 -22.836-208.475  1.00  0.00      A1    
ATOM   4793 HE21 GLN A 341      37.887 -21.989-207.946  1.00  0.00      A1    
ATOM   4794 HE22 GLN A 341      38.399 -22.921-209.299  1.00  0.00      A1    
ATOM   4795  C   GLN A 341      34.953 -24.355-211.892  1.00  0.00      A1    
ATOM   4796  O   GLN A 341      34.641 -25.485-212.290  1.00  0.00      A1    
ATOM   4797  N   ALA A 342      35.068 -23.288-212.687  1.00  0.00      A1    
ATOM   4798  HN  ALA A 342      35.272 -22.335-212.480  1.00  0.00      A1    
ATOM   4799  CA  ALA A 342      35.052 -23.247-214.114  1.00  0.00      A1    
ATOM   4800  HA  ALA A 342      34.304 -23.955-214.439  1.00  0.00      A1    
ATOM   4801  CB  ALA A 342      34.605 -21.824-214.588  1.00  0.00      A1    
ATOM   4802  HB1 ALA A 342      34.760 -21.879-215.686  1.00  0.00      A1    
ATOM   4803  HB2 ALA A 342      33.557 -21.670-214.251  1.00  0.00      A1    
ATOM   4804  HB3 ALA A 342      35.363 -21.176-214.098  1.00  0.00      A1    
ATOM   4805  C   ALA A 342      36.394 -23.659-214.668  1.00  0.00      A1    
ATOM   4806  O   ALA A 342      37.348 -22.897-214.516  1.00  0.00      A1    
ATOM   4807  N   ILE A 343      36.475 -24.836-215.284  1.00  0.00      A1    
ATOM   4808  HN  ILE A 343      35.646 -25.385-215.353  1.00  0.00      A1    
ATOM   4809  CA  ILE A 343      37.591 -25.345-216.034  1.00  0.00      A1    
ATOM   4810  HA  ILE A 343      38.391 -24.715-215.675  1.00  0.00      A1    
ATOM   4811  CB  ILE A 343      38.014 -26.797-215.708  1.00  0.00      A1    
ATOM   4812  HB  ILE A 343      37.328 -27.553-216.146  1.00  0.00      A1    
ATOM   4813  CG2 ILE A 343      39.396 -27.033-216.471  1.00  0.00      A1    
ATOM   4814 HG21 ILE A 343      40.170 -26.402-215.985  1.00  0.00      A1    
ATOM   4815 HG22 ILE A 343      39.758 -28.079-216.368  1.00  0.00      A1    
ATOM   4816 HG23 ILE A 343      39.223 -26.823-217.548  1.00  0.00      A1    
ATOM   4817  CG1 ILE A 343      38.081 -26.985-214.182  1.00  0.00      A1    
ATOM   4818 HG11 ILE A 343      38.419 -26.000-213.795  1.00  0.00      A1    
ATOM   4819 HG12 ILE A 343      37.076 -27.159-213.742  1.00  0.00      A1    
ATOM   4820  CD  ILE A 343      38.968 -28.137-213.649  1.00  0.00      A1    
ATOM   4821  HD1 ILE A 343      38.965 -28.144-212.538  1.00  0.00      A1    
ATOM   4822  HD2 ILE A 343      38.674 -29.141-214.024  1.00  0.00      A1    
ATOM   4823  HD3 ILE A 343      39.989 -28.003-214.066  1.00  0.00      A1    
ATOM   4824  C   ILE A 343      37.332 -25.176-217.518  1.00  0.00      A1    
ATOM   4825  O   ILE A 343      36.521 -25.801-218.224  1.00  0.00      A1    
ATOM   4826  N   GLY A 344      37.956 -24.121-218.053  1.00  0.00      A1    
ATOM   4827  HN  GLY A 344      38.643 -23.613-217.540  1.00  0.00      A1    
ATOM   4828  CA  GLY A 344      37.729 -23.720-219.463  1.00  0.00      A1    
ATOM   4829  HA1 GLY A 344      38.259 -22.806-219.689  1.00  0.00      A1    
ATOM   4830  HA2 GLY A 344      38.053 -24.533-220.096  1.00  0.00      A1    
ATOM   4831  C   GLY A 344      36.251 -23.483-219.806  1.00  0.00      A1    
ATOM   4832  O   GLY A 344      35.707 -22.448-219.545  1.00  0.00      A1    
ATOM   4833  N   ASP A 345      35.694 -24.403-220.578  1.00  0.00      A1    
ATOM   4834  HN  ASP A 345      36.227 -25.228-220.750  1.00  0.00      A1    
ATOM   4835  CA  ASP A 345      34.353 -24.319-221.156  1.00  0.00      A1    
ATOM   4836  HA  ASP A 345      33.984 -23.304-221.135  1.00  0.00      A1    
ATOM   4837  CB  ASP A 345      34.409 -24.746-222.580  1.00  0.00      A1    
ATOM   4838  HB1 ASP A 345      33.380 -24.667-222.990  1.00  0.00      A1    
ATOM   4839  HB2 ASP A 345      35.081 -24.110-223.194  1.00  0.00      A1    
ATOM   4840  CG  ASP A 345      34.906 -26.191-222.812  1.00  0.00      A1    
ATOM   4841  OD1 ASP A 345      34.482 -26.847-223.852  1.00  0.00      A1    
ATOM   4842  OD2 ASP A 345      35.810 -26.636-222.053  1.00  0.00      A1    
ATOM   4843  C   ASP A 345      33.402 -25.203-220.488  1.00  0.00      A1    
ATOM   4844  O   ASP A 345      32.297 -25.350-220.969  1.00  0.00      A1    
ATOM   4845  N   LYS A 346      33.742 -25.722-219.344  1.00  0.00      A1    
ATOM   4846  HN  LYS A 346      34.619 -25.474-218.940  1.00  0.00      A1    
ATOM   4847  CA  LYS A 346      32.870 -26.539-218.555  1.00  0.00      A1    
ATOM   4848  HA  LYS A 346      31.832 -26.325-218.764  1.00  0.00      A1    
ATOM   4849  CB  LYS A 346      33.257 -28.111-218.640  1.00  0.00      A1    
ATOM   4850  HB1 LYS A 346      34.306 -28.268-218.308  1.00  0.00      A1    
ATOM   4851  HB2 LYS A 346      32.586 -28.558-217.876  1.00  0.00      A1    
ATOM   4852  CG  LYS A 346      32.910 -29.002-219.889  1.00  0.00      A1    
ATOM   4853  HG1 LYS A 346      32.926 -30.059-219.545  1.00  0.00      A1    
ATOM   4854  HG2 LYS A 346      31.818 -28.817-219.976  1.00  0.00      A1    
ATOM   4855  CD  LYS A 346      33.631 -28.839-221.101  1.00  0.00      A1    
ATOM   4856  HD1 LYS A 346      33.283 -27.846-221.458  1.00  0.00      A1    
ATOM   4857  HD2 LYS A 346      34.739 -28.892-221.031  1.00  0.00      A1    
ATOM   4858  CE  LYS A 346      33.150 -29.695-222.311  1.00  0.00      A1    
ATOM   4859  HE1 LYS A 346      33.294 -30.790-222.189  1.00  0.00      A1    
ATOM   4860  HE2 LYS A 346      32.093 -29.424-222.520  1.00  0.00      A1    
ATOM   4861  NZ  LYS A 346      33.967 -29.357-223.528  1.00  0.00      A1    
ATOM   4862  HZ1 LYS A 346      33.372 -29.479-224.372  1.00  0.00      A1    
ATOM   4863  HZ2 LYS A 346      34.080 -28.324-223.554  1.00  0.00      A1    
ATOM   4864  HZ3 LYS A 346      34.905 -29.806-223.561  1.00  0.00      A1    
ATOM   4865  C   LYS A 346      32.950 -26.219-217.081  1.00  0.00      A1    
ATOM   4866  O   LYS A 346      33.998 -25.961-216.483  1.00  0.00      A1    
ATOM   4867  N   TRP A 347      31.840 -26.388-216.339  1.00  0.00      A1    
ATOM   4868  HN  TRP A 347      31.049 -26.729-216.841  1.00  0.00      A1    
ATOM   4869  CA  TRP A 347      31.756 -26.412-214.869  1.00  0.00      A1    
ATOM   4870  HA  TRP A 347      32.433 -25.647-214.518  1.00  0.00      A1    
ATOM   4871  CB  TRP A 347      30.396 -26.052-214.395  1.00  0.00      A1    
ATOM   4872  HB1 TRP A 347      29.599 -26.693-214.829  1.00  0.00      A1    
ATOM   4873  HB2 TRP A 347      30.384 -26.095-213.285  1.00  0.00      A1    
ATOM   4874  CG  TRP A 347      30.030 -24.571-214.747  1.00  0.00      A1    
ATOM   4875  CD1 TRP A 347      29.302 -24.098-215.858  1.00  0.00      A1    
ATOM   4876  HD1 TRP A 347      28.861 -24.752-216.594  1.00  0.00      A1    
ATOM   4877  NE1 TRP A 347      29.198 -22.725-215.811  1.00  0.00      A1    
ATOM   4878  HE1 TRP A 347      28.643 -22.082-216.291  1.00  0.00      A1    
ATOM   4879  CE2 TRP A 347      29.870 -22.218-214.758  1.00  0.00      A1    
ATOM   4880  CD2 TRP A 347      30.438 -23.339-214.068  1.00  0.00      A1    
ATOM   4881  CE3 TRP A 347      31.149 -23.088-212.888  1.00  0.00      A1    
ATOM   4882  HE3 TRP A 347      31.569 -23.961-212.411  1.00  0.00      A1    
ATOM   4883  CZ3 TRP A 347      31.197 -21.787-212.350  1.00  0.00      A1    
ATOM   4884  HZ3 TRP A 347      31.678 -21.573-211.407  1.00  0.00      A1    
ATOM   4885  CZ2 TRP A 347      30.127 -20.905-214.326  1.00  0.00      A1    
ATOM   4886  HZ2 TRP A 347      29.746 -20.143-214.989  1.00  0.00      A1    
ATOM   4887  CH2 TRP A 347      30.713 -20.672-213.075  1.00  0.00      A1    
ATOM   4888  HH2 TRP A 347      30.835 -19.646-212.761  1.00  0.00      A1    
ATOM   4889  C   TRP A 347      32.161 -27.728-214.265  1.00  0.00      A1    
ATOM   4890  O   TRP A 347      31.503 -28.790-214.416  1.00  0.00      A1    
ATOM   4891  N   LEU A 348      33.204 -27.662-213.416  1.00  0.00      A1    
ATOM   4892  HN  LEU A 348      33.819 -26.883-213.318  1.00  0.00      A1    
ATOM   4893  CA  LEU A 348      33.303 -28.542-212.258  1.00  0.00      A1    
ATOM   4894  HA  LEU A 348      33.364 -29.524-212.703  1.00  0.00      A1    
ATOM   4895  CB  LEU A 348      34.636 -28.261-211.466  1.00  0.00      A1    
ATOM   4896  HB1 LEU A 348      35.372 -28.026-212.264  1.00  0.00      A1    
ATOM   4897  HB2 LEU A 348      34.437 -27.359-210.849  1.00  0.00      A1    
ATOM   4898  CG  LEU A 348      35.275 -29.582-210.809  1.00  0.00      A1    
ATOM   4899  HG  LEU A 348      35.257 -30.322-211.637  1.00  0.00      A1    
ATOM   4900  CD1 LEU A 348      36.763 -29.323-210.542  1.00  0.00      A1    
ATOM   4901 HD11 LEU A 348      36.778 -28.566-209.728  1.00  0.00      A1    
ATOM   4902 HD12 LEU A 348      37.246 -30.275-210.236  1.00  0.00      A1    
ATOM   4903 HD13 LEU A 348      37.407 -28.929-211.357  1.00  0.00      A1    
ATOM   4904  CD2 LEU A 348      34.561 -30.042-209.516  1.00  0.00      A1    
ATOM   4905 HD21 LEU A 348      35.276 -30.795-209.121  1.00  0.00      A1    
ATOM   4906 HD22 LEU A 348      34.455 -29.253-208.741  1.00  0.00      A1    
ATOM   4907 HD23 LEU A 348      33.527 -30.443-209.583  1.00  0.00      A1    
ATOM   4908  C   LEU A 348      32.088 -28.581-211.299  1.00  0.00      A1    
ATOM   4909  O   LEU A 348      31.756 -27.654-210.620  1.00  0.00      A1    
ATOM   4910  N   VAL A 349      31.348 -29.779-211.302  1.00  0.00      A1    
ATOM   4911  HN  VAL A 349      31.560 -30.464-211.995  1.00  0.00      A1    
ATOM   4912  CA  VAL A 349      30.156 -29.962-210.486  1.00  0.00      A1    
ATOM   4913  HA  VAL A 349      29.902 -29.096-209.894  1.00  0.00      A1    
ATOM   4914  CB  VAL A 349      28.908 -30.238-211.340  1.00  0.00      A1    
ATOM   4915  HB  VAL A 349      29.164 -31.047-212.057  1.00  0.00      A1    
ATOM   4916  CG1 VAL A 349      27.610 -30.569-210.474  1.00  0.00      A1    
ATOM   4917 HG11 VAL A 349      27.193 -29.757-209.841  1.00  0.00      A1    
ATOM   4918 HG12 VAL A 349      26.798 -30.905-211.154  1.00  0.00      A1    
ATOM   4919 HG13 VAL A 349      27.767 -31.466-209.837  1.00  0.00      A1    
ATOM   4920  CG2 VAL A 349      28.704 -28.889-212.173  1.00  0.00      A1    
ATOM   4921 HG21 VAL A 349      27.739 -29.056-212.696  1.00  0.00      A1    
ATOM   4922 HG22 VAL A 349      28.664 -28.058-211.436  1.00  0.00      A1    
ATOM   4923 HG23 VAL A 349      29.439 -28.503-212.912  1.00  0.00      A1    
ATOM   4924  C   VAL A 349      30.449 -31.177-209.510  1.00  0.00      A1    
ATOM   4925  O   VAL A 349      30.978 -32.185-209.933  1.00  0.00      A1    
ATOM   4926  N   THR A 350      30.175 -30.981-208.186  1.00  0.00      A1    
ATOM   4927  HN  THR A 350      29.750 -30.183-207.767  1.00  0.00      A1    
ATOM   4928  CA  THR A 350      30.433 -32.077-207.221  1.00  0.00      A1    
ATOM   4929  HA  THR A 350      31.133 -32.756-207.686  1.00  0.00      A1    
ATOM   4930  CB  THR A 350      31.022 -31.496-205.930  1.00  0.00      A1    
ATOM   4931  HB  THR A 350      30.833 -32.151-205.053  1.00  0.00      A1    
ATOM   4932  OG1 THR A 350      30.490 -30.198-205.581  1.00  0.00      A1    
ATOM   4933  HG1 THR A 350      30.118 -30.336-204.706  1.00  0.00      A1    
ATOM   4934  CG2 THR A 350      32.485 -31.259-206.131  1.00  0.00      A1    
ATOM   4935 HG21 THR A 350      33.002 -30.832-205.245  1.00  0.00      A1    
ATOM   4936 HG22 THR A 350      32.833 -32.308-206.245  1.00  0.00      A1    
ATOM   4937 HG23 THR A 350      32.719 -30.689-207.055  1.00  0.00      A1    
ATOM   4938  C   THR A 350      29.201 -32.802-206.825  1.00  0.00      A1    
ATOM   4939  O   THR A 350      29.278 -33.986-206.523  1.00  0.00      A1    
ATOM   4940  N   GLU A 351      27.993 -32.183-206.789  1.00  0.00      A1    
ATOM   4941  HN  GLU A 351      27.923 -31.198-206.923  1.00  0.00      A1    
ATOM   4942  CA  GLU A 351      26.761 -32.928-206.728  1.00  0.00      A1    
ATOM   4943  HA  GLU A 351      26.968 -33.982-206.834  1.00  0.00      A1    
ATOM   4944  CB  GLU A 351      26.046 -32.798-205.309  1.00  0.00      A1    
ATOM   4945  HB1 GLU A 351      25.684 -31.768-205.107  1.00  0.00      A1    
ATOM   4946  HB2 GLU A 351      25.244 -33.567-205.266  1.00  0.00      A1    
ATOM   4947  CG  GLU A 351      27.101 -33.097-204.098  1.00  0.00      A1    
ATOM   4948  HG1 GLU A 351      27.304 -34.190-204.114  1.00  0.00      A1    
ATOM   4949  HG2 GLU A 351      28.114 -32.653-204.203  1.00  0.00      A1    
ATOM   4950  CD  GLU A 351      26.579 -32.707-202.771  1.00  0.00      A1    
ATOM   4951  OE1 GLU A 351      26.764 -31.520-202.369  1.00  0.00      A1    
ATOM   4952  OE2 GLU A 351      26.003 -33.617-202.055  1.00  0.00      A1    
ATOM   4953  C   GLU A 351      25.722 -32.396-207.694  1.00  0.00      A1    
ATOM   4954  O   GLU A 351      25.682 -31.209-208.075  1.00  0.00      A1    
ATOM   4955  N   GLY A 352      24.796 -33.284-208.100  1.00  0.00      A1    
ATOM   4956  HN  GLY A 352      24.895 -34.220-207.770  1.00  0.00      A1    
ATOM   4957  CA  GLY A 352      23.484 -33.024-208.769  1.00  0.00      A1    
ATOM   4958  HA1 GLY A 352      22.663 -33.408-208.182  1.00  0.00      A1    
ATOM   4959  HA2 GLY A 352      23.489 -31.963-208.970  1.00  0.00      A1    
ATOM   4960  C   GLY A 352      23.367 -33.720-210.082  1.00  0.00      A1    
ATOM   4961  O   GLY A 352      22.270 -33.687-210.667  1.00  0.00      A1    
ATOM   4962  N   LEU A 353      24.484 -34.326-210.609  1.00  0.00      A1    
ATOM   4963  HN  LEU A 353      25.272 -34.229-210.007  1.00  0.00      A1    
ATOM   4964  CA  LEU A 353      24.588 -35.119-211.751  1.00  0.00      A1    
ATOM   4965  HA  LEU A 353      23.597 -35.414-212.063  1.00  0.00      A1    
ATOM   4966  CB  LEU A 353      25.269 -34.349-212.890  1.00  0.00      A1    
ATOM   4967  HB1 LEU A 353      26.226 -33.983-212.462  1.00  0.00      A1    
ATOM   4968  HB2 LEU A 353      25.482 -34.945-213.803  1.00  0.00      A1    
ATOM   4969  CG  LEU A 353      24.454 -33.060-213.434  1.00  0.00      A1    
ATOM   4970  HG  LEU A 353      24.161 -32.476-212.536  1.00  0.00      A1    
ATOM   4971  CD1 LEU A 353      25.360 -32.003-214.118  1.00  0.00      A1    
ATOM   4972 HD11 LEU A 353      24.806 -31.041-214.065  1.00  0.00      A1    
ATOM   4973 HD12 LEU A 353      26.266 -31.955-213.477  1.00  0.00      A1    
ATOM   4974 HD13 LEU A 353      25.536 -32.244-215.188  1.00  0.00      A1    
ATOM   4975  CD2 LEU A 353      23.309 -33.541-214.388  1.00  0.00      A1    
ATOM   4976 HD21 LEU A 353      22.652 -32.663-214.567  1.00  0.00      A1    
ATOM   4977 HD22 LEU A 353      23.644 -33.842-215.404  1.00  0.00      A1    
ATOM   4978 HD23 LEU A 353      22.689 -34.315-213.887  1.00  0.00      A1    
ATOM   4979  C   LEU A 353      25.267 -36.427-211.399  1.00  0.00      A1    
ATOM   4980  O   LEU A 353      26.210 -36.476-210.592  1.00  0.00      A1    
ATOM   4981  N   LYS A 354      24.817 -37.464-212.018  1.00  0.00      A1    
ATOM   4982  HN  LYS A 354      24.004 -37.521-212.592  1.00  0.00      A1    
ATOM   4983  CA  LYS A 354      25.322 -38.785-211.982  1.00  0.00      A1    
ATOM   4984  HA  LYS A 354      26.089 -38.740-211.223  1.00  0.00      A1    
ATOM   4985  CB  LYS A 354      24.322 -39.891-211.776  1.00  0.00      A1    
ATOM   4986  HB1 LYS A 354      23.747 -39.949-212.724  1.00  0.00      A1    
ATOM   4987  HB2 LYS A 354      24.840 -40.860-211.609  1.00  0.00      A1    
ATOM   4988  CG  LYS A 354      23.364 -39.698-210.560  1.00  0.00      A1    
ATOM   4989  HG1 LYS A 354      24.032 -39.610-209.677  1.00  0.00      A1    
ATOM   4990  HG2 LYS A 354      22.770 -38.766-210.670  1.00  0.00      A1    
ATOM   4991  CD  LYS A 354      22.592 -41.003-210.375  1.00  0.00      A1    
ATOM   4992  HD1 LYS A 354      23.354 -41.701-209.965  1.00  0.00      A1    
ATOM   4993  HD2 LYS A 354      21.960 -40.668-209.525  1.00  0.00      A1    
ATOM   4994  CE  LYS A 354      21.903 -41.609-211.536  1.00  0.00      A1    
ATOM   4995  HE1 LYS A 354      22.524 -42.185-212.255  1.00  0.00      A1    
ATOM   4996  HE2 LYS A 354      21.101 -42.290-211.177  1.00  0.00      A1    
ATOM   4997  NZ  LYS A 354      21.257 -40.477-212.309  1.00  0.00      A1    
ATOM   4998  HZ1 LYS A 354      20.460 -40.874-212.846  1.00  0.00      A1    
ATOM   4999  HZ2 LYS A 354      20.822 -39.785-211.666  1.00  0.00      A1    
ATOM   5000  HZ3 LYS A 354      21.922 -39.999-212.950  1.00  0.00      A1    
ATOM   5001  C   LYS A 354      26.021 -39.110-213.321  1.00  0.00      A1    
ATOM   5002  O   LYS A 354      25.853 -38.377-214.289  1.00  0.00      A1    
ATOM   5003  N   ALA A 355      26.811 -40.202-213.345  1.00  0.00      A1    
ATOM   5004  HN  ALA A 355      26.861 -40.861-212.598  1.00  0.00      A1    
ATOM   5005  CA  ALA A 355      27.409 -40.657-214.547  1.00  0.00      A1    
ATOM   5006  HA  ALA A 355      27.969 -39.846-214.987  1.00  0.00      A1    
ATOM   5007  CB  ALA A 355      28.550 -41.664-214.260  1.00  0.00      A1    
ATOM   5008  HB1 ALA A 355      29.110 -41.882-215.194  1.00  0.00      A1    
ATOM   5009  HB2 ALA A 355      29.289 -41.300-213.515  1.00  0.00      A1    
ATOM   5010  HB3 ALA A 355      28.069 -42.595-213.889  1.00  0.00      A1    
ATOM   5011  C   ALA A 355      26.419 -41.220-215.624  1.00  0.00      A1    
ATOM   5012  O   ALA A 355      25.685 -42.109-215.260  1.00  0.00      A1    
ATOM   5013  N   GLY A 356      26.337 -40.682-216.850  1.00  0.00      A1    
ATOM   5014  HN  GLY A 356      26.933 -39.889-216.954  1.00  0.00      A1    
ATOM   5015  CA  GLY A 356      25.400 -41.147-217.854  1.00  0.00      A1    
ATOM   5016  HA1 GLY A 356      25.971 -41.054-218.766  1.00  0.00      A1    
ATOM   5017  HA2 GLY A 356      25.101 -42.158-217.620  1.00  0.00      A1    
ATOM   5018  C   GLY A 356      24.095 -40.298-217.961  1.00  0.00      A1    
ATOM   5019  O   GLY A 356      23.255 -40.585-218.775  1.00  0.00      A1    
ATOM   5020  N   ASP A 357      23.974 -39.260-217.113  1.00  0.00      A1    
ATOM   5021  HN  ASP A 357      24.702 -39.190-216.435  1.00  0.00      A1    
ATOM   5022  CA  ASP A 357      22.953 -38.251-217.117  1.00  0.00      A1    
ATOM   5023  HA  ASP A 357      22.003 -38.715-217.338  1.00  0.00      A1    
ATOM   5024  CB  ASP A 357      22.965 -37.396-215.847  1.00  0.00      A1    
ATOM   5025  HB1 ASP A 357      23.979 -36.977-215.669  1.00  0.00      A1    
ATOM   5026  HB2 ASP A 357      22.300 -36.510-215.927  1.00  0.00      A1    
ATOM   5027  CG  ASP A 357      22.558 -38.223-214.630  1.00  0.00      A1    
ATOM   5028  OD1 ASP A 357      22.203 -39.423-214.767  1.00  0.00      A1    
ATOM   5029  OD2 ASP A 357      22.489 -37.628-213.533  1.00  0.00      A1    
ATOM   5030  C   ASP A 357      23.151 -37.402-218.404  1.00  0.00      A1    
ATOM   5031  O   ASP A 357      24.181 -36.810-218.734  1.00  0.00      A1    
ATOM   5032  N   ARG A 358      21.972 -37.180-219.084  1.00  0.00      A1    
ATOM   5033  HN  ARG A 358      21.092 -37.494-218.735  1.00  0.00      A1    
ATOM   5034  CA  ARG A 358      21.959 -36.515-220.404  1.00  0.00      A1    
ATOM   5035  HA  ARG A 358      22.895 -36.740-220.895  1.00  0.00      A1    
ATOM   5036  CB  ARG A 358      20.910 -37.263-221.265  1.00  0.00      A1    
ATOM   5037  HB1 ARG A 358      20.020 -37.287-220.601  1.00  0.00      A1    
ATOM   5038  HB2 ARG A 358      20.716 -36.686-222.194  1.00  0.00      A1    
ATOM   5039  CG  ARG A 358      21.277 -38.727-221.592  1.00  0.00      A1    
ATOM   5040  HG1 ARG A 358      22.302 -38.733-222.020  1.00  0.00      A1    
ATOM   5041  HG2 ARG A 358      21.244 -39.177-220.577  1.00  0.00      A1    
ATOM   5042  CD  ARG A 358      20.434 -39.587-222.524  1.00  0.00      A1    
ATOM   5043  HD1 ARG A 358      20.418 -39.091-223.518  1.00  0.00      A1    
ATOM   5044  HD2 ARG A 358      20.903 -40.595-222.522  1.00  0.00      A1    
ATOM   5045  NE  ARG A 358      19.036 -39.593-221.945  1.00  0.00      A1    
ATOM   5046  HE  ARG A 358      18.963 -39.194-221.031  1.00  0.00      A1    
ATOM   5047  CZ  ARG A 358      18.094 -40.464-222.320  1.00  0.00      A1    
ATOM   5048  NH1 ARG A 358      18.286 -41.223-223.400  1.00  0.00      A1    
ATOM   5049 HH11 ARG A 358      17.480 -41.782-223.596  1.00  0.00      A1    
ATOM   5050 HH12 ARG A 358      18.997 -41.159-224.099  1.00  0.00      A1    
ATOM   5051  NH2 ARG A 358      16.967 -40.503-221.680  1.00  0.00      A1    
ATOM   5052 HH21 ARG A 358      16.841 -39.940-220.863  1.00  0.00      A1    
ATOM   5053 HH22 ARG A 358      16.201 -41.056-222.006  1.00  0.00      A1    
ATOM   5054  C   ARG A 358      21.583 -34.978-220.288  1.00  0.00      A1    
ATOM   5055  O   ARG A 358      20.412 -34.615-220.405  1.00  0.00      A1    
ATOM   5056  N   VAL A 359      22.586 -34.129-220.022  1.00  0.00      A1    
ATOM   5057  HN  VAL A 359      23.555 -34.345-220.107  1.00  0.00      A1    
ATOM   5058  CA  VAL A 359      22.335 -32.690-219.871  1.00  0.00      A1    
ATOM   5059  HA  VAL A 359      21.523 -32.610-219.163  1.00  0.00      A1    
ATOM   5060  CB  VAL A 359      23.569 -31.866-219.339  1.00  0.00      A1    
ATOM   5061  HB  VAL A 359      24.433 -32.184-219.960  1.00  0.00      A1    
ATOM   5062  CG1 VAL A 359      23.333 -30.336-219.259  1.00  0.00      A1
[truncated: 504,973 more chars]
