# Supplementary material for: Conformational restriction shapes the inhibition of a multidrug efflux adaptor protein
Source: Nat Commun. 2023 Jul 18;14:3900. doi: 10.1038/s41467-023-39615-x (PMC10354078; doi:10.1038/s41467-023-39615-x)
Supplement: Supplementary file 5 — Supplementary Data 2 [file 41467_2023_39615_MOESM5_ESM.zip › SI-files/dimer-bound-start.pdb]

CRYST1    0.000    0.000    0.000  90.00  90.00  90.00 P 1           1
ATOM      1  N   ALA A  25      42.397 -57.885-259.997  1.00  0.00      A1    
ATOM      2  HT1 ALA A  25      42.110 -57.546-260.938  1.00  0.00      A1    
ATOM      3  HT2 ALA A  25      42.408 -58.925-259.972  1.00  0.00      A1    
ATOM      4  HT3 ALA A  25      43.323 -57.469-259.775  1.00  0.00      A1    
ATOM      5  CA  ALA A  25      41.370 -57.381-259.018  1.00  0.00      A1    
ATOM      6  HA  ALA A  25      41.248 -56.322-259.185  1.00  0.00      A1    
ATOM      7  CB  ALA A  25      40.052 -58.143-259.435  1.00  0.00      A1    
ATOM      8  HB1 ALA A  25      40.110 -59.196-259.084  1.00  0.00      A1    
ATOM      9  HB2 ALA A  25      39.277 -57.631-258.825  1.00  0.00      A1    
ATOM     10  HB3 ALA A  25      39.685 -58.051-260.480  1.00  0.00      A1    
ATOM     11  C   ALA A  25      41.696 -57.598-257.579  1.00  0.00      A1    
ATOM     12  O   ALA A  25      42.448 -58.500-257.162  1.00  0.00      A1    
ATOM     13  N   ASP A  26      41.162 -56.670-256.735  1.00  0.00      A1    
ATOM     14  HN  ASP A  26      40.537 -55.992-257.113  1.00  0.00      A1    
ATOM     15  CA  ASP A  26      41.257 -56.668-255.317  1.00  0.00      A1    
ATOM     16  HA  ASP A  26      42.317 -56.740-255.125  1.00  0.00      A1    
ATOM     17  CB  ASP A  26      40.695 -55.433-254.694  1.00  0.00      A1    
ATOM     18  HB1 ASP A  26      39.623 -55.234-254.906  1.00  0.00      A1    
ATOM     19  HB2 ASP A  26      40.712 -55.396-253.584  1.00  0.00      A1    
ATOM     20  CG  ASP A  26      41.502 -54.229-255.179  1.00  0.00      A1    
ATOM     21  OD1 ASP A  26      40.936 -53.091-255.241  1.00  0.00      A1    
ATOM     22  OD2 ASP A  26      42.744 -54.244-254.976  1.00  0.00      A1    
ATOM     23  C   ASP A  26      40.626 -57.914-254.670  1.00  0.00      A1    
ATOM     24  O   ASP A  26      39.563 -58.429-254.950  1.00  0.00      A1    
ATOM     25  N   ASP A  27      41.401 -58.480-253.733  1.00  0.00      A1    
ATOM     26  HN  ASP A  27      42.381 -58.295-253.695  1.00  0.00      A1    
ATOM     27  CA  ASP A  27      40.913 -59.544-252.801  1.00  0.00      A1    
ATOM     28  HA  ASP A  27      40.454 -60.267-253.459  1.00  0.00      A1    
ATOM     29  CB  ASP A  27      42.077 -60.131-251.992  1.00  0.00      A1    
ATOM     30  HB1 ASP A  27      42.568 -59.371-251.347  1.00  0.00      A1    
ATOM     31  HB2 ASP A  27      41.808 -60.945-251.285  1.00  0.00      A1    
ATOM     32  CG  ASP A  27      43.039 -60.919-252.913  1.00  0.00      A1    
ATOM     33  OD1 ASP A  27      44.086 -61.289-252.305  1.00  0.00      A1    
ATOM     34  OD2 ASP A  27      42.831 -61.174-254.107  1.00  0.00      A1    
ATOM     35  C   ASP A  27      39.875 -59.052-251.855  1.00  0.00      A1    
ATOM     36  O   ASP A  27      39.829 -57.830-251.475  1.00  0.00      A1    
ATOM     37  N   LYS A  28      38.990 -60.010-251.442  1.00  0.00      A1    
ATOM     38  HN  LYS A  28      39.104 -60.995-251.560  1.00  0.00      A1    
ATOM     39  CA  LYS A  28      37.781 -59.757-250.673  1.00  0.00      A1    
ATOM     40  HA  LYS A  28      37.239 -59.010-251.233  1.00  0.00      A1    
ATOM     41  CB  LYS A  28      36.822 -60.941-250.450  1.00  0.00      A1    
ATOM     42  HB1 LYS A  28      37.261 -61.771-249.857  1.00  0.00      A1    
ATOM     43  HB2 LYS A  28      35.956 -60.772-249.777  1.00  0.00      A1    
ATOM     44  CG  LYS A  28      36.198 -61.452-251.844  1.00  0.00      A1    
ATOM     45  HG1 LYS A  28      36.968 -62.008-252.420  1.00  0.00      A1    
ATOM     46  HG2 LYS A  28      35.532 -62.311-251.619  1.00  0.00      A1    
ATOM     47  CD  LYS A  28      35.447 -60.429-252.595  1.00  0.00      A1    
ATOM     48  HD1 LYS A  28      34.843 -59.825-251.885  1.00  0.00      A1    
ATOM     49  HD2 LYS A  28      36.186 -59.747-253.068  1.00  0.00      A1    
ATOM     50  CE  LYS A  28      34.500 -60.719-253.780  1.00  0.00      A1    
ATOM     51  HE1 LYS A  28      33.621 -61.298-253.424  1.00  0.00      A1    
ATOM     52  HE2 LYS A  28      34.237 -59.691-254.110  1.00  0.00      A1    
ATOM     53  NZ  LYS A  28      35.180 -61.545-254.786  1.00  0.00      A1    
ATOM     54  HZ1 LYS A  28      35.674 -62.408-254.479  1.00  0.00      A1    
ATOM     55  HZ2 LYS A  28      34.527 -61.765-255.566  1.00  0.00      A1    
ATOM     56  HZ3 LYS A  28      35.910 -60.953-255.232  1.00  0.00      A1    
ATOM     57  C   LYS A  28      37.947 -59.088-249.277  1.00  0.00      A1    
ATOM     58  O   LYS A  28      39.002 -59.125-248.624  1.00  0.00      A1    
ATOM     59  N   GLN A  29      36.816 -58.336-248.900  1.00  0.00      A1    
ATOM     60  HN  GLN A  29      36.159 -58.068-249.600  1.00  0.00      A1    
ATOM     61  CA  GLN A  29      36.461 -57.862-247.534  1.00  0.00      A1    
ATOM     62  HA  GLN A  29      37.155 -57.050-247.375  1.00  0.00      A1    
ATOM     63  CB  GLN A  29      34.858 -57.665-247.566  1.00  0.00      A1    
ATOM     64  HB1 GLN A  29      34.550 -57.293-246.565  1.00  0.00      A1    
ATOM     65  HB2 GLN A  29      34.563 -56.858-248.270  1.00  0.00      A1    
ATOM     66  CG  GLN A  29      34.027 -58.819-248.062  1.00  0.00      A1    
ATOM     67  HG1 GLN A  29      34.413 -59.341-248.965  1.00  0.00      A1    
ATOM     68  HG2 GLN A  29      33.998 -59.550-247.227  1.00  0.00      A1    
ATOM     69  CD  GLN A  29      32.506 -58.459-248.415  1.00  0.00      A1    
ATOM     70  OE1 GLN A  29      31.554 -58.561-247.649  1.00  0.00      A1    
ATOM     71  NE2 GLN A  29      32.346 -57.828-249.573  1.00  0.00      A1    
ATOM     72 HE21 GLN A  29      31.431 -57.789-249.975  1.00  0.00      A1    
ATOM     73 HE22 GLN A  29      33.161 -57.829-250.153  1.00  0.00      A1    
ATOM     74  C   GLN A  29      36.797 -58.797-246.386  1.00  0.00      A1    
ATOM     75  O   GLN A  29      36.462 -60.003-246.311  1.00  0.00      A1    
ATOM     76  N   ALA A  30      37.544 -58.226-245.428  1.00  0.00      A1    
ATOM     77  HN  ALA A  30      37.738 -57.249-245.396  1.00  0.00      A1    
ATOM     78  CA  ALA A  30      37.997 -59.039-244.336  1.00  0.00      A1    
ATOM     79  HA  ALA A  30      38.468 -59.886-244.812  1.00  0.00      A1    
ATOM     80  CB  ALA A  30      39.055 -58.218-243.543  1.00  0.00      A1    
ATOM     81  HB1 ALA A  30      39.525 -58.865-242.771  1.00  0.00      A1    
ATOM     82  HB2 ALA A  30      39.780 -57.734-244.231  1.00  0.00      A1    
ATOM     83  HB3 ALA A  30      38.497 -57.385-243.063  1.00  0.00      A1    
ATOM     84  C   ALA A  30      36.917 -59.537-243.385  1.00  0.00      A1    
ATOM     85  O   ALA A  30      36.821 -60.717-243.041  1.00  0.00      A1    
ATOM     86  N   GLN A  31      36.017 -58.653-242.944  1.00  0.00      A1    
ATOM     87  HN  GLN A  31      36.209 -57.677-243.003  1.00  0.00      A1    
ATOM     88  CA  GLN A  31      34.835 -58.994-242.314  1.00  0.00      A1    
ATOM     89  HA  GLN A  31      34.775 -60.048-242.089  1.00  0.00      A1    
ATOM     90  CB  GLN A  31      34.648 -58.097-241.082  1.00  0.00      A1    
ATOM     91  HB1 GLN A  31      34.719 -57.001-241.245  1.00  0.00      A1    
ATOM     92  HB2 GLN A  31      33.678 -58.283-240.571  1.00  0.00      A1    
ATOM     93  CG  GLN A  31      35.668 -58.412-239.922  1.00  0.00      A1    
ATOM     94  HG1 GLN A  31      36.627 -57.872-240.072  1.00  0.00      A1    
ATOM     95  HG2 GLN A  31      35.138 -58.012-239.031  1.00  0.00      A1    
ATOM     96  CD  GLN A  31      35.955 -59.904-239.734  1.00  0.00      A1    
ATOM     97  OE1 GLN A  31      37.073 -60.404-239.886  1.00  0.00      A1    
ATOM     98  NE2 GLN A  31      34.898 -60.598-239.216  1.00  0.00      A1    
ATOM     99 HE21 GLN A  31      34.951 -61.554-238.931  1.00  0.00      A1    
ATOM    100 HE22 GLN A  31      33.983 -60.209-239.324  1.00  0.00      A1    
ATOM    101  C   GLN A  31      33.691 -58.740-243.258  1.00  0.00      A1    
ATOM    102  O   GLN A  31      33.634 -57.820-244.031  1.00  0.00      A1    
ATOM    103  N   GLN A  32      32.780 -59.755-243.337  1.00  0.00      A1    
ATOM    104  HN  GLN A  32      32.850 -60.518-242.699  1.00  0.00      A1    
ATOM    105  CA  GLN A  32      31.765 -59.777-244.358  1.00  0.00      A1    
ATOM    106  HA  GLN A  32      32.073 -59.206-245.220  1.00  0.00      A1    
ATOM    107  CB  GLN A  32      31.433 -61.203-244.900  1.00  0.00      A1    
ATOM    108  HB1 GLN A  32      30.910 -61.797-244.121  1.00  0.00      A1    
ATOM    109  HB2 GLN A  32      30.647 -61.121-245.679  1.00  0.00      A1    
ATOM    110  CG  GLN A  32      32.633 -61.938-245.538  1.00  0.00      A1    
ATOM    111  HG1 GLN A  32      33.187 -61.168-246.118  1.00  0.00      A1    
ATOM    112  HG2 GLN A  32      33.295 -62.437-244.797  1.00  0.00      A1    
ATOM    113  CD  GLN A  32      32.103 -63.014-246.508  1.00  0.00      A1    
ATOM    114  OE1 GLN A  32      31.303 -62.836-247.445  1.00  0.00      A1    
ATOM    115  NE2 GLN A  32      32.467 -64.357-246.347  1.00  0.00      A1    
ATOM    116 HE21 GLN A  32      32.200 -64.985-247.077  1.00  0.00      A1    
ATOM    117 HE22 GLN A  32      33.151 -64.528-245.637  1.00  0.00      A1    
ATOM    118  C   GLN A  32      30.427 -59.264-243.797  1.00  0.00      A1    
ATOM    119  O   GLN A  32      29.608 -58.698-244.532  1.00  0.00      A1    
ATOM    120  N   GLY A  33      30.249 -59.273-242.481  1.00  0.00      A1    
ATOM    121  HN  GLY A  33      30.949 -59.649-241.878  1.00  0.00      A1    
ATOM    122  CA  GLY A  33      29.213 -58.636-241.700  1.00  0.00      A1    
ATOM    123  HA1 GLY A  33      29.165 -59.168-240.762  1.00  0.00      A1    
ATOM    124  HA2 GLY A  33      28.326 -58.812-242.290  1.00  0.00      A1    
ATOM    125  C   GLY A  33      29.428 -57.166-241.507  1.00  0.00      A1    
ATOM    126  O   GLY A  33      30.477 -56.578-241.800  1.00  0.00      A1    
ATOM    127  N   GLY A  34      28.445 -56.439-240.873  1.00  0.00      A1    
ATOM    128  HN  GLY A  34      27.571 -56.882-240.686  1.00  0.00      A1    
ATOM    129  CA  GLY A  34      28.408 -55.001-240.602  1.00  0.00      A1    
ATOM    130  HA1 GLY A  34      29.219 -54.884-239.899  1.00  0.00      A1    
ATOM    131  HA2 GLY A  34      27.427 -54.670-240.294  1.00  0.00      A1    
ATOM    132  C   GLY A  34      28.791 -54.069-241.734  1.00  0.00      A1    
ATOM    133  O   GLY A  34      28.672 -54.416-242.935  1.00  0.00      A1    
ATOM    134  N   GLN A  35      29.217 -52.809-241.432  1.00  0.00      A1    
ATOM    135  HN  GLN A  35      29.565 -52.248-242.179  1.00  0.00      A1    
ATOM    136  CA  GLN A  35      29.201 -52.246-240.105  1.00  0.00      A1    
ATOM    137  HA  GLN A  35      28.491 -52.821-239.529  1.00  0.00      A1    
ATOM    138  CB  GLN A  35      28.701 -50.737-240.152  1.00  0.00      A1    
ATOM    139  HB1 GLN A  35      28.817 -50.321-239.129  1.00  0.00      A1    
ATOM    140  HB2 GLN A  35      29.233 -50.199-240.965  1.00  0.00      A1    
ATOM    141  CG  GLN A  35      27.223 -50.546-240.450  1.00  0.00      A1    
ATOM    142  HG1 GLN A  35      26.780 -51.364-241.056  1.00  0.00      A1    
ATOM    143  HG2 GLN A  35      26.659 -50.451-239.498  1.00  0.00      A1    
ATOM    144  CD  GLN A  35      26.959 -49.283-241.236  1.00  0.00      A1    
ATOM    145  OE1 GLN A  35      26.419 -49.408-242.351  1.00  0.00      A1    
ATOM    146  NE2 GLN A  35      27.414 -48.057-240.748  1.00  0.00      A1    
ATOM    147 HE21 GLN A  35      26.985 -47.252-241.159  1.00  0.00      A1    
ATOM    148 HE22 GLN A  35      27.886 -47.997-239.869  1.00  0.00      A1    
ATOM    149  C   GLN A  35      30.427 -52.324-239.156  1.00  0.00      A1    
ATOM    150  O   GLN A  35      30.425 -52.798-238.016  1.00  0.00      A1    
ATOM    151  N   GLN A  36      31.518 -51.851-239.723  1.00  0.00      A1    
ATOM    152  HN  GLN A  36      31.549 -51.588-240.685  1.00  0.00      A1    
ATOM    153  CA  GLN A  36      32.861 -51.991-239.081  1.00  0.00      A1    
ATOM    154  HA  GLN A  36      32.761 -52.463-238.116  1.00  0.00      A1    
ATOM    155  CB  GLN A  36      33.820 -52.767-240.045  1.00  0.00      A1    
ATOM    156  HB1 GLN A  36      34.797 -52.846-239.521  1.00  0.00      A1    
ATOM    157  HB2 GLN A  36      33.943 -52.268-241.029  1.00  0.00      A1    
ATOM    158  CG  GLN A  36      33.428 -54.200-240.341  1.00  0.00      A1    
ATOM    159  HG1 GLN A  36      32.571 -54.206-241.050  1.00  0.00      A1    
ATOM    160  HG2 GLN A  36      34.257 -54.733-240.852  1.00  0.00      A1    
ATOM    161  CD  GLN A  36      33.136 -55.080-239.103  1.00  0.00      A1    
ATOM    162  OE1 GLN A  36      33.819 -54.944-238.081  1.00  0.00      A1    
ATOM    163  NE2 GLN A  36      32.101 -55.985-239.275  1.00  0.00      A1    
ATOM    164 HE21 GLN A  36      31.956 -56.618-238.515  1.00  0.00      A1    
ATOM    165 HE22 GLN A  36      31.513 -55.991-240.083  1.00  0.00      A1    
ATOM    166  C   GLN A  36      33.377 -50.511-238.897  1.00  0.00      A1    
ATOM    167  O   GLN A  36      34.545 -50.351-238.583  1.00  0.00      A1    
ATOM    168  N   MET A  37      32.488 -49.496-238.960  1.00  0.00      A1    
ATOM    169  HN  MET A  37      31.584 -49.731-239.309  1.00  0.00      A1    
ATOM    170  CA  MET A  37      32.692 -48.124-238.597  1.00  0.00      A1    
ATOM    171  HA  MET A  37      33.433 -48.081-237.813  1.00  0.00      A1    
ATOM    172  CB  MET A  37      33.092 -47.248-239.813  1.00  0.00      A1    
ATOM    173  HB1 MET A  37      33.300 -46.246-239.380  1.00  0.00      A1    
ATOM    174  HB2 MET A  37      34.077 -47.552-240.226  1.00  0.00      A1    
ATOM    175  CG  MET A  37      32.075 -46.981-240.921  1.00  0.00      A1    
ATOM    176  HG1 MET A  37      31.055 -46.754-240.544  1.00  0.00      A1    
ATOM    177  HG2 MET A  37      32.553 -46.148-241.479  1.00  0.00      A1    
ATOM    178  SD  MET A  37      31.834 -48.425-242.101  1.00  0.00      A1    
ATOM    179  CE  MET A  37      30.599 -47.643-243.244  1.00  0.00      A1    
ATOM    180  HE1 MET A  37      30.078 -48.484-243.750  1.00  0.00      A1    
ATOM    181  HE2 MET A  37      29.888 -46.965-242.725  1.00  0.00      A1    
ATOM    182  HE3 MET A  37      31.084 -47.087-244.076  1.00  0.00      A1    
ATOM    183  C   MET A  37      31.356 -47.539-238.116  1.00  0.00      A1    
ATOM    184  O   MET A  37      30.390 -48.242-238.399  1.00  0.00      A1    
ATOM    185  N   PRO A  38      31.190 -46.329-237.557  1.00  0.00      A1    
ATOM    186  CD  PRO A  38      29.785 -45.876-237.244  1.00  0.00      A1    
ATOM    187  HD1 PRO A  38      29.345 -46.651-236.580  1.00  0.00      A1    
ATOM    188  HD2 PRO A  38      29.066 -45.869-238.092  1.00  0.00      A1    
ATOM    189  CA  PRO A  38      32.117 -45.399-236.955  1.00  0.00      A1    
ATOM    190  HA  PRO A  38      33.000 -45.268-237.566  1.00  0.00      A1    
ATOM    191  CB  PRO A  38      31.304 -44.109-236.881  1.00  0.00      A1    
ATOM    192  HB1 PRO A  38      31.703 -43.390-236.134  1.00  0.00      A1    
ATOM    193  HB2 PRO A  38      31.145 -43.544-237.824  1.00  0.00      A1    
ATOM    194  CG  PRO A  38      29.885 -44.580-236.503  1.00  0.00      A1    
ATOM    195  HG1 PRO A  38      29.807 -44.748-235.408  1.00  0.00      A1    
ATOM    196  HG2 PRO A  38      29.129 -43.965-237.039  1.00  0.00      A1    
ATOM    197  C   PRO A  38      32.695 -45.922-235.625  1.00  0.00      A1    
ATOM    198  O   PRO A  38      32.377 -47.038-235.278  1.00  0.00      A1    
ATOM    199  N   ALA A  39      33.534 -45.187-234.945  1.00  0.00      A1    
ATOM    200  HN  ALA A  39      33.935 -44.363-235.338  1.00  0.00      A1    
ATOM    201  CA  ALA A  39      33.954 -45.459-233.570  1.00  0.00      A1    
ATOM    202  HA  ALA A  39      33.522 -46.370-233.183  1.00  0.00      A1    
ATOM    203  CB  ALA A  39      35.502 -45.689-233.675  1.00  0.00      A1    
ATOM    204  HB1 ALA A  39      36.044 -44.765-233.972  1.00  0.00      A1    
ATOM    205  HB2 ALA A  39      35.811 -45.750-232.610  1.00  0.00      A1    
ATOM    206  HB3 ALA A  39      35.807 -46.628-234.185  1.00  0.00      A1    
ATOM    207  C   ALA A  39      33.549 -44.235-232.683  1.00  0.00      A1    
ATOM    208  O   ALA A  39      33.487 -43.140-233.199  1.00  0.00      A1    
ATOM    209  N   VAL A  40      33.403 -44.443-231.402  1.00  0.00      A1    
ATOM    210  HN  VAL A  40      33.313 -45.358-231.017  1.00  0.00      A1    
ATOM    211  CA  VAL A  40      32.888 -43.349-230.561  1.00  0.00      A1    
ATOM    212  HA  VAL A  40      33.229 -42.358-230.823  1.00  0.00      A1    
ATOM    213  CB  VAL A  40      31.345 -43.346-230.454  1.00  0.00      A1    
ATOM    214  HB  VAL A  40      30.990 -43.487-231.497  1.00  0.00      A1    
ATOM    215  CG1 VAL A  40      30.794 -44.387-229.446  1.00  0.00      A1    
ATOM    216 HG11 VAL A  40      31.363 -45.341-229.470  1.00  0.00      A1    
ATOM    217 HG12 VAL A  40      30.974 -44.024-228.412  1.00  0.00      A1    
ATOM    218 HG13 VAL A  40      29.720 -44.667-229.493  1.00  0.00      A1    
ATOM    219  CG2 VAL A  40      30.813 -41.959-230.098  1.00  0.00      A1    
ATOM    220 HG21 VAL A  40      29.778 -41.904-230.498  1.00  0.00      A1    
ATOM    221 HG22 VAL A  40      30.749 -41.683-229.023  1.00  0.00      A1    
ATOM    222 HG23 VAL A  40      31.382 -41.192-230.665  1.00  0.00      A1    
ATOM    223  C   VAL A  40      33.475 -43.437-229.144  1.00  0.00      A1    
ATOM    224  O   VAL A  40      33.765 -44.447-228.590  1.00  0.00      A1    
ATOM    225  N   GLY A  41      33.706 -42.300-228.495  1.00  0.00      A1    
ATOM    226  HN  GLY A  41      33.512 -41.395-228.866  1.00  0.00      A1    
ATOM    227  CA  GLY A  41      34.405 -42.257-227.158  1.00  0.00      A1    
ATOM    228  HA1 GLY A  41      35.332 -42.798-227.277  1.00  0.00      A1    
ATOM    229  HA2 GLY A  41      34.467 -41.199-226.951  1.00  0.00      A1    
ATOM    230  C   GLY A  41      33.628 -42.752-225.928  1.00  0.00      A1    
ATOM    231  O   GLY A  41      32.510 -42.273-225.657  1.00  0.00      A1    
ATOM    232  N   VAL A  42      34.116 -43.642-225.114  1.00  0.00      A1    
ATOM    233  HN  VAL A  42      34.964 -44.120-225.330  1.00  0.00      A1    
ATOM    234  CA  VAL A  42      33.400 -44.214-223.934  1.00  0.00      A1    
ATOM    235  HA  VAL A  42      32.480 -43.647-223.916  1.00  0.00      A1    
ATOM    236  CB  VAL A  42      33.086 -45.791-224.038  1.00  0.00      A1    
ATOM    237  HB  VAL A  42      32.439 -46.125-223.199  1.00  0.00      A1    
ATOM    238  CG1 VAL A  42      32.069 -45.983-225.196  1.00  0.00      A1    
ATOM    239 HG11 VAL A  42      32.439 -45.649-226.189  1.00  0.00      A1    
ATOM    240 HG12 VAL A  42      31.800 -47.053-225.320  1.00  0.00      A1    
ATOM    241 HG13 VAL A  42      31.157 -45.440-224.868  1.00  0.00      A1    
ATOM    242  CG2 VAL A  42      34.333 -46.526-224.274  1.00  0.00      A1    
ATOM    243 HG21 VAL A  42      34.192 -47.602-224.033  1.00  0.00      A1    
ATOM    244 HG22 VAL A  42      34.753 -46.475-225.301  1.00  0.00      A1    
ATOM    245 HG23 VAL A  42      35.116 -46.294-223.522  1.00  0.00      A1    
ATOM    246  C   VAL A  42      34.115 -43.903-222.568  1.00  0.00      A1    
ATOM    247  O   VAL A  42      35.241 -43.437-222.682  1.00  0.00      A1    
ATOM    248  N   VAL A  43      33.448 -44.142-221.393  1.00  0.00      A1    
ATOM    249  HN  VAL A  43      32.479 -44.372-221.426  1.00  0.00      A1    
ATOM    250  CA  VAL A  43      34.056 -44.151-220.135  1.00  0.00      A1    
ATOM    251  HA  VAL A  43      35.113 -44.281-220.316  1.00  0.00      A1    
ATOM    252  CB  VAL A  43      33.849 -42.773-219.307  1.00  0.00      A1    
ATOM    253  HB  VAL A  43      33.974 -42.004-220.098  1.00  0.00      A1    
ATOM    254  CG1 VAL A  43      32.365 -42.641-218.902  1.00  0.00      A1    
ATOM    255 HG11 VAL A  43      32.021 -43.430-218.198  1.00  0.00      A1    
ATOM    256 HG12 VAL A  43      32.116 -41.636-218.499  1.00  0.00      A1    
ATOM    257 HG13 VAL A  43      31.693 -42.716-219.784  1.00  0.00      A1    
ATOM    258  CG2 VAL A  43      34.856 -42.689-218.135  1.00  0.00      A1    
ATOM    259 HG21 VAL A  43      34.739 -41.769-217.523  1.00  0.00      A1    
ATOM    260 HG22 VAL A  43      34.686 -43.623-217.557  1.00  0.00      A1    
ATOM    261 HG23 VAL A  43      35.913 -42.702-218.478  1.00  0.00      A1    
ATOM    262  C   VAL A  43      33.578 -45.391-219.415  1.00  0.00      A1    
ATOM    263  O   VAL A  43      32.414 -45.734-219.526  1.00  0.00      A1    
ATOM    264  N   THR A  44      34.465 -46.203-218.740  1.00  0.00      A1    
ATOM    265  HN  THR A  44      35.387 -45.830-218.660  1.00  0.00      A1    
ATOM    266  CA  THR A  44      34.029 -47.173-217.736  1.00  0.00      A1    
ATOM    267  HA  THR A  44      33.398 -47.884-218.247  1.00  0.00      A1    
ATOM    268  CB  THR A  44      35.257 -47.837-217.148  1.00  0.00      A1    
ATOM    269  HB  THR A  44      35.954 -47.155-216.616  1.00  0.00      A1    
ATOM    270  OG1 THR A  44      36.046 -48.474-218.167  1.00  0.00      A1    
ATOM    271  HG1 THR A  44      35.576 -49.305-218.263  1.00  0.00      A1    
ATOM    272  CG2 THR A  44      34.798 -48.956-216.230  1.00  0.00      A1    
ATOM    273 HG21 THR A  44      34.363 -49.757-216.865  1.00  0.00      A1    
ATOM    274 HG22 THR A  44      35.736 -49.322-215.758  1.00  0.00      A1    
ATOM    275 HG23 THR A  44      34.093 -48.659-215.424  1.00  0.00      A1    
ATOM    276  C   THR A  44      33.159 -46.642-216.513  1.00  0.00      A1    
ATOM    277  O   THR A  44      33.448 -45.612-215.914  1.00  0.00      A1    
ATOM    278  N   VAL A  45      32.076 -47.338-216.196  1.00  0.00      A1    
ATOM    279  HN  VAL A  45      31.723 -48.015-216.837  1.00  0.00      A1    
ATOM    280  CA  VAL A  45      31.207 -46.954-215.066  1.00  0.00      A1    
ATOM    281  HA  VAL A  45      30.913 -45.915-215.080  1.00  0.00      A1    
ATOM    282  CB  VAL A  45      29.808 -47.654-215.200  1.00  0.00      A1    
ATOM    283  HB  VAL A  45      29.937 -48.756-215.271  1.00  0.00      A1    
ATOM    284  CG1 VAL A  45      29.036 -47.270-213.983  1.00  0.00      A1    
ATOM    285 HG11 VAL A  45      28.016 -47.707-213.920  1.00  0.00      A1    
ATOM    286 HG12 VAL A  45      29.549 -47.573-213.045  1.00  0.00      A1    
ATOM    287 HG13 VAL A  45      28.854 -46.175-213.993  1.00  0.00      A1    
ATOM    288  CG2 VAL A  45      29.135 -47.032-216.468  1.00  0.00      A1    
ATOM    289 HG21 VAL A  45      29.542 -45.999-216.520  1.00  0.00      A1    
ATOM    290 HG22 VAL A  45      29.523 -47.674-217.287  1.00  0.00      A1    
ATOM    291 HG23 VAL A  45      28.028 -46.988-216.405  1.00  0.00      A1    
ATOM    292  C   VAL A  45      31.949 -47.359-213.823  1.00  0.00      A1    
ATOM    293  O   VAL A  45      32.048 -48.540-213.579  1.00  0.00      A1    
ATOM    294  N   LYS A  46      32.238 -46.399-212.933  1.00  0.00      A1    
ATOM    295  HN  LYS A  46      32.192 -45.457-213.257  1.00  0.00      A1    
ATOM    296  CA  LYS A  46      32.684 -46.715-211.562  1.00  0.00      A1    
ATOM    297  HA  LYS A  46      32.939 -47.763-211.499  1.00  0.00      A1    
ATOM    298  CB  LYS A  46      34.048 -45.972-211.360  1.00  0.00      A1    
ATOM    299  HB1 LYS A  46      34.518 -46.427-210.462  1.00  0.00      A1    
ATOM    300  HB2 LYS A  46      34.631 -46.196-212.278  1.00  0.00      A1    
ATOM    301  CG  LYS A  46      33.941 -44.423-211.139  1.00  0.00      A1    
ATOM    302  HG1 LYS A  46      33.449 -44.068-212.070  1.00  0.00      A1    
ATOM    303  HG2 LYS A  46      33.317 -44.176-210.254  1.00  0.00      A1    
ATOM    304  CD  LYS A  46      35.395 -43.845-210.953  1.00  0.00      A1    
ATOM    305  HD1 LYS A  46      35.986 -44.369-210.172  1.00  0.00      A1    
ATOM    306  HD2 LYS A  46      35.929 -43.897-211.927  1.00  0.00      A1    
ATOM    307  CE  LYS A  46      35.364 -42.434-210.420  1.00  0.00      A1    
ATOM    308  HE1 LYS A  46      34.593 -41.931-211.042  1.00  0.00      A1    
ATOM    309  HE2 LYS A  46      34.995 -42.386-209.373  1.00  0.00      A1    
ATOM    310  NZ  LYS A  46      36.709 -41.659-210.666  1.00  0.00      A1    
ATOM    311  HZ1 LYS A  46      36.465 -40.742-211.092  1.00  0.00      A1    
ATOM    312  HZ2 LYS A  46      37.221 -41.522-209.771  1.00  0.00      A1    
ATOM    313  HZ3 LYS A  46      37.327 -42.131-211.357  1.00  0.00      A1    
ATOM    314  C   LYS A  46      31.751 -46.374-210.454  1.00  0.00      A1    
ATOM    315  O   LYS A  46      30.843 -45.569-210.543  1.00  0.00      A1    
ATOM    316  N   THR A  47      32.005 -47.062-209.338  1.00  0.00      A1    
ATOM    317  HN  THR A  47      32.654 -47.818-209.295  1.00  0.00      A1    
ATOM    318  CA  THR A  47      31.233 -46.930-208.066  1.00  0.00      A1    
ATOM    319  HA  THR A  47      30.411 -46.249-208.224  1.00  0.00      A1    
ATOM    320  CB  THR A  47      30.781 -48.192-207.395  1.00  0.00      A1    
ATOM    321  HB  THR A  47      30.348 -47.889-206.417  1.00  0.00      A1    
ATOM    322  OG1 THR A  47      31.754 -49.178-207.188  1.00  0.00      A1    
ATOM    323  HG1 THR A  47      32.547 -48.743-206.869  1.00  0.00      A1    
ATOM    324  CG2 THR A  47      29.669 -48.835-208.170  1.00  0.00      A1    
ATOM    325 HG21 THR A  47      28.804 -48.171-208.383  1.00  0.00      A1    
ATOM    326 HG22 THR A  47      30.073 -49.074-209.178  1.00  0.00      A1    
ATOM    327 HG23 THR A  47      29.355 -49.807-207.733  1.00  0.00      A1    
ATOM    328  C   THR A  47      32.220 -46.215-207.141  1.00  0.00      A1    
ATOM    329  O   THR A  47      33.325 -46.796-206.881  1.00  0.00      A1    
ATOM    330  N   GLU A  48      31.700 -45.048-206.527  1.00  0.00      A1    
ATOM    331  HN  GLU A  48      30.850 -44.705-206.918  1.00  0.00      A1    
ATOM    332  CA  GLU A  48      32.420 -44.304-205.513  1.00  0.00      A1    
ATOM    333  HA  GLU A  48      33.130 -45.038-205.162  1.00  0.00      A1    
ATOM    334  CB  GLU A  48      33.364 -43.136-206.003  1.00  0.00      A1    
ATOM    335  HB1 GLU A  48      32.894 -42.278-206.528  1.00  0.00      A1    
ATOM    336  HB2 GLU A  48      33.742 -42.673-205.066  1.00  0.00      A1    
ATOM    337  CG  GLU A  48      34.647 -43.579-206.741  1.00  0.00      A1    
ATOM    338  HG1 GLU A  48      35.152 -44.508-206.397  1.00  0.00      A1    
ATOM    339  HG2 GLU A  48      34.721 -43.875-207.809  1.00  0.00      A1    
ATOM    340  CD  GLU A  48      35.719 -42.469-206.636  1.00  0.00      A1    
ATOM    341  OE1 GLU A  48      36.905 -42.842-206.349  1.00  0.00      A1    
ATOM    342  OE2 GLU A  48      35.447 -41.354-207.044  1.00  0.00      A1    
ATOM    343  C   GLU A  48      31.491 -43.780-204.453  1.00  0.00      A1    
ATOM    344  O   GLU A  48      30.374 -43.402-204.774  1.00  0.00      A1    
ATOM    345  N   PRO A  49      31.976 -43.630-203.176  1.00  0.00      A1    
ATOM    346  CD  PRO A  49      32.997 -44.368-202.560  1.00  0.00      A1    
ATOM    347  HD1 PRO A  49      33.842 -44.448-203.276  1.00  0.00      A1    
ATOM    348  HD2 PRO A  49      32.676 -45.376-202.221  1.00  0.00      A1    
ATOM    349  CA  PRO A  49      31.436 -42.656-202.259  1.00  0.00      A1    
ATOM    350  HA  PRO A  49      30.383 -42.850-202.121  1.00  0.00      A1    
ATOM    351  CB  PRO A  49      32.197 -42.870-200.957  1.00  0.00      A1    
ATOM    352  HB1 PRO A  49      32.293 -41.906-200.414  1.00  0.00      A1    
ATOM    353  HB2 PRO A  49      31.758 -43.626-200.270  1.00  0.00      A1    
ATOM    354  CG  PRO A  49      33.499 -43.511-201.411  1.00  0.00      A1    
ATOM    355  HG1 PRO A  49      34.331 -42.896-201.816  1.00  0.00      A1    
ATOM    356  HG2 PRO A  49      33.863 -44.252-200.668  1.00  0.00      A1    
ATOM    357  C   PRO A  49      31.577 -41.259-202.874  1.00  0.00      A1    
ATOM    358  O   PRO A  49      32.526 -40.940-203.620  1.00  0.00      A1    
ATOM    359  N   LEU A  50      30.509 -40.399-202.676  1.00  0.00      A1    
ATOM    360  HN  LEU A  50      29.642 -40.601-202.228  1.00  0.00      A1    
ATOM    361  CA  LEU A  50      30.715 -38.984-202.888  1.00  0.00      A1    
ATOM    362  HA  LEU A  50      31.716 -38.826-203.261  1.00  0.00      A1    
ATOM    363  CB  LEU A  50      29.773 -38.277-203.841  1.00  0.00      A1    
ATOM    364  HB1 LEU A  50      28.725 -38.332-203.479  1.00  0.00      A1    
ATOM    365  HB2 LEU A  50      30.155 -37.244-203.987  1.00  0.00      A1    
ATOM    366  CG  LEU A  50      29.674 -38.868-205.236  1.00  0.00      A1    
ATOM    367  HG  LEU A  50      30.613 -39.367-205.558  1.00  0.00      A1    
ATOM    368  CD1 LEU A  50      28.668 -39.969-205.239  1.00  0.00      A1    
ATOM    369 HD11 LEU A  50      27.745 -39.925-204.622  1.00  0.00      A1    
ATOM    370 HD12 LEU A  50      28.353 -40.261-206.264  1.00  0.00      A1    
ATOM    371 HD13 LEU A  50      29.302 -40.815-204.897  1.00  0.00      A1    
ATOM    372  CD2 LEU A  50      29.215 -37.814-206.155  1.00  0.00      A1    
ATOM    373 HD21 LEU A  50      28.241 -37.394-205.821  1.00  0.00      A1    
ATOM    374 HD22 LEU A  50      30.033 -37.091-206.362  1.00  0.00      A1    
ATOM    375 HD23 LEU A  50      29.008 -38.094-207.210  1.00  0.00      A1    
ATOM    376  C   LEU A  50      30.427 -38.296-201.583  1.00  0.00      A1    
ATOM    377  O   LEU A  50      29.479 -38.476-200.884  1.00  0.00      A1    
ATOM    378  N   GLN A  51      31.426 -37.455-201.233  1.00  0.00      A1    
ATOM    379  HN  GLN A  51      32.135 -37.142-201.860  1.00  0.00      A1    
ATOM    380  CA  GLN A  51      31.517 -36.848-199.901  1.00  0.00      A1    
ATOM    381  HA  GLN A  51      30.963 -37.432-199.181  1.00  0.00      A1    
ATOM    382  CB  GLN A  51      33.072 -36.781-199.562  1.00  0.00      A1    
ATOM    383  HB1 GLN A  51      33.696 -36.277-200.331  1.00  0.00      A1    
ATOM    384  HB2 GLN A  51      33.183 -36.178-198.635  1.00  0.00      A1    
ATOM    385  CG  GLN A  51      33.715 -38.130-199.390  1.00  0.00      A1    
ATOM    386  HG1 GLN A  51      33.734 -38.759-200.305  1.00  0.00      A1    
ATOM    387  HG2 GLN A  51      34.811 -38.053-199.224  1.00  0.00      A1    
ATOM    388  CD  GLN A  51      32.999 -39.068-198.364  1.00  0.00      A1    
ATOM    389  OE1 GLN A  51      31.942 -39.653-198.678  1.00  0.00      A1    
ATOM    390  NE2 GLN A  51      33.506 -39.044-197.108  1.00  0.00      A1    
ATOM    391 HE21 GLN A  51      32.976 -39.493-196.388  1.00  0.00      A1    
ATOM    392 HE22 GLN A  51      34.314 -38.572-196.758  1.00  0.00      A1    
ATOM    393  C   GLN A  51      30.877 -35.394-199.899  1.00  0.00      A1    
ATOM    394  O   GLN A  51      31.584 -34.395-200.023  1.00  0.00      A1    
ATOM    395  N   ILE A  52      29.549 -35.287-199.846  1.00  0.00      A1    
ATOM    396  HN  ILE A  52      29.063 -36.155-199.789  1.00  0.00      A1    
ATOM    397  CA  ILE A  52      28.799 -34.094-200.075  1.00  0.00      A1    
ATOM    398  HA  ILE A  52      29.227 -33.286-199.499  1.00  0.00      A1    
ATOM    399  CB  ILE A  52      28.764 -33.820-201.604  1.00  0.00      A1    
ATOM    400  HB  ILE A  52      29.775 -33.919-202.055  1.00  0.00      A1    
ATOM    401  CG2 ILE A  52      27.737 -34.761-202.245  1.00  0.00      A1    
ATOM    402 HG21 ILE A  52      27.943 -35.816-201.963  1.00  0.00      A1    
ATOM    403 HG22 ILE A  52      26.721 -34.477-201.895  1.00  0.00      A1    
ATOM    404 HG23 ILE A  52      27.755 -34.826-203.355  1.00  0.00      A1    
ATOM    405  CG1 ILE A  52      28.263 -32.356-202.039  1.00  0.00      A1    
ATOM    406 HG11 ILE A  52      27.928 -32.525-203.084  1.00  0.00      A1    
ATOM    407 HG12 ILE A  52      27.332 -32.111-201.484  1.00  0.00      A1    
ATOM    408  CD  ILE A  52      29.245 -31.222-201.950  1.00  0.00      A1    
ATOM    409  HD1 ILE A  52      30.232 -31.378-202.436  1.00  0.00      A1    
ATOM    410  HD2 ILE A  52      28.729 -30.358-202.421  1.00  0.00      A1    
ATOM    411  HD3 ILE A  52      29.365 -30.885-200.898  1.00  0.00      A1    
ATOM    412  C   ILE A  52      27.431 -34.216-199.422  1.00  0.00      A1    
ATOM    413  O   ILE A  52      26.937 -35.369-199.300  1.00  0.00      A1    
ATOM    414  N   THR A  53      26.699 -33.140-199.051  1.00  0.00      A1    
ATOM    415  HN  THR A  53      27.218 -32.288-199.055  1.00  0.00      A1    
ATOM    416  CA  THR A  53      25.424 -33.263-198.353  1.00  0.00      A1    
ATOM    417  HA  THR A  53      24.975 -34.181-198.702  1.00  0.00      A1    
ATOM    418  CB  THR A  53      25.575 -33.391-196.827  1.00  0.00      A1    
ATOM    419  HB  THR A  53      24.567 -33.270-196.376  1.00  0.00      A1    
ATOM    420  OG1 THR A  53      26.604 -32.621-196.279  1.00  0.00      A1    
ATOM    421  HG1 THR A  53      26.500 -32.827-195.347  1.00  0.00      A1    
ATOM    422  CG2 THR A  53      25.978 -34.828-196.488  1.00  0.00      A1    
ATOM    423 HG21 THR A  53      26.888 -35.189-197.011  1.00  0.00      A1    
ATOM    424 HG22 THR A  53      26.251 -35.002-195.425  1.00  0.00      A1    
ATOM    425 HG23 THR A  53      25.127 -35.422-196.886  1.00  0.00      A1    
ATOM    426  C   THR A  53      24.477 -32.211-198.634  1.00  0.00      A1    
ATOM    427  O   THR A  53      24.800 -31.106-199.095  1.00  0.00      A1    
ATOM    428  N   THR A  54      22.864 -33.245-197.979  1.00  0.00      A1    
ATOM    429  HN  THR A  54      23.090 -33.940-197.295  1.00  0.00      A1    
ATOM    430  CA  THR A  54      21.707 -32.443-197.650  1.00  0.00      A1    
ATOM    431  HA  THR A  54      21.124 -32.324-198.553  1.00  0.00      A1    
ATOM    432  CB  THR A  54      20.903 -33.081-196.522  1.00  0.00      A1    
ATOM    433  HB  THR A  54      21.651 -33.433-195.770  1.00  0.00      A1    
ATOM    434  OG1 THR A  54      20.212 -34.210-197.020  1.00  0.00      A1    
ATOM    435  HG1 THR A  54      20.858 -34.865-197.325  1.00  0.00      A1    
ATOM    436  CG2 THR A  54      19.750 -32.284-195.921  1.00  0.00      A1    
ATOM    437 HG21 THR A  54      19.323 -32.810-195.041  1.00  0.00      A1    
ATOM    438 HG22 THR A  54      20.101 -31.286-195.586  1.00  0.00      A1    
ATOM    439 HG23 THR A  54      18.937 -32.135-196.664  1.00  0.00      A1    
ATOM    440  C   THR A  54      22.216 -31.055-197.276  1.00  0.00      A1    
ATOM    441  O   THR A  54      23.309 -30.914-196.727  1.00  0.00      A1    
ATOM    442  N   GLU A  55      21.454 -30.006-197.588  1.00  0.00      A1    
ATOM    443  HN  GLU A  55      20.633 -30.072-198.147  1.00  0.00      A1    
ATOM    444  CA  GLU A  55      21.753 -28.667-197.140  1.00  0.00      A1    
ATOM    445  HA  GLU A  55      22.148 -28.724-196.134  1.00  0.00      A1    
ATOM    446  CB  GLU A  55      22.752 -28.072-198.131  1.00  0.00      A1    
ATOM    447  HB1 GLU A  55      23.576 -28.809-198.279  1.00  0.00      A1    
ATOM    448  HB2 GLU A  55      22.269 -27.952-199.127  1.00  0.00      A1    
ATOM    449  CG  GLU A  55      23.382 -26.741-197.729  1.00  0.00      A1    
ATOM    450  HG1 GLU A  55      22.585 -25.994-197.554  1.00  0.00      A1    
ATOM    451  HG2 GLU A  55      23.988 -26.851-196.808  1.00  0.00      A1    
ATOM    452  CD  GLU A  55      24.246 -26.215-198.860  1.00  0.00      A1    
ATOM    453  OE1 GLU A  55      25.451 -26.536-199.008  1.00  0.00      A1    
ATOM    454  OE2 GLU A  55      23.712 -25.407-199.647  1.00  0.00      A1    
ATOM    455  C   GLU A  55      20.485 -27.824-197.079  1.00  0.00      A1    
ATOM    456  O   GLU A  55      19.715 -27.818-198.035  1.00  0.00      A1    
ATOM    457  N   LEU A  56      20.212 -27.115-195.977  1.00  0.00      A1    
ATOM    458  HN  LEU A  56      20.911 -26.799-195.339  1.00  0.00      A1    
ATOM    459  CA  LEU A  56      18.867 -26.743-195.613  1.00  0.00      A1    
ATOM    460  HA  LEU A  56      18.295 -26.777-196.531  1.00  0.00      A1    
ATOM    461  CB  LEU A  56      18.433 -27.549-194.395  1.00  0.00      A1    
ATOM    462  HB1 LEU A  56      19.293 -27.560-193.685  1.00  0.00      A1    
ATOM    463  HB2 LEU A  56      17.612 -27.007-193.876  1.00  0.00      A1    
ATOM    464  CG  LEU A  56      18.027 -28.985-194.723  1.00  0.00      A1    
ATOM    465  HG  LEU A  56      18.942 -29.408-195.204  1.00  0.00      A1    
ATOM    466  CD1 LEU A  56      17.695 -29.716-193.434  1.00  0.00      A1    
ATOM    467 HD11 LEU A  56      17.351 -30.751-193.649  1.00  0.00      A1    
ATOM    468 HD12 LEU A  56      18.590 -29.777-192.777  1.00  0.00      A1    
ATOM    469 HD13 LEU A  56      16.889 -29.190-192.881  1.00  0.00      A1    
ATOM    470  CD2 LEU A  56      16.857 -29.191-195.676  1.00  0.00      A1    
ATOM    471 HD21 LEU A  56      16.680 -30.276-195.841  1.00  0.00      A1    
ATOM    472 HD22 LEU A  56      15.920 -28.756-195.273  1.00  0.00      A1    
ATOM    473 HD23 LEU A  56      17.067 -28.719-196.659  1.00  0.00      A1    
ATOM    474  C   LEU A  56      18.760 -25.323-195.058  1.00  0.00      A1    
ATOM    475  O   LEU A  56      19.725 -24.796-194.512  1.00  0.00      A1    
ATOM    476  N   PRO A  57      17.586 -24.699-195.149  1.00  0.00      A1    
ATOM    477  CD  PRO A  57      16.367 -25.099-195.824  1.00  0.00      A1    
ATOM    478  HD1 PRO A  57      16.074 -26.123-195.495  1.00  0.00      A1    
ATOM    479  HD2 PRO A  57      16.531 -25.107-196.925  1.00  0.00      A1    
ATOM    480  CA  PRO A  57      17.354 -23.416-194.509  1.00  0.00      A1    
ATOM    481  HA  PRO A  57      18.169 -22.727-194.698  1.00  0.00      A1    
ATOM    482  CB  PRO A  57      16.052 -22.854-195.063  1.00  0.00      A1    
ATOM    483  HB1 PRO A  57      16.208 -22.216-195.961  1.00  0.00      A1    
ATOM    484  HB2 PRO A  57      15.468 -22.295-194.297  1.00  0.00      A1    
ATOM    485  CG  PRO A  57      15.274 -24.107-195.468  1.00  0.00      A1    
ATOM    486  HG1 PRO A  57      14.592 -23.892-196.315  1.00  0.00      A1    
ATOM    487  HG2 PRO A  57      14.662 -24.518-194.634  1.00  0.00      A1    
ATOM    488  C   PRO A  57      17.201 -23.607-193.005  1.00  0.00      A1    
ATOM    489  O   PRO A  57      16.761 -24.610-192.445  1.00  0.00      A1    
ATOM    490  N   GLY A  58      17.561 -22.567-192.241  1.00  0.00      A1    
ATOM    491  HN  GLY A  58      17.900 -21.769-192.737  1.00  0.00      A1    
ATOM    492  CA  GLY A  58      17.529 -22.439-190.801  1.00  0.00      A1    
ATOM    493  HA1 GLY A  58      18.289 -23.114-190.430  1.00  0.00      A1    
ATOM    494  HA2 GLY A  58      16.522 -22.698-190.502  1.00  0.00      A1    
ATOM    495  C   GLY A  58      17.834 -21.050-190.267  1.00  0.00      A1    
ATOM    496  O   GLY A  58      18.157 -20.175-191.066  1.00  0.00      A1    
ATOM    497  N   ARG A  59      17.807 -20.869-188.941  1.00  0.00      A1    
ATOM    498  HN  ARG A  59      17.807 -21.628-188.294  1.00  0.00      A1    
ATOM    499  CA  ARG A  59      17.776 -19.538-188.379  1.00  0.00      A1    
ATOM    500  HA  ARG A  59      18.410 -18.861-188.940  1.00  0.00      A1    
ATOM    501  CB  ARG A  59      16.399 -18.902-188.489  1.00  0.00      A1    
ATOM    502  HB1 ARG A  59      16.052 -19.082-189.534  1.00  0.00      A1    
ATOM    503  HB2 ARG A  59      15.686 -19.444-187.831  1.00  0.00      A1    
ATOM    504  CG  ARG A  59      16.480 -17.404-188.198  1.00  0.00      A1    
ATOM    505  HG1 ARG A  59      17.060 -17.256-187.261  1.00  0.00      A1    
ATOM    506  HG2 ARG A  59      17.076 -16.911-189.001  1.00  0.00      A1    
ATOM    507  CD  ARG A  59      15.109 -16.729-188.143  1.00  0.00      A1    
ATOM    508  HD1 ARG A  59      14.544 -16.962-189.074  1.00  0.00      A1    
ATOM    509  HD2 ARG A  59      14.517 -17.083-187.266  1.00  0.00      A1    
ATOM    510  NE  ARG A  59      15.140 -15.278-188.008  1.00  0.00      A1    
ATOM    511  HE  ARG A  59      15.872 -14.736-188.464  1.00  0.00      A1    
ATOM    512  CZ  ARG A  59      14.111 -14.512-187.606  1.00  0.00      A1    
ATOM    513  NH1 ARG A  59      12.876 -14.908-187.288  1.00  0.00      A1    
ATOM    514 HH11 ARG A  59      12.673 -15.852-186.986  1.00  0.00      A1    
ATOM    515 HH12 ARG A  59      12.302 -14.132-187.011  1.00  0.00      A1    
ATOM    516  NH2 ARG A  59      14.371 -13.195-187.620  1.00  0.00      A1    
ATOM    517 HH21 ARG A  59      15.330 -12.926-187.756  1.00  0.00      A1    
ATOM    518 HH22 ARG A  59      13.746 -12.472-187.293  1.00  0.00      A1    
ATOM    519  C   ARG A  59      18.407 -19.683-186.998  1.00  0.00      A1    
ATOM    520  O   ARG A  59      18.085 -20.647-186.301  1.00  0.00      A1    
ATOM    521  N   THR A  60      19.162 -18.719-186.469  1.00  0.00      A1    
ATOM    522  HN  THR A  60      19.340 -17.880-186.982  1.00  0.00      A1    
ATOM    523  CA  THR A  60      19.785 -18.757-185.159  1.00  0.00      A1    
ATOM    524  HA  THR A  60      20.061 -19.795-185.032  1.00  0.00      A1    
ATOM    525  CB  THR A  60      21.147 -18.078-185.200  1.00  0.00      A1    
ATOM    526  HB  THR A  60      21.536 -18.103-184.152  1.00  0.00      A1    
ATOM    527  OG1 THR A  60      20.941 -16.739-185.579  1.00  0.00      A1    
ATOM    528  HG1 THR A  60      21.537 -16.131-185.145  1.00  0.00      A1    
ATOM    529  CG2 THR A  60      22.244 -18.599-186.135  1.00  0.00      A1    
ATOM    530 HG21 THR A  60      23.201 -18.066-185.957  1.00  0.00      A1    
ATOM    531 HG22 THR A  60      22.419 -19.682-185.963  1.00  0.00      A1    
ATOM    532 HG23 THR A  60      21.960 -18.457-187.200  1.00  0.00      A1    
ATOM    533  C   THR A  60      18.878 -18.407-183.996  1.00  0.00      A1    
ATOM    534  O   THR A  60      18.023 -17.520-184.067  1.00  0.00      A1    
ATOM    535  N   SER A  61      19.049 -19.099-182.868  1.00  0.00      A1    
ATOM    536  HN  SER A  61      19.695 -19.862-182.926  1.00  0.00      A1    
ATOM    537  CA  SER A  61      18.447 -18.929-181.557  1.00  0.00      A1    
ATOM    538  HA  SER A  61      17.910 -17.990-181.594  1.00  0.00      A1    
ATOM    539  CB  SER A  61      17.543 -20.124-181.239  1.00  0.00      A1    
ATOM    540  HB1 SER A  61      18.165 -21.047-181.271  1.00  0.00      A1    
ATOM    541  HB2 SER A  61      17.139 -20.040-180.204  1.00  0.00      A1    
ATOM    542  OG  SER A  61      16.511 -20.226-182.194  1.00  0.00      A1    
ATOM    543  HG1 SER A  61      16.112 -21.099-182.088  1.00  0.00      A1    
ATOM    544  C   SER A  61      19.510 -18.798-180.480  1.00  0.00      A1    
ATOM    545  O   SER A  61      20.537 -19.468-180.575  1.00  0.00      A1    
ATOM    546  N   ALA A  62      19.303 -18.039-179.403  1.00  0.00      A1    
ATOM    547  HN  ALA A  62      18.518 -17.423-179.343  1.00  0.00      A1    
ATOM    548  CA  ALA A  62      20.179 -18.042-178.251  1.00  0.00      A1    
ATOM    549  HA  ALA A  62      21.214 -17.937-178.555  1.00  0.00      A1    
ATOM    550  CB  ALA A  62      19.967 -16.795-177.397  1.00  0.00      A1    
ATOM    551  HB1 ALA A  62      20.106 -15.887-178.023  1.00  0.00      A1    
ATOM    552  HB2 ALA A  62      18.937 -16.768-176.979  1.00  0.00      A1    
ATOM    553  HB3 ALA A  62      20.691 -16.746-176.556  1.00  0.00      A1    
ATOM    554  C   ALA A  62      20.083 -19.363-177.505  1.00  0.00      A1    
ATOM    555  O   ALA A  62      19.032 -19.998-177.563  1.00  0.00      A1    
ATOM    556  N   TYR A  63      21.088 -19.657-176.666  1.00  0.00      A1    
ATOM    557  HN  TYR A  63      21.884 -19.060-176.579  1.00  0.00      A1    
ATOM    558  CA  TYR A  63      21.125 -20.835-175.825  1.00  0.00      A1    
ATOM    559  HA  TYR A  63      20.470 -21.518-176.352  1.00  0.00      A1    
ATOM    560  CB  TYR A  63      22.599 -21.235-175.749  1.00  0.00      A1    
ATOM    561  HB1 TYR A  63      22.982 -21.408-176.778  1.00  0.00      A1    
ATOM    562  HB2 TYR A  63      23.206 -20.416-175.307  1.00  0.00      A1    
ATOM    563  CG  TYR A  63      22.943 -22.495-174.997  1.00  0.00      A1    
ATOM    564  CD1 TYR A  63      22.559 -23.760-175.454  1.00  0.00      A1    
ATOM    565  HD1 TYR A  63      21.859 -23.846-176.273  1.00  0.00      A1    
ATOM    566  CE1 TYR A  63      23.050 -24.924-174.855  1.00  0.00      A1    
ATOM    567  HE1 TYR A  63      22.749 -25.897-175.218  1.00  0.00      A1    
ATOM    568  CZ  TYR A  63      23.936 -24.807-173.772  1.00  0.00      A1    
ATOM    569  OH  TYR A  63      24.430 -25.938-173.199  1.00  0.00      A1    
ATOM    570  HH  TYR A  63      24.028 -26.672-173.673  1.00  0.00      A1    
ATOM    571  CD2 TYR A  63      23.831 -22.338-173.931  1.00  0.00      A1    
ATOM    572  HD2 TYR A  63      24.082 -21.346-173.579  1.00  0.00      A1    
ATOM    573  CE2 TYR A  63      24.312 -23.518-173.335  1.00  0.00      A1    
ATOM    574  HE2 TYR A  63      24.984 -23.456-172.491  1.00  0.00      A1    
ATOM    575  C   TYR A  63      20.632 -20.760-174.390  1.00  0.00      A1    
ATOM    576  O   TYR A  63      19.992 -21.675-173.874  1.00  0.00      A1    
ATOM    577  N   ARG A  64      20.837 -19.616-173.727  1.00  0.00      A1    
ATOM    578  HN  ARG A  64      21.457 -18.962-174.153  1.00  0.00      A1    
ATOM    579  CA  ARG A  64      20.252 -19.226-172.455  1.00  0.00      A1    
ATOM    580  HA  ARG A  64      19.358 -19.801-172.243  1.00  0.00      A1    
ATOM    581  CB  ARG A  64      21.270 -19.313-171.317  1.00  0.00      A1    
ATOM    582  HB1 ARG A  64      22.091 -18.600-171.575  1.00  0.00      A1    
ATOM    583  HB2 ARG A  64      20.813 -18.927-170.379  1.00  0.00      A1    
ATOM    584  CG  ARG A  64      21.837 -20.720-171.162  1.00  0.00      A1    
ATOM    585  HG1 ARG A  64      22.142 -21.091-172.165  1.00  0.00      A1    
ATOM    586  HG2 ARG A  64      22.775 -20.669-170.563  1.00  0.00      A1    
ATOM    587  CD  ARG A  64      20.838 -21.636-170.453  1.00  0.00      A1    
ATOM    588  HD1 ARG A  64      20.472 -21.137-169.526  1.00  0.00      A1    
ATOM    589  HD2 ARG A  64      19.962 -21.867-171.104  1.00  0.00      A1    
ATOM    590  NE  ARG A  64      21.438 -22.921-170.094  1.00  0.00      A1    
ATOM    591  HE  ARG A  64      21.598 -23.154-169.121  1.00  0.00      A1    
ATOM    592  CZ  ARG A  64      21.495 -23.935-170.967  1.00  0.00      A1    
ATOM    593  NH1 ARG A  64      21.042 -23.969-172.227  1.00  0.00      A1    
ATOM    594 HH11 ARG A  64      20.752 -23.178-172.795  1.00  0.00      A1    
ATOM    595 HH12 ARG A  64      20.758 -24.848-172.641  1.00  0.00      A1    
ATOM    596  NH2 ARG A  64      22.049 -25.043-170.468  1.00  0.00      A1    
ATOM    597 HH21 ARG A  64      22.223 -25.082-169.473  1.00  0.00      A1    
ATOM    598 HH22 ARG A  64      22.077 -25.883-171.026  1.00  0.00      A1    
ATOM    599  C   ARG A  64      19.809 -17.791-172.656  1.00  0.00      A1    
ATOM    600  O   ARG A  64      20.477 -17.029-173.361  1.00  0.00      A1    
ATOM    601  N   ILE A  65      18.691 -17.357-172.062  1.00  0.00      A1    
ATOM    602  HN  ILE A  65      18.103 -17.971-171.538  1.00  0.00      A1    
ATOM    603  CA  ILE A  65      18.225 -15.993-172.115  1.00  0.00      A1    
ATOM    604  HA  ILE A  65      19.068 -15.349-172.330  1.00  0.00      A1    
ATOM    605  CB  ILE A  65      17.088 -15.761-173.114  1.00  0.00      A1    
ATOM    606  HB  ILE A  65      16.603 -14.813-172.770  1.00  0.00      A1    
ATOM    607  CG2 ILE A  65      17.636 -15.627-174.533  1.00  0.00      A1    
ATOM    608 HG21 ILE A  65      16.836 -15.306-175.231  1.00  0.00      A1    
ATOM    609 HG22 ILE A  65      18.445 -14.868-174.575  1.00  0.00      A1    
ATOM    610 HG23 ILE A  65      18.044 -16.594-174.895  1.00  0.00      A1    
ATOM    611  CG1 ILE A  65      16.033 -16.863-172.998  1.00  0.00      A1    
ATOM    612 HG11 ILE A  65      16.505 -17.857-173.166  1.00  0.00      A1    
ATOM    613 HG12 ILE A  65      15.626 -16.865-171.960  1.00  0.00      A1    
ATOM    614  CD  ILE A  65      14.885 -16.659-173.982  1.00  0.00      A1    
ATOM    615  HD1 ILE A  65      14.107 -17.440-173.835  1.00  0.00      A1    
ATOM    616  HD2 ILE A  65      14.412 -15.665-173.832  1.00  0.00      A1    
ATOM    617  HD3 ILE A  65      15.244 -16.724-175.031  1.00  0.00      A1    
ATOM    618  C   ILE A  65      17.763 -15.657-170.705  1.00  0.00      A1    
ATOM    619  O   ILE A  65      17.420 -16.589-169.971  1.00  0.00      A1    
ATOM    620  N   ALA A  66      17.674 -14.367-170.388  1.00  0.00      A1    
ATOM    621  HN  ALA A  66      18.069 -13.688-171.006  1.00  0.00      A1    
ATOM    622  CA  ALA A  66      17.040 -13.832-169.201  1.00  0.00      A1    
ATOM    623  HA  ALA A  66      16.105 -14.349-169.016  1.00  0.00      A1    
ATOM    624  CB  ALA A  66      17.889 -14.098-167.959  1.00  0.00      A1    
ATOM    625  HB1 ALA A  66      18.078 -15.190-167.863  1.00  0.00      A1    
ATOM    626  HB2 ALA A  66      18.873 -13.586-168.030  1.00  0.00      A1    
ATOM    627  HB3 ALA A  66      17.377 -13.756-167.033  1.00  0.00      A1    
ATOM    628  C   ALA A  66      16.694 -12.353-169.344  1.00  0.00      A1    
ATOM    629  O   ALA A  66      17.252 -11.649-170.175  1.00  0.00      A1    
ATOM    630  N   GLU A  67      15.686 -11.918-168.582  1.00  0.00      A1    
ATOM    631  HN  GLU A  67      15.088 -12.566-168.121  1.00  0.00      A1    
ATOM    632  CA  GLU A  67      15.352 -10.531-168.339  1.00  0.00      A1    
ATOM    633  HA  GLU A  67      15.931  -9.892-168.994  1.00  0.00      A1    
ATOM    634  CB  GLU A  67      13.850 -10.348-168.578  1.00  0.00      A1    
ATOM    635  HB1 GLU A  67      13.638 -10.573-169.649  1.00  0.00      A1    
ATOM    636  HB2 GLU A  67      13.280 -11.101-167.989  1.00  0.00      A1    
ATOM    637  CG  GLU A  67      13.179  -9.008-168.307  1.00  0.00      A1    
ATOM    638  HG1 GLU A  67      13.117  -8.840-167.216  1.00  0.00      A1    
ATOM    639  HG2 GLU A  67      13.748  -8.179-168.772  1.00  0.00      A1    
ATOM    640  CD  GLU A  67      11.735  -8.758-168.743  1.00  0.00      A1    
ATOM    641  OE1 GLU A  67      11.271  -7.622-168.949  1.00  0.00      A1    
ATOM    642  OE2 GLU A  67      11.041  -9.794-168.883  1.00  0.00      A1    
ATOM    643  C   GLU A  67      15.766 -10.211-166.913  1.00  0.00      A1    
ATOM    644  O   GLU A  67      15.535 -10.975-165.976  1.00  0.00      A1    
ATOM    645  N   VAL A  68      16.171  -8.951-166.707  1.00  0.00      A1    
ATOM    646  HN  VAL A  68      16.367  -8.455-167.548  1.00  0.00      A1    
ATOM    647  CA  VAL A  68      16.375  -8.184-165.502  1.00  0.00      A1    
ATOM    648  HA  VAL A  68      16.150  -8.817-164.653  1.00  0.00      A1    
ATOM    649  CB  VAL A  68      17.808  -7.655-165.496  1.00  0.00      A1    
ATOM    650  HB  VAL A  68      17.907  -6.938-166.348  1.00  0.00      A1    
ATOM    651  CG1 VAL A  68      17.951  -6.962-164.153  1.00  0.00      A1    
ATOM    652 HG11 VAL A  68      18.983  -6.570-164.028  1.00  0.00      A1    
ATOM    653 HG12 VAL A  68      17.257  -6.101-164.059  1.00  0.00      A1    
ATOM    654 HG13 VAL A  68      17.752  -7.671-163.322  1.00  0.00      A1    
ATOM    655  CG2 VAL A  68      18.855  -8.766-165.471  1.00  0.00      A1    
ATOM    656 HG21 VAL A  68      19.880  -8.341-165.427  1.00  0.00      A1    
ATOM    657 HG22 VAL A  68      18.709  -9.420-164.583  1.00  0.00      A1    
ATOM    658 HG23 VAL A  68      18.792  -9.397-166.382  1.00  0.00      A1    
ATOM    659  C   VAL A  68      15.387  -7.017-165.481  1.00  0.00      A1    
ATOM    660  O   VAL A  68      15.361  -6.234-166.428  1.00  0.00      A1    
ATOM    661  N   ARG A  69      14.637  -6.908-164.387  1.00  0.00      A1    
ATOM    662  HN  ARG A  69      14.669  -7.723-163.813  1.00  0.00      A1    
ATOM    663  CA  ARG A  69      13.808  -5.815-163.920  1.00  0.00      A1    
ATOM    664  HA  ARG A  69      13.888  -4.979-164.606  1.00  0.00      A1    
ATOM    665  CB  ARG A  69      12.301  -6.075-163.898  1.00  0.00      A1    
ATOM    666  HB1 ARG A  69      12.131  -6.882-163.146  1.00  0.00      A1    
ATOM    667  HB2 ARG A  69      11.774  -5.177-163.507  1.00  0.00      A1    
ATOM    668  CG  ARG A  69      11.727  -6.521-165.237  1.00  0.00      A1    
ATOM    669  HG1 ARG A  69      12.138  -5.863-166.034  1.00  0.00      A1    
ATOM    670  HG2 ARG A  69      12.103  -7.544-165.470  1.00  0.00      A1    
ATOM    671  CD  ARG A  69      10.197  -6.565-165.263  1.00  0.00      A1    
ATOM    672  HD1 ARG A  69       9.837  -7.342-164.552  1.00  0.00      A1    
ATOM    673  HD2 ARG A  69       9.755  -5.583-164.973  1.00  0.00      A1    
ATOM    674  NE  ARG A  69       9.721  -6.872-166.612  1.00  0.00      A1    
ATOM    675  HE  ARG A  69      10.384  -7.137-167.324  1.00  0.00      A1    
ATOM    676  CZ  ARG A  69       8.453  -7.049-167.027  1.00  0.00      A1    
ATOM    677  NH1 ARG A  69       7.356  -6.702-166.333  1.00  0.00      A1    
ATOM    678 HH11 ARG A  69       7.600  -6.160-165.521  1.00  0.00      A1    
ATOM    679 HH12 ARG A  69       6.405  -6.902-166.611  1.00  0.00      A1    
ATOM    680  NH2 ARG A  69       8.255  -7.593-168.231  1.00  0.00      A1    
ATOM    681 HH21 ARG A  69       9.073  -7.980-168.670  1.00  0.00      A1    
ATOM    682 HH22 ARG A  69       7.295  -7.662-168.546  1.00  0.00      A1    
ATOM    683  C   ARG A  69      14.360  -5.335-162.583  1.00  0.00      A1    
ATOM    684  O   ARG A  69      15.086  -6.096-161.955  1.00  0.00      A1    
ATOM    685  N   PRO A  70      14.081  -4.140-162.066  1.00  0.00      A1    
ATOM    686  CD  PRO A  70      13.413  -3.012-162.690  1.00  0.00      A1    
ATOM    687  HD1 PRO A  70      12.308  -3.146-162.681  1.00  0.00      A1    
ATOM    688  HD2 PRO A  70      13.751  -2.878-163.743  1.00  0.00      A1    
ATOM    689  CA  PRO A  70      14.549  -3.805-160.735  1.00  0.00      A1    
ATOM    690  HA  PRO A  70      15.631  -3.813-160.697  1.00  0.00      A1    
ATOM    691  CB  PRO A  70      14.061  -2.387-160.468  1.00  0.00      A1    
ATOM    692  HB1 PRO A  70      14.832  -1.771-159.952  1.00  0.00      A1    
ATOM    693  HB2 PRO A  70      13.114  -2.376-159.885  1.00  0.00      A1    
ATOM    694  CG  PRO A  70      13.799  -1.795-161.862  1.00  0.00      A1    
ATOM    695  HG1 PRO A  70      14.697  -1.276-162.250  1.00  0.00      A1    
ATOM    696  HG2 PRO A  70      12.955  -1.067-161.866  1.00  0.00      A1    
ATOM    697  C   PRO A  70      14.007  -4.784-159.698  1.00  0.00      A1    
ATOM    698  O   PRO A  70      12.900  -5.265-159.902  1.00  0.00      A1    
ATOM    699  N   GLN A  71      14.561  -4.720-158.474  1.00  0.00      A1    
ATOM    700  HN  GLN A  71      15.471  -4.319-158.394  1.00  0.00      A1    
ATOM    701  CA  GLN A  71      13.993  -5.172-157.221  1.00  0.00      A1    
ATOM    702  HA  GLN A  71      13.101  -5.718-157.504  1.00  0.00      A1    
ATOM    703  CB  GLN A  71      15.027  -6.017-156.484  1.00  0.00      A1    
ATOM    704  HB1 GLN A  71      15.932  -5.379-156.355  1.00  0.00      A1    
ATOM    705  HB2 GLN A  71      14.656  -6.243-155.458  1.00  0.00      A1    
ATOM    706  CG  GLN A  71      15.535  -7.333-157.057  1.00  0.00      A1    
ATOM    707  HG1 GLN A  71      14.702  -8.063-157.148  1.00  0.00      A1    
ATOM    708  HG2 GLN A  71      15.967  -7.181-158.067  1.00  0.00      A1    
ATOM    709  CD  GLN A  71      16.572  -7.882-156.081  1.00  0.00      A1    
ATOM    710  OE1 GLN A  71      17.634  -7.294-155.928  1.00  0.00      A1    
ATOM    711  NE2 GLN A  71      16.296  -8.952-155.334  1.00  0.00      A1    
ATOM    712 HE21 GLN A  71      16.801  -9.094-154.477  1.00  0.00      A1    
ATOM    713 HE22 GLN A  71      15.504  -9.534-155.572  1.00  0.00      A1    
ATOM    714  C   GLN A  71      13.575  -4.084-156.252  1.00  0.00      A1    
ATOM    715  O   GLN A  71      12.883  -4.458-155.303  1.00  0.00      A1    
ATOM    716  N   VAL A  72      13.893  -2.812-156.517  1.00  0.00      A1    
ATOM    717  HN  VAL A  72      14.456  -2.649-157.324  1.00  0.00      A1    
ATOM    718  CA  VAL A  72      13.529  -1.611-155.787  1.00  0.00      A1    
ATOM    719  HA  VAL A  72      12.656  -1.860-155.197  1.00  0.00      A1    
ATOM    720  CB  VAL A  72      14.656  -1.106-154.896  1.00  0.00      A1    
ATOM    721  HB  VAL A  72      14.322  -0.141-154.443  1.00  0.00      A1    
ATOM    722  CG1 VAL A  72      14.816  -2.209-153.864  1.00  0.00      A1    
ATOM    723 HG11 VAL A  72      15.649  -1.970-153.169  1.00  0.00      A1    
ATOM    724 HG12 VAL A  72      13.899  -2.331-153.249  1.00  0.00      A1    
ATOM    725 HG13 VAL A  72      15.046  -3.179-154.356  1.00  0.00      A1    
ATOM    726  CG2 VAL A  72      16.012  -0.719-155.491  1.00  0.00      A1    
ATOM    727 HG21 VAL A  72      16.720  -0.414-154.691  1.00  0.00      A1    
ATOM    728 HG22 VAL A  72      16.456  -1.577-156.042  1.00  0.00      A1    
ATOM    729 HG23 VAL A  72      15.914   0.133-156.195  1.00  0.00      A1    
ATOM    730  C   VAL A  72      13.149  -0.454-156.700  1.00  0.00      A1    
ATOM    731  O   VAL A  72      13.256  -0.527-157.920  1.00  0.00      A1    
ATOM    732  N   SER A  73      12.763   0.712-156.162  1.00  0.00      A1    
ATOM    733  HN  SER A  73      12.816   0.892-155.180  1.00  0.00      A1    
ATOM    734  CA  SER A  73      12.240   1.815-156.940  1.00  0.00      A1    
ATOM    735  HA  SER A  73      12.472   1.616-157.978  1.00  0.00      A1    
ATOM    736  CB  SER A  73      10.773   2.005-156.582  1.00  0.00      A1    
ATOM    737  HB1 SER A  73      10.715   2.331-155.519  1.00  0.00      A1    
ATOM    738  HB2 SER A  73      10.325   2.817-157.199  1.00  0.00      A1    
ATOM    739  OG  SER A  73       9.916   0.889-156.675  1.00  0.00      A1    
ATOM    740  HG1 SER A  73       9.101   1.117-156.211  1.00  0.00      A1    
ATOM    741  C   SER A  73      12.988   3.079-156.542  1.00  0.00      A1    
ATOM    742  O   SER A  73      13.434   3.291-155.412  1.00  0.00      A1    
ATOM    743  N   GLY A  74      13.335   3.858-157.575  1.00  0.00      A1    
ATOM    744  HN  GLY A  74      12.991   3.708-158.501  1.00  0.00      A1    
ATOM    745  CA  GLY A  74      14.239   4.975-157.417  1.00  0.00      A1    
ATOM    746  HA1 GLY A  74      15.034   4.643-156.764  1.00  0.00      A1    
ATOM    747  HA2 GLY A  74      13.658   5.798-157.025  1.00  0.00      A1    
ATOM    748  C   GLY A  74      14.863   5.424-158.728  1.00  0.00      A1    
ATOM    749  O   GLY A  74      14.360   5.080-159.794  1.00  0.00      A1    
ATOM    750  N   ILE A  75      15.986   6.145-158.689  1.00  0.00      A1    
ATOM    751  HN  ILE A  75      16.450   6.375-157.837  1.00  0.00      A1    
ATOM    752  CA  ILE A  75      16.637   6.662-159.881  1.00  0.00      A1    
ATOM    753  HA  ILE A  75      16.024   6.380-160.728  1.00  0.00      A1    
ATOM    754  CB  ILE A  75      16.762   8.179-159.979  1.00  0.00      A1    
ATOM    755  HB  ILE A  75      17.395   8.351-160.887  1.00  0.00      A1    
ATOM    756  CG2 ILE A  75      15.395   8.840-160.132  1.00  0.00      A1    
ATOM    757 HG21 ILE A  75      15.507   9.921-160.359  1.00  0.00      A1    
ATOM    758 HG22 ILE A  75      14.826   8.379-160.965  1.00  0.00      A1    
ATOM    759 HG23 ILE A  75      14.799   8.739-159.201  1.00  0.00      A1    
ATOM    760  CG1 ILE A  75      17.526   8.812-158.829  1.00  0.00      A1    
ATOM    761 HG11 ILE A  75      16.858   8.920-157.946  1.00  0.00      A1    
ATOM    762 HG12 ILE A  75      18.357   8.130-158.530  1.00  0.00      A1    
ATOM    763  CD  ILE A  75      18.101  10.171-159.234  1.00  0.00      A1    
ATOM    764  HD1 ILE A  75      18.706  10.597-158.404  1.00  0.00      A1    
ATOM    765  HD2 ILE A  75      18.757  10.069-160.125  1.00  0.00      A1    
ATOM    766  HD3 ILE A  75      17.291  10.891-159.473  1.00  0.00      A1    
ATOM    767  C   ILE A  75      17.978   5.974-160.063  1.00  0.00      A1    
ATOM    768  O   ILE A  75      18.700   5.637-159.117  1.00  0.00      A1    
ATOM    769  N   ILE A  76      18.407   5.831-161.317  1.00  0.00      A1    
ATOM    770  HN  ILE A  76      17.814   6.042-162.090  1.00  0.00      A1    
ATOM    771  CA  ILE A  76      19.731   5.371-161.693  1.00  0.00      A1    
ATOM    772  HA  ILE A  76      19.885   4.486-161.088  1.00  0.00      A1    
ATOM    773  CB  ILE A  76      19.775   4.860-163.122  1.00  0.00      A1    
ATOM    774  HB  ILE A  76      19.587   5.767-163.750  1.00  0.00      A1    
ATOM    775  CG2 ILE A  76      21.099   4.200-163.494  1.00  0.00      A1    
ATOM    776 HG21 ILE A  76      21.137   3.987-164.582  1.00  0.00      A1    
ATOM    777 HG22 ILE A  76      21.954   4.865-163.251  1.00  0.00      A1    
ATOM    778 HG23 ILE A  76      21.233   3.243-162.948  1.00  0.00      A1    
ATOM    779  CG1 ILE A  76      18.629   3.890-163.415  1.00  0.00      A1    
ATOM    780 HG11 ILE A  76      18.435   3.254-162.522  1.00  0.00      A1    
ATOM    781 HG12 ILE A  76      17.701   4.476-163.608  1.00  0.00      A1    
ATOM    782  CD  ILE A  76      18.706   2.918-164.579  1.00  0.00      A1    
ATOM    783  HD1 ILE A  76      17.759   2.343-164.664  1.00  0.00      A1    
ATOM    784  HD2 ILE A  76      18.869   3.463-165.535  1.00  0.00      A1    
ATOM    785  HD3 ILE A  76      19.537   2.195-164.439  1.00  0.00      A1    
ATOM    786  C   ILE A  76      20.886   6.320-161.388  1.00  0.00      A1    
ATOM    787  O   ILE A  76      21.011   7.349-162.056  1.00  0.00      A1    
ATOM    788  N   LEU A  77      21.756   5.945-160.444  1.00  0.00      A1    
ATOM    789  HN  LEU A  77      21.662   5.098-159.926  1.00  0.00      A1    
ATOM    790  CA  LEU A  77      22.918   6.737-160.086  1.00  0.00      A1    
ATOM    791  HA  LEU A  77      22.631   7.777-160.165  1.00  0.00      A1    
ATOM    792  CB  LEU A  77      23.180   6.575-158.594  1.00  0.00      A1    
ATOM    793  HB1 LEU A  77      22.321   7.039-158.057  1.00  0.00      A1    
ATOM    794  HB2 LEU A  77      23.155   5.493-158.337  1.00  0.00      A1    
ATOM    795  CG  LEU A  77      24.477   7.220-158.120  1.00  0.00      A1    
ATOM    796  HG  LEU A  77      25.233   6.838-158.847  1.00  0.00      A1    
ATOM    797  CD1 LEU A  77      24.464   8.738-158.085  1.00  0.00      A1    
ATOM    798 HD11 LEU A  77      25.425   9.127-157.685  1.00  0.00      A1    
ATOM    799 HD12 LEU A  77      24.317   9.152-159.106  1.00  0.00      A1    
ATOM    800 HD13 LEU A  77      23.642   9.108-157.434  1.00  0.00      A1    
ATOM    801  CD2 LEU A  77      24.876   6.740-156.724  1.00  0.00      A1    
ATOM    802 HD21 LEU A  77      25.833   7.212-156.413  1.00  0.00      A1    
ATOM    803 HD22 LEU A  77      24.111   7.002-155.966  1.00  0.00      A1    
ATOM    804 HD23 LEU A  77      25.014   5.637-156.716  1.00  0.00      A1    
ATOM    805  C   LEU A  77      24.041   6.498-161.071  1.00  0.00      A1    
ATOM    806  O   LEU A  77      24.791   7.437-161.332  1.00  0.00      A1    
ATOM    807  N   LYS A  78      24.235   5.237-161.487  1.00  0.00      A1    
ATOM    808  HN  LYS A  78      23.561   4.553-161.210  1.00  0.00      A1    
ATOM    809  CA  LYS A  78      25.320   4.736-162.302  1.00  0.00      A1    
ATOM    810  HA  LYS A  78      25.588   5.550-162.965  1.00  0.00      A1    
ATOM    811  CB  LYS A  78      26.566   4.376-161.498  1.00  0.00      A1    
ATOM    812  HB1 LYS A  78      26.706   5.173-160.732  1.00  0.00      A1    
ATOM    813  HB2 LYS A  78      26.375   3.434-160.936  1.00  0.00      A1    
ATOM    814  CG  LYS A  78      27.832   4.261-162.347  1.00  0.00      A1    
ATOM    815  HG1 LYS A  78      27.853   3.262-162.838  1.00  0.00      A1    
ATOM    816  HG2 LYS A  78      27.797   5.028-163.154  1.00  0.00      A1    
ATOM    817  CD  LYS A  78      29.161   4.418-161.591  1.00  0.00      A1    
ATOM    818  HD1 LYS A  78      29.156   5.402-161.070  1.00  0.00      A1    
ATOM    819  HD2 LYS A  78      29.209   3.625-160.808  1.00  0.00      A1    
ATOM    820  CE  LYS A  78      30.425   4.327-162.435  1.00  0.00      A1    
ATOM    821  HE1 LYS A  78      31.298   4.059-161.800  1.00  0.00      A1    
ATOM    822  HE2 LYS A  78      30.312   3.551-163.225  1.00  0.00      A1    
ATOM    823  NZ  LYS A  78      30.766   5.584-163.118  1.00  0.00      A1    
ATOM    824  HZ1 LYS A  78      31.745   5.522-163.372  1.00  0.00      A1    
ATOM    825  HZ2 LYS A  78      30.800   6.299-162.415  1.00  0.00      A1    
ATOM    826  HZ3 LYS A  78      30.113   5.803-163.859  1.00  0.00      A1    
ATOM    827  C   LYS A  78      24.955   3.543-163.171  1.00  0.00      A1    
ATOM    828  O   LYS A  78      24.254   2.641-162.710  1.00  0.00      A1    
ATOM    829  N   ARG A  79      25.367   3.413-164.432  1.00  0.00      A1    
ATOM    830  HN  ARG A  79      25.698   4.259-164.841  1.00  0.00      A1    
ATOM    831  CA  ARG A  79      25.396   2.223-165.271  1.00  0.00      A1    
ATOM    832  HA  ARG A  79      24.687   1.476-164.933  1.00  0.00      A1    
ATOM    833  CB  ARG A  79      25.278   2.613-166.740  1.00  0.00      A1    
ATOM    834  HB1 ARG A  79      24.331   3.196-166.837  1.00  0.00      A1    
ATOM    835  HB2 ARG A  79      26.097   3.315-167.007  1.00  0.00      A1    
ATOM    836  CG  ARG A  79      25.226   1.422-167.705  1.00  0.00      A1    
ATOM    837  HG1 ARG A  79      24.777   0.554-167.173  1.00  0.00      A1    
ATOM    838  HG2 ARG A  79      24.523   1.660-168.536  1.00  0.00      A1    
ATOM    839  CD  ARG A  79      26.559   1.041-168.343  1.00  0.00      A1    
ATOM    840  HD1 ARG A  79      27.321   0.885-167.544  1.00  0.00      A1    
ATOM    841  HD2 ARG A  79      26.473   0.105-168.941  1.00  0.00      A1    
ATOM    842  NE  ARG A  79      26.906   2.150-169.216  1.00  0.00      A1    
ATOM    843  HE  ARG A  79      26.324   2.987-169.248  1.00  0.00      A1    
ATOM    844  CZ  ARG A  79      27.710   2.068-170.291  1.00  0.00      A1    
ATOM    845  NH1 ARG A  79      28.565   1.056-170.472  1.00  0.00      A1    
ATOM    846 HH11 ARG A  79      28.610   0.358-169.741  1.00  0.00      A1    
ATOM    847 HH12 ARG A  79      29.167   0.994-171.278  1.00  0.00      A1    
ATOM    848  NH2 ARG A  79      27.689   3.030-171.216  1.00  0.00      A1    
ATOM    849 HH21 ARG A  79      27.092   3.842-171.140  1.00  0.00      A1    
ATOM    850 HH22 ARG A  79      28.270   3.065-172.052  1.00  0.00      A1    
ATOM    851  C   ARG A  79      26.776   1.652-165.029  1.00  0.00      A1    
ATOM    852  O   ARG A  79      27.775   2.351-165.231  1.00  0.00      A1    
ATOM    853  N   ASN A  80      26.932   0.345-164.790  1.00  0.00      A1    
ATOM    854  HN  ASN A  80      26.147  -0.271-164.841  1.00  0.00      A1    
ATOM    855  CA  ASN A  80      28.179  -0.299-164.449  1.00  0.00      A1    
ATOM    856  HA  ASN A  80      28.888   0.517-164.363  1.00  0.00      A1    
ATOM    857  CB  ASN A  80      27.978  -1.021-163.112  1.00  0.00      A1    
ATOM    858  HB1 ASN A  80      27.101  -1.697-163.219  1.00  0.00      A1    
ATOM    859  HB2 ASN A  80      28.859  -1.652-162.879  1.00  0.00      A1    
ATOM    860  CG  ASN A  80      27.709   0.073-162.082  1.00  0.00      A1    
ATOM    861  OD1 ASN A  80      26.607   0.518-161.796  1.00  0.00      A1    
ATOM    862  ND2 ASN A  80      28.745   0.540-161.389  1.00  0.00      A1    
ATOM    863 HD21 ASN A  80      29.691   0.164-161.437  1.00  0.00      A1    
ATOM    864 HD22 ASN A  80      28.546   1.186-160.644  1.00  0.00      A1    
ATOM    865  C   ASN A  80      28.705  -1.258-165.513  1.00  0.00      A1    
ATOM    866  O   ASN A  80      29.903  -1.431-165.670  1.00  0.00      A1    
ATOM    867  N   PHE A  81      27.850  -1.920-166.295  1.00  0.00      A1    
ATOM    868  HN  PHE A  81      26.868  -1.741-166.250  1.00  0.00      A1    
ATOM    869  CA  PHE A  81      28.231  -2.932-167.260  1.00  0.00      A1    
ATOM    870  HA  PHE A  81      28.994  -3.527-166.774  1.00  0.00      A1    
ATOM    871  CB  PHE A  81      27.071  -3.853-167.634  1.00  0.00      A1    
ATOM    872  HB1 PHE A  81      27.469  -4.734-168.186  1.00  0.00      A1    
ATOM    873  HB2 PHE A  81      26.558  -4.240-166.727  1.00  0.00      A1    
ATOM    874  CG  PHE A  81      26.062  -3.202-168.545  1.00  0.00      A1    
ATOM    875  CD1 PHE A  81      26.024  -3.593-169.889  1.00  0.00      A1    
ATOM    876  HD1 PHE A  81      26.672  -4.387-170.235  1.00  0.00      A1    
ATOM    877  CE1 PHE A  81      25.157  -2.958-170.784  1.00  0.00      A1    
ATOM    878  HE1 PHE A  81      25.229  -3.159-171.843  1.00  0.00      A1    
ATOM    879  CZ  PHE A  81      24.195  -2.064-170.274  1.00  0.00      A1    
ATOM    880  HZ  PHE A  81      23.473  -1.625-170.947  1.00  0.00      A1    
ATOM    881  CD2 PHE A  81      25.102  -2.324-168.034  1.00  0.00      A1    
ATOM    882  HD2 PHE A  81      25.101  -2.077-166.981  1.00  0.00      A1    
ATOM    883  CE2 PHE A  81      24.163  -1.753-168.919  1.00  0.00      A1    
ATOM    884  HE2 PHE A  81      23.416  -1.069-168.543  1.00  0.00      A1    
ATOM    885  C   PHE A  81      28.861  -2.335-168.510  1.00  0.00      A1    
ATOM    886  O   PHE A  81      28.528  -1.202-168.865  1.00  0.00      A1    
ATOM    887  N   LYS A  82      29.720  -3.062-169.231  1.00  0.00      A1    
ATOM    888  HN  LYS A  82      30.100  -3.898-168.837  1.00  0.00      A1    
ATOM    889  CA  LYS A  82      30.175  -2.752-170.573  1.00  0.00      A1    
ATOM    890  HA  LYS A  82      30.195  -1.671-170.643  1.00  0.00      A1    
ATOM    891  CB  LYS A  82      31.599  -3.276-170.717  1.00  0.00      A1    
ATOM    892  HB1 LYS A  82      32.179  -2.896-169.844  1.00  0.00      A1    
ATOM    893  HB2 LYS A  82      31.588  -4.385-170.627  1.00  0.00      A1    
ATOM    894  CG  LYS A  82      32.270  -2.832-172.009  1.00  0.00      A1    
ATOM    895  HG1 LYS A  82      31.689  -3.223-172.875  1.00  0.00      A1    
ATOM    896  HG2 LYS A  82      32.244  -1.720-172.067  1.00  0.00      A1    
ATOM    897  CD  LYS A  82      33.683  -3.395-171.978  1.00  0.00      A1    
ATOM    898  HD1 LYS A  82      34.220  -2.950-171.110  1.00  0.00      A1    
ATOM    899  HD2 LYS A  82      33.613  -4.493-171.799  1.00  0.00      A1    
ATOM    900  CE  LYS A  82      34.523  -3.175-173.226  1.00  0.00      A1    
ATOM    901  HE1 LYS A  82      34.774  -2.097-173.340  1.00  0.00      A1    
ATOM    902  HE2 LYS A  82      35.472  -3.753-173.165  1.00  0.00      A1    
ATOM    903  NZ  LYS A  82      33.914  -3.567-174.514  1.00  0.00      A1    
ATOM    904  HZ1 LYS A  82      33.273  -4.351-174.443  1.00  0.00      A1    
ATOM    905  HZ2 LYS A  82      34.664  -3.865-175.119  1.00  0.00      A1    
ATOM    906  HZ3 LYS A  82      33.542  -2.781-175.036  1.00  0.00      A1    
ATOM    907  C   LYS A  82      29.232  -3.261-171.656  1.00  0.00      A1    
ATOM    908  O   LYS A  82      28.720  -4.373-171.560  1.00  0.00      A1    
ATOM    909  N   GLU A  83      28.982  -2.407-172.638  1.00  0.00      A1    
ATOM    910  HN  GLU A  83      29.510  -1.570-172.760  1.00  0.00      A1    
ATOM    911  CA  GLU A  83      27.932  -2.591-173.627  1.00  0.00      A1    
ATOM    912  HA  GLU A  83      27.144  -3.170-173.163  1.00  0.00      A1    
ATOM    913  CB  GLU A  83      27.445  -1.260-174.203  1.00  0.00      A1    
ATOM    914  HB1 GLU A  83      28.332  -0.702-174.585  1.00  0.00      A1    
ATOM    915  HB2 GLU A  83      26.798  -1.447-175.089  1.00  0.00      A1    
ATOM    916  CG  GLU A  83      26.716  -0.424-173.166  1.00  0.00      A1    
ATOM    917  HG1 GLU A  83      25.928  -1.034-172.688  1.00  0.00      A1    
ATOM    918  HG2 GLU A  83      27.416  -0.057-172.388  1.00  0.00      A1    
ATOM    919  CD  GLU A  83      25.994   0.775-173.754  1.00  0.00      A1    
ATOM    920  OE1 GLU A  83      26.548   1.221-174.789  1.00  0.00      A1    
ATOM    921  OE2 GLU A  83      24.976   1.238-173.196  1.00  0.00      A1    
ATOM    922  C   GLU A  83      28.414  -3.376-174.843  1.00  0.00      A1    
ATOM    923  O   GLU A  83      29.595  -3.320-175.195  1.00  0.00      A1    
ATOM    924  N   GLY A  84      27.499  -3.973-175.611  1.00  0.00      A1    
ATOM    925  HN  GLY A  84      26.573  -3.791-175.282  1.00  0.00      A1    
ATOM    926  CA  GLY A  84      27.591  -4.804-176.785  1.00  0.00      A1    
ATOM    927  HA1 GLY A  84      27.810  -4.161-177.627  1.00  0.00      A1    
ATOM    928  HA2 GLY A  84      26.666  -5.358-176.876  1.00  0.00      A1    
ATOM    929  C   GLY A  84      28.726  -5.809-176.652  1.00  0.00      A1    
ATOM    930  O   GLY A  84      29.570  -5.963-177.541  1.00  0.00      A1    
ATOM    931  N   SER A  85      28.874  -6.488-175.514  1.00  0.00      A1    
ATOM    932  HN  SER A  85      28.053  -6.533-174.943  1.00  0.00      A1    
ATOM    933  CA  SER A  85      30.016  -7.171-174.961  1.00  0.00      A1    
ATOM    934  HA  SER A  85      30.555  -7.588-175.802  1.00  0.00      A1    
ATOM    935  CB  SER A  85      30.798  -6.242-174.034  1.00  0.00      A1    
ATOM    936  HB1 SER A  85      30.066  -5.696-173.395  1.00  0.00      A1    
ATOM    937  HB2 SER A  85      31.449  -6.833-173.351  1.00  0.00      A1    
ATOM    938  OG  SER A  85      31.463  -5.403-174.952  1.00  0.00      A1    
ATOM    939  HG1 SER A  85      31.802  -4.648-174.454  1.00  0.00      A1    
ATOM    940  C   SER A  85      29.579  -8.334-174.085  1.00  0.00      A1    
ATOM    941  O   SER A  85      28.394  -8.527-173.810  1.00  0.00      A1    
ATOM    942  N   ASP A  86      30.502  -9.164-173.569  1.00  0.00      A1    
ATOM    943  HN  ASP A  86      31.481  -9.072-173.729  1.00  0.00      A1    
ATOM    944  CA  ASP A  86      30.173 -10.289-172.718  1.00  0.00      A1    
ATOM    945  HA  ASP A  86      29.266 -10.748-173.097  1.00  0.00      A1    
ATOM    946  CB  ASP A  86      31.454 -11.114-172.681  1.00  0.00      A1    
ATOM    947  HB1 ASP A  86      32.215 -10.580-172.076  1.00  0.00      A1    
ATOM    948  HB2 ASP A  86      31.269 -12.103-172.216  1.00  0.00      A1    
ATOM    949  CG  ASP A  86      32.095 -11.367-174.039  1.00  0.00      A1    
ATOM    950  OD1 ASP A  86      33.071 -10.696-174.428  1.00  0.00      A1    
ATOM    951  OD2 ASP A  86      31.621 -12.277-174.758  1.00  0.00      A1    
ATOM    952  C   ASP A  86      29.848  -9.757-171.327  1.00  0.00      A1    
ATOM    953  O   ASP A  86      30.081  -8.597-170.988  1.00  0.00      A1    
ATOM    954  N   ILE A  87      29.269 -10.592-170.466  1.00  0.00      A1    
ATOM    955  HN  ILE A  87      29.167 -11.524-170.808  1.00  0.00      A1    
ATOM    956  CA  ILE A  87      28.762 -10.392-169.127  1.00  0.00      A1    
ATOM    957  HA  ILE A  87      29.462  -9.719-168.648  1.00  0.00      A1    
ATOM    958  CB  ILE A  87      27.359  -9.807-169.165  1.00  0.00      A1    
ATOM    959  HB  ILE A  87      27.433  -8.949-169.880  1.00  0.00      A1    
ATOM    960  CG2 ILE A  87      26.198 -10.603-169.766  1.00  0.00      A1    
ATOM    961 HG21 ILE A  87      25.292  -9.969-169.851  1.00  0.00      A1    
ATOM    962 HG22 ILE A  87      26.452 -10.967-170.784  1.00  0.00      A1    
ATOM    963 HG23 ILE A  87      25.948 -11.481-169.132  1.00  0.00      A1    
ATOM    964  CG1 ILE A  87      26.884  -9.189-167.851  1.00  0.00      A1    
ATOM    965 HG11 ILE A  87      25.950  -8.609-168.023  1.00  0.00      A1    
ATOM    966 HG12 ILE A  87      26.637 -10.007-167.137  1.00  0.00      A1    
ATOM    967  CD  ILE A  87      27.894  -8.277-167.169  1.00  0.00      A1    
ATOM    968  HD1 ILE A  87      27.494  -7.917-166.197  1.00  0.00      A1    
ATOM    969  HD2 ILE A  87      28.844  -8.820-166.975  1.00  0.00      A1    
ATOM    970  HD3 ILE A  87      28.117  -7.390-167.798  1.00  0.00      A1    
ATOM    971  C   ILE A  87      28.747 -11.679-168.298  1.00  0.00      A1    
ATOM    972  O   ILE A  87      28.350 -12.744-168.747  1.00  0.00      A1    
ATOM    973  N   GLU A  88      29.042 -11.556-167.007  1.00  0.00      A1    
ATOM    974  HN  GLU A  88      29.271 -10.654-166.650  1.00  0.00      A1    
ATOM    975  CA  GLU A  88      29.074 -12.610-166.012  1.00  0.00      A1    
ATOM    976  HA  GLU A  88      28.861 -13.541-166.522  1.00  0.00      A1    
ATOM    977  CB  GLU A  88      30.471 -12.825-165.438  1.00  0.00      A1    
ATOM    978  HB1 GLU A  88      30.881 -11.832-165.139  1.00  0.00      A1    
ATOM    979  HB2 GLU A  88      30.407 -13.423-164.502  1.00  0.00      A1    
ATOM    980  CG  GLU A  88      31.458 -13.487-166.395  1.00  0.00      A1    
ATOM    981  HG1 GLU A  88      31.157 -13.279-167.438  1.00  0.00      A1    
ATOM    982  HG2 GLU A  88      32.487 -13.108-166.230  1.00  0.00      A1    
ATOM    983  CD  GLU A  88      31.467 -15.002-166.257  1.00  0.00      A1    
ATOM    984  OE1 GLU A  88      32.512 -15.578-165.872  1.00  0.00      A1    
ATOM    985  OE2 GLU A  88      30.389 -15.576-166.547  1.00  0.00      A1    
ATOM    986  C   GLU A  88      28.012 -12.435-164.925  1.00  0.00      A1    
ATOM    987  O   GLU A  88      27.570 -11.360-164.554  1.00  0.00      A1    
ATOM    988  N   ALA A  89      27.475 -13.557-164.444  1.00  0.00      A1    
ATOM    989  HN  ALA A  89      27.763 -14.444-164.803  1.00  0.00      A1    
ATOM    990  CA  ALA A  89      26.470 -13.607-163.402  1.00  0.00      A1    
ATOM    991  HA  ALA A  89      25.570 -13.104-163.736  1.00  0.00      A1    
ATOM    992  CB  ALA A  89      25.981 -15.032-163.194  1.00  0.00      A1    
ATOM    993  HB1 ALA A  89      25.637 -15.453-164.164  1.00  0.00      A1    
ATOM    994  HB2 ALA A  89      26.796 -15.682-162.811  1.00  0.00      A1    
ATOM    995  HB3 ALA A  89      25.130 -15.074-162.481  1.00  0.00      A1    
ATOM    996  C   ALA A  89      26.907 -12.901-162.122  1.00  0.00      A1    
ATOM    997  O   ALA A  89      28.026 -13.066-161.640  1.00  0.00      A1    
ATOM    998  N   GLY A  90      26.051 -12.080-161.520  1.00  0.00      A1    
ATOM    999  HN  GLY A  90      25.150 -11.941-161.930  1.00  0.00      A1    
ATOM   1000  CA  GLY A  90      26.302 -11.345-160.293  1.00  0.00      A1    
ATOM   1001  HA1 GLY A  90      26.841 -12.005-159.626  1.00  0.00      A1    
ATOM   1002  HA2 GLY A  90      25.348 -11.011-159.910  1.00  0.00      A1    
ATOM   1003  C   GLY A  90      27.167 -10.116-160.537  1.00  0.00      A1    
ATOM   1004  O   GLY A  90      27.529  -9.445-159.568  1.00  0.00      A1    
ATOM   1005  N   VAL A  91      27.513  -9.792-161.783  1.00  0.00      A1    
ATOM   1006  HN  VAL A  91      27.374 -10.333-162.608  1.00  0.00      A1    
ATOM   1007  CA  VAL A  91      28.171  -8.517-162.006  1.00  0.00      A1    
ATOM   1008  HA  VAL A  91      28.755  -8.322-161.116  1.00  0.00      A1    
ATOM   1009  CB  VAL A  91      29.106  -8.722-163.196  1.00  0.00      A1    
ATOM   1010  HB  VAL A  91      28.471  -8.947-164.089  1.00  0.00      A1    
ATOM   1011  CG1 VAL A  91      29.903  -7.445-163.440  1.00  0.00      A1    
ATOM   1012 HG11 VAL A  91      30.616  -7.590-164.280  1.00  0.00      A1    
ATOM   1013 HG12 VAL A  91      29.243  -6.594-163.711  1.00  0.00      A1    
ATOM   1014 HG13 VAL A  91      30.489  -7.168-162.537  1.00  0.00      A1    
ATOM   1015  CG2 VAL A  91      30.135  -9.802-162.870  1.00  0.00      A1    
ATOM   1016 HG21 VAL A  91      30.847  -9.934-163.713  1.00  0.00      A1    
ATOM   1017 HG22 VAL A  91      30.716  -9.528-161.963  1.00  0.00      A1    
ATOM   1018 HG23 VAL A  91      29.646 -10.782-162.689  1.00  0.00      A1    
ATOM   1019  C   VAL A  91      27.214  -7.348-162.189  1.00  0.00      A1    
ATOM   1020  O   VAL A  91      26.148  -7.552-162.747  1.00  0.00      A1    
ATOM   1021  N   SER A  92      27.572  -6.169-161.651  1.00  0.00      A1    
ATOM   1022  HN  SER A  92      28.490  -5.963-161.314  1.00  0.00      A1    
ATOM   1023  CA  SER A  92      26.631  -5.079-161.514  1.00  0.00      A1    
ATOM   1024  HA  SER A  92      25.698  -5.510-161.174  1.00  0.00      A1    
ATOM   1025  CB  SER A  92      26.861  -4.144-160.334  1.00  0.00      A1    
ATOM   1026  HB1 SER A  92      27.132  -4.763-159.449  1.00  0.00      A1    
ATOM   1027  HB2 SER A  92      27.724  -3.468-160.536  1.00  0.00      A1    
ATOM   1028  OG  SER A  92      25.667  -3.436-160.080  1.00  0.00      A1    
ATOM   1029  HG1 SER A  92      25.759  -3.025-159.210  1.00  0.00      A1    
ATOM   1030  C   SER A  92      26.371  -4.464-162.887  1.00  0.00      A1    
ATOM   1031  O   SER A  92      27.208  -4.469-163.784  1.00  0.00      A1    
ATOM   1032  N   LEU A  93      25.138  -3.987-163.075  1.00  0.00      A1    
ATOM   1033  HN  LEU A  93      24.503  -4.027-162.308  1.00  0.00      A1    
ATOM   1034  CA  LEU A  93      24.580  -3.401-164.282  1.00  0.00      A1    
ATOM   1035  HA  LEU A  93      25.351  -3.481-165.037  1.00  0.00      A1    
ATOM   1036  CB  LEU A  93      23.273  -4.077-164.703  1.00  0.00      A1    
ATOM   1037  HB1 LEU A  93      22.535  -3.906-163.886  1.00  0.00      A1    
ATOM   1038  HB2 LEU A  93      22.867  -3.553-165.597  1.00  0.00      A1    
ATOM   1039  CG  LEU A  93      23.245  -5.574-164.994  1.00  0.00      A1    
ATOM   1040  HG  LEU A  93      23.385  -6.166-164.057  1.00  0.00      A1    
ATOM   1041  CD1 LEU A  93      21.980  -5.969-165.740  1.00  0.00      A1    
ATOM   1042 HD11 LEU A  93      21.995  -7.052-165.986  1.00  0.00      A1    
ATOM   1043 HD12 LEU A  93      21.080  -5.764-165.121  1.00  0.00      A1    
ATOM   1044 HD13 LEU A  93      21.891  -5.399-166.689  1.00  0.00      A1    
ATOM   1045  CD2 LEU A  93      24.385  -5.916-165.942  1.00  0.00      A1    
ATOM   1046 HD21 LEU A  93      24.397  -7.006-166.154  1.00  0.00      A1    
ATOM   1047 HD22 LEU A  93      24.285  -5.386-166.910  1.00  0.00      A1    
ATOM   1048 HD23 LEU A  93      25.361  -5.639-165.491  1.00  0.00      A1    
ATOM   1049  C   LEU A  93      24.249  -1.924-164.119  1.00  0.00      A1    
ATOM   1050  O   LEU A  93      24.541  -1.044-164.919  1.00  0.00      A1    
ATOM   1051  N   TYR A  94      23.640  -1.676-162.958  1.00  0.00      A1    
ATOM   1052  HN  TYR A  94      23.562  -2.406-162.280  1.00  0.00      A1    
ATOM   1053  CA  TYR A  94      23.055  -0.417-162.555  1.00  0.00      A1    
ATOM   1054  HA  TYR A  94      23.667   0.359-162.998  1.00  0.00      A1    
ATOM   1055  CB  TYR A  94      21.607  -0.307-163.029  1.00  0.00      A1    
ATOM   1056  HB1 TYR A  94      21.047  -1.211-162.707  1.00  0.00      A1    
ATOM   1057  HB2 TYR A  94      21.107   0.571-162.566  1.00  0.00      A1    
ATOM   1058  CG  TYR A  94      21.497  -0.226-164.532  1.00  0.00      A1    
ATOM   1059  CD1 TYR A  94      20.947  -1.302-165.233  1.00  0.00      A1    
ATOM   1060  HD1 TYR A  94      20.639  -2.189-164.699  1.00  0.00      A1    
ATOM   1061  CE1 TYR A  94      20.794  -1.296-166.623  1.00  0.00      A1    
ATOM   1062  HE1 TYR A  94      20.393  -2.158-167.135  1.00  0.00      A1    
ATOM   1063  CZ  TYR A  94      21.186  -0.130-167.322  1.00  0.00      A1    
ATOM   1064  OH  TYR A  94      21.085  -0.119-168.684  1.00  0.00      A1    
ATOM   1065  HH  TYR A  94      20.513  -0.834-168.978  1.00  0.00      A1    
ATOM   1066  CD2 TYR A  94      21.769   0.973-165.214  1.00  0.00      A1    
ATOM   1067  HD2 TYR A  94      22.045   1.859-164.659  1.00  0.00      A1    
ATOM   1068  CE2 TYR A  94      21.722   0.959-166.612  1.00  0.00      A1    
ATOM   1069  HE2 TYR A  94      22.124   1.792-167.169  1.00  0.00      A1    
ATOM   1070  C   TYR A  94      23.116  -0.229-161.046  1.00  0.00      A1    
ATOM   1071  O   TYR A  94      22.700  -1.080-160.258  1.00  0.00      A1    
ATOM   1072  N   GLN A  95      23.571   0.910-160.522  1.00  0.00      A1    
ATOM   1073  HN  GLN A  95      24.177   1.517-161.034  1.00  0.00      A1    
ATOM   1074  CA  GLN A  95      23.246   1.371-159.190  1.00  0.00      A1    
ATOM   1075  HA  GLN A  95      23.023   0.493-158.597  1.00  0.00      A1    
ATOM   1076  CB  GLN A  95      24.504   2.005-158.602  1.00  0.00      A1    
ATOM   1077  HB1 GLN A  95      25.291   1.217-158.600  1.00  0.00      A1    
ATOM   1078  HB2 GLN A  95      24.868   2.807-159.284  1.00  0.00      A1    
ATOM   1079  CG  GLN A  95      24.329   2.545-157.187  1.00  0.00      A1    
ATOM   1080  HG1 GLN A  95      25.239   3.095-156.866  1.00  0.00      A1    
ATOM   1081  HG2 GLN A  95      23.471   3.247-157.137  1.00  0.00      A1    
ATOM   1082  CD  GLN A  95      24.110   1.459-156.136  1.00  0.00      A1    
ATOM   1083  OE1 GLN A  95      25.009   0.896-155.504  1.00  0.00      A1    
ATOM   1084  NE2 GLN A  95      22.912   1.208-155.593  1.00  0.00      A1    
ATOM   1085 HE21 GLN A  95      22.926   0.517-154.864  1.00  0.00      A1    
ATOM   1086 HE22 GLN A  95      22.107   1.714-155.924  1.00  0.00      A1    
ATOM   1087  C   GLN A  95      21.995   2.249-159.203  1.00  0.00      A1    
ATOM   1088  O   GLN A  95      21.953   3.238-159.938  1.00  0.00      A1    
ATOM   1089  N   ILE A  96      20.965   1.878-158.436  1.00  0.00      A1    
ATOM   1090  HN  ILE A  96      20.890   0.966-158.039  1.00  0.00      A1    
ATOM   1091  CA  ILE A  96      19.867   2.762-158.109  1.00  0.00      A1    
ATOM   1092  HA  ILE A  96      19.769   3.487-158.907  1.00  0.00      A1    
ATOM   1093  CB  ILE A  96      18.555   1.992-158.001  1.00  0.00      A1    
ATOM   1094  HB  ILE A  96      18.768   1.178-157.262  1.00  0.00      A1    
ATOM   1095  CG2 ILE A  96      17.467   2.906-157.446  1.00  0.00      A1    
ATOM   1096 HG21 ILE A  96      16.549   2.327-157.215  1.00  0.00      A1    
ATOM   1097 HG22 ILE A  96      17.802   3.395-156.508  1.00  0.00      A1    
ATOM   1098 HG23 ILE A  96      17.200   3.698-158.178  1.00  0.00      A1    
ATOM   1099  CG1 ILE A  96      18.218   1.308-159.323  1.00  0.00      A1    
ATOM   1100 HG11 ILE A  96      18.071   2.074-160.116  1.00  0.00      A1    
ATOM   1101 HG12 ILE A  96      19.083   0.677-159.632  1.00  0.00      A1    
ATOM   1102  CD  ILE A  96      17.003   0.389-159.389  1.00  0.00      A1    
ATOM   1103  HD1 ILE A  96      16.925  -0.076-160.395  1.00  0.00      A1    
ATOM   1104  HD2 ILE A  96      17.084  -0.424-158.637  1.00  0.00      A1    
ATOM   1105  HD3 ILE A  96      16.066   0.954-159.199  1.00  0.00      A1    
ATOM   1106  C   ILE A  96      20.266   3.533-156.860  1.00  0.00      A1    
ATOM   1107  O   ILE A  96      20.821   2.954-155.928  1.00  0.00      A1    
ATOM   1108  N   ASP A  97      20.019   4.841-156.785  1.00  0.00      A1    
ATOM   1109  HN  ASP A  97      19.535   5.295-157.528  1.00  0.00      A1    
ATOM   1110  CA  ASP A  97      20.380   5.749-155.706  1.00  0.00      A1    
ATOM   1111  HA  ASP A  97      21.463   5.798-155.757  1.00  0.00      A1    
ATOM   1112  CB  ASP A  97      19.779   7.071-156.194  1.00  0.00      A1    
ATOM   1113  HB1 ASP A  97      20.027   7.212-157.264  1.00  0.00      A1    
ATOM   1114  HB2 ASP A  97      18.676   7.061-156.088  1.00  0.00      A1    
ATOM   1115  CG  ASP A  97      20.373   8.222-155.393  1.00  0.00      A1    
ATOM   1116  OD1 ASP A  97      21.576   8.530-155.528  1.00  0.00      A1    
ATOM   1117  OD2 ASP A  97      19.634   8.747-154.527  1.00  0.00      A1    
ATOM   1118  C   ASP A  97      20.027   5.343-154.292  1.00  0.00      A1    
ATOM   1119  O   ASP A  97      18.842   5.243-153.952  1.00  0.00      A1    
ATOM   1120  N   PRO A  98      19.427   5.081-153.520  1.00  0.00      A1    
ATOM   1121  CD  PRO A  98      20.721   5.755-153.759  1.00  0.00      A1    
ATOM   1122  HD1 PRO A  98      20.541   6.778-154.155  1.00  0.00      A1    
ATOM   1123  HD2 PRO A  98      21.232   5.241-154.601  1.00  0.00      A1    
ATOM   1124  CA  PRO A  98      19.492   4.280-152.285  1.00  0.00      A1    
ATOM   1125  HA  PRO A  98      18.974   3.332-152.276  1.00  0.00      A1    
ATOM   1126  CB  PRO A  98      21.021   4.168-152.003  1.00  0.00      A1    
ATOM   1127  HB1 PRO A  98      21.368   4.013-150.959  1.00  0.00      A1    
ATOM   1128  HB2 PRO A  98      21.292   3.271-152.599  1.00  0.00      A1    
ATOM   1129  CG  PRO A  98      21.564   5.522-152.592  1.00  0.00      A1    
ATOM   1130  HG1 PRO A  98      21.457   6.291-151.798  1.00  0.00      A1    
ATOM   1131  HG2 PRO A  98      22.649   5.345-152.746  1.00  0.00      A1    
ATOM   1132  C   PRO A  98      18.831   5.029-151.146  1.00  0.00      A1    
ATOM   1133  O   PRO A  98      18.726   4.427-150.077  1.00  0.00      A1    
ATOM   1134  N   ALA A  99      18.446   6.284-151.388  1.00  0.00      A1    
ATOM   1135  HN  ALA A  99      18.362   6.607-152.327  1.00  0.00      A1    
ATOM   1136  CA  ALA A  99      18.109   7.194-150.374  1.00  0.00      A1    
ATOM   1137  HA  ALA A  99      18.891   7.137-149.632  1.00  0.00      A1    
ATOM   1138  CB  ALA A  99      17.969   8.655-150.983  1.00  0.00      A1    
ATOM   1139  HB1 ALA A  99      18.852   8.848-151.629  1.00  0.00      A1    
ATOM   1140  HB2 ALA A  99      17.073   8.685-151.640  1.00  0.00      A1    
ATOM   1141  HB3 ALA A  99      17.917   9.452-150.211  1.00  0.00      A1    
ATOM   1142  C   ALA A  99      16.914   6.784-149.549  1.00  0.00      A1    
ATOM   1143  O   ALA A  99      16.848   6.972-148.305  1.00  0.00      A1    
ATOM   1144  N   THR A 100      15.866   6.173-150.207  1.00  0.00      A1    
ATOM   1145  HN  THR A 100      15.923   5.920-151.170  1.00  0.00      A1    
ATOM   1146  CA  THR A 100      14.623   5.822-149.551  1.00  0.00      A1    
ATOM   1147  HA  THR A 100      14.518   6.407-148.650  1.00  0.00      A1    
ATOM   1148  CB  THR A 100      13.359   6.034-150.439  1.00  0.00      A1    
ATOM   1149  HB  THR A 100      12.528   5.669-149.798  1.00  0.00      A1    
ATOM   1150  OG1 THR A 100      13.506   5.492-151.721  1.00  0.00      A1    
ATOM   1151  HG1 THR A 100      14.129   6.015-152.232  1.00  0.00      A1    
ATOM   1152  CG2 THR A 100      13.142   7.520-150.627  1.00  0.00      A1    
ATOM   1153 HG21 THR A 100      14.021   8.129-150.932  1.00  0.00      A1    
ATOM   1154 HG22 THR A 100      12.274   7.762-151.276  1.00  0.00      A1    
ATOM   1155 HG23 THR A 100      12.912   7.999-149.651  1.00  0.00      A1    
ATOM   1156  C   THR A 100      14.598   4.387-148.893  1.00  0.00      A1    
ATOM   1157  O   THR A 100      13.969   4.144-147.869  1.00  0.00      A1    
ATOM   1158  N   TYR A 101      15.318   3.369-149.474  1.00  0.00      A1    
ATOM   1159  HN  TYR A 101      15.642   3.505-150.407  1.00  0.00      A1    
ATOM   1160  CA  TYR A 101      15.633   2.187-148.677  1.00  0.00      A1    
ATOM   1161  HA  TYR A 101      14.723   1.927-148.156  1.00  0.00      A1    
ATOM   1162  CB  TYR A 101      16.012   0.978-149.692  1.00  0.00      A1    
ATOM   1163  HB1 TYR A 101      16.594   1.451-150.513  1.00  0.00      A1    
ATOM   1164  HB2 TYR A 101      16.541   0.102-149.258  1.00  0.00      A1    
ATOM   1165  CG  TYR A 101      14.669   0.568-150.207  1.00  0.00      A1    
ATOM   1166  CD1 TYR A 101      14.127   0.938-151.512  1.00  0.00      A1    
ATOM   1167  HD1 TYR A 101      14.741   1.604-152.101  1.00  0.00      A1    
ATOM   1168  CE1 TYR A 101      12.874   0.443-151.981  1.00  0.00      A1    
ATOM   1169  HE1 TYR A 101      12.510   0.680-152.969  1.00  0.00      A1    
ATOM   1170  CZ  TYR A 101      12.231  -0.510-151.163  1.00  0.00      A1    
ATOM   1171  OH  TYR A 101      11.051  -1.148-151.593  1.00  0.00      A1    
ATOM   1172  HH  TYR A 101      10.779  -0.588-152.324  1.00  0.00      A1    
ATOM   1173  CD2 TYR A 101      13.874  -0.323-149.417  1.00  0.00      A1    
ATOM   1174  HD2 TYR A 101      14.193  -0.524-148.405  1.00  0.00      A1    
ATOM   1175  CE2 TYR A 101      12.699  -0.748-149.831  1.00  0.00      A1    
ATOM   1176  HE2 TYR A 101      12.162  -1.287-149.064  1.00  0.00      A1    
ATOM   1177  C   TYR A 101      16.680   2.330-147.615  1.00  0.00      A1    
ATOM   1178  O   TYR A 101      16.542   1.635-146.626  1.00  0.00      A1    
ATOM   1179  N   GLN A 102      17.656   3.248-147.746  1.00  0.00      A1    
ATOM   1180  HN  GLN A 102      17.761   3.723-148.617  1.00  0.00      A1    
ATOM   1181  CA  GLN A 102      18.591   3.528-146.668  1.00  0.00      A1    
ATOM   1182  HA  GLN A 102      19.149   2.654-146.365  1.00  0.00      A1    
ATOM   1183  CB  GLN A 102      19.626   4.485-147.278  1.00  0.00      A1    
ATOM   1184  HB1 GLN A 102      20.115   3.951-148.120  1.00  0.00      A1    
ATOM   1185  HB2 GLN A 102      19.085   5.375-147.667  1.00  0.00      A1    
ATOM   1186  CG  GLN A 102      20.717   4.954-146.373  1.00  0.00      A1    
ATOM   1187  HG1 GLN A 102      21.384   5.694-146.866  1.00  0.00      A1    
ATOM   1188  HG2 GLN A 102      20.323   5.412-145.441  1.00  0.00      A1    
ATOM   1189  CD  GLN A 102      21.590   3.794-145.903  1.00  0.00      A1    
ATOM   1190  OE1 GLN A 102      22.430   3.349-146.677  1.00  0.00      A1    
ATOM   1191  NE2 GLN A 102      21.527   3.380-144.641  1.00  0.00      A1    
ATOM   1192 HE21 GLN A 102      22.272   2.860-144.227  1.00  0.00      A1    
ATOM   1193 HE22 GLN A 102      20.919   3.947-144.084  1.00  0.00      A1    
ATOM   1194  C   GLN A 102      17.825   4.127-145.439  1.00  0.00      A1    
ATOM   1195  O   GLN A 102      17.968   3.651-144.314  1.00  0.00      A1    
ATOM   1196  N   ALA A 103      16.835   4.973-145.672  1.00  0.00      A1    
ATOM   1197  HN  ALA A 103      16.826   5.485-146.528  1.00  0.00      A1    
ATOM   1198  CA  ALA A 103      15.843   5.454-144.732  1.00  0.00      A1    
ATOM   1199  HA  ALA A 103      16.236   5.909-143.834  1.00  0.00      A1    
ATOM   1200  CB  ALA A 103      14.996   6.591-145.449  1.00  0.00      A1    
ATOM   1201  HB1 ALA A 103      14.506   6.055-146.290  1.00  0.00      A1    
ATOM   1202  HB2 ALA A 103      14.185   6.952-144.783  1.00  0.00      A1    
ATOM   1203  HB3 ALA A 103      15.697   7.390-145.773  1.00  0.00      A1    
ATOM   1204  C   ALA A 103      14.929   4.386-144.167  1.00  0.00      A1    
ATOM   1205  O   ALA A 103      14.726   4.407-142.965  1.00  0.00      A1    
ATOM   1206  N   THR A 104      14.407   3.439-144.928  1.00  0.00      A1    
ATOM   1207  HN  THR A 104      14.592   3.442-145.907  1.00  0.00      A1    
ATOM   1208  CA  THR A 104      13.582   2.426-144.356  1.00  0.00      A1    
ATOM   1209  HA  THR A 104      12.858   2.859-143.683  1.00  0.00      A1    
ATOM   1210  CB  THR A 104      12.776   1.672-145.534  1.00  0.00      A1    
ATOM   1211  HB  THR A 104      13.523   1.432-146.320  1.00  0.00      A1    
ATOM   1212  OG1 THR A 104      11.748   2.518-146.064  1.00  0.00      A1    
ATOM   1213  HG1 THR A 104      12.161   3.341-146.338  1.00  0.00      A1    
ATOM   1214  CG2 THR A 104      12.151   0.315-145.146  1.00  0.00      A1    
ATOM   1215 HG21 THR A 104      12.928  -0.463-145.312  1.00  0.00      A1    
ATOM   1216 HG22 THR A 104      11.754   0.377-144.111  1.00  0.00      A1    
ATOM   1217 HG23 THR A 104      11.457   0.048-145.972  1.00  0.00      A1    
ATOM   1218  C   THR A 104      14.293   1.495-143.460  1.00  0.00      A1    
ATOM   1219  O   THR A 104      13.887   1.008-142.386  1.00  0.00      A1    
ATOM   1220  N   TYR A 105      15.513   1.206-143.872  1.00  0.00      A1    
ATOM   1221  HN  TYR A 105      15.851   1.259-144.807  1.00  0.00      A1    
ATOM   1222  CA  TYR A 105      16.516   0.525-143.030  1.00  0.00      A1    
ATOM   1223  HA  TYR A 105      16.051  -0.360-142.621  1.00  0.00      A1    
ATOM   1224  CB  TYR A 105      17.616   0.006-144.044  1.00  0.00      A1    
ATOM   1225  HB1 TYR A 105      17.021  -0.666-144.700  1.00  0.00      A1    
ATOM   1226  HB2 TYR A 105      17.986   0.848-144.668  1.00  0.00      A1    
ATOM   1227  CG  TYR A 105      18.716  -0.695-143.294  1.00  0.00      A1    
ATOM   1228  CD1 TYR A 105      18.461  -1.724-142.346  1.00  0.00      A1    
ATOM   1229  HD1 TYR A 105      17.478  -1.859-141.919  1.00  0.00      A1    
ATOM   1230  CE1 TYR A 105      19.529  -2.471-141.833  1.00  0.00      A1    
ATOM   1231  HE1 TYR A 105      19.350  -3.309-141.176  1.00  0.00      A1    
ATOM   1232  CZ  TYR A 105      20.814  -2.278-142.219  1.00  0.00      A1    
ATOM   1233  OH  TYR A 105      21.773  -3.139-141.727  1.00  0.00      A1    
ATOM   1234  HH  TYR A 105      22.567  -2.871-142.194  1.00  0.00      A1    
ATOM   1235  CD2 TYR A 105      19.971  -0.627-143.784  1.00  0.00      A1    
ATOM   1236  HD2 TYR A 105      20.210  -0.003-144.632  1.00  0.00      A1    
ATOM   1237  CE2 TYR A 105      21.052  -1.401-143.334  1.00  0.00      A1    
ATOM   1238  HE2 TYR A 105      22.058  -1.289-143.709  1.00  0.00      A1    
ATOM   1239  C   TYR A 105      17.039   1.128-141.776  1.00  0.00      A1    
ATOM   1240  O   TYR A 105      17.049   0.650-140.641  1.00  0.00      A1    
ATOM   1241  N   ASP A 106      17.325   2.471-141.864  1.00  0.00      A1    
ATOM   1242  HN  ASP A 106      17.361   2.756-142.818  1.00  0.00      A1    
ATOM   1243  CA  ASP A 106      17.740   3.247-140.728  1.00  0.00      A1    
ATOM   1244  HA  ASP A 106      18.473   2.670-140.183  1.00  0.00      A1    
ATOM   1245  CB  ASP A 106      18.296   4.650-141.166  1.00  0.00      A1    
ATOM   1246  HB1 ASP A 106      17.554   5.188-141.796  1.00  0.00      A1    
ATOM   1247  HB2 ASP A 106      18.483   5.330-140.307  1.00  0.00      A1    
ATOM   1248  CG  ASP A 106      19.681   4.483-141.776  1.00  0.00      A1    
ATOM   1249  OD1 ASP A 106      19.981   5.150-142.803  1.00  0.00      A1    
ATOM   1250  OD2 ASP A 106      20.391   3.668-141.094  1.00  0.00      A1    
ATOM   1251  C   ASP A 106      16.528   3.464-139.867  1.00  0.00      A1    
ATOM   1252  O   ASP A 106      16.698   3.431-138.651  1.00  0.00      A1    
ATOM   1253  N   SER A 107      15.303   3.554-140.417  1.00  0.00      A1    
ATOM   1254  HN  SER A 107      15.226   3.526-141.410  1.00  0.00      A1    
ATOM   1255  CA  SER A 107      14.184   3.603-139.616  1.00  0.00      A1    
ATOM   1256  HA  SER A 107      14.336   4.373-138.874  1.00  0.00      A1    
ATOM   1257  CB  SER A 107      12.854   4.097-140.383  1.00  0.00      A1    
ATOM   1258  HB1 SER A 107      12.508   3.396-141.171  1.00  0.00      A1    
ATOM   1259  HB2 SER A 107      12.043   4.190-139.628  1.00  0.00      A1    
ATOM   1260  OG  SER A 107      13.056   5.423-140.860  1.00  0.00      A1    
ATOM   1261  HG1 SER A 107      13.793   5.327-141.467  1.00  0.00      A1    
ATOM   1262  C   SER A 107      13.909   2.324-138.845  1.00  0.00      A1    
ATOM   1263  O   SER A 107      13.587   2.289-137.662  1.00  0.00      A1    
ATOM   1264  N   ALA A 108      13.958   1.193-139.574  1.00  0.00      A1    
ATOM   1265  HN  ALA A 108      14.041   1.141-140.565  1.00  0.00      A1    
ATOM   1266  CA  ALA A 108      13.791  -0.057-138.846  1.00  0.00      A1    
ATOM   1267  HA  ALA A 108      12.908   0.056-138.236  1.00  0.00      A1    
ATOM   1268  CB  ALA A 108      13.482  -1.228-139.828  1.00  0.00      A1    
ATOM   1269  HB1 ALA A 108      12.597  -1.029-140.470  1.00  0.00      A1    
ATOM   1270  HB2 ALA A 108      14.430  -1.434-140.371  1.00  0.00      A1    
ATOM   1271  HB3 ALA A 108      13.190  -2.125-139.242  1.00  0.00      A1    
ATOM   1272  C   ALA A 108      14.860  -0.393-137.877  1.00  0.00      A1    
ATOM   1273  O   ALA A 108      14.651  -1.073-136.901  1.00  0.00      A1    
ATOM   1274  N   LYS A 109      16.117   0.096-138.033  1.00  0.00      A1    
ATOM   1275  HN  LYS A 109      16.289   0.669-138.831  1.00  0.00      A1    
ATOM   1276  CA  LYS A 109      17.148   0.084-136.959  1.00  0.00      A1    
ATOM   1277  HA  LYS A 109      17.185  -0.976-136.751  1.00  0.00      A1    
ATOM   1278  CB  LYS A 109      18.529   0.677-137.345  1.00  0.00      A1    
ATOM   1279  HB1 LYS A 109      18.327   1.664-137.815  1.00  0.00      A1    
ATOM   1280  HB2 LYS A 109      19.123   0.908-136.435  1.00  0.00      A1    
ATOM   1281  CG  LYS A 109      19.489   0.071-138.436  1.00  0.00      A1    
ATOM   1282  HG1 LYS A 109      19.874  -0.917-138.105  1.00  0.00      A1    
ATOM   1283  HG2 LYS A 109      18.851  -0.296-139.269  1.00  0.00      A1    
ATOM   1284  CD  LYS A 109      20.599   1.056-138.915  1.00  0.00      A1    
ATOM   1285  HD1 LYS A 109      20.032   2.008-138.996  1.00  0.00      A1    
ATOM   1286  HD2 LYS A 109      21.426   1.218-138.191  1.00  0.00      A1    
ATOM   1287  CE  LYS A 109      21.307   0.475-140.159  1.00  0.00      A1    
ATOM   1288  HE1 LYS A 109      22.062  -0.328-140.016  1.00  0.00      A1    
ATOM   1289  HE2 LYS A 109      20.477   0.277-140.869  1.00  0.00      A1    
ATOM   1290  NZ  LYS A 109      22.015   1.587-140.836  1.00  0.00      A1    
ATOM   1291  HZ1 LYS A 109      21.370   2.393-140.962  1.00  0.00      A1    
ATOM   1292  HZ2 LYS A 109      22.762   1.929-140.198  1.00  0.00      A1    
ATOM   1293  HZ3 LYS A 109      22.431   1.435-141.778  1.00  0.00      A1    
ATOM   1294  C   LYS A 109      16.543   0.719-135.660  1.00  0.00      A1    
ATOM   1295  O   LYS A 109      16.658   0.170-134.567  1.00  0.00      A1    
ATOM   1296  N   GLY A 110      15.929   1.843-135.799  1.00  0.00      A1    
ATOM   1297  HN  GLY A 110      15.863   2.283-136.691  1.00  0.00      A1    
ATOM   1298  CA  GLY A 110      15.119   2.482-134.787  1.00  0.00      A1    
ATOM   1299  HA1 GLY A 110      15.773   2.754-133.972  1.00  0.00      A1    
ATOM   1300  HA2 GLY A 110      14.614   3.324-135.235  1.00  0.00      A1    
ATOM   1301  C   GLY A 110      13.977   1.667-134.124  1.00  0.00      A1    
ATOM   1302  O   GLY A 110      13.857   1.598-132.859  1.00  0.00      A1    
ATOM   1303  N   ASP A 111      13.161   1.046-134.969  1.00  0.00      A1    
ATOM   1304  HN  ASP A 111      13.205   1.123-135.962  1.00  0.00      A1    
ATOM   1305  CA  ASP A 111      12.111   0.131-134.495  1.00  0.00      A1    
ATOM   1306  HA  ASP A 111      11.494   0.668-133.790  1.00  0.00      A1    
ATOM   1307  CB  ASP A 111      11.274  -0.535-135.702  1.00  0.00      A1    
ATOM   1308  HB1 ASP A 111      11.966  -1.093-136.370  1.00  0.00      A1    
ATOM   1309  HB2 ASP A 111      10.609  -1.350-135.345  1.00  0.00      A1    
ATOM   1310  CG  ASP A 111      10.382   0.549-136.231  1.00  0.00      A1    
ATOM   1311  OD1 ASP A 111       9.460   1.125-135.592  1.00  0.00      A1    
ATOM   1312  OD2 ASP A 111      10.497   0.671-137.465  1.00  0.00      A1    
ATOM   1313  C   ASP A 111      12.674  -1.015-133.691  1.00  0.00      A1    
ATOM   1314  O   ASP A 111      12.178  -1.345-132.597  1.00  0.00      A1    
ATOM   1315  N   LEU A 112      13.738  -1.671-134.174  1.00  0.00      A1    
ATOM   1316  HN  LEU A 112      14.139  -1.421-135.052  1.00  0.00      A1    
ATOM   1317  CA  LEU A 112      14.506  -2.712-133.480  1.00  0.00      A1    
ATOM   1318  HA  LEU A 112      13.874  -3.579-133.360  1.00  0.00      A1    
ATOM   1319  CB  LEU A 112      15.555  -3.276-134.468  1.00  0.00      A1    
ATOM   1320  HB1 LEU A 112      15.074  -3.685-135.382  1.00  0.00      A1    
ATOM   1321  HB2 LEU A 112      16.194  -2.445-134.837  1.00  0.00      A1    
ATOM   1322  CG  LEU A 112      16.589  -4.384-134.031  1.00  0.00      A1    
ATOM   1323  HG  LEU A 112      17.203  -3.954-133.212  1.00  0.00      A1    
ATOM   1324  CD1 LEU A 112      15.828  -5.579-133.344  1.00  0.00      A1    
ATOM   1325 HD11 LEU A 112      15.037  -5.306-132.612  1.00  0.00      A1    
ATOM   1326 HD12 LEU A 112      15.249  -6.103-134.133  1.00  0.00      A1    
ATOM   1327 HD13 LEU A 112      16.496  -6.372-132.944  1.00  0.00      A1    
ATOM   1328  CD2 LEU A 112      17.413  -4.877-135.177  1.00  0.00      A1    
ATOM   1329 HD21 LEU A 112      17.905  -4.029-135.699  1.00  0.00      A1    
ATOM   1330 HD22 LEU A 112      18.153  -5.649-134.878  1.00  0.00      A1    
ATOM   1331 HD23 LEU A 112      16.723  -5.390-135.880  1.00  0.00      A1    
ATOM   1332  C   LEU A 112      15.116  -2.262-132.140  1.00  0.00      A1    
ATOM   1333  O   LEU A 112      15.033  -2.969-131.187  1.00  0.00      A1    
ATOM   1334  N   ALA A 113      15.740  -1.050-132.044  1.00  0.00      A1    
ATOM   1335  HN  ALA A 113      15.839  -0.503-132.872  1.00  0.00      A1    
ATOM   1336  CA  ALA A 113      16.280  -0.565-130.799  1.00  0.00      A1    
ATOM   1337  HA  ALA A 113      17.027  -1.284-130.498  1.00  0.00      A1    
ATOM   1338  CB  ALA A 113      16.936   0.772-131.115  1.00  0.00      A1    
ATOM   1339  HB1 ALA A 113      17.655   0.588-131.941  1.00  0.00      A1    
ATOM   1340  HB2 ALA A 113      16.197   1.529-131.459  1.00  0.00      A1    
ATOM   1341  HB3 ALA A 113      17.512   1.111-130.228  1.00  0.00      A1    
ATOM   1342  C   ALA A 113      15.214  -0.319-129.666  1.00  0.00      A1    
ATOM   1343  O   ALA A 113      15.327  -0.586-128.468  1.00  0.00      A1    
ATOM   1344  N   LYS A 114      14.019   0.226-130.168  1.00  0.00      A1    
ATOM   1345  HN  LYS A 114      13.899   0.361-131.148  1.00  0.00      A1    
ATOM   1346  CA  LYS A 114      12.824   0.307-129.352  1.00  0.00      A1    
ATOM   1347  HA  LYS A 114      12.999   0.736-128.375  1.00  0.00      A1    
ATOM   1348  CB  LYS A 114      11.748   1.129-130.074  1.00  0.00      A1    
ATOM   1349  HB1 LYS A 114      11.597   0.716-131.095  1.00  0.00      A1    
ATOM   1350  HB2 LYS A 114      10.774   1.069-129.543  1.00  0.00      A1    
ATOM   1351  CG  LYS A 114      12.081   2.591-130.212  1.00  0.00      A1    
ATOM   1352  HG1 LYS A 114      13.151   2.744-130.465  1.00  0.00      A1    
ATOM   1353  HG2 LYS A 114      11.392   3.043-130.958  1.00  0.00      A1    
ATOM   1354  CD  LYS A 114      11.786   3.318-128.864  1.00  0.00      A1    
ATOM   1355  HD1 LYS A 114      10.726   3.201-128.554  1.00  0.00      A1    
ATOM   1356  HD2 LYS A 114      12.381   2.860-128.046  1.00  0.00      A1    
ATOM   1357  CE  LYS A 114      12.137   4.785-129.067  1.00  0.00      A1    
ATOM   1358  HE1 LYS A 114      13.154   4.914-129.495  1.00  0.00      A1    
ATOM   1359  HE2 LYS A 114      11.487   5.366-129.757  1.00  0.00      A1    
ATOM   1360  NZ  LYS A 114      12.103   5.332-127.743  1.00  0.00      A1    
ATOM   1361  HZ1 LYS A 114      11.902   6.351-127.797  1.00  0.00      A1    
ATOM   1362  HZ2 LYS A 114      11.289   4.946-127.223  1.00  0.00      A1    
ATOM   1363  HZ3 LYS A 114      12.995   5.165-127.234  1.00  0.00      A1    
ATOM   1364  C   LYS A 114      12.257  -1.032-128.936  1.00  0.00      A1    
ATOM   1365  O   LYS A 114      11.922  -1.220-127.723  1.00  0.00      A1    
ATOM   1366  N   ALA A 115      12.188  -2.099-129.851  1.00  0.00      A1    
ATOM   1367  HN  ALA A 115      12.314  -1.913-130.821  1.00  0.00      A1    
ATOM   1368  CA  ALA A 115      11.808  -3.577-129.546  1.00  0.00      A1    
ATOM   1369  HA  ALA A 115      10.892  -3.631-128.977  1.00  0.00      A1    
ATOM   1370  CB  ALA A 115      11.766  -4.478-130.805  1.00  0.00      A1    
ATOM   1371  HB1 ALA A 115      11.330  -3.875-131.630  1.00  0.00      A1    
ATOM   1372  HB2 ALA A 115      12.790  -4.804-131.086  1.00  0.00      A1    
ATOM   1373  HB3 ALA A 115      11.117  -5.372-130.682  1.00  0.00      A1    
ATOM   1374  C   ALA A 115      12.707  -4.207-128.486  1.00  0.00      A1    
ATOM   1375  O   ALA A 115      12.293  -4.803-127.510  1.00  0.00      A1    
ATOM   1376  N   GLN A 116      14.021  -4.052-128.699  1.00  0.00      A1    
ATOM   1377  HN  GLN A 116      14.412  -3.613-129.505  1.00  0.00      A1    
ATOM   1378  CA  GLN A 116      15.021  -4.575-127.793  1.00  0.00      A1    
ATOM   1379  HA  GLN A 116      14.739  -5.604-127.622  1.00  0.00      A1    
ATOM   1380  CB  GLN A 116      16.459  -4.587-128.369  1.00  0.00      A1    
ATOM   1381  HB1 GLN A 116      16.669  -3.589-128.807  1.00  0.00      A1    
ATOM   1382  HB2 GLN A 116      17.187  -4.774-127.551  1.00  0.00      A1    
ATOM   1383  CG  GLN A 116      16.723  -5.678-129.405  1.00  0.00      A1    
ATOM   1384  HG1 GLN A 116      16.581  -6.671-128.929  1.00  0.00      A1    
ATOM   1385  HG2 GLN A 116      16.100  -5.555-130.316  1.00  0.00      A1    
ATOM   1386  CD  GLN A 116      18.150  -5.573-129.996  1.00  0.00      A1    
ATOM   1387  OE1 GLN A 116      18.607  -4.544-130.516  1.00  0.00      A1    
ATOM   1388  NE2 GLN A 116      18.967  -6.595-129.727  1.00  0.00      A1    
ATOM   1389 HE21 GLN A 116      19.791  -6.824-130.246  1.00  0.00      A1    
ATOM   1390 HE22 GLN A 116      18.545  -7.420-129.351  1.00  0.00      A1    
ATOM   1391  C   GLN A 116      14.880  -4.027-126.355  1.00  0.00      A1    
ATOM   1392  O   GLN A 116      15.153  -4.806-125.384  1.00  0.00      A1    
ATOM   1393  N   ALA A 117      14.562  -2.711-126.134  1.00  0.00      A1    
ATOM   1394  HN  ALA A 117      14.476  -2.060-126.884  1.00  0.00      A1    
ATOM   1395  CA  ALA A 117      14.211  -2.109-124.848  1.00  0.00      A1    
ATOM   1396  HA  ALA A 117      15.011  -2.348-124.163  1.00  0.00      A1    
ATOM   1397  CB  ALA A 117      14.023  -0.551-125.024  1.00  0.00      A1    
ATOM   1398  HB1 ALA A 117      14.915   0.004-125.386  1.00  0.00      A1    
ATOM   1399  HB2 ALA A 117      13.363  -0.357-125.896  1.00  0.00      A1    
ATOM   1400  HB3 ALA A 117      13.450  -0.076-124.201  1.00  0.00      A1    
ATOM   1401  C   ALA A 117      12.920  -2.718-124.308  1.00  0.00      A1    
ATOM   1402  O   ALA A 117      12.943  -3.061-123.133  1.00  0.00      A1    
ATOM   1403  N   ALA A 118      11.839  -2.963-125.121  1.00  0.00      A1    
ATOM   1404  HN  ALA A 118      11.906  -2.542-126.023  1.00  0.00      A1    
ATOM   1405  CA  ALA A 118      10.639  -3.527-124.606  1.00  0.00      A1    
ATOM   1406  HA  ALA A 118      10.285  -2.892-123.808  1.00  0.00      A1    
ATOM   1407  CB  ALA A 118       9.626  -3.688-125.675  1.00  0.00      A1    
ATOM   1408  HB1 ALA A 118      10.125  -4.160-126.548  1.00  0.00      A1    
ATOM   1409  HB2 ALA A 118       8.749  -4.276-125.329  1.00  0.00      A1    
ATOM   1410  HB3 ALA A 118       9.309  -2.684-126.029  1.00  0.00      A1    
ATOM   1411  C   ALA A 118      10.940  -4.950-124.015  1.00  0.00      A1    
ATOM   1412  O   ALA A 118      10.584  -5.356-122.915  1.00  0.00      A1    
ATOM   1413  N   ALA A 119      11.767  -5.762-124.805  1.00  0.00      A1    
ATOM   1414  HN  ALA A 119      12.162  -5.436-125.661  1.00  0.00      A1    
ATOM   1415  CA  ALA A 119      12.335  -7.057-124.322  1.00  0.00      A1    
ATOM   1416  HA  ALA A 119      11.470  -7.617-123.995  1.00  0.00      A1    
ATOM   1417  CB  ALA A 119      13.074  -7.656-125.477  1.00  0.00      A1    
ATOM   1418  HB1 ALA A 119      12.376  -8.079-126.233  1.00  0.00      A1    
ATOM   1419  HB2 ALA A 119      13.868  -7.019-125.922  1.00  0.00      A1    
ATOM   1420  HB3 ALA A 119      13.541  -8.568-125.048  1.00  0.00      A1    
ATOM   1421  C   ALA A 119      13.172  -7.036-123.030  1.00  0.00      A1    
ATOM   1422  O   ALA A 119      12.876  -7.825-122.157  1.00  0.00      A1    
ATOM   1423  N   ASN A 120      14.036  -6.124-122.893  1.00  0.00      A1    
ATOM   1424  HN  ASN A 120      14.239  -5.559-123.688  1.00  0.00      A1    
ATOM   1425  CA  ASN A 120      14.875  -5.894-121.698  1.00  0.00      A1    
ATOM   1426  HA  ASN A 120      15.317  -6.859-121.500  1.00  0.00      A1    
ATOM   1427  CB  ASN A 120      16.110  -5.064-122.095  1.00  0.00      A1    
ATOM   1428  HB1 ASN A 120      15.859  -4.123-122.630  1.00  0.00      A1    
ATOM   1429  HB2 ASN A 120      16.667  -4.756-121.185  1.00  0.00      A1    
ATOM   1430  CG  ASN A 120      17.108  -5.827-122.962  1.00  0.00      A1    
ATOM   1431  OD1 ASN A 120      17.142  -7.044-122.837  1.00  0.00      A1    
ATOM   1432  ND2 ASN A 120      17.806  -5.142-123.844  1.00  0.00      A1    
ATOM   1433 HD21 ASN A 120      18.231  -5.612-124.618  1.00  0.00      A1    
ATOM   1434 HD22 ASN A 120      17.877  -4.153-123.977  1.00  0.00      A1    
ATOM   1435  C   ASN A 120      14.069  -5.502-120.504  1.00  0.00      A1    
ATOM   1436  O   ASN A 120      14.285  -5.986-119.384  1.00  0.00      A1    
ATOM   1437  N   ILE A 121      13.069  -4.639-120.719  1.00  0.00      A1    
ATOM   1438  HN  ILE A 121      12.950  -4.221-121.617  1.00  0.00      A1    
ATOM   1439  CA  ILE A 121      12.108  -4.231-119.666  1.00  0.00      A1    
ATOM   1440  HA  ILE A 121      12.722  -3.823-118.875  1.00  0.00      A1    
ATOM   1441  CB  ILE A 121      11.269  -3.048-120.029  1.00  0.00      A1    
ATOM   1442  HB  ILE A 121      10.963  -3.080-121.096  1.00  0.00      A1    
ATOM   1443  CG2 ILE A 121       9.901  -3.081-119.366  1.00  0.00      A1    
ATOM   1444 HG21 ILE A 121       9.156  -3.752-119.846  1.00  0.00      A1    
ATOM   1445 HG22 ILE A 121       9.974  -3.290-118.277  1.00  0.00      A1    
ATOM   1446 HG23 ILE A 121       9.402  -2.103-119.540  1.00  0.00      A1    
ATOM   1447  CG1 ILE A 121      12.119  -1.737-119.946  1.00  0.00      A1    
ATOM   1448 HG11 ILE A 121      12.027  -1.381-118.897  1.00  0.00      A1    
ATOM   1449 HG12 ILE A 121      13.196  -1.901-120.165  1.00  0.00      A1    
ATOM   1450  CD  ILE A 121      11.686  -0.545-120.756  1.00  0.00      A1    
ATOM   1451  HD1 ILE A 121      11.789  -0.798-121.834  1.00  0.00      A1    
ATOM   1452  HD2 ILE A 121      10.640  -0.240-120.541  1.00  0.00      A1    
ATOM   1453  HD3 ILE A 121      12.246   0.400-120.589  1.00  0.00      A1    
ATOM   1454  C   ILE A 121      11.345  -5.367-119.204  1.00  0.00      A1    
ATOM   1455  O   ILE A 121      11.244  -5.678-118.009  1.00  0.00      A1    
ATOM   1456  N   ALA A 122      10.812  -6.185-120.166  1.00  0.00      A1    
ATOM   1457  HN  ALA A 122      10.881  -6.004-121.145  1.00  0.00      A1    
ATOM   1458  CA  ALA A 122      10.098  -7.357-119.791  1.00  0.00      A1    
ATOM   1459  HA  ALA A 122       9.255  -7.102-119.165  1.00  0.00      A1    
ATOM   1460  CB  ALA A 122       9.357  -7.881-121.049  1.00  0.00      A1    
ATOM   1461  HB1 ALA A 122      10.086  -8.444-121.671  1.00  0.00      A1    
ATOM   1462  HB2 ALA A 122       8.501  -8.528-120.759  1.00  0.00      A1    
ATOM   1463  HB3 ALA A 122       8.894  -7.087-121.675  1.00  0.00      A1    
ATOM   1464  C   ALA A 122      10.798  -8.464-119.077  1.00  0.00      A1    
ATOM   1465  O   ALA A 122      10.343  -8.971-118.081  1.00  0.00      A1    
ATOM   1466  N   GLN A 123      12.013  -8.732-119.555  1.00  0.00      A1    
ATOM   1467  HN  GLN A 123      12.107  -8.306-120.452  1.00  0.00      A1    
ATOM   1468  CA  GLN A 123      13.034  -9.585-118.955  1.00  0.00      A1    
ATOM   1469  HA  GLN A 123      12.575 -10.560-118.885  1.00  0.00      A1    
ATOM   1470  CB  GLN A 123      14.238  -9.820-119.905  1.00  0.00      A1    
ATOM   1471  HB1 GLN A 123      14.632  -8.851-120.276  1.00  0.00      A1    
ATOM   1472  HB2 GLN A 123      15.079 -10.321-119.379  1.00  0.00      A1    
ATOM   1473  CG  GLN A 123      13.783 -10.710-121.115  1.00  0.00      A1    
ATOM   1474  HG1 GLN A 123      13.557 -11.765-120.847  1.00  0.00      A1    
ATOM   1475  HG2 GLN A 123      12.957 -10.264-121.710  1.00  0.00      A1    
ATOM   1476  CD  GLN A 123      14.943 -10.898-122.164  1.00  0.00      A1    
ATOM   1477  OE1 GLN A 123      15.842 -11.760-121.996  1.00  0.00      A1    
ATOM   1478  NE2 GLN A 123      14.897 -10.175-123.314  1.00  0.00      A1    
ATOM   1479 HE21 GLN A 123      15.632 -10.327-123.976  1.00  0.00      A1    
ATOM   1480 HE22 GLN A 123      14.129  -9.544-123.420  1.00  0.00      A1    
ATOM   1481  C   GLN A 123      13.519  -9.218-117.592  1.00  0.00      A1    
ATOM   1482  O   GLN A 123      13.747 -10.055-116.699  1.00  0.00      A1    
ATOM   1483  N   LEU A 124      13.659  -7.924-117.313  1.00  0.00      A1    
ATOM   1484  HN  LEU A 124      13.472  -7.348-118.106  1.00  0.00      A1    
ATOM   1485  CA  LEU A 124      13.958  -7.358-115.934  1.00  0.00      A1    
ATOM   1486  HA  LEU A 124      14.707  -8.009-115.510  1.00  0.00      A1    
ATOM   1487  CB  LEU A 124      14.417  -5.918-116.167  1.00  0.00      A1    
ATOM   1488  HB1 LEU A 124      13.864  -5.482-117.026  1.00  0.00      A1    
ATOM   1489  HB2 LEU A 124      14.151  -5.337-115.257  1.00  0.00      A1    
ATOM   1490  CG  LEU A 124      15.979  -5.935-116.541  1.00  0.00      A1    
ATOM   1491  HG  LEU A 124      16.136  -6.588-117.426  1.00  0.00      A1    
ATOM   1492  CD1 LEU A 124      16.430  -4.570-116.861  1.00  0.00      A1    
ATOM   1493 HD11 LEU A 124      15.639  -3.836-116.596  1.00  0.00      A1    
ATOM   1494 HD12 LEU A 124      17.438  -4.396-116.427  1.00  0.00      A1    
ATOM   1495 HD13 LEU A 124      16.376  -4.428-117.961  1.00  0.00      A1    
ATOM   1496  CD2 LEU A 124      16.818  -6.512-115.363  1.00  0.00      A1    
ATOM   1497 HD21 LEU A 124      17.889  -6.531-115.658  1.00  0.00      A1    
ATOM   1498 HD22 LEU A 124      16.820  -5.850-114.471  1.00  0.00      A1    
ATOM   1499 HD23 LEU A 124      16.439  -7.504-115.038  1.00  0.00      A1    
ATOM   1500  C   LEU A 124      12.813  -7.490-115.007  1.00  0.00      A1    
ATOM   1501  O   LEU A 124      13.012  -7.876-113.863  1.00  0.00      A1    
ATOM   1502  N   THR A 125      11.543  -7.337-115.500  1.00  0.00      A1    
ATOM   1503  HN  THR A 125      11.488  -7.100-116.467  1.00  0.00      A1    
ATOM   1504  CA  THR A 125      10.303  -7.518-114.817  1.00  0.00      A1    
ATOM   1505  HA  THR A 125      10.401  -6.867-113.960  1.00  0.00      A1    
ATOM   1506  CB  THR A 125       9.040  -7.132-115.602  1.00  0.00      A1    
ATOM   1507  HB  THR A 125       8.755  -7.712-116.506  1.00  0.00      A1    
ATOM   1508  OG1 THR A 125       9.116  -5.799-116.120  1.00  0.00      A1    
ATOM   1509  HG1 THR A 125       9.953  -5.850-116.587  1.00  0.00      A1    
ATOM   1510  CG2 THR A 125       7.825  -7.020-114.672  1.00  0.00      A1    
ATOM   1511 HG21 THR A 125       8.004  -6.209-113.935  1.00  0.00      A1    
ATOM   1512 HG22 THR A 125       6.924  -6.846-115.299  1.00  0.00      A1    
ATOM   1513 HG23 THR A 125       7.550  -7.987-114.199  1.00  0.00      A1    
ATOM   1514  C   THR A 125      10.140  -8.897-114.361  1.00  0.00      A1    
ATOM   1515  O   THR A 125       9.814  -9.136-113.201  1.00  0.00      A1    
ATOM   1516  N   VAL A 126      10.495  -9.880-115.234  1.00  0.00      A1    
ATOM   1517  HN  VAL A 126      10.697  -9.635-116.180  1.00  0.00      A1    
ATOM   1518  CA  VAL A 126      10.268 -11.275-115.019  1.00  0.00      A1    
ATOM   1519  HA  VAL A 126       9.311 -11.392-114.532  1.00  0.00      A1    
ATOM   1520  CB  VAL A 126      10.305 -12.009-116.374  1.00  0.00      A1    
ATOM   1521  HB  VAL A 126      11.106 -11.503-116.955  1.00  0.00      A1    
ATOM   1522  CG1 VAL A 126      10.597 -13.486-116.278  1.00  0.00      A1    
ATOM   1523 HG11 VAL A 126      11.686 -13.653-116.147  1.00  0.00      A1    
ATOM   1524 HG12 VAL A 126      10.043 -13.965-115.442  1.00  0.00      A1    
ATOM   1525 HG13 VAL A 126      10.148 -13.961-117.176  1.00  0.00      A1    
ATOM   1526  CG2 VAL A 126       8.848 -11.821-116.956  1.00  0.00      A1    
ATOM   1527 HG21 VAL A 126       8.631 -10.755-117.184  1.00  0.00      A1    
ATOM   1528 HG22 VAL A 126       8.697 -12.429-117.873  1.00  0.00      A1    
ATOM   1529 HG23 VAL A 126       8.090 -12.232-116.257  1.00  0.00      A1    
ATOM   1530  C   VAL A 126      11.238 -11.866-113.978  1.00  0.00      A1    
ATOM   1531  O   VAL A 126      10.878 -12.755-113.194  1.00  0.00      A1    
ATOM   1532  N   ASN A 127      12.507 -11.469-113.983  1.00  0.00      A1    
ATOM   1533  HN  ASN A 127      12.919 -10.887-114.680  1.00  0.00      A1    
ATOM   1534  CA  ASN A 127      13.473 -11.838-112.983  1.00  0.00      A1    
ATOM   1535  HA  ASN A 127      13.441 -12.906-112.828  1.00  0.00      A1    
ATOM   1536  CB  ASN A 127      14.946 -11.289-113.367  1.00  0.00      A1    
ATOM   1537  HB1 ASN A 127      14.740 -10.307-113.845  1.00  0.00      A1    
ATOM   1538  HB2 ASN A 127      15.597 -11.264-112.467  1.00  0.00      A1    
ATOM   1539  CG  ASN A 127      15.546 -12.226-114.427  1.00  0.00      A1    
ATOM   1540  OD1 ASN A 127      14.863 -13.115-114.947  1.00  0.00      A1    
ATOM   1541  ND2 ASN A 127      16.886 -12.068-114.736  1.00  0.00      A1    
ATOM   1542 HD21 ASN A 127      17.253 -12.591-115.504  1.00  0.00      A1    
ATOM   1543 HD22 ASN A 127      17.377 -11.299-114.327  1.00  0.00      A1    
ATOM   1544  C   ASN A 127      13.022 -11.266-111.620  1.00  0.00      A1    
ATOM   1545  O   ASN A 127      12.944 -11.918-110.576  1.00  0.00      A1    
ATOM   1546  N   ARG A 128      12.585  -9.951-111.545  1.00  0.00      A1    
ATOM   1547  HN  ARG A 128      12.734  -9.369-112.341  1.00  0.00      A1    
ATOM   1548  CA  ARG A 128      12.093  -9.341-110.298  1.00  0.00      A1    
ATOM   1549  HA  ARG A 128      12.767  -9.396-109.456  1.00  0.00      A1    
ATOM   1550  CB  ARG A 128      11.872  -7.828-110.443  1.00  0.00      A1    
ATOM   1551  HB1 ARG A 128      12.884  -7.440-110.685  1.00  0.00      A1    
ATOM   1552  HB2 ARG A 128      11.272  -7.492-111.317  1.00  0.00      A1    
ATOM   1553  CG  ARG A 128      11.381  -7.140-109.190  1.00  0.00      A1    
ATOM   1554  HG1 ARG A 128      11.490  -6.035-109.224  1.00  0.00      A1    
ATOM   1555  HG2 ARG A 128      10.296  -7.349-109.071  1.00  0.00      A1    
ATOM   1556  CD  ARG A 128      12.064  -7.517-107.805  1.00  0.00      A1    
ATOM   1557  HD1 ARG A 128      11.513  -7.017-106.980  1.00  0.00      A1    
ATOM   1558  HD2 ARG A 128      12.130  -8.586-107.511  1.00  0.00      A1    
ATOM   1559  NE  ARG A 128      13.494  -6.967-107.987  1.00  0.00      A1    
ATOM   1560  HE  ARG A 128      13.646  -6.320-108.735  1.00  0.00      A1    
ATOM   1561  CZ  ARG A 128      14.563  -7.028-107.118  1.00  0.00      A1    
ATOM   1562  NH1 ARG A 128      14.499  -7.751-106.031  1.00  0.00      A1    
ATOM   1563 HH11 ARG A 128      13.774  -8.417-105.855  1.00  0.00      A1    
ATOM   1564 HH12 ARG A 128      15.361  -7.867-105.539  1.00  0.00      A1    
ATOM   1565  NH2 ARG A 128      15.613  -6.393-107.484  1.00  0.00      A1    
ATOM   1566 HH21 ARG A 128      15.499  -5.780-108.267  1.00  0.00      A1    
ATOM   1567 HH22 ARG A 128      16.390  -6.191-106.888  1.00  0.00      A1    
ATOM   1568  C   ARG A 128      10.878 -10.044-109.784  1.00  0.00      A1    
ATOM   1569  O   ARG A 128      10.749 -10.299-108.569  1.00  0.00      A1    
ATOM   1570  N   TYR A 129       9.923 -10.421-110.679  1.00  0.00      A1    
ATOM   1571  HN  TYR A 129      10.073 -10.244-111.649  1.00  0.00      A1    
ATOM   1572  CA  TYR A 129       8.650 -11.105-110.262  1.00  0.00      A1    
ATOM   1573  HA  TYR A 129       8.299 -10.740-109.308  1.00  0.00      A1    
ATOM   1574  CB  TYR A 129       7.476 -10.781-111.208  1.00  0.00      A1    
ATOM   1575  HB1 TYR A 129       7.754 -11.156-112.216  1.00  0.00      A1    
ATOM   1576  HB2 TYR A 129       6.594 -11.351-110.845  1.00  0.00      A1    
ATOM   1577  CG  TYR A 129       6.955  -9.308-111.281  1.00  0.00      A1    
ATOM   1578  CD1 TYR A 129       7.406  -8.350-110.353  1.00  0.00      A1    
ATOM   1579  HD1 TYR A 129       8.297  -8.407-109.743  1.00  0.00      A1    
ATOM   1580  CE1 TYR A 129       6.837  -7.086-110.267  1.00  0.00      A1    
ATOM   1581  HE1 TYR A 129       7.224  -6.323-109.610  1.00  0.00      A1    
ATOM   1582  CZ  TYR A 129       5.809  -6.735-111.174  1.00  0.00      A1    
ATOM   1583  OH  TYR A 129       5.075  -5.524-110.911  1.00  0.00      A1    
ATOM   1584  HH  TYR A 129       5.517  -5.041-110.210  1.00  0.00      A1    
ATOM   1585  CD2 TYR A 129       5.847  -8.984-112.130  1.00  0.00      A1    
ATOM   1586  HD2 TYR A 129       5.413  -9.727-112.782  1.00  0.00      A1    
ATOM   1587  CE2 TYR A 129       5.357  -7.651-112.087  1.00  0.00      A1    
ATOM   1588  HE2 TYR A 129       4.450  -7.477-112.648  1.00  0.00      A1    
ATOM   1589  C   TYR A 129       8.729 -12.600-109.956  1.00  0.00      A1    
ATOM   1590  O   TYR A 129       8.038 -13.082-109.081  1.00  0.00      A1    
ATOM   1591  N   GLN A 130       9.712 -13.260-110.627  1.00  0.00      A1    
ATOM   1592  HN  GLN A 130      10.334 -12.716-111.183  1.00  0.00      A1    
ATOM   1593  CA  GLN A 130      10.130 -14.635-110.274  1.00  0.00      A1    
ATOM   1594  HA  GLN A 130       9.273 -15.287-110.188  1.00  0.00      A1    
ATOM   1595  CB  GLN A 130      11.208 -15.124-111.370  1.00  0.00      A1    
ATOM   1596  HB1 GLN A 130      10.685 -15.054-112.347  1.00  0.00      A1    
ATOM   1597  HB2 GLN A 130      12.142 -14.524-111.413  1.00  0.00      A1    
ATOM   1598  CG  GLN A 130      11.766 -16.542-111.193  1.00  0.00      A1    
ATOM   1599  HG1 GLN A 130      12.107 -16.935-112.175  1.00  0.00      A1    
ATOM   1600  HG2 GLN A 130      12.630 -16.598-110.497  1.00  0.00      A1    
ATOM   1601  CD  GLN A 130      10.745 -17.537-110.647  1.00  0.00      A1    
ATOM   1602  OE1 GLN A 130      10.692 -17.772-109.391  1.00  0.00      A1    
ATOM   1603  NE2 GLN A 130      10.000 -18.280-111.467  1.00  0.00      A1    
ATOM   1604 HE21 GLN A 130       9.417 -19.036-111.170  1.00  0.00      A1    
ATOM   1605 HE22 GLN A 130      10.155 -18.188-112.451  1.00  0.00      A1    
ATOM   1606  C   GLN A 130      10.814 -14.611-108.889  1.00  0.00      A1    
ATOM   1607  O   GLN A 130      10.491 -15.355-107.955  1.00  0.00      A1    
ATOM   1608  N   LYS A 131      11.646 -13.643-108.650  1.00  0.00      A1    
ATOM   1609  HN  LYS A 131      11.839 -12.960-109.351  1.00  0.00      A1    
ATOM   1610  CA  LYS A 131      12.229 -13.401-107.301  1.00  0.00      A1    
ATOM   1611  HA  LYS A 131      12.634 -14.323-106.910  1.00  0.00      A1    
ATOM   1612  CB  LYS A 131      13.332 -12.263-107.227  1.00  0.00      A1    
ATOM   1613  HB1 LYS A 131      12.989 -11.414-107.854  1.00  0.00      A1    
ATOM   1614  HB2 LYS A 131      13.398 -11.824-106.209  1.00  0.00      A1    
ATOM   1615  CG  LYS A 131      14.715 -12.803-107.659  1.00  0.00      A1    
ATOM   1616  HG1 LYS A 131      14.642 -13.005-108.749  1.00  0.00      A1    
ATOM   1617  HG2 LYS A 131      15.428 -11.961-107.531  1.00  0.00      A1    
ATOM   1618  CD  LYS A 131      15.112 -14.109-106.934  1.00  0.00      A1    
ATOM   1619  HD1 LYS A 131      14.619 -15.030-107.315  1.00  0.00      A1    
ATOM   1620  HD2 LYS A 131      16.179 -14.305-107.177  1.00  0.00      A1    
ATOM   1621  CE  LYS A 131      14.890 -13.910-105.440  1.00  0.00      A1    
ATOM   1622  HE1 LYS A 131      15.511 -13.091-105.017  1.00  0.00      A1    
ATOM   1623  HE2 LYS A 131      13.819 -13.882-105.143  1.00  0.00      A1    
ATOM   1624  NZ  LYS A 131      15.464 -15.111-104.758  1.00  0.00      A1    
ATOM   1625  HZ1 LYS A 131      16.374 -15.493-105.085  1.00  0.00      A1    
ATOM   1626  HZ2 LYS A 131      15.567 -14.844-103.758  1.00  0.00      A1    
ATOM   1627  HZ3 LYS A 131      14.743 -15.857-104.829  1.00  0.00      A1    
ATOM   1628  C   LYS A 131      11.113 -13.097-106.244  1.00  0.00      A1    
ATOM   1629  O   LYS A 131      11.032 -13.638-105.149  1.00  0.00      A1    
ATOM   1630  N   LEU A 132      10.140 -12.151-106.486  1.00  0.00      A1    
ATOM   1631  HN  LEU A 132      10.192 -11.643-107.342  1.00  0.00      A1    
ATOM   1632  CA  LEU A 132       9.095 -11.841-105.622  1.00  0.00      A1    
ATOM   1633  HA  LEU A 132       9.480 -11.854-104.613  1.00  0.00      A1    
ATOM   1634  CB  LEU A 132       8.496 -10.471-105.946  1.00  0.00      A1    
ATOM   1635  HB1 LEU A 132       8.350 -10.475-107.048  1.00  0.00      A1    
ATOM   1636  HB2 LEU A 132       7.545 -10.278-105.405  1.00  0.00      A1    
ATOM   1637  CG  LEU A 132       9.461  -9.248-105.651  1.00  0.00      A1    
ATOM   1638  HG  LEU A 132      10.382  -9.362-106.262  1.00  0.00      A1    
ATOM   1639  CD1 LEU A 132       8.889  -8.001-106.369  1.00  0.00      A1    
ATOM   1640 HD11 LEU A 132       9.449  -7.047-106.263  1.00  0.00      A1    
ATOM   1641 HD12 LEU A 132       8.649  -8.185-107.438  1.00  0.00      A1    
ATOM   1642 HD13 LEU A 132       7.918  -7.776-105.878  1.00  0.00      A1    
ATOM   1643  CD2 LEU A 132       9.769  -9.073-104.182  1.00  0.00      A1    
ATOM   1644 HD21 LEU A 132      10.024 -10.050-103.718  1.00  0.00      A1    
ATOM   1645 HD22 LEU A 132      10.575  -8.311-104.122  1.00  0.00      A1    
ATOM   1646 HD23 LEU A 132       8.858  -8.668-103.693  1.00  0.00      A1    
ATOM   1647  C   LEU A 132       8.040 -12.851-105.496  1.00  0.00      A1    
ATOM   1648  O   LEU A 132       7.463 -13.107-104.408  1.00  0.00      A1    
ATOM   1649  N   LEU A 133       7.714 -13.618-106.571  1.00  0.00      A1    
ATOM   1650  HN  LEU A 133       7.950 -13.422-107.519  1.00  0.00      A1    
ATOM   1651  CA  LEU A 133       6.858 -14.866-106.345  1.00  0.00      A1    
ATOM   1652  HA  LEU A 133       6.043 -14.534-105.718  1.00  0.00      A1    
ATOM   1653  CB  LEU A 133       6.288 -15.297-107.730  1.00  0.00      A1    
ATOM   1654  HB1 LEU A 133       5.821 -14.379-108.145  1.00  0.00      A1    
ATOM   1655  HB2 LEU A 133       7.181 -15.565-108.333  1.00  0.00      A1    
ATOM   1656  CG  LEU A 133       5.361 -16.468-107.705  1.00  0.00      A1    
ATOM   1657  HG  LEU A 133       5.836 -17.360-107.244  1.00  0.00      A1    
ATOM   1658  CD1 LEU A 133       4.005 -16.113-107.179  1.00  0.00      A1    
ATOM   1659 HD11 LEU A 133       4.154 -15.638-106.186  1.00  0.00      A1    
ATOM   1660 HD12 LEU A 133       3.495 -15.291-107.729  1.00  0.00      A1    
ATOM   1661 HD13 LEU A 133       3.245 -16.912-107.040  1.00  0.00      A1    
ATOM   1662  CD2 LEU A 133       5.226 -16.872-109.168  1.00  0.00      A1    
ATOM   1663 HD21 LEU A 133       4.650 -17.823-109.167  1.00  0.00      A1    
ATOM   1664 HD22 LEU A 133       4.673 -16.057-109.683  1.00  0.00      A1    
ATOM   1665 HD23 LEU A 133       6.230 -17.034-109.613  1.00  0.00      A1    
ATOM   1666  C   LEU A 133       7.558 -16.022-105.655  1.00  0.00      A1    
ATOM   1667  O   LEU A 133       6.892 -16.802-104.930  1.00  0.00      A1    
ATOM   1668  N   GLY A 134       8.880 -16.135-105.826  1.00  0.00      A1    
ATOM   1669  HN  GLY A 134       9.342 -15.620-106.544  1.00  0.00      A1    
ATOM   1670  CA  GLY A 134       9.804 -16.982-105.045  1.00  0.00      A1    
ATOM   1671  HA1 GLY A 134       9.520 -18.015-105.182  1.00  0.00      A1    
ATOM   1672  HA2 GLY A 134      10.823 -16.723-105.294  1.00  0.00      A1    
ATOM   1673  C   GLY A 134       9.707 -16.708-103.545  1.00  0.00      A1    
ATOM   1674  O   GLY A 134       9.564 -17.593-102.702  1.00  0.00      A1    
ATOM   1675  N   THR A 135       9.766 -15.429-103.089  1.00  0.00      A1    
ATOM   1676  HN  THR A 135       9.900 -14.617-103.651  1.00  0.00      A1    
ATOM   1677  CA  THR A 135       9.610 -15.092-101.709  1.00  0.00      A1    
ATOM   1678  HA  THR A 135       9.874 -15.946-101.102  1.00  0.00      A1    
ATOM   1679  CB  THR A 135      10.413 -13.855-101.360  1.00  0.00      A1    
ATOM   1680  HB  THR A 135      10.246 -13.535-100.310  1.00  0.00      A1    
ATOM   1681  OG1 THR A 135      10.024 -12.815-102.264  1.00  0.00      A1    
ATOM   1682  HG1 THR A 135      10.289 -12.059-101.734  1.00  0.00      A1    
ATOM   1683  CG2 THR A 135      11.812 -14.294-101.596  1.00  0.00      A1    
ATOM   1684 HG21 THR A 135      12.122 -14.219-102.659  1.00  0.00      A1    
ATOM   1685 HG22 THR A 135      12.495 -13.578-101.089  1.00  0.00      A1    
ATOM   1686 HG23 THR A 135      12.008 -15.334-101.256  1.00  0.00      A1    
ATOM   1687  C   THR A 135       8.141 -14.846-101.288  1.00  0.00      A1    
ATOM   1688  O   THR A 135       7.873 -14.394-100.170  1.00  0.00      A1    
ATOM   1689  N   GLN A 136       7.264 -14.947-102.274  1.00  0.00      A1    
ATOM   1690  HN  GLN A 136       7.520 -15.237-103.193  1.00  0.00      A1    
ATOM   1691  CA  GLN A 136       5.840 -14.737-102.062  1.00  0.00      A1    
ATOM   1692  HA  GLN A 136       5.601 -14.552-103.099  1.00  0.00      A1    
ATOM   1693  CB  GLN A 136       5.124 -16.043-101.713  1.00  0.00      A1    
ATOM   1694  HB1 GLN A 136       5.005 -16.643-102.641  1.00  0.00      A1    
ATOM   1695  HB2 GLN A 136       5.730 -16.548-100.930  1.00  0.00      A1    
ATOM   1696  CG  GLN A 136       3.584 -15.755-101.377  1.00  0.00      A1    
ATOM   1697  HG1 GLN A 136       3.004 -16.690-101.226  1.00  0.00      A1    
ATOM   1698  HG2 GLN A 136       3.621 -15.209-100.411  1.00  0.00      A1    
ATOM   1699  CD  GLN A 136       2.888 -14.830-102.386  1.00  0.00      A1    
ATOM   1700  OE1 GLN A 136       2.306 -13.728-102.051  1.00  0.00      A1    
ATOM   1701  NE2 GLN A 136       2.830 -15.251-103.682  1.00  0.00      A1    
ATOM   1702 HE21 GLN A 136       2.411 -14.635-104.348  1.00  0.00      A1    
ATOM   1703 HE22 GLN A 136       3.261 -16.090-104.016  1.00  0.00      A1    
ATOM   1704  C   GLN A 136       5.470 -13.359-101.500  1.00  0.00      A1    
ATOM   1705  O   GLN A 136       4.807 -13.194-100.449  1.00  0.00      A1    
ATOM   1706  N   TYR A 137       5.798 -12.297-102.271  1.00  0.00      A1    
ATOM   1707  HN  TYR A 137       6.387 -12.541-103.038  1.00  0.00      A1    
ATOM   1708  CA  TYR A 137       5.328 -10.939-102.056  1.00  0.00      A1    
ATOM   1709  HA  TYR A 137       4.593 -10.856-101.269  1.00  0.00      A1    
ATOM   1710  CB  TYR A 137       6.510  -9.983-101.821  1.00  0.00      A1    
ATOM   1711  HB1 TYR A 137       7.317 -10.197-102.555  1.00  0.00      A1    
ATOM   1712  HB2 TYR A 137       6.298  -8.892-101.829  1.00  0.00      A1    
ATOM   1713  CG  TYR A 137       7.031 -10.176-100.415  1.00  0.00      A1    
ATOM   1714  CD1 TYR A 137       7.920 -11.197-100.063  1.00  0.00      A1    
ATOM   1715  HD1 TYR A 137       8.184 -11.902-100.838  1.00  0.00      A1    
ATOM   1716  CE1 TYR A 137       8.550 -11.237 -98.842  1.00  0.00      A1    
ATOM   1717  HE1 TYR A 137       9.179 -12.107 -98.721  1.00  0.00      A1    
ATOM   1718  CZ  TYR A 137       8.153 -10.342 -97.840  1.00  0.00      A1    
ATOM   1719  OH  TYR A 137       8.671 -10.456 -96.469  1.00  0.00      A1    
ATOM   1720  HH  TYR A 137       9.062 -11.332 -96.465  1.00  0.00      A1    
ATOM   1721  CD2 TYR A 137       6.736  -9.247 -99.417  1.00  0.00      A1    
ATOM   1722  HD2 TYR A 137       5.995  -8.511 -99.692  1.00  0.00      A1    
ATOM   1723  CE2 TYR A 137       7.272  -9.277 -98.131  1.00  0.00      A1    
ATOM   1724  HE2 TYR A 137       6.887  -8.686 -97.312  1.00  0.00      A1    
ATOM   1725  C   TYR A 137       4.499 -10.418-103.257  1.00  0.00      A1    
ATOM   1726  O   TYR A 137       4.147  -9.207-103.213  1.00  0.00      A1    
ATOM   1727  N   ILE A 138       4.193 -11.243-104.257  1.00  0.00      A1    
ATOM   1728  HN  ILE A 138       4.438 -12.209-104.242  1.00  0.00      A1    
ATOM   1729  CA  ILE A 138       3.349 -10.810-105.352  1.00  0.00      A1    
ATOM   1730  HA  ILE A 138       2.640 -10.109-104.937  1.00  0.00      A1    
ATOM   1731  CB  ILE A 138       4.218 -10.067-106.415  1.00  0.00      A1    
ATOM   1732  HB  ILE A 138       4.881  -9.424-105.798  1.00  0.00      A1    
ATOM   1733  CG2 ILE A 138       5.042 -11.179-107.172  1.00  0.00      A1    
ATOM   1734 HG21 ILE A 138       5.766 -10.642-107.822  1.00  0.00      A1    
ATOM   1735 HG22 ILE A 138       5.655 -11.800-106.486  1.00  0.00      A1    
ATOM   1736 HG23 ILE A 138       4.368 -11.904-107.677  1.00  0.00      A1    
ATOM   1737  CG1 ILE A 138       3.386  -9.105-107.251  1.00  0.00      A1    
ATOM   1738 HG11 ILE A 138       2.676  -9.730-107.834  1.00  0.00      A1    
ATOM   1739 HG12 ILE A 138       2.768  -8.547-106.515  1.00  0.00      A1    
ATOM   1740  CD  ILE A 138       4.178  -8.160-108.069  1.00  0.00      A1    
ATOM   1741  HD1 ILE A 138       4.939  -8.620-108.735  1.00  0.00      A1    
ATOM   1742  HD2 ILE A 138       3.545  -7.426-108.610  1.00  0.00      A1    
ATOM   1743  HD3 ILE A 138       4.883  -7.529-107.488  1.00  0.00      A1    
ATOM   1744  C   ILE A 138       2.529 -11.900-105.971  1.00  0.00      A1    
ATOM   1745  O   ILE A 138       2.893 -13.058-105.900  1.00  0.00      A1    
ATOM   1746  N   SER A 139       1.396 -11.635-106.665  1.00  0.00      A1    
ATOM   1747  HN  SER A 139       1.161 -10.681-106.832  1.00  0.00      A1    
ATOM   1748  CA  SER A 139       0.577 -12.681-107.208  1.00  0.00      A1    
ATOM   1749  HA  SER A 139       0.431 -13.469-106.485  1.00  0.00      A1    
ATOM   1750  CB  SER A 139      -0.847 -12.129-107.666  1.00  0.00      A1    
ATOM   1751  HB1 SER A 139      -1.510 -12.980-107.931  1.00  0.00      A1    
ATOM   1752  HB2 SER A 139      -1.143 -11.511-106.792  1.00  0.00      A1    
ATOM   1753  OG  SER A 139      -0.770 -11.213-108.809  1.00  0.00      A1    
ATOM   1754  HG1 SER A 139      -0.301 -10.395-108.627  1.00  0.00      A1    
ATOM   1755  C   SER A 139       1.204 -13.408-108.393  1.00  0.00      A1    
ATOM   1756  O   SER A 139       2.009 -12.925-109.174  1.00  0.00      A1    
ATOM   1757  N   LYS A 140       0.742 -14.616-108.702  1.00  0.00      A1    
ATOM   1758  HN  LYS A 140       0.262 -15.101-107.976  1.00  0.00      A1    
ATOM   1759  CA  LYS A 140       1.019 -15.386-109.936  1.00  0.00      A1    
ATOM   1760  HA  LYS A 140       2.081 -15.564-110.011  1.00  0.00      A1    
ATOM   1761  CB  LYS A 140       0.209 -16.757-109.877  1.00  0.00      A1    
ATOM   1762  HB1 LYS A 140      -0.815 -16.431-110.161  1.00  0.00      A1    
ATOM   1763  HB2 LYS A 140       0.750 -17.165-110.758  1.00  0.00      A1    
ATOM   1764  CG  LYS A 140       0.174 -17.469-108.608  1.00  0.00      A1    
ATOM   1765  HG1 LYS A 140       1.253 -17.484-108.343  1.00  0.00      A1    
ATOM   1766  HG2 LYS A 140      -0.472 -17.037-107.814  1.00  0.00      A1    
ATOM   1767  CD  LYS A 140      -0.068 -18.998-108.766  1.00  0.00      A1    
ATOM   1768  HD1 LYS A 140      -0.533 -19.373-107.829  1.00  0.00      A1    
ATOM   1769  HD2 LYS A 140      -0.957 -19.086-109.428  1.00  0.00      A1    
ATOM   1770  CE  LYS A 140       1.046 -19.959-109.121  1.00  0.00      A1    
ATOM   1771  HE1 LYS A 140       1.364 -19.952-110.185  1.00  0.00      A1    
ATOM   1772  HE2 LYS A 140       1.829 -19.598-108.420  1.00  0.00      A1    
ATOM   1773  NZ  LYS A 140       0.769 -21.365-108.798  1.00  0.00      A1    
ATOM   1774  HZ1 LYS A 140      -0.108 -21.536-109.331  1.00  0.00      A1    
ATOM   1775  HZ2 LYS A 140       1.578 -21.902-109.170  1.00  0.00      A1    
ATOM   1776  HZ3 LYS A 140       0.527 -21.584-107.811  1.00  0.00      A1    
ATOM   1777  C   LYS A 140       0.583 -14.592-111.240  1.00  0.00      A1    
ATOM   1778  O   LYS A 140       1.285 -14.696-112.303  1.00  0.00      A1    
ATOM   1779  N   GLN A 141      -0.523 -13.841-111.155  1.00  0.00      A1    
ATOM   1780  HN  GLN A 141      -1.009 -13.823-110.286  1.00  0.00      A1    
ATOM   1781  CA  GLN A 141      -1.196 -13.253-112.276  1.00  0.00      A1    
ATOM   1782  HA  GLN A 141      -1.282 -14.092-112.951  1.00  0.00      A1    
ATOM   1783  CB  GLN A 141      -2.680 -12.726-112.028  1.00  0.00      A1    
ATOM   1784  HB1 GLN A 141      -2.514 -11.954-111.247  1.00  0.00      A1    
ATOM   1785  HB2 GLN A 141      -3.130 -12.339-112.968  1.00  0.00      A1    
ATOM   1786  CG  GLN A 141      -3.668 -13.771-111.469  1.00  0.00      A1    
ATOM   1787  HG1 GLN A 141      -3.531 -13.776-110.367  1.00  0.00      A1    
ATOM   1788  HG2 GLN A 141      -4.744 -13.514-111.581  1.00  0.00      A1    
ATOM   1789  CD  GLN A 141      -3.480 -15.197-111.993  1.00  0.00      A1    
ATOM   1790  OE1 GLN A 141      -3.014 -16.081-111.299  1.00  0.00      A1    
ATOM   1791  NE2 GLN A 141      -3.800 -15.273-113.289  1.00  0.00      A1    
ATOM   1792 HE21 GLN A 141      -3.802 -16.142-113.784  1.00  0.00      A1    
ATOM   1793 HE22 GLN A 141      -4.176 -14.457-113.727  1.00  0.00      A1    
ATOM   1794  C   GLN A 141      -0.356 -12.165-112.868  1.00  0.00      A1    
ATOM   1795  O   GLN A 141      -0.067 -12.124-114.064  1.00  0.00      A1    
ATOM   1796  N   GLU A 142       0.202 -11.320-112.038  1.00  0.00      A1    
ATOM   1797  HN  GLU A 142      -0.014 -11.266-111.066  1.00  0.00      A1    
ATOM   1798  CA  GLU A 142       1.246 -10.324-112.398  1.00  0.00      A1    
ATOM   1799  HA  GLU A 142       0.815  -9.556-113.022  1.00  0.00      A1    
ATOM   1800  CB  GLU A 142       1.624  -9.679-111.072  1.00  0.00      A1    
ATOM   1801  HB1 GLU A 142       1.801 -10.457-110.298  1.00  0.00      A1    
ATOM   1802  HB2 GLU A 142       2.484  -8.977-111.112  1.00  0.00      A1    
ATOM   1803  CG  GLU A 142       0.406  -8.770-110.632  1.00  0.00      A1    
ATOM   1804  HG1 GLU A 142       0.517  -7.868-111.270  1.00  0.00      A1    
ATOM   1805  HG2 GLU A 142      -0.596  -9.208-110.823  1.00  0.00      A1    
ATOM   1806  CD  GLU A 142       0.558  -8.217-109.244  1.00  0.00      A1    
ATOM   1807  OE1 GLU A 142       0.323  -8.960-108.223  1.00  0.00      A1    
ATOM   1808  OE2 GLU A 142       0.926  -7.013-109.086  1.00  0.00      A1    
ATOM   1809  C   GLU A 142       2.523 -10.893-113.049  1.00  0.00      A1    
ATOM   1810  O   GLU A 142       2.921 -10.388-114.107  1.00  0.00      A1    
ATOM   1811  N   TYR A 143       3.128 -12.002-112.482  1.00  0.00      A1    
ATOM   1812  HN  TYR A 143       2.884 -12.368-111.588  1.00  0.00      A1    
ATOM   1813  CA  TYR A 143       4.320 -12.691-113.084  1.00  0.00      A1    
ATOM   1814  HA  TYR A 143       5.026 -11.899-113.286  1.00  0.00      A1    
ATOM   1815  CB  TYR A 143       4.808 -13.790-112.034  1.00  0.00      A1    
ATOM   1816  HB1 TYR A 143       5.233 -13.369-111.099  1.00  0.00      A1    
ATOM   1817  HB2 TYR A 143       3.872 -14.319-111.752  1.00  0.00      A1    
ATOM   1818  CG  TYR A 143       5.617 -14.953-112.682  1.00  0.00      A1    
ATOM   1819  CD1 TYR A 143       7.038 -14.828-112.921  1.00  0.00      A1    
ATOM   1820  HD1 TYR A 143       7.519 -13.930-112.564  1.00  0.00      A1    
ATOM   1821  CE1 TYR A 143       7.754 -15.876-113.500  1.00  0.00      A1    
ATOM   1822  HE1 TYR A 143       8.820 -15.808-113.655  1.00  0.00      A1    
ATOM   1823  CZ  TYR A 143       7.187 -17.102-113.756  1.00  0.00      A1    
ATOM   1824  OH  TYR A 143       7.949 -18.187-114.333  1.00  0.00      A1    
ATOM   1825  HH  TYR A 143       8.842 -17.894-114.522  1.00  0.00      A1    
ATOM   1826  CD2 TYR A 143       5.059 -16.228-112.926  1.00  0.00      A1    
ATOM   1827  HD2 TYR A 143       4.022 -16.449-112.721  1.00  0.00      A1    
ATOM   1828  CE2 TYR A 143       5.762 -17.232-113.504  1.00  0.00      A1    
ATOM   1829  HE2 TYR A 143       5.240 -18.136-113.780  1.00  0.00      A1    
ATOM   1830  C   TYR A 143       3.934 -13.291-114.453  1.00  0.00      A1    
ATOM   1831  O   TYR A 143       4.739 -13.166-115.385  1.00  0.00      A1    
ATOM   1832  N   ASP A 144       2.656 -13.833-114.513  1.00  0.00      A1    
ATOM   1833  HN  ASP A 144       2.129 -14.014-113.687  1.00  0.00      A1    
ATOM   1834  CA  ASP A 144       1.992 -14.298-115.663  1.00  0.00      A1    
ATOM   1835  HA  ASP A 144       2.720 -15.008-116.026  1.00  0.00      A1    
ATOM   1836  CB  ASP A 144       0.646 -15.084-115.207  1.00  0.00      A1    
ATOM   1837  HB1 ASP A 144       1.006 -15.769-114.411  1.00  0.00      A1    
ATOM   1838  HB2 ASP A 144      -0.229 -14.483-114.876  1.00  0.00      A1    
ATOM   1839  CG  ASP A 144       0.177 -15.971-116.321  1.00  0.00      A1    
ATOM   1840  OD1 ASP A 144       1.038 -16.419-117.146  1.00  0.00      A1    
ATOM   1841  OD2 ASP A 144      -0.999 -16.404-116.255  1.00  0.00      A1    
ATOM   1842  C   ASP A 144       1.867 -13.150-116.694  1.00  0.00      A1    
ATOM   1843  O   ASP A 144       2.136 -13.311-117.882  1.00  0.00      A1    
ATOM   1844  N   GLN A 145       1.470 -11.960-116.310  1.00  0.00      A1    
ATOM   1845  HN  GLN A 145       1.125 -11.890-115.377  1.00  0.00      A1    
ATOM   1846  CA  GLN A 145       1.432 -10.737-117.142  1.00  0.00      A1    
ATOM   1847  HA  GLN A 145       0.898 -10.878-118.070  1.00  0.00      A1    
ATOM   1848  CB  GLN A 145       0.829  -9.464-116.472  1.00  0.00      A1    
ATOM   1849  HB1 GLN A 145       1.492  -9.324-115.592  1.00  0.00      A1    
ATOM   1850  HB2 GLN A 145       0.879  -8.575-117.138  1.00  0.00      A1    
ATOM   1851  CG  GLN A 145      -0.699  -9.484-115.932  1.00  0.00      A1    
ATOM   1852  HG1 GLN A 145      -0.787 -10.137-115.038  1.00  0.00      A1    
ATOM   1853  HG2 GLN A 145      -0.957  -8.451-115.615  1.00  0.00      A1    
ATOM   1854  CD  GLN A 145      -1.639  -9.886-117.001  1.00  0.00      A1    
ATOM   1855  OE1 GLN A 145      -1.872  -9.182-117.995  1.00  0.00      A1    
ATOM   1856  NE2 GLN A 145      -2.218 -11.101-116.884  1.00  0.00      A1    
ATOM   1857 HE21 GLN A 145      -3.108 -11.207-117.329  1.00  0.00      A1    
ATOM   1858 HE22 GLN A 145      -2.057 -11.645-116.061  1.00  0.00      A1    
ATOM   1859  C   GLN A 145       2.884 -10.389-117.664  1.00  0.00      A1    
ATOM   1860  O   GLN A 145       3.031  -9.846-118.767  1.00  0.00      A1    
ATOM   1861  N   ALA A 146       3.941 -10.487-116.834  1.00  0.00      A1    
ATOM   1862  HN  ALA A 146       3.776 -10.716-115.877  1.00  0.00      A1    
ATOM   1863  CA  ALA A 146       5.405 -10.283-117.174  1.00  0.00      A1    
ATOM   1864  HA  ALA A 146       5.380  -9.414-117.813  1.00  0.00      A1    
ATOM   1865  CB  ALA A 146       6.220 -10.226-115.862  1.00  0.00      A1    
ATOM   1866  HB1 ALA A 146       7.252  -9.911-116.129  1.00  0.00      A1    
ATOM   1867  HB2 ALA A 146       5.689  -9.502-115.207  1.00  0.00      A1    
ATOM   1868  HB3 ALA A 146       6.110 -11.240-115.423  1.00  0.00      A1    
ATOM   1869  C   ALA A 146       5.941 -11.316-118.111  1.00  0.00      A1    
ATOM   1870  O   ALA A 146       6.547 -10.893-119.079  1.00  0.00      A1    
ATOM   1871  N   LEU A 147       5.667 -12.678-117.957  1.00  0.00      A1    
ATOM   1872  HN  LEU A 147       5.345 -12.994-117.068  1.00  0.00      A1    
ATOM   1873  CA  LEU A 147       5.865 -13.659-119.005  1.00  0.00      A1    
ATOM   1874  HA  LEU A 147       6.924 -13.759-119.191  1.00  0.00      A1    
ATOM   1875  CB  LEU A 147       5.307 -15.078-118.597  1.00  0.00      A1    
ATOM   1876  HB1 LEU A 147       4.269 -14.921-118.233  1.00  0.00      A1    
ATOM   1877  HB2 LEU A 147       5.306 -15.752-119.479  1.00  0.00      A1    
ATOM   1878  CG  LEU A 147       5.975 -15.747-117.328  1.00  0.00      A1    
ATOM   1879  HG  LEU A 147       5.649 -15.151-116.448  1.00  0.00      A1    
ATOM   1880  CD1 LEU A 147       5.416 -17.141-117.162  1.00  0.00      A1    
ATOM   1881 HD11 LEU A 147       5.567 -17.789-118.051  1.00  0.00      A1    
ATOM   1882 HD12 LEU A 147       6.095 -17.588-116.404  1.00  0.00      A1    
ATOM   1883 HD13 LEU A 147       4.433 -17.067-116.648  1.00  0.00      A1    
ATOM   1884  CD2 LEU A 147       7.538 -15.783-117.463  1.00  0.00      A1    
ATOM   1885 HD21 LEU A 147       7.861 -16.265-118.410  1.00  0.00      A1    
ATOM   1886 HD22 LEU A 147       7.939 -14.749-117.400  1.00  0.00      A1    
ATOM   1887 HD23 LEU A 147       7.875 -16.445-116.636  1.00  0.00      A1    
ATOM   1888  C   LEU A 147       5.147 -13.433-120.380  1.00  0.00      A1    
ATOM   1889  O   LEU A 147       5.726 -13.604-121.418  1.00  0.00      A1    
ATOM   1890  N   ALA A 148       3.983 -12.846-120.402  1.00  0.00      A1    
ATOM   1891  HN  ALA A 148       3.528 -12.701-119.527  1.00  0.00      A1    
ATOM   1892  CA  ALA A 148       3.223 -12.498-121.592  1.00  0.00      A1    
ATOM   1893  HA  ALA A 148       3.324 -13.321-122.285  1.00  0.00      A1    
ATOM   1894  CB  ALA A 148       1.759 -12.245-121.241  1.00  0.00      A1    
ATOM   1895  HB1 ALA A 148       1.569 -11.422-120.518  1.00  0.00      A1    
ATOM   1896  HB2 ALA A 148       1.274 -11.961-122.198  1.00  0.00      A1    
ATOM   1897  HB3 ALA A 148       1.333 -13.167-120.793  1.00  0.00      A1    
ATOM   1898  C   ALA A 148       3.747 -11.298-122.227  1.00  0.00      A1    
ATOM   1899  O   ALA A 148       3.820 -11.321-123.478  1.00  0.00      A1    
ATOM   1900  N   ASP A 149       4.211 -10.297-121.437  1.00  0.00      A1    
ATOM   1901  HN  ASP A 149       4.263 -10.368-120.444  1.00  0.00      A1    
ATOM   1902  CA  ASP A 149       4.922  -9.239-122.103  1.00  0.00      A1    
ATOM   1903  HA  ASP A 149       4.333  -8.785-122.885  1.00  0.00      A1    
ATOM   1904  CB  ASP A 149       5.064  -7.964-121.188  1.00  0.00      A1    
ATOM   1905  HB1 ASP A 149       5.450  -8.240-120.184  1.00  0.00      A1    
ATOM   1906  HB2 ASP A 149       5.862  -7.334-121.635  1.00  0.00      A1    
ATOM   1907  CG  ASP A 149       3.856  -7.037-120.967  1.00  0.00      A1    
ATOM   1908  OD1 ASP A 149       2.706  -7.203-121.421  1.00  0.00      A1    
ATOM   1909  OD2 ASP A 149       4.162  -6.036-120.317  1.00  0.00      A1    
ATOM   1910  C   ASP A 149       6.319  -9.580-122.715  1.00  0.00      A1    
ATOM   1911  O   ASP A 149       6.580  -9.130-123.854  1.00  0.00      A1    
ATOM   1912  N   ALA A 150       7.069 -10.479-121.997  1.00  0.00      A1    
ATOM   1913  HN  ALA A 150       6.798 -10.772-121.082  1.00  0.00      A1    
ATOM   1914  CA  ALA A 150       8.314 -11.119-122.356  1.00  0.00      A1    
ATOM   1915  HA  ALA A 150       9.038 -10.337-122.530  1.00  0.00      A1    
ATOM   1916  CB  ALA A 150       8.879 -12.005-121.204  1.00  0.00      A1    
ATOM   1917  HB1 ALA A 150       8.878 -11.525-120.202  1.00  0.00      A1    
ATOM   1918  HB2 ALA A 150       8.263 -12.928-121.146  1.00  0.00      A1    
ATOM   1919  HB3 ALA A 150       9.919 -12.274-121.484  1.00  0.00      A1    
ATOM   1920  C   ALA A 150       8.104 -11.925-123.727  1.00  0.00      A1    
ATOM   1921  O   ALA A 150       8.841 -11.847-124.661  1.00  0.00      A1    
ATOM   1922  N   GLN A 151       7.019 -12.752-123.814  1.00  0.00      A1    
ATOM   1923  HN  GLN A 151       6.499 -12.962-122.989  1.00  0.00      A1    
ATOM   1924  CA  GLN A 151       6.587 -13.443-125.052  1.00  0.00      A1    
ATOM   1925  HA  GLN A 151       7.319 -14.187-125.331  1.00  0.00      A1    
ATOM   1926  CB  GLN A 151       5.257 -14.243-124.796  1.00  0.00      A1    
ATOM   1927  HB1 GLN A 151       4.512 -13.569-124.322  1.00  0.00      A1    
ATOM   1928  HB2 GLN A 151       4.845 -14.631-125.752  1.00  0.00      A1    
ATOM   1929  CG  GLN A 151       5.351 -15.531-123.840  1.00  0.00      A1    
ATOM   1930  HG1 GLN A 151       4.908 -15.202-122.877  1.00  0.00      A1    
ATOM   1931  HG2 GLN A 151       4.743 -16.393-124.190  1.00  0.00      A1    
ATOM   1932  CD  GLN A 151       6.820 -15.917-123.522  1.00  0.00      A1    
ATOM   1933  OE1 GLN A 151       7.462 -16.511-124.361  1.00  0.00      A1    
ATOM   1934  NE2 GLN A 151       7.332 -15.761-122.297  1.00  0.00      A1    
ATOM   1935 HE21 GLN A 151       8.311 -15.825-122.104  1.00  0.00      A1    
ATOM   1936 HE22 GLN A 151       6.672 -15.388-121.645  1.00  0.00      A1    
ATOM   1937  C   GLN A 151       6.362 -12.545-126.289  1.00  0.00      A1    
ATOM   1938  O   GLN A 151       6.946 -12.714-127.372  1.00  0.00      A1    
ATOM   1939  N   GLN A 152       5.483 -11.573-126.139  1.00  0.00      A1    
ATOM   1940  HN  GLN A 152       4.991 -11.588-125.272  1.00  0.00      A1    
ATOM   1941  CA  GLN A 152       5.318 -10.553-127.126  1.00  0.00      A1    
ATOM   1942  HA  GLN A 152       4.936 -11.038-128.012  1.00  0.00      A1    
ATOM   1943  CB  GLN A 152       4.238  -9.596-126.466  1.00  0.00      A1    
ATOM   1944  HB1 GLN A 152       3.382 -10.294-126.352  1.00  0.00      A1    
ATOM   1945  HB2 GLN A 152       4.580  -9.181-125.494  1.00  0.00      A1    
ATOM   1946  CG  GLN A 152       3.784  -8.414-127.319  1.00  0.00      A1    
ATOM   1947  HG1 GLN A 152       2.939  -7.812-126.918  1.00  0.00      A1    
ATOM   1948  HG2 GLN A 152       4.628  -7.693-127.347  1.00  0.00      A1    
ATOM   1949  CD  GLN A 152       3.446  -8.906-128.669  1.00  0.00      A1    
ATOM   1950  OE1 GLN A 152       2.724  -9.869-128.802  1.00  0.00      A1    
ATOM   1951  NE2 GLN A 152       4.016  -8.352-129.743  1.00  0.00      A1    
ATOM   1952 HE21 GLN A 152       3.876  -8.721-130.662  1.00  0.00      A1    
ATOM   1953 HE22 GLN A 152       4.722  -7.653-129.622  1.00  0.00      A1    
ATOM   1954  C   GLN A 152       6.511  -9.662-127.507  1.00  0.00      A1    
ATOM   1955  O   GLN A 152       6.773  -9.418-128.688  1.00  0.00      A1    
ATOM   1956  N   ALA A 153       7.287  -9.152-126.562  1.00  0.00      A1    
ATOM   1957  HN  ALA A 153       7.026  -9.328-125.616  1.00  0.00      A1    
ATOM   1958  CA  ALA A 153       8.535  -8.460-126.792  1.00  0.00      A1    
ATOM   1959  HA  ALA A 153       8.254  -7.573-127.340  1.00  0.00      A1    
ATOM   1960  CB  ALA A 153       9.257  -8.061-125.475  1.00  0.00      A1    
ATOM   1961  HB1 ALA A 153       9.654  -8.934-124.914  1.00  0.00      A1    
ATOM   1962  HB2 ALA A 153      10.098  -7.411-125.798  1.00  0.00      A1    
ATOM   1963  HB3 ALA A 153       8.507  -7.609-124.791  1.00  0.00      A1    
ATOM   1964  C   ALA A 153       9.562  -9.293-127.603  1.00  0.00      A1    
ATOM   1965  O   ALA A 153      10.297  -8.791-128.462  1.00  0.00      A1    
ATOM   1966  N   ASN A 154       9.698 -10.567-127.334  1.00  0.00      A1    
ATOM   1967  HN  ASN A 154       9.145 -10.960-126.604  1.00  0.00      A1    
ATOM   1968  CA  ASN A 154      10.467 -11.459-128.250  1.00  0.00      A1    
ATOM   1969  HA  ASN A 154      11.432 -10.977-128.301  1.00  0.00      A1    
ATOM   1970  CB  ASN A 154      10.618 -12.940-127.786  1.00  0.00      A1    
ATOM   1971  HB1 ASN A 154       9.611 -13.357-127.572  1.00  0.00      A1    
ATOM   1972  HB2 ASN A 154      11.164 -13.525-128.557  1.00  0.00      A1    
ATOM   1973  CG  ASN A 154      11.534 -12.949-126.550  1.00  0.00      A1    
ATOM   1974  OD1 ASN A 154      12.002 -11.935-126.063  1.00  0.00      A1    
ATOM   1975  ND2 ASN A 154      11.542 -14.127-125.905  1.00  0.00      A1    
ATOM   1976 HD21 ASN A 154      11.957 -14.116-124.995  1.00  0.00      A1    
ATOM   1977 HD22 ASN A 154      10.973 -14.855-126.286  1.00  0.00      A1    
ATOM   1978  C   ASN A 154       9.916 -11.505-129.714  1.00  0.00      A1    
ATOM   1979  O   ASN A 154      10.646 -11.485-130.729  1.00  0.00      A1    
ATOM   1980  N   ALA A 155       8.570 -11.602-129.935  1.00  0.00      A1    
ATOM   1981  HN  ALA A 155       7.885 -11.688-129.216  1.00  0.00      A1    
ATOM   1982  CA  ALA A 155       7.926 -11.637-131.272  1.00  0.00      A1    
ATOM   1983  HA  ALA A 155       8.215 -12.443-131.931  1.00  0.00      A1    
ATOM   1984  CB  ALA A 155       6.385 -11.851-131.182  1.00  0.00      A1    
ATOM   1985  HB1 ALA A 155       6.002 -12.791-130.732  1.00  0.00      A1    
ATOM   1986  HB2 ALA A 155       5.913 -10.931-130.773  1.00  0.00      A1    
ATOM   1987  HB3 ALA A 155       5.873 -11.990-132.158  1.00  0.00      A1    
ATOM   1988  C   ALA A 155       8.179 -10.315-131.942  1.00  0.00      A1    
ATOM   1989  O   ALA A 155       8.654 -10.287-133.044  1.00  0.00      A1    
ATOM   1990  N   ALA A 156       8.018  -9.267-131.161  1.00  0.00      A1    
ATOM   1991  HN  ALA A 156       7.593  -9.391-130.268  1.00  0.00      A1    
ATOM   1992  CA  ALA A 156       8.189  -7.839-131.526  1.00  0.00      A1    
ATOM   1993  HA  ALA A 156       7.525  -7.604-132.344  1.00  0.00      A1    
ATOM   1994  CB  ALA A 156       7.855  -6.969-130.245  1.00  0.00      A1    
ATOM   1995  HB1 ALA A 156       6.758  -6.974-130.062  1.00  0.00      A1    
ATOM   1996  HB2 ALA A 156       8.469  -7.361-129.406  1.00  0.00      A1    
ATOM   1997  HB3 ALA A 156       8.023  -5.879-130.379  1.00  0.00      A1    
ATOM   1998  C   ALA A 156       9.653  -7.565-131.950  1.00  0.00      A1    
ATOM   1999  O   ALA A 156       9.935  -6.876-132.925  1.00  0.00      A1    
ATOM   2000  N   VAL A 157      10.657  -8.060-131.232  1.00  0.00      A1    
ATOM   2001  HN  VAL A 157      10.474  -8.596-130.411  1.00  0.00      A1    
ATOM   2002  CA  VAL A 157      11.993  -8.048-131.789  1.00  0.00      A1    
ATOM   2003  HA  VAL A 157      12.214  -7.032-132.084  1.00  0.00      A1    
ATOM   2004  CB  VAL A 157      13.072  -8.568-130.719  1.00  0.00      A1    
ATOM   2005  HB  VAL A 157      12.826  -9.576-130.325  1.00  0.00      A1    
ATOM   2006  CG1 VAL A 157      14.458  -8.553-131.283  1.00  0.00      A1    
ATOM   2007 HG11 VAL A 157      14.697  -7.488-131.494  1.00  0.00      A1    
ATOM   2008 HG12 VAL A 157      15.193  -8.931-130.540  1.00  0.00      A1    
ATOM   2009 HG13 VAL A 157      14.556  -9.242-132.149  1.00  0.00      A1    
ATOM   2010  CG2 VAL A 157      13.031  -7.569-129.573  1.00  0.00      A1    
ATOM   2011 HG21 VAL A 157      12.101  -7.456-128.975  1.00  0.00      A1    
ATOM   2012 HG22 VAL A 157      13.788  -7.867-128.817  1.00  0.00      A1    
ATOM   2013 HG23 VAL A 157      13.346  -6.549-129.879  1.00  0.00      A1    
ATOM   2014  C   VAL A 157      12.113  -8.858-133.058  1.00  0.00      A1    
ATOM   2015  O   VAL A 157      12.799  -8.465-133.990  1.00  0.00      A1    
ATOM   2016  N   THR A 158      11.554 -10.027-133.184  1.00  0.00      A1    
ATOM   2017  HN  THR A 158      11.065 -10.432-132.417  1.00  0.00      A1    
ATOM   2018  CA  THR A 158      11.700 -10.824-134.407  1.00  0.00      A1    
ATOM   2019  HA  THR A 158      12.746 -10.994-134.611  1.00  0.00      A1    
ATOM   2020  CB  THR A 158      11.161 -12.194-134.177  1.00  0.00      A1    
ATOM   2021  HB  THR A 158      10.113 -12.152-133.813  1.00  0.00      A1    
ATOM   2022  OG1 THR A 158      11.967 -12.866-133.219  1.00  0.00      A1    
ATOM   2023  HG1 THR A 158      11.551 -12.659-132.379  1.00  0.00      A1    
ATOM   2024  CG2 THR A 158      11.172 -13.151-135.403  1.00  0.00      A1    
ATOM   2025 HG21 THR A 158      10.282 -12.874-136.008  1.00  0.00      A1    
ATOM   2026 HG22 THR A 158      12.030 -13.092-136.106  1.00  0.00      A1    
ATOM   2027 HG23 THR A 158      10.956 -14.201-135.110  1.00  0.00      A1    
ATOM   2028  C   THR A 158      11.055 -10.245-135.616  1.00  0.00      A1    
ATOM   2029  O   THR A 158      11.618 -10.222-136.702  1.00  0.00      A1    
ATOM   2030  N   ALA A 159       9.820  -9.658-135.546  1.00  0.00      A1    
ATOM   2031  HN  ALA A 159       9.469  -9.700-134.613  1.00  0.00      A1    
ATOM   2032  CA  ALA A 159       9.192  -8.879-136.564  1.00  0.00      A1    
ATOM   2033  HA  ALA A 159       9.223  -9.527-137.427  1.00  0.00      A1    
ATOM   2034  CB  ALA A 159       7.823  -8.504-136.029  1.00  0.00      A1    
ATOM   2035  HB1 ALA A 159       7.299  -7.882-136.786  1.00  0.00      A1    
ATOM   2036  HB2 ALA A 159       7.188  -9.405-135.900  1.00  0.00      A1    
ATOM   2037  HB3 ALA A 159       7.725  -7.917-135.090  1.00  0.00      A1    
ATOM   2038  C   ALA A 159       9.985  -7.554-136.910  1.00  0.00      A1    
ATOM   2039  O   ALA A 159      10.234  -7.231-138.080  1.00  0.00      A1    
ATOM   2040  N   ALA A 160      10.513  -6.716-135.950  1.00  0.00      A1    
ATOM   2041  HN  ALA A 160      10.237  -6.873-135.005  1.00  0.00      A1    
ATOM   2042  CA  ALA A 160      11.431  -5.574-136.151  1.00  0.00      A1    
ATOM   2043  HA  ALA A 160      11.010  -4.817-136.797  1.00  0.00      A1    
ATOM   2044  CB  ALA A 160      11.694  -4.953-134.774  1.00  0.00      A1    
ATOM   2045  HB1 ALA A 160      10.727  -4.711-134.282  1.00  0.00      A1    
ATOM   2046  HB2 ALA A 160      12.173  -5.726-134.137  1.00  0.00      A1    
ATOM   2047  HB3 ALA A 160      12.327  -4.039-134.792  1.00  0.00      A1    
ATOM   2048  C   ALA A 160      12.721  -6.053-136.759  1.00  0.00      A1    
ATOM   2049  O   ALA A 160      13.169  -5.488-137.740  1.00  0.00      A1    
ATOM   2050  N   LYS A 161      13.354  -7.099-136.266  1.00  0.00      A1    
ATOM   2051  HN  LYS A 161      13.009  -7.720-135.567  1.00  0.00      A1    
ATOM   2052  CA  LYS A 161      14.517  -7.786-136.838  1.00  0.00      A1    
ATOM   2053  HA  LYS A 161      15.323  -7.075-136.938  1.00  0.00      A1    
ATOM   2054  CB  LYS A 161      15.223  -8.818-135.871  1.00  0.00      A1    
ATOM   2055  HB1 LYS A 161      15.625  -8.230-135.019  1.00  0.00      A1    
ATOM   2056  HB2 LYS A 161      14.468  -9.531-135.477  1.00  0.00      A1    
ATOM   2057  CG  LYS A 161      16.449  -9.554-136.494  1.00  0.00      A1    
ATOM   2058  HG1 LYS A 161      16.903 -10.252-135.759  1.00  0.00      A1    
ATOM   2059  HG2 LYS A 161      16.245 -10.241-137.343  1.00  0.00      A1    
ATOM   2060  CD  LYS A 161      17.534  -8.598-136.906  1.00  0.00      A1    
ATOM   2061  HD1 LYS A 161      17.262  -8.045-137.831  1.00  0.00      A1    
ATOM   2062  HD2 LYS A 161      17.770  -7.761-136.213  1.00  0.00      A1    
ATOM   2063  CE  LYS A 161      18.841  -9.449-137.039  1.00  0.00      A1    
ATOM   2064  HE1 LYS A 161      19.324  -9.846-136.121  1.00  0.00      A1    
ATOM   2065  HE2 LYS A 161      18.601 -10.354-137.636  1.00  0.00      A1    
ATOM   2066  NZ  LYS A 161      19.802  -8.564-137.713  1.00  0.00      A1    
ATOM   2067  HZ1 LYS A 161      19.779  -7.559-137.451  1.00  0.00      A1    
ATOM   2068  HZ2 LYS A 161      20.793  -8.856-137.591  1.00  0.00      A1    
ATOM   2069  HZ3 LYS A 161      19.537  -8.765-138.699  1.00  0.00      A1    
ATOM   2070  C   LYS A 161      14.325  -8.271-138.253  1.00  0.00      A1    
ATOM   2071  O   LYS A 161      15.179  -8.008-139.134  1.00  0.00      A1    
ATOM   2072  N   ALA A 162      13.151  -8.935-138.651  1.00  0.00      A1    
ATOM   2073  HN  ALA A 162      12.538  -9.279-137.943  1.00  0.00      A1    
ATOM   2074  CA  ALA A 162      12.794  -9.248-139.981  1.00  0.00      A1    
ATOM   2075  HA  ALA A 162      13.596  -9.830-140.410  1.00  0.00      A1    
ATOM   2076  CB  ALA A 162      11.494 -10.131-139.864  1.00  0.00      A1    
ATOM   2077  HB1 ALA A 162      10.543  -9.559-139.816  1.00  0.00      A1    
ATOM   2078  HB2 ALA A 162      11.438 -10.783-140.762  1.00  0.00      A1    
ATOM   2079  HB3 ALA A 162      11.369 -10.711-138.925  1.00  0.00      A1    
ATOM   2080  C   ALA A 162      12.630  -8.092-140.924  1.00  0.00      A1    
ATOM   2081  O   ALA A 162      13.007  -8.169-142.104  1.00  0.00      A1    
ATOM   2082  N   ALA A 163      12.057  -6.951-140.436  1.00  0.00      A1    
ATOM   2083  HN  ALA A 163      11.516  -6.997-139.601  1.00  0.00      A1    
ATOM   2084  CA  ALA A 163      12.017  -5.718-141.139  1.00  0.00      A1    
ATOM   2085  HA  ALA A 163      11.613  -6.022-142.093  1.00  0.00      A1    
ATOM   2086  CB  ALA A 163      11.026  -4.661-140.490  1.00  0.00      A1    
ATOM   2087  HB1 ALA A 163      11.056  -3.746-141.120  1.00  0.00      A1    
ATOM   2088  HB2 ALA A 163      10.027  -5.146-140.459  1.00  0.00      A1    
ATOM   2089  HB3 ALA A 163      11.368  -4.447-139.455  1.00  0.00      A1    
ATOM   2090  C   ALA A 163      13.370  -5.106-141.386  1.00  0.00      A1    
ATOM   2091  O   ALA A 163      13.699  -4.810-142.538  1.00  0.00      A1    
ATOM   2092  N   VAL A 164      14.214  -5.025-140.364  1.00  0.00      A1    
ATOM   2093  HN  VAL A 164      13.970  -5.229-139.419  1.00  0.00      A1    
ATOM   2094  CA  VAL A 164      15.680  -4.743-140.477  1.00  0.00      A1    
ATOM   2095  HA  VAL A 164      15.787  -3.749-140.887  1.00  0.00      A1    
ATOM   2096  CB  VAL A 164      16.302  -4.822-139.082  1.00  0.00      A1    
ATOM   2097  HB  VAL A 164      15.791  -5.602-138.478  1.00  0.00      A1    
ATOM   2098  CG1 VAL A 164      17.784  -5.146-139.028  1.00  0.00      A1    
ATOM   2099 HG11 VAL A 164      18.180  -4.293-139.621  1.00  0.00      A1    
ATOM   2100 HG12 VAL A 164      18.236  -5.063-138.015  1.00  0.00      A1    
ATOM   2101 HG13 VAL A 164      18.070  -6.098-139.522  1.00  0.00      A1    
ATOM   2102  CG2 VAL A 164      15.964  -3.511-138.342  1.00  0.00      A1    
ATOM   2103 HG21 VAL A 164      14.865  -3.350-138.319  1.00  0.00      A1    
ATOM   2104 HG22 VAL A 164      16.388  -3.553-137.316  1.00  0.00      A1    
ATOM   2105 HG23 VAL A 164      16.415  -2.644-138.871  1.00  0.00      A1    
ATOM   2106  C   VAL A 164      16.399  -5.571-141.583  1.00  0.00      A1    
ATOM   2107  O   VAL A 164      16.995  -4.978-142.484  1.00  0.00      A1    
ATOM   2108  N   GLU A 165      16.353  -6.913-141.492  1.00  0.00      A1    
ATOM   2109  HN  GLU A 165      15.897  -7.293-140.691  1.00  0.00      A1    
ATOM   2110  CA  GLU A 165      16.922  -7.853-142.485  1.00  0.00      A1    
ATOM   2111  HA  GLU A 165      17.967  -7.611-142.617  1.00  0.00      A1    
ATOM   2112  CB  GLU A 165      16.737  -9.347-142.034  1.00  0.00      A1    
ATOM   2113  HB1 GLU A 165      15.669  -9.547-141.801  1.00  0.00      A1    
ATOM   2114  HB2 GLU A 165      17.158  -9.980-142.845  1.00  0.00      A1    
ATOM   2115  CG  GLU A 165      17.639  -9.767-140.911  1.00  0.00      A1    
ATOM   2116  HG1 GLU A 165      17.383  -9.148-140.025  1.00  0.00      A1    
ATOM   2117  HG2 GLU A 165      17.517 -10.816-140.568  1.00  0.00      A1    
ATOM   2118  CD  GLU A 165      19.113  -9.630-141.206  1.00  0.00      A1    
ATOM   2119  OE1 GLU A 165      19.569 -10.105-142.228  1.00  0.00      A1    
ATOM   2120  OE2 GLU A 165      19.857  -9.121-140.278  1.00  0.00      A1    
ATOM   2121  C   GLU A 165      16.343  -7.627-143.895  1.00  0.00      A1    
ATOM   2122  O   GLU A 165      17.186  -7.560-144.824  1.00  0.00      A1    
ATOM   2123  N   THR A 166      15.035  -7.524-144.044  1.00  0.00      A1    
ATOM   2124  HN  THR A 166      14.383  -7.570-143.290  1.00  0.00      A1    
ATOM   2125  CA  THR A 166      14.482  -7.283-145.325  1.00  0.00      A1    
ATOM   2126  HA  THR A 166      14.754  -8.079-146.003  1.00  0.00      A1    
ATOM   2127  CB  THR A 166      12.970  -7.239-145.277  1.00  0.00      A1    
ATOM   2128  HB  THR A 166      12.584  -6.270-144.892  1.00  0.00      A1    
ATOM   2129  OG1 THR A 166      12.308  -8.328-144.626  1.00  0.00      A1    
ATOM   2130  HG1 THR A 166      12.590  -8.425-143.714  1.00  0.00      A1    
ATOM   2131  CG2 THR A 166      12.289  -7.279-146.762  1.00  0.00      A1    
ATOM   2132 HG21 THR A 166      11.186  -7.173-146.682  1.00  0.00      A1    
ATOM   2133 HG22 THR A 166      12.746  -6.602-147.516  1.00  0.00      A1    
ATOM   2134 HG23 THR A 166      12.618  -8.249-147.193  1.00  0.00      A1    
ATOM   2135  C   THR A 166      14.963  -5.950-145.949  1.00  0.00      A1    
ATOM   2136  O   THR A 166      15.170  -5.850-147.183  1.00  0.00      A1    
ATOM   2137  N   ALA A 167      15.109  -4.890-145.102  1.00  0.00      A1    
ATOM   2138  HN  ALA A 167      14.863  -4.947-144.137  1.00  0.00      A1    
ATOM   2139  CA  ALA A 167      15.452  -3.535-145.455  1.00  0.00      A1    
ATOM   2140  HA  ALA A 167      14.867  -3.239-146.312  1.00  0.00      A1    
ATOM   2141  CB  ALA A 167      15.010  -2.483-144.340  1.00  0.00      A1    
ATOM   2142  HB1 ALA A 167      13.953  -2.689-144.068  1.00  0.00      A1    
ATOM   2143  HB2 ALA A 167      15.665  -2.352-143.453  1.00  0.00      A1    
ATOM   2144  HB3 ALA A 167      14.909  -1.496-144.839  1.00  0.00      A1    
ATOM   2145  C   ALA A 167      16.901  -3.431-145.812  1.00  0.00      A1    
ATOM   2146  O   ALA A 167      17.374  -2.643-146.616  1.00  0.00      A1    
ATOM   2147  N   ARG A 168      17.766  -4.286-145.170  1.00  0.00      A1    
ATOM   2148  HN  ARG A 168      17.444  -5.079-144.659  1.00  0.00      A1    
ATOM   2149  CA  ARG A 168      19.080  -4.465-145.641  1.00  0.00      A1    
ATOM   2150  HA  ARG A 168      19.542  -3.489-145.671  1.00  0.00      A1    
ATOM   2151  CB  ARG A 168      19.868  -5.399-144.565  1.00  0.00      A1    
ATOM   2152  HB1 ARG A 168      19.500  -5.210-143.534  1.00  0.00      A1    
ATOM   2153  HB2 ARG A 168      19.700  -6.488-144.709  1.00  0.00      A1    
ATOM   2154  CG  ARG A 168      21.428  -5.037-144.581  1.00  0.00      A1    
ATOM   2155  HG1 ARG A 168      21.408  -3.928-144.636  1.00  0.00      A1    
ATOM   2156  HG2 ARG A 168      21.916  -5.298-143.618  1.00  0.00      A1    
ATOM   2157  CD  ARG A 168      22.247  -5.492-145.779  1.00  0.00      A1    
ATOM   2158  HD1 ARG A 168      22.016  -4.925-146.706  1.00  0.00      A1    
ATOM   2159  HD2 ARG A 168      23.291  -5.348-145.426  1.00  0.00      A1    
ATOM   2160  NE  ARG A 168      22.089  -6.991-145.924  1.00  0.00      A1    
ATOM   2161  HE  ARG A 168      21.478  -7.527-145.340  1.00  0.00      A1    
ATOM   2162  CZ  ARG A 168      22.564  -7.744-146.920  1.00  0.00      A1    
ATOM   2163  NH1 ARG A 168      23.468  -7.300-147.764  1.00  0.00      A1    
ATOM   2164 HH11 ARG A 168      23.962  -6.447-147.596  1.00  0.00      A1    
ATOM   2165 HH12 ARG A 168      23.799  -7.980-148.418  1.00  0.00      A1    
ATOM   2166  NH2 ARG A 168      22.291  -9.044-146.948  1.00  0.00      A1    
ATOM   2167 HH21 ARG A 168      21.719  -9.388-146.204  1.00  0.00      A1    
ATOM   2168 HH22 ARG A 168      22.556  -9.640-147.706  1.00  0.00      A1    
ATOM   2169  C   ARG A 168      19.268  -5.112-146.948  1.00  0.00      A1    
ATOM   2170  O   ARG A 168      20.009  -4.670-147.836  1.00  0.00      A1    
ATOM   2171  N   ILE A 169      18.442  -6.222-147.151  1.00  0.00      A1    
ATOM   2172  HN  ILE A 169      17.846  -6.600-146.447  1.00  0.00      A1    
ATOM   2173  CA  ILE A 169      18.475  -7.006-148.320  1.00  0.00      A1    
ATOM   2174  HA  ILE A 169      19.468  -7.403-148.471  1.00  0.00      A1    
ATOM   2175  CB  ILE A 169      17.747  -8.371-148.140  1.00  0.00      A1    
ATOM   2176  HB  ILE A 169      16.766  -8.172-147.656  1.00  0.00      A1    
ATOM   2177  CG2 ILE A 169      17.381  -9.080-149.451  1.00  0.00      A1    
ATOM   2178 HG21 ILE A 169      17.280 -10.171-149.271  1.00  0.00      A1    
ATOM   2179 HG22 ILE A 169      16.364  -8.743-149.748  1.00  0.00      A1    
ATOM   2180 HG23 ILE A 169      18.216  -8.979-150.175  1.00  0.00      A1    
ATOM   2181  CG1 ILE A 169      18.673  -9.205-147.254  1.00  0.00      A1    
ATOM   2182 HG11 ILE A 169      19.618  -9.527-147.742  1.00  0.00      A1    
ATOM   2183 HG12 ILE A 169      18.880  -8.508-146.412  1.00  0.00      A1    
ATOM   2184  CD  ILE A 169      18.034 -10.390-146.569  1.00  0.00      A1    
ATOM   2185  HD1 ILE A 169      18.721 -11.068-146.020  1.00  0.00      A1    
ATOM   2186  HD2 ILE A 169      17.266 -10.070-145.832  1.00  0.00      A1    
ATOM   2187  HD3 ILE A 169      17.548 -11.089-147.283  1.00  0.00      A1    
ATOM   2188  C   ILE A 169      18.085  -6.137-149.555  1.00  0.00      A1    
ATOM   2189  O   ILE A 169      18.836  -5.971-150.478  1.00  0.00      A1    
ATOM   2190  N   ASN A 170      16.948  -5.421-149.555  1.00  0.00      A1    
ATOM   2191  HN  ASN A 170      16.297  -5.511-148.805  1.00  0.00      A1    
ATOM   2192  CA  ASN A 170      16.517  -4.404-150.564  1.00  0.00      A1    
ATOM   2193  HA  ASN A 170      16.507  -4.936-151.503  1.00  0.00      A1    
ATOM   2194  CB  ASN A 170      15.100  -3.819-150.063  1.00  0.00      A1    
ATOM   2195  HB1 ASN A 170      15.188  -3.507-149.001  1.00  0.00      A1    
ATOM   2196  HB2 ASN A 170      14.918  -2.837-150.551  1.00  0.00      A1    
ATOM   2197  CG  ASN A 170      13.954  -4.744-150.375  1.00  0.00      A1    
ATOM   2198  OD1 ASN A 170      13.879  -5.480-151.341  1.00  0.00      A1    
ATOM   2199  ND2 ASN A 170      13.026  -4.786-149.368  1.00  0.00      A1    
ATOM   2200 HD21 ASN A 170      12.306  -5.478-149.431  1.00  0.00      A1    
ATOM   2201 HD22 ASN A 170      13.350  -4.353-148.526  1.00  0.00      A1    
ATOM   2202  C   ASN A 170      17.543  -3.228-150.797  1.00  0.00      A1    
ATOM   2203  O   ASN A 170      17.794  -2.809-151.931  1.00  0.00      A1    
ATOM   2204  N   LEU A 171      18.169  -2.699-149.773  1.00  0.00      A1    
ATOM   2205  HN  LEU A 171      18.035  -3.025-148.841  1.00  0.00      A1    
ATOM   2206  CA  LEU A 171      19.210  -1.682-149.952  1.00  0.00      A1    
ATOM   2207  HA  LEU A 171      18.696  -0.897-150.484  1.00  0.00      A1    
ATOM   2208  CB  LEU A 171      19.621  -1.157-148.614  1.00  0.00      A1    
ATOM   2209  HB1 LEU A 171      18.773  -0.540-148.248  1.00  0.00      A1    
ATOM   2210  HB2 LEU A 171      19.909  -1.973-147.917  1.00  0.00      A1    
ATOM   2211  CG  LEU A 171      20.798  -0.138-148.572  1.00  0.00      A1    
ATOM   2212  HG  LEU A 171      21.630  -0.711-149.034  1.00  0.00      A1    
ATOM   2213  CD1 LEU A 171      20.612   1.193-149.295  1.00  0.00      A1    
ATOM   2214 HD11 LEU A 171      19.802   1.827-148.874  1.00  0.00      A1    
ATOM   2215 HD12 LEU A 171      21.516   1.819-149.139  1.00  0.00      A1    
ATOM   2216 HD13 LEU A 171      20.403   1.184-150.386  1.00  0.00      A1    
ATOM   2217  CD2 LEU A 171      21.203   0.156-147.152  1.00  0.00      A1    
ATOM   2218 HD21 LEU A 171      22.131   0.766-147.129  1.00  0.00      A1    
ATOM   2219 HD22 LEU A 171      20.354   0.726-146.720  1.00  0.00      A1    
ATOM   2220 HD23 LEU A 171      21.403  -0.754-146.546  1.00  0.00      A1    
ATOM   2221  C   LEU A 171      20.396  -2.137-150.819  1.00  0.00      A1    
ATOM   2222  O   LEU A 171      20.989  -1.529-151.735  1.00  0.00      A1    
ATOM   2223  N   ALA A 172      20.847  -3.398-150.497  1.00  0.00      A1    
ATOM   2224  HN  ALA A 172      20.329  -3.928-149.829  1.00  0.00      A1    
ATOM   2225  CA  ALA A 172      21.802  -4.087-151.270  1.00  0.00      A1    
ATOM   2226  HA  ALA A 172      22.676  -3.473-151.432  1.00  0.00      A1    
ATOM   2227  CB  ALA A 172      22.335  -5.378-150.598  1.00  0.00      A1    
ATOM   2228  HB1 ALA A 172      22.549  -5.216-149.520  1.00  0.00      A1    
ATOM   2229  HB2 ALA A 172      21.501  -6.111-150.633  1.00  0.00      A1    
ATOM   2230  HB3 ALA A 172      23.295  -5.746-151.021  1.00  0.00      A1    
ATOM   2231  C   ALA A 172      21.337  -4.397-152.717  1.00  0.00      A1    
ATOM   2232  O   ALA A 172      22.236  -4.394-153.607  1.00  0.00      A1    
ATOM   2233  N   TYR A 173      20.072  -4.623-153.077  1.00  0.00      A1    
ATOM   2234  HN  TYR A 173      19.460  -4.673-152.292  1.00  0.00      A1    
ATOM   2235  CA  TYR A 173      19.526  -4.778-154.390  1.00  0.00      A1    
ATOM   2236  HA  TYR A 173      20.262  -5.252-155.023  1.00  0.00      A1    
ATOM   2237  CB  TYR A 173      18.034  -5.426-154.367  1.00  0.00      A1    
ATOM   2238  HB1 TYR A 173      17.180  -4.792-154.049  1.00  0.00      A1    
ATOM   2239  HB2 TYR A 173      17.789  -5.793-155.387  1.00  0.00      A1    
ATOM   2240  CG  TYR A 173      18.160  -6.765-153.741  1.00  0.00      A1    
ATOM   2241  CD1 TYR A 173      19.265  -7.667-153.832  1.00  0.00      A1    
ATOM   2242  HD1 TYR A 173      20.175  -7.319-154.297  1.00  0.00      A1    
ATOM   2243  CE1 TYR A 173      19.183  -9.005-153.403  1.00  0.00      A1    
ATOM   2244  HE1 TYR A 173      19.948  -9.726-153.648  1.00  0.00      A1    
ATOM   2245  CZ  TYR A 173      17.937  -9.431-152.852  1.00  0.00      A1    
ATOM   2246  OH  TYR A 173      17.831 -10.789-152.446  1.00  0.00      A1    
ATOM   2247  HH  TYR A 173      16.972 -10.855-152.024  1.00  0.00      A1    
ATOM   2248  CD2 TYR A 173      16.990  -7.204-153.142  1.00  0.00      A1    
ATOM   2249  HD2 TYR A 173      16.122  -6.566-153.062  1.00  0.00      A1    
ATOM   2250  CE2 TYR A 173      16.889  -8.514-152.695  1.00  0.00      A1    
ATOM   2251  HE2 TYR A 173      16.069  -8.815-152.060  1.00  0.00      A1    
ATOM   2252  C   TYR A 173      19.286  -3.492-155.154  1.00  0.00      A1    
ATOM   2253  O   TYR A 173      18.680  -3.453-156.192  1.00  0.00      A1    
ATOM   2254  N   THR A 174      19.801  -2.350-154.713  1.00  0.00      A1    
ATOM   2255  HN  THR A 174      20.138  -2.365-153.775  1.00  0.00      A1    
ATOM   2256  CA  THR A 174      19.881  -1.141-155.450  1.00  0.00      A1    
ATOM   2257  HA  THR A 174      18.928  -1.046-155.949  1.00  0.00      A1    
ATOM   2258  CB  THR A 174      19.999   0.158-154.620  1.00  0.00      A1    
ATOM   2259  HB  THR A 174      19.951   1.015-155.326  1.00  0.00      A1    
ATOM   2260  OG1 THR A 174      21.189   0.156-153.833  1.00  0.00      A1    
ATOM   2261  HG1 THR A 174      20.989  -0.477-153.139  1.00  0.00      A1    
ATOM   2262  CG2 THR A 174      18.864   0.375-153.712  1.00  0.00      A1    
ATOM   2263 HG21 THR A 174      17.986   0.626-154.345  1.00  0.00      A1    
ATOM   2264 HG22 THR A 174      18.730  -0.486-153.023  1.00  0.00      A1    
ATOM   2265 HG23 THR A 174      18.986   1.322-153.141  1.00  0.00      A1    
ATOM   2266  C   THR A 174      20.942  -1.264-156.564  1.00  0.00      A1    
ATOM   2267  O   THR A 174      20.813  -0.619-157.648  1.00  0.00      A1    
ATOM   2268  N   LYS A 175      21.741  -2.509-155.830  1.00  0.00      A1    
ATOM   2269  HN  LYS A 175      21.842  -3.081-155.018  1.00  0.00      A1    
ATOM   2270  CA  LYS A 175      22.504  -2.935-156.978  1.00  0.00      A1    
ATOM   2271  HA  LYS A 175      22.638  -2.057-157.599  1.00  0.00      A1    
ATOM   2272  CB  LYS A 175      23.966  -3.301-156.704  1.00  0.00      A1    
ATOM   2273  HB1 LYS A 175      23.974  -4.343-156.307  1.00  0.00      A1    
ATOM   2274  HB2 LYS A 175      24.519  -3.331-157.669  1.00  0.00      A1    
ATOM   2275  CG  LYS A 175      24.658  -2.382-155.709  1.00  0.00      A1    
ATOM   2276  HG1 LYS A 175      24.649  -1.341-156.107  1.00  0.00      A1    
ATOM   2277  HG2 LYS A 175      24.080  -2.378-154.757  1.00  0.00      A1    
ATOM   2278  CD  LYS A 175      26.114  -2.675-155.347  1.00  0.00      A1    
ATOM   2279  HD1 LYS A 175      26.421  -1.978-154.534  1.00  0.00      A1    
ATOM   2280  HD2 LYS A 175      26.168  -3.710-154.938  1.00  0.00      A1    
ATOM   2281  CE  LYS A 175      26.924  -2.502-156.628  1.00  0.00      A1    
ATOM   2282  HE1 LYS A 175      26.740  -3.350-157.324  1.00  0.00      A1    
ATOM   2283  HE2 LYS A 175      26.642  -1.556-157.143  1.00  0.00      A1    
ATOM   2284  NZ  LYS A 175      28.314  -2.474-156.167  1.00  0.00      A1    
ATOM   2285  HZ1 LYS A 175      28.514  -1.729-155.511  1.00  0.00      A1    
ATOM   2286  HZ2 LYS A 175      28.936  -2.441-156.955  1.00  0.00      A1    
ATOM   2287  HZ3 LYS A 175      28.551  -3.306-155.630  1.00  0.00      A1    
ATOM   2288  C   LYS A 175      21.778  -3.974-157.816  1.00  0.00      A1    
ATOM   2289  O   LYS A 175      21.345  -4.970-157.247  1.00  0.00      A1    
ATOM   2290  N   VAL A 176      21.521  -3.648-159.088  1.00  0.00      A1    
ATOM   2291  HN  VAL A 176      21.616  -2.710-159.410  1.00  0.00      A1    
ATOM   2292  CA  VAL A 176      21.093  -4.586-160.100  1.00  0.00      A1    
ATOM   2293  HA  VAL A 176      20.455  -5.321-159.624  1.00  0.00      A1    
ATOM   2294  CB  VAL A 176      20.395  -3.804-161.207  1.00  0.00      A1    
ATOM   2295  HB  VAL A 176      21.141  -3.093-161.641  1.00  0.00      A1    
ATOM   2296  CG1 VAL A 176      19.896  -4.727-162.312  1.00  0.00      A1    
ATOM   2297 HG11 VAL A 176      19.356  -4.143-163.089  1.00  0.00      A1    
ATOM   2298 HG12 VAL A 176      20.733  -5.253-162.816  1.00  0.00      A1    
ATOM   2299 HG13 VAL A 176      19.194  -5.486-161.903  1.00  0.00      A1    
ATOM   2300  CG2 VAL A 176      19.137  -3.181-160.602  1.00  0.00      A1    
ATOM   2301 HG21 VAL A 176      18.561  -2.628-161.374  1.00  0.00      A1    
ATOM   2302 HG22 VAL A 176      18.480  -3.969-160.173  1.00  0.00      A1    
ATOM   2303 HG23 VAL A 176      19.392  -2.462-159.795  1.00  0.00      A1    
ATOM   2304  C   VAL A 176      22.298  -5.328-160.671  1.00  0.00      A1    
ATOM   2305  O   VAL A 176      23.264  -4.703-161.088  1.00  0.00      A1    
ATOM   2306  N   THR A 177      22.245  -6.668-160.740  1.00  0.00      A1    
ATOM   2307  HN  THR A 177      21.395  -7.149-160.530  1.00  0.00      A1    
ATOM   2308  CA  THR A 177      23.344  -7.534-161.106  1.00  0.00      A1    
ATOM   2309  HA  THR A 177      24.028  -6.959-161.716  1.00  0.00      A1    
ATOM   2310  CB  THR A 177      24.238  -8.045-159.983  1.00  0.00      A1    
ATOM   2311  HB  THR A 177      25.141  -8.480-160.478  1.00  0.00      A1    
ATOM   2312  OG1 THR A 177      23.693  -9.093-159.203  1.00  0.00      A1    
ATOM   2313  HG1 THR A 177      23.124  -8.701-158.522  1.00  0.00      A1    
ATOM   2314  CG2 THR A 177      24.624  -7.042-158.899  1.00  0.00      A1    
ATOM   2315 HG21 THR A 177      25.362  -7.483-158.197  1.00  0.00      A1    
ATOM   2316 HG22 THR A 177      25.082  -6.137-159.354  1.00  0.00      A1    
ATOM   2317 HG23 THR A 177      23.735  -6.725-158.313  1.00  0.00      A1    
ATOM   2318  C   THR A 177      22.764  -8.624-162.012  1.00  0.00      A1    
ATOM   2319  O   THR A 177      21.545  -8.804-162.011  1.00  0.00      A1    
ATOM   2320  N   SER A 178      23.545  -9.309-162.845  1.00  0.00      A1    
ATOM   2321  HN  SER A 178      24.535  -9.182-162.783  1.00  0.00      A1    
ATOM   2322  CA  SER A 178      23.130 -10.250-163.868  1.00  0.00      A1    
ATOM   2323  HA  SER A 178      22.265  -9.771-164.306  1.00  0.00      A1    
ATOM   2324  CB  SER A 178      24.169 -10.516-164.960  1.00  0.00      A1    
ATOM   2325  HB1 SER A 178      24.663  -9.551-165.211  1.00  0.00      A1    
ATOM   2326  HB2 SER A 178      24.962 -11.201-164.582  1.00  0.00      A1    
ATOM   2327  OG  SER A 178      23.506 -11.030-166.095  1.00  0.00      A1    
ATOM   2328  HG1 SER A 178      24.127 -10.980-166.833  1.00  0.00      A1    
ATOM   2329  C   SER A 178      22.700 -11.633-163.416  1.00  0.00      A1    
ATOM   2330  O   SER A 178      23.452 -12.222-162.651  1.00  0.00      A1    
ATOM   2331  N   PRO A 179      21.551 -12.131-163.894  1.00  0.00      A1    
ATOM   2332  CD  PRO A 179      20.511 -11.465-164.652  1.00  0.00      A1    
ATOM   2333  HD1 PRO A 179      20.888 -11.112-165.639  1.00  0.00      A1    
ATOM   2334  HD2 PRO A 179      20.091 -10.596-164.094  1.00  0.00      A1    
ATOM   2335  CA  PRO A 179      21.168 -13.461-163.478  1.00  0.00      A1    
ATOM   2336  HA  PRO A 179      21.298 -13.556-162.407  1.00  0.00      A1    
ATOM   2337  CB  PRO A 179      19.667 -13.574-163.769  1.00  0.00      A1    
ATOM   2338  HB1 PRO A 179      19.041 -13.324-162.883  1.00  0.00      A1    
ATOM   2339  HB2 PRO A 179      19.383 -14.576-164.163  1.00  0.00      A1    
ATOM   2340  CG  PRO A 179      19.432 -12.529-164.853  1.00  0.00      A1    
ATOM   2341  HG1 PRO A 179      18.404 -12.124-164.763  1.00  0.00      A1    
ATOM   2342  HG2 PRO A 179      19.537 -12.970-165.871  1.00  0.00      A1    
ATOM   2343  C   PRO A 179      21.951 -14.564-164.175  1.00  0.00      A1    
ATOM   2344  O   PRO A 179      22.265 -15.566-163.530  1.00  0.00      A1    
ATOM   2345  N   ILE A 180      22.251 -14.346-165.453  1.00  0.00      A1    
ATOM   2346  HN  ILE A 180      22.084 -13.514-165.978  1.00  0.00      A1    
ATOM   2347  CA  ILE A 180      22.891 -15.404-166.206  1.00  0.00      A1    
ATOM   2348  HA  ILE A 180      23.318 -16.126-165.522  1.00  0.00      A1    
ATOM   2349  CB  ILE A 180      22.051 -16.160-167.226  1.00  0.00      A1    
ATOM   2350  HB  ILE A 180      22.785 -16.808-167.769  1.00  0.00      A1    
ATOM   2351  CG2 ILE A 180      20.927 -16.974-166.589  1.00  0.00      A1    
ATOM   2352 HG21 ILE A 180      20.442 -17.628-167.342  1.00  0.00      A1    
ATOM   2353 HG22 ILE A 180      21.320 -17.627-165.780  1.00  0.00      A1    
ATOM   2354 HG23 ILE A 180      20.152 -16.307-166.155  1.00  0.00      A1    
ATOM   2355  CG1 ILE A 180      21.419 -15.278-168.302  1.00  0.00      A1    
ATOM   2356 HG11 ILE A 180      20.647 -14.620-167.843  1.00  0.00      A1    
ATOM   2357 HG12 ILE A 180      22.205 -14.615-168.731  1.00  0.00      A1    
ATOM   2358  CD  ILE A 180      20.805 -16.136-169.414  1.00  0.00      A1    
ATOM   2359  HD1 ILE A 180      20.400 -15.487-170.222  1.00  0.00      A1    
ATOM   2360  HD2 ILE A 180      21.571 -16.807-169.859  1.00  0.00      A1    
ATOM   2361  HD3 ILE A 180      19.974 -16.759-169.024  1.00  0.00      A1    
ATOM   2362  C   ILE A 180      24.055 -14.707-166.894  1.00  0.00      A1    
ATOM   2363  O   ILE A 180      23.932 -13.628-167.492  1.00  0.00      A1    
ATOM   2364  N   SER A 181      25.179 -15.406-167.036  1.00  0.00      A1    
ATOM   2365  HN  SER A 181      25.342 -16.266-166.553  1.00  0.00      A1    
ATOM   2366  CA  SER A 181      26.271 -14.994-167.898  1.00  0.00      A1    
ATOM   2367  HA  SER A 181      26.447 -13.955-167.652  1.00  0.00      A1    
ATOM   2368  CB  SER A 181      27.475 -15.910-167.691  1.00  0.00      A1    
ATOM   2369  HB1 SER A 181      27.178 -16.943-167.983  1.00  0.00      A1    
ATOM   2370  HB2 SER A 181      28.312 -15.608-168.359  1.00  0.00      A1    
ATOM   2371  OG  SER A 181      27.878 -15.918-166.344  1.00  0.00      A1    
ATOM   2372  HG1 SER A 181      28.480 -16.666-166.234  1.00  0.00      A1    
ATOM   2373  C   SER A 181      25.927 -15.056-169.383  1.00  0.00      A1    
ATOM   2374  O   SER A 181      24.961 -15.730-169.724  1.00  0.00      A1    
ATOM   2375  N   GLY A 182      26.770 -14.357-170.149  1.00  0.00      A1    
ATOM   2376  HN  GLY A 182      27.596 -13.857-169.891  1.00  0.00      A1    
ATOM   2377  CA  GLY A 182      26.432 -14.324-171.552  1.00  0.00      A1    
ATOM   2378  HA1 GLY A 182      25.351 -14.311-171.573  1.00  0.00      A1    
ATOM   2379  HA2 GLY A 182      26.875 -15.220-171.966  1.00  0.00      A1    
ATOM   2380  C   GLY A 182      26.934 -13.131-172.364  1.00  0.00      A1    
ATOM   2381  O   GLY A 182      28.054 -12.688-172.123  1.00  0.00      A1    
ATOM   2382  N   ARG A 183      26.138 -12.580-173.276  1.00  0.00      A1    
ATOM   2383  HN  ARG A 183      25.301 -13.107-173.408  1.00  0.00      A1    
ATOM   2384  CA  ARG A 183      26.286 -11.385-174.076  1.00  0.00      A1    
ATOM   2385  HA  ARG A 183      27.234 -10.916-173.837  1.00  0.00      A1    
ATOM   2386  CB  ARG A 183      26.271 -11.753-175.558  1.00  0.00      A1    
ATOM   2387  HB1 ARG A 183      26.762 -12.752-175.639  1.00  0.00      A1    
ATOM   2388  HB2 ARG A 183      25.222 -11.898-175.895  1.00  0.00      A1    
ATOM   2389  CG  ARG A 183      27.035 -10.716-176.382  1.00  0.00      A1    
ATOM   2390  HG1 ARG A 183      26.741 -10.827-177.449  1.00  0.00      A1    
ATOM   2391  HG2 ARG A 183      26.699  -9.697-176.082  1.00  0.00      A1    
ATOM   2392  CD  ARG A 183      28.547 -10.757-176.220  1.00  0.00      A1    
ATOM   2393  HD1 ARG A 183      28.815 -10.508-175.169  1.00  0.00      A1    
ATOM   2394  HD2 ARG A 183      28.958 -11.765-176.463  1.00  0.00      A1    
ATOM   2395  NE  ARG A 183      29.192  -9.803-177.127  1.00  0.00      A1    
ATOM   2396  HE  ARG A 183      28.618  -9.042-177.458  1.00  0.00      A1    
ATOM   2397  CZ  ARG A 183      30.491  -9.650-177.399  1.00  0.00      A1    
ATOM   2398  NH1 ARG A 183      31.364 -10.624-177.094  1.00  0.00      A1    
ATOM   2399 HH11 ARG A 183      30.961 -11.388-176.575  1.00  0.00      A1    
ATOM   2400 HH12 ARG A 183      32.362 -10.571-177.208  1.00  0.00      A1    
ATOM   2401  NH2 ARG A 183      30.911  -8.522-177.990  1.00  0.00      A1    
ATOM   2402 HH21 ARG A 183      30.295  -7.729-178.080  1.00  0.00      A1    
ATOM   2403 HH22 ARG A 183      31.910  -8.453-178.156  1.00  0.00      A1    
ATOM   2404  C   ARG A 183      25.201 -10.383-173.713  1.00  0.00      A1    
ATOM   2405  O   ARG A 183      24.098 -10.731-173.314  1.00  0.00      A1    
ATOM   2406  N   ILE A 184      25.551  -9.094-173.746  1.00  0.00      A1    
ATOM   2407  HN  ILE A 184      26.496  -8.851-173.956  1.00  0.00      A1    
ATOM   2408  CA  ILE A 184      24.683  -7.954-173.498  1.00  0.00      A1    
ATOM   2409  HA  ILE A 184      23.686  -8.356-173.628  1.00  0.00      A1    
ATOM   2410  CB  ILE A 184      24.886  -7.580-172.029  1.00  0.00      A1    
ATOM   2411  HB  ILE A 184      24.731  -8.539-171.473  1.00  0.00      A1    
ATOM   2412  CG2 ILE A 184      26.261  -7.000-171.727  1.00  0.00      A1    
ATOM   2413 HG21 ILE A 184      26.408  -6.894-170.633  1.00  0.00      A1    
ATOM   2414 HG22 ILE A 184      27.064  -7.663-172.113  1.00  0.00      A1    
ATOM   2415 HG23 ILE A 184      26.381  -5.998-172.192  1.00  0.00      A1    
ATOM   2416  CG1 ILE A 184      23.852  -6.618-171.450  1.00  0.00      A1    
ATOM   2417 HG11 ILE A 184      23.949  -5.621-171.935  1.00  0.00      A1    
ATOM   2418 HG12 ILE A 184      22.831  -7.000-171.686  1.00  0.00      A1    
ATOM   2419  CD  ILE A 184      23.859  -6.368-169.953  1.00  0.00      A1    
ATOM   2420  HD1 ILE A 184      23.019  -5.697-169.670  1.00  0.00      A1    
ATOM   2421  HD2 ILE A 184      23.745  -7.322-169.397  1.00  0.00      A1    
ATOM   2422  HD3 ILE A 184      24.807  -5.886-169.634  1.00  0.00      A1    
ATOM   2423  C   ILE A 184      24.809  -6.776-174.451  1.00  0.00      A1    
ATOM   2424  O   ILE A 184      25.918  -6.427-174.834  1.00  0.00      A1    
ATOM   2425  N   GLY A 185      23.678  -6.133-174.717  1.00  0.00      A1    
ATOM   2426  HN  GLY A 185      22.814  -6.357-174.266  1.00  0.00      A1    
ATOM   2427  CA  GLY A 185      23.617  -5.056-175.687  1.00  0.00      A1    
ATOM   2428  HA1 GLY A 185      22.605  -5.071-176.066  1.00  0.00      A1    
ATOM   2429  HA2 GLY A 185      24.373  -5.289-176.425  1.00  0.00      A1    
ATOM   2430  C   GLY A 185      23.900  -3.659-175.152  1.00  0.00      A1    
ATOM   2431  O   GLY A 185      24.826  -3.479-174.364  1.00  0.00      A1    
ATOM   2432  N   LYS A 186      23.127  -2.712-175.684  1.00  0.00      A1    
ATOM   2433  HN  LYS A 186      22.477  -2.951-176.402  1.00  0.00      A1    
ATOM   2434  CA  LYS A 186      23.140  -1.313-175.308  1.00  0.00      A1    
ATOM   2435  HA  LYS A 186      24.135  -1.110-174.930  1.00  0.00      A1    
ATOM   2436  CB  LYS A 186      23.174  -0.432-176.557  1.00  0.00      A1    
ATOM   2437  HB1 LYS A 186      23.556   0.567-176.243  1.00  0.00      A1    
ATOM   2438  HB2 LYS A 186      23.923  -0.841-177.270  1.00  0.00      A1    
ATOM   2439  CG  LYS A 186      21.792  -0.305-177.176  1.00  0.00      A1    
ATOM   2440  HG1 LYS A 186      21.337  -1.318-177.261  1.00  0.00      A1    
ATOM   2441  HG2 LYS A 186      21.143   0.294-176.496  1.00  0.00      A1    
ATOM   2442  CD  LYS A 186      21.835   0.333-178.561  1.00  0.00      A1    
ATOM   2443  HD1 LYS A 186      22.322   1.331-178.473  1.00  0.00      A1    
ATOM   2444  HD2 LYS A 186      22.482  -0.297-179.214  1.00  0.00      A1    
ATOM   2445  CE  LYS A 186      20.462   0.492-179.219  1.00  0.00      A1    
ATOM   2446  HE1 LYS A 186      20.116  -0.479-179.637  1.00  0.00      A1    
ATOM   2447  HE2 LYS A 186      19.712   0.843-178.477  1.00  0.00      A1    
ATOM   2448  NZ  LYS A 186      20.463   1.459-180.322  1.00  0.00      A1    
ATOM   2449  HZ1 LYS A 186      21.155   1.159-180.980  1.00  0.00      A1    
ATOM   2450  HZ2 LYS A 186      20.642   2.385-179.953  1.00  0.00      A1    
ATOM   2451  HZ3 LYS A 186      19.569   1.496-180.801  1.00  0.00      A1    
ATOM   2452  C   LYS A 186      22.154  -0.983-174.194  1.00  0.00      A1    
ATOM   2453  O   LYS A 186      21.097  -1.589-174.029  1.00  0.00      A1    
ATOM   2454  N   SER A 187      22.469  -0.002-173.354  1.00  0.00      A1    
ATOM   2455  HN  SER A 187      23.306   0.532-173.467  1.00  0.00      A1    
ATOM   2456  CA  SER A 187      21.660   0.393-172.216  1.00  0.00      A1    
ATOM   2457  HA  SER A 187      21.561  -0.479-171.583  1.00  0.00      A1    
ATOM   2458  CB  SER A 187      22.224   1.607-171.487  1.00  0.00      A1    
ATOM   2459  HB1 SER A 187      22.206   2.471-172.188  1.00  0.00      A1    
ATOM   2460  HB2 SER A 187      21.578   1.874-170.620  1.00  0.00      A1    
ATOM   2461  OG  SER A 187      23.560   1.386-171.075  1.00  0.00      A1    
ATOM   2462  HG1 SER A 187      23.927   2.245-170.829  1.00  0.00      A1    
ATOM   2463  C   SER A 187      20.259   0.768-172.695  1.00  0.00      A1    
ATOM   2464  O   SER A 187      19.978   1.632-173.518  1.00  0.00      A1    
ATOM   2465  N   ASN A 188      19.241   0.130-172.114  1.00  0.00      A1    
ATOM   2466  HN  ASN A 188      19.504  -0.657-171.557  1.00  0.00      A1    
ATOM   2467  CA  ASN A 188      17.821   0.386-172.154  1.00  0.00      A1    
ATOM   2468  HA  ASN A 188      17.576   0.336-173.210  1.00  0.00      A1    
ATOM   2469  CB  ASN A 188      17.243  -0.799-171.378  1.00  0.00      A1    
ATOM   2470  HB1 ASN A 188      17.526  -1.729-171.916  1.00  0.00      A1    
ATOM   2471  HB2 ASN A 188      17.692  -0.851-170.365  1.00  0.00      A1    
ATOM   2472  CG  ASN A 188      15.734  -0.678-171.326  1.00  0.00      A1    
ATOM   2473  OD1 ASN A 188      15.122  -0.182-170.380  1.00  0.00      A1    
ATOM   2474  ND2 ASN A 188      14.998  -1.048-172.369  1.00  0.00      A1    
ATOM   2475 HD21 ASN A 188      15.469  -1.523-173.126  1.00  0.00      A1    
ATOM   2476 HD22 ASN A 188      14.013  -0.865-172.238  1.00  0.00      A1    
ATOM   2477  C   ASN A 188      17.388   1.747-171.647  1.00  0.00      A1    
ATOM   2478  O   ASN A 188      16.532   2.313-172.320  1.00  0.00      A1    
ATOM   2479  N   VAL A 189      18.057   2.304-170.632  1.00  0.00      A1    
ATOM   2480  HN  VAL A 189      18.782   1.753-170.225  1.00  0.00      A1    
ATOM   2481  CA  VAL A 189      17.883   3.614-170.024  1.00  0.00      A1    
ATOM   2482  HA  VAL A 189      17.381   4.241-170.750  1.00  0.00      A1    
ATOM   2483  CB  VAL A 189      16.995   3.703-168.789  1.00  0.00      A1    
ATOM   2484  HB  VAL A 189      17.067   4.747-168.395  1.00  0.00      A1    
ATOM   2485  CG1 VAL A 189      15.530   3.412-169.089  1.00  0.00      A1    
ATOM   2486 HG11 VAL A 189      14.928   3.450-168.155  1.00  0.00      A1    
ATOM   2487 HG12 VAL A 189      15.098   4.156-169.790  1.00  0.00      A1    
ATOM   2488 HG13 VAL A 189      15.413   2.398-169.530  1.00  0.00      A1    
ATOM   2489  CG2 VAL A 189      17.449   2.643-167.792  1.00  0.00      A1    
ATOM   2490 HG21 VAL A 189      16.802   2.646-166.890  1.00  0.00      A1    
ATOM   2491 HG22 VAL A 189      17.405   1.632-168.251  1.00  0.00      A1    
ATOM   2492 HG23 VAL A 189      18.492   2.827-167.457  1.00  0.00      A1    
ATOM   2493  C   VAL A 189      19.229   4.265-169.707  1.00  0.00      A1    
ATOM   2494  O   VAL A 189      20.163   3.561-169.346  1.00  0.00      A1    
ATOM   2495  N   THR A 190      19.258   5.595-169.584  1.00  0.00      A1    
ATOM   2496  HN  THR A 190      18.434   6.151-169.693  1.00  0.00      A1    
ATOM   2497  CA  THR A 190      20.447   6.353-169.288  1.00  0.00      A1    
ATOM   2498  HA  THR A 190      21.265   5.651-169.378  1.00  0.00      A1    
ATOM   2499  CB  THR A 190      20.589   7.394-170.392  1.00  0.00      A1    
ATOM   2500  HB  THR A 190      21.536   7.948-170.177  1.00  0.00      A1    
ATOM   2501  OG1 THR A 190      19.539   8.342-170.359  1.00  0.00      A1    
ATOM   2502  HG1 THR A 190      19.500   8.585-171.287  1.00  0.00      A1    
ATOM   2503  CG2 THR A 190      20.802   6.755-171.765  1.00  0.00      A1    
ATOM   2504 HG21 THR A 190      21.016   7.527-172.532  1.00  0.00      A1    
ATOM   2505 HG22 THR A 190      21.664   6.055-171.736  1.00  0.00      A1    
ATOM   2506 HG23 THR A 190      19.902   6.185-172.084  1.00  0.00      A1    
ATOM   2507  C   THR A 190      20.465   6.859-167.850  1.00  0.00      A1    
ATOM   2508  O   THR A 190      19.437   6.786-167.164  1.00  0.00      A1    
ATOM   2509  N   GLU A 191      21.630   7.359-167.434  1.00  0.00      A1    
ATOM   2510  HN  GLU A 191      22.445   7.520-167.983  1.00  0.00      A1    
ATOM   2511  CA  GLU A 191      21.779   7.724-166.036  1.00  0.00      A1    
ATOM   2512  HA  GLU A 191      21.479   6.880-165.426  1.00  0.00      A1    
ATOM   2513  CB  GLU A 191      23.242   8.070-165.820  1.00  0.00      A1    
ATOM   2514  HB1 GLU A 191      23.861   7.252-166.259  1.00  0.00      A1    
ATOM   2515  HB2 GLU A 191      23.500   8.989-166.393  1.00  0.00      A1    
ATOM   2516  CG  GLU A 191      23.680   8.259-164.369  1.00  0.00      A1    
ATOM   2517  HG1 GLU A 191      22.934   8.879-163.837  1.00  0.00      A1    
ATOM   2518  HG2 GLU A 191      23.778   7.283-163.853  1.00  0.00      A1    
ATOM   2519  CD  GLU A 191      25.004   9.010-164.316  1.00  0.00      A1    
ATOM   2520  OE1 GLU A 191      25.938   8.198-164.459  1.00  0.00      A1    
ATOM   2521  OE2 GLU A 191      25.129  10.248-164.225  1.00  0.00      A1    
ATOM   2522  C   GLU A 191      20.853   8.885-165.689  1.00  0.00      A1    
ATOM   2523  O   GLU A 191      20.686   9.831-166.447  1.00  0.00      A1    
ATOM   2524  N   GLY A 192      20.311   8.714-164.486  1.00  0.00      A1    
ATOM   2525  HN  GLY A 192      20.613   7.920-163.961  1.00  0.00      A1    
ATOM   2526  CA  GLY A 192      19.319   9.555-163.841  1.00  0.00      A1    
ATOM   2527  HA1 GLY A 192      19.523  10.557-164.193  1.00  0.00      A1    
ATOM   2528  HA2 GLY A 192      19.471   9.419-162.779  1.00  0.00      A1    
ATOM   2529  C   GLY A 192      17.867   9.235-164.150  1.00  0.00      A1    
ATOM   2530  O   GLY A 192      17.026  10.048-163.763  1.00  0.00      A1    
ATOM   2531  N   ALA A 193      17.594   8.191-164.929  1.00  0.00      A1    
ATOM   2532  HN  ALA A 193      18.360   7.656-165.282  1.00  0.00      A1    
ATOM   2533  CA  ALA A 193      16.277   7.731-165.330  1.00  0.00      A1    
ATOM   2534  HA  ALA A 193      15.698   8.542-165.755  1.00  0.00      A1    
ATOM   2535  CB  ALA A 193      16.403   6.675-166.422  1.00  0.00      A1    
ATOM   2536  HB1 ALA A 193      16.936   7.105-167.296  1.00  0.00      A1    
ATOM   2537  HB2 ALA A 193      16.986   5.797-166.064  1.00  0.00      A1    
ATOM   2538  HB3 ALA A 193      15.408   6.321-166.767  1.00  0.00      A1    
ATOM   2539  C   ALA A 193      15.495   7.231-164.120  1.00  0.00      A1    
ATOM   2540  O   ALA A 193      16.186   6.707-163.246  1.00  0.00      A1    
ATOM   2541  N   LEU A 194      14.166   7.304-164.033  1.00  0.00      A1    
ATOM   2542  HN  LEU A 194      13.642   7.669-164.798  1.00  0.00      A1    
ATOM   2543  CA  LEU A 194      13.357   6.896-162.898  1.00  0.00      A1    
ATOM   2544  HA  LEU A 194      14.021   6.827-162.047  1.00  0.00      A1    
ATOM   2545  CB  LEU A 194      12.363   7.981-162.511  1.00  0.00      A1    
ATOM   2546  HB1 LEU A 194      12.955   8.876-162.208  1.00  0.00      A1    
ATOM   2547  HB2 LEU A 194      11.787   8.283-163.413  1.00  0.00      A1    
ATOM   2548  CG  LEU A 194      11.348   7.762-161.388  1.00  0.00      A1    
ATOM   2549  HG  LEU A 194      10.615   7.089-161.896  1.00  0.00      A1    
ATOM   2550  CD1 LEU A 194      11.932   7.043-160.170  1.00  0.00      A1    
ATOM   2551 HD11 LEU A 194      11.169   6.952-159.368  1.00  0.00      A1    
ATOM   2552 HD12 LEU A 194      12.273   6.021-160.445  1.00  0.00      A1    
ATOM   2553 HD13 LEU A 194      12.799   7.602-159.762  1.00  0.00      A1    
ATOM   2554  CD2 LEU A 194      10.619   9.036-160.987  1.00  0.00      A1    
ATOM   2555 HD21 LEU A 194       9.881   8.823-160.184  1.00  0.00      A1    
ATOM   2556 HD22 LEU A 194      11.318   9.807-160.605  1.00  0.00      A1    
ATOM   2557 HD23 LEU A 194      10.071   9.462-161.856  1.00  0.00      A1    
ATOM   2558  C   LEU A 194      12.759   5.512-163.127  1.00  0.00      A1    
ATOM   2559  O   LEU A 194      12.114   5.254-164.150  1.00  0.00      A1    
ATOM   2560  N   VAL A 195      13.098   4.472-162.375  1.00  0.00      A1    
ATOM   2561  HN  VAL A 195      13.761   4.616-161.645  1.00  0.00      A1    
ATOM   2562  CA  VAL A 195      12.612   3.113-162.482  1.00  0.00      A1    
ATOM   2563  HA  VAL A 195      11.963   3.059-163.346  1.00  0.00      A1    
ATOM   2564  CB  VAL A 195      13.733   2.104-162.660  1.00  0.00      A1    
ATOM   2565  HB  VAL A 195      13.268   1.089-162.723  1.00  0.00      A1    
ATOM   2566  CG1 VAL A 195      14.619   2.227-163.902  1.00  0.00      A1    
ATOM   2567 HG11 VAL A 195      15.417   1.454-163.885  1.00  0.00      A1    
ATOM   2568 HG12 VAL A 195      14.038   2.082-164.836  1.00  0.00      A1    
ATOM   2569 HG13 VAL A 195      15.107   3.225-163.939  1.00  0.00      A1    
ATOM   2570  CG2 VAL A 195      14.704   1.991-161.488  1.00  0.00      A1    
ATOM   2571 HG21 VAL A 195      15.513   1.263-161.715  1.00  0.00      A1    
ATOM   2572 HG22 VAL A 195      15.171   2.978-161.272  1.00  0.00      A1    
ATOM   2573 HG23 VAL A 195      14.188   1.642-160.570  1.00  0.00      A1    
ATOM   2574  C   VAL A 195      11.778   2.762-161.265  1.00  0.00      A1    
ATOM   2575  O   VAL A 195      11.802   3.412-160.220  1.00  0.00      A1    
ATOM   2576  N   GLN A 196      10.949   1.720-161.409  1.00  0.00      A1    
ATOM   2577  HN  GLN A 196      10.876   1.317-162.319  1.00  0.00      A1    
ATOM   2578  CA  GLN A 196      10.125   1.083-160.404  1.00  0.00      A1    
ATOM   2579  HA  GLN A 196      10.432   1.541-159.472  1.00  0.00      A1    
ATOM   2580  CB  GLN A 196       8.693   1.607-160.473  1.00  0.00      A1    
ATOM   2581  HB1 GLN A 196       8.755   2.670-160.801  1.00  0.00      A1    
ATOM   2582  HB2 GLN A 196       8.141   1.065-161.275  1.00  0.00      A1    
ATOM   2583  CG  GLN A 196       7.830   1.585-159.220  1.00  0.00      A1    
ATOM   2584  HG1 GLN A 196       7.830   0.571-158.768  1.00  0.00      A1    
ATOM   2585  HG2 GLN A 196       8.219   2.296-158.463  1.00  0.00      A1    
ATOM   2586  CD  GLN A 196       6.383   1.931-159.549  1.00  0.00      A1    
ATOM   2587  OE1 GLN A 196       5.958   2.277-160.653  1.00  0.00      A1    
ATOM   2588  NE2 GLN A 196       5.547   2.030-158.520  1.00  0.00      A1    
ATOM   2589 HE21 GLN A 196       4.635   2.433-158.692  1.00  0.00      A1    
ATOM   2590 HE22 GLN A 196       5.952   1.812-157.616  1.00  0.00      A1    
ATOM   2591  C   GLN A 196      10.285  -0.431-160.247  1.00  0.00      A1    
ATOM   2592  O   GLN A 196      10.548  -1.116-161.238  1.00  0.00      A1    
ATOM   2593  N   ASN A 197      10.047  -0.971-159.054  1.00  0.00      A1    
ATOM   2594  HN  ASN A 197       9.810  -0.402-158.268  1.00  0.00      A1    
ATOM   2595  CA  ASN A 197      10.108  -2.390-158.774  1.00  0.00      A1    
ATOM   2596  HA  ASN A 197      11.126  -2.688-159.000  1.00  0.00      A1    
ATOM   2597  CB  ASN A 197       9.857  -2.605-157.284  1.00  0.00      A1    
ATOM   2598  HB1 ASN A 197      10.631  -2.037-156.723  1.00  0.00      A1    
ATOM   2599  HB2 ASN A 197       8.868  -2.195-156.996  1.00  0.00      A1    
ATOM   2600  CG  ASN A 197       9.951  -4.050-156.844  1.00  0.00      A1    
ATOM   2601  OD1 ASN A 197      10.225  -4.968-157.617  1.00  0.00      A1    
ATOM   2602  ND2 ASN A 197       9.475  -4.266-155.611  1.00  0.00      A1    
ATOM   2603 HD21 ASN A 197       9.534  -5.218-155.279  1.00  0.00      A1    
ATOM   2604 HD22 ASN A 197       9.069  -3.508-155.091  1.00  0.00      A1    
ATOM   2605  C   ASN A 197       9.178  -3.193-159.679  1.00  0.00      A1    
ATOM   2606  O   ASN A 197       7.972  -2.970-159.624  1.00  0.00      A1    
ATOM   2607  N   GLY A 198       9.732  -4.092-160.499  1.00  0.00      A1    
ATOM   2608  HN  GLY A 198      10.726  -4.188-160.532  1.00  0.00      A1    
ATOM   2609  CA  GLY A 198       8.987  -4.972-161.378  1.00  0.00      A1    
ATOM   2610  HA1 GLY A 198       8.276  -5.525-160.779  1.00  0.00      A1    
ATOM   2611  HA2 GLY A 198       9.690  -5.592-161.917  1.00  0.00      A1    
ATOM   2612  C   GLY A 198       8.211  -4.153-162.391  1.00  0.00      A1    
ATOM   2613  O   GLY A 198       7.111  -4.530-162.810  1.00  0.00      A1    
ATOM   2614  N   GLN A 199       8.627  -2.970-162.858  1.00  0.00      A1    
ATOM   2615  HN  GLN A 199       9.517  -2.635-162.553  1.00  0.00      A1    
ATOM   2616  CA  GLN A 199       7.935  -2.088-163.775  1.00  0.00      A1    
ATOM   2617  HA  GLN A 199       7.005  -1.810-163.294  1.00  0.00      A1    
ATOM   2618  CB  GLN A 199       8.813  -0.856-164.000  1.00  0.00      A1    
ATOM   2619  HB1 GLN A 199       8.244  -0.172-164.671  1.00  0.00      A1    
ATOM   2620  HB2 GLN A 199       8.941  -0.312-163.037  1.00  0.00      A1    
ATOM   2621  CG  GLN A 199      10.136  -1.286-164.629  1.00  0.00      A1    
ATOM   2622  HG1 GLN A 199      10.727  -1.895-163.911  1.00  0.00      A1    
ATOM   2623  HG2 GLN A 199       9.960  -1.901-165.534  1.00  0.00      A1    
ATOM   2624  CD  GLN A 199      11.054  -0.141-165.028  1.00  0.00      A1    
ATOM   2625  OE1 GLN A 199      10.866   1.060-164.831  1.00  0.00      A1    
ATOM   2626  NE2 GLN A 199      12.125  -0.531-165.726  1.00  0.00      A1    
ATOM   2627 HE21 GLN A 199      12.078  -1.349-166.320  1.00  0.00      A1    
ATOM   2628 HE22 GLN A 199      12.666   0.222-166.133  1.00  0.00      A1    
ATOM   2629  C   GLN A 199       7.587  -2.786-165.082  1.00  0.00      A1    
ATOM   2630  O   GLN A 199       8.081  -3.839-165.462  1.00  0.00      A1    
ATOM   2631  N   ALA A 200       6.687  -2.158-165.845  1.00  0.00      A1    
ATOM   2632  HN  ALA A 200       6.269  -1.277-165.627  1.00  0.00      A1    
ATOM   2633  CA  ALA A 200       6.254  -2.759-167.088  1.00  0.00      A1    
ATOM   2634  HA  ALA A 200       5.932  -3.751-166.790  1.00  0.00      A1    
ATOM   2635  CB  ALA A 200       4.953  -2.022-167.401  1.00  0.00      A1    
ATOM   2636  HB1 ALA A 200       4.333  -1.954-166.482  1.00  0.00      A1    
ATOM   2637  HB2 ALA A 200       5.156  -0.987-167.754  1.00  0.00      A1    
ATOM   2638  HB3 ALA A 200       4.359  -2.551-168.176  1.00  0.00      A1    
ATOM   2639  C   ALA A 200       7.118  -2.943-168.329  1.00  0.00      A1    
ATOM   2640  O   ALA A 200       6.620  -3.007-169.449  1.00  0.00      A1    
ATOM   2641  N   THR A 201       8.438  -2.915-168.120  1.00  0.00      A1    
ATOM   2642  HN  THR A 201       8.735  -2.860-167.167  1.00  0.00      A1    
ATOM   2643  CA  THR A 201       9.519  -2.955-169.075  1.00  0.00      A1    
ATOM   2644  HA  THR A 201       9.204  -3.618-169.869  1.00  0.00      A1    
ATOM   2645  CB  THR A 201       9.929  -1.517-169.421  1.00  0.00      A1    
ATOM   2646  HB  THR A 201      10.881  -1.598-170.001  1.00  0.00      A1    
ATOM   2647  OG1 THR A 201      10.206  -0.787-168.246  1.00  0.00      A1    
ATOM   2648  HG1 THR A 201      10.355   0.103-168.563  1.00  0.00      A1    
ATOM   2649  CG2 THR A 201       8.969  -0.638-170.209  1.00  0.00      A1    
ATOM   2650 HG21 THR A 201       9.446   0.327-170.479  1.00  0.00      A1    
ATOM   2651 HG22 THR A 201       8.664  -1.144-171.151  1.00  0.00      A1    
ATOM   2652 HG23 THR A 201       8.051  -0.420-169.620  1.00  0.00      A1    
ATOM   2653  C   THR A 201      10.742  -3.590-168.442  1.00  0.00      A1    
ATOM   2654  O   THR A 201      10.896  -3.678-167.228  1.00  0.00      A1    
ATOM   2655  N   ALA A 202      11.636  -4.155-169.256  1.00  0.00      A1    
ATOM   2656  HN  ALA A 202      11.388  -4.273-170.217  1.00  0.00      A1    
ATOM   2657  CA  ALA A 202      12.958  -4.631-168.890  1.00  0.00      A1    
ATOM   2658  HA  ALA A 202      12.896  -5.315-168.051  1.00  0.00      A1    
ATOM   2659  CB  ALA A 202      13.578  -5.510-169.973  1.00  0.00      A1    
ATOM   2660  HB1 ALA A 202      12.890  -6.349-170.212  1.00  0.00      A1    
ATOM   2661  HB2 ALA A 202      13.749  -4.931-170.908  1.00  0.00      A1    
ATOM   2662  HB3 ALA A 202      14.547  -5.944-169.644  1.00  0.00      A1    
ATOM   2663  C   ALA A 202      13.858  -3.484-168.443  1.00  0.00      A1    
ATOM   2664  O   ALA A 202      13.609  -2.376-168.921  1.00  0.00      A1    
ATOM   2665  N   LEU A 203      14.788  -3.731-167.525  1.00  0.00      A1    
ATOM   2666  HN  LEU A 203      14.808  -4.559-166.968  1.00  0.00      A1    
ATOM   2667  CA  LEU A 203      15.869  -2.801-167.252  1.00  0.00      A1    
ATOM   2668  HA  LEU A 203      15.592  -1.843-167.674  1.00  0.00      A1    
ATOM   2669  CB  LEU A 203      16.084  -2.530-165.762  1.00  0.00      A1    
ATOM   2670  HB1 LEU A 203      15.124  -2.134-165.357  1.00  0.00      A1    
ATOM   2671  HB2 LEU A 203      16.262  -3.497-165.240  1.00  0.00      A1    
ATOM   2672  CG  LEU A 203      17.184  -1.546-165.372  1.00  0.00      A1    
ATOM   2673  HG  LEU A 203      18.108  -2.085-165.696  1.00  0.00      A1    
ATOM   2674  CD1 LEU A 203      17.087  -0.246-166.174  1.00  0.00      A1    
ATOM   2675 HD11 LEU A 203      17.866   0.474-165.843  1.00  0.00      A1    
ATOM   2676 HD12 LEU A 203      17.234  -0.444-167.258  1.00  0.00      A1    
ATOM   2677 HD13 LEU A 203      16.093   0.229-166.034  1.00  0.00      A1    
ATOM   2678  CD2 LEU A 203      17.265  -1.336-163.867  1.00  0.00      A1    
ATOM   2679 HD21 LEU A 203      18.086  -0.629-163.619  1.00  0.00      A1    
ATOM   2680 HD22 LEU A 203      16.324  -0.913-163.461  1.00  0.00      A1    
ATOM   2681 HD23 LEU A 203      17.466  -2.300-163.350  1.00  0.00      A1    
ATOM   2682  C   LEU A 203      17.123  -3.271-167.967  1.00  0.00      A1    
ATOM   2683  O   LEU A 203      17.777  -2.462-168.623  1.00  0.00      A1    
ATOM   2684  N   ALA A 204      17.281  -4.600-168.013  1.00  0.00      A1    
ATOM   2685  HN  ALA A 204      16.819  -5.277-167.441  1.00  0.00      A1    
ATOM   2686  CA  ALA A 204      18.213  -5.137-168.983  1.00  0.00      A1    
ATOM   2687  HA  ALA A 204      18.220  -4.512-169.867  1.00  0.00      A1    
ATOM   2688  CB  ALA A 204      19.625  -5.034-168.427  1.00  0.00      A1    
ATOM   2689  HB1 ALA A 204      19.842  -3.979-168.154  1.00  0.00      A1    
ATOM   2690  HB2 ALA A 204      19.742  -5.654-167.512  1.00  0.00      A1    
ATOM   2691  HB3 ALA A 204      20.383  -5.358-169.174  1.00  0.00      A1    
ATOM   2692  C   ALA A 204      17.841  -6.544-169.451  1.00  0.00      A1    
ATOM   2693  O   ALA A 204      17.086  -7.299-168.850  1.00  0.00      A1    
ATOM   2694  N   THR A 205      18.411  -6.996-170.566  1.00  0.00      A1    
ATOM   2695  HN  THR A 205      18.980  -6.413-171.147  1.00  0.00      A1    
ATOM   2696  CA  THR A 205      18.267  -8.360-171.046  1.00  0.00      A1    
ATOM   2697  HA  THR A 205      17.884  -8.935-170.215  1.00  0.00      A1    
ATOM   2698  CB  THR A 205      17.245  -8.457-172.167  1.00  0.00      A1    
ATOM   2699  HB  THR A 205      17.109  -9.548-172.369  1.00  0.00      A1    
ATOM   2700  OG1 THR A 205      17.833  -7.842-173.292  1.00  0.00      A1    
ATOM   2701  HG1 THR A 205      17.545  -6.930-173.241  1.00  0.00      A1    
ATOM   2702  CG2 THR A 205      15.869  -7.923-171.806  1.00  0.00      A1    
ATOM   2703 HG21 THR A 205      15.140  -8.124-172.618  1.00  0.00      A1    
ATOM   2704 HG22 THR A 205      15.493  -8.413-170.882  1.00  0.00      A1    
ATOM   2705 HG23 THR A 205      15.900  -6.826-171.630  1.00  0.00      A1    
ATOM   2706  C   THR A 205      19.631  -8.943-171.385  1.00  0.00      A1    
ATOM   2707  O   THR A 205      20.595  -8.251-171.693  1.00  0.00      A1    
ATOM   2708  N   VAL A 206      19.703 -10.280-171.335  1.00  0.00      A1    
ATOM   2709  HN  VAL A 206      18.910 -10.867-171.193  1.00  0.00      A1    
ATOM   2710  CA  VAL A 206      20.953 -10.989-171.486  1.00  0.00      A1    
ATOM   2711  HA  VAL A 206      21.609 -10.346-172.059  1.00  0.00      A1    
ATOM   2712  CB  VAL A 206      21.668 -11.340-170.181  1.00  0.00      A1    
ATOM   2713  HB  VAL A 206      22.415 -12.139-170.410  1.00  0.00      A1    
ATOM   2714  CG1 VAL A 206      22.350 -10.064-169.723  1.00  0.00      A1    
ATOM   2715 HG11 VAL A 206      22.864 -10.229-168.751  1.00  0.00      A1    
ATOM   2716 HG12 VAL A 206      23.117  -9.726-170.448  1.00  0.00      A1    
ATOM   2717 HG13 VAL A 206      21.606  -9.250-169.585  1.00  0.00      A1    
ATOM   2718  CG2 VAL A 206      20.797 -11.887-169.056  1.00  0.00      A1    
ATOM   2719 HG21 VAL A 206      21.403 -12.072-168.145  1.00  0.00      A1    
ATOM   2720 HG22 VAL A 206      19.991 -11.166-168.801  1.00  0.00      A1    
ATOM   2721 HG23 VAL A 206      20.326 -12.849-169.345  1.00  0.00      A1    
ATOM   2722  C   VAL A 206      20.798 -12.293-172.261  1.00  0.00      A1    
ATOM   2723  O   VAL A 206      19.823 -13.024-172.107  1.00  0.00      A1    
ATOM   2724  N   GLN A 207      21.755 -12.586-173.151  1.00  0.00      A1    
ATOM   2725  HN  GLN A 207      22.631 -12.116-173.240  1.00  0.00      A1    
ATOM   2726  CA  GLN A 207      21.558 -13.674-174.097  1.00  0.00      A1    
ATOM   2727  HA  GLN A 207      20.830 -14.355-173.673  1.00  0.00      A1    
ATOM   2728  CB  GLN A 207      20.913 -13.170-175.390  1.00  0.00      A1    
ATOM   2729  HB1 GLN A 207      21.009 -13.992-176.138  1.00  0.00      A1    
ATOM   2730  HB2 GLN A 207      19.821 -13.028-175.226  1.00  0.00      A1    
ATOM   2731  CG  GLN A 207      21.495 -11.904-176.005  1.00  0.00      A1    
ATOM   2732  HG1 GLN A 207      22.585 -11.840-175.798  1.00  0.00      A1    
ATOM   2733  HG2 GLN A 207      21.356 -11.901-177.106  1.00  0.00      A1    
ATOM   2734  CD  GLN A 207      20.916 -10.604-175.472  1.00  0.00      A1    
ATOM   2735  OE1 GLN A 207      19.827 -10.514-174.912  1.00  0.00      A1    
ATOM   2736  NE2 GLN A 207      21.666  -9.512-175.645  1.00  0.00      A1    
ATOM   2737 HE21 GLN A 207      21.320  -8.616-175.315  1.00  0.00      A1    
ATOM   2738 HE22 GLN A 207      22.621  -9.562-175.972  1.00  0.00      A1    
ATOM   2739  C   GLN A 207      22.866 -14.439-174.256  1.00  0.00      A1    
ATOM   2740  O   GLN A 207      23.921 -13.902-174.598  1.00  0.00      A1    
ATOM   2741  N   GLN A 208      22.864 -15.728-173.930  1.00  0.00      A1    
ATOM   2742  HN  GLN A 208      22.079 -16.225-173.563  1.00  0.00      A1    
ATOM   2743  CA  GLN A 208      24.062 -16.533-174.093  1.00  0.00      A1    
ATOM   2744  HA  GLN A 208      24.927 -15.902-173.938  1.00  0.00      A1    
ATOM   2745  CB  GLN A 208      24.246 -17.619-173.038  1.00  0.00      A1    
ATOM   2746  HB1 GLN A 208      23.905 -17.189-172.069  1.00  0.00      A1    
ATOM   2747  HB2 GLN A 208      23.560 -18.469-173.260  1.00  0.00      A1    
ATOM   2748  CG  GLN A 208      25.713 -18.042-172.970  1.00  0.00      A1    
ATOM   2749  HG1 GLN A 208      26.074 -18.355-173.974  1.00  0.00      A1    
ATOM   2750  HG2 GLN A 208      26.349 -17.200-172.627  1.00  0.00      A1    
ATOM   2751  CD  GLN A 208      25.958 -19.225-172.054  1.00  0.00      A1    
ATOM   2752  OE1 GLN A 208      25.169 -19.581-171.175  1.00  0.00      A1    
ATOM   2753  NE2 GLN A 208      26.993 -20.021-172.347  1.00  0.00      A1    
ATOM   2754 HE21 GLN A 208      27.703 -19.745-173.019  1.00  0.00      A1    
ATOM   2755 HE22 GLN A 208      27.031 -20.865-171.795  1.00  0.00      A1    
ATOM   2756  C   GLN A 208      24.096 -17.011-175.534  1.00  0.00      A1    
ATOM   2757  O   GLN A 208      23.303 -17.858-175.946  1.00  0.00      A1    
ATOM   2758  N   LEU A 209      25.034 -16.513-176.344  1.00  0.00      A1    
ATOM   2759  HN  LEU A 209      25.613 -15.818-175.922  1.00  0.00      A1    
ATOM   2760  CA  LEU A 209      25.363 -16.802-177.728  1.00  0.00      A1    
ATOM   2761  HA  LEU A 209      24.550 -17.427-178.072  1.00  0.00      A1    
ATOM   2762  CB  LEU A 209      25.473 -15.465-178.457  1.00  0.00      A1    
ATOM   2763  HB1 LEU A 209      26.361 -14.936-178.039  1.00  0.00      A1    
ATOM   2764  HB2 LEU A 209      25.704 -15.655-179.528  1.00  0.00      A1    
ATOM   2765  CG  LEU A 209      24.309 -14.483-178.389  1.00  0.00      A1    
ATOM   2766  HG  LEU A 209      24.371 -14.253-177.299  1.00  0.00      A1    
ATOM   2767  CD1 LEU A 209      24.561 -13.222-179.207  1.00  0.00      A1    
ATOM   2768 HD11 LEU A 209      23.674 -12.552-179.174  1.00  0.00      A1    
ATOM   2769 HD12 LEU A 209      25.435 -12.665-178.807  1.00  0.00      A1    
ATOM   2770 HD13 LEU A 209      24.764 -13.477-180.268  1.00  0.00      A1    
ATOM   2771  CD2 LEU A 209      22.908 -15.013-178.681  1.00  0.00      A1    
ATOM   2772 HD21 LEU A 209      22.158 -14.199-178.579  1.00  0.00      A1    
ATOM   2773 HD22 LEU A 209      22.828 -15.417-179.711  1.00  0.00      A1    
ATOM   2774 HD23 LEU A 209      22.641 -15.823-177.967  1.00  0.00      A1    
ATOM   2775  C   LEU A 209      26.660 -17.561-177.964  1.00  0.00      A1    
ATOM   2776  O   LEU A 209      27.063 -17.688-179.117  1.00  0.00      A1    
ATOM   2777  N   ASP A 210      27.354 -18.123-176.975  1.00  0.00      A1    
ATOM   2778  HN  ASP A 210      27.157 -17.850-176.037  1.00  0.00      A1    
ATOM   2779  CA  ASP A 210      28.400 -19.117-177.064  1.00  0.00      A1    
ATOM   2780  HA  ASP A 210      28.242 -19.754-177.928  1.00  0.00      A1    
ATOM   2781  CB  ASP A 210      29.745 -18.394-177.003  1.00  0.00      A1    
ATOM   2782  HB1 ASP A 210      29.841 -17.727-177.884  1.00  0.00      A1    
ATOM   2783  HB2 ASP A 210      29.813 -17.774-176.087  1.00  0.00      A1    
ATOM   2784  CG  ASP A 210      30.985 -19.289-177.023  1.00  0.00      A1    
ATOM   2785  OD1 ASP A 210      31.932 -18.997-176.268  1.00  0.00      A1    
ATOM   2786  OD2 ASP A 210      30.934 -20.438-177.513  1.00  0.00      A1    
ATOM   2787  C   ASP A 210      28.173 -19.985-175.830  1.00  0.00      A1    
ATOM   2788  O   ASP A 210      28.540 -19.594-174.723  1.00  0.00      A1    
ATOM   2789  N   PRO A 211      27.611 -21.184-176.001  1.00  0.00      A1    
ATOM   2790  CD  PRO A 211      27.443 -22.108-174.908  1.00  0.00      A1    
ATOM   2791  HD1 PRO A 211      26.540 -21.856-174.308  1.00  0.00      A1    
ATOM   2792  HD2 PRO A 211      28.336 -22.103-174.241  1.00  0.00      A1    
ATOM   2793  CA  PRO A 211      27.092 -21.766-177.233  1.00  0.00      A1    
ATOM   2794  HA  PRO A 211      27.938 -21.952-177.882  1.00  0.00      A1    
ATOM   2795  CB  PRO A 211      26.523 -23.117-176.818  1.00  0.00      A1    
ATOM   2796  HB1 PRO A 211      26.709 -23.899-177.587  1.00  0.00      A1    
ATOM   2797  HB2 PRO A 211      25.435 -23.058-176.590  1.00  0.00      A1    
ATOM   2798  CG  PRO A 211      27.278 -23.483-175.547  1.00  0.00      A1    
ATOM   2799  HG1 PRO A 211      28.245 -23.979-175.760  1.00  0.00      A1    
ATOM   2800  HG2 PRO A 211      26.701 -24.141-174.856  1.00  0.00      A1    
ATOM   2801  C   PRO A 211      26.046 -20.981-177.997  1.00  0.00      A1    
ATOM   2802  O   PRO A 211      25.459 -20.097-177.367  1.00  0.00      A1    
ATOM   2803  N   ILE A 212      25.757 -21.309-179.259  1.00  0.00      A1    
ATOM   2804  HN  ILE A 212      26.340 -21.907-179.804  1.00  0.00      A1    
ATOM   2805  CA  ILE A 212      24.580 -20.833-179.954  1.00  0.00      A1    
ATOM   2806  HA  ILE A 212      23.919 -20.464-179.180  1.00  0.00      A1    
ATOM   2807  CB  ILE A 212      24.995 -19.707-180.892  1.00  0.00      A1    
ATOM   2808  HB  ILE A 212      25.678 -19.067-180.278  1.00  0.00      A1    
ATOM   2809  CG2 ILE A 212      25.901 -20.205-182.018  1.00  0.00      A1    
ATOM   2810 HG21 ILE A 212      26.315 -19.351-182.593  1.00  0.00      A1    
ATOM   2811 HG22 ILE A 212      26.756 -20.783-181.611  1.00  0.00      A1    
ATOM   2812 HG23 ILE A 212      25.340 -20.856-182.721  1.00  0.00      A1    
ATOM   2813  CG1 ILE A 212      23.867 -18.776-181.324  1.00  0.00      A1    
ATOM   2814 HG11 ILE A 212      23.177 -19.315-182.012  1.00  0.00      A1    
ATOM   2815 HG12 ILE A 212      23.276 -18.484-180.427  1.00  0.00      A1    
ATOM   2816  CD  ILE A 212      24.311 -17.487-182.014  1.00  0.00      A1    
ATOM   2817  HD1 ILE A 212      23.430 -16.848-182.241  1.00  0.00      A1    
ATOM   2818  HD2 ILE A 212      25.001 -16.910-181.360  1.00  0.00      A1    
ATOM   2819  HD3 ILE A 212      24.833 -17.705-182.970  1.00  0.00      A1    
ATOM   2820  C   ILE A 212      23.823 -21.935-180.691  1.00  0.00      A1    
ATOM   2821  O   ILE A 212      24.394 -22.831-181.294  1.00  0.00      A1    
ATOM   2822  N   TYR A 213      22.492 -21.852-180.597  1.00  0.00      A1    
ATOM   2823  HN  TYR A 213      22.081 -21.092-180.096  1.00  0.00      A1    
ATOM   2824  CA  TYR A 213      21.539 -22.786-181.166  1.00  0.00      A1    
ATOM   2825  HA  TYR A 213      22.033 -23.747-181.237  1.00  0.00      A1    
ATOM   2826  CB  TYR A 213      20.317 -22.951-180.264  1.00  0.00      A1    
ATOM   2827  HB1 TYR A 213      20.105 -21.983-179.759  1.00  0.00      A1    
ATOM   2828  HB2 TYR A 213      19.418 -23.213-180.863  1.00  0.00      A1    
ATOM   2829  CG  TYR A 213      20.394 -23.953-179.137  1.00  0.00      A1    
ATOM   2830  CD1 TYR A 213      21.032 -25.202-179.256  1.00  0.00      A1    
ATOM   2831  HD1 TYR A 213      21.617 -25.424-180.137  1.00  0.00      A1    
ATOM   2832  CE1 TYR A 213      20.828 -26.095-178.197  1.00  0.00      A1    
ATOM   2833  HE1 TYR A 213      21.141 -27.126-178.280  1.00  0.00      A1    
ATOM   2834  CZ  TYR A 213      20.219 -25.748-176.980  1.00  0.00      A1    
ATOM   2835  OH  TYR A 213      20.245 -26.534-175.865  1.00  0.00      A1    
ATOM   2836  HH  TYR A 213      19.778 -26.255-175.072  1.00  0.00      A1    
ATOM   2837  CD2 TYR A 213      19.641 -23.634-177.998  1.00  0.00      A1    
ATOM   2838  HD2 TYR A 213      19.015 -22.753-177.994  1.00  0.00      A1    
ATOM   2839  CE2 TYR A 213      19.647 -24.471-176.876  1.00  0.00      A1    
ATOM   2840  HE2 TYR A 213      19.196 -24.134-175.954  1.00  0.00      A1    
ATOM   2841  C   TYR A 213      21.187 -22.357-182.582  1.00  0.00      A1    
ATOM   2842  O   TYR A 213      21.127 -21.189-182.957  1.00  0.00      A1    
ATOM   2843  N   VAL A 214      20.815 -23.352-183.391  1.00  0.00      A1    
ATOM   2844  HN  VAL A 214      20.746 -24.264-182.996  1.00  0.00      A1    
ATOM   2845  CA  VAL A 214      20.487 -23.283-184.803  1.00  0.00      A1    
ATOM   2846  HA  VAL A 214      20.193 -22.258-184.992  1.00  0.00      A1    
ATOM   2847  CB  VAL A 214      21.723 -23.506-185.671  1.00  0.00      A1    
ATOM   2848  HB  VAL A 214      22.056 -24.563-185.521  1.00  0.00      A1    
ATOM   2849  CG1 VAL A 214      21.467 -23.309-187.158  1.00  0.00      A1    
ATOM   2850 HG11 VAL A 214      22.409 -23.445-187.733  1.00  0.00      A1    
ATOM   2851 HG12 VAL A 214      20.731 -24.042-187.548  1.00  0.00      A1    
ATOM   2852 HG13 VAL A 214      21.088 -22.284-187.359  1.00  0.00      A1    
ATOM   2853  CG2 VAL A 214      22.937 -22.611-185.427  1.00  0.00      A1    
ATOM   2854 HG21 VAL A 214      23.750 -22.847-186.146  1.00  0.00      A1    
ATOM   2855 HG22 VAL A 214      22.663 -21.540-185.548  1.00  0.00      A1    
ATOM   2856 HG23 VAL A 214      23.343 -22.754-184.404  1.00  0.00      A1    
ATOM   2857  C   VAL A 214      19.324 -24.174-185.218  1.00  0.00      A1    
ATOM   2858  O   VAL A 214      19.504 -25.387-185.254  1.00  0.00      A1    
ATOM   2859  N   ASP A 215      18.117 -23.621-185.363  1.00  0.00      A1    
ATOM   2860  HN  ASP A 215      17.944 -22.657-185.175  1.00  0.00      A1    
ATOM   2861  CA  ASP A 215      16.939 -24.329-185.802  1.00  0.00      A1    
ATOM   2862  HA  ASP A 215      16.961 -25.313-185.350  1.00  0.00      A1    
ATOM   2863  CB  ASP A 215      15.659 -23.613-185.372  1.00  0.00      A1    
ATOM   2864  HB1 ASP A 215      15.597 -22.635-185.890  1.00  0.00      A1    
ATOM   2865  HB2 ASP A 215      14.767 -24.210-185.646  1.00  0.00      A1    
ATOM   2866  CG  ASP A 215      15.667 -23.363-183.875  1.00  0.00      A1    
ATOM   2867  OD1 ASP A 215      14.806 -23.872-183.126  1.00  0.00      A1    
ATOM   2868  OD2 ASP A 215      16.444 -22.527-183.357  1.00  0.00      A1    
ATOM   2869  C   ASP A 215      16.995 -24.535-187.315  1.00  0.00      A1    
ATOM   2870  O   ASP A 215      17.119 -23.536-188.009  1.00  0.00      A1    
ATOM   2871  N   VAL A 216      16.906 -25.760-187.838  1.00  0.00      A1    
ATOM   2872  HN  VAL A 216      16.888 -26.552-187.234  1.00  0.00      A1    
ATOM   2873  CA  VAL A 216      16.829 -26.080-189.251  1.00  0.00      A1    
ATOM   2874  HA  VAL A 216      16.803 -25.151-189.805  1.00  0.00      A1    
ATOM   2875  CB  VAL A 216      18.118 -26.744-189.725  1.00  0.00      A1    
ATOM   2876  HB  VAL A 216      18.093 -26.771-190.843  1.00  0.00      A1    
ATOM   2877  CG1 VAL A 216      19.338 -25.948-189.272  1.00  0.00      A1    
ATOM   2878 HG11 VAL A 216      20.272 -26.461-189.589  1.00  0.00      A1    
ATOM   2879 HG12 VAL A 216      19.352 -24.932-189.716  1.00  0.00      A1    
ATOM   2880 HG13 VAL A 216      19.357 -25.854-188.165  1.00  0.00      A1    
ATOM   2881  CG2 VAL A 216      18.311 -28.235-189.423  1.00  0.00      A1    
ATOM   2882 HG21 VAL A 216      19.301 -28.584-189.786  1.00  0.00      A1    
ATOM   2883 HG22 VAL A 216      18.253 -28.423-188.329  1.00  0.00      A1    
ATOM   2884 HG23 VAL A 216      17.536 -28.851-189.925  1.00  0.00      A1    
ATOM   2885  C   VAL A 216      15.532 -26.820-189.538  1.00  0.00      A1    
ATOM   2886  O   VAL A 216      15.167 -27.572-188.644  1.00  0.00      A1    
ATOM   2887  N   THR A 217      14.961 -26.697-190.740  1.00  0.00      A1    
ATOM   2888  HN  THR A 217      15.395 -26.148-191.454  1.00  0.00      A1    
ATOM   2889  CA  THR A 217      13.706 -27.311-191.140  1.00  0.00      A1    
ATOM   2890  HA  THR A 217      13.478 -27.996-190.334  1.00  0.00      A1    
ATOM   2891  CB  THR A 217      12.624 -26.234-191.214  1.00  0.00      A1    
ATOM   2892  HB  THR A 217      12.925 -25.549-192.045  1.00  0.00      A1    
ATOM   2893  OG1 THR A 217      12.615 -25.491-190.019  1.00  0.00      A1    
ATOM   2894  HG1 THR A 217      12.991 -24.655-190.323  1.00  0.00      A1    
ATOM   2895  CG2 THR A 217      11.220 -26.805-191.407  1.00  0.00      A1    
ATOM   2896 HG21 THR A 217      10.482 -25.991-191.570  1.00  0.00      A1    
ATOM   2897 HG22 THR A 217      11.194 -27.473-192.295  1.00  0.00      A1    
ATOM   2898 HG23 THR A 217      10.901 -27.391-190.520  1.00  0.00      A1    
ATOM   2899  C   THR A 217      13.772 -28.146-192.415  1.00  0.00      A1    
ATOM   2900  O   THR A 217      14.437 -27.753-193.381  1.00  0.00      A1    
ATOM   2901  N   GLN A 218      13.246 -29.365-192.318  1.00  0.00      A1    
ATOM   2902  HN  GLN A 218      12.827 -29.666-191.464  1.00  0.00      A1    
ATOM   2903  CA  GLN A 218      13.217 -30.351-193.384  1.00  0.00      A1    
ATOM   2904  HA  GLN A 218      13.487 -29.796-194.274  1.00  0.00      A1    
ATOM   2905  CB  GLN A 218      14.223 -31.458-193.084  1.00  0.00      A1    
ATOM   2906  HB1 GLN A 218      15.051 -30.991-192.499  1.00  0.00      A1    
ATOM   2907  HB2 GLN A 218      13.755 -32.211-192.411  1.00  0.00      A1    
ATOM   2908  CG  GLN A 218      14.818 -32.148-194.317  1.00  0.00      A1    
ATOM   2909  HG1 GLN A 218      14.031 -32.710-194.862  1.00  0.00      A1    
ATOM   2910  HG2 GLN A 218      15.249 -31.401-195.015  1.00  0.00      A1    
ATOM   2911  CD  GLN A 218      15.888 -33.149-193.929  1.00  0.00      A1    
ATOM   2912  OE1 GLN A 218      16.312 -33.320-192.783  1.00  0.00      A1    
ATOM   2913  NE2 GLN A 218      16.506 -33.919-194.826  1.00  0.00      A1    
ATOM   2914 HE21 GLN A 218      17.269 -34.473-194.479  1.00  0.00      A1    
ATOM   2915 HE22 GLN A 218      16.387 -33.697-195.802  1.00  0.00      A1    
ATOM   2916  C   GLN A 218      11.881 -31.027-193.652  1.00  0.00      A1    
ATOM   2917  O   GLN A 218      11.079 -31.107-192.715  1.00  0.00      A1    
ATOM   2918  N   SER A 219      11.609 -31.520-194.865  1.00  0.00      A1    
ATOM   2919  HN  SER A 219      12.260 -31.365-195.608  1.00  0.00      A1    
ATOM   2920  CA  SER A 219      10.443 -32.278-195.249  1.00  0.00      A1    
ATOM   2921  HA  SER A 219       9.590 -31.772-194.816  1.00  0.00      A1    
ATOM   2922  CB  SER A 219      10.198 -32.365-196.750  1.00  0.00      A1    
ATOM   2923  HB1 SER A 219       9.602 -33.285-196.949  1.00  0.00      A1    
ATOM   2924  HB2 SER A 219       9.589 -31.500-197.094  1.00  0.00      A1    
ATOM   2925  OG  SER A 219      11.378 -32.452-197.513  1.00  0.00      A1    
ATOM   2926  HG1 SER A 219      11.121 -32.724-198.403  1.00  0.00      A1    
ATOM   2927  C   SER A 219      10.500 -33.670-194.639  1.00  0.00      A1    
ATOM   2928  O   SER A 219      11.595 -34.227-194.625  1.00  0.00      A1    
ATOM   2929  N   SER A 220       9.434 -34.324-194.186  1.00  0.00      A1    
ATOM   2930  HN  SER A 220       8.523 -34.027-194.472  1.00  0.00      A1    
ATOM   2931  CA  SER A 220       9.435 -35.460-193.293  1.00  0.00      A1    
ATOM   2932  HA  SER A 220      10.099 -35.154-192.497  1.00  0.00      A1    
ATOM   2933  CB  SER A 220       8.090 -35.644-192.590  1.00  0.00      A1    
ATOM   2934  HB1 SER A 220       8.224 -36.389-191.773  1.00  0.00      A1    
ATOM   2935  HB2 SER A 220       7.767 -34.690-192.115  1.00  0.00      A1    
ATOM   2936  OG  SER A 220       7.145 -36.123-193.516  1.00  0.00      A1    
ATOM   2937  HG1 SER A 220       6.386 -36.438-193.011  1.00  0.00      A1    
ATOM   2938  C   SER A 220       9.966 -36.773-193.844  1.00  0.00      A1    
ATOM   2939  O   SER A 220      10.767 -37.356-193.105  1.00  0.00      A1    
ATOM   2940  N   ASN A 221       9.717 -37.223-195.070  1.00  0.00      A1    
ATOM   2941  HN  ASN A 221       9.028 -36.780-195.642  1.00  0.00      A1    
ATOM   2942  CA  ASN A 221      10.380 -38.353-195.692  1.00  0.00      A1    
ATOM   2943  HA  ASN A 221      10.068 -39.216-195.116  1.00  0.00      A1    
ATOM   2944  CB  ASN A 221       9.894 -38.442-197.139  1.00  0.00      A1    
ATOM   2945  HB1 ASN A 221      10.396 -39.315-197.612  1.00  0.00      A1    
ATOM   2946  HB2 ASN A 221       8.802 -38.632-197.167  1.00  0.00      A1    
ATOM   2947  CG  ASN A 221      10.225 -37.216-197.970  1.00  0.00      A1    
ATOM   2948  OD1 ASN A 221       9.715 -36.132-197.698  1.00  0.00      A1    
ATOM   2949  ND2 ASN A 221      11.082 -37.411-198.982  1.00  0.00      A1    
ATOM   2950 HD21 ASN A 221      11.429 -36.655-199.558  1.00  0.00      A1    
ATOM   2951 HD22 ASN A 221      11.434 -38.335-199.163  1.00  0.00      A1    
ATOM   2952  C   ASN A 221      11.894 -38.266-195.610  1.00  0.00      A1    
ATOM   2953  O   ASN A 221      12.570 -39.294-195.535  1.00  0.00      A1    
ATOM   2954  N   ASP A 222      12.473 -37.076-195.785  1.00  0.00      A1    
ATOM   2955  HN  ASP A 222      11.958 -36.224-195.770  1.00  0.00      A1    
ATOM   2956  CA  ASP A 222      13.882 -36.877-196.010  1.00  0.00      A1    
ATOM   2957  HA  ASP A 222      14.285 -37.804-196.404  1.00  0.00      A1    
ATOM   2958  CB  ASP A 222      13.941 -35.760-197.054  1.00  0.00      A1    
ATOM   2959  HB1 ASP A 222      13.413 -36.088-197.971  1.00  0.00      A1    
ATOM   2960  HB2 ASP A 222      13.446 -34.844-196.674  1.00  0.00      A1    
ATOM   2961  CG  ASP A 222      15.333 -35.344-197.511  1.00  0.00      A1    
ATOM   2962  OD1 ASP A 222      16.062 -36.260-197.954  1.00  0.00      A1    
ATOM   2963  OD2 ASP A 222      15.749 -34.173-197.404  1.00  0.00      A1    
ATOM   2964  C   ASP A 222      14.584 -36.620-194.686  1.00  0.00      A1    
ATOM   2965  O   ASP A 222      15.730 -37.043-194.496  1.00  0.00      A1    
ATOM   2966  N   PHE A 223      13.923 -36.049-193.687  1.00  0.00      A1    
ATOM   2967  HN  PHE A 223      13.105 -35.495-193.835  1.00  0.00      A1    
ATOM   2968  CA  PHE A 223      14.321 -36.174-192.295  1.00  0.00      A1    
ATOM   2969  HA  PHE A 223      15.364 -35.879-192.258  1.00  0.00      A1    
ATOM   2970  CB  PHE A 223      13.488 -35.271-191.394  1.00  0.00      A1    
ATOM   2971  HB1 PHE A 223      13.910 -34.243-191.418  1.00  0.00      A1    
ATOM   2972  HB2 PHE A 223      12.439 -35.202-191.755  1.00  0.00      A1    
ATOM   2973  CG  PHE A 223      13.475 -35.673-189.935  1.00  0.00      A1    
ATOM   2974  CD1 PHE A 223      14.540 -35.353-189.081  1.00  0.00      A1    
ATOM   2975  HD1 PHE A 223      15.428 -34.887-189.484  1.00  0.00      A1    
ATOM   2976  CE1 PHE A 223      14.460 -35.640-187.711  1.00  0.00      A1    
ATOM   2977  HE1 PHE A 223      15.253 -35.330-187.046  1.00  0.00      A1    
ATOM   2978  CZ  PHE A 223      13.334 -36.326-187.218  1.00  0.00      A1    
ATOM   2979  HZ  PHE A 223      13.229 -36.483-186.154  1.00  0.00      A1    
ATOM   2980  CD2 PHE A 223      12.392 -36.409-189.435  1.00  0.00      A1    
ATOM   2981  HD2 PHE A 223      11.587 -36.701-190.094  1.00  0.00      A1    
ATOM   2982  CE2 PHE A 223      12.354 -36.795-188.088  1.00  0.00      A1    
ATOM   2983  HE2 PHE A 223      11.569 -37.450-187.739  1.00  0.00      A1    
ATOM   2984  C   PHE A 223      14.247 -37.612-191.804  1.00  0.00      A1    
ATOM   2985  O   PHE A 223      15.206 -37.924-191.107  1.00  0.00      A1    
ATOM   2986  N   LEU A 224      13.241 -38.403-192.209  1.00  0.00      A1    
ATOM   2987  HN  LEU A 224      12.478 -38.054-192.750  1.00  0.00      A1    
ATOM   2988  CA  LEU A 224      13.163 -39.819-191.912  1.00  0.00      A1    
ATOM   2989  HA  LEU A 224      13.366 -39.917-190.854  1.00  0.00      A1    
ATOM   2990  CB  LEU A 224      11.751 -40.307-192.210  1.00  0.00      A1    
ATOM   2991  HB1 LEU A 224      11.047 -39.625-191.679  1.00  0.00      A1    
ATOM   2992  HB2 LEU A 224      11.544 -40.178-193.296  1.00  0.00      A1    
ATOM   2993  CG  LEU A 224      11.510 -41.742-191.762  1.00  0.00      A1    
ATOM   2994  HG  LEU A 224      12.288 -42.383-192.244  1.00  0.00      A1    
ATOM   2995  CD1 LEU A 224      11.559 -41.902-190.244  1.00  0.00      A1    
ATOM   2996 HD11 LEU A 224      11.333 -42.950-189.955  1.00  0.00      A1    
ATOM   2997 HD12 LEU A 224      12.569 -41.643-189.856  1.00  0.00      A1    
ATOM   2998 HD13 LEU A 224      10.815 -41.238-189.755  1.00  0.00      A1    
ATOM   2999  CD2 LEU A 224      10.139 -42.194-192.273  1.00  0.00      A1    
ATOM   3000 HD21 LEU A 224       9.944 -43.247-191.975  1.00  0.00      A1    
ATOM   3001 HD22 LEU A 224       9.321 -41.572-191.858  1.00  0.00      A1    
ATOM   3002 HD23 LEU A 224      10.097 -42.134-193.381  1.00  0.00      A1    
ATOM   3003  C   LEU A 224      14.220 -40.626-192.661  1.00  0.00      A1    
ATOM   3004  O   LEU A 224      14.879 -41.352-191.937  1.00  0.00      A1    
ATOM   3005  N   ARG A 225      14.591 -40.332-193.913  1.00  0.00      A1    
ATOM   3006  HN  ARG A 225      14.075 -39.636-194.407  1.00  0.00      A1    
ATOM   3007  CA  ARG A 225      15.699 -40.948-194.624  1.00  0.00      A1    
ATOM   3008  HA  ARG A 225      15.521 -42.016-194.669  1.00  0.00      A1    
ATOM   3009  CB  ARG A 225      15.714 -40.325-196.015  1.00  0.00      A1    
ATOM   3010  HB1 ARG A 225      14.673 -40.410-196.408  1.00  0.00      A1    
ATOM   3011  HB2 ARG A 225      15.922 -39.235-195.932  1.00  0.00      A1    
ATOM   3012  CG  ARG A 225      16.673 -41.016-196.976  1.00  0.00      A1    
ATOM   3013  HG1 ARG A 225      17.663 -41.112-196.479  1.00  0.00      A1    
ATOM   3014  HG2 ARG A 225      16.322 -42.060-197.148  1.00  0.00      A1    
ATOM   3015  CD  ARG A 225      16.712 -40.257-198.300  1.00  0.00      A1    
ATOM   3016  HD1 ARG A 225      17.424 -40.760-198.994  1.00  0.00      A1    
ATOM   3017  HD2 ARG A 225      15.707 -40.222-198.782  1.00  0.00      A1    
ATOM   3018  NE  ARG A 225      17.140 -38.893-198.003  1.00  0.00      A1    
ATOM   3019  HE  ARG A 225      16.462 -38.155-198.044  1.00  0.00      A1    
ATOM   3020  CZ  ARG A 225      18.418 -38.485-198.011  1.00  0.00      A1    
ATOM   3021  NH1 ARG A 225      19.517 -39.252-198.041  1.00  0.00      A1    
ATOM   3022 HH11 ARG A 225      19.435 -40.256-198.034  1.00  0.00      A1    
ATOM   3023 HH12 ARG A 225      20.402 -38.883-198.361  1.00  0.00      A1    
ATOM   3024  NH2 ARG A 225      18.674 -37.171-197.923  1.00  0.00      A1    
ATOM   3025 HH21 ARG A 225      19.600 -36.788-197.917  1.00  0.00      A1    
ATOM   3026 HH22 ARG A 225      17.875 -36.569-197.732  1.00  0.00      A1    
ATOM   3027  C   ARG A 225      17.009 -40.759-193.883  1.00  0.00      A1    
ATOM   3028  O   ARG A 225      17.627 -41.812-193.697  1.00  0.00      A1    
ATOM   3029  N   LEU A 226      17.475 -39.559-193.533  1.00  0.00      A1    
ATOM   3030  HN  LEU A 226      16.954 -38.754-193.813  1.00  0.00      A1    
ATOM   3031  CA  LEU A 226      18.678 -39.258-192.771  1.00  0.00      A1    
ATOM   3032  HA  LEU A 226      19.502 -39.721-193.299  1.00  0.00      A1    
ATOM   3033  CB  LEU A 226      18.798 -37.741-192.723  1.00  0.00      A1    
ATOM   3034  HB1 LEU A 226      17.803 -37.342-192.418  1.00  0.00      A1    
ATOM   3035  HB2 LEU A 226      19.504 -37.459-191.912  1.00  0.00      A1    
ATOM   3036  CG  LEU A 226      19.207 -37.102-194.049  1.00  0.00      A1    
ATOM   3037  HG  LEU A 226      18.362 -37.399-194.716  1.00  0.00      A1    
ATOM   3038  CD1 LEU A 226      19.267 -35.590-193.883  1.00  0.00      A1    
ATOM   3039 HD11 LEU A 226      19.610 -35.108-194.825  1.00  0.00      A1    
ATOM   3040 HD12 LEU A 226      18.263 -35.183-193.630  1.00  0.00      A1    
ATOM   3041 HD13 LEU A 226      19.974 -35.311-193.074  1.00  0.00      A1    
ATOM   3042  CD2 LEU A 226      20.509 -37.551-194.710  1.00  0.00      A1    
ATOM   3043 HD21 LEU A 226      20.660 -37.013-195.671  1.00  0.00      A1    
ATOM   3044 HD22 LEU A 226      21.388 -37.343-194.066  1.00  0.00      A1    
ATOM   3045 HD23 LEU A 226      20.481 -38.642-194.923  1.00  0.00      A1    
ATOM   3046  C   LEU A 226      18.622 -39.869-191.378  1.00  0.00      A1    
ATOM   3047  O   LEU A 226      19.726 -40.249-190.989  1.00  0.00      A1    
ATOM   3048  N   LYS A 227      17.485 -40.082-190.713  1.00  0.00      A1    
ATOM   3049  HN  LYS A 227      16.619 -39.822-191.135  1.00  0.00      A1    
ATOM   3050  CA  LYS A 227      17.374 -40.675-189.395  1.00  0.00      A1    
ATOM   3051  HA  LYS A 227      18.137 -40.225-188.772  1.00  0.00      A1    
ATOM   3052  CB  LYS A 227      16.034 -40.350-188.754  1.00  0.00      A1    
ATOM   3053  HB1 LYS A 227      15.901 -39.246-188.813  1.00  0.00      A1    
ATOM   3054  HB2 LYS A 227      15.220 -40.797-189.369  1.00  0.00      A1    
ATOM   3055  CG  LYS A 227      15.857 -40.767-187.300  1.00  0.00      A1    
ATOM   3056  HG1 LYS A 227      15.621 -41.854-187.259  1.00  0.00      A1    
ATOM   3057  HG2 LYS A 227      16.821 -40.615-186.760  1.00  0.00      A1    
ATOM   3058  CD  LYS A 227      14.730 -39.972-186.641  1.00  0.00      A1    
ATOM   3059  HD1 LYS A 227      14.847 -40.047-185.536  1.00  0.00      A1    
ATOM   3060  HD2 LYS A 227      14.854 -38.900-186.918  1.00  0.00      A1    
ATOM   3061  CE  LYS A 227      13.308 -40.389-187.000  1.00  0.00      A1    
ATOM   3062  HE1 LYS A 227      12.570 -39.699-186.532  1.00  0.00      A1    
ATOM   3063  HE2 LYS A 227      13.161 -40.367-188.103  1.00  0.00      A1    
ATOM   3064  NZ  LYS A 227      12.988 -41.747-186.544  1.00  0.00      A1    
ATOM   3065  HZ1 LYS A 227      13.671 -42.450-186.776  1.00  0.00      A1    
ATOM   3066  HZ2 LYS A 227      12.048 -41.936-186.864  1.00  0.00      A1    
ATOM   3067  HZ3 LYS A 227      13.059 -41.682-185.534  1.00  0.00      A1    
ATOM   3068  C   LYS A 227      17.661 -42.165-189.458  1.00  0.00      A1    
ATOM   3069  O   LYS A 227      18.500 -42.637-188.696  1.00  0.00      A1    
ATOM   3070  N   GLN A 228      17.185 -42.919-190.456  1.00  0.00      A1    
ATOM   3071  HN  GLN A 228      16.430 -42.655-191.052  1.00  0.00      A1    
ATOM   3072  CA  GLN A 228      17.756 -44.218-190.750  1.00  0.00      A1    
ATOM   3073  HA  GLN A 228      17.727 -44.759-189.812  1.00  0.00      A1    
ATOM   3074  CB  GLN A 228      16.952 -44.882-191.856  1.00  0.00      A1    
ATOM   3075  HB1 GLN A 228      16.998 -44.203-192.739  1.00  0.00      A1    
ATOM   3076  HB2 GLN A 228      17.457 -45.826-192.164  1.00  0.00      A1    
ATOM   3077  CG  GLN A 228      15.496 -45.149-191.512  1.00  0.00      A1    
ATOM   3078  HG1 GLN A 228      15.423 -45.874-190.674  1.00  0.00      A1    
ATOM   3079  HG2 GLN A 228      14.990 -44.213-191.197  1.00  0.00      A1    
ATOM   3080  CD  GLN A 228      14.761 -45.755-192.701  1.00  0.00      A1    
ATOM   3081  OE1 GLN A 228      15.170 -45.754-193.864  1.00  0.00      A1    
ATOM   3082  NE2 GLN A 228      13.540 -46.247-192.488  1.00  0.00      A1    
ATOM   3083 HE21 GLN A 228      12.945 -46.346-193.300  1.00  0.00      A1    
ATOM   3084 HE22 GLN A 228      13.115 -46.132-191.574  1.00  0.00      A1    
ATOM   3085  C   GLN A 228      19.207 -44.192-191.220  1.00  0.00      A1    
ATOM   3086  O   GLN A 228      20.012 -45.023-190.806  1.00  0.00      A1    
ATOM   3087  N   GLU A 229      19.596 -43.176-191.992  1.00  0.00      A1    
ATOM   3088  HN  GLU A 229      19.022 -42.418-192.285  1.00  0.00      A1    
ATOM   3089  CA  GLU A 229      20.957 -43.107-192.482  1.00  0.00      A1    
ATOM   3090  HA  GLU A 229      21.136 -44.062-192.959  1.00  0.00      A1    
ATOM   3091  CB  GLU A 229      21.128 -41.999-193.511  1.00  0.00      A1    
ATOM   3092  HB1 GLU A 229      20.149 -41.848-194.024  1.00  0.00      A1    
ATOM   3093  HB2 GLU A 229      21.354 -41.038-192.997  1.00  0.00      A1    
ATOM   3094  CG  GLU A 229      22.191 -42.250-194.583  1.00  0.00      A1    
ATOM   3095  HG1 GLU A 229      22.167 -41.431-195.327  1.00  0.00      A1    
ATOM   3096  HG2 GLU A 229      23.202 -42.304-194.135  1.00  0.00      A1    
ATOM   3097  CD  GLU A 229      22.017 -43.510-195.419  1.00  0.00      A1    
ATOM   3098  OE1 GLU A 229      21.105 -43.490-196.273  1.00  0.00      A1    
ATOM   3099  OE2 GLU A 229      22.660 -44.545-195.131  1.00  0.00      A1    
ATOM   3100  C   GLU A 229      22.067 -42.901-191.450  1.00  0.00      A1    
ATOM   3101  O   GLU A 229      23.093 -43.576-191.457  1.00  0.00      A1    
ATOM   3102  N   LEU A 230      21.742 -42.242-190.335  1.00  0.00      A1    
ATOM   3103  HN  LEU A 230      20.952 -41.640-190.427  1.00  0.00      A1    
ATOM   3104  CA  LEU A 230      22.339 -42.245-189.014  1.00  0.00      A1    
ATOM   3105  HA  LEU A 230      23.313 -41.803-189.174  1.00  0.00      A1    
ATOM   3106  CB  LEU A 230      21.626 -41.239-188.121  1.00  0.00      A1    
ATOM   3107  HB1 LEU A 230      21.420 -40.336-188.741  1.00  0.00      A1    
ATOM   3108  HB2 LEU A 230      20.631 -41.648-187.837  1.00  0.00      A1    
ATOM   3109  CG  LEU A 230      22.316 -40.747-186.852  1.00  0.00      A1    
ATOM   3110  HG  LEU A 230      22.962 -41.623-186.601  1.00  0.00      A1    
ATOM   3111  CD1 LEU A 230      23.154 -39.483-186.967  1.00  0.00      A1    
ATOM   3112 HD11 LEU A 230      23.566 -39.197-185.976  1.00  0.00      A1    
ATOM   3113 HD12 LEU A 230      24.004 -39.639-187.665  1.00  0.00      A1    
ATOM   3114 HD13 LEU A 230      22.541 -38.638-187.346  1.00  0.00      A1    
ATOM   3115  CD2 LEU A 230      21.305 -40.566-185.722  1.00  0.00      A1    
ATOM   3116 HD21 LEU A 230      21.818 -40.226-184.797  1.00  0.00      A1    
ATOM   3117 HD22 LEU A 230      20.535 -39.811-185.977  1.00  0.00      A1    
ATOM   3118 HD23 LEU A 230      20.793 -41.528-185.501  1.00  0.00      A1    
ATOM   3119  C   LEU A 230      22.550 -43.589-188.332  1.00  0.00      A1    
ATOM   3120  O   LEU A 230      23.689 -43.802-187.914  1.00  0.00      A1    
ATOM   3121  N   ALA A 231      21.630 -44.548-188.334  1.00  0.00      A1    
ATOM   3122  HN  ALA A 231      20.781 -44.321-188.811  1.00  0.00      A1    
ATOM   3123  CA  ALA A 231      21.677 -45.879-187.739  1.00  0.00      A1    
ATOM   3124  HA  ALA A 231      22.305 -45.879-186.857  1.00  0.00      A1    
ATOM   3125  CB  ALA A 231      20.258 -46.255-187.310  1.00  0.00      A1    
ATOM   3126  HB1 ALA A 231      19.883 -45.512-186.574  1.00  0.00      A1    
ATOM   3127  HB2 ALA A 231      19.564 -46.258-188.179  1.00  0.00      A1    
ATOM   3128  HB3 ALA A 231      20.228 -47.258-186.830  1.00  0.00      A1    
ATOM   3129  C   ALA A 231      22.283 -46.889-188.698  1.00  0.00      A1    
ATOM   3130  O   ALA A 231      22.881 -47.868-188.281  1.00  0.00      A1    
ATOM   3131  N   ASN A 232      22.272 -46.656-190.013  1.00  0.00      A1    
ATOM   3132  HN  ASN A 232      21.690 -45.941-190.396  1.00  0.00      A1    
ATOM   3133  CA  ASN A 232      23.061 -47.377-190.995  1.00  0.00      A1    
ATOM   3134  HA  ASN A 232      22.851 -48.430-190.840  1.00  0.00      A1    
ATOM   3135  CB  ASN A 232      22.644 -46.927-192.393  1.00  0.00      A1    
ATOM   3136  HB1 ASN A 232      21.545 -47.077-192.485  1.00  0.00      A1    
ATOM   3137  HB2 ASN A 232      22.844 -45.844-192.525  1.00  0.00      A1    
ATOM   3138  CG  ASN A 232      23.323 -47.727-193.489  1.00  0.00      A1    
ATOM   3139  OD1 ASN A 232      23.650 -48.899-193.302  1.00  0.00      A1    
ATOM   3140  ND2 ASN A 232      23.526 -47.207-194.705  1.00  0.00      A1    
ATOM   3141 HD21 ASN A 232      24.166 -47.602-195.374  1.00  0.00      A1    
ATOM   3142 HD22 ASN A 232      22.977 -46.388-194.903  1.00  0.00      A1    
ATOM   3143  C   ASN A 232      24.544 -47.162-190.741  1.00  0.00      A1    
ATOM   3144  O   ASN A 232      25.364 -48.068-190.853  1.00  0.00      A1    
ATOM   3145  N   GLY A 233      24.860 -45.883-190.471  1.00  0.00      A1    
ATOM   3146  HN  GLY A 233      24.132 -45.202-190.539  1.00  0.00      A1    
ATOM   3147  CA  GLY A 233      26.158 -45.376-190.088  1.00  0.00      A1    
ATOM   3148  HA1 GLY A 233      26.748 -46.265-189.913  1.00  0.00      A1    
ATOM   3149  HA2 GLY A 233      25.965 -44.789-189.201  1.00  0.00      A1    
ATOM   3150  C   GLY A 233      26.911 -44.499-191.077  1.00  0.00      A1    
ATOM   3151  O   GLY A 233      28.129 -44.329-191.033  1.00  0.00      A1    
ATOM   3152  N   THR A 234      26.192 -43.944-192.050  1.00  0.00      A1    
ATOM   3153  HN  THR A 234      25.197 -44.027-192.019  1.00  0.00      A1    
ATOM   3154  CA  THR A 234      26.694 -43.205-193.191  1.00  0.00      A1    
ATOM   3155  HA  THR A 234      27.716 -43.538-193.315  1.00  0.00      A1    
ATOM   3156  CB  THR A 234      25.809 -43.464-194.410  1.00  0.00      A1    
ATOM   3157  HB  THR A 234      25.019 -42.675-194.391  1.00  0.00      A1    
ATOM   3158  OG1 THR A 234      25.153 -44.710-194.322  1.00  0.00      A1    
ATOM   3159  HG1 THR A 234      24.323 -44.618-194.780  1.00  0.00      A1    
ATOM   3160  CG2 THR A 234      26.574 -43.295-195.716  1.00  0.00      A1    
ATOM   3161 HG21 THR A 234      25.890 -43.375-196.588  1.00  0.00      A1    
ATOM   3162 HG22 THR A 234      27.061 -42.296-195.755  1.00  0.00      A1    
ATOM   3163 HG23 THR A 234      27.364 -44.071-195.821  1.00  0.00      A1    
ATOM   3164  C   THR A 234      26.755 -41.698-192.953  1.00  0.00      A1    
ATOM   3165  O   THR A 234      27.626 -41.115-193.596  1.00  0.00      A1    
ATOM   3166  N   LEU A 235      26.017 -41.174-191.968  1.00  0.00      A1    
ATOM   3167  HN  LEU A 235      25.265 -41.698-191.574  1.00  0.00      A1    
ATOM   3168  CA  LEU A 235      26.200 -39.869-191.385  1.00  0.00      A1    
ATOM   3169  HA  LEU A 235      26.398 -39.186-192.200  1.00  0.00      A1    
ATOM   3170  CB  LEU A 235      24.929 -39.374-190.691  1.00  0.00      A1    
ATOM   3171  HB1 LEU A 235      24.807 -39.973-189.759  1.00  0.00      A1    
ATOM   3172  HB2 LEU A 235      25.083 -38.322-190.361  1.00  0.00      A1    
ATOM   3173  CG  LEU A 235      23.648 -39.493-191.526  1.00  0.00      A1    
ATOM   3174  HG  LEU A 235      23.301 -40.553-191.593  1.00  0.00      A1    
ATOM   3175  CD1 LEU A 235      22.561 -38.579-190.970  1.00  0.00      A1    
ATOM   3176 HD11 LEU A 235      21.649 -38.629-191.601  1.00  0.00      A1    
ATOM   3177 HD12 LEU A 235      22.287 -38.881-189.936  1.00  0.00      A1    
ATOM   3178 HD13 LEU A 235      22.909 -37.524-190.946  1.00  0.00      A1    
ATOM   3179  CD2 LEU A 235      23.944 -39.003-192.933  1.00  0.00      A1    
ATOM   3180 HD21 LEU A 235      23.038 -39.095-193.571  1.00  0.00      A1    
ATOM   3181 HD22 LEU A 235      24.254 -37.940-192.940  1.00  0.00      A1    
ATOM   3182 HD23 LEU A 235      24.756 -39.607-193.394  1.00  0.00      A1    
ATOM   3183  C   LEU A 235      27.412 -39.848-190.463  1.00  0.00      A1    
ATOM   3184  O   LEU A 235      27.596 -40.729-189.621  1.00  0.00      A1    
ATOM   3185  N   LYS A 236      28.233 -38.802-190.540  1.00  0.00      A1    
ATOM   3186  HN  LYS A 236      28.086 -38.161-191.291  1.00  0.00      A1    
ATOM   3187  CA  LYS A 236      29.332 -38.471-189.656  1.00  0.00      A1    
ATOM   3188  HA  LYS A 236      29.975 -39.338-189.577  1.00  0.00      A1    
ATOM   3189  CB  LYS A 236      30.116 -37.281-190.190  1.00  0.00      A1    
ATOM   3190  HB1 LYS A 236      29.370 -36.517-190.514  1.00  0.00      A1    
ATOM   3191  HB2 LYS A 236      30.689 -36.821-189.354  1.00  0.00      A1    
ATOM   3192  CG  LYS A 236      31.024 -37.640-191.357  1.00  0.00      A1    
ATOM   3193  HG1 LYS A 236      31.765 -38.400-191.021  1.00  0.00      A1    
ATOM   3194  HG2 LYS A 236      30.412 -38.107-192.162  1.00  0.00      A1    
ATOM   3195  CD  LYS A 236      31.764 -36.423-191.890  1.00  0.00      A1    
ATOM   3196  HD1 LYS A 236      31.019 -35.620-192.096  1.00  0.00      A1    
ATOM   3197  HD2 LYS A 236      32.443 -36.050-191.088  1.00  0.00      A1    
ATOM   3198  CE  LYS A 236      32.532 -36.846-193.139  1.00  0.00      A1    
ATOM   3199  HE1 LYS A 236      33.310 -37.599-192.882  1.00  0.00      A1    
ATOM   3200  HE2 LYS A 236      31.842 -37.293-193.888  1.00  0.00      A1    
ATOM   3201  NZ  LYS A 236      33.190 -35.682-193.746  1.00  0.00      A1    
ATOM   3202  HZ1 LYS A 236      33.901 -35.329-193.134  1.00  0.00      A1    
ATOM   3203  HZ2 LYS A 236      32.631 -34.859-193.904  1.00  0.00      A1    
ATOM   3204  HZ3 LYS A 236      33.625 -35.860-194.645  1.00  0.00      A1    
ATOM   3205  C   LYS A 236      28.778 -38.189-188.272  1.00  0.00      A1    
ATOM   3206  O   LYS A 236      27.928 -37.324-188.068  1.00  0.00      A1    
ATOM   3207  N   GLN A 237      29.374 -38.815-187.250  1.00  0.00      A1    
ATOM   3208  HN  GLN A 237      30.206 -39.334-187.445  1.00  0.00      A1    
ATOM   3209  CA  GLN A 237      28.962 -38.841-185.858  1.00  0.00      A1    
ATOM   3210  HA  GLN A 237      28.817 -37.801-185.592  1.00  0.00      A1    
ATOM   3211  CB  GLN A 237      27.713 -39.714-185.813  1.00  0.00      A1    
ATOM   3212  HB1 GLN A 237      27.325 -39.667-184.770  1.00  0.00      A1    
ATOM   3213  HB2 GLN A 237      26.925 -39.265-186.460  1.00  0.00      A1    
ATOM   3214  CG  GLN A 237      27.890 -41.185-186.185  1.00  0.00      A1    
ATOM   3215  HG1 GLN A 237      28.404 -41.278-187.167  1.00  0.00      A1    
ATOM   3216  HG2 GLN A 237      28.506 -41.709-185.427  1.00  0.00      A1    
ATOM   3217  CD  GLN A 237      26.538 -41.858-186.311  1.00  0.00      A1    
ATOM   3218  OE1 GLN A 237      25.840 -42.189-185.351  1.00  0.00      A1    
ATOM   3219  NE2 GLN A 237      26.056 -42.069-187.538  1.00  0.00      A1    
ATOM   3220 HE21 GLN A 237      25.101 -42.367-187.611  1.00  0.00      A1    
ATOM   3221 HE22 GLN A 237      26.582 -41.704-188.317  1.00  0.00      A1    
ATOM   3222  C   GLN A 237      29.970 -39.427-184.880  1.00  0.00      A1    
ATOM   3223  O   GLN A 237      30.644 -40.415-185.170  1.00  0.00      A1    
ATOM   3224  N   GLU A 238      29.936 -38.895-183.655  1.00  0.00      A1    
ATOM   3225  HN  GLU A 238      29.328 -38.137-183.435  1.00  0.00      A1    
ATOM   3226  CA  GLU A 238      30.747 -39.340-182.544  1.00  0.00      A1    
ATOM   3227  HA  GLU A 238      31.050 -40.354-182.774  1.00  0.00      A1    
ATOM   3228  CB  GLU A 238      32.024 -38.502-182.535  1.00  0.00      A1    
ATOM   3229  HB1 GLU A 238      32.786 -39.037-181.921  1.00  0.00      A1    
ATOM   3230  HB2 GLU A 238      32.447 -38.445-183.564  1.00  0.00      A1    
ATOM   3231  CG  GLU A 238      31.824 -37.099-181.972  1.00  0.00      A1    
ATOM   3232  HG1 GLU A 238      31.296 -36.476-182.716  1.00  0.00      A1    
ATOM   3233  HG2 GLU A 238      31.235 -37.128-181.034  1.00  0.00      A1    
ATOM   3234  CD  GLU A 238      33.149 -36.403-181.701  1.00  0.00      A1    
ATOM   3235  OE1 GLU A 238      33.950 -36.395-182.662  1.00  0.00      A1    
ATOM   3236  OE2 GLU A 238      33.498 -35.995-180.572  1.00  0.00      A1    
ATOM   3237  C   GLU A 238      30.038 -39.375-181.207  1.00  0.00      A1    
ATOM   3238  O   GLU A 238      30.571 -39.923-180.238  1.00  0.00      A1    
ATOM   3239  N   ASN A 239      28.835 -38.830-181.080  1.00  0.00      A1    
ATOM   3240  HN  ASN A 239      28.380 -38.348-181.828  1.00  0.00      A1    
ATOM   3241  CA  ASN A 239      28.071 -38.886-179.849  1.00  0.00      A1    
ATOM   3242  HA  ASN A 239      28.434 -39.758-179.316  1.00  0.00      A1    
ATOM   3243  CB  ASN A 239      28.345 -37.655-178.993  1.00  0.00      A1    
ATOM   3244  HB1 ASN A 239      27.876 -37.821-177.998  1.00  0.00      A1    
ATOM   3245  HB2 ASN A 239      29.435 -37.532-178.830  1.00  0.00      A1    
ATOM   3246  CG  ASN A 239      27.772 -36.354-179.544  1.00  0.00      A1    
ATOM   3247  OD1 ASN A 239      27.451 -36.196-180.721  1.00  0.00      A1    
ATOM   3248  ND2 ASN A 239      27.593 -35.410-178.623  1.00  0.00      A1    
ATOM   3249 HD21 ASN A 239      27.176 -34.523-178.831  1.00  0.00      A1    
ATOM   3250 HD22 ASN A 239      27.632 -35.691-177.648  1.00  0.00      A1    
ATOM   3251  C   ASN A 239      26.585 -39.098-180.127  1.00  0.00      A1    
ATOM   3252  O   ASN A 239      25.699 -38.662-179.393  1.00  0.00      A1    
ATOM   3253  N   GLY A 240      26.318 -39.812-181.221  1.00  0.00      A1    
ATOM   3254  HN  GLY A 240      27.087 -40.118-181.781  1.00  0.00      A1    
ATOM   3255  CA  GLY A 240      25.005 -40.201-181.694  1.00  0.00      A1    
ATOM   3256  HA1 GLY A 240      24.506 -40.566-180.806  1.00  0.00      A1    
ATOM   3257  HA2 GLY A 240      25.205 -40.963-182.435  1.00  0.00      A1    
ATOM   3258  C   GLY A 240      24.118 -39.148-182.332  1.00  0.00      A1    
ATOM   3259  O   GLY A 240      22.925 -39.309-182.560  1.00  0.00      A1    
ATOM   3260  N   LYS A 241      24.778 -37.999-182.527  1.00  0.00      A1    
ATOM   3261  HN  LYS A 241      25.676 -37.861-182.115  1.00  0.00      A1    
ATOM   3262  CA  LYS A 241      24.287 -36.891-183.317  1.00  0.00      A1    
ATOM   3263  HA  LYS A 241      23.252 -37.120-183.545  1.00  0.00      A1    
ATOM   3264  CB  LYS A 241      24.473 -35.593-182.540  1.00  0.00      A1    
ATOM   3265  HB1 LYS A 241      25.560 -35.505-182.306  1.00  0.00      A1    
ATOM   3266  HB2 LYS A 241      24.227 -34.735-183.206  1.00  0.00      A1    
ATOM   3267  CG  LYS A 241      23.633 -35.617-181.260  1.00  0.00      A1    
ATOM   3268  HG1 LYS A 241      22.555 -35.558-181.530  1.00  0.00      A1    
ATOM   3269  HG2 LYS A 241      23.792 -36.591-180.740  1.00  0.00      A1    
ATOM   3270  CD  LYS A 241      23.925 -34.487-180.287  1.00  0.00      A1    
ATOM   3271  HD1 LYS A 241      25.023 -34.461-180.099  1.00  0.00      A1    
ATOM   3272  HD2 LYS A 241      23.647 -33.526-180.777  1.00  0.00      A1    
ATOM   3273  CE  LYS A 241      23.070 -34.846-179.066  1.00  0.00      A1    
ATOM   3274  HE1 LYS A 241      22.000 -34.948-179.355  1.00  0.00      A1    
ATOM   3275  HE2 LYS A 241      23.407 -35.809-178.622  1.00  0.00      A1    
ATOM   3276  NZ  LYS A 241      23.116 -33.850-177.989  1.00  0.00      A1    
ATOM   3277  HZ1 LYS A 241      23.925 -34.067-177.414  1.00  0.00      A1    
ATOM   3278  HZ2 LYS A 241      22.387 -34.093-177.334  1.00  0.00      A1    
ATOM   3279  HZ3 LYS A 241      23.087 -32.881-178.236  1.00  0.00      A1    
ATOM   3280  C   LYS A 241      25.015 -36.717-184.641  1.00  0.00      A1    
ATOM   3281  O   LYS A 241      26.191 -37.049-184.752  1.00  0.00      A1    
ATOM   3282  N   ALA A 242      24.374 -36.112-185.649  1.00  0.00      A1    
ATOM   3283  HN  ALA A 242      23.405 -35.878-185.586  1.00  0.00      A1    
ATOM   3284  CA  ALA A 242      25.017 -35.757-186.889  1.00  0.00      A1    
ATOM   3285  HA  ALA A 242      25.687 -36.531-187.247  1.00  0.00      A1    
ATOM   3286  CB  ALA A 242      23.970 -35.554-187.986  1.00  0.00      A1    
ATOM   3287  HB1 ALA A 242      23.422 -36.505-188.159  1.00  0.00      A1    
ATOM   3288  HB2 ALA A 242      23.229 -34.781-187.692  1.00  0.00      A1    
ATOM   3289  HB3 ALA A 242      24.438 -35.248-188.947  1.00  0.00      A1    
ATOM   3290  C   ALA A 242      25.881 -34.543-186.604  1.00  0.00      A1    
ATOM   3291  O   ALA A 242      25.394 -33.455-186.298  1.00  0.00      A1    
ATOM   3292  N   LYS A 243      27.165 -34.562-186.973  1.00  0.00      A1    
ATOM   3293  HN  LYS A 243      27.557 -35.462-187.158  1.00  0.00      A1    
ATOM   3294  CA  LYS A 243      28.078 -33.445-187.143  1.00  0.00      A1    
ATOM   3295  HA  LYS A 243      28.015 -32.809-186.269  1.00  0.00      A1    
ATOM   3296  CB  LYS A 243      29.476 -34.008-187.380  1.00  0.00      A1    
ATOM   3297  HB1 LYS A 243      29.385 -34.789-188.170  1.00  0.00      A1    
ATOM   3298  HB2 LYS A 243      30.122 -33.207-187.805  1.00  0.00      A1    
ATOM   3299  CG  LYS A 243      30.096 -34.615-186.126  1.00  0.00      A1    
ATOM   3300  HG1 LYS A 243      30.059 -33.868-185.303  1.00  0.00      A1    
ATOM   3301  HG2 LYS A 243      29.484 -35.491-185.808  1.00  0.00      A1    
ATOM   3302  CD  LYS A 243      31.524 -34.969-186.536  1.00  0.00      A1    
ATOM   3303  HD1 LYS A 243      31.481 -35.609-187.447  1.00  0.00      A1    
ATOM   3304  HD2 LYS A 243      32.049 -34.025-186.815  1.00  0.00      A1    
ATOM   3305  CE  LYS A 243      32.252 -35.678-185.400  1.00  0.00      A1    
ATOM   3306  HE1 LYS A 243      31.529 -36.225-184.754  1.00  0.00      A1    
ATOM   3307  HE2 LYS A 243      32.987 -36.408-185.803  1.00  0.00      A1    
ATOM   3308  NZ  LYS A 243      32.965 -34.676-184.584  1.00  0.00      A1    
ATOM   3309  HZ1 LYS A 243      33.519 -34.063-185.172  1.00  0.00      A1    
ATOM   3310  HZ2 LYS A 243      33.668 -35.172-184.054  1.00  0.00      A1    
ATOM   3311  HZ3 LYS A 243      32.292 -34.200-184.011  1.00  0.00      A1    
ATOM   3312  C   LYS A 243      27.593 -32.633-188.328  1.00  0.00      A1    
ATOM   3313  O   LYS A 243      27.230 -33.182-189.369  1.00  0.00      A1    
ATOM   3314  N   VAL A 244      27.594 -31.305-188.213  1.00  0.00      A1    
ATOM   3315  HN  VAL A 244      27.997 -30.866-187.413  1.00  0.00      A1    
ATOM   3316  CA  VAL A 244      27.037 -30.380-189.186  1.00  0.00      A1    
ATOM   3317  HA  VAL A 244      27.066 -30.851-190.160  1.00  0.00      A1    
ATOM   3318  CB  VAL A 244      25.594 -30.021-188.839  1.00  0.00      A1    
ATOM   3319  HB  VAL A 244      25.337 -29.086-189.393  1.00  0.00      A1    
ATOM   3320  CG1 VAL A 244      24.671 -31.153-189.279  1.00  0.00      A1    
ATOM   3321 HG11 VAL A 244      23.620 -30.925-188.999  1.00  0.00      A1    
ATOM   3322 HG12 VAL A 244      24.697 -31.298-190.378  1.00  0.00      A1    
ATOM   3323 HG13 VAL A 244      24.958 -32.107-188.789  1.00  0.00      A1    
ATOM   3324  CG2 VAL A 244      25.275 -29.653-187.387  1.00  0.00      A1    
ATOM   3325 HG21 VAL A 244      24.189 -29.453-187.262  1.00  0.00      A1    
ATOM   3326 HG22 VAL A 244      25.560 -30.481-186.702  1.00  0.00      A1    
ATOM   3327 HG23 VAL A 244      25.822 -28.739-187.073  1.00  0.00      A1    
ATOM   3328  C   VAL A 244      27.917 -29.146-189.252  1.00  0.00      A1    
ATOM   3329  O   VAL A 244      28.443 -28.739-188.207  1.00  0.00      A1    
ATOM   3330  N   SER A 245      28.070 -28.635-190.470  1.00  0.00      A1    
ATOM   3331  HN  SER A 245      27.680 -29.134-191.243  1.00  0.00      A1    
ATOM   3332  CA  SER A 245      28.747 -27.409-190.836  1.00  0.00      A1    
ATOM   3333  HA  SER A 245      29.268 -27.110-189.936  1.00  0.00      A1    
ATOM   3334  CB  SER A 245      29.725 -27.713-191.970  1.00  0.00      A1    
ATOM   3335  HB1 SER A 245      29.145 -28.123-192.828  1.00  0.00      A1    
ATOM   3336  HB2 SER A 245      30.212 -26.775-192.322  1.00  0.00      A1    
ATOM   3337  OG  SER A 245      30.676 -28.662-191.574  1.00  0.00      A1    
ATOM   3338  HG1 SER A 245      31.115 -28.974-192.376  1.00  0.00      A1    
ATOM   3339  C   SER A 245      27.823 -26.261-191.230  1.00  0.00      A1    
ATOM   3340  O   SER A 245      26.847 -26.533-191.919  1.00  0.00      A1    
ATOM   3341  N   LEU A 246      28.071 -25.062-190.670  1.00  0.00      A1    
ATOM   3342  HN  LEU A 246      28.830 -24.915-190.040  1.00  0.00      A1    
ATOM   3343  CA  LEU A 246      27.274 -23.888-190.922  1.00  0.00      A1    
ATOM   3344  HA  LEU A 246      26.303 -24.257-191.226  1.00  0.00      A1    
ATOM   3345  CB  LEU A 246      27.072 -23.104-189.627  1.00  0.00      A1    
ATOM   3346  HB1 LEU A 246      27.176 -23.829-188.785  1.00  0.00      A1    
ATOM   3347  HB2 LEU A 246      27.905 -22.376-189.510  1.00  0.00      A1    
ATOM   3348  CG  LEU A 246      25.767 -22.360-189.390  1.00  0.00      A1    
ATOM   3349  HG  LEU A 246      25.669 -21.730-190.307  1.00  0.00      A1    
ATOM   3350  CD1 LEU A 246      24.530 -23.213-189.153  1.00  0.00      A1    
ATOM   3351 HD11 LEU A 246      23.647 -22.570-188.944  1.00  0.00      A1    
ATOM   3352 HD12 LEU A 246      24.307 -23.834-190.047  1.00  0.00      A1    
ATOM   3353 HD13 LEU A 246      24.681 -23.889-188.285  1.00  0.00      A1    
ATOM   3354  CD2 LEU A 246      25.867 -21.426-188.184  1.00  0.00      A1    
ATOM   3355 HD21 LEU A 246      24.910 -20.879-188.039  1.00  0.00      A1    
ATOM   3356 HD22 LEU A 246      26.079 -21.985-187.249  1.00  0.00      A1    
ATOM   3357 HD23 LEU A 246      26.676 -20.680-188.336  1.00  0.00      A1    
ATOM   3358  C   LEU A 246      27.803 -23.017-192.041  1.00  0.00      A1    
ATOM   3359  O   LEU A 246      28.996 -22.690-192.057  1.00  0.00      A1    
ATOM   3360  N   ILE A 247      26.957 -22.863-193.062  1.00  0.00      A1    
ATOM   3361  HN  ILE A 247      26.086 -23.351-193.051  1.00  0.00      A1    
ATOM   3362  CA  ILE A 247      27.161 -22.033-194.238  1.00  0.00      A1    
ATOM   3363  HA  ILE A 247      28.228 -21.861-194.297  1.00  0.00      A1    
ATOM   3364  CB  ILE A 247      26.834 -22.737-195.547  1.00  0.00      A1    
ATOM   3365  HB  ILE A 247      25.720 -22.665-195.634  1.00  0.00      A1    
ATOM   3366  CG2 ILE A 247      27.458 -22.089-196.783  1.00  0.00      A1    
ATOM   3367 HG21 ILE A 247      27.059 -22.550-197.710  1.00  0.00      A1    
ATOM   3368 HG22 ILE A 247      27.226 -21.003-196.820  1.00  0.00      A1    
ATOM   3369 HG23 ILE A 247      28.561 -22.212-196.781  1.00  0.00      A1    
ATOM   3370  CG1 ILE A 247      27.114 -24.229-195.627  1.00  0.00      A1    
ATOM   3371 HG11 ILE A 247      26.414 -24.779-194.959  1.00  0.00      A1    
ATOM   3372 HG12 ILE A 247      26.919 -24.577-196.666  1.00  0.00      A1    
ATOM   3373  CD  ILE A 247      28.509 -24.754-195.289  1.00  0.00      A1    
ATOM   3374  HD1 ILE A 247      28.557 -25.852-195.453  1.00  0.00      A1    
ATOM   3375  HD2 ILE A 247      29.276 -24.272-195.932  1.00  0.00      A1    
ATOM   3376  HD3 ILE A 247      28.763 -24.555-194.227  1.00  0.00      A1    
ATOM   3377  C   ILE A 247      26.503 -20.670-194.105  1.00  0.00      A1    
ATOM   3378  O   ILE A 247      25.516 -20.489-193.396  1.00  0.00      A1    
ATOM   3379  N   THR A 248      27.153 -19.678-194.714  1.00  0.00      A1    
ATOM   3380  HN  THR A 248      27.933 -19.902-195.295  1.00  0.00      A1    
ATOM   3381  CA  THR A 248      26.856 -18.257-194.632  1.00  0.00      A1    
ATOM   3382  HA  THR A 248      25.783 -18.217-194.506  1.00  0.00      A1    
ATOM   3383  CB  THR A 248      27.650 -17.700-193.460  1.00  0.00      A1    
ATOM   3384  HB  THR A 248      27.455 -16.600-193.446  1.00  0.00      A1    
ATOM   3385  OG1 THR A 248      29.037 -17.866-193.627  1.00  0.00      A1    
ATOM   3386  HG1 THR A 248      29.260 -18.693-194.054  1.00  0.00      A1    
ATOM   3387  CG2 THR A 248      27.253 -18.285-192.113  1.00  0.00      A1    
ATOM   3388 HG21 THR A 248      27.779 -17.765-191.285  1.00  0.00      A1    
ATOM   3389 HG22 THR A 248      26.160 -18.170-191.948  1.00  0.00      A1    
ATOM   3390 HG23 THR A 248      27.500 -19.368-192.058  1.00  0.00      A1    
ATOM   3391  C   THR A 248      27.174 -17.459-195.880  1.00  0.00      A1    
ATOM   3392  O   THR A 248      27.917 -18.012-196.676  1.00  0.00      A1    
ATOM   3393  N   SER A 249      26.644 -16.232-196.009  1.00  0.00      A1    
ATOM   3394  HN  SER A 249      25.816 -15.936-195.531  1.00  0.00      A1    
ATOM   3395  CA  SER A 249      27.230 -15.219-196.863  1.00  0.00      A1    
ATOM   3396  HA  SER A 249      26.562 -14.371-196.786  1.00  0.00      A1    
ATOM   3397  CB  SER A 249      28.573 -14.730-196.327  1.00  0.00      A1    
ATOM   3398  HB1 SER A 249      29.324 -15.537-196.484  1.00  0.00      A1    
ATOM   3399  HB2 SER A 249      28.921 -13.843-196.902  1.00  0.00      A1    
ATOM   3400  OG  SER A 249      28.607 -14.413-194.953  1.00  0.00      A1    
ATOM   3401  HG1 SER A 249      29.537 -14.339-194.703  1.00  0.00      A1    
ATOM   3402  C   SER A 249      27.297 -15.611-198.335  1.00  0.00      A1    
ATOM   3403  O   SER A 249      28.296 -15.346-198.996  1.00  0.00      A1    
ATOM   3404  N   ASP A 250      26.306 -16.335-198.853  1.00  0.00      A1    
ATOM   3405  HN  ASP A 250      25.503 -16.560-198.307  1.00  0.00      A1    
ATOM   3406  CA  ASP A 250      26.245 -16.869-200.190  1.00  0.00      A1    
ATOM   3407  HA  ASP A 250      25.327 -17.446-200.205  1.00  0.00      A1    
ATOM   3408  CB  ASP A 250      25.961 -15.777-201.218  1.00  0.00      A1    
ATOM   3409  HB1 ASP A 250      25.058 -15.212-200.912  1.00  0.00      A1    
ATOM   3410  HB2 ASP A 250      26.810 -15.069-201.281  1.00  0.00      A1    
ATOM   3411  CG  ASP A 250      25.697 -16.337-202.605  1.00  0.00      A1    
ATOM   3412  OD1 ASP A 250      26.424 -15.858-203.512  1.00  0.00      A1    
ATOM   3413  OD2 ASP A 250      25.005 -17.370-202.717  1.00  0.00      A1    
ATOM   3414  C   ASP A 250      27.364 -17.812-200.617  1.00  0.00      A1    
ATOM   3415  O   ASP A 250      27.851 -17.726-201.746  1.00  0.00      A1    
ATOM   3416  N   GLY A 251      27.680 -18.777-199.754  1.00  0.00      A1    
ATOM   3417  HN  GLY A 251      27.257 -18.828-198.850  1.00  0.00      A1    
ATOM   3418  CA  GLY A 251      28.649 -19.812-200.050  1.00  0.00      A1    
ATOM   3419  HA1 GLY A 251      28.931 -19.589-201.070  1.00  0.00      A1    
ATOM   3420  HA2 GLY A 251      28.075 -20.721-199.935  1.00  0.00      A1    
ATOM   3421  C   GLY A 251      29.927 -19.955-199.227  1.00  0.00      A1    
ATOM   3422  O   GLY A 251      30.806 -20.701-199.655  1.00  0.00      A1    
ATOM   3423  N   ILE A 252      30.035 -19.331-198.055  1.00  0.00      A1    
ATOM   3424  HN  ILE A 252      29.194 -18.885-197.758  1.00  0.00      A1    
ATOM   3425  CA  ILE A 252      31.147 -19.180-197.136  1.00  0.00      A1    
ATOM   3426  HA  ILE A 252      32.030 -19.539-197.649  1.00  0.00      A1    
ATOM   3427  CB  ILE A 252      31.463 -17.721-196.833  1.00  0.00      A1    
ATOM   3428  HB  ILE A 252      30.505 -17.306-196.428  1.00  0.00      A1    
ATOM   3429  CG2 ILE A 252      32.635 -17.733-195.868  1.00  0.00      A1    
ATOM   3430 HG21 ILE A 252      32.829 -16.714-195.475  1.00  0.00      A1    
ATOM   3431 HG22 ILE A 252      32.427 -18.393-195.000  1.00  0.00      A1    
ATOM   3432 HG23 ILE A 252      33.559 -18.093-196.369  1.00  0.00      A1    
ATOM   3433  CG1 ILE A 252      31.779 -16.886-198.078  1.00  0.00      A1    
ATOM   3434 HG11 ILE A 252      30.891 -16.861-198.749  1.00  0.00      A1    
ATOM   3435 HG12 ILE A 252      31.984 -15.836-197.765  1.00  0.00      A1    
ATOM   3436  CD  ILE A 252      32.977 -17.348-198.904  1.00  0.00      A1    
ATOM   3437  HD1 ILE A 252      33.158 -16.648-199.747  1.00  0.00      A1    
ATOM   3438  HD2 ILE A 252      33.895 -17.383-198.278  1.00  0.00      A1    
ATOM   3439  HD3 ILE A 252      32.803 -18.359-199.328  1.00  0.00      A1    
ATOM   3440  C   ILE A 252      30.947 -20.077-195.922  1.00  0.00      A1    
ATOM   3441  O   ILE A 252      29.944 -19.997-195.205  1.00  0.00      A1    
ATOM   3442  N   LYS A 253      31.922 -20.933-195.601  1.00  0.00      A1    
ATOM   3443  HN  LYS A 253      32.729 -21.049-196.180  1.00  0.00      A1    
ATOM   3444  CA  LYS A 253      31.900 -21.755-194.407  1.00  0.00      A1    
ATOM   3445  HA  LYS A 253      30.880 -22.092-194.265  1.00  0.00      A1    
ATOM   3446  CB  LYS A 253      32.877 -22.903-194.638  1.00  0.00      A1    
ATOM   3447  HB1 LYS A 253      32.568 -23.414-195.579  1.00  0.00      A1    
ATOM   3448  HB2 LYS A 253      33.890 -22.483-194.830  1.00  0.00      A1    
ATOM   3449  CG  LYS A 253      32.925 -23.928-193.509  1.00  0.00      A1    
ATOM   3450  HG1 LYS A 253      33.557 -23.532-192.683  1.00  0.00      A1    
ATOM   3451  HG2 LYS A 253      31.896 -24.068-193.103  1.00  0.00      A1    
ATOM   3452  CD  LYS A 253      33.495 -25.277-193.952  1.00  0.00      A1    
ATOM   3453  HD1 LYS A 253      33.024 -25.556-194.922  1.00  0.00      A1    
ATOM   3454  HD2 LYS A 253      34.587 -25.148-194.135  1.00  0.00      A1    
ATOM   3455  CE  LYS A 253      33.274 -26.380-192.928  1.00  0.00      A1    
ATOM   3456  HE1 LYS A 253      32.195 -26.645-192.867  1.00  0.00      A1    
ATOM   3457  HE2 LYS A 253      33.845 -27.293-193.208  1.00  0.00      A1    
ATOM   3458  NZ  LYS A 253      33.703 -25.997-191.578  1.00  0.00      A1    
ATOM   3459  HZ1 LYS A 253      33.244 -25.159-191.240  1.00  0.00      A1    
ATOM   3460  HZ2 LYS A 253      34.695 -25.787-191.626  1.00  0.00      A1    
ATOM   3461  HZ3 LYS A 253      33.527 -26.818-191.009  1.00  0.00      A1    
ATOM   3462  C   LYS A 253      32.280 -20.930-193.184  1.00  0.00      A1    
ATOM   3463  O   LYS A 253      33.337 -20.305-193.225  1.00  0.00      A1    
ATOM   3464  N   PHE A 254      31.423 -20.934-192.166  1.00  0.00      A1    
ATOM   3465  HN  PHE A 254      30.542 -21.395-192.254  1.00  0.00      A1    
ATOM   3466  CA  PHE A 254      31.646 -20.308-190.877  1.00  0.00      A1    
ATOM   3467  HA  PHE A 254      32.099 -19.338-191.045  1.00  0.00      A1    
ATOM   3468  CB  PHE A 254      30.320 -20.205-190.114  1.00  0.00      A1    
ATOM   3469  HB1 PHE A 254      29.727 -19.362-190.529  1.00  0.00      A1    
ATOM   3470  HB2 PHE A 254      29.714 -21.127-190.242  1.00  0.00      A1    
ATOM   3471  CG  PHE A 254      30.394 -19.920-188.641  1.00  0.00      A1    
ATOM   3472  CD1 PHE A 254      30.682 -18.616-188.184  1.00  0.00      A1    
ATOM   3473  HD1 PHE A 254      30.814 -17.816-188.898  1.00  0.00      A1    
ATOM   3474  CE1 PHE A 254      30.814 -18.299-186.829  1.00  0.00      A1    
ATOM   3475  HE1 PHE A 254      30.889 -17.266-186.521  1.00  0.00      A1    
ATOM   3476  CZ  PHE A 254      30.840 -19.340-185.902  1.00  0.00      A1    
ATOM   3477  HZ  PHE A 254      31.034 -19.166-184.852  1.00  0.00      A1    
ATOM   3478  CD2 PHE A 254      30.421 -20.961-187.714  1.00  0.00      A1    
ATOM   3479  HD2 PHE A 254      30.330 -21.985-188.048  1.00  0.00      A1    
ATOM   3480  CE2 PHE A 254      30.595 -20.642-186.363  1.00  0.00      A1    
ATOM   3481  HE2 PHE A 254      30.544 -21.420-185.614  1.00  0.00      A1    
ATOM   3482  C   PHE A 254      32.673 -21.160-190.147  1.00  0.00      A1    
ATOM   3483  O   PHE A 254      32.580 -22.365-190.336  1.00  0.00      A1    
ATOM   3484  N   PRO A 255      33.616 -20.631-189.351  1.00  0.00      A1    
ATOM   3485  CD  PRO A 255      33.917 -19.218-189.341  1.00  0.00      A1    
ATOM   3486  HD1 PRO A 255      33.387 -18.767-188.473  1.00  0.00      A1    
ATOM   3487  HD2 PRO A 255      33.508 -18.780-190.282  1.00  0.00      A1    
ATOM   3488  CA  PRO A 255      34.826 -21.318-188.935  1.00  0.00      A1    
ATOM   3489  HA  PRO A 255      35.257 -21.757-189.827  1.00  0.00      A1    
ATOM   3490  CB  PRO A 255      35.812 -20.229-188.533  1.00  0.00      A1    
ATOM   3491  HB1 PRO A 255      36.844 -20.510-188.842  1.00  0.00      A1    
ATOM   3492  HB2 PRO A 255      35.777 -20.064-187.433  1.00  0.00      A1    
ATOM   3493  CG  PRO A 255      35.415 -18.939-189.243  1.00  0.00      A1    
ATOM   3494  HG1 PRO A 255      35.894 -18.804-190.232  1.00  0.00      A1    
ATOM   3495  HG2 PRO A 255      35.576 -18.006-188.655  1.00  0.00      A1    
ATOM   3496  C   PRO A 255      34.722 -22.383-187.855  1.00  0.00      A1    
ATOM   3497  O   PRO A 255      35.791 -22.731-187.340  1.00  0.00      A1    
ATOM   3498  N   GLN A 256      33.555 -22.942-187.556  1.00  0.00      A1    
ATOM   3499  HN  GLN A 256      32.723 -22.676-188.039  1.00  0.00      A1    
ATOM   3500  CA  GLN A 256      33.360 -23.959-186.533  1.00  0.00      A1    
ATOM   3501  HA  GLN A 256      34.286 -24.513-186.432  1.00  0.00      A1    
ATOM   3502  CB  GLN A 256      32.863 -23.228-185.287  1.00  0.00      A1    
ATOM   3503  HB1 GLN A 256      31.793 -22.976-185.466  1.00  0.00      A1    
ATOM   3504  HB2 GLN A 256      32.877 -23.927-184.419  1.00  0.00      A1    
ATOM   3505  CG  GLN A 256      33.519 -21.931-184.814  1.00  0.00      A1    
ATOM   3506  HG1 GLN A 256      33.442 -21.150-185.599  1.00  0.00      A1    
ATOM   3507  HG2 GLN A 256      33.019 -21.548-183.902  1.00  0.00      A1    
ATOM   3508  CD  GLN A 256      35.001 -21.891-184.471  1.00  0.00      A1    
ATOM   3509  OE1 GLN A 256      35.594 -22.977-184.381  1.00  0.00      A1    
ATOM   3510  NE2 GLN A 256      35.444 -20.682-184.155  1.00  0.00      A1    
ATOM   3511 HE21 GLN A 256      36.348 -20.574-183.711  1.00  0.00      A1    
ATOM   3512 HE22 GLN A 256      34.822 -19.905-184.340  1.00  0.00      A1    
ATOM   3513  C   GLN A 256      32.290 -24.938-187.004  1.00  0.00      A1    
ATOM   3514  O   GLN A 256      31.407 -24.633-187.798  1.00  0.00      A1    
ATOM   3515  N   ASP A 257      32.385 -26.140-186.426  1.00  0.00      A1    
ATOM   3516  HN  ASP A 257      33.111 -26.360-185.780  1.00  0.00      A1    
ATOM   3517  CA  ASP A 257      31.478 -27.243-186.651  1.00  0.00      A1    
ATOM   3518  HA  ASP A 257      30.689 -26.859-187.288  1.00  0.00      A1    
ATOM   3519  CB  ASP A 257      32.119 -28.479-187.277  1.00  0.00      A1    
ATOM   3520  HB1 ASP A 257      32.864 -28.900-186.572  1.00  0.00      A1    
ATOM   3521  HB2 ASP A 257      31.354 -29.255-187.480  1.00  0.00      A1    
ATOM   3522  CG  ASP A 257      32.839 -28.133-188.576  1.00  0.00      A1    
ATOM   3523  OD1 ASP A 257      32.249 -27.998-189.666  1.00  0.00      A1    
ATOM   3524  OD2 ASP A 257      34.082 -28.040-188.526  1.00  0.00      A1    
ATOM   3525  C   ASP A 257      30.814 -27.738-185.376  1.00  0.00      A1    
ATOM   3526  O   ASP A 257      31.427 -27.810-184.308  1.00  0.00      A1    
ATOM   3527  N   GLY A 258      29.518 -27.997-185.496  1.00  0.00      A1    
ATOM   3528  HN  GLY A 258      29.124 -27.926-186.412  1.00  0.00      A1    
ATOM   3529  CA  GLY A 258      28.592 -28.376-184.439  1.00  0.00      A1    
ATOM   3530  HA1 GLY A 258      27.812 -27.627-184.461  1.00  0.00      A1    
ATOM   3531  HA2 GLY A 258      29.177 -28.382-183.529  1.00  0.00      A1    
ATOM   3532  C   GLY A 258      27.939 -29.738-184.582  1.00  0.00      A1    
ATOM   3533  O   GLY A 258      28.504 -30.616-185.210  1.00  0.00      A1    
ATOM   3534  N   THR A 259      26.864 -29.997-183.824  1.00  0.00      A1    
ATOM   3535  HN  THR A 259      26.565 -29.406-183.076  1.00  0.00      A1    
ATOM   3536  CA  THR A 259      26.037 -31.166-184.022  1.00  0.00      A1    
ATOM   3537  HA  THR A 259      26.286 -31.525-185.012  1.00  0.00      A1    
ATOM   3538  CB  THR A 259      26.331 -32.186-182.932  1.00  0.00      A1    
ATOM   3539  HB  THR A 259      25.448 -32.871-182.902  1.00  0.00      A1    
ATOM   3540  OG1 THR A 259      26.419 -31.533-181.689  1.00  0.00      A1    
ATOM   3541  HG1 THR A 259      27.247 -31.054-181.688  1.00  0.00      A1    
ATOM   3542  CG2 THR A 259      27.667 -32.914-183.081  1.00  0.00      A1    
ATOM   3543 HG21 THR A 259      27.765 -33.718-182.323  1.00  0.00      A1    
ATOM   3544 HG22 THR A 259      27.742 -33.381-184.087  1.00  0.00      A1    
ATOM   3545 HG23 THR A 259      28.520 -32.212-182.958  1.00  0.00      A1    
ATOM   3546  C   THR A 259      24.554 -30.838-184.042  1.00  0.00      A1    
ATOM   3547  O   THR A 259      24.068 -29.824-183.560  1.00  0.00      A1    
ATOM   3548  N   LEU A 260      23.855 -31.822-184.630  1.00  0.00      A1    
ATOM   3549  HN  LEU A 260      24.338 -32.624-184.975  1.00  0.00      A1    
ATOM   3550  CA  LEU A 260      22.420 -31.859-184.829  1.00  0.00      A1    
ATOM   3551  HA  LEU A 260      22.027 -31.056-184.220  1.00  0.00      A1    
ATOM   3552  CB  LEU A 260      22.149 -31.619-186.309  1.00  0.00      A1    
ATOM   3553  HB1 LEU A 260      22.514 -30.593-186.548  1.00  0.00      A1    
ATOM   3554  HB2 LEU A 260      22.775 -32.316-186.910  1.00  0.00      A1    
ATOM   3555  CG  LEU A 260      20.691 -31.723-186.729  1.00  0.00      A1    
ATOM   3556  HG  LEU A 260      20.251 -32.743-186.614  1.00  0.00      A1    
ATOM   3557  CD1 LEU A 260      19.874 -30.722-185.914  1.00  0.00      A1    
ATOM   3558 HD11 LEU A 260      18.808 -30.738-186.231  1.00  0.00      A1    
ATOM   3559 HD12 LEU A 260      19.920 -30.968-184.832  1.00  0.00      A1    
ATOM   3560 HD13 LEU A 260      20.261 -29.690-186.057  1.00  0.00      A1    
ATOM   3561  CD2 LEU A 260      20.672 -31.366-188.206  1.00  0.00      A1    
ATOM   3562 HD21 LEU A 260      19.636 -31.435-188.606  1.00  0.00      A1    
ATOM   3563 HD22 LEU A 260      21.033 -30.332-188.383  1.00  0.00      A1    
ATOM   3564 HD23 LEU A 260      21.314 -32.064-188.784  1.00  0.00      A1    
ATOM   3565  C   LEU A 260      21.756 -33.152-184.373  1.00  0.00      A1    
ATOM   3566  O   LEU A 260      22.096 -34.281-184.743  1.00  0.00      A1    
ATOM   3567  N   GLU A 261      20.736 -33.008-183.529  1.00  0.00      A1    
ATOM   3568  HN  GLU A 261      20.554 -32.081-183.214  1.00  0.00      A1    
ATOM   3569  CA  GLU A 261      19.835 -34.002-182.986  1.00  0.00      A1    
ATOM   3570  HA  GLU A 261      20.425 -34.874-182.732  1.00  0.00      A1    
ATOM   3571  CB  GLU A 261      19.289 -33.526-181.647  1.00  0.00      A1    
ATOM   3572  HB1 GLU A 261      20.153 -33.260-180.996  1.00  0.00      A1    
ATOM   3573  HB2 GLU A 261      18.712 -32.585-181.788  1.00  0.00      A1    
ATOM   3574  CG  GLU A 261      18.444 -34.630-181.013  1.00  0.00      A1    
ATOM   3575  HG1 GLU A 261      18.075 -34.293-180.027  1.00  0.00      A1    
ATOM   3576  HG2 GLU A 261      17.580 -34.888-181.657  1.00  0.00      A1    
ATOM   3577  CD  GLU A 261      19.332 -35.854-180.784  1.00  0.00      A1    
ATOM   3578  OE1 GLU A 261      19.294 -36.769-181.630  1.00  0.00      A1    
ATOM   3579  OE2 GLU A 261      19.985 -36.019-179.734  1.00  0.00      A1    
ATOM   3580  C   GLU A 261      18.785 -34.445-183.994  1.00  0.00      A1    
ATOM   3581  O   GLU A 261      17.854 -33.666-184.185  1.00  0.00      A1    
ATOM   3582  N   PHE A 262      18.663 -35.749-184.246  1.00  0.00      A1    
ATOM   3583  HN  PHE A 262      19.343 -36.423-183.963  1.00  0.00      A1    
ATOM   3584  CA  PHE A 262      17.525 -36.306-184.959  1.00  0.00      A1    
ATOM   3585  HA  PHE A 262      17.067 -35.478-185.487  1.00  0.00      A1    
ATOM   3586  CB  PHE A 262      17.998 -37.323-186.002  1.00  0.00      A1    
ATOM   3587  HB1 PHE A 262      18.863 -37.888-185.591  1.00  0.00      A1    
ATOM   3588  HB2 PHE A 262      17.201 -38.063-186.230  1.00  0.00      A1    
ATOM   3589  CG  PHE A 262      18.487 -36.737-187.302  1.00  0.00      A1    
ATOM   3590  CD1 PHE A 262      17.659 -36.534-188.409  1.00  0.00      A1    
ATOM   3591  HD1 PHE A 262      16.604 -36.759-188.336  1.00  0.00      A1    
ATOM   3592  CE1 PHE A 262      18.135 -36.053-189.630  1.00  0.00      A1    
ATOM   3593  HE1 PHE A 262      17.472 -35.989-190.481  1.00  0.00      A1    
ATOM   3594  CZ  PHE A 262      19.467 -35.643-189.770  1.00  0.00      A1    
ATOM   3595  HZ  PHE A 262      19.857 -35.275-190.709  1.00  0.00      A1    
ATOM   3596  CD2 PHE A 262      19.824 -36.345-187.498  1.00  0.00      A1    
ATOM   3597  HD2 PHE A 262      20.565 -36.551-186.737  1.00  0.00      A1    
ATOM   3598  CE2 PHE A 262      20.294 -35.710-188.654  1.00  0.00      A1    
ATOM   3599  HE2 PHE A 262      21.287 -35.282-188.668  1.00  0.00      A1    
ATOM   3600  C   PHE A 262      16.479 -36.856-184.003  1.00  0.00      A1    
ATOM   3601  O   PHE A 262      15.297 -36.851-184.356  1.00  0.00      A1    
ATOM   3602  N   SER A 263      16.822 -37.236-182.771  1.00  0.00      A1    
ATOM   3603  HN  SER A 263      17.672 -36.979-182.313  1.00  0.00      A1    
ATOM   3604  CA  SER A 263      15.950 -38.080-181.978  1.00  0.00      A1    
ATOM   3605  HA  SER A 263      15.372 -38.620-182.716  1.00  0.00      A1    
ATOM   3606  CB  SER A 263      16.856 -38.944-181.096  1.00  0.00      A1    
ATOM   3607  HB1 SER A 263      16.242 -39.773-180.678  1.00  0.00      A1    
ATOM   3608  HB2 SER A 263      17.663 -39.408-181.707  1.00  0.00      A1    
ATOM   3609  OG  SER A 263      17.367 -38.154-180.048  1.00  0.00      A1    
ATOM   3610  HG1 SER A 263      17.743 -38.757-179.396  1.00  0.00      A1    
ATOM   3611  C   SER A 263      14.961 -37.359-181.063  1.00  0.00      A1    
ATOM   3612  O   SER A 263      14.274 -38.037-180.304  1.00  0.00      A1    
ATOM   3613  N   ASP A 264      14.988 -36.029-181.139  1.00  0.00      A1    
ATOM   3614  HN  ASP A 264      15.713 -35.548-181.623  1.00  0.00      A1    
ATOM   3615  CA  ASP A 264      14.008 -35.135-180.553  1.00  0.00      A1    
ATOM   3616  HA  ASP A 264      13.074 -35.685-180.552  1.00  0.00      A1    
ATOM   3617  CB  ASP A 264      14.368 -34.927-179.087  1.00  0.00      A1    
ATOM   3618  HB1 ASP A 264      14.217 -35.877-178.535  1.00  0.00      A1    
ATOM   3619  HB2 ASP A 264      15.429 -34.628-178.983  1.00  0.00      A1    
ATOM   3620  CG  ASP A 264      13.538 -33.885-178.358  1.00  0.00      A1    
ATOM   3621  OD1 ASP A 264      14.138 -33.030-177.676  1.00  0.00      A1    
ATOM   3622  OD2 ASP A 264      12.304 -34.056-178.340  1.00  0.00      A1    
ATOM   3623  C   ASP A 264      13.769 -33.863-181.353  1.00  0.00      A1    
ATOM   3624  O   ASP A 264      14.664 -33.030-181.463  1.00  0.00      A1    
ATOM   3625  N   VAL A 265      12.603 -33.672-181.981  1.00  0.00      A1    
ATOM   3626  HN  VAL A 265      11.845 -34.287-181.782  1.00  0.00      A1    
ATOM   3627  CA  VAL A 265      12.299 -32.646-182.951  1.00  0.00      A1    
ATOM   3628  HA  VAL A 265      13.005 -31.832-182.846  1.00  0.00      A1    
ATOM   3629  CB  VAL A 265      12.284 -33.112-184.406  1.00  0.00      A1    
ATOM   3630  HB  VAL A 265      11.859 -32.280-185.023  1.00  0.00      A1    
ATOM   3631  CG1 VAL A 265      13.727 -33.400-184.811  1.00  0.00      A1    
ATOM   3632 HG11 VAL A 265      13.767 -33.781-185.855  1.00  0.00      A1    
ATOM   3633 HG12 VAL A 265      14.354 -32.486-184.770  1.00  0.00      A1    
ATOM   3634 HG13 VAL A 265      14.175 -34.170-184.147  1.00  0.00      A1    
ATOM   3635  CG2 VAL A 265      11.491 -34.405-184.585  1.00  0.00      A1    
ATOM   3636 HG21 VAL A 265      11.527 -34.744-185.642  1.00  0.00      A1    
ATOM   3637 HG22 VAL A 265      11.909 -35.211-183.945  1.00  0.00      A1    
ATOM   3638 HG23 VAL A 265      10.425 -34.263-184.316  1.00  0.00      A1    
ATOM   3639  C   VAL A 265      10.924 -32.105-182.596  1.00  0.00      A1    
ATOM   3640  O   VAL A 265      10.192 -32.688-181.807  1.00  0.00      A1    
ATOM   3641  N   THR A 266      10.595 -30.947-183.180  1.00  0.00      A1    
ATOM   3642  HN  THR A 266      11.310 -30.422-183.642  1.00  0.00      A1    
ATOM   3643  CA  THR A 266       9.277 -30.332-183.228  1.00  0.00      A1    
ATOM   3644  HA  THR A 266       8.622 -30.998-182.682  1.00  0.00      A1    
ATOM   3645  CB  THR A 266       9.391 -28.905-182.689  1.00  0.00      A1    
ATOM   3646  HB  THR A 266       8.377 -28.451-182.798  1.00  0.00      A1    
ATOM   3647  OG1 THR A 266      10.274 -28.104-183.437  1.00  0.00      A1    
ATOM   3648  HG1 THR A 266      10.871 -27.736-182.782  1.00  0.00      A1    
ATOM   3649  CG2 THR A 266       9.934 -28.773-181.277  1.00  0.00      A1    
ATOM   3650 HG21 THR A 266       9.875 -27.720-180.928  1.00  0.00      A1    
ATOM   3651 HG22 THR A 266       9.344 -29.399-180.573  1.00  0.00      A1    
ATOM   3652 HG23 THR A 266      10.995 -29.098-181.224  1.00  0.00      A1    
ATOM   3653  C   THR A 266       8.744 -30.271-184.649  1.00  0.00      A1    
ATOM   3654  O   THR A 266       9.577 -30.323-185.557  1.00  0.00      A1    
ATOM   3655  N   VAL A 267       7.435 -30.122-184.863  1.00  0.00      A1    
ATOM   3656  HN  VAL A 267       6.834 -29.802-184.135  1.00  0.00      A1    
ATOM   3657  CA  VAL A 267       6.767 -30.391-186.112  1.00  0.00      A1    
ATOM   3658  HA  VAL A 267       7.524 -30.391-186.886  1.00  0.00      A1    
ATOM   3659  CB  VAL A 267       6.216 -31.817-186.155  1.00  0.00      A1    
ATOM   3660  HB  VAL A 267       5.454 -31.911-185.342  1.00  0.00      A1    
ATOM   3661  CG1 VAL A 267       5.512 -32.295-187.415  1.00  0.00      A1    
ATOM   3662 HG11 VAL A 267       5.206 -33.358-187.307  1.00  0.00      A1    
ATOM   3663 HG12 VAL A 267       4.595 -31.706-187.620  1.00  0.00      A1    
ATOM   3664 HG13 VAL A 267       6.187 -32.219-188.295  1.00  0.00      A1    
ATOM   3665  CG2 VAL A 267       7.352 -32.820-185.942  1.00  0.00      A1    
ATOM   3666 HG21 VAL A 267       6.973 -33.862-186.011  1.00  0.00      A1    
ATOM   3667 HG22 VAL A 267       8.143 -32.684-186.710  1.00  0.00      A1    
ATOM   3668 HG23 VAL A 267       7.814 -32.697-184.940  1.00  0.00      A1    
ATOM   3669  C   VAL A 267       5.760 -29.303-186.454  1.00  0.00      A1    
ATOM   3670  O   VAL A 267       4.944 -28.925-185.608  1.00  0.00      A1    
ATOM   3671  N   ASP A 268       5.843 -28.722-187.655  1.00  0.00      A1    
ATOM   3672  HN  ASP A 268       6.555 -28.791-188.348  1.00  0.00      A1    
ATOM   3673  CA  ASP A 268       4.750 -27.850-188.050  1.00  0.00      A1    
ATOM   3674  HA  ASP A 268       4.522 -27.213-187.204  1.00  0.00      A1    
ATOM   3675  CB  ASP A 268       5.134 -27.190-189.363  1.00  0.00      A1    
ATOM   3676  HB1 ASP A 268       6.082 -26.631-189.228  1.00  0.00      A1    
ATOM   3677  HB2 ASP A 268       5.288 -27.952-190.152  1.00  0.00      A1    
ATOM   3678  CG  ASP A 268       4.025 -26.227-189.750  1.00  0.00      A1    
ATOM   3679  OD1 ASP A 268       3.179 -26.701-190.533  1.00  0.00      A1    
ATOM   3680  OD2 ASP A 268       4.164 -25.007-189.499  1.00  0.00      A1    
ATOM   3681  C   ASP A 268       3.500 -28.672-188.332  1.00  0.00      A1    
ATOM   3682  O   ASP A 268       3.534 -29.798-188.841  1.00  0.00      A1    
ATOM   3683  N   GLN A 269       2.407 -28.048-187.891  1.00  0.00      A1    
ATOM   3684  HN  GLN A 269       2.460 -27.080-187.651  1.00  0.00      A1    
ATOM   3685  CA  GLN A 269       1.098 -28.639-187.713  1.00  0.00      A1    
ATOM   3686  HA  GLN A 269       1.255 -29.652-187.364  1.00  0.00      A1    
ATOM   3687  CB  GLN A 269       0.383 -27.807-186.649  1.00  0.00      A1    
ATOM   3688  HB1 GLN A 269      -0.564 -28.340-186.405  1.00  0.00      A1    
ATOM   3689  HB2 GLN A 269       0.988 -27.804-185.714  1.00  0.00      A1    
ATOM   3690  CG  GLN A 269       0.040 -26.374-187.042  1.00  0.00      A1    
ATOM   3691  HG1 GLN A 269      -0.517 -26.358-188.004  1.00  0.00      A1    
ATOM   3692  HG2 GLN A 269      -0.598 -25.896-186.271  1.00  0.00      A1    
ATOM   3693  CD  GLN A 269       1.270 -25.504-187.255  1.00  0.00      A1    
ATOM   3694  OE1 GLN A 269       2.223 -25.566-186.479  1.00  0.00      A1    
ATOM   3695  NE2 GLN A 269       1.348 -24.615-188.235  1.00  0.00      A1    
ATOM   3696 HE21 GLN A 269       2.201 -24.076-188.351  1.00  0.00      A1    
ATOM   3697 HE22 GLN A 269       0.624 -24.457-188.922  1.00  0.00      A1    
ATOM   3698  C   GLN A 269       0.341 -28.719-189.031  1.00  0.00      A1    
ATOM   3699  O   GLN A 269      -0.420 -29.689-189.130  1.00  0.00      A1    
ATOM   3700  N   THR A 270       0.477 -27.773-189.966  1.00  0.00      A1    
ATOM   3701  HN  THR A 270       1.169 -27.063-189.842  1.00  0.00      A1    
ATOM   3702  CA  THR A 270      -0.287 -27.651-191.181  1.00  0.00      A1    
ATOM   3703  HA  THR A 270      -1.023 -28.434-191.057  1.00  0.00      A1    
ATOM   3704  CB  THR A 270      -1.129 -26.371-191.235  1.00  0.00      A1    
ATOM   3705  HB  THR A 270      -1.302 -26.159-192.318  1.00  0.00      A1    
ATOM   3706  OG1 THR A 270      -0.476 -25.231-190.711  1.00  0.00      A1    
ATOM   3707  HG1 THR A 270      -1.016 -24.482-190.967  1.00  0.00      A1    
ATOM   3708  CG2 THR A 270      -2.402 -26.552-190.411  1.00  0.00      A1    
ATOM   3709 HG21 THR A 270      -3.077 -25.678-190.530  1.00  0.00      A1    
ATOM   3710 HG22 THR A 270      -2.952 -27.457-190.742  1.00  0.00      A1    
ATOM   3711 HG23 THR A 270      -2.167 -26.663-189.330  1.00  0.00      A1    
ATOM   3712  C   THR A 270       0.372 -27.883-192.543  1.00  0.00      A1    
ATOM   3713  O   THR A 270      -0.324 -28.042-193.545  1.00  0.00      A1    
ATOM   3714  N   THR A 271       1.705 -27.938-192.523  1.00  0.00      A1    
ATOM   3715  HN  THR A 271       2.186 -27.654-191.694  1.00  0.00      A1    
ATOM   3716  CA  THR A 271       2.570 -28.374-193.591  1.00  0.00      A1    
ATOM   3717  HA  THR A 271       1.893 -28.496-194.425  1.00  0.00      A1    
ATOM   3718  CB  THR A 271       3.626 -27.296-193.860  1.00  0.00      A1    
ATOM   3719  HB  THR A 271       4.302 -27.713-194.645  1.00  0.00      A1    
ATOM   3720  OG1 THR A 271       4.455 -26.994-192.764  1.00  0.00      A1    
ATOM   3721  HG1 THR A 271       3.969 -26.731-191.976  1.00  0.00      A1    
ATOM   3722  CG2 THR A 271       2.972 -25.961-194.186  1.00  0.00      A1    
ATOM   3723 HG21 THR A 271       3.734 -25.211-194.490  1.00  0.00      A1    
ATOM   3724 HG22 THR A 271       2.252 -26.076-195.024  1.00  0.00      A1    
ATOM   3725 HG23 THR A 271       2.423 -25.559-193.307  1.00  0.00      A1    
ATOM   3726  C   THR A 271       3.281 -29.709-193.411  1.00  0.00      A1    
ATOM   3727  O   THR A 271       3.859 -30.175-194.391  1.00  0.00      A1    
ATOM   3728  N   GLY A 272       3.483 -30.170-192.172  1.00  0.00      A1    
ATOM   3729  HN  GLY A 272       3.107 -29.707-191.370  1.00  0.00      A1    
ATOM   3730  CA  GLY A 272       4.254 -31.365-191.901  1.00  0.00      A1    
ATOM   3731  HA1 GLY A 272       3.848 -32.073-192.610  1.00  0.00      A1    
ATOM   3732  HA2 GLY A 272       4.010 -31.579-190.870  1.00  0.00      A1    
ATOM   3733  C   GLY A 272       5.767 -31.381-192.036  1.00  0.00      A1    
ATOM   3734  O   GLY A 272       6.399 -32.394-191.746  1.00  0.00      A1    
ATOM   3735  N   SER A 273       6.396 -30.230-192.276  1.00  0.00      A1    
ATOM   3736  HN  SER A 273       5.959 -29.371-192.540  1.00  0.00      A1    
ATOM   3737  CA  SER A 273       7.839 -30.151-192.157  1.00  0.00      A1    
ATOM   3738  HA  SER A 273       8.205 -31.061-192.613  1.00  0.00      A1    
ATOM   3739  CB  SER A 273       8.394 -28.891-192.823  1.00  0.00      A1    
ATOM   3740  HB1 SER A 273       8.043 -28.009-192.242  1.00  0.00      A1    
ATOM   3741  HB2 SER A 273       9.507 -28.888-192.782  1.00  0.00      A1    
ATOM   3742  OG  SER A 273       7.955 -28.740-194.148  1.00  0.00      A1    
ATOM   3743  HG1 SER A 273       8.159 -27.834-194.411  1.00  0.00      A1    
ATOM   3744  C   SER A 273       8.341 -30.131-190.716  1.00  0.00      A1    
ATOM   3745  O   SER A 273       7.877 -29.337-189.899  1.00  0.00      A1    
ATOM   3746  N   ILE A 274       9.401 -30.917-190.506  1.00  0.00      A1    
ATOM   3747  HN  ILE A 274       9.779 -31.329-191.332  1.00  0.00      A1    
ATOM   3748  CA  ILE A 274      10.099 -31.277-189.293  1.00  0.00      A1    
ATOM   3749  HA  ILE A 274       9.394 -31.297-188.471  1.00  0.00      A1    
ATOM   3750  CB  ILE A 274      10.720 -32.673-189.314  1.00  0.00      A1    
ATOM   3751  HB  ILE A 274      11.585 -32.583-190.020  1.00  0.00      A1    
ATOM   3752  CG2 ILE A 274      11.255 -32.997-187.921  1.00  0.00      A1    
ATOM   3753 HG21 ILE A 274      11.849 -33.935-187.939  1.00  0.00      A1    
ATOM   3754 HG22 ILE A 274      11.918 -32.187-187.551  1.00  0.00      A1    
ATOM   3755 HG23 ILE A 274      10.424 -33.128-187.196  1.00  0.00      A1    
ATOM   3756  CG1 ILE A 274       9.843 -33.763-189.908  1.00  0.00      A1    
ATOM   3757 HG11 ILE A 274       9.538 -33.480-190.940  1.00  0.00      A1    
ATOM   3758 HG12 ILE A 274      10.438 -34.701-189.986  1.00  0.00      A1    
ATOM   3759  CD  ILE A 274       8.579 -34.096-189.118  1.00  0.00      A1    
ATOM   3760  HD1 ILE A 274       8.037 -34.939-189.598  1.00  0.00      A1    
ATOM   3761  HD2 ILE A 274       8.834 -34.392-188.077  1.00  0.00      A1    
ATOM   3762  HD3 ILE A 274       7.893 -33.224-189.079  1.00  0.00      A1    
ATOM   3763  C   ILE A 274      11.045 -30.113-189.033  1.00  0.00      A1    
ATOM   3764  O   ILE A 274      11.871 -29.807-189.883  1.00  0.00      A1    
ATOM   3765  N   THR A 275      11.141 -29.460-187.867  1.00  0.00      A1    
ATOM   3766  HN  THR A 275      10.411 -29.601-187.199  1.00  0.00      A1    
ATOM   3767  CA  THR A 275      12.182 -28.558-187.426  1.00  0.00      A1    
ATOM   3768  HA  THR A 275      12.826 -28.395-188.280  1.00  0.00      A1    
ATOM   3769  CB  THR A 275      11.651 -27.192-186.975  1.00  0.00      A1    
ATOM   3770  HB  THR A 275      10.920 -27.400-186.157  1.00  0.00      A1    
ATOM   3771  OG1 THR A 275      10.969 -26.620-188.057  1.00  0.00      A1    
ATOM   3772  HG1 THR A 275      11.655 -26.099-188.485  1.00  0.00      A1    
ATOM   3773  CG2 THR A 275      12.710 -26.168-186.599  1.00  0.00      A1    
ATOM   3774 HG21 THR A 275      12.243 -25.253-186.177  1.00  0.00      A1    
ATOM   3775 HG22 THR A 275      13.397 -26.584-185.832  1.00  0.00      A1    
ATOM   3776 HG23 THR A 275      13.314 -25.874-187.483  1.00  0.00      A1    
ATOM   3777  C   THR A 275      13.040 -29.226-186.362  1.00  0.00      A1    
ATOM   3778  O   THR A 275      12.540 -29.545-185.287  1.00  0.00      A1    
ATOM   3779  N   LEU A 276      14.343 -29.409-186.601  1.00  0.00      A1    
ATOM   3780  HN  LEU A 276      14.741 -29.213-187.494  1.00  0.00      A1    
ATOM   3781  CA  LEU A 276      15.292 -29.898-185.619  1.00  0.00      A1    
ATOM   3782  HA  LEU A 276      14.711 -30.408-184.861  1.00  0.00      A1    
ATOM   3783  CB  LEU A 276      16.324 -30.709-186.389  1.00  0.00      A1    
ATOM   3784  HB1 LEU A 276      16.919 -29.990-186.998  1.00  0.00      A1    
ATOM   3785  HB2 LEU A 276      17.038 -31.165-185.667  1.00  0.00      A1    
ATOM   3786  CG  LEU A 276      15.939 -31.822-187.366  1.00  0.00      A1    
ATOM   3787  HG  LEU A 276      14.958 -32.261-187.061  1.00  0.00      A1    
ATOM   3788  CD1 LEU A 276      15.850 -31.209-188.761  1.00  0.00      A1    
ATOM   3789 HD11 LEU A 276      15.620 -31.991-189.515  1.00  0.00      A1    
ATOM   3790 HD12 LEU A 276      15.051 -30.439-188.799  1.00  0.00      A1    
ATOM   3791 HD13 LEU A 276      16.813 -30.731-189.040  1.00  0.00      A1    
ATOM   3792  CD2 LEU A 276      16.960 -32.940-187.405  1.00  0.00      A1    
ATOM   3793 HD21 LEU A 276      16.634 -33.736-188.112  1.00  0.00      A1    
ATOM   3794 HD22 LEU A 276      17.953 -32.578-187.743  1.00  0.00      A1    
ATOM   3795 HD23 LEU A 276      17.076 -33.397-186.399  1.00  0.00      A1    
ATOM   3796  C   LEU A 276      16.040 -28.768-184.938  1.00  0.00      A1    
ATOM   3797  O   LEU A 276      15.793 -27.587-185.195  1.00  0.00      A1    
ATOM   3798  N   ARG A 277      17.060 -28.984-184.095  1.00  0.00      A1    
ATOM   3799  HN  ARG A 277      17.243 -29.941-183.882  1.00  0.00      A1    
ATOM   3800  CA  ARG A 277      17.913 -28.005-183.467  1.00  0.00      A1    
ATOM   3801  HA  ARG A 277      17.913 -27.119-184.090  1.00  0.00      A1    
ATOM   3802  CB  ARG A 277      17.376 -27.604-182.097  1.00  0.00      A1    
ATOM   3803  HB1 ARG A 277      16.269 -27.510-182.207  1.00  0.00      A1    
ATOM   3804  HB2 ARG A 277      17.542 -28.434-181.375  1.00  0.00      A1    
ATOM   3805  CG  ARG A 277      17.969 -26.281-181.629  1.00  0.00      A1    
ATOM   3806  HG1 ARG A 277      19.062 -26.419-181.473  1.00  0.00      A1    
ATOM   3807  HG2 ARG A 277      17.877 -25.533-182.449  1.00  0.00      A1    
ATOM   3808  CD  ARG A 277      17.357 -25.620-180.398  1.00  0.00      A1    
ATOM   3809  HD1 ARG A 277      16.881 -26.399-179.758  1.00  0.00      A1    
ATOM   3810  HD2 ARG A 277      18.128 -25.084-179.795  1.00  0.00      A1    
ATOM   3811  NE  ARG A 277      16.351 -24.626-180.752  1.00  0.00      A1    
ATOM   3812  HE  ARG A 277      16.078 -24.582-181.723  1.00  0.00      A1    
ATOM   3813  CZ  ARG A 277      15.887 -23.618-179.994  1.00  0.00      A1    
ATOM   3814  NH1 ARG A 277      16.118 -23.530-178.680  1.00  0.00      A1    
ATOM   3815 HH11 ARG A 277      16.560 -24.302-178.198  1.00  0.00      A1    
ATOM   3816 HH12 ARG A 277      15.831 -22.779-178.063  1.00  0.00      A1    
ATOM   3817  NH2 ARG A 277      15.433 -22.577-180.701  1.00  0.00      A1    
ATOM   3818 HH21 ARG A 277      15.491 -22.779-181.695  1.00  0.00      A1    
ATOM   3819 HH22 ARG A 277      15.162 -21.716-180.252  1.00  0.00      A1    
ATOM   3820  C   ARG A 277      19.365 -28.469-183.369  1.00  0.00      A1    
ATOM   3821  O   ARG A 277      19.584 -29.588-182.934  1.00  0.00      A1    
ATOM   3822  N   ALA A 278      20.304 -27.669-183.885  1.00  0.00      A1    
ATOM   3823  HN  ALA A 278      19.970 -26.829-184.312  1.00  0.00      A1    
ATOM   3824  CA  ALA A 278      21.748 -27.854-183.911  1.00  0.00      A1    
ATOM   3825  HA  ALA A 278      22.034 -28.839-183.559  1.00  0.00      A1    
ATOM   3826  CB  ALA A 278      22.312 -27.710-185.318  1.00  0.00      A1    
ATOM   3827  HB1 ALA A 278      21.866 -28.483-185.979  1.00  0.00      A1    
ATOM   3828  HB2 ALA A 278      22.069 -26.712-185.745  1.00  0.00      A1    
ATOM   3829  HB3 ALA A 278      23.416 -27.841-185.331  1.00  0.00      A1    
ATOM   3830  C   ALA A 278      22.382 -26.855-182.952  1.00  0.00      A1    
ATOM   3831  O   ALA A 278      21.858 -25.800-182.617  1.00  0.00      A1    
ATOM   3832  N   ILE A 279      23.641 -27.081-182.561  1.00  0.00      A1    
ATOM   3833  HN  ILE A 279      24.109 -27.871-182.951  1.00  0.00      A1    
ATOM   3834  CA  ILE A 279      24.441 -26.321-181.625  1.00  0.00      A1    
ATOM   3835  HA  ILE A 279      24.004 -25.332-181.569  1.00  0.00      A1    
ATOM   3836  CB  ILE A 279      24.346 -26.948-180.240  1.00  0.00      A1    
ATOM   3837  HB  ILE A 279      23.257 -27.165-180.106  1.00  0.00      A1    
ATOM   3838  CG2 ILE A 279      25.035 -28.287-180.015  1.00  0.00      A1    
ATOM   3839 HG21 ILE A 279      24.762 -28.705-179.024  1.00  0.00      A1    
ATOM   3840 HG22 ILE A 279      24.731 -29.024-180.787  1.00  0.00      A1    
ATOM   3841 HG23 ILE A 279      26.140 -28.177-180.053  1.00  0.00      A1    
ATOM   3842  CG1 ILE A 279      24.735 -25.918-179.175  1.00  0.00      A1    
ATOM   3843 HG11 ILE A 279      25.695 -25.430-179.454  1.00  0.00      A1    
ATOM   3844 HG12 ILE A 279      23.957 -25.121-179.142  1.00  0.00      A1    
ATOM   3845  CD  ILE A 279      24.882 -26.447-177.750  1.00  0.00      A1    
ATOM   3846  HD1 ILE A 279      25.108 -25.613-177.050  1.00  0.00      A1    
ATOM   3847  HD2 ILE A 279      23.944 -26.939-177.415  1.00  0.00      A1    
ATOM   3848  HD3 ILE A 279      25.710 -27.184-177.683  1.00  0.00      A1    
ATOM   3849  C   ILE A 279      25.848 -26.148-182.164  1.00  0.00      A1    
ATOM   3850  O   ILE A 279      26.499 -27.106-182.580  1.00  0.00      A1    
ATOM   3851  N   PHE A 280      26.393 -24.923-182.213  1.00  0.00      A1    
ATOM   3852  HN  PHE A 280      25.809 -24.162-181.937  1.00  0.00      A1    
ATOM   3853  CA  PHE A 280      27.730 -24.539-182.613  1.00  0.00      A1    
ATOM   3854  HA  PHE A 280      28.294 -25.454-182.747  1.00  0.00      A1    
ATOM   3855  CB  PHE A 280      27.692 -23.706-183.891  1.00  0.00      A1    
ATOM   3856  HB1 PHE A 280      26.884 -22.948-183.807  1.00  0.00      A1    
ATOM   3857  HB2 PHE A 280      28.645 -23.155-184.038  1.00  0.00      A1    
ATOM   3858  CG  PHE A 280      27.387 -24.489-185.143  1.00  0.00      A1    
ATOM   3859  CD1 PHE A 280      26.142 -25.112-185.296  1.00  0.00      A1    
ATOM   3860  HD1 PHE A 280      25.373 -24.962-184.551  1.00  0.00      A1    
ATOM   3861  CE1 PHE A 280      25.919 -25.928-186.414  1.00  0.00      A1    
ATOM   3862  HE1 PHE A 280      25.006 -26.500-186.491  1.00  0.00      A1    
ATOM   3863  CZ  PHE A 280      26.889 -25.975-187.413  1.00  0.00      A1    
ATOM   3864  HZ  PHE A 280      26.636 -26.420-188.365  1.00  0.00      A1    
ATOM   3865  CD2 PHE A 280      28.443 -24.733-186.027  1.00  0.00      A1    
ATOM   3866  HD2 PHE A 280      29.441 -24.394-185.784  1.00  0.00      A1    
ATOM   3867  CE2 PHE A 280      28.168 -25.450-187.204  1.00  0.00      A1    
ATOM   3868  HE2 PHE A 280      28.946 -25.594-187.941  1.00  0.00      A1    
ATOM   3869  C   PHE A 280      28.401 -23.764-181.493  1.00  0.00      A1    
ATOM   3870  O   PHE A 280      27.702 -23.027-180.798  1.00  0.00      A1    
ATOM   3871  N   PRO A 281      29.732 -23.740-181.327  1.00  0.00      A1    
ATOM   3872  CD  PRO A 281      30.633 -24.751-181.855  1.00  0.00      A1    
ATOM   3873  HD1 PRO A 281      30.547 -24.818-182.963  1.00  0.00      A1    
ATOM   3874  HD2 PRO A 281      30.411 -25.751-181.415  1.00  0.00      A1    
ATOM   3875  CA  PRO A 281      30.484 -22.723-180.633  1.00  0.00      A1    
ATOM   3876  HA  PRO A 281      30.045 -22.522-179.662  1.00  0.00      A1    
ATOM   3877  CB  PRO A 281      31.872 -23.290-180.344  1.00  0.00      A1    
ATOM   3878  HB1 PRO A 281      31.940 -23.813-179.364  1.00  0.00      A1    
ATOM   3879  HB2 PRO A 281      32.683 -22.530-180.424  1.00  0.00      A1    
ATOM   3880  CG  PRO A 281      32.036 -24.312-181.467  1.00  0.00      A1    
ATOM   3881  HG1 PRO A 281      32.668 -25.149-181.112  1.00  0.00      A1    
ATOM   3882  HG2 PRO A 281      32.537 -23.857-182.353  1.00  0.00      A1    
ATOM   3883  C   PRO A 281      30.542 -21.423-181.432  1.00  0.00      A1    
ATOM   3884  O   PRO A 281      30.448 -21.406-182.654  1.00  0.00      A1    
ATOM   3885  N   ASN A 282      30.695 -20.329-180.674  1.00  0.00      A1    
ATOM   3886  HN  ASN A 282      30.754 -20.380-179.678  1.00  0.00      A1    
ATOM   3887  CA  ASN A 282      30.787 -18.994-181.210  1.00  0.00      A1    
ATOM   3888  HA  ASN A 282      31.195 -19.088-182.212  1.00  0.00      A1    
ATOM   3889  CB  ASN A 282      29.398 -18.355-181.148  1.00  0.00      A1    
ATOM   3890  HB1 ASN A 282      28.704 -18.992-181.736  1.00  0.00      A1    
ATOM   3891  HB2 ASN A 282      29.028 -18.337-180.103  1.00  0.00      A1    
ATOM   3892  CG  ASN A 282      29.267 -16.947-181.718  1.00  0.00      A1    
ATOM   3893  OD1 ASN A 282      29.934 -16.576-182.688  1.00  0.00      A1    
ATOM   3894  ND2 ASN A 282      28.158 -16.275-181.424  1.00  0.00      A1    
ATOM   3895 HD21 ASN A 282      27.934 -15.449-181.964  1.00  0.00      A1    
ATOM   3896 HD22 ASN A 282      27.483 -16.758-180.841  1.00  0.00      A1    
ATOM   3897  C   ASN A 282      31.778 -18.189-180.384  1.00  0.00      A1    
ATOM   3898  O   ASN A 282      31.454 -17.213-179.717  1.00  0.00      A1    
ATOM   3899  N   PRO A 283      33.054 -18.576-180.390  1.00  0.00      A1    
ATOM   3900  CD  PRO A 283      33.653 -19.544-181.287  1.00  0.00      A1    
ATOM   3901  HD1 PRO A 283      33.461 -19.279-182.351  1.00  0.00      A1    
ATOM   3902  HD2 PRO A 283      33.261 -20.569-181.093  1.00  0.00      A1    
ATOM   3903  CA  PRO A 283      34.043 -18.005-179.498  1.00  0.00      A1    
ATOM   3904  HA  PRO A 283      33.605 -18.025-178.508  1.00  0.00      A1    
ATOM   3905  CB  PRO A 283      35.205 -18.993-179.557  1.00  0.00      A1    
ATOM   3906  HB1 PRO A 283      35.075 -19.858-178.867  1.00  0.00      A1    
ATOM   3907  HB2 PRO A 283      36.193 -18.512-179.381  1.00  0.00      A1    
ATOM   3908  CG  PRO A 283      35.148 -19.495-180.999  1.00  0.00      A1    
ATOM   3909  HG1 PRO A 283      35.639 -20.483-181.098  1.00  0.00      A1    
ATOM   3910  HG2 PRO A 283      35.636 -18.797-181.716  1.00  0.00      A1    
ATOM   3911  C   PRO A 283      34.583 -16.612-179.775  1.00  0.00      A1    
ATOM   3912  O   PRO A 283      35.464 -16.169-179.040  1.00  0.00      A1    
ATOM   3913  N   ASP A 284      34.139 -15.937-180.843  1.00  0.00      A1    
ATOM   3914  HN  ASP A 284      33.480 -16.376-181.449  1.00  0.00      A1    
ATOM   3915  CA  ASP A 284      34.493 -14.596-181.268  1.00  0.00      A1    
ATOM   3916  HA  ASP A 284      35.133 -14.182-180.497  1.00  0.00      A1    
ATOM   3917  CB  ASP A 284      35.384 -14.749-182.504  1.00  0.00      A1    
ATOM   3918  HB1 ASP A 284      35.921 -15.718-182.448  1.00  0.00      A1    
ATOM   3919  HB2 ASP A 284      34.775 -14.740-183.429  1.00  0.00      A1    
ATOM   3920  CG  ASP A 284      36.394 -13.618-182.525  1.00  0.00      A1    
ATOM   3921  OD1 ASP A 284      37.200 -13.539-181.568  1.00  0.00      A1    
ATOM   3922  OD2 ASP A 284      36.317 -12.826-183.486  1.00  0.00      A1    
ATOM   3923  C   ASP A 284      33.269 -13.690-181.356  1.00  0.00      A1    
ATOM   3924  O   ASP A 284      33.400 -12.578-181.860  1.00  0.00      A1    
ATOM   3925  N   HSD A 285      32.138 -14.244-180.951  1.00  0.00      A1    
ATOM   3926  HN  HSD A 285      32.209 -15.189-180.639  1.00  0.00      A1    
ATOM   3927  CA  HSD A 285      30.806 -13.674-180.896  1.00  0.00      A1    
ATOM   3928  HA  HSD A 285      30.135 -14.468-180.592  1.00  0.00      A1    
ATOM   3929  CB  HSD A 285      30.631 -12.717-179.712  1.00  0.00      A1    
ATOM   3930  HB1 HSD A 285      31.546 -12.092-179.614  1.00  0.00      A1    
ATOM   3931  HB2 HSD A 285      29.787 -12.022-179.917  1.00  0.00      A1    
ATOM   3932  ND1 HSD A 285      31.360 -13.805-177.505  1.00  0.00      A1    
ATOM   3933  HD1 HSD A 285      32.352 -13.881-177.688  1.00  0.00      A1    
ATOM   3934  CG  HSD A 285      30.388 -13.437-178.408  1.00  0.00      A1    
ATOM   3935  CE1 HSD A 285      30.734 -14.573-176.597  1.00  0.00      A1    
ATOM   3936  HE1 HSD A 285      31.233 -15.033-175.741  1.00  0.00      A1    
ATOM   3937  NE2 HSD A 285      29.426 -14.729-176.819  1.00  0.00      A1    
ATOM   3938  CD2 HSD A 285      29.190 -13.953-177.959  1.00  0.00      A1    
ATOM   3939  HD2 HSD A 285      28.196 -13.855-178.375  1.00  0.00      A1    
ATOM   3940  C   HSD A 285      30.331 -13.172-182.248  1.00  0.00      A1    
ATOM   3941  O   HSD A 285      29.371 -12.414-182.276  1.00  0.00      A1    
ATOM   3942  N   THR A 286      30.855 -13.648-183.380  1.00  0.00      A1    
ATOM   3943  HN  THR A 286      31.592 -14.323-183.350  1.00  0.00      A1    
ATOM   3944  CA  THR A 286      30.447 -13.270-184.718  1.00  0.00      A1    
ATOM   3945  HA  THR A 286      30.456 -12.189-184.664  1.00  0.00      A1    
ATOM   3946  CB  THR A 286      31.474 -13.705-185.768  1.00  0.00      A1    
ATOM   3947  HB  THR A 286      30.908 -13.828-186.722  1.00  0.00      A1    
ATOM   3948  OG1 THR A 286      32.043 -14.960-185.456  1.00  0.00      A1    
ATOM   3949  HG1 THR A 286      32.624 -15.115-186.201  1.00  0.00      A1    
ATOM   3950  CG2 THR A 286      32.644 -12.734-185.812  1.00  0.00      A1    
ATOM   3951 HG21 THR A 286      33.331 -12.982-186.648  1.00  0.00      A1    
ATOM   3952 HG22 THR A 286      32.280 -11.695-185.967  1.00  0.00      A1    
ATOM   3953 HG23 THR A 286      33.223 -12.761-184.864  1.00  0.00      A1    
ATOM   3954  C   THR A 286      29.068 -13.664-185.221  1.00  0.00      A1    
ATOM   3955  O   THR A 286      28.459 -12.937-186.014  1.00  0.00      A1    
ATOM   3956  N   LEU A 287      28.567 -14.753-184.640  1.00  0.00      A1    
ATOM   3957  HN  LEU A 287      29.133 -15.344-184.068  1.00  0.00      A1    
ATOM   3958  CA  LEU A 287      27.190 -15.186-184.764  1.00  0.00      A1    
ATOM   3959  HA  LEU A 287      26.882 -14.983-185.783  1.00  0.00      A1    
ATOM   3960  CB  LEU A 287      26.973 -16.694-184.679  1.00  0.00      A1    
ATOM   3961  HB1 LEU A 287      27.325 -17.020-183.672  1.00  0.00      A1    
ATOM   3962  HB2 LEU A 287      25.881 -16.904-184.706  1.00  0.00      A1    
ATOM   3963  CG  LEU A 287      27.673 -17.580-185.710  1.00  0.00      A1    
ATOM   3964  HG  LEU A 287      28.773 -17.489-185.535  1.00  0.00      A1    
ATOM   3965  CD1 LEU A 287      27.260 -19.020-185.394  1.00  0.00      A1    
ATOM   3966 HD11 LEU A 287      27.695 -19.722-186.137  1.00  0.00      A1    
ATOM   3967 HD12 LEU A 287      27.616 -19.316-184.383  1.00  0.00      A1    
ATOM   3968 HD13 LEU A 287      26.155 -19.126-185.422  1.00  0.00      A1    
ATOM   3969  CD2 LEU A 287      27.390 -17.156-187.145  1.00  0.00      A1    
ATOM   3970 HD21 LEU A 287      27.933 -17.815-187.856  1.00  0.00      A1    
ATOM   3971 HD22 LEU A 287      26.309 -17.220-187.385  1.00  0.00      A1    
ATOM   3972 HD23 LEU A 287      27.724 -16.111-187.315  1.00  0.00      A1    
ATOM   3973  C   LEU A 287      26.294 -14.369-183.842  1.00  0.00      A1    
ATOM   3974  O   LEU A 287      26.670 -14.204-182.675  1.00  0.00      A1    
ATOM   3975  N   LEU A 288      25.144 -13.931-184.351  1.00  0.00      A1    
ATOM   3976  HN  LEU A 288      25.016 -14.057-185.333  1.00  0.00      A1    
ATOM   3977  CA  LEU A 288      24.036 -13.289-183.687  1.00  0.00      A1    
ATOM   3978  HA  LEU A 288      24.339 -13.215-182.650  1.00  0.00      A1    
ATOM   3979  CB  LEU A 288      23.899 -11.850-184.153  1.00  0.00      A1    
ATOM   3980  HB1 LEU A 288      24.341 -11.791-185.174  1.00  0.00      A1    
ATOM   3981  HB2 LEU A 288      22.819 -11.609-184.272  1.00  0.00      A1    
ATOM   3982  CG  LEU A 288      24.504 -10.662-183.412  1.00  0.00      A1    
ATOM   3983  HG  LEU A 288      24.231 -10.603-182.331  1.00  0.00      A1    
ATOM   3984  CD1 LEU A 288      26.013 -10.788-183.588  1.00  0.00      A1    
ATOM   3985 HD11 LEU A 288      26.534  -9.928-183.114  1.00  0.00      A1    
ATOM   3986 HD12 LEU A 288      26.385 -11.724-183.118  1.00  0.00      A1    
ATOM   3987 HD13 LEU A 288      26.283 -10.805-184.666  1.00  0.00      A1    
ATOM   3988  CD2 LEU A 288      24.064  -9.361-184.083  1.00  0.00      A1    
ATOM   3989 HD21 LEU A 288      24.483  -8.486-183.540  1.00  0.00      A1    
ATOM   3990 HD22 LEU A 288      24.412  -9.304-185.134  1.00  0.00      A1    
ATOM   3991 HD23 LEU A 288      22.956  -9.275-184.076  1.00  0.00      A1    
ATOM   3992  C   LEU A 288      22.721 -14.061-183.728  1.00  0.00      A1    
ATOM   3993  O   LEU A 288      22.511 -14.894-184.606  1.00  0.00      A1    
ATOM   3994  N   PRO A 289      21.726 -13.775-182.890  1.00  0.00      A1    
ATOM   3995  CD  PRO A 289      21.706 -12.835-181.782  1.00  0.00      A1    
ATOM   3996  HD1 PRO A 289      22.128 -11.853-182.098  1.00  0.00      A1    
ATOM   3997  HD2 PRO A 289      22.306 -13.226-180.928  1.00  0.00      A1    
ATOM   3998  CA  PRO A 289      20.388 -14.314-183.019  1.00  0.00      A1    
ATOM   3999  HA  PRO A 289      20.389 -15.394-183.101  1.00  0.00      A1    
ATOM   4000  CB  PRO A 289      19.691 -14.058-181.682  1.00  0.00      A1    
ATOM   4001  HB1 PRO A 289      19.985 -14.761-180.872  1.00  0.00      A1    
ATOM   4002  HB2 PRO A 289      18.581 -13.999-181.749  1.00  0.00      A1    
ATOM   4003  CG  PRO A 289      20.246 -12.667-181.362  1.00  0.00      A1    
ATOM   4004  HG1 PRO A 289      20.132 -12.405-180.292  1.00  0.00      A1    
ATOM   4005  HG2 PRO A 289      19.782 -11.851-181.965  1.00  0.00      A1    
ATOM   4006  C   PRO A 289      19.745 -13.721-184.260  1.00  0.00      A1    
ATOM   4007  O   PRO A 289      20.065 -12.645-184.771  1.00  0.00      A1    
ATOM   4008  N   GLY A 290      18.805 -14.550-184.712  1.00  0.00      A1    
ATOM   4009  HN  GLY A 290      18.689 -15.428-184.251  1.00  0.00      A1    
ATOM   4010  CA  GLY A 290      17.915 -14.307-185.826  1.00  0.00      A1    
ATOM   4011  HA1 GLY A 290      17.445 -13.360-185.597  1.00  0.00      A1    
ATOM   4012  HA2 GLY A 290      17.236 -15.150-185.827  1.00  0.00      A1    
ATOM   4013  C   GLY A 290      18.539 -14.202-187.213  1.00  0.00      A1    
ATOM   4014  O   GLY A 290      17.857 -13.769-188.135  1.00  0.00      A1    
ATOM   4015  N   MET A 291      19.836 -14.497-187.363  1.00  0.00      A1    
ATOM   4016  HN  MET A 291      20.445 -14.620-186.583  1.00  0.00      A1    
ATOM   4017  CA  MET A 291      20.473 -14.665-188.648  1.00  0.00      A1    
ATOM   4018  HA  MET A 291      20.221 -13.789-189.234  1.00  0.00      A1    
ATOM   4019  CB  MET A 291      21.972 -14.915-188.507  1.00  0.00      A1    
ATOM   4020  HB1 MET A 291      22.091 -15.805-187.844  1.00  0.00      A1    
ATOM   4021  HB2 MET A 291      22.393 -15.205-189.496  1.00  0.00      A1    
ATOM   4022  CG  MET A 291      22.825 -13.790-187.916  1.00  0.00      A1    
ATOM   4023  HG1 MET A 291      22.833 -12.914-188.598  1.00  0.00      A1    
ATOM   4024  HG2 MET A 291      22.387 -13.460-186.948  1.00  0.00      A1    
ATOM   4025  SD  MET A 291      24.533 -14.289-187.637  1.00  0.00      A1    
ATOM   4026  CE  MET A 291      25.398 -14.437-189.219  1.00  0.00      A1    
ATOM   4027  HE1 MET A 291      26.452 -14.754-189.067  1.00  0.00      A1    
ATOM   4028  HE2 MET A 291      24.906 -15.188-189.874  1.00  0.00      A1    
ATOM   4029  HE3 MET A 291      25.409 -13.467-189.759  1.00  0.00      A1    
ATOM   4030  C   MET A 291      19.952 -15.879-189.395  1.00  0.00      A1    
ATOM   4031  O   MET A 291      19.874 -17.013-188.926  1.00  0.00      A1    
ATOM   4032  N   PHE A 292      19.569 -15.589-190.644  1.00  0.00      A1    
ATOM   4033  HN  PHE A 292      19.579 -14.646-190.972  1.00  0.00      A1    
ATOM   4034  CA  PHE A 292      19.114 -16.562-191.623  1.00  0.00      A1    
ATOM   4035  HA  PHE A 292      18.552 -17.328-191.104  1.00  0.00      A1    
ATOM   4036  CB  PHE A 292      18.253 -15.886-192.680  1.00  0.00      A1    
ATOM   4037  HB1 PHE A 292      18.612 -14.844-192.830  1.00  0.00      A1    
ATOM   4038  HB2 PHE A 292      18.339 -16.406-193.660  1.00  0.00      A1    
ATOM   4039  CG  PHE A 292      16.796 -15.779-192.299  1.00  0.00      A1    
ATOM   4040  CD1 PHE A 292      15.882 -16.700-192.823  1.00  0.00      A1    
ATOM   4041  HD1 PHE A 292      16.230 -17.483-193.482  1.00  0.00      A1    
ATOM   4042  CE1 PHE A 292      14.517 -16.625-192.517  1.00  0.00      A1    
ATOM   4043  HE1 PHE A 292      13.854 -17.432-192.800  1.00  0.00      A1    
ATOM   4044  CZ  PHE A 292      14.056 -15.490-191.834  1.00  0.00      A1    
ATOM   4045  HZ  PHE A 292      12.992 -15.412-191.654  1.00  0.00      A1    
ATOM   4046  CD2 PHE A 292      16.285 -14.691-191.574  1.00  0.00      A1    
ATOM   4047  HD2 PHE A 292      16.958 -13.958-191.153  1.00  0.00      A1    
ATOM   4048  CE2 PHE A 292      14.912 -14.487-191.385  1.00  0.00      A1    
ATOM   4049  HE2 PHE A 292      14.562 -13.580-190.910  1.00  0.00      A1    
ATOM   4050  C   PHE A 292      20.363 -17.230-192.188  1.00  0.00      A1    
ATOM   4051  O   PHE A 292      21.011 -16.650-193.051  1.00  0.00      A1    
ATOM   4052  N   VAL A 293      20.593 -18.472-191.763  1.00  0.00      A1    
ATOM   4053  HN  VAL A 293      19.891 -18.834-191.154  1.00  0.00      A1    
ATOM   4054  CA  VAL A 293      21.689 -19.392-192.029  1.00  0.00      A1    
ATOM   4055  HA  VAL A 293      22.374 -18.829-192.650  1.00  0.00      A1    
ATOM   4056  CB  VAL A 293      22.374 -19.676-190.701  1.00  0.00      A1    
ATOM   4057  HB  VAL A 293      23.095 -20.515-190.866  1.00  0.00      A1    
ATOM   4058  CG1 VAL A 293      23.147 -18.476-190.181  1.00  0.00      A1    
ATOM   4059 HG11 VAL A 293      23.601 -18.709-189.193  1.00  0.00      A1    
ATOM   4060 HG12 VAL A 293      23.974 -18.194-190.866  1.00  0.00      A1    
ATOM   4061 HG13 VAL A 293      22.475 -17.600-190.054  1.00  0.00      A1    
ATOM   4062  CG2 VAL A 293      21.554 -20.232-189.533  1.00  0.00      A1    
ATOM   4063 HG21 VAL A 293      22.188 -20.346-188.628  1.00  0.00      A1    
ATOM   4064 HG22 VAL A 293      20.713 -19.549-189.287  1.00  0.00      A1    
ATOM   4065 HG23 VAL A 293      21.134 -21.229-189.776  1.00  0.00      A1    
ATOM   4066  C   VAL A 293      21.349 -20.677-192.773  1.00  0.00      A1    
ATOM   4067  O   VAL A 293      20.253 -21.186-192.561  1.00  0.00      A1    
ATOM   4068  N   ARG A 294      22.277 -21.210-193.567  1.00  0.00      A1    
ATOM   4069  HN  ARG A 294      23.142 -20.755-193.760  1.00  0.00      A1    
ATOM   4070  CA  ARG A 294      22.064 -22.500-194.197  1.00  0.00      A1    
ATOM   4071  HA  ARG A 294      21.054 -22.837-193.992  1.00  0.00      A1    
ATOM   4072  CB  ARG A 294      22.139 -22.514-195.716  1.00  0.00      A1    
ATOM   4073  HB1 ARG A 294      23.090 -21.999-195.989  1.00  0.00      A1    
ATOM   4074  HB2 ARG A 294      22.245 -23.562-196.074  1.00  0.00      A1    
ATOM   4075  CG  ARG A 294      21.004 -21.815-196.466  1.00  0.00      A1    
ATOM   4076  HG1 ARG A 294      20.044 -22.308-196.194  1.00  0.00      A1    
ATOM   4077  HG2 ARG A 294      20.917 -20.767-196.097  1.00  0.00      A1    
ATOM   4078  CD  ARG A 294      21.167 -21.741-197.986  1.00  0.00      A1    
ATOM   4079  HD1 ARG A 294      20.292 -21.211-198.427  1.00  0.00      A1    
ATOM   4080  HD2 ARG A 294      22.097 -21.194-198.271  1.00  0.00      A1    
ATOM   4081  NE  ARG A 294      21.267 -23.066-198.582  1.00  0.00      A1    
ATOM   4082  HE  ARG A 294      22.204 -23.339-198.864  1.00  0.00      A1    
ATOM   4083  CZ  ARG A 294      20.314 -23.947-198.921  1.00  0.00      A1    
ATOM   4084  NH1 ARG A 294      19.006 -23.660-198.848  1.00  0.00      A1    
ATOM   4085 HH11 ARG A 294      18.358 -24.418-198.996  1.00  0.00      A1    
ATOM   4086 HH12 ARG A 294      18.681 -22.750-198.528  1.00  0.00      A1    
ATOM   4087  NH2 ARG A 294      20.657 -25.172-199.318  1.00  0.00      A1    
ATOM   4088 HH21 ARG A 294      21.614 -25.311-199.630  1.00  0.00      A1    
ATOM   4089 HH22 ARG A 294      19.988 -25.771-199.787  1.00  0.00      A1    
ATOM   4090  C   ARG A 294      23.001 -23.523-193.563  1.00  0.00      A1    
ATOM   4091  O   ARG A 294      24.143 -23.149-193.309  1.00  0.00      A1    
ATOM   4092  N   ALA A 295      22.535 -24.748-193.340  1.00  0.00      A1    
ATOM   4093  HN  ALA A 295      21.616 -24.969-193.663  1.00  0.00      A1    
ATOM   4094  CA  ALA A 295      23.238 -25.831-192.658  1.00  0.00      A1    
ATOM   4095  HA  ALA A 295      24.214 -25.520-192.306  1.00  0.00      A1    
ATOM   4096  CB  ALA A 295      22.290 -26.375-191.598  1.00  0.00      A1    
ATOM   4097  HB1 ALA A 295      22.121 -25.601-190.817  1.00  0.00      A1    
ATOM   4098  HB2 ALA A 295      21.303 -26.636-192.040  1.00  0.00      A1    
ATOM   4099  HB3 ALA A 295      22.705 -27.278-191.102  1.00  0.00      A1    
ATOM   4100  C   ALA A 295      23.479 -26.959-193.654  1.00  0.00      A1    
ATOM   4101  O   ALA A 295      22.618 -27.343-194.444  1.00  0.00      A1    
ATOM   4102  N   ARG A 296      24.704 -27.505-193.659  1.00  0.00      A1    
ATOM   4103  HN  ARG A 296      25.338 -27.113-192.999  1.00  0.00      A1    
ATOM   4104  CA  ARG A 296      25.209 -28.576-194.491  1.00  0.00      A1    
ATOM   4105  HA  ARG A 296      24.473 -28.829-195.244  1.00  0.00      A1    
ATOM   4106  CB  ARG A 296      26.568 -28.153-195.065  1.00  0.00      A1    
ATOM   4107  HB1 ARG A 296      26.422 -27.139-195.506  1.00  0.00      A1    
ATOM   4108  HB2 ARG A 296      27.299 -28.023-194.236  1.00  0.00      A1    
ATOM   4109  CG  ARG A 296      27.107 -29.085-196.142  1.00  0.00      A1    
ATOM   4110  HG1 ARG A 296      27.360 -30.060-195.672  1.00  0.00      A1    
ATOM   4111  HG2 ARG A 296      26.293 -29.306-196.870  1.00  0.00      A1    
ATOM   4112  CD  ARG A 296      28.285 -28.526-196.932  1.00  0.00      A1    
ATOM   4113  HD1 ARG A 296      29.051 -28.131-196.225  1.00  0.00      A1    
ATOM   4114  HD2 ARG A 296      28.758 -29.310-197.569  1.00  0.00      A1    
ATOM   4115  NE  ARG A 296      27.844 -27.455-197.823  1.00  0.00      A1    
ATOM   4116  HE  ARG A 296      26.952 -27.472-198.294  1.00  0.00      A1    
ATOM   4117  CZ  ARG A 296      28.600 -26.480-198.357  1.00  0.00      A1    
ATOM   4118  NH1 ARG A 296      29.866 -26.201-198.041  1.00  0.00      A1    
ATOM   4119 HH11 ARG A 296      30.284 -26.711-197.276  1.00  0.00      A1    
ATOM   4120 HH12 ARG A 296      30.274 -25.348-198.391  1.00  0.00      A1    
ATOM   4121  NH2 ARG A 296      28.063 -25.527-199.130  1.00  0.00      A1    
ATOM   4122 HH21 ARG A 296      27.065 -25.498-199.319  1.00  0.00      A1    
ATOM   4123 HH22 ARG A 296      28.623 -25.014-199.790  1.00  0.00      A1    
ATOM   4124  C   ARG A 296      25.389 -29.810-193.630  1.00  0.00      A1    
ATOM   4125  O   ARG A 296      25.828 -29.774-192.477  1.00  0.00      A1    
ATOM   4126  N   LEU A 297      25.046 -30.922-194.281  1.00  0.00      A1    
ATOM   4127  HN  LEU A 297      24.709 -30.863-195.218  1.00  0.00      A1    
ATOM   4128  CA  LEU A 297      25.112 -32.273-193.754  1.00  0.00      A1    
ATOM   4129  HA  LEU A 297      25.911 -32.334-193.026  1.00  0.00      A1    
ATOM   4130  CB  LEU A 297      23.748 -32.634-193.178  1.00  0.00      A1    
ATOM   4131  HB1 LEU A 297      23.446 -31.799-192.502  1.00  0.00      A1    
ATOM   4132  HB2 LEU A 297      23.001 -32.650-194.001  1.00  0.00      A1    
ATOM   4133  CG  LEU A 297      23.736 -33.946-192.396  1.00  0.00      A1    
ATOM   4134  HG  LEU A 297      24.657 -33.710-191.810  1.00  0.00      A1    
ATOM   4135  CD1 LEU A 297      22.518 -34.059-191.477  1.00  0.00      A1    
ATOM   4136 HD11 LEU A 297      22.510 -35.041-190.958  1.00  0.00      A1    
ATOM   4137 HD12 LEU A 297      22.533 -33.258-190.707  1.00  0.00      A1    
ATOM   4138 HD13 LEU A 297      21.576 -33.967-192.060  1.00  0.00      A1    
ATOM   4139  CD2 LEU A 297      23.941 -35.298-193.074  1.00  0.00      A1    
ATOM   4140 HD21 LEU A 297      23.913 -36.114-192.321  1.00  0.00      A1    
ATOM   4141 HD22 LEU A 297      23.152 -35.504-193.823  1.00  0.00      A1    
ATOM   4142 HD23 LEU A 297      24.927 -35.331-193.585  1.00  0.00      A1    
ATOM   4143  C   LEU A 297      25.497 -33.151-194.934  1.00  0.00      A1    
ATOM   4144  O   LEU A 297      24.762 -33.288-195.912  1.00  0.00      A1    
ATOM   4145  N   GLU A 298      26.670 -33.758-194.762  1.00  0.00      A1    
ATOM   4146  HN  GLU A 298      27.132 -33.537-193.908  1.00  0.00      A1    
ATOM   4147  CA  GLU A 298      27.397 -34.687-195.602  1.00  0.00      A1    
ATOM   4148  HA  GLU A 298      27.227 -34.437-196.641  1.00  0.00      A1    
ATOM   4149  CB  GLU A 298      28.900 -34.528-195.417  1.00  0.00      A1    
ATOM   4150  HB1 GLU A 298      29.133 -34.651-194.334  1.00  0.00      A1    
ATOM   4151  HB2 GLU A 298      29.435 -35.353-195.940  1.00  0.00      A1    
ATOM   4152  CG  GLU A 298      29.481 -33.189-195.878  1.00  0.00      A1    
ATOM   4153  HG1 GLU A 298      29.319 -33.072-196.966  1.00  0.00      A1    
ATOM   4154  HG2 GLU A 298      29.001 -32.343-195.346  1.00  0.00      A1    
ATOM   4155  CD  GLU A 298      30.978 -33.003-195.713  1.00  0.00      A1    
ATOM   4156  OE1 GLU A 298      31.628 -32.216-196.440  1.00  0.00      A1    
ATOM   4157  OE2 GLU A 298      31.649 -33.590-194.830  1.00  0.00      A1    
ATOM   4158  C   GLU A 298      26.839 -36.093-195.378  1.00  0.00      A1    
ATOM   4159  O   GLU A 298      27.273 -36.794-194.464  1.00  0.00      A1    
ATOM   4160  N   GLU A 299      28.837 -36.460-193.937  1.00  0.00      A1    
ATOM   4161  HN  GLU A 299      29.538 -35.790-193.706  1.00  0.00      A1    
ATOM   4162  CA  GLU A 299      28.996 -37.284-195.113  1.00  0.00      A1    
ATOM   4163  HA  GLU A 299      28.387 -36.760-195.834  1.00  0.00      A1    
ATOM   4164  CB  GLU A 299      30.511 -37.218-195.554  1.00  0.00      A1    
ATOM   4165  HB1 GLU A 299      31.293 -37.520-194.823  1.00  0.00      A1    
ATOM   4166  HB2 GLU A 299      30.464 -37.903-196.428  1.00  0.00      A1    
ATOM   4167  CG  GLU A 299      30.972 -35.810-196.012  1.00  0.00      A1    
ATOM   4168  HG1 GLU A 299      31.836 -35.835-196.709  1.00  0.00      A1    
ATOM   4169  HG2 GLU A 299      30.245 -35.096-196.456  1.00  0.00      A1    
ATOM   4170  CD  GLU A 299      31.716 -34.955-194.878  1.00  0.00      A1    
ATOM   4171  OE1 GLU A 299      31.097 -34.590-193.857  1.00  0.00      A1    
ATOM   4172  OE2 GLU A 299      32.991 -34.863-194.911  1.00  0.00      A1    
ATOM   4173  C   GLU A 299      28.530 -38.758-195.023  1.00  0.00      A1    
ATOM   4174  O   GLU A 299      28.579 -39.291-193.926  1.00  0.00      A1    
ATOM   4175  N   GLY A 300      28.119 -39.448-196.141  1.00  0.00      A1    
ATOM   4176  HN  GLY A 300      27.954 -40.430-196.071  1.00  0.00      A1    
ATOM   4177  CA  GLY A 300      27.963 -38.794-197.413  1.00  0.00      A1    
ATOM   4178  HA1 GLY A 300      27.569 -37.794-197.316  1.00  0.00      A1    
ATOM   4179  HA2 GLY A 300      28.886 -38.874-197.969  1.00  0.00      A1    
ATOM   4180  C   GLY A 300      26.854 -39.396-198.199  1.00  0.00      A1    
ATOM   4181  O   GLY A 300      25.957 -40.039-197.634  1.00  0.00      A1    
ATOM   4182  N   LEU A 301      26.837 -39.219-199.511  1.00  0.00      A1    
ATOM   4183  HN  LEU A 301      27.593 -38.774-199.984  1.00  0.00      A1    
ATOM   4184  CA  LEU A 301      26.138 -40.114-200.296  1.00  0.00      A1    
ATOM   4185  HA  LEU A 301      25.107 -40.150-199.973  1.00  0.00      A1    
ATOM   4186  CB  LEU A 301      26.133 -39.476-201.761  1.00  0.00      A1    
ATOM   4187  HB1 LEU A 301      27.182 -39.184-201.983  1.00  0.00      A1    
ATOM   4188  HB2 LEU A 301      25.851 -40.184-202.570  1.00  0.00      A1    
ATOM   4189  CG  LEU A 301      25.282 -38.195-201.855  1.00  0.00      A1    
ATOM   4190  HG  LEU A 301      25.362 -37.731-200.848  1.00  0.00      A1    
ATOM   4191  CD1 LEU A 301      25.528 -37.270-203.053  1.00  0.00      A1    
ATOM   4192 HD11 LEU A 301      24.849 -36.434-202.780  1.00  0.00      A1    
ATOM   4193 HD12 LEU A 301      26.570 -36.891-203.109  1.00  0.00      A1    
ATOM   4194 HD13 LEU A 301      25.341 -37.728-204.047  1.00  0.00      A1    
ATOM   4195  CD2 LEU A 301      23.753 -38.468-201.865  1.00  0.00      A1    
ATOM   4196 HD21 LEU A 301      23.411 -38.997-200.950  1.00  0.00      A1    
ATOM   4197 HD22 LEU A 301      23.117 -37.559-201.921  1.00  0.00      A1    
ATOM   4198 HD23 LEU A 301      23.510 -39.015-202.802  1.00  0.00      A1    
ATOM   4199  C   LEU A 301      26.729 -41.537-200.383  1.00  0.00      A1    
ATOM   4200  O   LEU A 301      27.921 -41.634-200.481  1.00  0.00      A1    
ATOM   4201  N   ASN A 302      25.798 -42.586-200.391  1.00  0.00      A1    
ATOM   4202  HN  ASN A 302      24.833 -42.387-200.243  1.00  0.00      A1    
ATOM   4203  CA  ASN A 302      26.174 -43.981-200.579  1.00  0.00      A1    
ATOM   4204  HA  ASN A 302      26.020 -44.543-199.671  1.00  0.00      A1    
ATOM   4205  CB  ASN A 302      24.996 -44.385-201.560  1.00  0.00      A1    
ATOM   4206  HB1 ASN A 302      24.013 -44.127-201.110  1.00  0.00      A1    
ATOM   4207  HB2 ASN A 302      25.067 -43.730-202.455  1.00  0.00      A1    
ATOM   4208  CG  ASN A 302      24.966 -45.888-201.934  1.00  0.00      A1    
ATOM   4209  OD1 ASN A 302      25.717 -46.802-201.569  1.00  0.00      A1    
ATOM   4210  ND2 ASN A 302      24.024 -46.193-202.764  1.00  0.00      A1    
ATOM   4211 HD21 ASN A 302      23.899 -47.114-203.134  1.00  0.00      A1    
ATOM   4212 HD22 ASN A 302      23.381 -45.562-203.198  1.00  0.00      A1    
ATOM   4213  C   ASN A 302      27.532 -44.423-201.142  1.00  0.00      A1    
ATOM   4214  O   ASN A 302      27.848 -43.995-202.284  1.00  0.00      A1    
ATOM   4215  N   PRO A 303      28.250 -45.235-200.503  1.00  0.00      A1    
ATOM   4216  CD  PRO A 303      28.262 -45.320-199.046  1.00  0.00      A1    
ATOM   4217  HD1 PRO A 303      27.629 -46.222-198.911  1.00  0.00      A1    
ATOM   4218  HD2 PRO A 303      27.799 -44.486-198.478  1.00  0.00      A1    
ATOM   4219  CA  PRO A 303      29.584 -45.573-200.976  1.00  0.00      A1    
ATOM   4220  HA  PRO A 303      30.100 -44.654-201.210  1.00  0.00      A1    
ATOM   4221  CB  PRO A 303      30.245 -46.310-199.820  1.00  0.00      A1    
ATOM   4222  HB1 PRO A 303      30.064 -47.401-199.726  1.00  0.00      A1    
ATOM   4223  HB2 PRO A 303      31.341 -46.260-199.997  1.00  0.00      A1    
ATOM   4224  CG  PRO A 303      29.643 -45.682-198.608  1.00  0.00      A1    
ATOM   4225  HG1 PRO A 303      29.672 -46.519-197.878  1.00  0.00      A1    
ATOM   4226  HG2 PRO A 303      30.259 -44.780-198.406  1.00  0.00      A1    
ATOM   4227  C   PRO A 303      29.593 -46.451-202.189  1.00  0.00      A1    
ATOM   4228  O   PRO A 303      30.659 -46.661-202.757  1.00  0.00      A1    
ATOM   4229  N   ASN A 304      28.444 -46.985-202.600  1.00  0.00      A1    
ATOM   4230  HN  ASN A 304      27.646 -46.814-202.027  1.00  0.00      A1    
ATOM   4231  CA  ASN A 304      28.217 -47.914-203.676  1.00  0.00      A1    
ATOM   4232  HA  ASN A 304      29.206 -48.205-203.999  1.00  0.00      A1    
ATOM   4233  CB  ASN A 304      27.370 -49.111-203.303  1.00  0.00      A1    
ATOM   4234  HB1 ASN A 304      26.295 -48.843-203.210  1.00  0.00      A1    
ATOM   4235  HB2 ASN A 304      27.455 -49.832-204.145  1.00  0.00      A1    
ATOM   4236  CG  ASN A 304      27.868 -49.710-202.034  1.00  0.00      A1    
ATOM   4237  OD1 ASN A 304      27.163 -49.833-201.052  1.00  0.00      A1    
ATOM   4238  ND2 ASN A 304      29.184 -50.122-201.973  1.00  0.00      A1    
ATOM   4239 HD21 ASN A 304      29.478 -50.240-201.025  1.00  0.00      A1    
ATOM   4240 HD22 ASN A 304      29.661 -50.460-202.785  1.00  0.00      A1    
ATOM   4241  C   ASN A 304      27.498 -47.219-204.810  1.00  0.00      A1    
ATOM   4242  O   ASN A 304      26.688 -47.817-205.533  1.00  0.00      A1    
ATOM   4243  N   ALA A 305      27.639 -45.890-204.918  1.00  0.00      A1    
ATOM   4244  HN  ALA A 305      28.216 -45.350-204.310  1.00  0.00      A1    
ATOM   4245  CA  ALA A 305      26.942 -45.102-205.912  1.00  0.00      A1    
ATOM   4246  HA  ALA A 305      25.900 -45.365-206.011  1.00  0.00      A1    
ATOM   4247  CB  ALA A 305      26.929 -43.640-205.511  1.00  0.00      A1    
ATOM   4248  HB1 ALA A 305      26.270 -42.978-206.111  1.00  0.00      A1    
ATOM   4249  HB2 ALA A 305      26.608 -43.591-204.448  1.00  0.00      A1    
ATOM   4250  HB3 ALA A 305      28.013 -43.396-205.535  1.00  0.00      A1    
ATOM   4251  C   ALA A 305      27.413 -45.288-207.323  1.00  0.00      A1    
ATOM   4252  O   ALA A 305      28.571 -45.044-207.630  1.00  0.00      A1    
ATOM   4253  N   ILE A 306      26.482 -45.734-208.268  1.00  0.00      A1    
ATOM   4254  HN  ILE A 306      25.496 -45.715-208.120  1.00  0.00      A1    
ATOM   4255  CA  ILE A 306      26.838 -45.925-209.668  1.00  0.00      A1    
ATOM   4256  HA  ILE A 306      27.812 -46.393-209.653  1.00  0.00      A1    
ATOM   4257  CB  ILE A 306      25.903 -46.943-210.226  1.00  0.00      A1    
ATOM   4258  HB  ILE A 306      24.898 -46.573-209.930  1.00  0.00      A1    
ATOM   4259  CG2 ILE A 306      26.174 -47.137-211.670  1.00  0.00      A1    
ATOM   4260 HG21 ILE A 306      27.162 -47.553-211.963  1.00  0.00      A1    
ATOM   4261 HG22 ILE A 306      25.453 -47.846-212.130  1.00  0.00      A1    
ATOM   4262 HG23 ILE A 306      25.946 -46.222-212.257  1.00  0.00      A1    
ATOM   4263  CG1 ILE A 306      26.139 -48.306-209.415  1.00  0.00      A1    
ATOM   4264 HG11 ILE A 306      27.172 -48.592-209.707  1.00  0.00      A1    
ATOM   4265 HG12 ILE A 306      26.109 -48.175-208.313  1.00  0.00      A1    
ATOM   4266  CD  ILE A 306      25.213 -49.472-209.710  1.00  0.00      A1    
ATOM   4267  HD1 ILE A 306      25.499 -50.411-209.189  1.00  0.00      A1    
ATOM   4268  HD2 ILE A 306      24.269 -49.153-209.216  1.00  0.00      A1    
ATOM   4269  HD3 ILE A 306      24.933 -49.776-210.740  1.00  0.00      A1    
ATOM   4270  C   ILE A 306      26.733 -44.599-210.439  1.00  0.00      A1    
ATOM   4271  O   ILE A 306      25.690 -43.930-210.484  1.00  0.00      A1    
ATOM   4272  N   LEU A 307      27.885 -44.140-210.985  1.00  0.00      A1    
ATOM   4273  HN  LEU A 307      28.727 -44.672-211.034  1.00  0.00      A1    
ATOM   4274  CA  LEU A 307      28.060 -42.783-211.535  1.00  0.00      A1    
ATOM   4275  HA  LEU A 307      27.129 -42.296-211.288  1.00  0.00      A1    
ATOM   4276  CB  LEU A 307      29.277 -41.992-211.020  1.00  0.00      A1    
ATOM   4277  HB1 LEU A 307      30.121 -42.451-211.579  1.00  0.00      A1    
ATOM   4278  HB2 LEU A 307      29.221 -40.901-211.225  1.00  0.00      A1    
ATOM   4279  CG  LEU A 307      29.470 -42.095-209.543  1.00  0.00      A1    
ATOM   4280  HG  LEU A 307      29.572 -43.177-209.315  1.00  0.00      A1    
ATOM   4281  CD1 LEU A 307      30.824 -41.542-209.218  1.00  0.00      A1    
ATOM   4282 HD11 LEU A 307      31.131 -41.702-208.162  1.00  0.00      A1    
ATOM   4283 HD12 LEU A 307      31.615 -42.049-209.811  1.00  0.00      A1    
ATOM   4284 HD13 LEU A 307      30.874 -40.448-209.406  1.00  0.00      A1    
ATOM   4285  CD2 LEU A 307      28.326 -41.598-208.684  1.00  0.00      A1    
ATOM   4286 HD21 LEU A 307      27.402 -42.172-208.910  1.00  0.00      A1    
ATOM   4287 HD22 LEU A 307      28.623 -41.766-207.626  1.00  0.00      A1    
ATOM   4288 HD23 LEU A 307      28.148 -40.509-208.810  1.00  0.00      A1    
ATOM   4289  C   LEU A 307      28.081 -42.710-213.048  1.00  0.00      A1    
ATOM   4290  O   LEU A 307      28.847 -43.442-213.691  1.00  0.00      A1    
ATOM   4291  N   VAL A 308      27.333 -41.760-213.680  1.00  0.00      A1    
ATOM   4292  HN  VAL A 308      26.666 -41.225-213.168  1.00  0.00      A1    
ATOM   4293  CA  VAL A 308      27.444 -41.539-215.070  1.00  0.00      A1    
ATOM   4294  HA  VAL A 308      28.305 -42.091-215.416  1.00  0.00      A1    
ATOM   4295  CB  VAL A 308      26.278 -42.079-215.861  1.00  0.00      A1    
ATOM   4296  HB  VAL A 308      26.408 -41.888-216.947  1.00  0.00      A1    
ATOM   4297  CG1 VAL A 308      26.060 -43.553-215.590  1.00  0.00      A1    
ATOM   4298 HG11 VAL A 308      26.056 -43.793-214.505  1.00  0.00      A1    
ATOM   4299 HG12 VAL A 308      25.143 -43.881-216.123  1.00  0.00      A1    
ATOM   4300 HG13 VAL A 308      26.956 -44.109-215.939  1.00  0.00      A1    
ATOM   4301  CG2 VAL A 308      24.974 -41.323-215.559  1.00  0.00      A1    
ATOM   4302 HG21 VAL A 308      24.775 -41.208-214.472  1.00  0.00      A1    
ATOM   4303 HG22 VAL A 308      25.004 -40.237-215.791  1.00  0.00      A1    
ATOM   4304 HG23 VAL A 308      24.072 -41.884-215.883  1.00  0.00      A1    
ATOM   4305  C   VAL A 308      27.696 -40.026-215.317  1.00  0.00      A1    
ATOM   4306  O   VAL A 308      27.126 -39.192-214.542  1.00  0.00      A1    
ATOM   4307  N   PRO A 309      28.497 -39.629-216.333  1.00  0.00      A1    
ATOM   4308  CD  PRO A 309      29.473 -40.515-216.873  1.00  0.00      A1    
ATOM   4309  HD1 PRO A 309      28.906 -41.288-217.437  1.00  0.00      A1    
ATOM   4310  HD2 PRO A 309      30.150 -40.973-216.121  1.00  0.00      A1    
ATOM   4311  CA  PRO A 309      28.434 -38.340-216.934  1.00  0.00      A1    
ATOM   4312  HA  PRO A 309      28.696 -37.688-216.114  1.00  0.00      A1    
ATOM   4313  CB  PRO A 309      29.462 -38.467-218.109  1.00  0.00      A1    
ATOM   4314  HB1 PRO A 309      28.963 -38.740-219.065  1.00  0.00      A1    
ATOM   4315  HB2 PRO A 309      30.088 -37.575-218.327  1.00  0.00      A1    
ATOM   4316  CG  PRO A 309      30.404 -39.619-217.721  1.00  0.00      A1    
ATOM   4317  HG1 PRO A 309      30.731 -40.147-218.642  1.00  0.00      A1    
ATOM   4318  HG2 PRO A 309      31.191 -39.194-217.061  1.00  0.00      A1    
ATOM   4319  C   PRO A 309      27.065 -37.789-217.396  1.00  0.00      A1    
ATOM   4320  O   PRO A 309      26.356 -38.466-218.151  1.00  0.00      A1    
ATOM   4321  N   GLN A 310      26.782 -36.526-217.046  1.00  0.00      A1    
ATOM   4322  HN  GLN A 310      27.414 -36.111-216.393  1.00  0.00      A1    
ATOM   4323  CA  GLN A 310      25.725 -35.693-217.681  1.00  0.00      A1    
ATOM   4324  HA  GLN A 310      24.762 -35.968-217.278  1.00  0.00      A1    
ATOM   4325  CB  GLN A 310      26.026 -34.273-217.168  1.00  0.00      A1    
ATOM   4326  HB1 GLN A 310      26.095 -34.179-216.063  1.00  0.00      A1    
ATOM   4327  HB2 GLN A 310      27.035 -33.968-217.520  1.00  0.00      A1    
ATOM   4328  CG  GLN A 310      25.027 -33.064-217.577  1.00  0.00      A1    
ATOM   4329  HG1 GLN A 310      25.400 -32.194-216.995  1.00  0.00      A1    
ATOM   4330  HG2 GLN A 310      25.170 -32.909-218.668  1.00  0.00      A1    
ATOM   4331  CD  GLN A 310      23.516 -33.307-217.318  1.00  0.00      A1    
ATOM   4332  OE1 GLN A 310      23.031 -34.447-217.519  1.00  0.00      A1    
ATOM   4333  NE2 GLN A 310      22.826 -32.238-216.880  1.00  0.00      A1    
ATOM   4334 HE21 GLN A 310      21.857 -32.272-216.636  1.00  0.00      A1    
ATOM   4335 HE22 GLN A 310      23.276 -31.348-216.951  1.00  0.00      A1    
ATOM   4336  C   GLN A 310      25.750 -35.712-219.167  1.00  0.00      A1    
ATOM   4337  O   GLN A 310      24.700 -35.851-219.828  1.00  0.00      A1    
ATOM   4338  N   GLN A 311      26.958 -35.697-219.853  1.00  0.00      A1    
ATOM   4339  HN  GLN A 311      27.796 -35.565-219.331  1.00  0.00      A1    
ATOM   4340  CA  GLN A 311      26.986 -35.708-221.334  1.00  0.00      A1    
ATOM   4341  HA  GLN A 311      26.305 -35.021-221.811  1.00  0.00      A1    
ATOM   4342  CB  GLN A 311      28.392 -35.178-221.799  1.00  0.00      A1    
ATOM   4343  HB1 GLN A 311      29.133 -35.912-221.416  1.00  0.00      A1    
ATOM   4344  HB2 GLN A 311      28.476 -35.281-222.902  1.00  0.00      A1    
ATOM   4345  CG  GLN A 311      28.612 -33.684-221.469  1.00  0.00      A1    
ATOM   4346  HG1 GLN A 311      28.469 -33.655-220.368  1.00  0.00      A1    
ATOM   4347  HG2 GLN A 311      29.647 -33.469-221.808  1.00  0.00      A1    
ATOM   4348  CD  GLN A 311      27.616 -32.731-222.049  1.00  0.00      A1    
ATOM   4349  OE1 GLN A 311      26.490 -32.560-221.616  1.00  0.00      A1    
ATOM   4350  NE2 GLN A 311      28.094 -31.860-223.038  1.00  0.00      A1    
ATOM   4351 HE21 GLN A 311      27.574 -31.107-223.444  1.00  0.00      A1    
ATOM   4352 HE22 GLN A 311      29.039 -31.911-223.360  1.00  0.00      A1    
ATOM   4353  C   GLN A 311      26.592 -37.083-221.896  1.00  0.00      A1    
ATOM   4354  O   GLN A 311      26.273 -37.104-223.071  1.00  0.00      A1    
ATOM   4355  N   GLY A 312      26.561 -38.238-221.165  1.00  0.00      A1    
ATOM   4356  HN  GLY A 312      26.778 -38.065-220.207  1.00  0.00      A1    
ATOM   4357  CA  GLY A 312      26.297 -39.577-221.659  1.00  0.00      A1    
ATOM   4358  HA1 GLY A 312      26.513 -39.678-222.712  1.00  0.00      A1    
ATOM   4359  HA2 GLY A 312      26.889 -40.334-221.163  1.00  0.00      A1    
ATOM   4360  C   GLY A 312      24.931 -39.876-221.455  1.00  0.00      A1    
ATOM   4361  O   GLY A 312      24.421 -40.903-221.867  1.00  0.00      A1    
ATOM   4362  N   VAL A 313      24.176 -38.996-220.703  1.00  0.00      A1    
ATOM   4363  HN  VAL A 313      24.679 -38.293-220.206  1.00  0.00      A1    
ATOM   4364  CA  VAL A 313      22.730 -39.147-220.351  1.00  0.00      A1    
ATOM   4365  HA  VAL A 313      22.466 -40.174-220.555  1.00  0.00      A1    
ATOM   4366  CB  VAL A 313      22.395 -38.838-218.908  1.00  0.00      A1    
ATOM   4367  HB  VAL A 313      22.801 -37.872-218.537  1.00  0.00      A1    
ATOM   4368  CG1 VAL A 313      20.901 -38.685-218.552  1.00  0.00      A1    
ATOM   4369 HG11 VAL A 313      20.785 -38.356-217.498  1.00  0.00      A1    
ATOM   4370 HG12 VAL A 313      20.442 -37.874-219.159  1.00  0.00      A1    
ATOM   4371 HG13 VAL A 313      20.360 -39.629-218.777  1.00  0.00      A1    
ATOM   4372  CG2 VAL A 313      23.146 -39.813-218.052  1.00  0.00      A1    
ATOM   4373 HG21 VAL A 313      24.252 -39.739-218.130  1.00  0.00      A1    
ATOM   4374 HG22 VAL A 313      22.966 -39.633-216.970  1.00  0.00      A1    
ATOM   4375 HG23 VAL A 313      22.782 -40.812-218.375  1.00  0.00      A1    
ATOM   4376  C   VAL A 313      21.960 -38.241-221.318  1.00  0.00      A1    
ATOM   4377  O   VAL A 313      22.292 -37.046-221.509  1.00  0.00      A1    
ATOM   4378  N   THR A 314      20.927 -38.742-221.961  1.00  0.00      A1    
ATOM   4379  HN  THR A 314      20.901 -39.732-221.853  1.00  0.00      A1    
ATOM   4380  CA  THR A 314      20.062 -38.146-222.914  1.00  0.00      A1    
ATOM   4381  HA  THR A 314      20.163 -37.071-222.966  1.00  0.00      A1    
ATOM   4382  CB  THR A 314      20.274 -38.652-224.307  1.00  0.00      A1    
ATOM   4383  HB  THR A 314      21.353 -38.706-224.564  1.00  0.00      A1    
ATOM   4384  OG1 THR A 314      19.513 -37.852-225.175  1.00  0.00      A1    
ATOM   4385  HG1 THR A 314      20.003 -37.034-225.285  1.00  0.00      A1    
ATOM   4386  CG2 THR A 314      19.709 -40.036-224.416  1.00  0.00      A1    
ATOM   4387 HG21 THR A 314      19.819 -40.386-225.465  1.00  0.00      A1    
ATOM   4388 HG22 THR A 314      20.181 -40.736-223.693  1.00  0.00      A1    
ATOM   4389 HG23 THR A 314      18.607 -40.083-224.287  1.00  0.00      A1    
ATOM   4390  C   THR A 314      18.734 -38.417-222.295  1.00  0.00      A1    
ATOM   4391  O   THR A 314      18.551 -39.346-221.532  1.00  0.00      A1    
ATOM   4392  N   ARG A 315      17.785 -37.493-222.422  1.00  0.00      A1    
ATOM   4393  HN  ARG A 315      18.066 -36.726-222.994  1.00  0.00      A1    
ATOM   4394  CA  ARG A 315      16.406 -37.677-221.954  1.00  0.00      A1    
ATOM   4395  HA  ARG A 315      16.385 -38.585-221.372  1.00  0.00      A1    
ATOM   4396  CB  ARG A 315      16.039 -36.409-221.074  1.00  0.00      A1    
ATOM   4397  HB1 ARG A 315      16.072 -35.459-221.648  1.00  0.00      A1    
ATOM   4398  HB2 ARG A 315      14.967 -36.468-220.793  1.00  0.00      A1    
ATOM   4399  CG  ARG A 315      16.894 -36.416-219.806  1.00  0.00      A1    
ATOM   4400  HG1 ARG A 315      16.602 -37.362-219.300  1.00  0.00      A1    
ATOM   4401  HG2 ARG A 315      17.961 -36.594-220.059  1.00  0.00      A1    
ATOM   4402  CD  ARG A 315      16.622 -35.205-218.870  1.00  0.00      A1    
ATOM   4403  HD1 ARG A 315      16.937 -34.301-219.434  1.00  0.00      A1    
ATOM   4404  HD2 ARG A 315      15.528 -35.102-218.704  1.00  0.00      A1    
ATOM   4405  NE  ARG A 315      17.534 -35.320-217.723  1.00  0.00      A1    
ATOM   4406  HE  ARG A 315      18.513 -35.129-217.798  1.00  0.00      A1    
ATOM   4407  CZ  ARG A 315      17.256 -36.191-216.740  1.00  0.00      A1    
ATOM   4408  NH1 ARG A 315      16.117 -36.956-216.703  1.00  0.00      A1    
ATOM   4409 HH11 ARG A 315      15.394 -36.784-217.372  1.00  0.00      A1    
ATOM   4410 HH12 ARG A 315      15.930 -37.112-215.733  1.00  0.00      A1    
ATOM   4411  NH2 ARG A 315      18.111 -36.359-215.765  1.00  0.00      A1    
ATOM   4412 HH21 ARG A 315      18.906 -35.754-215.779  1.00  0.00      A1    
ATOM   4413 HH22 ARG A 315      17.978 -37.112-215.120  1.00  0.00      A1    
ATOM   4414  C   ARG A 315      15.442 -37.940-223.110  1.00  0.00      A1    
ATOM   4415  O   ARG A 315      15.525 -37.272-224.147  1.00  0.00      A1    
ATOM   4416  N   THR A 316      14.423 -38.829-222.813  1.00  0.00      A1    
ATOM   4417  HN  THR A 316      14.400 -39.246-221.908  1.00  0.00      A1    
ATOM   4418  CA  THR A 316      13.235 -38.929-223.649  1.00  0.00      A1    
ATOM   4419  HA  THR A 316      13.543 -39.294-224.618  1.00  0.00      A1    
ATOM   4420  CB  THR A 316      12.267 -39.937-223.110  1.00  0.00      A1    
ATOM   4421  HB  THR A 316      11.551 -40.301-223.878  1.00  0.00      A1    
ATOM   4422  OG1 THR A 316      11.517 -39.507-222.043  1.00  0.00      A1    
ATOM   4423  HG1 THR A 316      11.071 -40.267-221.662  1.00  0.00      A1    
ATOM   4424  CG2 THR A 316      12.979 -41.187-222.772  1.00  0.00      A1    
ATOM   4425 HG21 THR A 316      12.303 -42.020-222.482  1.00  0.00      A1    
ATOM   4426 HG22 THR A 316      13.606 -41.386-223.667  1.00  0.00      A1    
ATOM   4427 HG23 THR A 316      13.681 -41.220-221.912  1.00  0.00      A1    
ATOM   4428  C   THR A 316      12.449 -37.580-223.806  1.00  0.00      A1    
ATOM   4429  O   THR A 316      12.631 -36.689-223.002  1.00  0.00      A1    
ATOM   4430  N   PRO A 317      11.677 -37.336-224.813  1.00  0.00      A1    
ATOM   4431  CD  PRO A 317      11.702 -38.035-226.104  1.00  0.00      A1    
ATOM   4432  HD1 PRO A 317      11.737 -39.131-225.916  1.00  0.00      A1    
ATOM   4433  HD2 PRO A 317      12.619 -37.768-226.672  1.00  0.00      A1    
ATOM   4434  CA  PRO A 317      10.778 -36.183-224.892  1.00  0.00      A1    
ATOM   4435  HA  PRO A 317      11.561 -35.462-225.077  1.00  0.00      A1    
ATOM   4436  CB  PRO A 317       9.886 -36.380-226.134  1.00  0.00      A1    
ATOM   4437  HB1 PRO A 317       8.820 -36.573-225.885  1.00  0.00      A1    
ATOM   4438  HB2 PRO A 317      10.014 -35.538-226.848  1.00  0.00      A1    
ATOM   4439  CG  PRO A 317      10.408 -37.538-226.929  1.00  0.00      A1    
ATOM   4440  HG1 PRO A 317       9.763 -38.444-226.943  1.00  0.00      A1    
ATOM   4441  HG2 PRO A 317      10.583 -37.410-228.019  1.00  0.00      A1    
ATOM   4442  C   PRO A 317      10.052 -35.781-223.698  1.00  0.00      A1    
ATOM   4443  O   PRO A 317      10.082 -34.577-223.431  1.00  0.00      A1    
ATOM   4444  N   ARG A 318       9.470 -36.735-222.882  1.00  0.00      A1    
ATOM   4445  HN  ARG A 318       9.479 -37.697-223.142  1.00  0.00      A1    
ATOM   4446  CA  ARG A 318       8.803 -36.448-221.605  1.00  0.00      A1    
ATOM   4447  HA  ARG A 318       8.135 -35.606-221.707  1.00  0.00      A1    
ATOM   4448  CB  ARG A 318       8.194 -37.781-221.123  1.00  0.00      A1    
ATOM   4449  HB1 ARG A 318       7.839 -38.388-221.984  1.00  0.00      A1    
ATOM   4450  HB2 ARG A 318       8.923 -38.377-220.535  1.00  0.00      A1    
ATOM   4451  CG  ARG A 318       6.894 -37.564-220.251  1.00  0.00      A1    
ATOM   4452  HG1 ARG A 318       6.982 -36.565-219.774  1.00  0.00      A1    
ATOM   4453  HG2 ARG A 318       5.960 -37.575-220.852  1.00  0.00      A1    
ATOM   4454  CD  ARG A 318       6.703 -38.483-219.017  1.00  0.00      A1    
ATOM   4455  HD1 ARG A 318       5.767 -38.276-218.454  1.00  0.00      A1    
ATOM   4456  HD2 ARG A 318       6.730 -39.507-219.449  1.00  0.00      A1    
ATOM   4457  NE  ARG A 318       7.835 -38.358-218.078  1.00  0.00      A1    
ATOM   4458  HE  ARG A 318       8.560 -39.047-218.054  1.00  0.00      A1    
ATOM   4459  CZ  ARG A 318       8.094 -37.286-217.418  1.00  0.00      A1    
ATOM   4460  NH1 ARG A 318       7.167 -36.400-217.208  1.00  0.00      A1    
ATOM   4461 HH11 ARG A 318       6.248 -36.539-217.577  1.00  0.00      A1    
ATOM   4462 HH12 ARG A 318       7.330 -35.721-216.492  1.00  0.00      A1    
ATOM   4463  NH2 ARG A 318       9.231 -37.105-216.869  1.00  0.00      A1    
ATOM   4464 HH21 ARG A 318       9.973 -37.771-216.801  1.00  0.00      A1    
ATOM   4465 HH22 ARG A 318       9.427 -36.209-216.468  1.00  0.00      A1    
ATOM   4466  C   ARG A 318       9.723 -35.935-220.479  1.00  0.00      A1    
ATOM   4467  O   ARG A 318       9.378 -35.054-219.658  1.00  0.00      A1    
ATOM   4468  N   GLY A 319      10.956 -36.395-220.478  1.00  0.00      A1    
ATOM   4469  HN  GLY A 319      11.286 -37.052-221.151  1.00  0.00      A1    
ATOM   4470  CA  GLY A 319      11.966 -35.790-219.617  1.00  0.00      A1    
ATOM   4471  HA1 GLY A 319      12.752 -35.336-220.202  1.00  0.00      A1    
ATOM   4472  HA2 GLY A 319      11.504 -35.162-218.870  1.00  0.00      A1    
ATOM   4473  C   GLY A 319      12.778 -36.856-218.884  1.00  0.00      A1    
ATOM   4474  O   GLY A 319      13.777 -36.617-218.180  1.00  0.00      A1    
ATOM   4475  N   ASP A 320      12.354 -38.129-219.119  1.00  0.00      A1    
ATOM   4476  HN  ASP A 320      11.600 -38.322-219.743  1.00  0.00      A1    
ATOM   4477  CA  ASP A 320      12.949 -39.332-218.471  1.00  0.00      A1    
ATOM   4478  HA  ASP A 320      12.960 -39.071-217.424  1.00  0.00      A1    
ATOM   4479  CB  ASP A 320      12.132 -40.615-218.597  1.00  0.00      A1    
ATOM   4480  HB1 ASP A 320      12.074 -41.004-219.636  1.00  0.00      A1    
ATOM   4481  HB2 ASP A 320      12.526 -41.425-217.947  1.00  0.00      A1    
ATOM   4482  CG  ASP A 320      10.719 -40.385-218.265  1.00  0.00      A1    
ATOM   4483  OD1 ASP A 320      10.430 -39.547-217.420  1.00  0.00      A1    
ATOM   4484  OD2 ASP A 320       9.930 -41.276-218.624  1.00  0.00      A1    
ATOM   4485  C   ASP A 320      14.431 -39.601-218.925  1.00  0.00      A1    
ATOM   4486  O   ASP A 320      14.685 -39.650-220.130  1.00  0.00      A1    
ATOM   4487  N   ALA A 321      15.369 -39.823-218.014  1.00  0.00      A1    
ATOM   4488  HN  ALA A 321      15.138 -39.515-217.094  1.00  0.00      A1    
ATOM   4489  CA  ALA A 321      16.787 -40.111-218.258  1.00  0.00      A1    
ATOM   4490  HA  ALA A 321      17.211 -39.254-218.759  1.00  0.00      A1    
ATOM   4491  CB  ALA A 321      17.594 -40.104-216.938  1.00  0.00      A1    
ATOM   4492  HB1 ALA A 321      17.161 -39.316-216.286  1.00  0.00      A1    
ATOM   4493  HB2 ALA A 321      17.428 -41.041-216.364  1.00  0.00      A1    
ATOM   4494  HB3 ALA A 321      18.662 -39.869-217.126  1.00  0.00      A1    
ATOM   4495  C   ALA A 321      17.054 -41.434-218.942  1.00  0.00      A1    
ATOM   4496  O   ALA A 321      16.602 -42.495-218.520  1.00  0.00      A1    
ATOM   4497  N   THR A 322      18.019 -41.435-219.838  1.00  0.00      A1    
ATOM   4498  HN  THR A 322      18.389 -40.585-220.206  1.00  0.00      A1    
ATOM   4499  CA  THR A 322      18.458 -42.642-220.449  1.00  0.00      A1    
ATOM   4500  HA  THR A 322      18.351 -43.530-219.844  1.00  0.00      A1    
ATOM   4501  CB  THR A 322      17.795 -43.097-221.724  1.00  0.00      A1    
ATOM   4502  HB  THR A 322      18.335 -43.977-222.136  1.00  0.00      A1    
ATOM   4503  OG1 THR A 322      17.481 -42.038-222.533  1.00  0.00      A1    
ATOM   4504  HG1 THR A 322      17.783 -41.258-222.061  1.00  0.00      A1    
ATOM   4505  CG2 THR A 322      16.378 -43.856-221.318  1.00  0.00      A1    
ATOM   4506 HG21 THR A 322      15.731 -43.264-220.636  1.00  0.00      A1    
ATOM   4507 HG22 THR A 322      15.887 -44.142-222.273  1.00  0.00      A1    
ATOM   4508 HG23 THR A 322      16.644 -44.792-220.779  1.00  0.00      A1    
ATOM   4509  C   THR A 322      19.859 -42.488-220.640  1.00  0.00      A1    
ATOM   4510  O   THR A 322      20.369 -41.452-221.044  1.00  0.00      A1    
ATOM   4511  N   VAL A 323      20.647 -43.552-220.450  1.00  0.00      A1    
ATOM   4512  HN  VAL A 323      20.307 -44.456-220.203  1.00  0.00      A1    
ATOM   4513  CA  VAL A 323      22.071 -43.512-220.706  1.00  0.00      A1    
ATOM   4514  HA  VAL A 323      22.474 -42.523-220.861  1.00  0.00      A1    
ATOM   4515  CB  VAL A 323      22.926 -43.898-219.390  1.00  0.00      A1    
ATOM   4516  HB  VAL A 323      22.416 -43.262-218.634  1.00  0.00      A1    
ATOM   4517  CG1 VAL A 323      22.720 -45.359-218.950  1.00  0.00      A1    
ATOM   4518 HG11 VAL A 323      22.836 -46.111-219.759  1.00  0.00      A1    
ATOM   4519 HG12 VAL A 323      23.429 -45.534-218.111  1.00  0.00      A1    
ATOM   4520 HG13 VAL A 323      21.642 -45.434-218.692  1.00  0.00      A1    
ATOM   4521  CG2 VAL A 323      24.403 -43.668-219.572  1.00  0.00      A1    
ATOM   4522 HG21 VAL A 323      24.807 -43.925-218.569  1.00  0.00      A1    
ATOM   4523 HG22 VAL A 323      24.910 -44.357-220.281  1.00  0.00      A1    
ATOM   4524 HG23 VAL A 323      24.574 -42.578-219.699  1.00  0.00      A1    
ATOM   4525  C   VAL A 323      22.533 -44.350-221.944  1.00  0.00      A1    
ATOM   4526  O   VAL A 323      22.062 -45.465-222.173  1.00  0.00      A1    
ATOM   4527  N   LEU A 324      23.380 -43.838-222.736  1.00  0.00      A1    
ATOM   4528  HN  LEU A 324      23.725 -42.922-222.542  1.00  0.00      A1    
ATOM   4529  CA  LEU A 324      23.888 -44.557-223.844  1.00  0.00      A1    
ATOM   4530  HA  LEU A 324      23.153 -45.292-224.138  1.00  0.00      A1    
ATOM   4531  CB  LEU A 324      24.067 -43.659-225.089  1.00  0.00      A1    
ATOM   4532  HB1 LEU A 324      24.814 -42.881-224.823  1.00  0.00      A1    
ATOM   4533  HB2 LEU A 324      24.471 -44.239-225.947  1.00  0.00      A1    
ATOM   4534  CG  LEU A 324      22.762 -42.879-225.444  1.00  0.00      A1    
ATOM   4535  HG  LEU A 324      22.151 -42.614-224.555  1.00  0.00      A1    
ATOM   4536  CD1 LEU A 324      23.061 -41.583-226.309  1.00  0.00      A1    
ATOM   4537 HD11 LEU A 324      23.882 -41.761-227.034  1.00  0.00      A1    
ATOM   4538 HD12 LEU A 324      22.192 -41.156-226.853  1.00  0.00      A1    
ATOM   4539 HD13 LEU A 324      23.475 -40.832-225.602  1.00  0.00      A1    
ATOM   4540  CD2 LEU A 324      21.808 -43.855-226.162  1.00  0.00      A1    
ATOM   4541 HD21 LEU A 324      20.940 -43.383-226.667  1.00  0.00      A1    
ATOM   4542 HD22 LEU A 324      22.361 -44.272-227.031  1.00  0.00      A1    
ATOM   4543 HD23 LEU A 324      21.539 -44.792-225.629  1.00  0.00      A1    
ATOM   4544  C   LEU A 324      25.156 -45.277-223.568  1.00  0.00      A1    
ATOM   4545  O   LEU A 324      26.040 -44.719-222.913  1.00  0.00      A1    
ATOM   4546  N   VAL A 325      25.254 -46.608-223.994  1.00  0.00      A1    
ATOM   4547  HN  VAL A 325      24.445 -46.986-224.438  1.00  0.00      A1    
ATOM   4548  CA  VAL A 325      26.301 -47.515-223.600  1.00  0.00      A1    
ATOM   4549  HA  VAL A 325      27.134 -46.910-223.271  1.00  0.00      A1    
ATOM   4550  CB  VAL A 325      25.821 -48.497-222.494  1.00  0.00      A1    
ATOM   4551  HB  VAL A 325      26.577 -49.275-222.255  1.00  0.00      A1    
ATOM   4552  CG1 VAL A 325      25.645 -47.619-221.226  1.00  0.00      A1    
ATOM   4553 HG11 VAL A 325      25.693 -48.175-220.266  1.00  0.00      A1    
ATOM   4554 HG12 VAL A 325      26.417 -46.826-221.318  1.00  0.00      A1    
ATOM   4555 HG13 VAL A 325      24.664 -47.097-221.263  1.00  0.00      A1    
ATOM   4556  CG2 VAL A 325      24.540 -49.264-223.025  1.00  0.00      A1    
ATOM   4557 HG21 VAL A 325      23.702 -48.551-223.177  1.00  0.00      A1    
ATOM   4558 HG22 VAL A 325      24.784 -49.686-224.024  1.00  0.00      A1    
ATOM   4559 HG23 VAL A 325      24.063 -49.989-222.332  1.00  0.00      A1    
ATOM   4560  C   VAL A 325      26.633 -48.151-224.806  1.00  0.00      A1    
ATOM   4561  O   VAL A 325      25.899 -48.155-225.814  1.00  0.00      A1    
ATOM   4562  N   VAL A 326      27.873 -48.700-224.833  1.00  0.00      A1    
ATOM   4563  HN  VAL A 326      28.506 -48.755-224.066  1.00  0.00      A1    
ATOM   4564  CA  VAL A 326      28.212 -49.591-225.898  1.00  0.00      A1    
ATOM   4565  HA  VAL A 326      27.506 -49.435-226.700  1.00  0.00      A1    
ATOM   4566  CB  VAL A 326      29.624 -49.331-226.437  1.00  0.00      A1    
ATOM   4567  HB  VAL A 326      30.422 -49.341-225.665  1.00  0.00      A1    
ATOM   4568  CG1 VAL A 326      29.893 -50.413-227.581  1.00  0.00      A1    
ATOM   4569 HG11 VAL A 326      29.655 -51.426-227.193  1.00  0.00      A1    
ATOM   4570 HG12 VAL A 326      29.195 -50.263-228.432  1.00  0.00      A1    
ATOM   4571 HG13 VAL A 326      30.967 -50.342-227.852  1.00  0.00      A1    
ATOM   4572  CG2 VAL A 326      29.611 -47.960-226.971  1.00  0.00      A1    
ATOM   4573 HG21 VAL A 326      30.442 -47.825-227.696  1.00  0.00      A1    
ATOM   4574 HG22 VAL A 326      28.674 -47.810-227.548  1.00  0.00      A1    
ATOM   4575 HG23 VAL A 326      29.716 -47.137-226.233  1.00  0.00      A1    
ATOM   4576  C   VAL A 326      28.047 -51.033-225.315  1.00  0.00      A1    
ATOM   4577  O   VAL A 326      28.742 -51.523-224.424  1.00  0.00      A1    
ATOM   4578  N   GLY A 327      27.065 -51.753-225.920  1.00  0.00      A1    
ATOM   4579  HN  GLY A 327      26.577 -51.258-226.635  1.00  0.00      A1    
ATOM   4580  CA  GLY A 327      26.731 -53.139-225.596  1.00  0.00      A1    
ATOM   4581  HA1 GLY A 327      26.818 -53.265-224.527  1.00  0.00      A1    
ATOM   4582  HA2 GLY A 327      25.750 -53.351-225.992  1.00  0.00      A1    
ATOM   4583  C   GLY A 327      27.685 -54.194-226.067  1.00  0.00      A1    
ATOM   4584  O   GLY A 327      28.656 -53.918-226.832  1.00  0.00      A1    
ATOM   4585  N   ALA A 328      27.357 -55.489-225.743  1.00  0.00      A1    
ATOM   4586  HN  ALA A 328      26.472 -55.629-225.306  1.00  0.00      A1    
ATOM   4587  CA  ALA A 328      28.252 -56.613-226.014  1.00  0.00      A1    
ATOM   4588  HA  ALA A 328      29.209 -56.341-225.593  1.00  0.00      A1    
ATOM   4589  CB  ALA A 328      27.641 -57.835-225.322  1.00  0.00      A1    
ATOM   4590  HB1 ALA A 328      28.301 -58.693-225.574  1.00  0.00      A1    
ATOM   4591  HB2 ALA A 328      27.508 -57.621-224.240  1.00  0.00      A1    
ATOM   4592  HB3 ALA A 328      26.632 -58.021-225.748  1.00  0.00      A1    
ATOM   4593  C   ALA A 328      28.459 -56.878-227.515  1.00  0.00      A1    
ATOM   4594  O   ALA A 328      29.571 -57.114-227.970  1.00  0.00      A1    
ATOM   4595  N   ASP A 329      27.421 -56.561-228.362  1.00  0.00      A1    
ATOM   4596  HN  ASP A 329      26.643 -56.153-227.889  1.00  0.00      A1    
ATOM   4597  CA  ASP A 329      27.401 -56.717-229.789  1.00  0.00      A1    
ATOM   4598  HA  ASP A 329      27.965 -57.622-229.971  1.00  0.00      A1    
ATOM   4599  CB  ASP A 329      25.971 -56.936-230.433  1.00  0.00      A1    
ATOM   4600  HB1 ASP A 329      25.340 -56.052-230.197  1.00  0.00      A1    
ATOM   4601  HB2 ASP A 329      26.124 -57.018-231.529  1.00  0.00      A1    
ATOM   4602  CG  ASP A 329      25.230 -58.192-229.979  1.00  0.00      A1    
ATOM   4603  OD1 ASP A 329      25.606 -58.875-228.928  1.00  0.00      A1    
ATOM   4604  OD2 ASP A 329      24.164 -58.496-230.635  1.00  0.00      A1    
ATOM   4605  C   ASP A 329      28.127 -55.553-230.460  1.00  0.00      A1    
ATOM   4606  O   ASP A 329      28.136 -55.501-231.670  1.00  0.00      A1    
ATOM   4607  N   ASP A 330      28.599 -54.444-229.845  1.00  0.00      A1    
ATOM   4608  HN  ASP A 330      28.684 -54.392-228.853  1.00  0.00      A1    
ATOM   4609  CA  ASP A 330      29.327 -53.416-230.531  1.00  0.00      A1    
ATOM   4610  HA  ASP A 330      29.811 -52.938-229.692  1.00  0.00      A1    
ATOM   4611  CB  ASP A 330      30.471 -53.802-231.591  1.00  0.00      A1    
ATOM   4612  HB1 ASP A 330      30.041 -54.493-232.347  1.00  0.00      A1    
ATOM   4613  HB2 ASP A 330      30.919 -52.901-232.064  1.00  0.00      A1    
ATOM   4614  CG  ASP A 330      31.696 -54.421-231.000  1.00  0.00      A1    
ATOM   4615  OD1 ASP A 330      32.473 -55.134-231.702  1.00  0.00      A1    
ATOM   4616  OD2 ASP A 330      31.967 -54.228-229.745  1.00  0.00      A1    
ATOM   4617  C   ASP A 330      28.311 -52.375-231.152  1.00  0.00      A1    
ATOM   4618  O   ASP A 330      28.481 -51.950-232.275  1.00  0.00      A1    
ATOM   4619  N   LYS A 331      27.384 -51.895-230.387  1.00  0.00      A1    
ATOM   4620  HN  LYS A 331      27.330 -52.307-229.481  1.00  0.00      A1    
ATOM   4621  CA  LYS A 331      26.307 -51.012-230.789  1.00  0.00      A1    
ATOM   4622  HA  LYS A 331      26.760 -50.296-231.459  1.00  0.00      A1    
ATOM   4623  CB  LYS A 331      25.028 -51.629-231.325  1.00  0.00      A1    
ATOM   4624  HB1 LYS A 331      24.238 -50.990-231.772  1.00  0.00      A1    
ATOM   4625  HB2 LYS A 331      25.323 -52.287-232.170  1.00  0.00      A1    
ATOM   4626  CG  LYS A 331      24.381 -52.519-230.296  1.00  0.00      A1    
ATOM   4627  HG1 LYS A 331      25.100 -53.174-229.757  1.00  0.00      A1    
ATOM   4628  HG2 LYS A 331      23.764 -51.952-229.567  1.00  0.00      A1    
ATOM   4629  CD  LYS A 331      23.323 -53.527-230.940  1.00  0.00      A1    
ATOM   4630  HD1 LYS A 331      23.863 -54.232-231.608  1.00  0.00      A1    
ATOM   4631  HD2 LYS A 331      22.843 -53.966-230.039  1.00  0.00      A1    
ATOM   4632  CE  LYS A 331      22.176 -52.732-231.616  1.00  0.00      A1    
ATOM   4633  HE1 LYS A 331      21.708 -52.080-230.848  1.00  0.00      A1    
ATOM   4634  HE2 LYS A 331      22.452 -52.136-232.511  1.00  0.00      A1    
ATOM   4635  NZ  LYS A 331      21.145 -53.730-232.061  1.00  0.00      A1    
ATOM   4636  HZ1 LYS A 331      20.370 -53.302-232.606  1.00  0.00      A1    
ATOM   4637  HZ2 LYS A 331      21.551 -54.449-232.693  1.00  0.00      A1    
ATOM   4638  HZ3 LYS A 331      20.614 -54.053-231.226  1.00  0.00      A1    
ATOM   4639  C   LYS A 331      25.954 -50.097-229.612  1.00  0.00      A1    
ATOM   4640  O   LYS A 331      26.198 -50.384-228.436  1.00  0.00      A1    
ATOM   4641  N   VAL A 332      25.549 -48.852-229.889  1.00  0.00      A1    
ATOM   4642  HN  VAL A 332      25.425 -48.538-230.827  1.00  0.00      A1    
ATOM   4643  CA  VAL A 332      25.086 -47.867-228.935  1.00  0.00      A1    
ATOM   4644  HA  VAL A 332      25.810 -47.838-228.133  1.00  0.00      A1    
ATOM   4645  CB  VAL A 332      24.897 -46.513-229.580  1.00  0.00      A1    
ATOM   4646  HB  VAL A 332      24.273 -46.461-230.498  1.00  0.00      A1    
ATOM   4647  CG1 VAL A 332      24.360 -45.589-228.603  1.00  0.00      A1    
ATOM   4648 HG11 VAL A 332      24.227 -44.568-229.020  1.00  0.00      A1    
ATOM   4649 HG12 VAL A 332      23.320 -45.926-228.405  1.00  0.00      A1    
ATOM   4650 HG13 VAL A 332      24.972 -45.638-227.676  1.00  0.00      A1    
ATOM   4651  CG2 VAL A 332      26.339 -45.986-230.011  1.00  0.00      A1    
ATOM   4652 HG21 VAL A 332      26.316 -44.883-230.132  1.00  0.00      A1    
ATOM   4653 HG22 VAL A 332      26.958 -46.226-229.120  1.00  0.00      A1    
ATOM   4654 HG23 VAL A 332      26.707 -46.610-230.854  1.00  0.00      A1    
ATOM   4655  C   VAL A 332      23.743 -48.435-228.473  1.00  0.00      A1    
ATOM   4656  O   VAL A 332      22.779 -48.577-229.206  1.00  0.00      A1    
ATOM   4657  N   GLU A 333      23.583 -48.707-227.182  1.00  0.00      A1    
ATOM   4658  HN  GLU A 333      24.317 -48.513-226.536  1.00  0.00      A1    
ATOM   4659  CA  GLU A 333      22.436 -49.321-226.586  1.00  0.00      A1    
ATOM   4660  HA  GLU A 333      21.637 -49.500-227.290  1.00  0.00      A1    
ATOM   4661  CB  GLU A 333      22.681 -50.653-225.825  1.00  0.00      A1    
ATOM   4662  HB1 GLU A 333      23.589 -50.457-225.215  1.00  0.00      A1    
ATOM   4663  HB2 GLU A 333      21.845 -50.993-225.176  1.00  0.00      A1    
ATOM   4664  CG  GLU A 333      22.975 -51.831-226.755  1.00  0.00      A1    
ATOM   4665  HG1 GLU A 333      22.248 -51.789-227.595  1.00  0.00      A1    
ATOM   4666  HG2 GLU A 333      24.060 -51.788-226.986  1.00  0.00      A1    
ATOM   4667  CD  GLU A 333      22.638 -53.195-226.117  1.00  0.00      A1    
ATOM   4668  OE1 GLU A 333      23.307 -53.748-225.161  1.00  0.00      A1    
ATOM   4669  OE2 GLU A 333      21.648 -53.825-226.588  1.00  0.00      A1    
ATOM   4670  C   GLU A 333      21.898 -48.220-225.704  1.00  0.00      A1    
ATOM   4671  O   GLU A 333      22.728 -47.416-225.218  1.00  0.00      A1    
ATOM   4672  N   THR A 334      20.571 -48.115-225.495  1.00  0.00      A1    
ATOM   4673  HN  THR A 334      19.978 -48.788-225.930  1.00  0.00      A1    
ATOM   4674  CA  THR A 334      19.829 -47.090-224.621  1.00  0.00      A1    
ATOM   4675  HA  THR A 334      20.446 -46.325-224.174  1.00  0.00      A1    
ATOM   4676  CB  THR A 334      18.628 -46.437-225.391  1.00  0.00      A1    
ATOM   4677  HB  THR A 334      17.968 -47.258-225.744  1.00  0.00      A1    
ATOM   4678  OG1 THR A 334      18.956 -45.622-226.428  1.00  0.00      A1    
ATOM   4679  HG1 THR A 334      19.468 -46.196-227.002  1.00  0.00      A1    
ATOM   4680  CG2 THR A 334      17.691 -45.557-224.431  1.00  0.00      A1    
ATOM   4681 HG21 THR A 334      16.792 -45.397-225.063  1.00  0.00      A1    
ATOM   4682 HG22 THR A 334      17.387 -46.127-223.527  1.00  0.00      A1    
ATOM   4683 HG23 THR A 334      18.159 -44.576-224.197  1.00  0.00      A1    
ATOM   4684  C   THR A 334      19.416 -47.826-223.380  1.00  0.00      A1    
ATOM   4685  O   THR A 334      18.672 -48.789-223.513  1.00  0.00      A1    
ATOM   4686  N   ARG A 335      19.868 -47.414-222.165  1.00  0.00      A1    
ATOM   4687  HN  ARG A 335      20.557 -46.699-222.072  1.00  0.00      A1    
ATOM   4688  CA  ARG A 335      19.459 -48.017-220.868  1.00  0.00      A1    
ATOM   4689  HA  ARG A 335      18.884 -48.912-221.057  1.00  0.00      A1    
ATOM   4690  CB  ARG A 335      20.774 -48.435-220.024  1.00  0.00      A1    
ATOM   4691  HB1 ARG A 335      21.249 -47.442-219.878  1.00  0.00      A1    
ATOM   4692  HB2 ARG A 335      20.454 -48.715-218.998  1.00  0.00      A1    
ATOM   4693  CG  ARG A 335      21.658 -49.391-220.688  1.00  0.00      A1    
ATOM   4694  HG1 ARG A 335      21.675 -49.375-221.798  1.00  0.00      A1    
ATOM   4695  HG2 ARG A 335      22.657 -49.032-220.359  1.00  0.00      A1    
ATOM   4696  CD  ARG A 335      21.404 -50.850-220.227  1.00  0.00      A1    
ATOM   4697  HD1 ARG A 335      22.263 -51.532-220.403  1.00  0.00      A1    
ATOM   4698  HD2 ARG A 335      21.115 -50.878-219.154  1.00  0.00      A1    
ATOM   4699  NE  ARG A 335      20.177 -51.354-220.928  1.00  0.00      A1    
ATOM   4700  HE  ARG A 335      19.317 -51.419-220.422  1.00  0.00      A1    
ATOM   4701  CZ  ARG A 335      20.090 -51.639-222.203  1.00  0.00      A1    
ATOM   4702  NH1 ARG A 335      21.150 -51.685-222.917  1.00  0.00      A1    
ATOM   4703 HH11 ARG A 335      22.032 -51.835-222.469  1.00  0.00      A1    
ATOM   4704 HH12 ARG A 335      20.962 -52.056-223.827  1.00  0.00      A1    
ATOM   4705  NH2 ARG A 335      18.938 -51.628-222.831  1.00  0.00      A1    
ATOM   4706 HH21 ARG A 335      18.064 -51.435-222.385  1.00  0.00      A1    
ATOM   4707 HH22 ARG A 335      19.042 -51.948-223.774  1.00  0.00      A1    
ATOM   4708  C   ARG A 335      18.712 -47.088-220.034  1.00  0.00      A1    
ATOM   4709  O   ARG A 335      19.236 -45.992-219.723  1.00  0.00      A1    
ATOM   4710  N   PRO A 336      17.476 -47.331-219.674  1.00  0.00      A1    
ATOM   4711  CD  PRO A 336      16.601 -48.318-220.203  1.00  0.00      A1    
ATOM   4712  HD1 PRO A 336      16.874 -49.352-219.901  1.00  0.00      A1    
ATOM   4713  HD2 PRO A 336      16.622 -48.295-221.313  1.00  0.00      A1    
ATOM   4714  CA  PRO A 336      16.792 -46.639-218.570  1.00  0.00      A1    
ATOM   4715  HA  PRO A 336      16.755 -45.580-218.777  1.00  0.00      A1    
ATOM   4716  CB  PRO A 336      15.364 -47.187-218.444  1.00  0.00      A1    
ATOM   4717  HB1 PRO A 336      15.174 -47.948-217.657  1.00  0.00      A1    
ATOM   4718  HB2 PRO A 336      14.575 -46.448-218.186  1.00  0.00      A1    
ATOM   4719  CG  PRO A 336      15.152 -47.871-219.826  1.00  0.00      A1    
ATOM   4720  HG1 PRO A 336      14.573 -48.815-219.740  1.00  0.00      A1    
ATOM   4721  HG2 PRO A 336      14.691 -47.202-220.583  1.00  0.00      A1    
ATOM   4722  C   PRO A 336      17.526 -46.728-217.212  1.00  0.00      A1    
ATOM   4723  O   PRO A 336      17.770 -47.811-216.660  1.00  0.00      A1    
ATOM   4724  N   ILE A 337      17.811 -45.545-216.644  1.00  0.00      A1    
ATOM   4725  HN  ILE A 337      17.404 -44.712-217.010  1.00  0.00      A1    
ATOM   4726  CA  ILE A 337      18.570 -45.334-215.425  1.00  0.00      A1    
ATOM   4727  HA  ILE A 337      18.745 -46.284-214.941  1.00  0.00      A1    
ATOM   4728  CB  ILE A 337      19.856 -44.558-215.627  1.00  0.00      A1    
ATOM   4729  HB  ILE A 337      20.085 -43.989-214.700  1.00  0.00      A1    
ATOM   4730  CG2 ILE A 337      21.044 -45.441-216.067  1.00  0.00      A1    
ATOM   4731 HG21 ILE A 337      20.820 -46.121-216.917  1.00  0.00      A1    
ATOM   4732 HG22 ILE A 337      21.877 -44.742-216.297  1.00  0.00      A1    
ATOM   4733 HG23 ILE A 337      21.336 -46.114-215.234  1.00  0.00      A1    
ATOM   4734  CG1 ILE A 337      19.588 -43.517-216.738  1.00  0.00      A1    
ATOM   4735 HG11 ILE A 337      19.664 -43.981-217.743  1.00  0.00      A1    
ATOM   4736 HG12 ILE A 337      18.602 -43.006-216.749  1.00  0.00      A1    
ATOM   4737  CD  ILE A 337      20.526 -42.335-216.687  1.00  0.00      A1    
ATOM   4738  HD1 ILE A 337      20.421 -41.833-215.701  1.00  0.00      A1    
ATOM   4739  HD2 ILE A 337      21.575 -42.684-216.790  1.00  0.00      A1    
ATOM   4740  HD3 ILE A 337      20.228 -41.585-217.451  1.00  0.00      A1    
ATOM   4741  C   ILE A 337      17.677 -44.500-214.450  1.00  0.00      A1    
ATOM   4742  O   ILE A 337      17.237 -43.402-214.844  1.00  0.00      A1    
ATOM   4743  N   VAL A 338      17.416 -44.996-213.291  1.00  0.00      A1    
ATOM   4744  HN  VAL A 338      17.710 -45.890-212.963  1.00  0.00      A1    
ATOM   4745  CA  VAL A 338      16.868 -44.183-212.121  1.00  0.00      A1    
ATOM   4746  HA  VAL A 338      15.947 -43.700-212.412  1.00  0.00      A1    
ATOM   4747  CB  VAL A 338      16.568 -45.065-210.974  1.00  0.00      A1    
ATOM   4748  HB  VAL A 338      17.433 -45.548-210.471  1.00  0.00      A1    
ATOM   4749  CG1 VAL A 338      15.897 -44.133-209.860  1.00  0.00      A1    
ATOM   4750 HG11 VAL A 338      16.462 -43.234-209.535  1.00  0.00      A1    
ATOM   4751 HG12 VAL A 338      14.952 -43.789-210.333  1.00  0.00      A1    
ATOM   4752 HG13 VAL A 338      15.700 -44.753-208.959  1.00  0.00      A1    
ATOM   4753  CG2 VAL A 338      15.618 -46.214-211.445  1.00  0.00      A1    
ATOM   4754 HG21 VAL A 338      15.956 -46.607-212.428  1.00  0.00      A1    
ATOM   4755 HG22 VAL A 338      15.548 -47.006-210.670  1.00  0.00      A1    
ATOM   4756 HG23 VAL A 338      14.652 -45.711-211.665  1.00  0.00      A1    
ATOM   4757  C   VAL A 338      17.944 -43.301-211.762  1.00  0.00      A1    
ATOM   4758  O   VAL A 338      18.893 -43.692-211.046  1.00  0.00      A1    
ATOM   4759  N   ALA A 339      17.948 -42.016-212.151  1.00  0.00      A1    
ATOM   4760  HN  ALA A 339      17.249 -41.646-212.758  1.00  0.00      A1    
ATOM   4761  CA  ALA A 339      19.053 -41.226-211.718  1.00  0.00      A1    
ATOM   4762  HA  ALA A 339      19.921 -41.763-211.365  1.00  0.00      A1    
ATOM   4763  CB  ALA A 339      19.474 -40.359-212.979  1.00  0.00      A1    
ATOM   4764  HB1 ALA A 339      19.437 -40.896-213.951  1.00  0.00      A1    
ATOM   4765  HB2 ALA A 339      18.693 -39.580-213.114  1.00  0.00      A1    
ATOM   4766  HB3 ALA A 339      20.492 -39.927-212.879  1.00  0.00      A1    
ATOM   4767  C   ALA A 339      18.476 -40.254-210.689  1.00  0.00      A1    
ATOM   4768  O   ALA A 339      17.712 -39.351-210.979  1.00  0.00      A1    
ATOM   4769  N   SER A 340      18.743 -40.565-209.392  1.00  0.00      A1    
ATOM   4770  HN  SER A 340      19.316 -41.336-209.128  1.00  0.00      A1    
ATOM   4771  CA  SER A 340      18.101 -39.820-208.297  1.00  0.00      A1    
ATOM   4772  HA  SER A 340      17.025 -39.804-208.388  1.00  0.00      A1    
ATOM   4773  CB  SER A 340      18.463 -40.556-206.948  1.00  0.00      A1    
ATOM   4774  HB1 SER A 340      18.120 -39.902-206.119  1.00  0.00      A1    
ATOM   4775  HB2 SER A 340      17.819 -41.458-206.870  1.00  0.00      A1    
ATOM   4776  OG  SER A 340      19.882 -40.882-206.876  1.00  0.00      A1    
ATOM   4777  HG1 SER A 340      19.966 -41.105-205.946  1.00  0.00      A1    
ATOM   4778  C   SER A 340      18.499 -38.342-208.244  1.00  0.00      A1    
ATOM   4779  O   SER A 340      17.623 -37.514-207.919  1.00  0.00      A1    
ATOM   4780  N   GLN A 341      19.783 -38.037-208.464  1.00  0.00      A1    
ATOM   4781  HN  GLN A 341      20.399 -38.821-208.467  1.00  0.00      A1    
ATOM   4782  CA  GLN A 341      20.327 -36.707-208.317  1.00  0.00      A1    
ATOM   4783  HA  GLN A 341      19.596 -36.191-208.922  1.00  0.00      A1    
ATOM   4784  CB  GLN A 341      20.582 -36.326-206.802  1.00  0.00      A1    
ATOM   4785  HB1 GLN A 341      21.024 -35.310-206.723  1.00  0.00      A1    
ATOM   4786  HB2 GLN A 341      19.658 -36.306-206.185  1.00  0.00      A1    
ATOM   4787  CG  GLN A 341      21.794 -37.094-206.061  1.00  0.00      A1    
ATOM   4788  HG1 GLN A 341      22.078 -38.013-206.615  1.00  0.00      A1    
ATOM   4789  HG2 GLN A 341      22.614 -36.347-205.995  1.00  0.00      A1    
ATOM   4790  CD  GLN A 341      21.369 -37.425-204.589  1.00  0.00      A1    
ATOM   4791  OE1 GLN A 341      21.697 -36.799-203.643  1.00  0.00      A1    
ATOM   4792  NE2 GLN A 341      20.589 -38.517-204.475  1.00  0.00      A1    
ATOM   4793 HE21 GLN A 341      20.211 -38.608-203.554  1.00  0.00      A1    
ATOM   4794 HE22 GLN A 341      20.509 -39.149-205.246  1.00  0.00      A1    
ATOM   4795  C   GLN A 341      21.692 -36.583-208.940  1.00  0.00      A1    
ATOM   4796  O   GLN A 341      22.406 -37.588-209.137  1.00  0.00      A1    
ATOM   4797  N   ALA A 342      22.156 -35.432-209.232  1.00  0.00      A1    
ATOM   4798  HN  ALA A 342      21.573 -34.637-209.080  1.00  0.00      A1    
ATOM   4799  CA  ALA A 342      23.408 -35.056-209.800  1.00  0.00      A1    
ATOM   4800  HA  ALA A 342      23.955 -35.951-210.056  1.00  0.00      A1    
ATOM   4801  CB  ALA A 342      23.337 -34.291-211.157  1.00  0.00      A1    
ATOM   4802  HB1 ALA A 342      24.310 -34.309-211.693  1.00  0.00      A1    
ATOM   4803  HB2 ALA A 342      22.713 -35.000-211.743  1.00  0.00      A1    
ATOM   4804  HB3 ALA A 342      22.705 -33.377-211.148  1.00  0.00      A1    
ATOM   4805  C   ALA A 342      24.278 -34.217-208.838  1.00  0.00      A1    
ATOM   4806  O   ALA A 342      23.866 -33.175-208.253  1.00  0.00      A1    
ATOM   4807  N   ILE A 343      25.521 -34.724-208.688  1.00  0.00      A1    
ATOM   4808  HN  ILE A 343      25.860 -35.489-209.232  1.00  0.00      A1    
ATOM   4809  CA  ILE A 343      26.552 -34.023-208.012  1.00  0.00      A1    
ATOM   4810  HA  ILE A 343      26.174 -33.147-207.505  1.00  0.00      A1    
ATOM   4811  CB  ILE A 343      27.267 -34.839-206.910  1.00  0.00      A1    
ATOM   4812  HB  ILE A 343      27.730 -35.748-207.350  1.00  0.00      A1    
ATOM   4813  CG2 ILE A 343      28.535 -34.102-206.292  1.00  0.00      A1    
ATOM   4814 HG21 ILE A 343      28.201 -33.095-205.962  1.00  0.00      A1    
ATOM   4815 HG22 ILE A 343      28.890 -34.727-205.444  1.00  0.00      A1    
ATOM   4816 HG23 ILE A 343      29.399 -33.997-206.982  1.00  0.00      A1    
ATOM   4817  CG1 ILE A 343      26.280 -35.175-205.717  1.00  0.00      A1    
ATOM   4818 HG11 ILE A 343      25.460 -35.804-206.124  1.00  0.00      A1    
ATOM   4819 HG12 ILE A 343      26.817 -35.848-205.015  1.00  0.00      A1    
ATOM   4820  CD  ILE A 343      25.563 -34.037-204.983  1.00  0.00      A1    
ATOM   4821  HD1 ILE A 343      26.258 -33.299-204.528  1.00  0.00      A1    
ATOM   4822  HD2 ILE A 343      24.936 -33.454-205.690  1.00  0.00      A1    
ATOM   4823  HD3 ILE A 343      24.885 -34.416-204.188  1.00  0.00      A1    
ATOM   4824  C   ILE A 343      27.514 -33.567-209.142  1.00  0.00      A1    
ATOM   4825  O   ILE A 343      28.300 -34.316-209.808  1.00  0.00      A1    
ATOM   4826  N   GLY A 344      27.397 -32.263-209.438  1.00  0.00      A1    
ATOM   4827  HN  GLY A 344      26.661 -31.743-209.010  1.00  0.00      A1    
ATOM   4828  CA  GLY A 344      27.913 -31.636-210.646  1.00  0.00      A1    
ATOM   4829  HA1 GLY A 344      27.478 -30.649-210.699  1.00  0.00      A1    
ATOM   4830  HA2 GLY A 344      28.989 -31.569-210.702  1.00  0.00      A1    
ATOM   4831  C   GLY A 344      27.553 -32.194-211.955  1.00  0.00      A1    
ATOM   4832  O   GLY A 344      26.368 -32.344-212.249  1.00  0.00      A1    
ATOM   4833  N   ASP A 345      28.521 -32.628-212.759  1.00  0.00      A1    
ATOM   4834  HN  ASP A 345      29.451 -32.309-212.592  1.00  0.00      A1    
ATOM   4835  CA  ASP A 345      28.252 -33.430-213.933  1.00  0.00      A1    
ATOM   4836  HA  ASP A 345      27.354 -33.160-214.468  1.00  0.00      A1    
ATOM   4837  CB  ASP A 345      29.270 -33.179-215.151  1.00  0.00      A1    
ATOM   4838  HB1 ASP A 345      30.227 -33.729-215.023  1.00  0.00      A1    
ATOM   4839  HB2 ASP A 345      28.753 -33.646-216.018  1.00  0.00      A1    
ATOM   4840  CG  ASP A 345      29.336 -31.666-215.388  1.00  0.00      A1    
ATOM   4841  OD1 ASP A 345      30.436 -31.290-215.741  1.00  0.00      A1    
ATOM   4842  OD2 ASP A 345      28.261 -30.986-215.518  1.00  0.00      A1    
ATOM   4843  C   ASP A 345      28.095 -34.973-213.761  1.00  0.00      A1    
ATOM   4844  O   ASP A 345      27.933 -35.705-214.751  1.00  0.00      A1    
ATOM   4845  N   LYS A 346      28.227 -35.462-212.478  1.00  0.00      A1    
ATOM   4846  HN  LYS A 346      28.475 -34.816-211.762  1.00  0.00      A1    
ATOM   4847  CA  LYS A 346      28.092 -36.856-212.145  1.00  0.00      A1    
ATOM   4848  HA  LYS A 346      28.212 -37.424-213.055  1.00  0.00      A1    
ATOM   4849  CB  LYS A 346      29.136 -37.269-211.067  1.00  0.00      A1    
ATOM   4850  HB1 LYS A 346      29.099 -36.679-210.127  1.00  0.00      A1    
ATOM   4851  HB2 LYS A 346      28.902 -38.328-210.824  1.00  0.00      A1    
ATOM   4852  CG  LYS A 346      30.559 -37.087-211.608  1.00  0.00      A1    
ATOM   4853  HG1 LYS A 346      30.880 -37.925-212.262  1.00  0.00      A1    
ATOM   4854  HG2 LYS A 346      30.785 -36.258-212.312  1.00  0.00      A1    
ATOM   4855  CD  LYS A 346      31.653 -37.022-210.422  1.00  0.00      A1    
ATOM   4856  HD1 LYS A 346      31.379 -36.137-209.809  1.00  0.00      A1    
ATOM   4857  HD2 LYS A 346      31.678 -37.841-209.673  1.00  0.00      A1    
ATOM   4858  CE  LYS A 346      33.069 -36.758-210.945  1.00  0.00      A1    
ATOM   4859  HE1 LYS A 346      33.722 -36.882-210.054  1.00  0.00      A1    
ATOM   4860  HE2 LYS A 346      33.360 -37.321-211.857  1.00  0.00      A1    
ATOM   4861  NZ  LYS A 346      33.108 -35.398-211.394  1.00  0.00      A1    
ATOM   4862  HZ1 LYS A 346      32.310 -35.147-212.011  1.00  0.00      A1    
ATOM   4863  HZ2 LYS A 346      33.073 -34.690-210.632  1.00  0.00      A1    
ATOM   4864  HZ3 LYS A 346      34.045 -35.225-211.812  1.00  0.00      A1    
ATOM   4865  C   LYS A 346      26.658 -37.191-211.692  1.00  0.00      A1    
ATOM   4866  O   LYS A 346      26.260 -36.740-210.666  1.00  0.00      A1    
ATOM   4867  N   TRP A 347      25.864 -37.927-212.475  1.00  0.00      A1    
ATOM   4868  HN  TRP A 347      26.221 -38.240-213.351  1.00  0.00      A1    
ATOM   4869  CA  TRP A 347      24.606 -38.369-211.976  1.00  0.00      A1    
ATOM   4870  HA  TRP A 347      24.156 -37.631-211.328  1.00  0.00      A1    
ATOM   4871  CB  TRP A 347      23.710 -38.774-213.200  1.00  0.00      A1    
ATOM   4872  HB1 TRP A 347      24.371 -39.237-213.963  1.00  0.00      A1    
ATOM   4873  HB2 TRP A 347      22.867 -39.432-212.898  1.00  0.00      A1    
ATOM   4874  CG  TRP A 347      23.074 -37.656-213.865  1.00  0.00      A1    
ATOM   4875  CD1 TRP A 347      23.355 -36.992-215.071  1.00  0.00      A1    
ATOM   4876  HD1 TRP A 347      24.305 -37.133-215.564  1.00  0.00      A1    
ATOM   4877  NE1 TRP A 347      22.530 -35.935-215.183  1.00  0.00      A1    
ATOM   4878  HE1 TRP A 347      22.721 -35.187-215.779  1.00  0.00      A1    
ATOM   4879  CE2 TRP A 347      21.581 -35.853-214.209  1.00  0.00      A1    
ATOM   4880  CD2 TRP A 347      21.869 -36.964-213.361  1.00  0.00      A1    
ATOM   4881  CE3 TRP A 347      21.125 -37.203-212.180  1.00  0.00      A1    
ATOM   4882  HE3 TRP A 347      21.262 -38.102-211.596  1.00  0.00      A1    
ATOM   4883  CZ3 TRP A 347      20.101 -36.274-211.973  1.00  0.00      A1    
ATOM   4884  HZ3 TRP A 347      19.452 -36.311-211.110  1.00  0.00      A1    
ATOM   4885  CZ2 TRP A 347      20.696 -34.957-213.886  1.00  0.00      A1    
ATOM   4886  HZ2 TRP A 347      20.467 -34.088-214.485  1.00  0.00      A1    
ATOM   4887  CH2 TRP A 347      19.855 -35.195-212.822  1.00  0.00      A1    
ATOM   4888  HH2 TRP A 347      19.028 -34.529-212.624  1.00  0.00      A1    
ATOM   4889  C   TRP A 347      24.676 -39.608-211.142  1.00  0.00      A1    
ATOM   4890  O   TRP A 347      25.361 -40.513-211.570  1.00  0.00      A1    
ATOM   4891  N   LEU A 348      23.938 -39.775-209.967  1.00  0.00      A1    
ATOM   4892  HN  LEU A 348      23.513 -38.984-209.534  1.00  0.00      A1    
ATOM   4893  CA  LEU A 348      23.924 -40.948-209.078  1.00  0.00      A1    
ATOM   4894  HA  LEU A 348      24.818 -41.537-209.220  1.00  0.00      A1    
ATOM   4895  CB  LEU A 348      23.783 -40.670-207.573  1.00  0.00      A1    
ATOM   4896  HB1 LEU A 348      22.887 -40.075-207.295  1.00  0.00      A1    
ATOM   4897  HB2 LEU A 348      23.610 -41.638-207.058  1.00  0.00      A1    
ATOM   4898  CG  LEU A 348      25.001 -40.160-206.864  1.00  0.00      A1    
ATOM   4899  HG  LEU A 348      25.771 -40.950-206.997  1.00  0.00      A1    
ATOM   4900  CD1 LEU A 348      25.434 -38.787-207.507  1.00  0.00      A1    
ATOM   4901 HD11 LEU A 348      26.330 -38.437-206.950  1.00  0.00      A1    
ATOM   4902 HD12 LEU A 348      25.959 -38.906-208.479  1.00  0.00      A1    
ATOM   4903 HD13 LEU A 348      24.640 -38.011-207.545  1.00  0.00      A1    
ATOM   4904  CD2 LEU A 348      24.677 -39.874-205.357  1.00  0.00      A1    
ATOM   4905 HD21 LEU A 348      23.867 -39.114-205.352  1.00  0.00      A1    
ATOM   4906 HD22 LEU A 348      24.335 -40.789-204.829  1.00  0.00      A1    
ATOM   4907 HD23 LEU A 348      25.656 -39.608-204.903  1.00  0.00      A1    
ATOM   4908  C   LEU A 348      22.893 -41.950-209.555  1.00  0.00      A1    
ATOM   4909  O   LEU A 348      21.731 -41.711-209.342  1.00  0.00      A1    
ATOM   4910  N   VAL A 349      23.158 -43.096-210.229  1.00  0.00      A1    
ATOM   4911  HN  VAL A 349      24.117 -43.339-210.348  1.00  0.00      A1    
ATOM   4912  CA  VAL A 349      22.253 -44.013-210.905  1.00  0.00      A1    
ATOM   4913  HA  VAL A 349      21.298 -43.552-211.105  1.00  0.00      A1    
ATOM   4914  CB  VAL A 349      22.874 -44.713-212.009  1.00  0.00      A1    
ATOM   4915  HB  VAL A 349      23.841 -45.140-211.668  1.00  0.00      A1    
ATOM   4916  CG1 VAL A 349      22.144 -45.928-212.534  1.00  0.00      A1    
ATOM   4917 HG11 VAL A 349      22.423 -46.796-211.899  1.00  0.00      A1    
ATOM   4918 HG12 VAL A 349      21.037 -45.836-212.558  1.00  0.00      A1    
ATOM   4919 HG13 VAL A 349      22.569 -46.170-213.531  1.00  0.00      A1    
ATOM   4920  CG2 VAL A 349      23.182 -43.589-213.140  1.00  0.00      A1    
ATOM   4921 HG21 VAL A 349      23.927 -42.844-212.787  1.00  0.00      A1    
ATOM   4922 HG22 VAL A 349      23.633 -44.121-214.005  1.00  0.00      A1    
ATOM   4923 HG23 VAL A 349      22.227 -43.116-213.454  1.00  0.00      A1    
ATOM   4924  C   VAL A 349      21.939 -45.028-209.753  1.00  0.00      A1    
ATOM   4925  O   VAL A 349      22.823 -45.766-209.290  1.00  0.00      A1    
ATOM   4926  N   THR A 350      20.647 -45.068-209.275  1.00  0.00      A1    
ATOM   4927  HN  THR A 350      19.976 -44.452-209.678  1.00  0.00      A1    
ATOM   4928  CA  THR A 350      20.151 -45.819-208.103  1.00  0.00      A1    
ATOM   4929  HA  THR A 350      20.914 -45.742-207.343  1.00  0.00      A1    
ATOM   4930  CB  THR A 350      18.799 -45.297-207.555  1.00  0.00      A1    
ATOM   4931  HB  THR A 350      18.117 -45.160-208.421  1.00  0.00      A1    
ATOM   4932  OG1 THR A 350      18.939 -44.055-206.793  1.00  0.00      A1    
ATOM   4933  HG1 THR A 350      18.079 -43.831-206.434  1.00  0.00      A1    
ATOM   4934  CG2 THR A 350      18.042 -46.258-206.600  1.00  0.00      A1    
ATOM   4935 HG21 THR A 350      18.653 -46.505-205.706  1.00  0.00      A1    
ATOM   4936 HG22 THR A 350      17.200 -45.691-206.150  1.00  0.00      A1    
ATOM   4937 HG23 THR A 350      17.757 -47.191-207.134  1.00  0.00      A1    
ATOM   4938  C   THR A 350      20.010 -47.252-208.558  1.00  0.00      A1    
ATOM   4939  O   THR A 350      20.528 -48.097-207.891  1.00  0.00      A1    
ATOM   4940  N   GLU A 351      19.258 -47.503-209.677  1.00  0.00      A1    
ATOM   4941  HN  GLU A 351      18.798 -46.777-210.183  1.00  0.00      A1    
ATOM   4942  CA  GLU A 351      19.199 -48.760-210.386  1.00  0.00      A1    
ATOM   4943  HA  GLU A 351      20.193 -49.181-210.379  1.00  0.00      A1    
ATOM   4944  CB  GLU A 351      18.213 -49.818-209.829  1.00  0.00      A1    
ATOM   4945  HB1 GLU A 351      18.323 -50.795-210.348  1.00  0.00      A1    
ATOM   4946  HB2 GLU A 351      18.624 -49.968-208.808  1.00  0.00      A1    
ATOM   4947  CG  GLU A 351      16.747 -49.431-209.745  1.00  0.00      A1    
ATOM   4948  HG1 GLU A 351      16.577 -48.474-209.206  1.00  0.00      A1    
ATOM   4949  HG2 GLU A 351      16.261 -49.198-210.716  1.00  0.00      A1    
ATOM   4950  CD  GLU A 351      16.018 -50.449-208.972  1.00  0.00      A1    
ATOM   4951  OE1 GLU A 351      15.587 -50.184-207.800  1.00  0.00      A1    
ATOM   4952  OE2 GLU A 351      15.852 -51.570-209.519  1.00  0.00      A1    
ATOM   4953  C   GLU A 351      18.945 -48.450-211.860  1.00  0.00      A1    
ATOM   4954  O   GLU A 351      18.547 -47.317-212.182  1.00  0.00      A1    
ATOM   4955  N   GLY A 352      19.265 -49.457-212.691  1.00  0.00      A1    
ATOM   4956  HN  GLY A 352      19.441 -50.364-212.317  1.00  0.00      A1    
ATOM   4957  CA  GLY A 352      19.046 -49.390-214.213  1.00  0.00      A1    
ATOM   4958  HA1 GLY A 352      18.382 -50.231-214.349  1.00  0.00      A1    
ATOM   4959  HA2 GLY A 352      18.479 -48.517-214.502  1.00  0.00      A1    
ATOM   4960  C   GLY A 352      20.287 -49.593-214.975  1.00  0.00      A1    
ATOM   4961  O   GLY A 352      20.271 -49.612-216.197  1.00  0.00      A1    
ATOM   4962  N   LEU A 353      21.432 -49.765-214.290  1.00  0.00      A1    
ATOM   4963  HN  LEU A 353      21.450 -49.683-213.296  1.00  0.00      A1    
ATOM   4964  CA  LEU A 353      22.744 -49.974-214.886  1.00  0.00      A1    
ATOM   4965  HA  LEU A 353      22.650 -50.605-215.758  1.00  0.00      A1    
ATOM   4966  CB  LEU A 353      23.402 -48.636-215.133  1.00  0.00      A1    
ATOM   4967  HB1 LEU A 353      22.610 -47.958-215.518  1.00  0.00      A1    
ATOM   4968  HB2 LEU A 353      23.771 -48.271-214.150  1.00  0.00      A1    
ATOM   4969  CG  LEU A 353      24.512 -48.643-216.212  1.00  0.00      A1    
ATOM   4970  HG  LEU A 353      25.399 -49.234-215.898  1.00  0.00      A1    
ATOM   4971  CD1 LEU A 353      23.991 -49.090-217.577  1.00  0.00      A1    
ATOM   4972 HD11 LEU A 353      23.489 -50.076-217.674  1.00  0.00      A1    
ATOM   4973 HD12 LEU A 353      23.382 -48.316-218.093  1.00  0.00      A1    
ATOM   4974 HD13 LEU A 353      24.839 -49.052-218.295  1.00  0.00      A1    
ATOM   4975  CD2 LEU A 353      25.108 -47.171-216.225  1.00  0.00      A1    
ATOM   4976 HD21 LEU A 353      24.204 -46.538-216.358  1.00  0.00      A1    
ATOM   4977 HD22 LEU A 353      25.537 -46.852-215.251  1.00  0.00      A1    
ATOM   4978 HD23 LEU A 353      25.880 -47.058-217.015  1.00  0.00      A1    
ATOM   4979  C   LEU A 353      23.636 -50.670-214.020  1.00  0.00      A1    
ATOM   4980  O   LEU A 353      23.480 -50.597-212.806  1.00  0.00      A1    
ATOM   4981  N   LYS A 354      24.624 -51.349-214.554  1.00  0.00      A1    
ATOM   4982  HN  LYS A 354      24.674 -51.381-215.550  1.00  0.00      A1    
ATOM   4983  CA  LYS A 354      25.583 -52.173-213.795  1.00  0.00      A1    
ATOM   4984  HA  LYS A 354      25.538 -51.960-212.738  1.00  0.00      A1    
ATOM   4985  CB  LYS A 354      25.338 -53.715-214.102  1.00  0.00      A1    
ATOM   4986  HB1 LYS A 354      26.081 -54.376-213.605  1.00  0.00      A1    
ATOM   4987  HB2 LYS A 354      24.353 -53.933-213.639  1.00  0.00      A1    
ATOM   4988  CG  LYS A 354      25.392 -54.025-215.618  1.00  0.00      A1    
ATOM   4989  HG1 LYS A 354      24.586 -53.462-216.135  1.00  0.00      A1    
ATOM   4990  HG2 LYS A 354      26.368 -53.607-215.944  1.00  0.00      A1    
ATOM   4991  CD  LYS A 354      25.158 -55.461-215.976  1.00  0.00      A1    
ATOM   4992  HD1 LYS A 354      25.829 -56.116-215.381  1.00  0.00      A1    
ATOM   4993  HD2 LYS A 354      24.102 -55.793-215.880  1.00  0.00      A1    
ATOM   4994  CE  LYS A 354      25.513 -55.643-217.472  1.00  0.00      A1    
ATOM   4995  HE1 LYS A 354      25.389 -56.718-217.726  1.00  0.00      A1    
ATOM   4996  HE2 LYS A 354      24.994 -55.080-218.278  1.00  0.00      A1    
ATOM   4997  NZ  LYS A 354      26.980 -55.559-217.786  1.00  0.00      A1    
ATOM   4998  HZ1 LYS A 354      27.557 -56.052-217.075  1.00  0.00      A1    
ATOM   4999  HZ2 LYS A 354      27.057 -56.154-218.635  1.00  0.00      A1    
ATOM   5000  HZ3 LYS A 354      27.391 -54.624-217.984  1.00  0.00      A1    
ATOM   5001  C   LYS A 354      27.041 -51.803-214.076  1.00  0.00      A1    
ATOM   5002  O   LYS A 354      27.413 -51.390-215.158  1.00  0.00      A1    
ATOM   5003  N   ALA A 355      27.812 -51.754-212.950  1.00  0.00      A1    
ATOM   5004  HN  ALA A 355      27.464 -51.915-212.030  1.00  0.00      A1    
ATOM   5005  CA  ALA A 355      29.155 -51.188-212.940  1.00  0.00      A1    
ATOM   5006  HA  ALA A 355      28.972 -50.211-213.363  1.00  0.00      A1    
ATOM   5007  CB  ALA A 355      29.767 -50.913-211.525  1.00  0.00      A1    
ATOM   5008  HB1 ALA A 355      30.093 -49.859-211.393  1.00  0.00      A1    
ATOM   5009  HB2 ALA A 355      29.066 -51.195-210.712  1.00  0.00      A1    
ATOM   5010  HB3 ALA A 355      30.669 -51.545-211.378  1.00  0.00      A1    
ATOM   5011  C   ALA A 355      30.024 -52.000-213.825  1.00  0.00      A1    
ATOM   5012  O   ALA A 355      29.906 -53.203-214.040  1.00  0.00      A1    
ATOM   5013  N   GLY A 356      31.067 -51.295-214.360  1.00  0.00      A1    
ATOM   5014  HN  GLY A 356      31.235 -50.335-214.147  1.00  0.00      A1    
ATOM   5015  CA  GLY A 356      32.092 -51.802-215.345  1.00  0.00      A1    
ATOM   5016  HA1 GLY A 356      32.930 -51.134-215.208  1.00  0.00      A1    
ATOM   5017  HA2 GLY A 356      32.400 -52.806-215.094  1.00  0.00      A1    
ATOM   5018  C   GLY A 356      31.659 -51.657-216.775  1.00  0.00      A1    
ATOM   5019  O   GLY A 356      32.506 -51.928-217.615  1.00  0.00      A1    
ATOM   5020  N   ASP A 357      30.400 -51.195-217.133  1.00  0.00      A1    
ATOM   5021  HN  ASP A 357      29.625 -50.952-216.554  1.00  0.00      A1    
ATOM   5022  CA  ASP A 357      30.064 -51.069-218.522  1.00  0.00      A1    
ATOM   5023  HA  ASP A 357      30.470 -51.862-219.135  1.00  0.00      A1    
ATOM   5024  CB  ASP A 357      28.470 -51.119-218.695  1.00  0.00      A1    
ATOM   5025  HB1 ASP A 357      28.015 -50.513-217.884  1.00  0.00      A1    
ATOM   5026  HB2 ASP A 357      28.224 -50.730-219.706  1.00  0.00      A1    
ATOM   5027  CG  ASP A 357      27.968 -52.562-218.511  1.00  0.00      A1    
ATOM   5028  OD1 ASP A 357      26.740 -52.803-218.527  1.00  0.00      A1    
ATOM   5029  OD2 ASP A 357      28.761 -53.574-218.389  1.00  0.00      A1    
ATOM   5030  C   ASP A 357      30.630 -49.793-219.058  1.00  0.00      A1    
ATOM   5031  O   ASP A 357      31.168 -48.983-218.288  1.00  0.00      A1    
ATOM   5032  N   ARG A 358      30.518 -49.586-220.313  1.00  0.00      A1    
ATOM   5033  HN  ARG A 358      29.966 -50.238-220.828  1.00  0.00      A1    
ATOM   5034  CA  ARG A 358      31.098 -48.526-221.049  1.00  0.00      A1    
ATOM   5035  HA  ARG A 358      31.771 -47.965-220.416  1.00  0.00      A1    
ATOM   5036  CB  ARG A 358      31.969 -49.169-222.177  1.00  0.00      A1    
ATOM   5037  HB1 ARG A 358      31.396 -49.803-222.887  1.00  0.00      A1    
ATOM   5038  HB2 ARG A 358      32.489 -48.405-222.793  1.00  0.00      A1    
ATOM   5039  CG  ARG A 358      33.109 -50.027-221.607  1.00  0.00      A1    
ATOM   5040  HG1 ARG A 358      33.527 -49.464-220.745  1.00  0.00      A1    
ATOM   5041  HG2 ARG A 358      32.740 -50.991-221.198  1.00  0.00      A1    
ATOM   5042  CD  ARG A 358      34.240 -50.350-222.623  1.00  0.00      A1    
ATOM   5043  HD1 ARG A 358      34.748 -49.425-222.972  1.00  0.00      A1    
ATOM   5044  HD2 ARG A 358      34.981 -50.985-222.094  1.00  0.00      A1    
ATOM   5045  NE  ARG A 358      33.557 -51.050-223.740  1.00  0.00      A1    
ATOM   5046  HE  ARG A 358      32.590 -51.300-223.784  1.00  0.00      A1    
ATOM   5047  CZ  ARG A 358      34.292 -51.698-224.697  1.00  0.00      A1    
ATOM   5048  NH1 ARG A 358      35.633 -51.828-224.681  1.00  0.00      A1    
ATOM   5049 HH11 ARG A 358      36.232 -51.417-223.994  1.00  0.00      A1    
ATOM   5050 HH12 ARG A 358      36.000 -52.198-225.534  1.00  0.00      A1    
ATOM   5051  NH2 ARG A 358      33.652 -52.147-225.759  1.00  0.00      A1    
ATOM   5052 HH21 ARG A 358      32.674 -52.310-225.623  1.00  0.00      A1    
ATOM   5053 HH22 ARG A 358      34.138 -52.904-226.196  1.00  0.00      A1    
ATOM   5054  C   ARG A 358      30.007 -47.582-221.656  1.00  0.00      A1    
ATOM   5055  O   ARG A 358      29.291 -47.975-222.495  1.00  0.00      A1    
ATOM   5056  N   VAL A 359      29.883 -46.431-220.994  1.00  0.00      A1    
ATOM   5057  HN  VAL A 359      30.524 -46.268-220.247  1.00  0.00      A1    
ATOM   5058  CA  VAL A 359      28.988 -45.355-221.235  1.00  0.00      A1    
ATOM   5059  HA  VAL A 359      28.003 -45.633-221.581  1.00  0.00      A1    
ATOM   5060  CB  VAL A 359      28.966 -44.399-220.066  1.00  0.00      A1    
ATOM   5061  HB  VAL A 359      29.998 -44.149-219.742  1.00  0.00      A1    
ATOM   5062  CG1 VAL A 359      28.137 -43.103-220.251  1.00  0.00      A1
[truncated: 504,973 more chars]
