# Supplementary material for: Conformational restriction shapes the inhibition of a multidrug efflux adaptor protein
Source: Nat Commun. 2023 Jul 18;14:3900. doi: 10.1038/s41467-023-39615-x (PMC10354078; doi:10.1038/s41467-023-39615-x)
Supplement: Supplementary file 5 — Supplementary Data 2 [file 41467_2023_39615_MOESM5_ESM.zip › nsc-60339.str]

* Toppar stream file generated by
* CHARMM General Force Field (CGenFF) program version 2.5
* For use with CGenFF version 4.5
*

read rtf card append
* Topologies generated by
* CHARMM General Force Field (CGenFF) program version 2.5
*
36 1

! "penalty" is the highest penalty score of the associated parameters.
! Penalties lower than 10 indicate the analogy is fair; penalties between 10
! and 50 mean some basic validation is recommended; penalties higher than
! 50 indicate poor analogy and mandate extensive validation/optimization.

RESI LIG            2.000 ! param penalty=  67.000 ; charge penalty= 141.943
GROUP            ! CHARGE   CH_PENALTY
ATOM N0     NG2S1  -0.492 !   12.471
ATOM N1     NG2R52 -0.429 !   35.372
ATOM N2     NG2R52 -0.429 !   35.372
ATOM N3     NG2S1  -0.492 !   12.471
ATOM N4     NG2R52 -0.429 !   35.372
ATOM N      NG2R52 -0.429 !   35.372
ATOM C0     CG2R61 -0.197 !   17.873
ATOM C1     CG2R61  0.215 !  141.943
ATOM C2     CG2R61 -0.164 !   15.328
ATOM C3     CG2R61 -0.158 !   14.500
ATOM C4     CG2R61 -0.083 !    0.000
ATOM C5     CG2R61 -0.071 !    8.270
ATOM C6     CG2O1   0.591 !    9.912
ATOM C7     CG2R61  0.143 !   10.910
ATOM C8     CG2R61 -0.118 !    0.000
ATOM C9     CG2R61 -0.120 !   14.311
ATOM C10    CG2R61  0.068 !   26.318
ATOM C11    CG2R61 -0.120 !   14.311
ATOM C12    CG2R61 -0.118 !    0.000
ATOM C13    CG2R53  0.742 !   50.112
ATOM C14    CG3C54 -0.410 !    2.500
ATOM C15    CG3C54 -0.410 !    2.500
ATOM C16    CG2O1   0.594 !    9.591
ATOM C17    CG2R61  0.143 !   10.910
ATOM C18    CG2R61 -0.118 !    0.000
ATOM C19    CG2R61 -0.120 !   14.311
ATOM C20    CG2R61  0.068 !   26.318
ATOM C21    CG2R61 -0.120 !   14.311
ATOM C22    CG2R61 -0.118 !    0.000
ATOM C23    CG2R53  0.742 !   50.112
ATOM C24    CG3C54 -0.410 !    2.500
ATOM C      CG3C54 -0.410 !    2.500
ATOM O0     OG2D1  -0.475 !    0.000
ATOM O      OG2D1  -0.475 !    0.000
ATOM Cl     CLGR1  -0.119 !  141.759
ATOM H0     HGP1    0.318 !    0.000
ATOM H1     HGP2    0.380 !    2.500
ATOM H2     HGP2    0.380 !    2.500
ATOM H3     HGP1    0.318 !    0.000
ATOM H4     HGP2    0.380 !    2.500
ATOM H      HGP2    0.380 !    2.500
ATOM H5     HGR61   0.115 !    0.000
ATOM H6     HGR61   0.115 !    0.000
ATOM H7     HGR61   0.115 !    0.000
ATOM H8     HGR61   0.115 !    0.000
ATOM H9     HGR62   0.182 !    1.050
ATOM H10    HGR61   0.115 !    0.000
ATOM H11    HGR61   0.115 !    0.000
ATOM H12    HGR61   0.115 !    0.000
ATOM H13    HGR61   0.115 !    0.000
ATOM H14    HGR61   0.115 !    0.000
ATOM H15    HGR61   0.115 !    0.000
ATOM H16    HGA2    0.280 !    0.000
ATOM H17    HGA2    0.280 !    0.000
ATOM H18    HGA2    0.280 !    0.000
ATOM H19    HGA2    0.280 !    0.000
ATOM H20    HGA2    0.280 !    0.000
ATOM H21    HGA2    0.280 !    0.000
ATOM H22    HGA2    0.280 !    0.000
ATOM H23    HGA2    0.280 !    0.000

BOND N0   C6  
BOND N0   H0  
BOND N0   C7  
BOND N1   C13 
BOND N1   C14 
BOND N1   H1  
BOND N2   C13 
BOND N2   C15 
BOND N2   H2  
BOND N3   H3  
BOND N3   C16 
BOND N3   C17 
BOND N4   C23 
BOND N4   H4  
BOND N4   C24 
BOND N    C23 
BOND N    C   
BOND N    H   
BOND C0   C6  
BOND C0   C1  
BOND C0   C5  
BOND C1   C2  
BOND C1   Cl  
BOND C2   C3  
BOND C2   H9  
BOND C3   C16 
BOND C3   C4  
BOND C4   C5  
BOND C4   H10 
BOND C5   H11 
BOND C6   O0  
BOND C7   C8  
BOND C7   C12 
BOND C8   C9  
BOND C8   H12 
BOND C9   C10 
BOND C9   H13 
BOND C10  C11 
BOND C10  C13 
BOND C11  H14 
BOND C11  C12 
BOND C12  H15 
BOND C14  C15 
BOND C14  H17 
BOND C14  H16 
BOND C15  H18 
BOND C15  H19 
BOND C16  O   
BOND C17  C18 
BOND C17  C22 
BOND C18  C19 
BOND C18  H5  
BOND C19  H6  
BOND C19  C20 
BOND C20  C23 
BOND C20  C21 
BOND C21  C22 
BOND C21  H7  
BOND C22  H8  
BOND C24  C   
BOND C24  H21 
BOND C24  H20 
BOND C    H22 
BOND C    H23 
IMPR C6     C0     N0     O0    
IMPR C16    C3     N3     O     

END

read param card flex append
* Parameters generated by analogy by
* CHARMM General Force Field (CGenFF) program version 2.5
*

! Penalties lower than 10 indicate the analogy is fair; penalties between 10
! and 50 mean some basic validation is recommended; penalties higher than
! 50 indicate poor analogy and mandate extensive validation/optimization.

BONDS

ANGLES
CG2R61 CG2R53 NG2R52   25.00    124.50 ! LIG , from CG2R61 CG2R53 NG2R50, penalty= 32

DIHEDRALS
CG2R61 CG2O1  NG2S1  CG2R61     1.6000  1     0.00 ! LIG , from CG2DC1 CG2O1 NG2S1 CG2R61, penalty= 22.5
CG2R61 CG2O1  NG2S1  CG2R61     2.5000  2   180.00 ! LIG , from CG2DC1 CG2O1 NG2S1 CG2R61, penalty= 22.5
NG2R52 CG2R53 CG2R61 CG2R61     0.8900  2   180.00 ! LIG , from NG2R50 CG2R53 CG2R61 CG2R61, penalty= 32
NG2R52 CG2R53 CG2R61 CG2R61     0.1000  4     0.00 ! LIG , from NG2R50 CG2R53 CG2R61 CG2R61, penalty= 32
CG2R61 CG2R53 NG2R52 CG3C54     6.0000  2   180.00 ! LIG , from CG2R51 CG2R52 NG2R52 CG3C54, penalty= 67
CG2R61 CG2R53 NG2R52 HGP2       2.7000  2   180.00 ! LIG , from CG2R51 CG2R52 NG2R52 HGP2, penalty= 67
CG2O1  CG2R61 CG2R61 CLGR1      3.0000  2   180.00 ! LIG , from CG2R61 CG2R61 CG2R61 CLGR1, penalty= 45

IMPROPERS

END
RETURN
