# Supplementary material for: Conformational restriction shapes the inhibition of a multidrug efflux adaptor protein
Source: Nat Commun. 2023 Jul 18;14:3900. doi: 10.1038/s41467-023-39615-x (PMC10354078; doi:10.1038/s41467-023-39615-x)
Supplement: Supplementary file 8 — Source Data [file 41467_2023_39615_MOESM8_ESM.xlsx]

## Sheet: Figure 2a
Figure 2a	Data used for HDX of peptide 308-323
t = 10 min; No drug			t = 10 min; + Novobiocin			t = 10 min; + NSC 60339			t = 0
m/z	Normalised intensity		m/z	Normalised intensity		m/z	Normalised intensity		m/z	Normalised intensity
560.803	0.0325		560.803	0.1311		560.803	0.2054		560.804	0.0245
560.808	0.0316		560.808	0.1463		560.808	0.2821		560.808	0.0271
560.813	0.0604		560.812	0.1532		560.813	0.2311		560.813	0.0357
560.818	0.0566		560.817	0.1613		560.818	0.2437		560.818	0.0288
560.823	0.0949		560.822	0.2056		560.823	0.2242		560.823	0.0343
560.827	0.0496		560.827	0.1969		560.827	0.2534		560.828	0.0406
560.832	0.0433		560.832	0.199		560.832	0.224		560.833	0.0335
560.837	0.0441		560.837	0.2065		560.837	0.1827		560.838	0.0285
560.842	0.0629		560.842	0.1392		560.842	0.1769		560.842	0.0177
560.847	0.0654		560.846	0.0989		560.847	0.1796		560.847	0.022
560.852	0.0558		560.851	0.0897		560.852	0.1134		560.852	0.016
560.856	0.0287		560.856	0.0751		560.857	0.0727		560.857	0.0277
560.861	0.0242		560.861	0.0535		560.861	0.0817		560.862	0.0176
560.866	0.0304		560.866	0.0558		560.866	0.0832		560.867	0.0191
560.871	0.025		560.871	0.0397		560.871	0.0698		560.871	0.0197
560.876	0.0175		560.875	0.0343		560.876	0.0618		560.876	0.013
560.881	0.005		560.88	0.0428		560.881	0.0417		560.881	0.0187
560.886	0		560.885	0.0424		560.886	0.0453		560.886	0.0101
560.89	0		560.89	0.0407		560.89	0.0409		560.891	0.0118
560.895	0.0108		560.895	0.0402		560.895	0.0417		560.896	0.0163
560.9	0.0071		560.9	0.0381		560.9	0.0316		560.901	0.0138
560.905	0.0004		560.905	0.0464		560.905	0.0606		560.905	0.0171
560.91	0.0087		560.909	0.0342		560.91	0.0493		560.91	0.0244
560.915	0.0179		560.914	0.05		560.915	0.0997		560.915	0.024
560.919	0.0316		560.919	0.0443		560.92	0.1467		560.92	0.0223
560.924	0.0142		560.924	0.0655		560.924	0.163		560.925	0.0132
560.929	0.0329		560.929	0.0734		560.929	0.2209		560.93	0.0264
560.934	0.0096		560.934	0.1104		560.934	0.2477		560.934	0.0221
560.939	0.0287		560.938	0.1438		560.939	0.2498		560.939	0.0215
560.944	0.0529		560.943	0.1387		560.944	0.3057		560.944	0.0154
560.949	0.0795		560.948	0.1364		560.949	0.3288		560.949	0.0212
560.953	0.0512		560.953	0.1256		560.953	0.3374		560.954	0.0171
560.958	0.0208		560.958	0.123		560.958	0.3468		560.959	0.0175
560.963	0.015		560.963	0.1128		560.963	0.2904		560.964	0.0162
560.968	0.0587		560.967	0.0831		560.968	0.2014		560.968	0.0187
560.973	0.0358		560.972	0.0767		560.973	0.1941		560.973	0.0266
560.978	0.0196		560.977	0.0904		560.978	0.167		560.978	0.0376
560.982	0.0167		560.982	0.052		560.983	0.1079		560.983	0.0261
560.987	0.0058		560.987	0.0605		560.987	0.0742		560.988	0.029
560.992	0.0142		560.992	0.0521		560.992	0.0851		560.993	0.032
560.997	0.0171		560.997	0.0487		560.997	0.096		560.997	0.0266
561.002	0.0154		561.001	0.0315		561.002	0.0847		561.002	0.0191
561.007	0.0071		561.006	0.0309		561.007	0.0664		561.007	0.0215
561.012	0.0179		561.011	0.0356		561.012	0.0503		561.012	0.0187
561.016	0.0167		561.016	0.0345		561.016	0.0562		561.017	0.0178
561.021	0.0058		561.021	0.0305		561.021	0.0346		561.022	0.0116
561.026	0.0242		561.026	0.031		561.026	0.0195		561.027	0.0121
561.031	0.0237		561.03	0.0401		561.031	0.0316		561.031	0.0155
561.036	0.035		561.035	0.0378		561.036	0.0495		561.036	0.0136
561.041	0.0175		561.04	0.0292		561.041	0.0222		561.041	0.0142
561.045	0.0271		561.045	0.0312		561.046	0.0321		561.046	0.0127
561.05	0.0046		561.05	0.0349		561.05	0.0639		561.051	0.0097
561.055	0.0083		561.055	0.0343		561.055	0.0388		561.056	0.0145
561.06	0.0196		561.06	0.0325		561.06	0.056		561.061	0.0177
561.065	0.03		561.064	0.0343		561.065	0.0356		561.065	0.0133
561.07	0.03		561.069	0.0235		561.07	0.0251		561.07	0.009
561.075	0.0046		561.074	0.0238		561.075	0.0463		561.075	0.0056
561.079	0		561.079	0.0318		561.08	0.0541		561.08	0.014
561.089	0		561.084	0.0362		561.084	0.0562		561.085	0.027
561.094	0.0071		561.089	0.0332		561.089	0.056		561.09	0.0229
561.099	0.0183		561.093	0.0331		561.094	0.0434		561.094	0.0212
561.104	0.0204		561.098	0.0409		561.099	0.0652		561.099	0.0207
561.109	0.0187		561.103	0.0529		561.104	0.0369		561.104	0.0185
561.113	0.0379		561.108	0.0492		561.109	0.0603		561.109	0.0195
561.118	0.0208		561.113	0.0543		561.113	0.0427		561.114	0.0168
561.123	0.0416		561.118	0.059		561.118	0.0457		561.119	0.0121
561.128	0.0196		561.123	0.0393		561.123	0.0616		561.124	0.024
561.133	0.0179		561.128	0.0452		561.128	0.0664		561.128	0.0223
561.138	0.0291		561.132	0.0442		561.133	0.0367		561.133	0.0288
561.142	0.0242		561.137	0.0583		561.138	0.0539		561.138	0.0255
561.147	0.0083		561.142	0.0598		561.143	0.0687		561.143	0.0209
561.152	0.0212		561.147	0.0506		561.147	0.0526		561.148	0.0226
561.157	0.0375		561.152	0.0607		561.152	0.0828		561.153	0.0265
561.162	0.0487		561.157	0.0484		561.157	0.0691		561.157	0.0264
561.167	0.0158		561.161	0.0611		561.162	0.0822		561.162	0.0492
561.172	0.0129		561.166	0.052		561.167	0.075		561.167	0.0434
561.176	0.0096		561.171	0.0431		561.172	0.1241		561.172	0.0292
561.181	0.0204		561.176	0.0593		561.176	0.0857		561.177	0.0245
561.186	0.0167		561.181	0.0493		561.181	0.0932		561.182	0.0397
561.191	0.0154		561.186	0.044		561.186	0.1083		561.187	0.0334
561.196	0.0379		561.191	0.0435		561.191	0.1098		561.191	0.0335
561.201	0.0604		561.195	0.0602		561.196	0.1567		561.196	0.0319
561.205	0.0408		561.2	0.082		561.201	0.2345		561.201	0.0329
561.21	0.0562		561.205	0.0925		561.206	0.3196		561.206	0.0375
561.215	0.1033		561.21	0.198		561.21	0.4466		561.211	0.0537
561.22	0.1203		561.215	0.2965		561.215	0.7091		561.216	0.0735
561.225	0.1482		561.22	0.3913		561.22	0.9472		561.22	0.0999
561.23	0.3094		561.224	0.5767		561.225	1.1226		561.225	0.1006
561.235	0.294		561.229	0.6024		561.23	1.245		561.23	0.0926
561.239	0.339		561.234	0.6786		561.235	1.3671		561.235	0.0983
561.244	0.2378		561.239	0.7383		561.239	1.3432		561.24	0.0796
561.249	0.259		561.244	0.6636		561.244	1.1532		561.245	0.0479
561.254	0.3465		561.249	0.6625		561.249	1.1289		561.25	0.0533
561.259	0.2886		561.254	0.5467		561.254	1.0553		561.254	0.0426
561.264	0.2961		561.258	0.4962		561.259	0.9292		561.259	0.0679
561.268	0.3781		561.263	0.4547		561.264	1.0681		561.264	0.1185
561.273	0.4785		561.268	0.5369		561.269	1.1597		561.269	0.2308
561.278	0.8016		561.273	0.7344		561.273	1.3386		561.274	0.5378
561.283	1.1306		561.278	1.055		561.278	2.0907		561.279	1.3825
561.288	1.6232		561.283	1.4283		561.283	2.5937		561.283	3.8615
561.293	2.0046		561.287	1.9588		561.288	3.421		561.288	12.8407
561.298	2.4602		561.292	2.564		561.293	3.9069		561.293	34.9725
561.302	2.521		561.297	2.8754		561.298	3.9161		561.298	69.2809
561.307	2.6597		561.302	3.0448		561.302	3.7814		561.303	100
561.312	2.4831		561.307	2.9274		561.307	3.7913		561.308	96.0811
561.317	1.9976		561.312	2.6321		561.312	3.5182		561.313	69.2129
561.322	1.6615		561.317	2.3181		561.317	3.2869		561.317	39.548
561.327	1.4117		561.321	1.9473		561.322	2.448		561.322	17.8966
561.331	1.0781		561.326	1.6423		561.327	2.1697		561.327	7.2086
561.336	0.7729		561.331	1.363		561.332	1.5763		561.332	3.3894
561.341	0.7		561.336	0.9812		561.336	1.2774		561.337	1.9957
561.346	0.3469		561.341	0.6719		561.341	0.947		561.342	1.4768
561.351	0.2657		561.346	0.4806		561.346	0.6804		561.346	1.533
561.356	0.2665		561.35	0.3976		561.351	0.4583		561.351	1.2847
561.361	0.1649		561.355	0.2926		561.356	0.3837		561.356	1.2814
561.365	0.1203		561.36	0.2016		561.361	0.312		561.361	0.9444
561.37	0.0949		561.365	0.1277		561.365	0.2896		561.366	0.6607
561.375	0.035		561.37	0.104		561.37	0.1681		561.371	0.4418
561.38	0.0183		561.375	0.0881		561.375	0.0945		561.376	0.3286
561.385	0.0221		561.38	0.0671		561.38	0.0979		561.38	0.1426
561.39	0.0087		561.384	0.052		561.385	0.0574		561.385	0.0954
561.394	0.015		561.389	0.0436		561.39	0.0622		561.39	0.073
561.399	0.0104		561.394	0.0411		561.394	0.0564		561.395	0.0363
561.404	0.0137		561.399	0.0278		561.399	0.0226		561.4	0.0503
561.409	0.0104		561.404	0.0259		561.404	0.0457		561.405	0.0405
561.414	0		561.409	0.0201		561.409	0.0224		561.409	0.0541
561.419	0		561.413	0.0108		561.414	0.0342		561.414	0.0535
561.424	0.01		561.418	0.0229		561.419	0.0425		561.419	0.0312
561.428	0.0267		561.423	0.0172		561.424	0.0193		561.424	0.0494
561.433	0.0008		561.428	0.0104		561.428	0.0377		561.429	0.037
561.438	0		561.433	0.0263		561.433	0.039		561.434	0.0214
561.443	0.0154		561.438	0.0267		561.438	0.023		561.439	0.0231
561.448	0.0287		561.442	0.0257		561.443	0.0153		561.443	0.0261
561.453	0.0221		561.447	0.0219		561.448	0.014		561.448	0.0349
561.457	0.0158		561.452	0.0146		561.453	0.0205		561.453	0.0272
561.462	0.0112		561.457	0.0176		561.458	0.0105		561.458	0.0164
561.467	0.0125		561.462	0.0134		561.462	0.0249		561.463	0.0222
561.472	0.0067		561.467	0.0156		561.467	0.0252		561.468	0.0182
561.477	0.0054		561.472	0.0124		561.472	0.0277		561.472	0.0224
561.482	0.0071		561.476	0.0163		561.477	0.0289		561.477	0.0236
561.487	0.0175		561.481	0.0232		561.482	0.0394		561.482	0.0295
561.491	0.0325		561.486	0.015		561.487	0.0369		561.487	0.0215
561.496	0.0196		561.491	0.0128		561.491	0.0214		561.492	0.0195
561.501	0.0121		561.496	0.0172		561.496	0.0254		561.497	0.0218
561.506	0.0137		561.501	0.0281		561.501	0.0451		561.502	0.0287
561.511	0.0025		561.506	0.0128		561.506	0.0595		561.506	0.024
561.516	0.0158		561.51	0.0241		561.511	0.027		561.511	0.0405
561.52	0.0133		561.515	0.0263		561.516	0.0174		561.516	0.026
561.525	0.0042		561.52	0.0216		561.521	0.0205		561.521	0.0352
561.53	0.0129		561.525	0.0189		561.525	0.0436		561.526	0.0364
561.535	0.0133		561.53	0.0228		561.53	0.0241		561.531	0.0783
561.54	0.0037		561.535	0.0183		561.535	0.0346		561.535	0.0911
561.545	0.0112		561.539	0.0392		561.54	0.035		561.54	0.122
561.55	0.0142		561.544	0.0367		561.545	0.0228		561.545	0.148
561.554	0.0129		561.549	0.031		561.55	0.0704		561.55	0.1678
561.559	0.0029		561.554	0.0448		561.554	0.0333		561.555	0.1044
561.564	0.0058		561.559	0.0413		561.559	0.0691		561.56	0.0963
561.569	0.0054		561.564	0.0523		561.564	0.0436		561.565	0.0483
561.574	0.0154		561.569	0.0556		561.569	0.0819		561.569	0.0462
561.579	0.0421		561.573	0.0342		561.574	0.102		561.574	0.0424
561.584	0.0125		561.578	0.0432		561.579	0.0562		561.579	0.0404
561.588	0.0375		561.583	0.057		561.584	0.1018		561.584	0.0413
561.593	0.0937		561.588	0.0565		561.588	0.1085		561.589	0.0446
561.598	0.1453		561.593	0.0829		561.593	0.2209		561.594	0.0617
561.603	0.2965		561.598	0.16		561.598	0.4399		561.599	0.1359
561.608	0.4872		561.602	0.2908		561.603	0.7207		561.603	0.2829
561.613	0.9157		561.607	0.5569		561.608	1.3221		561.608	0.6492
561.617	1.5882		561.612	1.0051		561.613	2.1676		561.613	1.5667
561.622	2.0692		561.617	1.6676		561.617	3.4281		561.618	4.5727
561.627	2.5685		561.622	2.495		561.622	4.5964		561.623	13.6799
561.632	3.0357		561.627	3.204		561.627	5.3969		561.628	34.3237
561.637	3.388		561.632	3.4341		561.632	5.5077		561.633	65.1651
561.642	3.2177		561.636	3.7029		561.637	5.9201		561.637	82.2839
561.647	3.0769		561.641	3.4174		561.642	5.6454		561.642	80.0313
561.652	2.6218		561.646	3.0029		561.647	5.0037		561.647	58.064
561.656	2.2691		561.651	2.6026		561.652	4.1764		561.652	32.1731
561.661	1.9522		561.656	2.1051		561.656	3.5063		561.657	15.862
561.666	1.5491		561.661	1.544		561.661	2.5618		561.662	7.2228
561.671	1.0227		561.665	1.1397		561.666	1.8984		561.667	3.811
561.676	0.6913		561.67	0.8532		561.671	1.5608		561.671	1.7427
561.681	0.4843		561.675	0.6555		561.676	1.1087		561.676	1.486
561.685	0.3452		561.68	0.4103		561.681	0.8697		561.681	1.3215
561.69	0.2011		561.685	0.3032		561.685	0.5553		561.686	1.1962
561.695	0.1703		561.69	0.2661		561.69	0.5231		561.691	0.9432
561.7	0.199		561.695	0.1832		561.695	0.3179		561.696	0.6957
561.705	0.1058		561.699	0.1356		561.7	0.28		561.7	0.5381
561.71	0.0529		561.704	0.1445		561.705	0.3833		561.705	0.363
561.715	0.0866		561.709	0.1699		561.71	0.4107		561.71	0.2822
561.719	0.1482		561.714	0.2121		561.715	0.588		561.715	0.211
561.724	0.2132		561.719	0.3629		561.719	0.7345		561.72	0.1372
561.729	0.2598		561.724	0.5403		561.724	0.8806		561.725	0.0945
561.734	0.2877		561.729	0.6547		561.729	1.0694		561.73	0.0634
561.739	0.239		561.733	0.7577		561.734	1.1859		561.734	0.0478
561.744	0.3202		561.738	0.808		561.739	1.246		561.739	0.0514
561.748	0.3352		561.743	0.8433		561.744	1.2754		561.744	0.0613
561.753	0.4222		561.748	0.7976		561.748	1.1188		561.749	0.0607
561.758	0.2898		561.753	0.7025		561.753	1.122		561.754	0.0482
561.763	0.2386		561.758	0.6242		561.758	0.9931		561.759	0.047
561.768	0.269		561.763	0.5171		561.763	0.7043		561.763	0.0356
561.773	0.2299		561.767	0.4321		561.768	0.5516		561.768	0.0446
561.778	0.1474		561.772	0.3043		561.773	0.4813		561.773	0.0376
561.782	0.0837		561.777	0.2277		561.778	0.3915		561.778	0.0197
561.787	0.0604		561.782	0.19		561.782	0.2546		561.783	0.0333
561.792	0.0787		561.787	0.1319		561.787	0.2357		561.788	0.018
561.797	0.0825		561.792	0.1216		561.792	0.1788		561.793	0.0174
561.802	0.0391		561.796	0.0953		561.797	0.1651		561.797	0.022
561.807	0.0654		561.801	0.1101		561.802	0.1928		561.802	0.015
561.812	0.0475		561.806	0.1295		561.807	0.2343		561.807	0.023
561.816	0.0525		561.811	0.1699		561.812	0.1691		561.812	0.0207
561.821	0.0554		561.816	0.1762		561.816	0.2276		561.817	0.0358
561.826	0.0521		561.821	0.1587		561.821	0.2307		561.822	0.0325
561.831	0.06		561.826	0.1642		561.826	0.1836		561.827	0.0295
561.836	0.0429		561.83	0.2017		561.831	0.1875		561.831	0.0209
561.841	0.0446		561.835	0.1701		561.836	0.1446		561.836	0.0213
561.845	0.0287		561.84	0.1212		561.841	0.1582		561.841	0.0334
561.85	0.065		561.845	0.1126		561.845	0.1995		561.846	0.0412
561.855	0.0895		561.85	0.1213		561.85	0.1391		561.851	0.0493
561.86	0.0995		561.855	0.1		561.855	0.0924		561.856	0.0651
561.865	0.0425		561.86	0.0702		561.86	0.0987		561.86	0.0436
561.87	0.0267		561.864	0.0619		561.865	0.1188		561.865	0.0686
561.875	0.0329		561.869	0.0452		561.87	0.0974		561.87	0.0993
561.879	0.0004		561.874	0.042		561.875	0.043		561.875	0.1378
561.884	0.0112		561.879	0.0226		561.879	0.0509		561.88	0.1142
561.889	0.0125		561.884	0.0338		561.884	0.0323		561.885	0.0796
561.894	0.0133		561.889	0.0358		561.889	0.053		561.889	0.0655
561.899	0.0112		561.893	0.0517		561.894	0.0386		561.894	0.0523
561.904	0.0017		561.898	0.0477		561.899	0.0409		561.899	0.0441
561.909	0.0125		561.903	0.0496		561.904	0.0675		561.904	0.0337
561.913	0.03		561.908	0.0532		561.909	0.0801		561.909	0.0242
561.918	0.0225		561.913	0.0487		561.913	0.0775		561.914	0.026
561.923	0.0233		561.918	0.0692		561.918	0.0838		561.919	0.0307
561.928	0.0737		561.923	0.0557		561.923	0.1368		561.923	0.0448
561.933	0.132		561.927	0.0725		561.928	0.2263		561.928	0.0769
561.938	0.2586		561.932	0.1339		561.933	0.4979		561.933	0.2259
561.942	0.5197		561.937	0.3083		561.938	1.114		561.938	0.4864
561.947	1.0086		561.942	0.5709		561.942	1.966		561.943	1.0415
561.952	1.8926		561.947	1.1782		561.947	3.8151		561.948	2.3044
561.957	2.6955		561.952	1.9657		561.952	5.9178		561.952	5.1107
561.962	3.2406		561.957	3.1399		561.957	8.4168		561.957	11.1259
561.967	4.0259		561.961	4.0519		561.962	11.3664		561.962	20.019
561.971	4.2008		561.966	4.7931		561.967	12.5532		561.967	29.0209
561.976	4.1225		561.971	4.8075		561.971	12.7916		561.972	34.0169
561.981	3.7686		561.976	4.8182		561.976	12.3457		561.977	31.1117
561.986	3.5541		561.981	4.4092		561.981	10.7076		561.982	24.2302
561.991	2.9803		561.986	3.897		561.986	8.7849		561.986	16.215
561.996	2.4527		561.99	2.9763		561.991	7.3818		561.991	9.8453
562.001	1.8497		561.995	2.3293		561.996	6.1158		561.996	5.557
562.005	1.4071		562	1.7088		562.001	4.3946		562.001	3.2446
562.01	0.8999		562.005	1.3358		562.005	3.1299		562.006	2.0856
562.015	0.7583		562.01	0.8542		562.01	2.3424		562.011	1.4334
562.02	0.416		562.015	0.5946		562.015	1.7613		562.016	1.0024
562.025	0.2957		562.019	0.416		562.02	1.0933		562.02	0.7821
562.03	0.1716		562.024	0.2978		562.025	0.7777		562.025	0.6683
562.034	0.1345		562.029	0.2188		562.03	0.4518		562.03	0.4306
562.039	0.0645		562.034	0.1662		562.034	0.3389		562.035	0.2589
562.044	0.0712		562.039	0.0939		562.039	0.2554		562.04	0.1692
562.049	0.06		562.044	0.065		562.044	0.1567		562.045	0.1379
562.054	0.0391		562.049	0.0564		562.049	0.1071		562.049	0.0874
562.059	0.0196		562.053	0.0522		562.054	0.1058		562.054	0.0879
562.064	0.0242		562.058	0.0387		562.059	0.1094		562.059	0.0337
562.068	0.0187		562.063	0.0563		562.064	0.1153		562.064	0.0363
562.073	0.0416		562.068	0.0528		562.068	0.0757		562.069	0.0247
562.078	0.0304		562.073	0.0546		562.073	0.1065		562.074	0.0223
562.083	0.0083		562.078	0.0325		562.078	0.0972		562.079	0.0375
562.088	0.0362		562.083	0.0451		562.083	0.0604		562.084	0.0151
562.093	0.0287		562.087	0.0411		562.088	0.0627		562.088	0.0193
562.098	0.005		562.092	0.0475		562.093	0.0574		562.093	0.03
562.102	0.0279		562.097	0.0439		562.098	0.0683		562.098	0.0345
562.107	0.0458		562.102	0.0475		562.102	0.0761		562.103	0.027
562.112	0.0242		562.107	0.0527		562.107	0.0775		562.108	0.0268
562.117	0.01		562.112	0.0421		562.112	0.0769		562.113	0.0281
562.122	0.0129		562.116	0.0521		562.117	0.1106		562.117	0.0123
562.127	0.0067		562.121	0.0581		562.122	0.092		562.122	0.0233
562.132	0.0179		562.126	0.0434		562.127	0.057		562.127	0.0234
562.136	0.0487		562.131	0.0497		562.132	0.0635		562.132	0.0137
562.141	0.0521		562.136	0.0526		562.136	0.0832		562.137	0.0174
562.146	0.0329		562.141	0.0544		562.141	0.0844		562.142	0.0155
562.151	0.0308		562.146	0.044		562.146	0.1098		562.147	0.008
562.156	0.0654		562.15	0.0375		562.151	0.1272		562.151	0.0224
562.161	0.0412		562.155	0.0566		562.156	0.0725		562.156	0.0173
562.165	0.0304		562.16	0.0617		562.161	0.1184		562.161	0.0135
562.17	0.02		562.165	0.0518		562.165	0.0828		562.166	0.0303
562.175	0.0062		562.17	0.0587		562.17	0.0796		562.171	0.0222
562.18	0.0325		562.175	0.0402		562.175	0.0893		562.176	0.0188
562.185	0.0408		562.18	0.052		562.18	0.1079		562.181	0.0291
562.19	0.0262		562.184	0.0474		562.185	0.1127		562.185	0.0197
562.195	0.0291		562.189	0.0443		562.19	0.1023		562.19	0.026
562.199	0.0558		562.194	0.051		562.195	0.1173		562.195	0.0326
562.204	0.0375		562.199	0.0562		562.199	0.1647		562.2	0.026
562.209	0.0408		562.204	0.0755		562.204	0.1917		562.205	0.0312
562.214	0.0441		562.209	0.0918		562.209	0.2458		562.21	0.05
562.219	0.092		562.213	0.1479		562.214	0.3104		562.215	0.0462
562.224	0.1491		562.218	0.2653		562.219	0.4853		562.219	0.0381
562.229	0.1562		562.223	0.3405		562.224	0.6088		562.224	0.0364
562.233	0.1149		562.228	0.4348		562.229	0.7533		562.229	0.0389
562.238	0.1836		562.233	0.4656		562.233	0.7586		562.234	0.0358
562.243	0.2315		562.238	0.4945		562.238	0.7184		562.239	0.0343
562.248	0.1907		562.243	0.5279		562.243	0.667		562.244	0.0201
562.253	0.2157		562.247	0.5121		562.248	0.7198		562.248	0.0186
562.258	0.1945		562.252	0.44		562.253	0.6572		562.253	0.0218
562.263	0.2053		562.257	0.4598		562.258	0.654		562.258	0.0485
562.267	0.3723		562.262	0.4192		562.263	0.7462		562.263	0.0855
562.272	0.6938		562.267	0.3641		562.267	1.0365		562.268	0.1814
562.277	1.0981		562.272	0.5992		562.272	1.7668		562.273	0.4177
562.282	1.8389		562.277	1.101		562.277	3.8032		562.278	0.8726
562.287	3.1535		562.281	1.9957		562.282	6.777		562.282	1.6767
562.292	4.9167		562.286	3.6114		562.287	11.7323		562.287	3.1179
562.297	6.9109		562.291	6.0325		562.292	18.2411		562.292	4.9697
562.301	8.6623		562.296	8.7859		562.297	25.4701		562.297	6.8965
562.306	10.2476		562.301	10.8556		562.301	30.6345		562.302	8.6563
562.311	9.6547		562.306	12.0476		562.306	33.8078		562.307	9.1536
562.316	9.4248		562.311	12.3263		562.311	33.1142		562.312	8.1943
562.321	8.176		562.315	11.097		562.316	29.7192		562.316	6.6129
562.326	6.3192		562.32	9.1494		562.321	24.3806		562.321	5.2354
562.331	5.4134		562.325	7.3474		562.326	19.6019		562.326	3.8673
562.335	4.3945		562.33	5.4912		562.331	14.0624		562.331	2.6478
562.34	2.9358		562.335	4.1589		562.335	10.1408		562.336	1.7592
562.345	2.2795		562.34	3.2624		562.34	7.3468		562.341	1.2999
562.35	1.6328		562.345	2.072		562.345	5.7301		562.346	0.826
562.355	0.8253		562.349	1.4577		562.35	3.8305		562.35	0.6238
562.36	0.4693		562.354	1.0298		562.355	2.8328		562.355	0.3954
562.365	0.4993		562.359	0.7346		562.36	2.162		562.36	0.22
562.369	0.2299		562.364	0.5477		562.364	1.5367		562.365	0.1575
562.374	0.1224		562.369	0.3204		562.369	0.9874		562.37	0.1193
562.379	0.1162		562.374	0.2341		562.374	0.6188		562.375	0.0858
562.384	0.1008		562.379	0.1717		562.379	0.4153		562.38	0.0395
562.389	0.0695		562.383	0.1174		562.384	0.2865		562.384	0.0354
562.394	0.0312		562.388	0.0845		562.389	0.2469		562.389	0.0164
562.398	0.0167		562.393	0.0699		562.394	0.1591		562.394	0.0128
562.403	0.0208		562.398	0.0495		562.398	0.1316		562.399	0.02
562.408	0.0042		562.403	0.0516		562.403	0.0834		562.404	0.0128
562.413	0.0158		562.408	0.0434		562.408	0.0493		562.409	0.0077
562.418	0.0204		562.412	0.0385		562.413	0.0838		562.413	0.0078
562.423	0.0291		562.417	0.044		562.418	0.0765		562.418	0.0142
562.428	0.0308		562.422	0.0368		562.423	0.0683		562.423	0.0095
562.432	0.0337		562.427	0.053		562.428	0.0712		562.428	0.0023
562.437	0.0271		562.432	0.0254		562.432	0.0597		562.433	0.0124
562.442	0.0142		562.437	0.0304		562.437	0.056		562.438	0.0085
562.447	0.0575		562.442	0.0231		562.442	0.0461		562.442	0.007
562.452	0.0058		562.446	0.042		562.447	0.0478		562.447	0.0038
562.457	0.0046		562.451	0.0301		562.452	0.0689		562.452	0.0045
562.462	0.02		562.456	0.0226		562.457	0.0771		562.457	0.0056
562.466	0.0225		562.461	0.0327		562.462	0.0444		562.462	0.005
562.471	0.0037		562.466	0.0273		562.466	0.0407		562.467	0.005
562.476	0.0096		562.471	0.0302		562.471	0.0874		562.472	0.0094
562.481	0.0133		562.476	0.0279		562.476	0.0365		562.476	0.0119
562.486	0		562.48	0.0408		562.481	0.0597		562.481	0.0069
562.491	0		562.485	0.0308		562.486	0.0637		562.486	0.0058
562.495	0.0037		562.49	0.0296		562.491	0.0384		562.491	0.0085
562.5	0.0133		562.495	0.0263		562.495	0.0421		562.496	0.0158
562.505	0.0112		562.5	0.0299		562.5	0.0612		562.501	0.0173
562.51	0.0171		562.505	0.037		562.505	0.0671		562.506	0.009
562.515	0.04		562.51	0.0415		562.51	0.0559		562.51	0.0123
562.52	0.0325		562.514	0.0472		562.515	0.0419		562.515	0.0129
562.524	0.045		562.519	0.0504		562.52	0.0486		562.52	0.0097
562.529	0.0466		562.524	0.0399		562.524	0.0735		562.525	0.0063
562.534	0.0346		562.529	0.0497		562.529	0.0771		562.53	0.0108
562.539	0.0346		562.534	0.0445		562.534	0.0796		562.535	0.0198
562.544	0.0258		562.539	0.0704		562.539	0.1031		562.54	0.0112
562.549	0.0262		562.543	0.065		562.544	0.1021		562.544	0.0079
562.554	0.0208		562.548	0.0626		562.549	0.097		562.549	0.0138
562.558	0.0379		562.553	0.0438		562.554	0.1052		562.554	0.0068
562.563	0.0379		562.558	0.0619		562.558	0.1176		562.559	0.0069
562.568	0.0487		562.563	0.0789		562.563	0.093		562.564	0.0092
562.573	0.0712		562.568	0.0711		562.568	0.1247		562.569	0.0024
562.578	0.0296		562.572	0.0614		562.573	0.1576		562.573	0.0026
562.583	0.067		562.577	0.0692		562.578	0.1756		562.578	0.0113
562.588	0.0658		562.582	0.0883		562.583	0.1354		562.583	0.0117
562.592	0.0566		562.587	0.0964		562.588	0.1402		562.588	0.0107
562.597	0.1349		562.592	0.101		562.592	0.1632		562.593	0.0225
562.602	0.2453		562.597	0.101		562.597	0.4398		562.598	0.0603
562.607	0.5289		562.602	0.1796		562.602	0.9202		562.603	0.0993
562.612	1.3933		562.606	0.4922		562.607	1.8413		562.607	0.2387
562.617	3.104		562.611	1.097		562.612	3.8208		562.612	0.3973
562.622	5.8669		562.616	2.4634		562.617	8.1211		562.617	0.6749
562.626	11.2516		562.621	5.1723		562.622	15.6657		562.622	1.0148
562.631	16.9016		562.626	10.2666		562.626	27.8186		562.627	1.4137
562.636	23.4764		562.631	16.9791		562.631	44.6604		562.632	1.6915
562.641	26.8782		562.636	24.2175		562.636	59.276		562.637	2.0156
562.646	27.6852		562.64	30.1907		562.641	65.7808		562.641	2.0823
562.651	27.2321		562.645	32.0271		562.646	68.2297		562.646	1.9057
562.656	22.522		562.65	28.6209		562.651	60.2714		562.651	1.5831
562.66	17.4617		562.655	23.1386		562.656	48.7321		562.656	1.342
562.665	13.1388		562.66	17.6244		562.66	35.5767		562.661	1.0469
562.67	9.1604		562.665	12.7531		562.665	25.3303		562.666	0.7566
562.675	6.4208		562.67	8.707		562.67	17.6225		562.671	0.5738
562.68	4.5327		562.674	6.0138		562.675	12.5058		562.676	0.4538
562.685	3.0944		562.679	3.9189		562.68	8.2386		562.68	0.2848
562.69	2.0579		562.684	2.8265		562.685	6.6263		562.685	0.1944
562.694	1.634		562.689	1.9485		562.689	4.5081		562.69	0.1156
562.699	1.0048		562.694	1.3063		562.694	3.4623		562.695	0.083
562.704	0.6067		562.699	1.0829		562.699	2.4549		562.7	0.0601
562.709	0.3935		562.704	0.689		562.704	1.846		562.705	0.0372
562.714	0.1462		562.708	0.5899		562.709	1.2938		562.709	0.0178
562.719	0.1478		562.713	0.4541		562.714	0.9849		562.714	0.0187
562.724	0.117		562.718	0.3749		562.719	0.7999		562.719	0.0201
562.728	0.1253		562.723	0.2815		562.723	0.6899		562.724	0.036
562.733	0.1233		562.728	0.2415		562.728	0.4296		562.729	0.0255
562.738	0.122		562.733	0.2792		562.733	0.5132		562.734	0.0284
562.743	0.1095		562.737	0.3262		562.738	0.4811		562.739	0.0238
562.748	0.1507		562.742	0.2781		562.743	0.4539		562.743	0.0373
562.753	0.1137		562.747	0.2706		562.748	0.4671		562.748	0.0377
562.758	0.1212		562.752	0.2214		562.753	0.3277		562.753	0.0376
562.762	0.1407		562.757	0.2392		562.758	0.3898		562.758	0.0368
562.767	0.1358		562.762	0.2404		562.762	0.4723		562.763	0.0481
562.772	0.1595		562.767	0.2734		562.767	0.4975		562.768	0.0588
562.777	0.2257		562.771	0.2769		562.772	0.5436		562.773	0.099
562.782	0.1932		562.776	0.2931		562.777	0.6894		562.777	0.1452
562.787	0.1928		562.781	0.3518		562.782	0.736		562.782	0.196
562.792	0.1095		562.786	0.3988		562.787	0.7607		562.787	0.265
562.796	0.1004		562.791	0.4471		562.792	0.908		562.792	0.2971
562.801	0.1191		562.796	0.4175		562.796	0.8904		562.797	0.3222
562.806	0.1124		562.801	0.4164		562.801	0.8347		562.802	0.3411
562.811	0.0916		562.806	0.3805		562.806	0.741		562.807	0.2602
562.816	0.157		562.81	0.3332		562.811	0.694		562.811	0.2573
562.821	0.1045		562.815	0.2933		562.816	0.6593		562.816	0.1909
562.826	0.0408		562.82	0.2615		562.821	0.5689		562.821	0.1784
562.83	0.0904		562.825	0.2026		562.825	0.3726		562.826	0.1285
562.835	0.0791		562.83	0.1945		562.83	0.4011		562.831	0.0996
562.84	0.0483		562.835	0.1769		562.835	0.3606		562.836	0.0651
562.845	0.0471		562.84	0.1529		562.84	0.3345		562.841	0.0422
562.85	0.0587		562.844	0.1108		562.845	0.2326		562.845	0.0501
562.855	0.0612		562.849	0.1161		562.85	0.175		562.85	0.0371
562.86	0.0529		562.854	0.0758		562.855	0.1823		562.855	0.0211
562.864	0.0383		562.859	0.1045		562.859	0.1616		562.86	0.0059
562.869	0.0167		562.864	0.111		562.864	0.1222		562.865	0.0199
562.874	0.0629		562.869	0.1145		562.869	0.1431		562.87	0.0195
562.879	0.0325		562.873	0.0929		562.874	0.1349		562.874	0.0095
562.884	0.0321		562.878	0.0996		562.879	0.1354		562.879	0.0127
562.889	0.0404		562.883	0.1006		562.884	0.1482		562.884	0.0124
562.893	0.0225		562.888	0.1029		562.889	0.127		562.889	0.0085
562.898	0.0437		562.893	0.0963		562.893	0.1588		562.894	0.0071
562.903	0.0383		562.898	0.1134		562.898	0.1259		562.899	0.006
562.908	0.0666		562.903	0.0959		562.903	0.1396		562.904	0.0068
562.913	0.0566		562.907	0.1126		562.908	0.1096		562.909	0.0057
562.918	0.0521		562.912	0.114		562.913	0.1002		562.913	0.0104
562.923	0.0825		562.917	0.1168		562.918	0.1555		562.918	0.0191
562.927	0.1149		562.922	0.1162		562.923	0.1836		562.923	0.0093
562.932	0.1528		562.927	0.123		562.927	0.2697		562.928	0.0129
562.937	0.3473		562.932	0.1539		562.932	0.4545		562.933	0.0194
562.942	0.7629		562.937	0.243		562.937	0.9721		562.938	0.0231
562.947	1.7036		562.941	0.4909		562.942	2.0536		562.942	0.0701
562.952	3.7303		562.946	1.1199		562.947	3.851		562.947	0.1464
562.957	8.1943		562.951	2.629		562.952	8.4476		562.952	0.2358
562.961	15.1468		562.956	5.9714		562.957	16.9748		562.957	0.3426
562.966	27.8667		562.961	12.359		562.961	32.281		562.962	0.3977
562.971	42.735		562.966	23.9007		562.966	53.5022		562.967	0.483
562.976	56.6217		562.971	40.788		562.971	75.8941		562.971	0.501
562.981	60.0476		562.975	56.8512		562.976	95.167		562.976	0.4967
562.986	56.057		562.98	65.3877		562.981	100		562.981	0.4836
562.99	44.4485		562.985	61.298		562.986	86.5833		562.986	0.3896
562.995	33.7491		562.99	48.4303		562.99	69.0452		562.991	0.2945
563	22.6744		562.995	34.1728		562.995	50.95		562.996	0.2621
563.005	15.2118		563	21.3819		563	34.1173		563.001	0.1697
563.01	9.8446		563.005	13.8752		563.005	23.192		563.005	0.1704
563.015	7.2757		563.009	8.8083		563.01	15.1097		563.01	0.078
563.02	5.2319		563.014	5.9767		563.015	10.6822		563.015	0.0574
563.024	3.5208		563.019	3.8999		563.02	7.5867		563.02	0.0499
563.029	2.1883		563.024	3.0252		563.024	5.7171		563.025	0.056
563.034	1.5445		563.029	2.3208		563.029	3.9138		563.03	0.0329
563.039	0.9195		563.034	1.7202		563.034	2.9971		563.035	0.028
563.044	0.6713		563.038	1.2663		563.039	2.0329		563.039	0.0155
563.049	0.5022		563.043	0.9016		563.044	1.5304		563.044	0.0215
563.054	0.2299		563.048	0.5931		563.049	1.0924		563.049	0.012
563.058	0.1582		563.053	0.3832		563.054	0.7326		563.054	0.0141
563.063	0.1212		563.058	0.3247		563.058	0.4732		563.059	0.0116
563.068	0.1024		563.063	0.2112		563.063	0.3489		563.064	0.0127
563.073	0.0429		563.068	0.1867		563.068	0.2783		563.069	0.019
563.078	0.0287		563.072	0.1517		563.073	0.1643		563.073	0.0058
563.083	0.0637		563.077	0.1241		563.078	0.1811		563.078	0.0074
563.088	0.0579		563.082	0.1197		563.083	0.1381		563.083	0.0033
563.092	0.0537		563.087	0.0772		563.087	0.1027		563.088	0.01
563.097	0.06		563.092	0.0927		563.092	0.1018		563.093	0.0135
563.102	0.0625		563.097	0.0806		563.097	0.1391		563.098	0.0104
563.107	0.0521		563.102	0.1025		563.102	0.1236		563.103	0.0084
563.112	0.087		563.106	0.1382		563.107	0.135		563.107	0.0082
563.117	0.0625		563.111	0.1055		563.112	0.0995		563.112	0.0094
563.122	0.0612		563.116	0.0788		563.117	0.1173		563.117	0.0057
563.126	0.0329		563.121	0.0981		563.121	0.0817		563.122	0.0069
563.131	0.0337		563.126	0.0967		563.126	0.1153		563.127	0.0078
563.136	0.0304		563.131	0.092		563.131	0.1266		563.132	0.0202
563.141	0.0533		563.136	0.0675		563.136	0.0767		563.137	0.0232
563.146	0.0267		563.14	0.068		563.141	0.0922		563.141	0.0105
563.151	0.02		563.145	0.0801		563.146	0.0863		563.146	0.0061
563.156	0.0296		563.15	0.055		563.151	0.0987		563.151	0.0161
563.16	0.0329		563.155	0.0718		563.155	0.1108		563.156	0.0263
563.165	0.0521		563.16	0.0943		563.16	0.1412		563.161	0.009
563.17	0.0504		563.165	0.0905		563.165	0.1148		563.166	0.0071
563.175	0.0512		563.17	0.0834		563.17	0.1391		563.171	0.0185
563.18	0.0508		563.174	0.0734		563.175	0.1052		563.176	0.0275
563.185	0.0966		563.179	0.0867		563.18	0.1		563.18	0.0179
563.19	0.075		563.184	0.0901		563.185	0.1094		563.185	0.0246
563.194	0.0725		563.189	0.1058		563.189	0.1662		563.19	0.0352
563.199	0.0441		563.194	0.0818		563.194	0.1867		563.195	0.0373
563.204	0.0808		563.199	0.1344		563.199	0.1664		563.2	0.0454
563.209	0.0941		563.203	0.1564		563.204	0.216		563.205	0.0539
563.214	0.0737		563.208	0.2151		563.209	0.2204		563.209	0.0563
563.219	0.1141		563.213	0.2529		563.214	0.2906		563.214	0.0716
563.224	0.1308		563.218	0.2808		563.219	0.4109		563.219	0.107
563.228	0.0904		563.223	0.36		563.223	0.3435		563.224	0.1141
563.233	0.0887		563.228	0.3554		563.228	0.3929		563.229	0.1095
563.238	0.0987		563.233	0.3452		563.233	0.3573		563.234	0.107
563.243	0.1374		563.237	0.3071		563.238	0.3483		563.239	0.1247
563.248	0.1287		563.242	0.3041		563.243	0.3443		563.243	0.092
563.253	0.1262		563.247	0.2396		563.248	0.3344		563.248	0.106
563.258	0.1524		563.252	0.2214		563.253	0.3432		563.253	0.0965
563.262	0.1699		563.257	0.1937		563.258	0.3353		563.258	0.0909
563.267	0.2136		563.262	0.2333		563.262	0.3743		563.263	0.0936
563.272	0.4685		563.267	0.222		563.267	0.6396		563.268	0.0883
563.277	0.8995		563.271	0.2478		563.272	1.0901		563.273	0.1119
563.282	2.0388		563.276	0.5048		563.277	2.2906		563.277	0.1466
563.287	4.2612		563.281	1.1665		563.282	4.5861		563.282	0.1668
563.292	8.8197		563.286	2.5082		563.287	8.8239		563.287	0.2107
563.296	18.4711		563.291	5.7677		563.292	17.782		563.292	0.3173
563.301	34.9167		563.296	13.1867		563.296	32.9782		563.297	0.3324
563.306	57.6686		563.301	29.7806		563.301	54.0447		563.302	0.3356
563.311	81.0704		563.306	54.1876		563.306	77.9184		563.307	0.3095
563.316	93.0633		563.31	82.3095		563.311	93.6283		563.311	0.2516
563.321	86.5389		563.315	96.3866		563.316	97.9642		563.316	0.2518
563.326	67.8954		563.32	93.0715		563.321	86.3519		563.321	0.2064
563.33	48.4882		563.325	71.5473		563.326	69.3346		563.326	0.1698
563.335	32.8384		563.33	47.2037		563.33	50.5116		563.331	0.1181
563.34	19.5717		563.335	29.1101		563.335	35.68		563.336	0.1097
563.345	11.7563		563.34	16.7378		563.34	22.9778		563.341	0.0821
563.35	8.0056		563.344	10.1098		563.345	15.5232		563.345	0.0541
563.355	5.5717		563.349	6.5113		563.35	10.7047		563.35	0.0279
563.36	3.9364		563.354	4.5426		563.355	8.3868		563.355	0.0148
563.364	2.902		563.359	3.3254		563.36	5.5737		563.36	0.0184
563.369	2.0113		563.364	2.8409		563.364	4.0949		563.365	0.0266
563.374	1.1805		563.369	2.1181		563.369	2.94		563.37	0.0071
563.379	0.7454		563.374	1.6644		563.374	2.2519		563.375	0.0082
563.384	0.6721		563.378	1.2648		563.379	1.5354		563.379	0.008
563.389	0.2986		563.383	0.8292		563.384	1.0639		563.384	0.0058
563.394	0.2915		563.388	0.5751		563.389	0.8087		563.389	0.0037
563.398	0.1724		563.393	0.3343		563.393	0.4792		563.394	0.0023
563.403	0.0845		563.398	0.307		563.398	0.3007		563.399	0.0062
563.408	0.0845		563.403	0.2203		563.403	0.223		563.404	0.006
563.413	0.072		563.408	0.1431		563.408	0.1356		563.409	0.0027
563.418	0.0808		563.412	0.0968		563.413	0.0981		563.413	0.0008
563.423	0.0491		563.417	0.101		563.418	0.1456		563.418	0.0037
563.428	0.0466		563.422	0.0982		563.423	0.1503		563.423	0.006
563.432	0.0387		563.427	0.0784		563.427	0.114		563.428	0.0021
563.437	0.0487		563.432	0.1038		563.432	0.0987		563.433	0.0053
563.442	0.0271		563.437	0.098		563.437	0.1136		563.438	0.0066
563.447	0.0233		563.442	0.0846		563.442	0.0687		563.442	0.0026
563.452	0.05		563.446	0.0797		563.447	0.0687		563.447	0.0072
563.457	0.0591		563.451	0.0758		563.452	0.0696		563.452	0.0031
563.462	0.0608		563.456	0.0509		563.457	0.0985		563.457	0.0069
563.466	0.0583		563.461	0.0533		563.461	0.0599		563.462	0.0063
563.471	0.0416		563.466	0.0392		563.466	0.0712		563.467	0.0038
563.476	0.0587		563.471	0.0669		563.471	0.0687		563.472	0.0015
563.481	0.0375		563.476	0.0536		563.476	0.0541		563.476	0.0002
563.486	0.0233		563.48	0.0545		563.481	0.0471		563.481	0.0031
563.491	0.0321		563.485	0.0436		563.486	0.044		563.486	0.0031
563.495	0.0221		563.49	0.0589		563.49	0.0585		563.491	0.0028
563.5	0.0566		563.495	0.0794		563.495	0.0798		563.496	0.0015
563.505	0.0546		563.5	0.0708		563.5	0.0754		563.501	0.0053
563.51	0.0321		563.505	0.0708		563.505	0.0673		563.506	0.0065
563.515	0.0212		563.51	0.0613		563.51	0.0886		563.51	0.0056
563.52	0.0441		563.514	0.0614		563.515	0.0656		563.515	0.0013
563.525	0.06		563.519	0.0573		563.52	0.128		563.52	0.0058
563.529	0.0579		563.524	0.0607		563.524	0.0865		563.525	0.0053
563.534	0.0487		563.529	0.0731		563.529	0.0849		563.53	0.0026
563.539	0.055		563.534	0.1036		563.534	0.1153		563.535	0.0035
563.544	0.0887		563.539	0.1105		563.539	0.118		563.54	0.0047
563.549	0.0604		563.543	0.1805		563.544	0.1086		563.544	0.0025
563.554	0.1008		563.548	0.272		563.549	0.1069		563.549	0.0063
563.559	0.0941		563.553	0.358		563.554	0.0704		563.554	0.0013
563.563	0.0712		563.558	0.4191		563.558	0.1069		563.559	0.005
563.568	0.1033		563.563	0.3479		563.563	0.1178		563.564	0.009
563.573	0.0579		563.568	0.3343		563.568	0.0912		563.569	0.0055
563.578	0.0591		563.573	0.2301		563.573	0.1245		563.574	0.0028
563.583	0.0633		563.577	0.1791		563.578	0.1806		563.578	0.0048
563.588	0.0879		563.582	0.1502		563.583	0.1316		563.583	0.0013
563.593	0.1095		563.587	0.1446		563.588	0.1603		563.588	0.0037
563.597	0.1253		563.592	0.1412		563.592	0.1718		563.593	0.0025
563.602	0.1732		563.597	0.1019		563.597	0.2458		563.598	0.001
563.607	0.3764		563.602	0.1634		563.602	0.3627		563.603	0.0078
563.612	0.7546		563.607	0.2386		563.607	0.8495		563.608	0.0123
563.617	1.8027		563.611	0.4369		563.612	1.8529		563.612	0.0074
563.622	3.9547		563.616	0.9353		563.617	4.2179		563.617	0.0083
563.627	7.9436		563.621	2.2518		563.622	8.2024		563.622	0.0254
563.631	17.4225		563.626	5.4988		563.626	15.1499		563.627	0.0191
563.636	36.8555		563.631	12.965		563.631	25.8288		563.632	0.0165
563.641	61.7657		563.636	29.0424		563.636	41.1955		563.637	0.027
563.646	87.3421		563.641	55.3516		563.641	55.1639		563.642	0.0296
563.651	100		563.645	84.5808		563.646	66.5157		563.646	0.0273
563.656	93.6554		563.65	100		563.651	67.416		563.651	0.0139
563.661	74.2549		563.655	96.6587		563.656	62.0537		563.656	0.0291
563.665	53.6959		563.66	76.0807		563.66	48.607		563.661	0.0236
563.67	32.9291		563.665	51.6591		563.665	36.2062		563.666	0.0171
563.675	19.3476		563.67	31.0084		563.67	26.385		563.671	0.0246
563.68	12.1894		563.675	18.2013		563.675	19.6046		563.676	0.012
563.685	8.1193		563.679	10.7222		563.68	12.9855		563.681	0.0089
563.69	5.2465		563.684	6.6382		563.685	9.2367		563.685	0.0176
563.695	4.2708		563.689	4.4261		563.69	6.0136		563.69	0.031
563.699	3.0003		563.694	3.5557		563.694	4.69		563.695	0.0155
563.704	1.7315		563.699	2.803		563.699	3.3131		563.7	0.0128
563.709	1.4175		563.704	2.164		563.704	2.4537		563.705	0.026
563.714	0.9957		563.709	1.7024		563.709	1.903		563.71	0.0476
563.719	0.6463		563.713	1.4519		563.714	1.3824		563.715	0.0478
563.724	0.461		563.718	1.0152		563.719	0.9736		563.719	0.051
563.729	0.3036		563.723	0.6447		563.724	0.8696		563.724	0.0625
563.734	0.2778		563.728	0.5298		563.729	0.692		563.729	0.0661
563.738	0.1911		563.733	0.5117		563.733	0.5995		563.734	0.0527
563.743	0.1612		563.738	0.3538		563.738	0.4189		563.739	0.0568
563.748	0.1841		563.743	0.367		563.743	0.4441		563.744	0.0641
563.753	0.1203		563.747	0.3058		563.748	0.3812		563.749	0.0476
563.758	0.1037		563.752	0.2717		563.753	0.3479		563.753	0.042
563.763	0.1662		563.757	0.2749		563.758	0.3169		563.758	0.0378
563.768	0.2032		563.762	0.2696		563.763	0.3028		563.763	0.0482
563.772	0.1437		563.767	0.203		563.767	0.3602		563.768	0.0268
563.777	0.1066		563.772	0.3092		563.772	0.4531		563.773	0.0351
563.782	0.1441		563.777	0.3374		563.777	0.4994		563.778	0.0631
563.787	0.209		563.782	0.402		563.782	0.5926		563.783	0.0617
563.792	0.2057		563.786	0.5075		563.787	0.6549		563.787	0.0633
563.797	0.199		563.791	0.5252		563.792	0.8246		563.792	0.0749
563.802	0.1941		563.796	0.5513		563.797	0.8826		563.797	0.0898
563.806	0.1432		563.801	0.6043		563.801	0.7726		563.802	0.0825
563.811	0.1158		563.806	0.5409		563.806	0.68		563.807	0.0667
563.816	0.1857		563.811	0.4821		563.811	0.6515		563.812	0.0586
563.821	0.1828		563.816	0.4153		563.816	0.5976		563.817	0.0421
563.826	0.1491		563.82	0.3396		563.821	0.5497		563.821	0.0552
563.831	0.1224		563.825	0.3234		563.826	0.4623		563.826	0.0238
563.836	0.0879		563.83	0.2873		563.831	0.3783		563.831	0.0191
563.84	0.0666		563.835	0.232		563.835	0.3001		563.836	0.0201
563.845	0.0608		563.84	0.1938		563.84	0.2508		563.841	0.0148
563.85	0.0912		563.845	0.1556		563.845	0.25		563.846	0.012
563.855	0.0625		563.85	0.1508		563.85	0.2278		563.851	0.0095
563.86	0.0695		563.854	0.1522		563.855	0.1217		563.855	0.0136
563.865	0.0283		563.859	0.1649		563.86	0.1498		563.86	0.0071
563.87	0.0554		563.864	0.141		563.865	0.1014		563.865	0.0103
563.874	0.1008		563.869	0.1309		563.869	0.123		563.87	0.0044
563.879	0.0899		563.874	0.1451		563.874	0.115		563.875	0.0002
563.884	0.0849		563.879	0.2031		563.879	0.1174		563.88	0.0018
563.889	0.0683		563.884	0.2833		563.884	0.1062		563.885	0.0014
563.894	0.0949		563.888	0.3985		563.889	0.123		563.889	0.0033
563.899	0.1008		563.893	0.3552		563.894	0.1073		563.894	0.0037
563.904	0.0966		563.898	0.3913		563.899	0.1142		563.899	0.0042
563.908	0.08		563.903	0.2681		563.903	0.123		563.904	0.0036
563.913	0.1124		563.908	0.2316		563.908	0.1303		563.909	0.0024
563.918	0.1128		563.913	0.1983		563.913	0.1222		563.914	0.0028
563.923	0.0895		563.918	0.1766		563.918	0.0763		563.919	0.0047
563.928	0.1087		563.922	0.115		563.923	0.0933		563.923	0.0046
563.933	0.0908		563.927	0.121		563.928	0.1148		563.928	0.0094
563.938	0.1303		563.932	0.1273		563.933	0.184		563.933	0.0098
563.942	0.3444		563.937	0.1507		563.937	0.3585		563.938	0.0054
563.947	0.782		563.942	0.2544		563.942	0.728		563.943	0.0015
563.952	2.023		563.947	0.5037		563.947	1.3979		563.948	0.0067
563.957	4.1034		563.952	1.0357		563.952	3.1597		563.953	0.0036
563.962	8.3967		563.956	2.5415		563.957	6.8271		563.957	0.0022
563.967	16.4514		563.961	6.1231		563.962	11.5963		563.962	0.0059
563.972	31.5529		563.966	13.127		563.967	18.4875		563.967	0.0116
563.976	53.5389		563.971	26.9746		563.971	26.6		563.972	0.0089
563.981	72.0263		563.976	47.4982		563.976	33.3307		563.977	0.0084
563.986	80.0036		563.981	67.8578		563.981	35.5958		563.982	0.002
563.991	74.9441		563.986	78.3394		563.986	36.0702		563.987	0.0043
563.996	59.6403		563.99	74.5878		563.991	32.4476		563.991	0.0054
564.001	43.4512		563.995	59.3864		563.996	27.7018		563.996	0.0044
564.006	28.6		564	40.898		564.001	20.8917		564.001	0.0013
564.01	18.1121		564.005	25.3758		564.005	16.0785		564.006	0.0078
564.015	11.8242		564.01	15.8488		564.01	11.4356		564.011	0.0072
564.02	7.6021		564.015	9.5938		564.015	8.4465		564.016	0.0059
564.025	5.1424		564.019	5.8793		564.02	5.4926		564.021	0.0138
564.03	3.5075		564.024	4.4107		564.025	4.254		564.025	0.003
564.035	2.4465		564.029	3.332		564.03	3.2299		564.03	0.0027
564.04	1.5799		564.034	2.6656		564.035	2.2615		564.035	0.0032
564.044	1.156		564.039	1.7988		564.039	1.5727		564.04	0.0127
564.049	0.8262		564.044	1.4722		564.044	1.0966		564.045	0.0126
564.054	0.5588		564.049	1.0128		564.049	0.7649		564.05	0.0032
564.059	0.349		564.053	0.6385		564.054	0.5295		564.055	0.0117
564.064	0.1662		564.058	0.4648		564.059	0.3942		564.059	0.0079
564.069	0.0966		564.063	0.3433		564.064	0.2322		564.064	0.0068
564.074	0.0529		564.068	0.2357		564.069	0.1624		564.069	0.006
564.078	0.0808		564.073	0.2085		564.073	0.1452		564.074	0.0098
564.083	0.0429		564.078	0.1704		564.078	0.1236		564.079	0.0067
564.088	0.08		564.083	0.1127		564.083	0.0794		564.084	0.0063
564.093	0.0508		564.087	0.1108		564.088	0.1534		564.089	0.0046
564.098	0.082		564.092	0.1029		564.093	0.1218		564.093	0.0034
564.103	0.0558		564.097	0.1073		564.098	0.0926		564.098	0.0003
564.108	0.0845		564.102	0.1178		564.103	0.0968		564.103	0
564.112	0.0475		564.107	0.1187		564.107	0.092		564.108	0.0031
564.117	0.0691		564.112	0.1003		564.112	0.079		564.113	0.005
564.122	0.0595		564.117	0.0941		564.117	0.1046		564.118	0.0019
564.127	0.072		564.121	0.1003		564.122	0.1151		564.123	0.0067
564.132	0.0483		564.126	0.0978		564.127	0.0545		564.128	0.0097
564.137	0.035		564.131	0.0911		564.132	0.0578		564.132	0.0104
564.142	0.0512		564.136	0.073		564.137	0.0844		564.137	0.0164
564.146	0.0591		564.141	0.0702		564.141	0.071		564.142	0.0119
564.151	0.0612		564.146	0.0915		564.146	0.0866		564.147	0.0119
564.156	0.0291		564.151	0.0893		564.151	0.083		564.152	0.0175
564.161	0.0229		564.156	0.0701		564.156	0.1186		564.157	0.0209
564.166	0.0242		564.16	0.0768		564.161	0.1322		564.162	0.022
564.171	0.0458		564.165	0.1006		564.166	0.1062		564.166	0.0117
564.176	0.0745		564.17	0.1032		564.171	0.0815		564.171	0.0165
564.181	0.0812		564.175	0.0809		564.176	0.1054		564.176	0.0167
564.185	0.0687		564.18	0.0831		564.18	0.1085		564.181	0.0231
564.19	0.0579		564.185	0.0891		564.185	0.0723		564.186	0.0165
564.195	0.0708		564.19	0.1058		564.19	0.1257		564.191	0.0187
564.2	0.0666		564.194	0.1081		564.195	0.1532		564.196	0.0158
564.205	0.067		564.199	0.1167		564.2	0.2158		564.2	0.0212
564.21	0.0775		564.204	0.1834		564.205	0.2238		564.205	0.0138
564.215	0.1224		564.209	0.2275		564.21	0.324		564.21	0.0361
564.219	0.1374		564.214	0.3591		564.214	0.3256		564.215	0.0316
564.224	0.1054		564.219	0.4687		564.219	0.4774		564.22	0.0339
564.229	0.197		564.224	0.5962		564.224	0.4824		564.225	0.0315
564.234	0.1782		564.229	0.6477		564.229	0.6079		564.23	0.0421
564.239	0.229		564.233	0.5699		564.234	0.5494		564.234	0.0311
564.244	0.1474		564.238	0.4976		564.239	0.5495		564.239	0.0478
564.249	0.1407		564.243	0.4373		564.244	0.5501		564.244	0.0359
564.253	0.1095		564.248	0.4048		564.248	0.5664		564.249	0.0393
564.258	0.0954		564.253	0.365		564.253	0.4352		564.254	0.0258
564.263	0.1803		564.258	0.3272		564.258	0.4348		564.259	0.0226
564.268	0.1562		564.263	0.2619		564.263	0.3883		564.264	0.0206
564.273	0.2111		564.267	0.2241		564.268	0.4055		564.269	0.0184
564.278	0.3581		564.272	0.2514		564.273	0.4598		564.273	0.0179
564.283	0.9061		564.277	0.3746		564.278	0.7735		564.278	0.0263
564.287	1.9014		564.282	0.598		564.282	1.3166		564.283	0.0247
564.292	3.6124		564.287	1.2391		564.287	2.6215		564.288	0.0372
564.297	7.3161		564.292	2.8004		564.292	4.6276		564.293	0.0421
564.302	14.2965		564.297	6.0173		564.297	7.1936		564.298	0.0453
564.307	24.3118		564.301	11.5262		564.302	10.427		564.303	0.0323
564.312	35.2036		564.306	21.2478		564.307	13.598		564.307	0.0398
564.317	45.0457		564.311	33.2214		564.312	15.8811		564.312	0.0226
564.321	48.8471		564.316	43.5674		564.316	17.2323		564.317	0.0215
564.326	44.7159		564.321	47.7609		564.321	17.0934		564.322	0.0202
564.331	36.3746		564.326	44.5765		564.326	15.2262		564.327	0.021
564.336	27.9409		564.331	34.9933		564.331	12.8725		564.332	0.0137
564.341	19.5067		564.335	26.2212		564.336	10.4654		564.337	0.0236
564.346	13.2633		564.34	17.2855		564.341	7.6695		564.341	0.0159
564.351	8.5999		564.345	11.4767		564.346	5.9444		564.346	0.0081
564.356	5.7745		564.35	7.6661		564.351	4.0029		564.351	0.0043
564.36	4.0388		564.355	5.2467		564.355	3.1238		564.356	0.0114
564.365	2.5714		564.36	3.3849		564.36	2.3365		564.361	0.0046
564.37	2.1545		564.365	2.3914		564.365	1.5511		564.366	0.014
564.375	1.2946		564.369	1.8021		564.37	1.0319		564.37	0.013
564.38	0.8199		564.374	1.4517		564.375	0.9304		564.375	0.0057
564.385	0.5476		564.379	0.9755		564.38	0.5721		564.38	0.0022
564.389	0.3835		564.384	0.6613		564.385	0.4269		564.385	0.0021
564.394	0.3119		564.389	0.4806		564.389	0.2963		564.39	0.0037
564.399	0.234		564.394	0.3639		564.394	0.1486		564.395	0.0063
564.404	0.1024		564.399	0.1924		564.399	0.1498		564.4	0.0031
564.409	0.0396		564.403	0.1656		564.404	0.1249		564.404	0.0012
564.414	0.0412		564.408	0.1276		564.409	0.0882		564.409	0.004
564.419	0.0146		564.413	0.0967		564.414	0.0526		564.414	0.0053
564.423	0.0383		564.418	0.0817		564.418	0.066		564.419	0.0028
564.428	0.0512		564.423	0.0723		564.423	0.0549		564.424	0.0009
564.433	0.0508		564.428	0.0645		564.428	0.0419		564.429	0.0023
564.438	0.0591		564.433	0.0761		564.433	0.0493		564.434	0.0047
564.443	0.0446		564.437	0.0676		564.438	0.0474		564.438	0.003
564.448	0.0283		564.442	0.0505		564.443	0.058		564.443	0.0027
564.453	0.03		564.447	0.0374		564.448	0.0321		564.448	0
564.458	0.0054		564.452	0.0746		564.453	0.0333		564.453	0.0019
564.462	0.0029		564.457	0.058		564.457	0.0373		564.458	0.0004
564.467	0.0067		564.462	0.0549		564.462	0.0318		564.463	0.0011
564.472	0.0125		564.467	0.0471		564.467	0.0249		564.468	0.0021
564.477	0.0217		564.471	0.052		564.472	0.0254		564.473	0.006
564.482	0.0242		564.476	0.0352		564.477	0.026		564.477	0.0055
564.487	0.035		564.481	0.0418		564.482	0.03		564.482	0.003
564.492	0.0325		564.486	0.0414		564.487	0.0319		564.487	0.0037
564.496	0.0387		564.491	0.0421		564.491	0.0285		564.492	0.0019
564.501	0.0608		564.496	0.0494		564.496	0.0402		564.497	0.0026
564.506	0.0425		564.501	0.0286		564.501	0.0668		564.502	0.0125
564.511	0.0421		564.505	0.0465		564.506	0.0369		564.507	0.0125
564.516	0.0521		564.51	0.0602		564.511	0.0404		564.511	0.0049
564.521	0.0117		564.515	0.0571		564.516	0.0323		564.516	0.0056
564.526	0.0416		564.52	0.0548		564.521	0.0344		564.521	0.0057
564.53	0.0533		564.525	0.0626		564.525	0.0386		564.526	0.0062
564.535	0.0075		564.53	0.0695		564.53	0.0641		564.531	0.0027
564.54	0.0679		564.535	0.0484		564.535	0.0344		564.536	0.0023
564.545	0.0612		564.539	0.0662		564.54	0.036		564.541	0.0037
564.55	0.0333		564.544	0.0906		564.545	0.0788		564.545	0.0078
564.555	0.0237		564.549	0.0817		564.55	0.0949		564.55	0.0055
564.56	0.02		564.554	0.0921		564.555	0.0555		564.555	0.0185
564.564	0.0242		564.559	0.123		564.559	0.0798		564.56	0.0085
564.569	0.06		564.564	0.1308		564.564	0.084		564.565	0.0044
564.574	0.0479		564.569	0.1313		564.569	0.0876		564.57	0.003
564.579	0.035		564.573	0.1232		564.574	0.0625		564.575	0.0034
564.584	0.062		564.578	0.1265		564.579	0.0738		564.58	0.0085
564.589	0.0537		564.583	0.1141		564.584	0.0624		564.584	0.0074
564.594	0.0641		564.588	0.0834		564.589	0.0777		564.589	0.0167
564.598	0.0379		564.593	0.0622		564.593	0.0863		564.594	0.0207
564.603	0.0916		564.598	0.0844		564.598	0.1194		564.599	0.0196
564.608	0.1341		564.603	0.1013		564.603	0.122		564.604	0.015
564.613	0.299		564.607	0.1567		564.608	0.1991		564.609	0.0109
564.618	0.7529		564.612	0.2132		564.613	0.2561		564.614	0.007
564.623	1.4062		564.617	0.4489		564.618	0.6102		564.618	0.0074
564.628	3.0299		564.622	1.0245		564.623	1.2305		564.623	0.0046
564.633	5.6275		564.627	2.3151		564.628	2.1773		564.628	0.012
564.637	9.8121		564.632	4.6827		564.632	3.1976		564.633	0.0096
564.642	14.5784		564.637	8.5095		564.637	4.4579		564.638	0.0184
564.647	19.8061		564.642	13.2197		564.642	5.4143		564.643	0.0233
564.652	22.5382		564.646	18.6947		564.647	6.1267		564.648	0.0212
564.657	22.4741		564.651	22.399		564.652	6.1513		564.653	0.0208
564.662	21.1266		564.656	22.7373		564.657	5.9404		564.657	0.0217
564.667	18.9525		564.661	21.4536		564.662	5.5538		564.662	0.0316
564.671	14.8003		564.666	17.9065		564.667	4.7265		564.667	0.0205
564.676	11.6739		564.671	13.5202		564.671	3.9769		564.672	0.0196
564.681	7.9986		564.676	10.1077		564.676	3.2012		564.677	0.0231
564.686	5.1794		564.681	6.9836		564.681	2.2925		564.682	0.023
564.691	3.7036		564.685	4.8282		564.686	1.8437		564.687	0.0178
564.696	2.7421		564.69	3.2637		564.691	1.3206		564.691	0.0126
564.701	1.9855		564.695	2.3018		564.696	1.1792		564.696	0.0129
564.706	1.3634		564.7	1.5985		564.701	0.7387		564.701	0.01
564.71	0.8699		564.705	1.2844		564.705	0.6574		564.706	0.0168
564.715	0.6167		564.71	1.001		564.71	0.5759		564.711	0.0121
564.72	0.3152		564.715	0.7612		564.715	0.4604		564.716	0.0156
564.725	0.2686		564.719	0.6133		564.72	0.4244		564.721	0.0136
564.73	0.2195		564.724	0.6277		564.725	0.5226		564.725	0.0241
564.735	0.1612		564.729	0.4751		564.73	0.4772		564.73	0.0212
564.74	0.1482		564.734	0.4489		564.735	0.5057		564.735	0.028
564.744	0.1116		564.739	0.4077		564.739	0.5168		564.74	0.0128
564.749	0.1249		564.744	0.4125		564.744	0.4784		564.745	0.0159
564.754	0.1341		564.749	0.3413		564.749	0.4417		564.75	0.0195
564.759	0.1491		564.753	0.3407		564.754	0.4824		564.755	0.0133
564.764	0.1099		564.758	0.267		564.759	0.4174		564.759	0.0106
564.769	0.0825		564.763	0.269		564.764	0.3736		564.764	0.021
564.774	0.0666		564.768	0.2226		564.769	0.2764		564.769	0.0132
564.778	0.0966		564.773	0.2214		564.773	0.3133		564.774	0.0092
564.783	0.0754		564.778	0.1789		564.778	0.2705		564.779	0.0139
564.788	0.0521		564.783	0.1747		564.783	0.2674		564.784	0.0048
564.793	0.0595		564.787	0.1897		564.788	0.2619		564.789	0.0161
564.798	0.0562		564.792	0.1928		564.793	0.1915		564.793	0.0188
564.803	0.0604		564.797	0.2095		564.798	0.2714		564.798	0.0158
564.808	0.06		564.802	0.1805		564.803	0.2712		564.803	0.0115
564.812	0.0496		564.807	0.1732		564.807	0.1913		564.808	0.0165
564.817	0.0125		564.812	0.167		564.812	0.1884		564.813	0.0089
564.822	0.0221		564.817	0.1568		564.817	0.1465		564.818	0.005
564.827	0.0554		564.822	0.1531		564.822	0.2242		564.823	0.0066
564.832	0.0683		564.826	0.132		564.827	0.1238		564.827	0.005
564.837	0.0687		564.831	0.0913		564.832	0.1176		564.832	0.0072
564.842	0.0566		564.836	0.067		564.837	0.1153		564.837	0.0025
564.846	0.0275		564.841	0.065		564.841	0.0916		564.842	0.0065
564.851	0.0183		564.846	0.0734		564.846	0.0937		564.847	0.0104
564.856	0.0233		564.851	0.0684		564.851	0.0738		564.852	0.0077
564.861	0.0587		564.856	0.058		564.856	0.0779		564.857	0.0038
564.866	0.0304		564.86	0.0622		564.861	0.0593		564.861	0.0025
564.871	0.0366		564.865	0.052		564.866	0.0599		564.866	0
564.876	0.0333		564.87	0.0622		564.871	0.0635		564.871	0.0091
564.88	0.0308		564.875	0.0673		564.875	0.0645		564.876	0.0047
564.885	0.0287		564.88	0.0802		564.88	0.0765		564.881	0
564.89	0.01		564.885	0.0727		564.885	0.0855		564.886	0.001
564.895	0.0354		564.889	0.0594		564.89	0.056		564.891	0.0021
564.9	0.0541		564.894	0.0716		564.895	0.0541		564.895	0.0043
564.905	0.0296		564.899	0.0644		564.9	0.065		564.9	0.0138
564.91	0.0412		564.904	0.0829		564.905	0.0604		564.905	0.0187
564.915	0.0212		564.909	0.0915		564.909	0.0633		564.91	0.0065
564.919	0.0608		564.914	0.0958		564.914	0.0771		564.915	0.0066
564.924	0.05		564.919	0.0957		564.919	0.1016		564.92	0.007
564.929	0.0508		564.924	0.1225		564.924	0.1121		564.925	0.0119
564.934	0.0475		564.928	0.1035		564.929	0.0958		564.93	0.0172
564.939	0.0425		564.933	0.0764		564.934	0.0966		564.934	0.0075
564.944	0.1008		564.938	0.0946		564.939	0.0981		564.939	0.009
564.949	0.2515		564.943	0.1319		564.944	0.1383		564.944	0.0073
564.953	0.5472		564.948	0.1838		564.948	0.1565		564.949	0.0102
564.958	0.9982		564.953	0.3612		564.953	0.2756		564.954	0.0116
564.963	1.9438		564.958	0.8081		564.958	0.496		564.959	0.007
564.968	3.2402		564.962	1.6479		564.963	0.8571		564.964	0.0072
564.973	4.9379		564.967	2.8866		564.968	1.228		564.968	0.0036
564.978	7.2986		564.972	4.7681		564.973	1.7888		564.973	0.0061
564.983	8.4333		564.977	6.8656		564.978	1.9901		564.978	0.0048
564.987	9.4402		564.982	8.6021		564.982	1.9981		564.983	0.0079
564.992	9.7992		564.987	9.723		564.987	2.2642		564.988	0.0148
564.997	9.1799		564.992	9.8014		564.992	2.2169		564.993	0.0022
565.002	7.6534		564.996	8.7712		564.997	1.882		564.998	0.0023
565.007	6.6069		565.001	7.3512		565.002	1.5411		565.003	0.0018
565.012	5.1036		565.006	6.0705		565.007	1.4784		565.007	0.0077
565.017	3.9568		565.011	4.5036		565.012	1.0442		565.012	0.002
565.022	3.0428		565.016	3.4468		565.016	0.9746		565.017	0.0007
565.026	2.1496		565.021	2.3952		565.021	0.5515		565.022	0.0033
565.031	1.238		565.026	1.736		565.026	0.4795		565.027	0.005
565.036	0.8582		565.03	1.1092		565.031	0.3424		565.032	0.0057
565.041	0.593		565.035	0.8128		565.036	0.2573		565.037	0.0048
565.046	0.3523		565.04	0.5486		565.041	0.1505		565.042	0.0055
565.051	0.2074		565.045	0.3932		565.046	0.1358		565.046	0.0011
565.056	0.117		565.05	0.3581		565.051	0.1174		565.051	0.0058
565.06	0.1203		565.055	0.1768		565.055	0.1109		565.056	0.0096
565.065	0.0904		565.06	0.1861		565.06	0.0922		565.061	0.0013
565.07	0.0708		565.065	0.0879		565.065	0.0708		565.066	0.0044
565.075	0.0566		565.069	0.0932		565.07	0.0616		565.071	0.0047
565.08	0.0221		565.074	0.0941		565.075	0.0434		565.076	0
565.085	0.0192		565.079	0.0774		565.08	0.0463		565.08	0.0021
565.09	0.0092		565.084	0.0693		565.085	0.0775		565.085	0.004
565.095	0.0142		565.089	0.0706		565.09	0.0595		565.09	0.0032
565.099	0.0192		565.094	0.0428		565.094	0.0738		565.095	0.0075
565.104	0.0225		565.099	0.0646		565.099	0.0503		565.1	0.0025
565.109	0.0304		565.104	0.0646		565.104	0.0897		565.105	0.0107
565.114	0.0458		565.108	0.0565		565.109	0.0691		565.11	0.0042
565.119	0.0508		565.113	0.0484		565.114	0.0549		565.114	0.0073
565.124	0.0254		565.118	0.0503		565.119	0.0612		565.119	0.0077
565.129	0.0366		565.123	0.0484		565.124	0.0444		565.124	0.0082
565.133	0.0258		565.128	0.0564		565.128	0.0471		565.129	0.0067
565.138	0.03		565.133	0.0667		565.133	0.0591		565.134	0.0078
565.143	0.0083		565.138	0.067		565.138	0.0643		565.139	0.0136
565.148	0.0316		565.142	0.0665		565.143	0.0484		565.144	0.0129
565.153	0.0387		565.147	0.086		565.148	0.0813		565.149	0.0152
565.158	0.0383		565.152	0.1059		565.153	0.1241		565.153	0.016
565.163	0.0187		565.157	0.1312		565.158	0.1394		565.158	0.023
565.168	0.0429		565.162	0.1332		565.162	0.1873		565.163	0.0279
565.172	0.0933		565.167	0.1636		565.167	0.2439		565.168	0.0319
565.177	0.0554		565.172	0.2158		565.172	0.2827		565.173	0.0424
565.182	0.107		565.176	0.244		565.177	0.3011		565.178	0.0559
565.187	0.06		565.181	0.228		565.182	0.3491		565.183	0.0583
565.192	0.0712		565.186	0.255		565.187	0.316		565.187	0.0678
565.197	0.082		565.191	0.2792		565.192	0.3502		565.192	0.0504
565.202	0.08		565.196	0.238		565.196	0.3506		565.197	0.0664
565.206	0.0949		565.201	0.2218		565.201	0.3696		565.202	0.0629
565.211	0.0654		565.206	0.2259		565.206	0.3422		565.207	0.0552
565.216	0.0779		565.211	0.2385		565.211	0.3388		565.212	0.0418
565.221	0.087		565.215	0.243		565.216	0.3131		565.216	0.0298
565.226	0.0966		565.22	0.2802		565.221	0.3435		565.221	0.0278
565.231	0.092		565.225	0.297		565.226	0.3472		565.226	0.0166
565.236	0.1054		565.23	0.2853		565.231	0.434		565.231	0.0194
565.24	0.0949		565.235	0.2771		565.235	0.3931		565.236	0.017
565.245	0.0966		565.24	0.2954		565.24	0.4067		565.241	0.015
565.25	0.0704		565.245	0.34		565.245	0.421		565.246	0.019
565.255	0.0895		565.249	0.3085		565.25	0.4191		565.251	0.0179
565.26	0.0758		565.254	0.2772		565.255	0.3831		565.255	0.0167
565.265	0.0637		565.259	0.2561		565.26	0.3554		565.26	0.0243
565.27	0.0462		565.264	0.2641		565.265	0.4036		565.265	0.0125
565.274	0.1178		565.269	0.2348		565.269	0.4137		565.27	0.0197
565.279	0.1266		565.274	0.2636		565.274	0.3533		565.275	0.028
565.284	0.142		565.279	0.3195		565.279	0.3674		565.28	0.0252
565.289	0.2865		565.284	0.3123		565.284	0.4352		565.285	0.0285
565.294	0.5405		565.288	0.4245		565.289	0.4902		565.289	0.0476
565.299	0.9865		565.293	0.7157		565.294	0.5595		565.294	0.0567
565.304	1.4037		565.298	1.0509		565.299	0.662		565.299	0.0508
565.309	2.1316		565.303	1.5862		565.303	0.8984		565.304	0.0521
565.313	2.785		565.308	2.3353		565.308	0.9401		565.309	0.0499
565.318	3.4463		565.313	3.261		565.313	0.9595		565.314	0.0398
565.323	3.6928		565.317	3.8657		565.318	1.1184		565.319	0.0388
565.328	3.7819		565.322	4.1257		565.323	1.0517		565.324	0.0285
565.333	3.8019		565.327	3.9339		565.328	0.8185		565.328	0.0271
565.338	3.0215		565.332	3.5629		565.333	0.7925		565.333	0.017
565.343	2.481		565.337	2.9335		565.337	0.7014		565.338	0.0174
565.347	2.1587		565.342	2.5145		565.342	0.5486		565.343	0.0141
565.352	1.6028		565.347	1.9128		565.347	0.4585		565.348	0.0199
565.357	1.2172		565.351	1.462		565.352	0.2972		565.353	0.0097
565.362	0.7637		565.356	1.1411		565.357	0.228		565.358	0.0077
565.367	0.5284		565.361	0.8041		565.362	0.1831		565.362	0.0036
565.372	0.431		565.366	0.5758		565.367	0.2072		565.367	0.0074
565.377	0.2199		565.371	0.4245		565.372	0.1538		565.372	0.0101
565.381	0.152		565.376	0.2509		565.376	0.136		565.377	0.0118
565.386	0.1495		565.381	0.1601		565.381	0.0932		565.382	0.007
565.391	0.0421		565.386	0.17		565.386	0.0656		565.387	0.0036
565.396	0.0475		565.39	0.1395		565.391	0.0513		565.392	0.002
565.401	0.0383		565.395	0.0709		565.396	0.0279		565.396	0
565.406	0.0225		565.4	0.0808		565.401	0.0402		565.401	0.0074
565.411	0.0262		565.405	0.053		565.406	0.0373		565.406	0.0089
565.416	0.0246		565.41	0.0429		565.41	0.044		565.411	0.0024
565.42	0.01		565.415	0.0302		565.415	0.03		565.416	0.0047
565.425	0.0133		565.42	0.0297		565.42	0.0231		565.421	0.0031
565.43	0.0217		565.424	0.0279		565.425	0.0172		565.426	0.0038
565.435	0.0079		565.429	0.0299		565.43	0.0262		565.431	0.0039
565.44	0.0133		565.434	0.038		565.435	0.0113		565.436	0.0025
565.445	0.0242		565.439	0.0266		565.44	0.0231		565.44	0.0075
565.45	0.0017		565.444	0.0177		565.445	0.0291		565.445	0.0057
565.455	0.0217		565.449	0.0203		565.449	0.0337		565.45	0.0044
565.459	0.0146		565.454	0.0209		565.454	0.0256		565.455	0.0044
565.464	0		565.458	0.0186		565.459	0.0264		565.46	0.0034
565.469	0.0133		565.463	0.0163		565.464	0.0071		565.465	0.0018
565.474	0.0183		565.468	0.0209		565.469	0.0212		565.47	0.0002
565.479	0.0133		565.473	0.0125		565.474	0.0203		565.474	0.0022
565.484	0.0042		565.478	0.0164		565.479	0.0193		565.479	0.0066
565.489	0.0058		565.483	0.0195		565.484	0.017		565.484	0.009
565.493	0.0071		565.488	0.0264		565.488	0.0216		565.489	0.0109
565.498	0.0162		565.493	0.0177		565.493	0.026		565.494	0.0035
565.503	0.0225		565.497	0.0117		565.498	0.0078		565.499	0
565.508	0.0175		565.502	0.016		565.503	0.018		565.504	0.004
565.513	0		565.507	0.019		565.508	0.0186		565.508	0.0042
565.518	0.0042		565.512	0.0253		565.513	0.017		565.513	0.0088
565.523	0.0087		565.517	0.0373		565.518	0.03		565.518	0.0037
565.528	0.0083		565.522	0.0345		565.522	0.0411		565.523	0.0034
565.532	0.0042		565.527	0.0331		565.527	0.0222		565.528	0.0023
565.537	0.0037		565.532	0.0358		565.532	0.0155		565.533	0.0051
565.542	0.005		565.536	0.0384		565.537	0.0293		565.538	0.0049
565.547	0.0204		565.541	0.0417		565.542	0.0516		565.543	0.0103
565.552	0.0075		565.546	0.023		565.547	0.0318		565.547	0.0114
565.557	0		565.551	0.0529		565.552	0.0469		565.552	0.0032
565.562	0		565.556	0.0307		565.557	0.0559		565.557	0.0021
565.566	0.0017		565.561	0.0441		565.561	0.0402		565.562	0.0011
565.571	0.0167		565.566	0.0318		565.566	0.0346		565.567	0.0039
565.576	0.0079		565.571	0.0639		565.571	0.0748		565.572	0.0096
565.581	0.0083		565.575	0.0557		565.576	0.0834		565.577	0.0084
565.586	0.0092		565.58	0.0566		565.581	0.1651		565.581	0.0086
565.591	0.015		565.585	0.089		565.586	0.1689		565.586	0.0027
565.596	0.0275		565.59	0.0996		565.591	0.1857		565.591	0.0053
565.6	0.0225		565.595	0.1351		565.595	0.1913		565.596	0.0085
565.605	0.0054		565.6	0.1445		565.6	0.1502		565.601	0.0075
565.61	0.0137		565.605	0.16		565.605	0.1402		565.606	0.01
565.615	0.0521		565.609	0.1518		565.61	0.1555		565.611	0.0138
565.62	0.0579		565.614	0.1282		565.615	0.1526		565.615	0.0016
565.625	0.1158		565.619	0.1407		565.62	0.1769		565.62	0.0049
565.63	0.2807		565.624	0.2003		565.625	0.1777		565.625	0.0158
565.635	0.3889		565.629	0.2583		565.629	0.1681		565.63	0.0018
565.639	0.5984		565.634	0.4241		565.634	0.1723		565.635	0.0141
565.644	0.75		565.639	0.6042		565.639	0.2412		565.64	0.0226
565.649	1.1148		565.643	0.882		565.644	0.2186		565.645	0.0221
565.654	1.1302		565.648	1.1833		565.649	0.2422		565.65	0.0144
565.659	1.1581		565.653	1.3233		565.654	0.2823		565.654	0.0107
565.664	1.2884		565.658	1.3876		565.659	0.2284		565.659	0.015
565.669	1.1285		565.663	1.354		565.663	0.2636		565.664	0.0154
565.673	1.0935		565.668	1.2714		565.668	0.2008		565.669	0.0103
565.678	0.8358		565.673	0.9997		565.673	0.1861		565.674	0.0158
565.683	0.7246		565.678	0.8391		565.678	0.194		565.679	0.0224
565.688	0.6409		565.682	0.6917		565.683	0.1515		565.684	0.0142
565.693	0.5047		565.687	0.5536		565.688	0.1004		565.688	0.0112
565.698	0.2865		565.692	0.3895		565.693	0.0683		565.693	0.0074
565.703	0.2798		565.697	0.3294		565.697	0.088		565.698	0.0171
565.707	0.1874		565.702	0.2337		565.702	0.1511		565.703	0.0098
565.712	0.0595		565.707	0.1928		565.707	0.1704		565.708	0.0118
565.717	0.0866		565.712	0.2019		565.712	0.1471		565.713	0.0077
565.722	0.0404		565.716	0.1673		565.717	0.1578		565.718	0.0156
565.727	0.092		565.721	0.1755		565.722	0.1329		565.722	0.0167
565.732	0.077		565.726	0.1774		565.727	0.144		565.727	0.0084
565.737	0.045		565.731	0.1823		565.732	0.1639		565.732	0.0131
565.742	0.0466		565.736	0.185		565.736	0.2073		565.737	0.028
565.746	0.0795		565.741	0.1666		565.741	0.1955		565.742	0.0328
565.751	0.1153		565.746	0.1532		565.746	0.2318		565.747	0.0773
565.756	0.157		565.75	0.1927		565.751	0.2542		565.752	0.1297
565.761	0.2153		565.755	0.1851		565.756	0.2165		565.757	0.2182
565.766	0.2178		565.76	0.18		565.761	0.1618		565.761	0.2416
565.771	0.202		565.765	0.2226		565.766	0.1758		565.766	0.3441
565.776	0.2753		565.77	0.1942		565.77	0.1494		565.771	0.3439
565.78	0.1653		565.775	0.1755		565.775	0.1241		565.776	0.3847
565.785	0.1857		565.78	0.1711		565.78	0.1595		565.781	0.3727
565.79	0.2107		565.785	0.1509		565.785	0.1289		565.786	0.3556
565.795	0.1391		565.789	0.1082		565.79	0.1412		565.791	0.259
565.8	0.1029		565.794	0.1055		565.795	0.1312		565.795	0.2031
565.805	0.1112		565.799	0.0902		565.8	0.0968		565.8	0.1722
565.81	0.1033		565.804	0.0872		565.805	0.0866		565.805	0.1257
565.814	0.1037		565.809	0.0804		565.809	0.1033		565.81	0.0902
565.819	0.0862		565.814	0.0583		565.814	0.0576		565.815	0.071
565.824	0.03		565.819	0.0727		565.819	0.0756		565.82	0.0709
565.829	0.0366		565.823	0.0654		565.824	0.0891		565.825	0.0648
565.834	0.0616		565.828	0.0546		565.829	0.1018		565.83	0.0378
565.839	0.0167		565.833	0.052		565.834	0.0748		565.835	0.0281
565.844	0.0217		565.838	0.0558		565.839	0.0612		565.839	0.0257
565.849	0.0283		565.843	0.0632		565.843	0.0685		565.844	0.0141
565.854	0.0129		565.848	0.0417		565.848	0.0438		565.849	0.0168
565.858	0.0167		565.853	0.0278		565.853	0.0568		565.854	0.015
565.863	0.0117		565.858	0.0444		565.858	0.0666		565.859	0.0212
565.868	0.0112		565.862	0.0358		565.863	0.061		565.864	0.0198
565.873	0.0162		565.867	0.0432		565.868	0.0591		565.869	0.0119
565.878	0.0087		565.872	0.0591		565.873	0.0283		565.873	0.0138
565.883	0.0217		565.877	0.0319		565.878	0.0585		565.878	0.0165
565.888	0.0258		565.882	0.03		565.883	0.062		565.883	0.0119
565.892	0.0416		565.887	0.0309		565.887	0.061		565.888	0.0044
565.897	0.0083		565.892	0.0267		565.892	0.0394		565.893	0.0031
565.902	0.0117		565.896	0.0286		565.897	0.0413		565.898	0.0038
565.907	0.0125		565.901	0.0396		565.902	0.0756		565.903	0.0044
565.912	0.0221		565.906	0.0586		565.907	0.0909		565.907	0.0093
565.917	0.0471		565.911	0.0599		565.912	0.1337		565.912	0.0054
565.922	0.0308		565.916	0.0738		565.917	0.1086		565.917	0.003
565.927	0.0283		565.921	0.1111		565.921	0.1385		565.922	0.0086
565.931	0.0162		565.926	0.162		565.926	0.167		565.927	0.0184
565.936	0.0204		565.931	0.1917		565.931	0.1762		565.932	0.0228
565.941	0.0229		565.936	0.189		565.936	0.1919		565.937	0.0067
565.946	0.0225		565.94	0.2087		565.941	0.179		565.942	0.0043
565.951	0.0225		565.945	0.1787		565.946	0.1777		565.946	0.0054
565.956	0.0554		565.95	0.163		565.951	0.1656		565.951	0.006
565.961	0.0595		565.955	0.1693		565.956	0.132		565.956	0.0115
565.966	0.1066		565.96	0.149		565.96	0.1544		565.961	0.0194
565.97	0.1782		565.965	0.1425		565.965	0.1098		565.966	0.0073
565.975	0.2877		565.97	0.2042		565.97	0.0983		565.971	0.0137
565.98	0.3044		565.974	0.2994		565.975	0.1402		565.976	0.0141
565.985	0.3144		565.979	0.3456		565.98	0.1593		565.981	0.0078
565.99	0.3735		565.984	0.4009		565.985	0.114		565.985	0.0174
565.995	0.4135		565.989	0.3926		565.99	0.1079		565.99	0.0066
566	0.3689		565.994	0.4133		565.994	0.0991		565.995	0
566.004	0.2778		565.999	0.3473		565.999	0.0715		566	0
566.009	0.2965		566.004	0.3551		566.004	0.0664		566.005	0.0127
566.014	0.2744		566.009	0.3007		566.009	0.0645		566.01	0.0033
566.019	0.2165		566.013	0.275		566.014	0.0608		566.015	0.0098
566.024	0.162		566.018	0.2349		566.019	0.0432		566.019	0.0037
566.029	0.0866		566.023	0.1874		566.024	0.0427		566.024	0.003
566.034	0.0725		566.028	0.137		566.029	0.0461		566.029	0.002
566.038	0.0475		566.033	0.1036		566.033	0.0388		566.034	0.0058
566.043	0.1095		566.038	0.0642		566.038	0.0501		566.039	0.0109
566.048	0.0479		566.043	0.0722		566.043	0.0316		566.044	0.0153
566.053	0.0262		566.047	0.05		566.048	0.036		566.049	0.0125
566.058	0.0387		566.052	0.0453		566.053	0.0419		566.053	0.016
566.063	0.0021		566.057	0.0371		566.058	0.0537		566.058	0.0091
566.068	0.0171		566.062	0.0305		566.063	0.03		566.063	0.0058
566.072	0.0104		566.067	0.0256		566.067	0.0515		566.068	0.0086
566.077	0.0179		566.072	0.0342		566.072	0.0664		566.073	0.0095
566.082	0.0296		566.077	0.0346		566.077	0.0583		566.078	0.0072
566.087	0.0316		566.082	0.0381		566.082	0.0756		566.083	0.006
566.092	0.0175		566.086	0.02		566.087	0.0604		566.088	0.0004
566.097	0.0121		566.091	0.032		566.092	0.0654		566.092	0.0025
566.102	0.0017		566.096	0.0411		566.097	0.0668		566.097	0.0068
566.107	0.0192		566.101	0.0368		566.101	0.0518		566.102	0.0071
566.111	0.0296		566.106	0.0342		566.106	0.0287		566.107	0.008
566.116	0.0329		566.111	0.0492		566.111	0.0469		566.112	0.0057
566.121	0.0337		566.115	0.048		566.116	0.0488		566.117	0.009
566.126	0.0254		566.12	0.032		566.121	0.0691		566.122	0.009
566.131	0.0254		566.125	0.0425		566.126	0.0549		566.126	0.0142
566.136	0.0217		566.13	0.0439		566.131	0.0296		566.131	0.0125
566.141	0.0225		566.135	0.0437		566.136	0.0461		566.136	0.0056
566.146	0.0092		566.14	0.0431		566.14	0.0555		566.141	0.0054
566.15	0.0112		566.145	0.0494		566.145	0.0516		566.146	0.0077
566.155	0.0304		566.15	0.0398		566.15	0.0866		566.151	0.0094
566.16	0.0341		566.154	0.0617		566.155	0.0633		566.156	0.0141
566.165	0.0246		566.159	0.0649		566.16	0.0597		566.161	0.005
566.17	0.0566		566.164	0.061		566.165	0.0673		566.165	0.0183
566.175	0.0554		566.169	0.0843		566.17	0.0702		566.17	0.012
566.18	0.0566		566.174	0.0916		566.174	0.122		566.175	0.0237
566.184	0.0604		566.179	0.0791		566.179	0.1226		566.18	0.0345
566.189	0.0441		566.184	0.0906		566.184	0.1255		566.185	0.0269
566.194	0.0479		566.188	0.1038		566.189	0.1433		566.19	0.0261
566.199	0.04		566.193	0.1172		566.194	0.2003		566.195	0.0258
566.204	0.0645		566.198	0.1168		566.199	0.1337		566.2	0.0276
566.209	0.0362		566.203	0.103		566.204	0.1094		566.204	0.0373
566.214	0.0146		566.208	0.1091		566.209	0.1287		566.209	0.0399
566.219	0.0071		566.213	0.1201		566.213	0.1475		566.214	0.0391
566.223	0.0283		566.218	0.1041		566.218	0.1257		566.219	0.0496
566.228	0.0437		566.223	0.1197		566.223	0.163		566.224	0.0783
566.233	0.0566		566.227	0.1245		566.228	0.184		566.229	0.0778
566.238	0.07		566.232	0.1346		566.233	0.1656		566.234	0.0947
566.243	0.0791		566.237	0.1102		566.238	0.2234		566.239	0.0809
566.248	0.1416		566.242	0.1487		566.243	0.2366		566.243	0.0953
566.253	0.2349		566.247	0.1796		566.247	0.2632		566.248	0.1295
566.258	0.2361		566.252	0.2483		566.252	0.2255		566.253	0.1557
566.262	0.3015		566.257	0.2788		566.257	0.2479		566.258	0.182
566.267	0.3435		566.261	0.3732		566.262	0.3514		566.263	0.1969
566.272	0.4173		566.266	0.4681		566.267	0.3154		566.268	0.2095
566.277	0.4543		566.271	0.4744		566.272	0.3904		566.273	0.2277
566.282	0.5347		566.276	0.5143		566.277	0.3852		566.278	0.2398
566.287	0.5368		566.281	0.4997		566.282	0.4095		566.282	0.2402
566.292	0.3685		566.286	0.4558		566.287	0.3696		566.287	0.1753
566.297	0.3531		566.291	0.4143		566.291	0.4032		566.292	0.1982
566.301	0.4531		566.296	0.3806		566.296	0.3709		566.297	0.143
566.306	0.3331		566.301	0.3483		566.301	0.3694		566.302	0.1047
566.311	0.2374		566.305	0.3241		566.306	0.2707		566.307	0.0753
566.316	0.2453		566.31	0.3295		566.311	0.2494		566.312	0.0883
566.321	0.1836		566.315	0.314		566.316	0.2184		566.316	0.0706
566.326	0.207		566.32	0.2832		566.321	0.2427		566.321	0.0481
566.331	0.1749		566.325	0.3078		566.325	0.224		566.326	0.0341
566.335	0.1478		566.33	0.2682		566.33	0.2332		566.331	0.0351
566.34	0.1516		566.335	0.2487		566.335	0.2108		566.336	0.0182
566.345	0.1083		566.339	0.2351		566.34	0.2047		566.341	0.015
566.35	0.1266		566.344	0.224		566.345	0.1528		566.346	0.0137
566.355	0.0945		566.349	0.1661		566.35	0.0889		566.351	0.0125
566.36	0.0346		566.354	0.1291		566.355	0.0704		566.355	0.0036
566.365	0.0604		566.359	0.0936		566.36	0.0798		566.36	0.0095
566.37	0.0825		566.364	0.0975		566.364	0.0893		566.365	0.0046
566.374	0.0296		566.369	0.0782		566.369	0.0358		566.37	0.0066
566.379	0.0271		566.374	0.0703		566.374	0.0436		566.375	0.0088
566.384	0.0321		566.378	0.053		566.379	0.0467		566.38	0.0059
566.389	0.0396		566.383	0.0568		566.384	0.0207		566.385	0.0031
566.394	0.0021		566.388	0.0284		566.389	0.0214		566.389	0.0056
566.399	0		566.393	0.0233		566.394	0.0316		566.394	0.0004
566.404	0.0012		566.398	0.0236		566.399	0.0316		566.399	0.0079
566.408	0.0175		566.403	0.0177		566.403	0.0277		566.404	0.0071
566.413	0.0179		566.408	0.0252		566.408	0.039		566.409	0.0083
566.418	0.0046		566.413	0.0335		566.413	0.0231		566.414	0.0053
566.423	0.0054		566.417	0.0369		566.418	0.0174		566.419	0.0035
566.428	0		566.422	0.0292		566.423	0.0226		566.423	0
566.433	0.0058		566.427	0.0194		566.428	0.0287		566.428	0.0038
566.438	0.0125		566.432	0.0236		566.433	0.0109		566.433	0.0085
566.443	0.0262		566.437	0.0243		566.437	0.0252		566.438	0.0089
566.447	0.0108		566.442	0.0121		566.442	0.0241		566.443	0.0032
566.452	0.005		566.447	0.0184		566.447	0.0394		566.448	0.0055
566.457	0.0137		566.451	0.0146		566.452	0.0291		566.453	0.0089
566.462	0.0316		566.456	0.0212		566.457	0.0191		566.458	0.002
566.467	0.0079		566.461	0.0215		566.462	0.0247		566.462	0.0036
566.472	0.0079		566.466	0.0154		566.467	0.0187		566.467	0.0036
566.477	0.0054		566.471	0.015		566.471	0.0147		566.472	0.0073
566.481	0.0167		566.476	0.019		566.476	0.0153		566.477	0.0035
566.486	0.0096		566.481	0.0114		566.481	0.0189		566.482	0.0061
566.491	0.0046		566.486	0.0194		566.486	0.0157		566.487	0.0004
566.496	0		566.49	0.0145		566.491	0.0293		566.492	0.0084
566.511	0		566.495	0.0158		566.496	0.0348		566.497	0.0101
566.516	0.01		566.5	0.0199		566.501	0.0482		566.501	0.0058
566.52	0.01		566.505	0.0184		566.506	0.0337		566.506	0.0027
566.525	0.0067		566.51	0.0153		566.51	0.0138		566.511	0.0039
566.53	0.0046		566.515	0.0275		566.515	0.0201		566.516	0.0051
566.535	0.0125		566.52	0.017		566.52	0.023		566.521	0.0072
566.54	0.0075		566.524	0.0287		566.525	0.0187		566.526	0.0079
566.545	0.0012		566.529	0.0271		566.53	0.0314		566.531	0.0072
566.55	0.0204		566.534	0.0248		566.535	0.04		566.535	0.0054
566.554	0.0137		566.539	0.0424		566.54	0.0314		566.54	0.0073
566.559	0.0083		566.544	0.0476		566.545	0.0159		566.545	0.006
566.564	0.0017		566.549	0.0468		566.549	0.036		566.55	0.0044
566.569	0.0058		566.554	0.0335		566.554	0.0411		566.555	0.009
566.574	0.0129		566.559	0.0518		566.559	0.0696		566.56	0.0035
566.579	0.0104		566.563	0.0443		566.564	0.0972		566.565	0.0047
566.584	0.0204		566.568	0.0285		566.569	0.0822		566.57	0.002
566.589	0.0158		566.573	0.0431		566.574	0.0888		566.574	0.007
566.593	0.0067		566.578	0.062		566.579	0.1069		566.579	0.015
566.598	0.01		566.583	0.0938		566.583	0.1159		566.584	0.0071
566.603	0.0258		566.588	0.1255		566.588	0.1341		566.589	0.0038
566.608	0.0404		566.593	0.188		566.593	0.1528		566.594	0.0133
566.613	0.03		566.597	0.2385		566.598	0.1876		566.599	0.0106
566.618	0.0121		566.602	0.233		566.603	0.1699		566.604	0.0075
566.623	0.0167		566.607	0.2825		566.608	0.2079		566.609	0.0101
566.628	0.0129		566.612	0.2807		566.613	0.1978		566.613	0.0118
566.633	0		566.617	0.2815		566.618	0.2205		566.618	0.0112
566.637	0.0154		566.622	0.188		566.622	0.2385		566.623	0.0107
566.642	0.0496		566.627	0.206		566.627	0.127		566.628	0.0068
566.647	0.0446		566.632	0.2158		566.632	0.1406		566.633	0.009
566.652	0.0575		566.636	0.1926		566.637	0.0995		566.638	0.0154
566.657	0.0716		566.641	0.1206		566.642	0.0798		566.643	0.0166
566.662	0.0475		566.646	0.1323		566.647	0.1006		566.648	0.0226
566.667	0.082		566.651	0.1478		566.652	0.0765		566.652	0.0269
566.671	0.0512		566.656	0.1174		566.657	0.0757		566.657	0.0223
566.676	0.0537		566.661	0.1029		566.661	0.0729		566.662	0.0201
566.681	0.1166		566.666	0.13		566.666	0.0736		566.667	0.0275
566.686	0.06		566.671	0.091		566.671	0.0968		566.672	0.015
566.691	0.0129		566.676	0.0988		566.676	0.0689		566.677	0.0195
566.696	0.0096		566.68	0.1059		566.681	0.0874		566.682	0.0139
566.701	0.0179		566.685	0.065		566.686	0.057		566.687	0.0104
566.706	0.0221		566.69	0.0678		566.691	0.1473		566.691	0.0138
566.71	0.0275		566.695	0.041		566.696	0.1025		566.696	0.0036
566.715	0.0217		566.7	0.0583		566.7	0.0639		566.701	0.0174
566.72	0.025		566.705	0.086		566.705	0.087		566.706	0.0136
566.725	0.0421		566.71	0.0884		566.71	0.0733		566.711	0.018
566.73	0.057		566.714	0.0942		566.715	0.0889		566.716	0.0308
566.735	0.0229		566.719	0.1097		566.72	0.1245		566.721	0.0358
566.74	0.0645		566.724	0.1011		566.725	0.137		566.725	0.0212
566.745	0.1383		566.729	0.0686		566.73	0.0935		566.73	0.0419
566.749	0.1753		566.734	0.0755		566.735	0.0564		566.735	0.0334
566.754	0.1258		566.739	0.1071		566.739	0.1119		566.74	0.0486
566.759	0.2132		566.744	0.0859		566.744	0.083		566.745	0.0463
566.764	0.2915		566.749	0.0916		566.749	0.1546		566.75	0.0547
566.769	0.4073		566.753	0.0915		566.754	0.1037		566.755	0.0751
566.774	0.3385		566.758	0.1326		566.759	0.1129		566.76	0.0761
566.779	0.4372		566.763	0.1618		566.764	0.1287		566.764	0.084
566.784	0.4227		566.768	0.1648		566.769	0.1079		566.769	0.0939
566.788	0.406		566.773	0.188		566.773	0.097		566.774	0.0921
566.793	0.3394		566.778	0.2104		566.778	0.1224		566.779	0.0939
566.798	0.2515		566.783	0.2134		566.783	0.1473		566.784	0.0934
566.803	0.2748		566.788	0.2277		566.788	0.1117		566.789	0.0937
566.808	0.1978		566.792	0.201		566.793	0.1161		566.794	0.0769
566.813	0.2086		566.797	0.1361		566.798	0.1205		566.798	0.0524
566.817	0.1537		566.802	0.1389		566.803	0.122		566.803	0.0511
566.822	0.087		566.807	0.1144		566.808	0.0832		566.808	0.0245
566.827	0.045		566.812	0.094		566.812	0.1088		566.813	0.0167
566.832	0.0429		566.817	0.0934		566.817	0.1031		566.818	0.016
566.837	0.0283		566.822	0.0833		566.822	0.1324		566.823	0.0271
566.842	0.0208		566.826	0.055		566.827	0.0968		566.828	0.0225
566.847	0.02		566.831	0.0457		566.832	0.0748		566.833	0.0093
566.852	0.0204		566.836	0.0629		566.837	0.0733		566.837	0.0046
566.857	0.0275		566.841	0.0418		566.842	0.0748		566.842	0.004
566.861	0.0158		566.846	0.0405		566.846	0.0622		566.847	0.0026
566.866	0		566.851	0.0288		566.851	0.0627		566.852	0.0059
566.871	0.0112		566.856	0.0475		566.856	0.0633		566.857	0.0054
566.876	0.0362		566.861	0.037		566.861	0.0243		566.862	0.0021
566.881	0.0204		566.865	0.0278		566.866	0.0283		566.867	0.0058
566.886	0.0271		566.87	0.0266		566.871	0.0354		566.872	0.0014
566.891	0.0075		566.875	0.0273		566.876	0.0509		566.876	0.0071
566.895	0.0042		566.88	0.0376		566.881	0.0201		566.881	0.0077
566.9	0.0291		566.885	0.0273		566.885	0.04		566.886	0.0166
566.905	0.03		566.89	0.0304		566.89	0.0381		566.891	0.0209
566.91	0.04		566.895	0.0357		566.895	0.0417		566.896	0.0213
566.915	0.0229		566.899	0.0464		566.9	0.0318		566.901	0.0221
566.92	0.0408		566.904	0.0766		566.905	0.0516		566.906	0.0241
566.925	0.0237		566.909	0.1017		566.91	0.0507		566.91	0.0447
566.93	0.0441		566.914	0.0742		566.915	0.0627		566.915	0.0426
566.934	0.0346		566.919	0.1147		566.919	0.0652		566.92	0.0304
566.939	0.0479		566.924	0.1494		566.924	0.1182		566.925	0.0223
566.944	0.0279		566.929	0.1491		566.929	0.1471		566.93	0.024
566.949	0.0196		566.934	0.2085		566.934	0.1461		566.935	0.0086
566.954	0.0404		566.938	0.2293		566.939	0.2175		566.94	0.0093
566.959	0.0192		566.943	0.2577		566.944	0.1647		566.945	0.006
566.964	0.0196		566.948	0.231		566.949	0.1362		566.949	0.007
566.969	0.0229		566.953	0.1842		566.954	0.0916		566.954	0.0035
566.973	0.015		566.958	0.1438		566.959	0.1322		566.959	0.0075
566.978	0.0142		566.963	0.1481		566.963	0.0993		566.964	0.0117
566.983	0.0208		566.968	0.1242		566.968	0.0723		566.969	0.0136
566.988	0.0316		566.972	0.1316		566.973	0.0608		566.974	0.0098
566.993	0.0225		566.977	0.0999		566.978	0.0455		566.979	0.0071
566.998	0.0017		566.982	0.0584		566.983	0.0413		566.984	0.007
567.003	0		566.987	0.0507		566.988	0.0522		566.989	0.0079
567.008	0		566.992	0.0512		566.993	0.0486		566.993	0.007
567.012	0.0142		566.997	0.05		566.997	0.0471		566.998	0.0073
567.017	0.0104		567.002	0.0407		567.002	0.0463		567.003	0.0036
567.022	0.0337		567.007	0.0335		567.007	0.0247		567.008	0.0058
567.027	0.0175		567.011	0.0371		567.012	0.0438		567.013	0.0128
567.032	0.0071		567.016	0.0441		567.017	0.0352		567.018	0.0114
567.037	0.0087		567.021	0.0401		567.022	0.0455		567.023	0.0101
567.042	0.0083		567.026	0.0279		567.027	0.0469		567.028	0.0266
567.047	0.0133		567.031	0.0375		567.032	0.0377		567.032	0.0219
567.051	0.0058		567.036	0.034		567.036	0.0509		567.037	0.0212
567.056	0.0046		567.041	0.0495		567.041	0.0216		567.042	0.0173
567.061	0.0112		567.046	0.0527		567.046	0.0308		567.047	0.0068
567.066	0.005		567.051	0.0696		567.051	0.035		567.052	0.0094
567.071	0.0291		567.055	0.059		567.056	0.0608		567.057	0.0118
567.076	0.0258		567.06	0.0316		567.061	0.0476		567.062	0.0036
567.081	0.0167		567.065	0.0308		567.066	0.078		567.067	0.0158
567.086	0.0071		567.07	0.0388		567.071	0.0647		567.071	0.0149
567.09	0.0042		567.075	0.0292		567.076	0.0566		567.076	0.0033
567.095	0.01		567.08	0.0231		567.08	0.0868		567.081	0.0054
567.1	0.0071		567.085	0.0481		567.085	0.0683		567.086	0.0039
567.105	0		567.09	0.0374		567.09	0.0836		567.091	0.0128
567.11	0.0125		567.094	0.0327		567.095	0.0775		567.096	0.0038
567.115	0.0187		567.099	0.0386		567.1	0.0428		567.101	0.0124
567.12	0.0242		567.104	0.0316		567.105	0.0691		567.105	0.0043
567.125	0.025		567.109	0.0408		567.11	0.0713		567.11	0.0069
567.129	0.0242		567.114	0.0358		567.114	0.0513		567.115	0.0027
567.134	0.0233		567.119	0.0274		567.119	0.0647		567.12	0.0015
567.139	0.0529		567.124	0.0301		567.124	0.052		567.125	0.0107
567.144	0.0321		567.128	0.046		567.129	0.0708		567.13	0.0114
567.149	0.0246		567.133	0.0385		567.134	0.0698		567.135	0.0116
567.154	0.0217		567.138	0.0377		567.139	0.0448		567.139	0.0184
567.159	0.0217		567.143	0.0339		567.144	0.0513		567.144	0.0119
567.163	0.0508		567.148	0.0494		567.149	0.0824		567.149	0.0261
567.168	0.0279		567.153	0.0644		567.153	0.0643		567.154	0.0308
567.173	0.0537		567.158	0.1072		567.158	0.092		567.159	0.0299
567.178	0.04		567.163	0.1223		567.163	0.1153		567.164	0.0353
567.183	0.0371		567.167	0.1312		567.168	0.1366		567.169	0.0334
567.188	0.0416		567.172	0.126		567.173	0.1941		567.174	0.0407
567.193	0.0187		567.177	0.1116		567.178	0.1561		567.178	0.0452
567.198	0.0554		567.182	0.1509		567.183	0.1622		567.183	0.021
567.202	0.0329		567.187	0.1172		567.188	0.1387		567.188	0.0212
567.207	0.015		567.192	0.1138		567.192	0.1664		567.193	0.0229
567.212	0.0125		567.197	0.1174		567.197	0.1069		567.198	0.0369
567.217	0.0346		567.202	0.1065		567.202	0.1341		567.203	0.0313
567.222	0.0175		567.206	0.1071		567.207	0.1599		567.208	0.0323
567.227	0.0333		567.211	0.0999		567.212	0.1433		567.213	0.03
567.232	0.0604		567.216	0.1068		567.217	0.1157		567.217	0.0232
567.236	0.0229		567.221	0.1078		567.222	0.1285		567.222	0.0185
567.241	0.0412		567.226	0.1284		567.226	0.1415		567.227	0.0228
567.246	0.0616		567.231	0.115		567.231	0.1264		567.232	0.0257
567.251	0.0833		567.236	0.1188		567.236	0.145		567.237	0.035
567.256	0.1087		567.24	0.1127		567.241	0.145		567.242	0.0343
567.261	0.1686		567.245	0.1203		567.246	0.1467		567.247	0.0345
567.266	0.2478		567.25	0.1323		567.251	0.1894		567.252	0.0154
567.271	0.2744		567.255	0.1851		567.256	0.1517		567.256	0.0222
567.275	0.2994		567.26	0.2178		567.261	0.1976		567.261	0.0358
567.28	0.2786		567.265	0.2767		567.265	0.2008		567.266	0.03
567.285	0.334		567.27	0.3155		567.27	0.1754		567.271	0.0298
567.29	0.2902		567.275	0.3187		567.275	0.1787		567.276	0.0438
567.295	0.2365		567.279	0.3618		567.28	0.1899		567.281	0.0339
567.3	0.2453		567.284	0.3584		567.285	0.2772		567.286	0.0328
567.305	0.1811		567.289	0.3025		567.29	0.2619		567.291	0.0494
567.31	0.1299		567.294	0.2711		567.295	0.2106		567.295	0.0459
567.314	0.127		567.299	0.266		567.3	0.193		567.3	0.0432
567.319	0.157		567.304	0.2689		567.304	0.2194		567.305	0.0202
567.324	0.0912		567.309	0.2229		567.309	0.1704		567.31	0.0209
567.329	0.0924		567.314	0.2223		567.314	0.1492		567.315	0.0141
567.334	0.0291		567.318	0.1772		567.319	0.0987		567.32	0.0112
567.339	0.0387		567.323	0.1488		567.324	0.1146		567.325	0.0202
567.344	0.0279		567.328	0.1408		567.329	0.1678		567.33	0.0164
567.349	0.0162		567.333	0.1329		567.334	0.1674		567.334	0.0065
567.354	0.0075		567.338	0.1223		567.338	0.1767		567.339	0.0195
567.358	0.0083		567.343	0.1127		567.343	0.1092		567.344	0.0217
567.363	0.0083		567.348	0.1055		567.348	0.1123		567.349	0.0096
567.368	0.0125		567.353	0.1121		567.353	0.1136		567.354	0.007
567.373	0.0258		567.357	0.0961		567.358	0.144		567.359	0.0093
567.378	0.0158		567.362	0.1021		567.363	0.1064		567.364	0.0158
567.383	0.0242		567.367	0.1046		567.368	0.1245		567.369	0.0148
567.388	0.0117		567.372	0.0807		567.373	0.0719		567.373	0.0208
567.393	0.0017		567.377	0.0681		567.378	0.0645		567.378	0.0101
567.397	0.0154		567.382	0.0544		567.382	0.0354		567.383	0.0042
567.402	0.0283		567.387	0.053		567.387	0.0545		567.388	0.0093
567.407	0.0121		567.392	0.0388		567.392	0.0669		567.393	0.0092
567.412	0.0142		567.396	0.0358		567.397	0.0625		567.398	0.0164
567.417	0.0062		567.401	0.0418		567.402	0.0388		567.403	0.021
567.422	0.0158		567.406	0.0434		567.407	0.0224		567.408	0.0148
567.427	0.0258		567.411	0.0363		567.412	0.0239		567.412	0.0186
567.432	0.0108		567.416	0.0228		567.417	0.0507		567.417	0.018
567.436	0.0058		567.421	0.0312		567.421	0.0277		567.422	0.0075
567.441	0.0087		567.426	0.0368		567.426	0.0249		567.427	0.0053
567.446	0.0017		567.431	0.0217		567.431	0.027		567.432	0
567.451	0.0087		567.435	0.041		567.436	0.0275		567.437	0.0059
567.456	0.0008		567.44	0.0293		567.441	0.0176		567.442	0.0137
567.461	0.0067		567.445	0.0265		567.446	0.0243		567.447	0.0026
567.466	0.0204		567.45	0.0299		567.451	0.0222		567.451	0.0025
567.471	0.0137		567.455	0.0222		567.456	0.0122		567.456	0.003
567.475	0.0133		567.46	0.0094		567.46	0.0241		567.461	0.0008
567.48	0.0425		567.465	0.024		567.465	0.0302		567.466	0.0039
567.485	0.0125		567.47	0.0201		567.47	0.0128		567.471	0.0011
567.49	0		567.474	0.008		567.475	0.0094		567.476	0.0012
567.495	0.0008		567.479	0.0082		567.48	0.0186		567.481	0
567.5	0.0137		567.484	0.0194		567.485	0.0453		567.486	0.0008
567.505	0.0012		567.489	0.0075		567.49	0.0316		567.49	0.003
567.51	0.0071		567.494	0.0177		567.495	0.0254		567.495	0
567.514	0.0017		567.499	0.0187		567.499	0.0249		567.5	0.001
567.519	0		567.504	0.0172		567.504	0.0159		567.505	0.0026
567.524	0.0075		567.509	0.0217		567.509	0.0264		567.51	0.004
567.529	0.0121		567.513	0.0149		567.514	0.0212		567.515	0.0026
567.534	0.0046		567.518	0.0247		567.519	0.0207		567.52	0.0047
567.539	0		567.523	0.0321		567.524	0.036		567.524	0.008
567.548	0		567.528	0.0167		567.529	0.0216		567.529	0.009
567.553	0.0108		567.533	0.0173		567.534	0.0224		567.534	0.0093
567.558	0.0133		567.538	0.0206		567.538	0.0298		567.539	0.0128
567.563	0.0029		567.543	0.0375		567.543	0.0304		567.544	0.0097
567.568	0.0129		567.548	0.0347		567.548	0.0394		567.549	0.0054
567.573	0.0071		567.552	0.0268		567.553	0.0666		567.554	0.0062
567.578	0.0121		567.557	0.0345		567.558	0.0574		567.559	0.0086
567.583	0.005		567.562	0.0507		567.563	0.0501		567.563	0.0048
567.587	0.0071		567.567	0.0456		567.568	0.022		567.568	0.0042
567.592	0.0196		567.572	0.0282		567.572	0.0333		567.573	0.0055
567.597	0.0108		567.577	0.0497		567.577	0.0559		567.578	0.0093
567.602	0.0104		567.582	0.0642		567.582	0.0446		567.583	0.0067
567.607	0.0129		567.587	0.0471		567.587	0.0884		567.588	0.0046
567.612	0.0158		567.591	0.0719		567.592	0.0641		567.593	0.009
567.617	0.0333		567.596	0.0761		567.597	0.0723		567.598	0.009
567.622	0.0187		567.601	0.0929		567.602	0.1327		567.602	0.0089
567.626	0.0212		567.606	0.1299		567.607	0.1035		567.607	0.0102
567.631	0.0221		567.611	0.1535		567.611	0.0903		567.612	0.0034
567.636	0.0204		567.616	0.148		567.616	0.1274		567.617	0.0126
567.641	0.0354		567.621	0.1021		567.621	0.0891		567.622	0.0063
567.646	0.0429		567.625	0.0924		567.626	0.1004		567.627	0.007
567.651	0.0404		567.63	0.0926		567.631	0.114		567.632	0.004
567.656	0.0591		567.635	0.1068		567.636	0.118		567.637	0.0124
567.661	0.0554		567.64	0.0819		567.641	0.0729		567.641	0.0117
567.665	0.0541		567.645	0.084		567.646	0.0425		567.646	0.0102
567.67	0.1108		567.65	0.0764		567.65	0.1119		567.651	0.0203
567.675	0.0562		567.655	0.1056		567.655	0.0601		567.656	0.01
567.68	0.0704		567.66	0.0752		567.66	0.0888		567.661	0.0257
567.685	0.0745		567.664	0.0635		567.665	0.0811		567.666	0.0261
567.69	0.0766		567.669	0.0728		567.67	0.0671		567.671	0.0149
567.695	0.0595		567.674	0.086		567.675	0.0895		567.676	0.0158
567.7	0.04		567.679	0.0684		567.68	0.1119		567.681	0.013
567.704	0.0217		567.684	0.0719		567.685	0.0817		567.685	0.0235
567.709	0.0379		567.689	0.0686		567.689	0.1167		567.69	0.0174
567.714	0.0362		567.694	0.0716		567.694	0.1056		567.695	0.0296
567.719	0.0508		567.699	0.0726		567.699	0.1044		567.7	0.0269
567.724	0.0525		567.703	0.0781		567.704	0.0918		567.705	0.0351
567.729	0.0254		567.708	0.1003		567.709	0.08		567.71	0.0417
567.734	0.0425		567.713	0.0757		567.714	0.0765		567.715	0.0572
567.739	0.0329		567.718	0.0704		567.719	0.0717		567.72	0.0448
567.743	0.0379		567.723	0.0712		567.724	0.0865		567.724	0.051
567.748	0.0425		567.728	0.0771		567.729	0.1033		567.729	0.0368
567.753	0.0271		567.733	0.093		567.733	0.1306		567.734	0.0433
567.758	0.0179		567.738	0.0907		567.738	0.0859		567.739	0.0388
567.763	0.0296		567.742	0.0982		567.743	0.0725		567.744	0.0256
567.768	0.0779		567.747	0.0728		567.748	0.0777		567.749	0.0281
567.773	0.1366		567.752	0.0713		567.753	0.0692		567.754	0.0198
567.778	0.1383		567.757	0.0747		567.758	0.0932		567.759	0.0209
567.782	0.1516		567.762	0.0784		567.763	0.0771		567.763	0.0155
567.787	0.1054		567.767	0.0794		567.767	0.0702		567.768	0.0174
567.792	0.1345		567.772	0.093		567.772	0.1041		567.773	0.0238
567.797	0.1187		567.777	0.0976		567.777	0.0909		567.778	0.0198
567.802	0.1012		567.782	0.0682		567.782	0.062		567.783	0.0184
567.807	0.082		567.786	0.1081		567.787	0.0782		567.788	0.0053
			567.791	0.12		567.792	0.0836		567.793	0.0128
			567.796	0.0741		567.797	0.0627		567.798	0.0116
			567.801	0.0768		567.802	0.0811		567.802	0.0096
			567.806	0.0671		567.806	0.0633		567.807	0.0123

## Sheet: Figure 2, S9
Figure 2, S9	HDX data for (AcrAS + NSC) - AcrAS
Protein	Start	End	Sequence	MaxUptake	MHP	State	Exposure	Center	Center SD	Uptake	Uptake SD	Retension time	Retension time SD
ACRA_ECOLI	25	37	MDDKQAQQGGQQM	12	1464.62	AcrAs DMSO	0	1465.53	0.047015	0	0	3.43153	0.058268
ACRA_ECOLI	25	37	MDDKQAQQGGQQM	12	1464.62	AcrAs DMSO	0.167	1472.7	0.123745	7.17129	0.132375	3.412	0.034031
ACRA_ECOLI	25	37	MDDKQAQQGGQQM	12	1464.62	AcrAs DMSO	1	1472.95	0.289118	7.42112	0.292916	3.40036	0.034993
ACRA_ECOLI	25	37	MDDKQAQQGGQQM	12	1464.62	AcrAs DMSO	10	1473.03	0.138559	7.50524	0.146318	3.40145	0.03139
ACRA_ECOLI	25	37	MDDKQAQQGGQQM	12	1464.62	AcrAs NSC	0	1465.53	0.047015	0	0	3.43153	0.058268
ACRA_ECOLI	25	37	MDDKQAQQGGQQM	12	1464.62	AcrAs NSC	0.167	1472.36	0.134843	6.83266	0.142804	3.45344	0.044113
ACRA_ECOLI	25	37	MDDKQAQQGGQQM	12	1464.62	AcrAs NSC	1	1472.7	0.107115	7.16975	0.116979	3.43911	0.048322
ACRA_ECOLI	25	37	MDDKQAQQGGQQM	12	1464.62	AcrAs NSC	10	1472.92	0.1645	7.39578	0.171086	3.43521	0.050406
ACRA_ECOLI	25	41	MDDKQAQQGGQQMPAVG	15	1788.8	AcrAs DMSO	0	1789.85	0.01162	0	0	4.35768	0.021141
ACRA_ECOLI	25	41	MDDKQAQQGGQQMPAVG	15	1788.8	AcrAs DMSO	0.167	1797.8	0.111329	7.94879	0.111934	4.3369	0.003346
ACRA_ECOLI	25	41	MDDKQAQQGGQQMPAVG	15	1788.8	AcrAs DMSO	1	1798.69	0.120568	8.84037	0.121127	4.32793	0.000472
ACRA_ECOLI	25	41	MDDKQAQQGGQQMPAVG	15	1788.8	AcrAs DMSO	10	1799.18	0.183739	9.32958	0.184106	4.3112	0.0157
ACRA_ECOLI	25	41	MDDKQAQQGGQQMPAVG	15	1788.8	AcrAs NSC	0	1789.87	0.035218	0	0	4.32699	0.036061
ACRA_ECOLI	25	41	MDDKQAQQGGQQMPAVG	15	1788.8	AcrAs NSC	0.167	1797.32	0.122651	7.4459	0.127607	4.31547	0.023742
ACRA_ECOLI	25	41	MDDKQAQQGGQQMPAVG	15	1788.8	AcrAs NSC	1	1798.16	0.131543	8.28176	0.136175	4.30911	0.021728
ACRA_ECOLI	25	41	MDDKQAQQGGQQMPAVG	15	1788.8	AcrAs NSC	10	1799.02	0.08507	9.14891	0.092072	4.30562	0.026645
ACRA_ECOLI	42	51	VVTVKTEPLQ	8	1113.65	AcrAs DMSO	0	1114.24	0.042665	0	0	4.38057	0.035123
ACRA_ECOLI	42	51	VVTVKTEPLQ	8	1113.65	AcrAs DMSO	0.167	1116.1	0.047241	1.86361	0.063655	4.37709	0.028492
ACRA_ECOLI	42	51	VVTVKTEPLQ	8	1113.65	AcrAs DMSO	1	1117.13	0.075261	2.88889	0.086513	4.37681	0.024636
ACRA_ECOLI	42	51	VVTVKTEPLQ	8	1113.65	AcrAs DMSO	10	1118.75	0.019976	4.50959	0.04711	4.37316	0.024351
ACRA_ECOLI	42	51	VVTVKTEPLQ	8	1113.65	AcrAs NSC	0	1114.24	0.042665	0	0	4.38057	0.035123
ACRA_ECOLI	42	51	VVTVKTEPLQ	8	1113.65	AcrAs NSC	0.167	1116.07	0.035412	1.83126	0.055446	4.37477	0.038442
ACRA_ECOLI	42	51	VVTVKTEPLQ	8	1113.65	AcrAs NSC	1	1116.84	0.182781	2.59753	0.187694	4.41021	0.064715
ACRA_ECOLI	42	51	VVTVKTEPLQ	8	1113.65	AcrAs NSC	10	1118.05	0.696873	3.80898	0.698178	4.38867	0.063341
ACRA_ECOLI	42	52	VVTVKTEPLQI	9	1226.74	AcrAs DMSO	0	1227.36	0.035998	0	0	6.06128	0.007953
ACRA_ECOLI	42	52	VVTVKTEPLQI	9	1226.74	AcrAs DMSO	0.167	1229.37	0.038363	2.00981	0.052608	6.06476	0.015585
ACRA_ECOLI	42	52	VVTVKTEPLQI	9	1226.74	AcrAs DMSO	1	1230.61	0.075697	3.25461	0.083821	6.06601	0.020107
ACRA_ECOLI	42	52	VVTVKTEPLQI	9	1226.74	AcrAs DMSO	10	1232.81	0.035509	5.44794	0.050564	6.06231	0.019378
ACRA_ECOLI	42	52	VVTVKTEPLQI	9	1226.74	AcrAs NSC	0	1227.36	0.035998	0	0	6.06128	0.007953
ACRA_ECOLI	42	52	VVTVKTEPLQI	9	1226.74	AcrAs NSC	0.167	1229.34	0.097397	1.97934	0.103837	6.05427	0.023248
ACRA_ECOLI	42	52	VVTVKTEPLQI	9	1226.74	AcrAs NSC	1	1230.58	0.169515	3.21859	0.173295	6.06156	0.021947
ACRA_ECOLI	42	52	VVTVKTEPLQI	9	1226.74	AcrAs NSC	10	1232.81	0.144605	5.45307	0.149019	6.06305	0.012961
ACRA_ECOLI	44	51	TVKTEPLQ	6	915.515	AcrAs DMSO	0	915.937	0.056538	0	0	4.37115	0.031789
ACRA_ECOLI	44	51	TVKTEPLQ	6	915.515	AcrAs DMSO	0.167	917.588	0.021558	1.65082	0.060509	4.37587	0.027596
ACRA_ECOLI	44	51	TVKTEPLQ	6	915.515	AcrAs DMSO	1	918.454	0.058145	2.51677	0.081101	4.37165	0.022063
ACRA_ECOLI	44	51	TVKTEPLQ	6	915.515	AcrAs DMSO	10	919.883	0.026284	3.9456	0.062349	4.36903	0.022018
ACRA_ECOLI	44	51	TVKTEPLQ	6	915.515	AcrAs NSC	0	915.937	0.056538	0	0	4.37115	0.031789
ACRA_ECOLI	44	51	TVKTEPLQ	6	915.515	AcrAs NSC	0.167	917.406	0.051382	1.46872	0.076398	4.40318	0.022584
ACRA_ECOLI	44	51	TVKTEPLQ	6	915.515	AcrAs NSC	1	918.188	0.065467	2.25053	0.086502	4.39994	0.020183
ACRA_ECOLI	44	51	TVKTEPLQ	6	915.515	AcrAs NSC	10	919.601	0.075628	3.66408	0.094425	4.39889	0.026984
ACRA_ECOLI	45	51	VKTEPLQ	5	814.467	AcrAs DMSO	0	814.746	0.005632	0	0	3.51915	0.017388
ACRA_ECOLI	45	51	VKTEPLQ	5	814.467	AcrAs DMSO	0.167	816.394	0.019104	1.64773	0.019917	3.49386	0.003257
ACRA_ECOLI	45	51	VKTEPLQ	5	814.467	AcrAs DMSO	1	816.848	0.036574	2.10197	0.037005	3.49822	0.007903
ACRA_ECOLI	45	51	VKTEPLQ	5	814.467	AcrAs DMSO	10	817.88	0.059269	3.13399	0.059536	3.48395	0.011467
ACRA_ECOLI	45	51	VKTEPLQ	5	814.467	AcrAs NSC	0	814.865	0.116768	0	0	3.43466	0.078077
ACRA_ECOLI	45	51	VKTEPLQ	5	814.467	AcrAs NSC	0.167	816.37	0.020592	1.50461	0.11857	3.48939	0.049318
ACRA_ECOLI	45	51	VKTEPLQ	5	814.467	AcrAs NSC	1	816.781	0.027057	1.91588	0.119862	3.48501	0.039371
ACRA_ECOLI	45	51	VKTEPLQ	5	814.467	AcrAs NSC	10	817.827	0.07276	2.96174	0.137582	3.47562	0.056357
ACRA_ECOLI	45	62	VKTEPLQITTELPGRTSA	15	1941.07	AcrAs DMSO	0	1942.15	0.068972	0	0	5.52337	0.086089
ACRA_ECOLI	45	62	VKTEPLQITTELPGRTSA	15	1941.07	AcrAs DMSO	0.167	1945.52	0.084683	3.37804	0.109217	5.55119	0.02125
ACRA_ECOLI	45	62	VKTEPLQITTELPGRTSA	15	1941.07	AcrAs DMSO	1	1947.03	0.100756	4.8848	0.122102	5.54945	0.025762
ACRA_ECOLI	45	62	VKTEPLQITTELPGRTSA	15	1941.07	AcrAs DMSO	10	1949.21	0.050121	7.0597	0.08526	5.54407	0.025005
ACRA_ECOLI	45	62	VKTEPLQITTELPGRTSA	15	1941.07	AcrAs NSC	0	1942.15	0.068972	0	0	5.52337	0.086089
ACRA_ECOLI	45	62	VKTEPLQITTELPGRTSA	15	1941.07	AcrAs NSC	0.167	1945.22	0.128591	3.07799	0.14592	5.52366	0.031722
ACRA_ECOLI	45	62	VKTEPLQITTELPGRTSA	15	1941.07	AcrAs NSC	1	1946.68	0.131133	4.53385	0.148166	5.53248	0.030147
ACRA_ECOLI	45	62	VKTEPLQITTELPGRTSA	15	1941.07	AcrAs NSC	10	1948.76	0.10516	6.60941	0.125761	5.52979	0.018537
ACRA_ECOLI	45	63	VKTEPLQITTELPGRTSAY	16	2104.13	AcrAs DMSO	0	2105.41	0.080675	0	0	5.92132	0.020774
ACRA_ECOLI	45	63	VKTEPLQITTELPGRTSAY	16	2104.13	AcrAs DMSO	0.167	2108.69	0.169313	3.2836	0.187551	5.91972	0.029211
ACRA_ECOLI	45	63	VKTEPLQITTELPGRTSAY	16	2104.13	AcrAs DMSO	1	2110.28	0.190914	4.87907	0.20726	5.92249	0.030769
ACRA_ECOLI	45	63	VKTEPLQITTELPGRTSAY	16	2104.13	AcrAs DMSO	10	2112.54	0.133301	7.13543	0.155813	5.91788	0.030822
ACRA_ECOLI	45	63	VKTEPLQITTELPGRTSAY	16	2104.13	AcrAs NSC	0	2105.41	0.080675	0	0	5.92132	0.020774
ACRA_ECOLI	45	63	VKTEPLQITTELPGRTSAY	16	2104.13	AcrAs NSC	0.167	2108.38	0.160772	2.97562	0.179878	5.88466	0.034683
ACRA_ECOLI	45	63	VKTEPLQITTELPGRTSAY	16	2104.13	AcrAs NSC	1	2109.75	0.196772	4.34619	0.212668	5.88384	0.03684
ACRA_ECOLI	45	63	VKTEPLQITTELPGRTSAY	16	2104.13	AcrAs NSC	10	2112.02	0.289649	6.61122	0.300674	5.89728	0.034356
ACRA_ECOLI	52	62	ITTELPGRTSA	9	1145.62	AcrAs DMSO	0	1146.2	0.035696	0	0	4.38364	0.028316
ACRA_ECOLI	52	62	ITTELPGRTSA	9	1145.62	AcrAs DMSO	0.167	1147.47	0.033783	1.27237	0.049148	4.38797	0.022318
ACRA_ECOLI	52	62	ITTELPGRTSA	9	1145.62	AcrAs DMSO	1	1148.23	0.031123	2.03409	0.047359	4.38634	0.018726
ACRA_ECOLI	52	62	ITTELPGRTSA	9	1145.62	AcrAs DMSO	10	1148.88	0.038424	2.67977	0.052446	4.3853	0.01843
ACRA_ECOLI	52	62	ITTELPGRTSA	9	1145.62	AcrAs NSC	0	1146.2	0.035696	0	0	4.38364	0.028316
ACRA_ECOLI	52	62	ITTELPGRTSA	9	1145.62	AcrAs NSC	0.167	1147.21	0.065155	1.01745	0.074293	4.38092	0.031301
ACRA_ECOLI	52	62	ITTELPGRTSA	9	1145.62	AcrAs NSC	1	1147.88	0.083657	1.68648	0.090954	4.3746	0.029177
ACRA_ECOLI	52	62	ITTELPGRTSA	9	1145.62	AcrAs NSC	10	1148.51	0.046652	2.31395	0.058742	4.36539	0.031669
ACRA_ECOLI	53	62	TTELPGRTSA	8	1032.53	AcrAs DMSO	0	1033	0.030611	0	0	3.70888	0.041272
ACRA_ECOLI	53	62	TTELPGRTSA	8	1032.53	AcrAs DMSO	0.167	1034.06	0.014026	1.06106	0.033672	3.72275	0.035214
ACRA_ECOLI	53	62	TTELPGRTSA	8	1032.53	AcrAs DMSO	1	1034.45	0.015279	1.44879	0.034213	3.719	0.034893
ACRA_ECOLI	53	62	TTELPGRTSA	8	1032.53	AcrAs DMSO	10	1034.97	0.037733	1.97412	0.048588	3.71755	0.032779
ACRA_ECOLI	53	62	TTELPGRTSA	8	1032.53	AcrAs NSC	0	1033	0.030611	0	0	3.70888	0.041272
ACRA_ECOLI	53	62	TTELPGRTSA	8	1032.53	AcrAs NSC	0.167	1033.92	0.010253	0.920568	0.032283	3.72336	0.044377
ACRA_ECOLI	53	62	TTELPGRTSA	8	1032.53	AcrAs NSC	1	1034.28	0.01281	1.2839	0.033184	3.71115	0.038658
ACRA_ECOLI	53	62	TTELPGRTSA	8	1032.53	AcrAs NSC	10	1034.78	0.014262	1.78222	0.033771	3.69768	0.033382
ACRA_ECOLI	54	62	TELPGRTSA	7	931.484	AcrAs DMSO	0	931.911	0.022617	0	0	3.61545	0.040538
ACRA_ECOLI	54	62	TELPGRTSA	7	931.484	AcrAs DMSO	0.167	932.314	0.026761	0.403349	0.035038	3.62695	0.038254
ACRA_ECOLI	54	62	TELPGRTSA	7	931.484	AcrAs DMSO	1	932.624	0.015669	0.713386	0.027515	3.62407	0.039272
ACRA_ECOLI	54	62	TELPGRTSA	7	931.484	AcrAs DMSO	10	933.165	0.046001	1.2543	0.051261	3.62163	0.036373
ACRA_ECOLI	54	62	TELPGRTSA	7	931.484	AcrAs NSC	0	931.911	0.022617	0	0	3.61545	0.040538
ACRA_ECOLI	54	62	TELPGRTSA	7	931.484	AcrAs NSC	0.167	932.227	0.029148	0.316527	0.036894	3.6075	0.035936
ACRA_ECOLI	54	62	TELPGRTSA	7	931.484	AcrAs NSC	1	932.529	0.018159	0.618647	0.029005	3.59224	0.019221
ACRA_ECOLI	54	62	TELPGRTSA	7	931.484	AcrAs NSC	10	933.043	0.025132	1.13274	0.033811	3.58501	0.009907
ACRA_ECOLI	56	62	LPGRTSA	5	701.394	AcrAs DMSO	0	701.704	0.06108	0	0	3.60459	0.034738
ACRA_ECOLI	56	62	LPGRTSA	5	701.394	AcrAs DMSO	0.167	702.012	0.071318	0.308506	0.093899	3.62061	0.036858
ACRA_ECOLI	56	62	LPGRTSA	5	701.394	AcrAs DMSO	1	702.219	0.027403	0.515732	0.066945	3.61097	0.034384
ACRA_ECOLI	56	62	LPGRTSA	5	701.394	AcrAs DMSO	10	702.612	0.017717	0.907996	0.063598	3.60965	0.03172
ACRA_ECOLI	56	62	LPGRTSA	5	701.394	AcrAs NSC	0	701.704	0.06108	0	0	3.60459	0.034738
ACRA_ECOLI	56	62	LPGRTSA	5	701.394	AcrAs NSC	0.167	701.915	0.014917	0.211746	0.062875	3.67408	0.026291
ACRA_ECOLI	56	62	LPGRTSA	5	701.394	AcrAs NSC	1	702.095	0.032057	0.391255	0.068981	3.6687	0.02581
ACRA_ECOLI	56	62	LPGRTSA	5	701.394	AcrAs NSC	10	702.511	0.014296	0.807378	0.062731	3.66641	0.034472
ACRA_ECOLI	63	74	YRIAEVRPQVSG	10	1374.75	AcrAs DMSO	0	1375.44	0.021827	0	0	4.45681	0.029713
ACRA_ECOLI	63	74	YRIAEVRPQVSG	10	1374.75	AcrAs DMSO	0.167	1378.1	0.026086	2.65885	0.034013	4.47121	0.018143
ACRA_ECOLI	63	74	YRIAEVRPQVSG	10	1374.75	AcrAs DMSO	1	1379.07	0.034514	3.63018	0.040836	4.46602	0.013052
ACRA_ECOLI	63	74	YRIAEVRPQVSG	10	1374.75	AcrAs DMSO	10	1379.71	0.042384	4.27348	0.047674	4.46487	0.013306
ACRA_ECOLI	63	74	YRIAEVRPQVSG	10	1374.75	AcrAs NSC	0	1375.44	0.022397	0	0	4.45681	0.029704
ACRA_ECOLI	63	74	YRIAEVRPQVSG	10	1374.75	AcrAs NSC	0.167	1377.6	0.1377	2.16117	0.13951	4.46497	0.023154
ACRA_ECOLI	63	74	YRIAEVRPQVSG	10	1374.75	AcrAs NSC	1	1378.66	0.053726	3.21789	0.058207	4.45758	0.02045
ACRA_ECOLI	63	74	YRIAEVRPQVSG	10	1374.75	AcrAs NSC	10	1379.31	0.023293	3.86692	0.032314	4.45486	0.02695
ACRA_ECOLI	64	74	RIAEVRPQVSG	9	1211.69	AcrAs DMSO	0	1212.37	0.066678	0	0	3.58211	0.0389
ACRA_ECOLI	64	74	RIAEVRPQVSG	9	1211.69	AcrAs DMSO	0.167	1214.38	0.178933	2.01289	0.190953	3.60086	0.02898
ACRA_ECOLI	64	74	RIAEVRPQVSG	9	1211.69	AcrAs DMSO	1	1215.08	0.113798	2.71844	0.131894	3.57449	0.03244
ACRA_ECOLI	64	74	RIAEVRPQVSG	9	1211.69	AcrAs DMSO	10	1215.65	0.072379	3.28718	0.09841	3.57224	0.031508
ACRA_ECOLI	64	74	RIAEVRPQVSG	9	1211.69	AcrAs NSC	0	1212.35	0.06309	0	0	3.58228	0.038904
ACRA_ECOLI	64	74	RIAEVRPQVSG	9	1211.69	AcrAs NSC	0.167	1214.22	0.092099	1.87051	0.111636	3.61179	0.041918
ACRA_ECOLI	64	74	RIAEVRPQVSG	9	1211.69	AcrAs NSC	1	1214.89	0.138022	2.54	0.151757	3.61265	0.037007
ACRA_ECOLI	64	74	RIAEVRPQVSG	9	1211.69	AcrAs NSC	10	1215.48	0.078686	3.12512	0.100855	3.60272	0.042233
ACRA_ECOLI	68	74	VRPQVSG	5	742.421	AcrAs DMSO	0	742.745	0.027189	0	0	2.58659	0.063072
ACRA_ECOLI	68	74	VRPQVSG	5	742.421	AcrAs DMSO	0.167	743.726	0.015196	0.981598	0.031148	2.61175	0.100118
ACRA_ECOLI	68	74	VRPQVSG	5	742.421	AcrAs DMSO	1	744.178	0.008644	1.43307	0.02853	2.50421	0.026768
ACRA_ECOLI	68	74	VRPQVSG	5	742.421	AcrAs DMSO	10	744.886	0.108722	2.14192	0.11207	2.56697	0.059109
ACRA_ECOLI	68	74	VRPQVSG	5	742.421	AcrAs NSC	0	742.745	0.027189	0	0	2.58659	0.063072
ACRA_ECOLI	68	74	VRPQVSG	5	742.421	AcrAs NSC	0.167	743.795	0.022336	1.05027	0.035187	2.56839	0.055014
ACRA_ECOLI	68	74	VRPQVSG	5	742.421	AcrAs NSC	1	744.268	0.033704	1.52326	0.043304	2.52487	0.038903
ACRA_ECOLI	68	74	VRPQVSG	5	742.421	AcrAs NSC	10	744.857	0.00993	2.11256	0.028946	2.54703	0.116774
ACRA_ECOLI	68	77	VRPQVSGIIL	8	1081.67	AcrAs DMSO	0	1082.18	0.073208	0	0	6.5108	0.061329
ACRA_ECOLI	68	77	VRPQVSGIIL	8	1081.67	AcrAs DMSO	0.167	1083	0.059126	0.817623	0.094103	6.53809	0.01746
ACRA_ECOLI	68	77	VRPQVSGIIL	8	1081.67	AcrAs DMSO	1	1083.41	0.037308	1.22884	0.082167	6.54231	0.021683
ACRA_ECOLI	68	77	VRPQVSGIIL	8	1081.67	AcrAs DMSO	10	1084.22	0.083344	2.03546	0.110931	6.54026	0.021377
ACRA_ECOLI	68	77	VRPQVSGIIL	8	1081.67	AcrAs NSC	0	1082.18	0.073208	0	0	6.5108	0.061329
ACRA_ECOLI	68	77	VRPQVSGIIL	8	1081.67	AcrAs NSC	0.167	1082.7	0.050738	0.521765	0.089072	6.50527	0.020457
ACRA_ECOLI	68	77	VRPQVSGIIL	8	1081.67	AcrAs NSC	1	1083.05	0.047273	0.866778	0.087145	6.50639	0.020443
ACRA_ECOLI	68	77	VRPQVSGIIL	8	1081.67	AcrAs NSC	10	1083.78	0.083477	1.59808	0.111031	6.51827	0.017848
ACRA_ECOLI	75	86	IILKRNFKEGSD	11	1419.8	AcrAs DMSO	0	1420.54	0.031741	0	0	3.8737	0.044104
ACRA_ECOLI	75	86	IILKRNFKEGSD	11	1419.8	AcrAs DMSO	0.167	1422.77	0.022766	2.23083	0.039062	3.86066	0.031158
ACRA_ECOLI	75	86	IILKRNFKEGSD	11	1419.8	AcrAs DMSO	1	1423.86	0.042317	3.32513	0.052898	3.85808	0.028249
ACRA_ECOLI	75	86	IILKRNFKEGSD	11	1419.8	AcrAs DMSO	10	1424.47	0.052506	3.93288	0.061354	3.85842	0.02845
ACRA_ECOLI	75	86	IILKRNFKEGSD	11	1419.8	AcrAs NSC	0	1420.54	0.031741	0	0	3.8737	0.044104
ACRA_ECOLI	75	86	IILKRNFKEGSD	11	1419.8	AcrAs NSC	0.167	1422.4	0.064717	1.85945	0.072082	3.86332	0.042
ACRA_ECOLI	75	86	IILKRNFKEGSD	11	1419.8	AcrAs NSC	1	1423.34	0.025666	2.80452	0.040819	3.85455	0.034368
ACRA_ECOLI	75	86	IILKRNFKEGSD	11	1419.8	AcrAs NSC	10	1423.9	0.039636	3.3643	0.050779	3.84194	0.031016
ACRA_ECOLI	76	86	ILKRNFKEGSD	10	1306.71	AcrAs DMSO	0	1307.44	0.055511	0	0	3.8592	0.037507
ACRA_ECOLI	76	86	ILKRNFKEGSD	10	1306.71	AcrAs DMSO	0.167	1309.42	0.036588	1.98839	0.066484	3.85685	0.0291
ACRA_ECOLI	76	86	ILKRNFKEGSD	10	1306.71	AcrAs DMSO	1	1310.44	0.044842	3.00117	0.071361	3.85012	0.023656
ACRA_ECOLI	76	86	ILKRNFKEGSD	10	1306.71	AcrAs DMSO	10	1311	0.063316	3.56112	0.084205	3.85108	0.023966
ACRA_ECOLI	76	86	ILKRNFKEGSD	10	1306.71	AcrAs NSC	0	1307.44	0.055511	0	0	3.8592	0.037507
ACRA_ECOLI	76	86	ILKRNFKEGSD	10	1306.71	AcrAs NSC	0.167	1309.04	0.05152	1.59895	0.075735	3.90931	0.028079
ACRA_ECOLI	76	86	ILKRNFKEGSD	10	1306.71	AcrAs NSC	1	1309.93	0.017281	2.49631	0.058139	3.90182	0.023223
ACRA_ECOLI	76	86	ILKRNFKEGSD	10	1306.71	AcrAs NSC	10	1310.55	0.047414	3.11168	0.073004	3.90066	0.030394
ACRA_ECOLI	77	86	LKRNFKEGSD	9	1193.63	AcrAs DMSO	0	1194.28	0.055621	0	0	3.86107	0.03852
ACRA_ECOLI	77	86	LKRNFKEGSD	9	1193.63	AcrAs DMSO	0.167	1196.25	0.048963	1.96742	0.074102	3.85709	0.029127
ACRA_ECOLI	77	86	LKRNFKEGSD	9	1193.63	AcrAs DMSO	1	1197.21	0.041351	2.92829	0.069308	3.85123	0.023462
ACRA_ECOLI	77	86	LKRNFKEGSD	9	1193.63	AcrAs DMSO	10	1197.7	0.034418	3.41768	0.065409	3.85181	0.023656
ACRA_ECOLI	77	86	LKRNFKEGSD	9	1193.63	AcrAs NSC	0	1194.28	0.055621	0	0	3.86107	0.03852
ACRA_ECOLI	77	86	LKRNFKEGSD	9	1193.63	AcrAs NSC	0.167	1195.83	0.044009	1.55197	0.070926	3.90879	0.028881
ACRA_ECOLI	77	86	LKRNFKEGSD	9	1193.63	AcrAs NSC	1	1196.71	0.01797	2.43097	0.058452	3.90096	0.024723
ACRA_ECOLI	77	86	LKRNFKEGSD	9	1193.63	AcrAs NSC	10	1197.31	0.068771	3.02917	0.088449	3.89884	0.032312
ACRA_ECOLI	78	86	KRNFKEGSD	8	1080.54	AcrAs DMSO	0	1081.05	0.062354	0	0	2.44552	0.085824
ACRA_ECOLI	78	86	KRNFKEGSD	8	1080.54	AcrAs DMSO	0.167	1083.15	0.026711	2.09729	0.067834	2.43327	0.077755
ACRA_ECOLI	78	86	KRNFKEGSD	8	1080.54	AcrAs DMSO	1	1084.08	0.049797	3.02597	0.079798	2.42848	0.078119
ACRA_ECOLI	78	86	KRNFKEGSD	8	1080.54	AcrAs DMSO	10	1084.64	0.036986	3.58632	0.072498	2.42806	0.076922
ACRA_ECOLI	78	86	KRNFKEGSD	8	1080.54	AcrAs NSC	0	1081.05	0.062354	0	0	2.44552	0.085824
ACRA_ECOLI	78	86	KRNFKEGSD	8	1080.54	AcrAs NSC	0.167	1083.1	0.05868	2.04624	0.085623	2.49139	0.070779
ACRA_ECOLI	78	86	KRNFKEGSD	8	1080.54	AcrAs NSC	1	1084.03	0.071142	2.97885	0.0946	2.48822	0.070434
ACRA_ECOLI	78	86	KRNFKEGSD	8	1080.54	AcrAs NSC	10	1084.73	0.032147	3.67705	0.070153	2.46673	0.075676
ACRA_ECOLI	78	89	KRNFKEGSDIEA	11	1393.71	AcrAs DMSO	0	1394.39	0.072278	0	0	3.4581	0.067316
ACRA_ECOLI	78	89	KRNFKEGSDIEA	11	1393.71	AcrAs DMSO	0.167	1396.03	0.069542	1.64567	0.100301	3.43151	0.046045
ACRA_ECOLI	78	89	KRNFKEGSDIEA	11	1393.71	AcrAs DMSO	1	1397.07	0.043365	2.68021	0.084289	3.41994	0.044993
ACRA_ECOLI	78	89	KRNFKEGSDIEA	11	1393.71	AcrAs DMSO	10	1398.51	0.074665	4.11637	0.103919	3.41873	0.042801
ACRA_ECOLI	78	89	KRNFKEGSDIEA	11	1393.71	AcrAs NSC	0	1394.4	0.085591	0	0	3.45597	0.06909
ACRA_ECOLI	78	89	KRNFKEGSDIEA	11	1393.71	AcrAs NSC	0.167	1395.88	0.041932	1.47512	0.09531	3.47329	0.040356
ACRA_ECOLI	78	89	KRNFKEGSDIEA	11	1393.71	AcrAs NSC	1	1396.83	0.04982	2.42892	0.099034	3.46429	0.038353
ACRA_ECOLI	78	89	KRNFKEGSDIEA	11	1393.71	AcrAs NSC	10	1398.35	0.031223	3.94572	0.091108	3.45545	0.048408
ACRA_ECOLI	78	90	KRNFKEGSDIEAG	12	1450.73	AcrAs DMSO	0	1451.47	0.040864	0	0	3.3065	0.059484
ACRA_ECOLI	78	90	KRNFKEGSDIEAG	12	1450.73	AcrAs DMSO	0.167	1453.59	0.044278	2.11989	0.060252	3.29236	0.044099
ACRA_ECOLI	78	90	KRNFKEGSDIEAG	12	1450.73	AcrAs DMSO	1	1454.75	0.079982	3.27479	0.089817	3.27963	0.042731
ACRA_ECOLI	78	90	KRNFKEGSDIEAG	12	1450.73	AcrAs DMSO	10	1456.24	0.094108	4.76867	0.102597	3.27779	0.040352
ACRA_ECOLI	78	90	KRNFKEGSDIEAG	12	1450.73	AcrAs NSC	0	1451.47	0.040864	0	0	3.3065	0.059484
ACRA_ECOLI	78	90	KRNFKEGSDIEAG	12	1450.73	AcrAs NSC	0.167	1453.54	0.033478	2.06911	0.052826	3.34211	0.03816
ACRA_ECOLI	78	90	KRNFKEGSDIEAG	12	1450.73	AcrAs NSC	1	1454.55	0.114495	3.077	0.121569	3.31552	0.050335
ACRA_ECOLI	78	90	KRNFKEGSDIEAG	12	1450.73	AcrAs NSC	10	1455.91	0.120345	4.44342	0.127094	3.31825	0.049457
ACRA_ECOLI	78	93	KRNFKEGSDIEAGVSL	15	1749.91	AcrAs DMSO	0	1750.84	0.064063	0	0	5.12146	0.020556
ACRA_ECOLI	78	93	KRNFKEGSDIEAGVSL	15	1749.91	AcrAs DMSO	0.167	1753.62	0.028875	2.77852	0.07027	5.1111	0.003224
ACRA_ECOLI	78	93	KRNFKEGSDIEAGVSL	15	1749.91	AcrAs DMSO	1	1754.71	0.048656	3.86751	0.080446	5.10789	0.004693
ACRA_ECOLI	78	93	KRNFKEGSDIEAGVSL	15	1749.91	AcrAs DMSO	10	1756.17	0.045935	5.33598	0.07883	5.10429	0.004344
ACRA_ECOLI	78	93	KRNFKEGSDIEAGVSL	15	1749.91	AcrAs NSC	0	1750.84	0.064063	0	0	5.12146	0.020556
ACRA_ECOLI	78	93	KRNFKEGSDIEAGVSL	15	1749.91	AcrAs NSC	0.167	1753.67	0.191329	2.8355	0.201769	4.9374	0.055132
ACRA_ECOLI	78	93	KRNFKEGSDIEAGVSL	15	1749.91	AcrAs NSC	1	1754.55	0.055862	3.71124	0.084998	4.91172	0.061848
ACRA_ECOLI	78	93	KRNFKEGSDIEAGVSL	15	1749.91	AcrAs NSC	10	1755.95	0.165799	5.11008	0.177745	4.87208	0.01741
ACRA_ECOLI	94	100	YQIDPAT	5	807.388	AcrAs DMSO	0	807.761	0.025841	0	0	4.89204	0.026776
ACRA_ECOLI	94	100	YQIDPAT	5	807.388	AcrAs DMSO	0.167	808.595	0.027632	0.834214	0.037833	4.88713	0.011523
ACRA_ECOLI	94	100	YQIDPAT	5	807.388	AcrAs DMSO	1	808.789	0.011366	1.02852	0.02823	4.88311	0.008466
ACRA_ECOLI	94	100	YQIDPAT	5	807.388	AcrAs DMSO	10	809.352	0.013362	1.59069	0.029091	4.88277	0.008308
ACRA_ECOLI	94	100	YQIDPAT	5	807.388	AcrAs NSC	0	807.761	0.025841	0	0	4.89204	0.026776
ACRA_ECOLI	94	100	YQIDPAT	5	807.388	AcrAs NSC	0.167	808.588	0.015549	0.826872	0.030158	4.86148	0.020644
ACRA_ECOLI	94	100	YQIDPAT	5	807.388	AcrAs NSC	1	808.772	0.030127	1.0114	0.039691	4.85385	0.021778
ACRA_ECOLI	94	100	YQIDPAT	5	807.388	AcrAs NSC	10	809.33	0.040852	1.56964	0.048339	4.85333	0.026529
ACRA_ECOLI	94	101	YQIDPATY	6	970.452	AcrAs DMSO	0	970.899	0.065706	0	0	5.98754	0.016744
ACRA_ECOLI	94	101	YQIDPATY	6	970.452	AcrAs DMSO	0.167	972.603	0.03008	1.70437	0.072264	5.99411	0.029208
ACRA_ECOLI	94	101	YQIDPATY	6	970.452	AcrAs DMSO	1	972.815	0.02431	1.91582	0.070059	5.98894	0.031953
ACRA_ECOLI	94	101	YQIDPATY	6	970.452	AcrAs DMSO	10	973.417	0.011928	2.51815	0.06678	5.9852	0.032061
ACRA_ECOLI	94	101	YQIDPATY	6	970.452	AcrAs NSC	0	970.899	0.065706	0	0	5.98754	0.016744
ACRA_ECOLI	94	101	YQIDPATY	6	970.452	AcrAs NSC	0.167	972.564	0.021533	1.66511	0.069144	5.94954	0.029223
ACRA_ECOLI	94	101	YQIDPATY	6	970.452	AcrAs NSC	1	972.78	0.037233	1.88073	0.075522	5.95005	0.030842
ACRA_ECOLI	94	101	YQIDPATY	6	970.452	AcrAs NSC	10	973.377	0.032167	2.47748	0.073157	5.96173	0.031398
ACRA_ECOLI	94	104	YQIDPATYQAT	9	1270.6	AcrAs DMSO	0	1271.25	0.082921	0	0	5.53551	0.060191
ACRA_ECOLI	94	104	YQIDPATYQAT	9	1270.6	AcrAs DMSO	0.167	1273.31	0.077947	2.05654	0.113806	5.56394	0.026213
ACRA_ECOLI	94	104	YQIDPATYQAT	9	1270.6	AcrAs DMSO	1	1274.14	0.128215	2.8892	0.152692	5.56291	0.02801
ACRA_ECOLI	94	104	YQIDPATYQAT	9	1270.6	AcrAs DMSO	10	1275.8	0.060956	4.54961	0.102915	5.55562	0.030005
ACRA_ECOLI	94	104	YQIDPATYQAT	9	1270.6	AcrAs NSC	0	1271.25	0.082921	0	0	5.53551	0.060191
ACRA_ECOLI	94	104	YQIDPATYQAT	9	1270.6	AcrAs NSC	0.167	1273.29	0.083882	2.03786	0.11795	5.48868	0.034296
ACRA_ECOLI	94	104	YQIDPATYQAT	9	1270.6	AcrAs NSC	1	1274.22	0.128393	2.97088	0.152842	5.49339	0.036128
ACRA_ECOLI	94	104	YQIDPATYQAT	9	1270.6	AcrAs NSC	10	1275.82	0.082555	4.5734	0.11701	5.50029	0.03187
ACRA_ECOLI	94	112	YQIDPATYQATYDSAKGDL	17	2119.98	AcrAs DMSO	0	2121.16	0.06208	0	0	6.45735	0.132195
ACRA_ECOLI	94	112	YQIDPATYQATYDSAKGDL	17	2119.98	AcrAs DMSO	0.167	2123.37	0.016752	2.21917	0.0643	6.50542	0.05417
ACRA_ECOLI	94	112	YQIDPATYQATYDSAKGDL	17	2119.98	AcrAs DMSO	1	2124.72	0.043114	3.56789	0.075583	6.49951	0.056113
ACRA_ECOLI	94	112	YQIDPATYQATYDSAKGDL	17	2119.98	AcrAs DMSO	10	2127.33	0.02141	6.17501	0.065668	6.48704	0.05897
ACRA_ECOLI	94	112	YQIDPATYQATYDSAKGDL	17	2119.98	AcrAs NSC	0	2121.16	0.06208	0	0	6.45735	0.132195
ACRA_ECOLI	94	112	YQIDPATYQATYDSAKGDL	17	2119.98	AcrAs NSC	0.167	2123.34	0.137715	2.18231	0.15106	6.44024	0.060497
ACRA_ECOLI	94	112	YQIDPATYQATYDSAKGDL	17	2119.98	AcrAs NSC	1	2124.6	0.219868	3.44736	0.228464	6.43522	0.063575
ACRA_ECOLI	94	112	YQIDPATYQATYDSAKGDL	17	2119.98	AcrAs NSC	10	2127.27	0.270591	6.11234	0.27762	6.44697	0.060964
ACRA_ECOLI	101	112	YQATYDSAKGDL	11	1331.61	AcrAs DMSO	0	1332.27	0.043413	0	0	4.99024	0.031966
ACRA_ECOLI	101	112	YQATYDSAKGDL	11	1331.61	AcrAs DMSO	0.167	1332.78	0.038121	0.510425	0.057775	4.98548	0.007351
ACRA_ECOLI	101	112	YQATYDSAKGDL	11	1331.61	AcrAs DMSO	1	1333.8	0.0224	1.52667	0.048851	4.98121	0.004372
ACRA_ECOLI	101	112	YQATYDSAKGDL	11	1331.61	AcrAs DMSO	10	1335.33	0.015197	3.06312	0.045996	4.9794	0.004871
ACRA_ECOLI	101	112	YQATYDSAKGDL	11	1331.61	AcrAs NSC	0	1332.27	0.043413	0	0	4.99024	0.031966
ACRA_ECOLI	101	112	YQATYDSAKGDL	11	1331.61	AcrAs NSC	0.167	1332.72	0.247689	0.451668	0.251465	4.89214	0.041272
ACRA_ECOLI	101	112	YQATYDSAKGDL	11	1331.61	AcrAs NSC	1	1333.58	0.171001	1.30564	0.176426	4.88796	0.044165
ACRA_ECOLI	101	112	YQATYDSAKGDL	11	1331.61	AcrAs NSC	10	1335.07	0.176097	2.80036	0.18137	4.8803	0.046873
ACRA_ECOLI	101	120	YQATYDSAKGDLAKAQAAAN	19	2056.99	AcrAs DMSO	0	2058.07	0.031997	0	0	4.97767	0.018531
ACRA_ECOLI	101	120	YQATYDSAKGDLAKAQAAAN	19	2056.99	AcrAs DMSO	0.167	2058.61	0.030964	0.542079	0.044527	4.98456	0.023116
ACRA_ECOLI	101	120	YQATYDSAKGDLAKAQAAAN	19	2056.99	AcrAs DMSO	1	2059.83	0.012263	1.76029	0.034267	4.97551	0.025139
ACRA_ECOLI	101	120	YQATYDSAKGDLAKAQAAAN	19	2056.99	AcrAs DMSO	10	2063.08	0.020009	5.00957	0.037739	4.96166	0.025104
ACRA_ECOLI	101	120	YQATYDSAKGDLAKAQAAAN	19	2056.99	AcrAs NSC	0	2058.07	0.031997	0	0	4.97767	0.018531
ACRA_ECOLI	101	120	YQATYDSAKGDLAKAQAAAN	19	2056.99	AcrAs NSC	0.167	2058.54	0.119705	0.476921	0.123908	4.86818	0.013263
ACRA_ECOLI	101	120	YQATYDSAKGDLAKAQAAAN	19	2056.99	AcrAs NSC	1	2059.65	0.224294	1.58468	0.226565	4.85592	0.019711
ACRA_ECOLI	101	120	YQATYDSAKGDLAKAQAAAN	19	2056.99	AcrAs NSC	10	2062.81	0.497783	4.74816	0.49881	4.84767	0.018917
ACRA_ECOLI	102	112	QATYDSAKGDL	10	1168.55	AcrAs DMSO	0	1169.13	0.058593	0	0	4.56325	0.025259
ACRA_ECOLI	102	112	QATYDSAKGDL	10	1168.55	AcrAs DMSO	0.167	1169.59	0.039877	0.465919	0.070875	4.56735	0.019144
ACRA_ECOLI	102	112	QATYDSAKGDL	10	1168.55	AcrAs DMSO	1	1170.37	0.029729	1.24539	0.065704	4.56222	0.016746
ACRA_ECOLI	102	112	QATYDSAKGDL	10	1168.55	AcrAs DMSO	10	1171.5	0.038814	2.37133	0.070283	4.56119	0.016857
ACRA_ECOLI	102	112	QATYDSAKGDL	10	1168.55	AcrAs NSC	0	1169.13	0.058593	0	0	4.56325	0.025259
ACRA_ECOLI	102	112	QATYDSAKGDL	10	1168.55	AcrAs NSC	0.167	1169.46	0.085863	0.333482	0.10395	4.56686	0.037469
ACRA_ECOLI	102	112	QATYDSAKGDL	10	1168.55	AcrAs NSC	1	1170	0.085988	0.879427	0.104054	4.55402	0.03568
ACRA_ECOLI	102	112	QATYDSAKGDL	10	1168.55	AcrAs NSC	10	1171.01	0.115104	1.88877	0.129159	4.54189	0.037266
ACRA_ECOLI	102	120	QATYDSAKGDLAKAQAAAN	18	1893.93	AcrAs DMSO	0	1894.97	0.092435	0	0	4.723	0.017079
ACRA_ECOLI	102	120	QATYDSAKGDLAKAQAAAN	18	1893.93	AcrAs DMSO	0.167	1895.47	0.048368	0.499671	0.104325	4.72333	0.010465
ACRA_ECOLI	102	120	QATYDSAKGDLAKAQAAAN	18	1893.93	AcrAs DMSO	1	1896.42	0.052417	1.45141	0.106263	4.71575	0.011229
ACRA_ECOLI	102	120	QATYDSAKGDLAKAQAAAN	18	1893.93	AcrAs DMSO	10	1899.2	0.050708	4.23442	0.10543	4.70272	0.011159
ACRA_ECOLI	102	120	QATYDSAKGDLAKAQAAAN	18	1893.93	AcrAs NSC	0	1894.97	0.092435	0	0	4.723	0.017079
ACRA_ECOLI	102	120	QATYDSAKGDLAKAQAAAN	18	1893.93	AcrAs NSC	0.167	1895.33	0.07866	0.35658	0.121374	4.67319	0.009761
ACRA_ECOLI	102	120	QATYDSAKGDLAKAQAAAN	18	1893.93	AcrAs NSC	1	1896.09	0.139115	1.12407	0.167024	4.66058	0.009654
ACRA_ECOLI	102	120	QATYDSAKGDLAKAQAAAN	18	1893.93	AcrAs NSC	10	1898.65	0.391919	3.67865	0.402672	4.65312	0.013016
ACRA_ECOLI	121	137	IAQLTVNRYQKLLGTQY	16	2009.12	AcrAs DMSO	0	2010.33	0.076489	0	0	6.25202	0.064568
ACRA_ECOLI	121	137	IAQLTVNRYQKLLGTQY	16	2009.12	AcrAs DMSO	0.167	2014.8	0.164394	4.47126	0.181317	6.26786	0.04464
ACRA_ECOLI	121	137	IAQLTVNRYQKLLGTQY	16	2009.12	AcrAs DMSO	1	2016.59	0.275997	6.26307	0.2864	6.26759	0.045647
ACRA_ECOLI	121	137	IAQLTVNRYQKLLGTQY	16	2009.12	AcrAs DMSO	10	2019.5	0.3103	9.16507	0.319589	6.25576	0.048516
ACRA_ECOLI	121	137	IAQLTVNRYQKLLGTQY	16	2009.12	AcrAs NSC	0	2010.33	0.076489	0	0	6.25202	0.064568
ACRA_ECOLI	121	137	IAQLTVNRYQKLLGTQY	16	2009.12	AcrAs NSC	0.167	2014.59	0.194544	4.26307	0.209041	6.21974	0.038351
ACRA_ECOLI	121	137	IAQLTVNRYQKLLGTQY	16	2009.12	AcrAs NSC	1	2016.19	0.160465	5.85358	0.177763	6.21459	0.04178
ACRA_ECOLI	121	137	IAQLTVNRYQKLLGTQY	16	2009.12	AcrAs NSC	10	2018.76	0.264587	8.42778	0.275422	6.22694	0.040567
ACRA_ECOLI	124	137	LTVNRYQKLLGTQY	13	1696.94	AcrAs DMSO	0	1697.9	0.093275	0	0	5.89239	0.017124
ACRA_ECOLI	124	137	LTVNRYQKLLGTQY	13	1696.94	AcrAs DMSO	0.167	1701.97	0.134564	4.07068	0.163731	5.8936	0.027602
ACRA_ECOLI	124	137	LTVNRYQKLLGTQY	13	1696.94	AcrAs DMSO	1	1703.34	0.232006	5.43751	0.250054	5.89171	0.029925
ACRA_ECOLI	124	137	LTVNRYQKLLGTQY	13	1696.94	AcrAs DMSO	10	1705.33	0.13134	7.43398	0.161091	5.88398	0.029942
ACRA_ECOLI	124	137	LTVNRYQKLLGTQY	13	1696.94	AcrAs NSC	0	1697.9	0.093275	0	0	5.89239	0.017124
ACRA_ECOLI	124	137	LTVNRYQKLLGTQY	13	1696.94	AcrAs NSC	0.167	1701.9	0.163777	3.99491	0.188476	5.85221	0.025467
ACRA_ECOLI	124	137	LTVNRYQKLLGTQY	13	1696.94	AcrAs NSC	1	1703.24	0.080935	5.33862	0.123494	5.84977	0.028722
ACRA_ECOLI	124	137	LTVNRYQKLLGTQY	13	1696.94	AcrAs NSC	10	1704.94	0.162194	7.04299	0.187102	5.85828	0.025925
ACRA_ECOLI	125	132	TVNRYQKL	7	1021.58	AcrAs DMSO	0	1022.11	0.072039	0	0	3.84865	0.062847
ACRA_ECOLI	125	132	TVNRYQKL	7	1021.58	AcrAs DMSO	0.167	1023.38	0.020551	1.26623	0.074913	3.81991	0.042423
ACRA_ECOLI	125	132	TVNRYQKL	7	1021.58	AcrAs DMSO	1	1024.28	0.025346	2.16648	0.076368	3.81256	0.041019
ACRA_ECOLI	125	132	TVNRYQKL	7	1021.58	AcrAs DMSO	10	1025.87	0.027215	3.75889	0.077009	3.81312	0.04104
ACRA_ECOLI	125	132	TVNRYQKL	7	1021.58	AcrAs NSC	0	1022.11	0.072039	0	0	3.84865	0.062847
ACRA_ECOLI	125	132	TVNRYQKL	7	1021.58	AcrAs NSC	0.167	1023.31	0.080312	1.19691	0.107887	3.88022	0.055163
ACRA_ECOLI	125	132	TVNRYQKL	7	1021.58	AcrAs NSC	1	1024.21	0.109535	2.10146	0.131102	3.86384	0.054557
ACRA_ECOLI	125	132	TVNRYQKL	7	1021.58	AcrAs NSC	10	1025.82	0.136991	3.70573	0.154778	3.84437	0.062564
ACRA_ECOLI	125	136	TVNRYQKLLGTQ	11	1420.79	AcrAs DMSO	0	1421.52	0.070116	0	0	4.91403	0.032587
ACRA_ECOLI	125	136	TVNRYQKLLGTQ	11	1420.79	AcrAs DMSO	0.167	1425.14	0.045213	3.62378	0.083429	4.89297	0.010431
ACRA_ECOLI	125	136	TVNRYQKLLGTQ	11	1420.79	AcrAs DMSO	1	1426.56	0.116201	5.03648	0.135716	4.88536	0.006739
ACRA_ECOLI	125	136	TVNRYQKLLGTQ	11	1420.79	AcrAs DMSO	10	1428.2	0.054583	6.6832	0.088856	4.88007	0.008098
ACRA_ECOLI	125	136	TVNRYQKLLGTQ	11	1420.79	AcrAs NSC	0	1421.52	0.070116	0	0	4.91403	0.032587
ACRA_ECOLI	125	136	TVNRYQKLLGTQ	11	1420.79	AcrAs NSC	0.167	1424.96	0.073226	3.44271	0.101381	4.84597	0.027426
ACRA_ECOLI	125	136	TVNRYQKLLGTQ	11	1420.79	AcrAs NSC	1	1426.36	0.12406	4.83724	0.142503	4.82944	0.030909
ACRA_ECOLI	125	136	TVNRYQKLLGTQ	11	1420.79	AcrAs NSC	10	1427.74	0.084643	6.21827	0.109912	4.82707	0.03485
ACRA_ECOLI	125	137	TVNRYQKLLGTQY	12	1583.85	AcrAs DMSO	0	1584.68	0.035314	0	0	5.58306	0.042091
ACRA_ECOLI	125	137	TVNRYQKLLGTQY	12	1583.85	AcrAs DMSO	0.167	1589.09	0.074041	4.40373	0.082032	5.60185	0.018921
ACRA_ECOLI	125	137	TVNRYQKLLGTQY	12	1583.85	AcrAs DMSO	1	1590.62	0.113227	5.93993	0.118606	5.59535	0.022736
ACRA_ECOLI	125	137	TVNRYQKLLGTQY	12	1583.85	AcrAs DMSO	10	1592.31	0.059668	7.62282	0.069335	5.58934	0.022317
ACRA_ECOLI	125	137	TVNRYQKLLGTQY	12	1583.85	AcrAs NSC	0	1584.68	0.035314	0	0	5.58306	0.042091
ACRA_ECOLI	125	137	TVNRYQKLLGTQY	12	1583.85	AcrAs NSC	0.167	1588.93	0.108239	4.24469	0.113854	5.55996	0.025493
ACRA_ECOLI	125	137	TVNRYQKLLGTQY	12	1583.85	AcrAs NSC	1	1590.39	0.161349	5.70818	0.165168	5.55817	0.027666
ACRA_ECOLI	125	137	TVNRYQKLLGTQY	12	1583.85	AcrAs NSC	10	1591.84	0.16385	7.1561	0.167612	5.56685	0.022761
ACRA_ECOLI	126	132	VNRYQKL	6	920.531	AcrAs DMSO	0	921.054	0.055739	0	0	3.82542	0.056883
ACRA_ECOLI	126	132	VNRYQKL	6	920.531	AcrAs DMSO	0.167	922.169	0.043253	1.11504	0.070553	3.81281	0.036275
ACRA_ECOLI	126	132	VNRYQKL	6	920.531	AcrAs DMSO	1	923.02	0.060334	1.96671	0.08214	3.80414	0.03233
ACRA_ECOLI	126	132	VNRYQKL	6	920.531	AcrAs DMSO	10	924.353	0.038923	3.29946	0.067985	3.80446	0.032905
ACRA_ECOLI	126	132	VNRYQKL	6	920.531	AcrAs NSC	0	921.054	0.055739	0	0	3.82542	0.056883
ACRA_ECOLI	126	132	VNRYQKL	6	920.531	AcrAs NSC	0.167	922.18	0.059306	1.12668	0.081388	3.88144	0.054186
ACRA_ECOLI	126	132	VNRYQKL	6	920.531	AcrAs NSC	1	922.951	0.085099	1.89677	0.101729	3.86103	0.055563
ACRA_ECOLI	126	132	VNRYQKL	6	920.531	AcrAs NSC	10	924.25	0.147551	3.19599	0.157728	3.83936	0.062597
ACRA_ECOLI	137	155	YISKQEYDQALADAQQANA	18	2127	AcrAs DMSO	0	2128.28	0.111136	0	0	5.58318	0.061554
ACRA_ECOLI	137	155	YISKQEYDQALADAQQANA	18	2127	AcrAs DMSO	0.167	2131.02	0.063029	2.73969	0.127765	5.61274	0.041741
ACRA_ECOLI	137	155	YISKQEYDQALADAQQANA	18	2127	AcrAs DMSO	1	2132.16	0.070244	3.88054	0.131474	5.60837	0.043205
ACRA_ECOLI	137	155	YISKQEYDQALADAQQANA	18	2127	AcrAs DMSO	10	2135.6	0.047895	7.32277	0.121017	5.60065	0.04496
ACRA_ECOLI	137	155	YISKQEYDQALADAQQANA	18	2127	AcrAs NSC	0	2128.28	0.111136	0	0	5.58318	0.061554
ACRA_ECOLI	137	155	YISKQEYDQALADAQQANA	18	2127	AcrAs NSC	0.167	2130.9	0.174688	2.62704	0.207044	5.55742	0.051745
ACRA_ECOLI	137	155	YISKQEYDQALADAQQANA	18	2127	AcrAs NSC	1	2132.07	0.180438	3.79878	0.211917	5.55687	0.054468
ACRA_ECOLI	137	155	YISKQEYDQALADAQQANA	18	2127	AcrAs NSC	10	2135.77	0.470512	7.49333	0.483459	5.57404	0.051167
ACRA_ECOLI	138	146	ISKQEYDQA	8	1081.52	AcrAs DMSO	0	1082.04	0.047415	0	0	3.59146	0.038632
ACRA_ECOLI	138	146	ISKQEYDQA	8	1081.52	AcrAs DMSO	0.167	1083.83	0.031628	1.79186	0.056996	3.58615	0.027528
ACRA_ECOLI	138	146	ISKQEYDQA	8	1081.52	AcrAs DMSO	1	1084.44	0.04027	2.40426	0.062209	3.57682	0.028944
ACRA_ECOLI	138	146	ISKQEYDQA	8	1081.52	AcrAs DMSO	10	1085.76	0.028019	3.7242	0.055075	3.57665	0.027959
ACRA_ECOLI	138	146	ISKQEYDQA	8	1081.52	AcrAs NSC	0	1082.04	0.047415	0	0	3.59146	0.038632
ACRA_ECOLI	138	146	ISKQEYDQA	8	1081.52	AcrAs NSC	0.167	1083.61	0.049704	1.56864	0.068693	3.60678	0.046899
ACRA_ECOLI	138	146	ISKQEYDQA	8	1081.52	AcrAs NSC	1	1084.24	0.04495	2.19914	0.065335	3.58291	0.038828
ACRA_ECOLI	138	146	ISKQEYDQA	8	1081.52	AcrAs NSC	10	1085.57	0.134892	3.53067	0.142983	3.56784	0.031264
ACRA_ECOLI	138	147	ISKQEYDQAL	9	1194.6	AcrAs DMSO	0	1195.18	0.02511	0	0	5.00374	0.035803
ACRA_ECOLI	138	147	ISKQEYDQAL	9	1194.6	AcrAs DMSO	0.167	1196.94	0.034187	1.76016	0.042418	4.99718	0.011377
ACRA_ECOLI	138	147	ISKQEYDQAL	9	1194.6	AcrAs DMSO	1	1197.57	0.04092	2.39048	0.04801	4.99458	0.008902
ACRA_ECOLI	138	147	ISKQEYDQAL	9	1194.6	AcrAs DMSO	10	1198.91	0.029873	3.72719	0.039024	4.99254	0.009592
ACRA_ECOLI	138	147	ISKQEYDQAL	9	1194.6	AcrAs NSC	0	1195.19	0.03164	0	0	5.00357	0.035743
ACRA_ECOLI	138	147	ISKQEYDQAL	9	1194.6	AcrAs NSC	0.167	1196.61	0.031301	1.41529	0.044506	4.91497	0.047986
ACRA_ECOLI	138	147	ISKQEYDQAL	9	1194.6	AcrAs NSC	1	1197.2	0.03443	2.00953	0.04676	4.89513	0.0577
ACRA_ECOLI	138	147	ISKQEYDQAL	9	1194.6	AcrAs NSC	10	1198.48	0.138284	3.29151	0.141858	4.88234	0.052969
ACRA_ECOLI	138	149	ISKQEYDQALAD	11	1380.66	AcrAs DMSO	0	1381.45	0.067816	0	0	4.7162	0.023562
ACRA_ECOLI	138	149	ISKQEYDQALAD	11	1380.66	AcrAs DMSO	0.167	1383.21	0.04294	1.75858	0.080268	4.71698	0.010242
ACRA_ECOLI	138	149	ISKQEYDQALAD	11	1380.66	AcrAs DMSO	1	1383.8	0.039655	2.35356	0.078559	4.71296	0.008014
ACRA_ECOLI	138	149	ISKQEYDQALAD	11	1380.66	AcrAs DMSO	10	1385.21	0.0437	3.75865	0.080677	4.71023	0.008449
ACRA_ECOLI	138	149	ISKQEYDQALAD	11	1380.66	AcrAs NSC	0	1381.45	0.067816	0	0	4.7162	0.023562
ACRA_ECOLI	138	149	ISKQEYDQALAD	11	1380.66	AcrAs NSC	0.167	1382.9	0.068009	1.45177	0.096043	4.69548	0.029541
ACRA_ECOLI	138	149	ISKQEYDQALAD	11	1380.66	AcrAs NSC	1	1383.46	0.065695	2.0102	0.094418	4.68407	0.028943
ACRA_ECOLI	138	149	ISKQEYDQALAD	11	1380.66	AcrAs NSC	10	1384.85	0.205084	3.40341	0.216006	4.67375	0.031387
ACRA_ECOLI	138	155	ISKQEYDQALADAQQANA	17	1963.94	AcrAs DMSO	0	1964.96	0.060902	0	0	5.28543	0.043843
ACRA_ECOLI	138	155	ISKQEYDQALADAQQANA	17	1963.94	AcrAs DMSO	0.167	1966.94	0.049048	1.97588	0.078197	5.31186	0.03745
ACRA_ECOLI	138	155	ISKQEYDQALADAQQANA	17	1963.94	AcrAs DMSO	1	1968.03	0.038557	3.06996	0.072081	5.30702	0.039083
ACRA_ECOLI	138	155	ISKQEYDQALADAQQANA	17	1963.94	AcrAs DMSO	10	1971.41	0.031419	6.44807	0.068529	5.29918	0.039608
ACRA_ECOLI	138	155	ISKQEYDQALADAQQANA	17	1963.94	AcrAs NSC	0	1964.96	0.060902	0	0	5.28543	0.043843
ACRA_ECOLI	138	155	ISKQEYDQALADAQQANA	17	1963.94	AcrAs NSC	0.167	1966.77	0.129465	1.8005	0.143074	5.21591	0.058181
ACRA_ECOLI	138	155	ISKQEYDQALADAQQANA	17	1963.94	AcrAs NSC	1	1967.85	0.275885	2.8893	0.282527	5.20888	0.058259
ACRA_ECOLI	138	155	ISKQEYDQALADAQQANA	17	1963.94	AcrAs NSC	10	1971.29	0.482846	6.32704	0.486672	5.22119	0.05182
ACRA_ECOLI	147	166	LADAQQANAAVTAAKAAVET	19	1913.99	AcrAs DMSO	0	1915.06	0.05569	0	0	5.91634	0.033083
ACRA_ECOLI	147	166	LADAQQANAAVTAAKAAVET	19	1913.99	AcrAs DMSO	0.167	1915.5	0.037276	0.442815	0.067014	5.93255	0.036365
ACRA_ECOLI	147	166	LADAQQANAAVTAAKAAVET	19	1913.99	AcrAs DMSO	1	1916.83	0.046104	1.77439	0.072297	5.92577	0.037422
ACRA_ECOLI	147	166	LADAQQANAAVTAAKAAVET	19	1913.99	AcrAs DMSO	10	1921.82	0.054626	6.76004	0.078009	5.89866	0.039281
ACRA_ECOLI	147	166	LADAQQANAAVTAAKAAVET	19	1913.99	AcrAs NSC	0	1915.06	0.05569	0	0	5.91634	0.033083
ACRA_ECOLI	147	166	LADAQQANAAVTAAKAAVET	19	1913.99	AcrAs NSC	0.167	1915.47	0.104038	0.408391	0.118005	5.87021	0.056382
ACRA_ECOLI	147	166	LADAQQANAAVTAAKAAVET	19	1913.99	AcrAs NSC	1	1916.65	0.292863	1.58578	0.298111	5.86634	0.05749
ACRA_ECOLI	147	166	LADAQQANAAVTAAKAAVET	19	1913.99	AcrAs NSC	10	1921.54	0.498992	6.47633	0.50209	5.86122	0.050964
ACRA_ECOLI	155	166	AAVTAAKAAVET	11	1102.61	AcrAs DMSO	0	1103.15	0.047723	0	0	3.62439	0.029086
ACRA_ECOLI	155	166	AAVTAAKAAVET	11	1102.61	AcrAs DMSO	0.167	1103.39	0.034114	0.238973	0.058662	3.62998	0.023083
ACRA_ECOLI	155	166	AAVTAAKAAVET	11	1102.61	AcrAs DMSO	1	1104.05	0.033108	0.895975	0.058083	3.6264	0.02271
ACRA_ECOLI	155	166	AAVTAAKAAVET	11	1102.61	AcrAs DMSO	10	1106.3	0.037504	3.14444	0.060697	3.61614	0.022449
ACRA_ECOLI	155	166	AAVTAAKAAVET	11	1102.61	AcrAs NSC	0	1103.15	0.047723	0	0	3.62439	0.029086
ACRA_ECOLI	155	166	AAVTAAKAAVET	11	1102.61	AcrAs NSC	0.167	1103.38	0.026446	0.231295	0.054561	3.63873	0.035495
ACRA_ECOLI	155	166	AAVTAAKAAVET	11	1102.61	AcrAs NSC	1	1104.03	0.116854	0.88117	0.126224	3.62902	0.030541
ACRA_ECOLI	155	166	AAVTAAKAAVET	11	1102.61	AcrAs NSC	10	1106.31	0.157971	3.16192	0.165022	3.60655	0.026114
ACRA_ECOLI	156	166	AVTAAKAAVET	10	1031.57	AcrAs DMSO	0	1032.07	0.026274	0	0	3.3075	0.052315
ACRA_ECOLI	156	166	AVTAAKAAVET	10	1031.57	AcrAs DMSO	0.167	1032.27	0.023432	0.208989	0.035204	3.29643	0.032313
ACRA_ECOLI	156	166	AVTAAKAAVET	10	1031.57	AcrAs DMSO	1	1032.92	0.03044	0.856345	0.040211	3.29398	0.037761
ACRA_ECOLI	156	166	AVTAAKAAVET	10	1031.57	AcrAs DMSO	10	1035.21	0.033275	3.14575	0.042397	3.28777	0.034137
ACRA_ECOLI	156	166	AVTAAKAAVET	10	1031.57	AcrAs NSC	0	1032.07	0.026274	0	0	3.3075	0.052315
ACRA_ECOLI	156	166	AVTAAKAAVET	10	1031.57	AcrAs NSC	0.167	1032.28	0.146834	0.2144	0.149166	3.2887	0.031654
ACRA_ECOLI	156	166	AVTAAKAAVET	10	1031.57	AcrAs NSC	1	1032.96	0.03085	0.898435	0.040522	3.28444	0.03665
ACRA_ECOLI	156	166	AVTAAKAAVET	10	1031.57	AcrAs NSC	10	1035.21	0.09997	3.14199	0.103365	3.26801	0.025224
ACRA_ECOLI	158	166	TAAKAAVET	8	861.468	AcrAs DMSO	0	861.871	0.064703	0	0	3.29235	0.044784
ACRA_ECOLI	158	166	TAAKAAVET	8	861.468	AcrAs DMSO	0.167	862.061	0.052316	0.18935	0.083208	3.29284	0.028847
ACRA_ECOLI	158	166	TAAKAAVET	8	861.468	AcrAs DMSO	1	862.62	0.049576	0.748806	0.081513	3.2849	0.029223
ACRA_ECOLI	158	166	TAAKAAVET	8	861.468	AcrAs DMSO	10	864.536	0.033598	2.66503	0.072907	3.27897	0.026201
ACRA_ECOLI	158	166	TAAKAAVET	8	861.468	AcrAs NSC	0	861.871	0.064703	0	0	3.29235	0.044784
ACRA_ECOLI	158	166	TAAKAAVET	8	861.468	AcrAs NSC	0.167	861.975	0.277189	0.103389	0.284641	3.35194	0.031657
ACRA_ECOLI	158	166	TAAKAAVET	8	861.468	AcrAs NSC	1	862.379	0.086395	0.508026	0.107938	3.36342	0.027417
ACRA_ECOLI	158	166	TAAKAAVET	8	861.468	AcrAs NSC	10	864.256	0.142909	2.38419	0.156874	3.35535	0.04074
ACRA_ECOLI	166	172	TARINLA	6	758.452	AcrAs DMSO	0	758.865	0.138443	0	0	4.54885	0.042702
ACRA_ECOLI	166	172	TARINLA	6	758.452	AcrAs DMSO	0.167	758.948	0.022935	0.083617	0.14033	4.54614	0.035271
ACRA_ECOLI	166	172	TARINLA	6	758.452	AcrAs DMSO	1	758.991	0.035734	0.12674	0.14298	4.55032	0.034616
ACRA_ECOLI	166	172	TARINLA	6	758.452	AcrAs DMSO	10	759.225	0.037267	0.360493	0.143371	4.55033	0.034584
ACRA_ECOLI	166	172	TARINLA	6	758.452	AcrAs NSC	0	758.865	0.138443	0	0	4.54885	0.042702
ACRA_ECOLI	166	172	TARINLA	6	758.452	AcrAs NSC	0.167	758.947	0.014997	0.082363	0.139253	4.50043	0.002719
ACRA_ECOLI	166	172	TARINLA	6	758.452	AcrAs NSC	1	758.97	0.022261	0.105939	0.140221	4.50134	0.004171
ACRA_ECOLI	166	172	TARINLA	6	758.452	AcrAs NSC	10	759.244	0.010993	0.379014	0.138879	4.49744	0.003852
ACRA_ECOLI	175	194	KVTSPISGRIGKSNVTEGAL	18	2014.13	AcrAs DMSO	0	2015.32	0.054843	0	0	4.92317	0.021534
ACRA_ECOLI	175	194	KVTSPISGRIGKSNVTEGAL	18	2014.13	AcrAs DMSO	0.167	2019.76	0.091254	4.44053	0.106466	4.91393	0.004102
ACRA_ECOLI	175	194	KVTSPISGRIGKSNVTEGAL	18	2014.13	AcrAs DMSO	1	2022.13	0.108419	6.81139	0.121501	4.91189	0.005993
ACRA_ECOLI	175	194	KVTSPISGRIGKSNVTEGAL	18	2014.13	AcrAs DMSO	10	2023.03	0.162934	7.71195	0.171916	4.90932	0.005782
ACRA_ECOLI	175	194	KVTSPISGRIGKSNVTEGAL	18	2014.13	AcrAs NSC	0	2015.32	0.054843	0	0	4.92317	0.021534
ACRA_ECOLI	175	194	KVTSPISGRIGKSNVTEGAL	18	2014.13	AcrAs NSC	0.167	2019.35	0.044681	4.03244	0.07074	4.79705	0.009157
ACRA_ECOLI	175	194	KVTSPISGRIGKSNVTEGAL	18	2014.13	AcrAs NSC	1	2021.33	0.160183	6.01134	0.169312	4.7895	0.020847
ACRA_ECOLI	175	194	KVTSPISGRIGKSNVTEGAL	18	2014.13	AcrAs NSC	10	2022.08	0.056166	6.76362	0.0785	4.78907	0.008402
ACRA_ECOLI	195	203	VQNGQATAL	8	901.474	AcrAs DMSO	0	901.882	0.026464	0	0	4.42882	0.047384
ACRA_ECOLI	195	203	VQNGQATAL	8	901.474	AcrAs DMSO	0.167	906.342	0.377506	4.46067	0.378432	4.4167	0.046344
ACRA_ECOLI	195	203	VQNGQATAL	8	901.474	AcrAs DMSO	1	906.401	0.177246	4.51931	0.179211	4.41748	0.041793
ACRA_ECOLI	195	203	VQNGQATAL	8	901.474	AcrAs DMSO	10	906.354	0.081909	4.47229	0.086078	4.41891	0.038012
ACRA_ECOLI	195	203	VQNGQATAL	8	901.474	AcrAs NSC	0	901.889	0.024536	0	0	4.42863	0.047469
ACRA_ECOLI	195	203	VQNGQATAL	8	901.474	AcrAs NSC	0.167	905.979	0.047178	4.09071	0.053177	4.4382	0.032935
ACRA_ECOLI	195	203	VQNGQATAL	8	901.474	AcrAs NSC	1	906.193	0.016825	4.30403	0.029751	4.34809	0.001113
ACRA_ECOLI	195	203	VQNGQATAL	8	901.474	AcrAs NSC	10	906.275	0.047318	4.38616	0.053302	4.42998	0.040848
ACRA_ECOLI	200	216	ATALATVQQLDPIYVDV	15	1816.97	AcrAs DMSO	0	1818.04	0.071881	0	0	4.52971	0.031316
ACRA_ECOLI	200	216	ATALATVQQLDPIYVDV	15	1816.97	AcrAs DMSO	0.167	1821.62	0.069558	3.58515	0.100025	4.54117	0.030525
ACRA_ECOLI	200	216	ATALATVQQLDPIYVDV	15	1816.97	AcrAs DMSO	1	1823.41	0.151004	5.37125	0.16724	4.53468	0.023031
ACRA_ECOLI	200	216	ATALATVQQLDPIYVDV	15	1816.97	AcrAs DMSO	10	1825.63	0.119965	7.59232	0.139852	4.53287	0.02303
ACRA_ECOLI	200	216	ATALATVQQLDPIYVDV	15	1816.97	AcrAs NSC	0	1818.04	0.071881	0	0	4.52971	0.031316
ACRA_ECOLI	200	216	ATALATVQQLDPIYVDV	15	1816.97	AcrAs NSC	0.167	1821.15	0.083441	3.1167	0.110132	4.55033	0.039501
ACRA_ECOLI	200	216	ATALATVQQLDPIYVDV	15	1816.97	AcrAs NSC	1	1822.64	0.162733	4.60596	0.177901	4.54385	0.036343
ACRA_ECOLI	200	216	ATALATVQQLDPIYVDV	15	1816.97	AcrAs NSC	10	1824.69	0.240396	6.65298	0.250913	4.53643	0.044418
ACRA_ECOLI	203	213	LATVQQLDPIY	9	1260.68	AcrAs DMSO	0	1261.43	0.075345	0	0	7.08455	0.060139
ACRA_ECOLI	203	213	LATVQQLDPIY	9	1260.68	AcrAs DMSO	0.167	1262.47	0.01928	1.03448	0.077772	7.11381	0.047432
ACRA_ECOLI	203	213	LATVQQLDPIY	9	1260.68	AcrAs DMSO	1	1263.03	0.015233	1.60104	0.076869	7.11377	0.051154
ACRA_ECOLI	203	213	LATVQQLDPIY	9	1260.68	AcrAs DMSO	10	1263.27	0.04634	1.83526	0.088455	7.1129	0.051866
ACRA_ECOLI	203	213	LATVQQLDPIY	9	1260.68	AcrAs NSC	0	1261.43	0.075345	0	0	7.08455	0.060139
ACRA_ECOLI	203	213	LATVQQLDPIY	9	1260.68	AcrAs NSC	0.167	1262.51	0.014704	1.07465	0.076766	7.13472	0.002616
ACRA_ECOLI	203	213	LATVQQLDPIY	9	1260.68	AcrAs NSC	1	1262.97	0.034286	1.53668	0.082779	7.13828	0.001426
ACRA_ECOLI	203	213	LATVQQLDPIY	9	1260.68	AcrAs NSC	10	1263.17	0.064229	1.73792	0.099006	7.13313	0.002163
ACRA_ECOLI	204	213	ATVQQLDPIY	8	1147.6	AcrAs DMSO	0	1148.18	0.008484	0	0	6.60969	0.059166
ACRA_ECOLI	204	213	ATVQQLDPIY	8	1147.6	AcrAs DMSO	0.167	1148.96	0.018833	0.778978	0.020655	6.63495	0.044769
ACRA_ECOLI	204	213	ATVQQLDPIY	8	1147.6	AcrAs DMSO	1	1149.25	0.011179	1.0627	0.014033	6.63255	0.048103
ACRA_ECOLI	204	213	ATVQQLDPIY	8	1147.6	AcrAs DMSO	10	1149.45	0.016698	1.26518	0.01873	6.62891	0.048267
ACRA_ECOLI	204	213	ATVQQLDPIY	8	1147.6	AcrAs NSC	0	1148.18	0.008484	0	0	6.60969	0.059166
ACRA_ECOLI	204	213	ATVQQLDPIY	8	1147.6	AcrAs NSC	0.167	1148.85	0.045235	0.664355	0.046024	6.61933	0.035108
ACRA_ECOLI	204	213	ATVQQLDPIY	8	1147.6	AcrAs NSC	1	1149.14	0.007037	0.954696	0.011022	6.61829	0.036239
ACRA_ECOLI	204	213	ATVQQLDPIY	8	1147.6	AcrAs NSC	10	1149.26	0.036645	1.07569	0.037614	6.63061	0.036333
ACRA_ECOLI	204	214	ATVQQLDPIYV	9	1246.67	AcrAs DMSO	0	1247.39	0.158427	0	0	7.17111	0.116342
ACRA_ECOLI	204	214	ATVQQLDPIYV	9	1246.67	AcrAs DMSO	0.167	1248.18	0.110618	0.785283	0.193224	7.2473	0.048742
ACRA_ECOLI	204	214	ATVQQLDPIYV	9	1246.67	AcrAs DMSO	1	1248.38	0.050374	0.984086	0.166243	7.25204	0.045919
ACRA_ECOLI	204	214	ATVQQLDPIYV	9	1246.67	AcrAs DMSO	10	1248.59	0.035432	1.20093	0.162341	7.25004	0.048921
ACRA_ECOLI	204	214	ATVQQLDPIYV	9	1246.67	AcrAs NSC	0	1247.39	0.158427	0	0	7.17111	0.116342
ACRA_ECOLI	204	214	ATVQQLDPIYV	9	1246.67	AcrAs NSC	0.167	1248.08	0.059844	0.6822	0.169353	7.15455	0.055297
ACRA_ECOLI	204	214	ATVQQLDPIYV	9	1246.67	AcrAs NSC	1	1248.31	0.027509	0.920355	0.160798	7.16315	0.059685
ACRA_ECOLI	204	214	ATVQQLDPIYV	9	1246.67	AcrAs NSC	10	1248.48	0.08111	1.08593	0.177983	7.18748	0.060739
ACRA_ECOLI	206	213	VQQLDPIY	6	975.515	AcrAs DMSO	0	975.953	0.05635	0	0	6.30928	0.100399
ACRA_ECOLI	206	213	VQQLDPIY	6	975.515	AcrAs DMSO	0.167	976.682	0.046113	0.728778	0.072813	6.37934	0.029488
ACRA_ECOLI	206	213	VQQLDPIY	6	975.515	AcrAs DMSO	1	976.86	0.016393	0.906742	0.058686	6.37249	0.032714
ACRA_ECOLI	206	213	VQQLDPIY	6	975.515	AcrAs DMSO	10	977.014	0.045607	1.06032	0.072494	6.37924	0.037921
ACRA_ECOLI	206	213	VQQLDPIY	6	975.515	AcrAs NSC	0	975.953	0.05635	0	0	6.30928	0.100399
ACRA_ECOLI	206	213	VQQLDPIY	6	975.515	AcrAs NSC	0.167	976.612	0.061823	0.65881	0.083651	6.35593	0.023884
ACRA_ECOLI	206	213	VQQLDPIY	6	975.515	AcrAs NSC	1	976.873	0.033027	0.919312	0.065316	6.35567	0.023007
ACRA_ECOLI	206	213	VQQLDPIY	6	975.515	AcrAs NSC	10	976.942	0.03889	0.988477	0.068467	6.3664	0.024016
ACRA_ECOLI	214	223	VDVTQSSNDF	9	1111.49	AcrAs DMSO	0	1112	0.020185	0	0	5.43282	0.04758
ACRA_ECOLI	214	223	VDVTQSSNDF	9	1111.49	AcrAs DMSO	0.167	1114.42	0.041397	2.41456	0.046056	5.46726	0.007703
ACRA_ECOLI	214	223	VDVTQSSNDF	9	1111.49	AcrAs DMSO	1	1115.25	0.057134	3.24249	0.060595	5.46017	0.009657
ACRA_ECOLI	214	223	VDVTQSSNDF	9	1111.49	AcrAs DMSO	10	1116.25	0.043418	4.24822	0.047881	5.45884	0.009456
ACRA_ECOLI	214	223	VDVTQSSNDF	9	1111.49	AcrAs NSC	0	1112	0.020185	0	0	5.43282	0.04758
ACRA_ECOLI	214	223	VDVTQSSNDF	9	1111.49	AcrAs NSC	0.167	1114.12	0.111278	2.11124	0.113094	5.27004	0.007125
ACRA_ECOLI	214	223	VDVTQSSNDF	9	1111.49	AcrAs NSC	1	1114.96	0.094665	2.95563	0.096793	5.26483	0.011341
ACRA_ECOLI	214	223	VDVTQSSNDF	9	1111.49	AcrAs NSC	10	1116	0.099189	3.99894	0.101222	5.2671	0.007669
ACRA_ECOLI	223	235	FLRLKQELANGTL	12	1502.87	AcrAs DMSO	0	1503.69	0.066497	0	0	6.08347	0.030253
ACRA_ECOLI	223	235	FLRLKQELANGTL	12	1502.87	AcrAs DMSO	0.167	1505.26	0.028217	1.56628	0.072237	6.08833	0.033935
ACRA_ECOLI	223	235	FLRLKQELANGTL	12	1502.87	AcrAs DMSO	1	1507	0.059736	3.30443	0.089388	6.08834	0.037786
ACRA_ECOLI	223	235	FLRLKQELANGTL	12	1502.87	AcrAs DMSO	10	1508.9	0.062372	5.21366	0.091171	6.08118	0.037901
ACRA_ECOLI	223	235	FLRLKQELANGTL	12	1502.87	AcrAs NSC	0	1503.69	0.066497	0	0	6.08347	0.030253
ACRA_ECOLI	223	235	FLRLKQELANGTL	12	1502.87	AcrAs NSC	0.167	1505.15	0.184604	1.4568	0.196216	6.0547	0.032296
ACRA_ECOLI	223	235	FLRLKQELANGTL	12	1502.87	AcrAs NSC	1	1506.79	0.266892	3.10415	0.275052	6.05117	0.037425
ACRA_ECOLI	223	235	FLRLKQELANGTL	12	1502.87	AcrAs NSC	10	1508.73	0.304077	5.04005	0.311263	6.0587	0.031231
ACRA_ECOLI	228	246	QELANGTLKQENGKAKVSL	18	2028.11	AcrAs DMSO	0	2029.13	0.146624	0	0	4.17056	0.026224
ACRA_ECOLI	228	246	QELANGTLKQENGKAKVSL	18	2028.11	AcrAs DMSO	0.167	2032.25	0.038205	3.12118	0.151519	4.14095	0.004496
ACRA_ECOLI	228	246	QELANGTLKQENGKAKVSL	18	2028.11	AcrAs DMSO	1	2034.29	0.0375	5.15805	0.151343	4.13005	0.000652
ACRA_ECOLI	228	246	QELANGTLKQENGKAKVSL	18	2028.11	AcrAs DMSO	10	2036.65	0.159126	7.52015	0.216379	4.12742	0.002157
ACRA_ECOLI	228	246	QELANGTLKQENGKAKVSL	18	2028.11	AcrAs NSC	0	2029.13	0.146624	0	0	4.17056	0.026224
ACRA_ECOLI	228	246	QELANGTLKQENGKAKVSL	18	2028.11	AcrAs NSC	0.167	2031.88	0.025332	2.74957	0.148796	4.1404	0.002804
ACRA_ECOLI	228	246	QELANGTLKQENGKAKVSL	18	2028.11	AcrAs NSC	1	2033.84	0.028383	4.71039	0.149346	4.12988	0.001381
ACRA_ECOLI	228	246	QELANGTLKQENGKAKVSL	18	2028.11	AcrAs NSC	10	2036.13	0.046083	6.9991	0.153695	4.13225	0.002255
ACRA_ECOLI	232	246	NGTLKQENGKAKVSL	14	1586.89	AcrAs DMSO	0	1587.75	0.031108	0	0	4.14593	0.126068
ACRA_ECOLI	232	246	NGTLKQENGKAKVSL	14	1586.89	AcrAs DMSO	0.167	1590.87	0.049375	3.12597	0.058358	4.10514	0.02119
ACRA_ECOLI	232	246	NGTLKQENGKAKVSL	14	1586.89	AcrAs DMSO	1	1592.63	0.05399	4.8813	0.062311	4.09996	0.016159
ACRA_ECOLI	232	246	NGTLKQENGKAKVSL	14	1586.89	AcrAs DMSO	10	1594.61	0.066561	6.86666	0.073472	4.09708	0.016548
ACRA_ECOLI	232	246	NGTLKQENGKAKVSL	14	1586.89	AcrAs NSC	0	1587.75	0.031108	0	0	4.14593	0.126068
ACRA_ECOLI	232	246	NGTLKQENGKAKVSL	14	1586.89	AcrAs NSC	0.167	1590.72	0.034402	2.97667	0.046381	4.07161	0.002188
ACRA_ECOLI	232	246	NGTLKQENGKAKVSL	14	1586.89	AcrAs NSC	1	1592.45	0.07966	4.7051	0.085518	4.07151	0.003681
ACRA_ECOLI	232	246	NGTLKQENGKAKVSL	14	1586.89	AcrAs NSC	10	1594.32	0.026612	6.57722	0.040938	4.06545	0.002558
ACRA_ECOLI	247	260	ITSDGIKFPQDGTL	12	1491.77	AcrAs DMSO	0	1492.59	0.03892	0	0	6.45338	0.122771
ACRA_ECOLI	247	260	ITSDGIKFPQDGTL	12	1491.77	AcrAs DMSO	0.167	1495.58	0.049929	2.98699	0.063306	6.50186	0.045129
ACRA_ECOLI	247	260	ITSDGIKFPQDGTL	12	1491.77	AcrAs DMSO	1	1496.81	0.058575	4.21931	0.070326	6.50148	0.04868
ACRA_ECOLI	247	260	ITSDGIKFPQDGTL	12	1491.77	AcrAs DMSO	10	1498.46	0.063235	5.86955	0.074252	6.50008	0.049397
ACRA_ECOLI	247	260	ITSDGIKFPQDGTL	12	1491.77	AcrAs NSC	0	1492.59	0.03892	0	0	6.45338	0.122771
ACRA_ECOLI	247	260	ITSDGIKFPQDGTL	12	1491.77	AcrAs NSC	0.167	1495.22	0.073804	2.63421	0.083437	6.47186	0.049975
ACRA_ECOLI	247	260	ITSDGIKFPQDGTL	12	1491.77	AcrAs NSC	1	1496.43	0.10859	3.84156	0.115354	6.47386	0.053124
ACRA_ECOLI	247	260	ITSDGIKFPQDGTL	12	1491.77	AcrAs NSC	10	1498.12	0.054783	5.52926	0.0672	6.48619	0.044992
ACRA_ECOLI	247	262	ITSDGIKFPQDGTLEF	14	1767.88	AcrAs DMSO	0	1768.82	0.040375	0	0	7.44522	0.071096
ACRA_ECOLI	247	262	ITSDGIKFPQDGTLEF	14	1767.88	AcrAs DMSO	0.167	1772.37	0.061711	3.55402	0.073746	7.45733	0.068365
ACRA_ECOLI	247	262	ITSDGIKFPQDGTLEF	14	1767.88	AcrAs DMSO	1	1773.89	0.103696	5.07118	0.111279	7.45773	0.070557
ACRA_ECOLI	247	262	ITSDGIKFPQDGTLEF	14	1767.88	AcrAs DMSO	10	1775.52	0.065063	6.70375	0.076573	7.45643	0.072407
ACRA_ECOLI	247	262	ITSDGIKFPQDGTLEF	14	1767.88	AcrAs NSC	0	1768.82	0.040375	0	0	7.44522	0.071096
ACRA_ECOLI	247	262	ITSDGIKFPQDGTLEF	14	1767.88	AcrAs NSC	0.167	1772.23	0.109149	3.41614	0.116377	7.50226	0.006236
ACRA_ECOLI	247	262	ITSDGIKFPQDGTLEF	14	1767.88	AcrAs NSC	1	1773.75	0.150395	4.93665	0.155721	7.50595	0.00478
ACRA_ECOLI	247	262	ITSDGIKFPQDGTLEF	14	1767.88	AcrAs NSC	10	1775.39	0.09789	6.57612	0.105889	7.50198	0.007089
ACRA_ECOLI	252	261	IKFPQDGTLE	8	1147.6	AcrAs DMSO	0	1148.17	0.033424	0	0	5.6973	0.018376
ACRA_ECOLI	252	261	IKFPQDGTLE	8	1147.6	AcrAs DMSO	0.167	1149.62	0.067957	1.44972	0.075732	5.71046	0.016261
ACRA_ECOLI	252	261	IKFPQDGTLE	8	1147.6	AcrAs DMSO	1	1150.88	0.03367	2.71093	0.047443	5.70951	0.01955
ACRA_ECOLI	252	261	IKFPQDGTLE	8	1147.6	AcrAs DMSO	10	1152	0.041044	3.83183	0.052932	5.70955	0.018762
ACRA_ECOLI	252	261	IKFPQDGTLE	8	1147.6	AcrAs NSC	0	1148.17	0.033424	0	0	5.6973	0.018376
ACRA_ECOLI	252	261	IKFPQDGTLE	8	1147.6	AcrAs NSC	0.167	1149.48	0.089375	1.31845	0.09542	5.70025	0.021764
ACRA_ECOLI	252	261	IKFPQDGTLE	8	1147.6	AcrAs NSC	1	1150.7	0.050984	2.52939	0.060964	5.71972	0.001988
ACRA_ECOLI	252	261	IKFPQDGTLE	8	1147.6	AcrAs NSC	10	1151.81	0.03124	3.63954	0.045751	5.71475	0.002404
ACRA_ECOLI	252	262	IKFPQDGTLEF	9	1294.67	AcrAs DMSO	0	1295.39	0.077185	0	0	7.21409	0.109922
ACRA_ECOLI	252	262	IKFPQDGTLEF	9	1294.67	AcrAs DMSO	0.167	1297.29	0.017092	1.89959	0.079055	7.27025	0.047086
ACRA_ECOLI	252	262	IKFPQDGTLEF	9	1294.67	AcrAs DMSO	1	1298.46	0.036529	3.06546	0.085393	7.27202	0.049249
ACRA_ECOLI	252	262	IKFPQDGTLEF	9	1294.67	AcrAs DMSO	10	1299.57	0.03768	4.18379	0.085892	7.27331	0.048699
ACRA_ECOLI	252	262	IKFPQDGTLEF	9	1294.67	AcrAs NSC	0	1295.39	0.077185	0	0	7.21409	0.109922
ACRA_ECOLI	252	262	IKFPQDGTLEF	9	1294.67	AcrAs NSC	0.167	1297.18	0.085833	1.79195	0.115434	7.22817	0.063887
ACRA_ECOLI	252	262	IKFPQDGTLEF	9	1294.67	AcrAs NSC	1	1298.35	0.083615	2.9608	0.113794	7.23689	0.065538
ACRA_ECOLI	252	262	IKFPQDGTLEF	9	1294.67	AcrAs NSC	10	1299.48	0.06112	4.09166	0.098454	7.25579	0.053412
ACRA_ECOLI	261	276	EFSDVTVDQTTGSITL	15	1712.82	AcrAs DMSO	0	1713.69	0.029814	0	0	7.12164	0.080741
ACRA_ECOLI	261	276	EFSDVTVDQTTGSITL	15	1712.82	AcrAs DMSO	0.167	1720.63	0.130753	6.93594	0.134109	7.14212	0.07273
ACRA_ECOLI	261	276	EFSDVTVDQTTGSITL	15	1712.82	AcrAs DMSO	1	1721.6	0.210382	7.90346	0.212484	7.14254	0.075221
ACRA_ECOLI	261	276	EFSDVTVDQTTGSITL	15	1712.82	AcrAs DMSO	10	1722.48	0.094316	8.79027	0.098916	7.14025	0.076508
ACRA_ECOLI	261	276	EFSDVTVDQTTGSITL	15	1712.82	AcrAs NSC	0	1713.69	0.029814	0	0	7.12164	0.080741
ACRA_ECOLI	261	276	EFSDVTVDQTTGSITL	15	1712.82	AcrAs NSC	0.167	1720.6	0.096849	6.9081	0.101335	7.13781	0.076239
ACRA_ECOLI	261	276	EFSDVTVDQTTGSITL	15	1712.82	AcrAs NSC	1	1721.73	0.176596	8.0417	0.179095	7.14067	0.076968
ACRA_ECOLI	261	276	EFSDVTVDQTTGSITL	15	1712.82	AcrAs NSC	10	1722.61	0.051959	8.91375	0.059905	7.1561	0.063449
ACRA_ECOLI	262	275	FSDVTVDQTTGSIT	13	1470.7	AcrAs DMSO	0	1471.47	0.078733	0	0	5.60071	0.05043
ACRA_ECOLI	262	275	FSDVTVDQTTGSIT	13	1470.7	AcrAs DMSO	0.167	1477.89	0.104627	6.42012	0.130942	5.61414	0.028617
ACRA_ECOLI	262	275	FSDVTVDQTTGSIT	13	1470.7	AcrAs DMSO	1	1478.84	0.193355	7.36571	0.20877	5.61252	0.030532
ACRA_ECOLI	262	275	FSDVTVDQTTGSIT	13	1470.7	AcrAs DMSO	10	1479.68	0.098092	8.20599	0.125781	5.61077	0.030234
ACRA_ECOLI	262	275	FSDVTVDQTTGSIT	13	1470.7	AcrAs NSC	0	1471.47	0.078733	0	0	5.60071	0.05043
ACRA_ECOLI	262	275	FSDVTVDQTTGSIT	13	1470.7	AcrAs NSC	0.167	1477.6	0.185382	6.12527	0.201408	5.58355	0.042358
ACRA_ECOLI	262	275	FSDVTVDQTTGSIT	13	1470.7	AcrAs NSC	1	1478.68	0.225788	7.20848	0.239122	5.58671	0.043199
ACRA_ECOLI	262	275	FSDVTVDQTTGSIT	13	1470.7	AcrAs NSC	10	1479.55	0.227301	8.07122	0.240551	5.5975	0.033819
ACRA_ECOLI	263	276	SDVTVDQTTGSITL	13	1436.71	AcrAs DMSO	0	1437.41	0.02765	0	0	6.39672	0.091997
ACRA_ECOLI	263	276	SDVTVDQTTGSITL	13	1436.71	AcrAs DMSO	0.167	1443.63	0.100852	6.22652	0.104573	6.42716	0.047145
ACRA_ECOLI	263	276	SDVTVDQTTGSITL	13	1436.71	AcrAs DMSO	1	1444.63	0.165588	7.21885	0.167881	6.42633	0.050249
ACRA_ECOLI	263	276	SDVTVDQTTGSITL	13	1436.71	AcrAs DMSO	10	1445.51	0.049463	8.09698	0.056667	6.42427	0.051114
ACRA_ECOLI	263	276	SDVTVDQTTGSITL	13	1436.71	AcrAs NSC	0	1437.41	0.02765	0	0	6.39672	0.091997
ACRA_ECOLI	263	276	SDVTVDQTTGSITL	13	1436.71	AcrAs NSC	0.167	1443.66	0.114335	6.25443	0.117631	6.42404	0.048735
ACRA_ECOLI	263	276	SDVTVDQTTGSITL	13	1436.71	AcrAs NSC	1	1444.74	0.208717	7.32686	0.21054	6.42988	0.04855
ACRA_ECOLI	263	276	SDVTVDQTTGSITL	13	1436.71	AcrAs NSC	10	1445.59	0.08372	8.18201	0.088168	6.43729	0.037865
ACRA_ECOLI	276	291	LRAIFPNPDHTLLPGM	12	1791.96	AcrAs DMSO	0	1793.09	0.101879	0	0	7.1618	0.093913
ACRA_ECOLI	276	291	LRAIFPNPDHTLLPGM	12	1791.96	AcrAs DMSO	0.167	1793.77	0.051202	0.672018	0.114022	7.18066	0.063424
ACRA_ECOLI	276	291	LRAIFPNPDHTLLPGM	12	1791.96	AcrAs DMSO	1	1794.21	0.038539	1.115	0.108925	7.19071	0.06517
ACRA_ECOLI	276	291	LRAIFPNPDHTLLPGM	12	1791.96	AcrAs DMSO	10	1794.66	0.043978	1.57052	0.110966	7.19024	0.065171
ACRA_ECOLI	276	291	LRAIFPNPDHTLLPGM	12	1791.96	AcrAs NSC	0	1793.09	0.101879	0	0	7.1618	0.093913
ACRA_ECOLI	276	291	LRAIFPNPDHTLLPGM	12	1791.96	AcrAs NSC	0.167	1793.76	0.096151	0.670691	0.140087	7.1537	0.061111
ACRA_ECOLI	276	291	LRAIFPNPDHTLLPGM	12	1791.96	AcrAs NSC	1	1794.18	0.054014	1.0823	0.115312	7.13079	0.058059
ACRA_ECOLI	276	291	LRAIFPNPDHTLLPGM	12	1791.96	AcrAs NSC	10	1794.65	0.038307	1.55364	0.108843	7.15224	0.057449
ACRA_ECOLI	277	288	RAIFPNPDHTLL	9	1393.76	AcrAs DMSO	0	1394.54	0.056598	0	0	6.34191	0.109368
ACRA_ECOLI	277	288	RAIFPNPDHTLL	9	1393.76	AcrAs DMSO	0.167	1394.92	0.061988	0.388243	0.08394	6.38213	0.030418
ACRA_ECOLI	277	288	RAIFPNPDHTLL	9	1393.76	AcrAs DMSO	1	1395.12	0.046175	0.579862	0.073045	6.38389	0.035483
ACRA_ECOLI	277	288	RAIFPNPDHTLL	9	1393.76	AcrAs DMSO	10	1395.56	0.042494	1.02836	0.070775	6.38414	0.035963
ACRA_ECOLI	277	288	RAIFPNPDHTLL	9	1393.76	AcrAs NSC	0	1394.54	0.056598	0	0	6.34191	0.109368
ACRA_ECOLI	277	288	RAIFPNPDHTLL	9	1393.76	AcrAs NSC	0.167	1394.82	0.025954	0.284814	0.062265	6.36388	0.024461
ACRA_ECOLI	277	288	RAIFPNPDHTLL	9	1393.76	AcrAs NSC	1	1394.95	0.045639	0.410377	0.072707	6.36511	0.026998
ACRA_ECOLI	277	288	RAIFPNPDHTLL	9	1393.76	AcrAs NSC	10	1395.3	0.059674	0.759526	0.082246	6.37499	0.022504
ACRA_ECOLI	277	292	RAIFPNPDHTLLPGMF	12	1825.94	AcrAs DMSO	0	1827.07	0.064083	0	0	7.65735	0.064118
ACRA_ECOLI	277	292	RAIFPNPDHTLLPGMF	12	1825.94	AcrAs DMSO	0.167	1828.23	0.029466	1.1587	0.070533	7.67654	0.060391
ACRA_ECOLI	277	292	RAIFPNPDHTLLPGMF	12	1825.94	AcrAs DMSO	1	1828.84	0.042501	1.76935	0.076896	7.6837	0.061422
ACRA_ECOLI	277	292	RAIFPNPDHTLLPGMF	12	1825.94	AcrAs DMSO	10	1829.32	0.052216	2.24986	0.082663	7.6744	0.067802
ACRA_ECOLI	277	292	RAIFPNPDHTLLPGMF	12	1825.94	AcrAs NSC	0	1827.07	0.064083	0	0	7.65735	0.064118
ACRA_ECOLI	277	292	RAIFPNPDHTLLPGMF	12	1825.94	AcrAs NSC	0.167	1828.23	0.057579	1.15644	0.086151	7.69228	0.042302
ACRA_ECOLI	277	292	RAIFPNPDHTLLPGMF	12	1825.94	AcrAs NSC	1	1828.83	0.037207	1.75625	0.074102	7.70349	0.03638
ACRA_ECOLI	277	292	RAIFPNPDHTLLPGMF	12	1825.94	AcrAs NSC	10	1829.29	0.015557	2.21834	0.065945	7.70385	0.022235
ACRA_ECOLI	292	307	FVRARLEEGLNPNAIL	14	1812.01	AcrAs DMSO	0	1813.05	0.059258	0	0	6.48359	0.121679
ACRA_ECOLI	292	307	FVRARLEEGLNPNAIL	14	1812.01	AcrAs DMSO	0.167	1815.06	0.062649	2.01641	0.086234	6.52708	0.036736
ACRA_ECOLI	292	307	FVRARLEEGLNPNAIL	14	1812.01	AcrAs DMSO	1	1816.96	0.073372	3.91221	0.094313	6.5253	0.04192
ACRA_ECOLI	292	307	FVRARLEEGLNPNAIL	14	1812.01	AcrAs DMSO	10	1818.5	0.045684	5.44879	0.074823	6.52212	0.0423
ACRA_ECOLI	292	307	FVRARLEEGLNPNAIL	14	1812.01	AcrAs NSC	0	1813.05	0.059258	0	0	6.48359	0.121679
ACRA_ECOLI	292	307	FVRARLEEGLNPNAIL	14	1812.01	AcrAs NSC	0.167	1815.16	0.064319	2.11375	0.087455	6.5348	0.0188
ACRA_ECOLI	292	307	FVRARLEEGLNPNAIL	14	1812.01	AcrAs NSC	1	1817.06	0.076478	4.01218	0.096749	6.54223	0.014013
ACRA_ECOLI	292	307	FVRARLEEGLNPNAIL	14	1812.01	AcrAs NSC	10	1818.64	0.063338	5.59193	0.086736	6.53379	0.009021
ACRA_ECOLI	293	305	VRARLEEGLNPNA	11	1438.78	AcrAs DMSO	0	1439.47	0.06092	0	0	4.3944	0.033045
ACRA_ECOLI	293	305	VRARLEEGLNPNA	11	1438.78	AcrAs DMSO	0.167	1441.56	0.045878	2.08473	0.076263	4.39173	0.028392
ACRA_ECOLI	293	305	VRARLEEGLNPNA	11	1438.78	AcrAs DMSO	1	1443.32	0.055513	3.8502	0.082419	4.383	0.02349
ACRA_ECOLI	293	305	VRARLEEGLNPNA	11	1438.78	AcrAs DMSO	10	1444.22	0.048977	4.74957	0.078166	4.38263	0.024148
ACRA_ECOLI	293	305	VRARLEEGLNPNA	11	1438.78	AcrAs NSC	0	1439.47	0.06092	0	0	4.3944	0.033045
ACRA_ECOLI	293	305	VRARLEEGLNPNA	11	1438.78	AcrAs NSC	0.167	1441.4	0.1213	1.93257	0.135739	4.39974	0.032628
ACRA_ECOLI	293	305	VRARLEEGLNPNA	11	1438.78	AcrAs NSC	1	1443.12	0.128629	3.65032	0.142326	4.3904	0.029382
ACRA_ECOLI	293	305	VRARLEEGLNPNA	11	1438.78	AcrAs NSC	10	1444.13	0.089526	4.66101	0.108287	4.38488	0.036051
ACRA_ECOLI	293	307	VRARLEEGLNPNAIL	13	1664.94	AcrAs DMSO	0	1665.79	0.037389	0	0	6.2037	0.057228
ACRA_ECOLI	293	307	VRARLEEGLNPNAIL	13	1664.94	AcrAs DMSO	0.167	1667.89	0.062714	2.09625	0.073013	6.22229	0.030551
ACRA_ECOLI	293	307	VRARLEEGLNPNAIL	13	1664.94	AcrAs DMSO	1	1669.73	0.094246	3.94068	0.101392	6.22219	0.034524
ACRA_ECOLI	293	307	VRARLEEGLNPNAIL	13	1664.94	AcrAs DMSO	10	1671.03	0.054942	5.23314	0.066457	6.21867	0.035273
ACRA_ECOLI	293	307	VRARLEEGLNPNAIL	13	1664.94	AcrAs NSC	0	1665.79	0.037389	0	0	6.2037	0.057228
ACRA_ECOLI	293	307	VRARLEEGLNPNAIL	13	1664.94	AcrAs NSC	0.167	1667.71	0.113114	1.91419	0.119133	6.2042	0.0252
ACRA_ECOLI	293	307	VRARLEEGLNPNAIL	13	1664.94	AcrAs NSC	1	1669.47	0.14959	3.6793	0.154192	6.20277	0.027097
ACRA_ECOLI	293	307	VRARLEEGLNPNAIL	13	1664.94	AcrAs NSC	10	1670.81	0.137283	5.0142	0.142283	6.21155	0.022868
ACRA_ECOLI	298	305	EEGLNPNA	6	843.384	AcrAs DMSO	0	843.731	0.049622	0	0	4.10651	0.047848
ACRA_ECOLI	298	305	EEGLNPNA	6	843.384	AcrAs DMSO	0.167	845.373	0.025668	1.64252	0.055868	4.10508	0.031315
ACRA_ECOLI	298	305	EEGLNPNA	6	843.384	AcrAs DMSO	1	846.524	0.049587	2.79359	0.070151	4.09681	0.03272
ACRA_ECOLI	298	305	EEGLNPNA	6	843.384	AcrAs DMSO	10	846.93	0.050901	3.19932	0.071086	4.09523	0.030315
ACRA_ECOLI	298	305	EEGLNPNA	6	843.384	AcrAs NSC	0	843.731	0.049622	0	0	4.10651	0.047848
ACRA_ECOLI	298	305	EEGLNPNA	6	843.384	AcrAs NSC	0.167	845.229	0.049616	1.49857	0.070172	4.12242	0.026528
ACRA_ECOLI	298	305	EEGLNPNA	6	843.384	AcrAs NSC	1	846.31	0.025275	2.57943	0.055688	4.11372	0.025752
ACRA_ECOLI	298	305	EEGLNPNA	6	843.384	AcrAs NSC	10	846.802	0.020275	3.07068	0.053605	4.11031	0.032422
ACRA_ECOLI	298	307	EEGLNPNAIL	8	1069.55	AcrAs DMSO	0	1070.07	0.009101	0	0	6.90599	0.049144
ACRA_ECOLI	298	307	EEGLNPNAIL	8	1069.55	AcrAs DMSO	0.167	1071.64	0.045052	1.56871	0.045963	6.89311	0.045963
ACRA_ECOLI	298	307	EEGLNPNAIL	8	1069.55	AcrAs DMSO	1	1072.82	0.026764	2.74909	0.028269	6.89038	0.050434
ACRA_ECOLI	298	307	EEGLNPNAIL	8	1069.55	AcrAs DMSO	10	1073.6	0.05232	3.52994	0.053106	6.88915	0.051706
ACRA_ECOLI	298	307	EEGLNPNAIL	8	1069.55	AcrAs NSC	0	1070.07	0.009101	0	0	6.90599	0.049144
ACRA_ECOLI	298	307	EEGLNPNAIL	8	1069.55	AcrAs NSC	0.167	1071.47	0.059857	1.40415	0.060545	6.88557	0.04089
ACRA_ECOLI	298	307	EEGLNPNAIL	8	1069.55	AcrAs NSC	1	1072.55	0.076832	2.48049	0.077369	6.88557	0.041362
ACRA_ECOLI	298	307	EEGLNPNAIL	8	1069.55	AcrAs NSC	10	1073.38	0.112842	3.30692	0.113209	6.89939	0.042521
ACRA_ECOLI	306	321	ILVPQQGVTRTPRGDA	13	1707.95	AcrAs DMSO	0	1708.83	0.037533	0	0	4.23367	0.038994
ACRA_ECOLI	306	321	ILVPQQGVTRTPRGDA	13	1707.95	AcrAs DMSO	0.167	1712.5	0.085371	3.66993	0.093258	4.22617	0.020287
ACRA_ECOLI	306	321	ILVPQQGVTRTPRGDA	13	1707.95	AcrAs DMSO	1	1714.31	0.095988	5.4791	0.103065	4.22494	0.014635
ACRA_ECOLI	306	321	ILVPQQGVTRTPRGDA	13	1707.95	AcrAs DMSO	10	1715.97	0.147051	7.13665	0.151765	4.22232	0.0152
ACRA_ECOLI	306	321	ILVPQQGVTRTPRGDA	13	1707.95	AcrAs NSC	0	1708.83	0.037533	0	0	4.23367	0.038994
ACRA_ECOLI	306	321	ILVPQQGVTRTPRGDA	13	1707.95	AcrAs NSC	0.167	1712.05	0.237009	3.21728	0.239963	4.21448	0.027423
ACRA_ECOLI	306	321	ILVPQQGVTRTPRGDA	13	1707.95	AcrAs NSC	1	1713.51	0.15299	4.67593	0.157527	4.21185	0.024419
ACRA_ECOLI	306	321	ILVPQQGVTRTPRGDA	13	1707.95	AcrAs NSC	10	1715.31	0.072301	6.47432	0.081463	4.2016	0.024251
ACRA_ECOLI	308	321	VPQQGVTRTPRGDA	11	1481.78	AcrAs DMSO	0	1482.53	0.029702	0	0	2.90217	0.098432
ACRA_ECOLI	308	321	VPQQGVTRTPRGDA	11	1481.78	AcrAs DMSO	0.167	1486.28	0.094059	3.74864	0.098637	2.94051	0.026338
ACRA_ECOLI	308	321	VPQQGVTRTPRGDA	11	1481.78	AcrAs DMSO	1	1488.05	0.155801	5.51668	0.158607	2.93662	0.040699
ACRA_ECOLI	308	321	VPQQGVTRTPRGDA	11	1481.78	AcrAs DMSO	10	1489.72	0.08637	7.18824	0.091335	2.92884	0.029911
ACRA_ECOLI	308	321	VPQQGVTRTPRGDA	11	1481.78	AcrAs NSC	0	1482.53	0.029702	0	0	2.90217	0.098432
ACRA_ECOLI	308	321	VPQQGVTRTPRGDA	11	1481.78	AcrAs NSC	0.167	1486.04	0.038523	3.50774	0.048644	2.9218	0.003896
ACRA_ECOLI	308	321	VPQQGVTRTPRGDA	11	1481.78	AcrAs NSC	1	1487.67	0.111225	5.14209	0.115122	2.89396	0.103158
ACRA_ECOLI	308	321	VPQQGVTRTPRGDA	11	1481.78	AcrAs NSC	10	1489.24	0.011117	6.71559	0.031714	2.90843	0.034233
ACRA_ECOLI	308	322	VPQQGVTRTPRGDAT	12	1582.83	AcrAs DMSO	0	1583.65	0.038278	0	0	3.64742	0.029708
ACRA_ECOLI	308	322	VPQQGVTRTPRGDAT	12	1582.83	AcrAs DMSO	0.167	1587.49	0.080808	3.84331	0.089416	3.65968	0.00367
ACRA_ECOLI	308	322	VPQQGVTRTPRGDAT	12	1582.83	AcrAs DMSO	1	1589.45	0.163499	5.80634	0.16792	3.65237	0.001709
ACRA_ECOLI	308	322	VPQQGVTRTPRGDAT	12	1582.83	AcrAs DMSO	10	1591.34	0.204677	7.69478	0.208225	3.65037	0.002957
ACRA_ECOLI	308	322	VPQQGVTRTPRGDAT	12	1582.83	AcrAs NSC	0	1583.65	0.038278	0	0	3.64742	0.029708
ACRA_ECOLI	308	322	VPQQGVTRTPRGDAT	12	1582.83	AcrAs NSC	0.167	1586.76	0.067078	3.11769	0.077231	3.6679	0.006783
ACRA_ECOLI	308	322	VPQQGVTRTPRGDAT	12	1582.83	AcrAs NSC	1	1588.23	0.058238	4.58682	0.069691	3.66031	0.002321
ACRA_ECOLI	308	322	VPQQGVTRTPRGDAT	12	1582.83	AcrAs NSC	10	1590.34	0.099611	6.68957	0.106713	3.66263	0.002368
ACRA_ECOLI	308	323	VPQQGVTRTPRGDATV	13	1681.9	AcrAs DMSO	0	1682.75	0.026245	0	0	3.60669	0.033213
ACRA_ECOLI	308	323	VPQQGVTRTPRGDATV	13	1681.9	AcrAs DMSO	0.167	1686.61	0.07469	3.86061	0.079167	3.61307	0.031126
ACRA_ECOLI	308	323	VPQQGVTRTPRGDATV	13	1681.9	AcrAs DMSO	1	1688.52	0.131069	5.7637	0.133671	3.60771	0.028977
ACRA_ECOLI	308	323	VPQQGVTRTPRGDATV	13	1681.9	AcrAs DMSO	10	1690.72	0.092409	7.96339	0.096064	3.60591	0.028048
ACRA_ECOLI	308	323	VPQQGVTRTPRGDATV	13	1681.9	AcrAs NSC	0	1682.75	0.026245	0	0	3.60669	0.033213
ACRA_ECOLI	308	323	VPQQGVTRTPRGDATV	13	1681.9	AcrAs NSC	0.167	1686.07	0.126021	3.31972	0.128725	3.63507	0.040844
ACRA_ECOLI	308	323	VPQQGVTRTPRGDATV	13	1681.9	AcrAs NSC	1	1687.72	0.250851	4.96494	0.25222	3.62575	0.038222
ACRA_ECOLI	308	323	VPQQGVTRTPRGDATV	13	1681.9	AcrAs NSC	10	1689.92	0.182833	7.16803	0.184707	3.6135	0.04093
ACRA_ECOLI	309	321	PQQGVTRTPRGDA	10	1382.71	AcrAs DMSO	0	1383.48	0.026384	0	0	2.9301	0.027596
ACRA_ECOLI	309	321	PQQGVTRTPRGDA	10	1382.71	AcrAs DMSO	0.167	1386.98	0.146024	3.50785	0.148389	2.93897	0.025616
ACRA_ECOLI	309	321	PQQGVTRTPRGDA	10	1382.71	AcrAs DMSO	1	1388.62	0.220685	5.13938	0.222256	2.93046	0.036858
ACRA_ECOLI	309	321	PQQGVTRTPRGDA	10	1382.71	AcrAs DMSO	10	1390.46	0.261761	6.98696	0.263088	2.92568	0.025878
ACRA_ECOLI	309	321	PQQGVTRTPRGDA	10	1382.71	AcrAs NSC	0	1383.48	0.026384	0	0	2.9301	0.027596
ACRA_ECOLI	309	321	PQQGVTRTPRGDA	10	1382.71	AcrAs NSC	0.167	1386.7	0.032246	3.22782	0.041665	2.98878	0.031626
ACRA_ECOLI	309	321	PQQGVTRTPRGDA	10	1382.71	AcrAs NSC	1	1388.21	0.071993	4.72993	0.076675	2.98074	0.027286
ACRA_ECOLI	309	321	PQQGVTRTPRGDA	10	1382.71	AcrAs NSC	10	1389.93	0.126094	6.45488	0.128825	2.93652	0.030549
ACRA_ECOLI	310	323	QQGVTRTPRGDATV	12	1485.78	AcrAs DMSO	0	1486.6	0.049478	0	0	3.59653	0.025356
ACRA_ECOLI	310	323	QQGVTRTPRGDATV	12	1485.78	AcrAs DMSO	0.167	1490.16	0.042545	3.55495	0.065255	3.61199	0.030272
ACRA_ECOLI	310	323	QQGVTRTPRGDATV	12	1485.78	AcrAs DMSO	1	1491.97	0.152073	5.3695	0.159919	3.60215	0.025573
ACRA_ECOLI	310	323	QQGVTRTPRGDATV	12	1485.78	AcrAs DMSO	10	1494.12	0.081071	7.51582	0.094977	3.60194	0.024453
ACRA_ECOLI	310	323	QQGVTRTPRGDATV	12	1485.78	AcrAs NSC	0	1486.6	0.049478	0	0	3.59653	0.025356
ACRA_ECOLI	310	323	QQGVTRTPRGDATV	12	1485.78	AcrAs NSC	0.167	1489.51	0.085815	2.91393	0.099057	3.65664	0.030235
ACRA_ECOLI	310	323	QQGVTRTPRGDATV	12	1485.78	AcrAs NSC	1	1491.03	0.139497	4.4265	0.148012	3.64977	0.02692
ACRA_ECOLI	310	323	QQGVTRTPRGDATV	12	1485.78	AcrAs NSC	10	1493.16	0.258828	6.56302	0.263515	3.64612	0.033942
ACRA_ECOLI	310	324	QQGVTRTPRGDATVL	13	1598.86	AcrAs DMSO	0	1599.69	0.044055	0	0	4.52583	0.030694
ACRA_ECOLI	310	324	QQGVTRTPRGDATVL	13	1598.86	AcrAs DMSO	0.167	1603.18	0.076414	3.4876	0.088204	4.5471	0.033444
ACRA_ECOLI	310	324	QQGVTRTPRGDATVL	13	1598.86	AcrAs DMSO	1	1604.92	0.118715	5.23409	0.126626	4.5399	0.026328
ACRA_ECOLI	310	324	QQGVTRTPRGDATVL	13	1598.86	AcrAs DMSO	10	1607.11	0.104241	7.41714	0.113168	4.53883	0.026577
ACRA_ECOLI	310	324	QQGVTRTPRGDATVL	13	1598.86	AcrAs NSC	0	1599.69	0.044055	0	0	4.52583	0.030694
ACRA_ECOLI	310	324	QQGVTRTPRGDATVL	13	1598.86	AcrAs NSC	0.167	1602.64	0.088211	2.95223	0.098601	4.55841	0.032247
ACRA_ECOLI	310	324	QQGVTRTPRGDATVL	13	1598.86	AcrAs NSC	1	1604.09	0.153831	4.39812	0.160015	4.55284	0.029704
ACRA_ECOLI	310	324	QQGVTRTPRGDATVL	13	1598.86	AcrAs NSC	10	1606.16	0.189684	6.46664	0.194733	4.55225	0.036545
ACRA_ECOLI	324	339	LVVGADDKVETRPIVA	14	1681.95	AcrAs DMSO	0	1682.87	0.035337	0	0	4.90353	0.019808
ACRA_ECOLI	324	339	LVVGADDKVETRPIVA	14	1681.95	AcrAs DMSO	0.167	1684.77	0.029546	1.90616	0.046061	4.90393	0.00777
ACRA_ECOLI	324	339	LVVGADDKVETRPIVA	14	1681.95	AcrAs DMSO	1	1685.58	0.070062	2.71799	0.078469	4.90625	0.001403
ACRA_ECOLI	324	339	LVVGADDKVETRPIVA	14	1681.95	AcrAs DMSO	10	1686.6	0.054839	3.73223	0.065238	4.90263	0.002586
ACRA_ECOLI	324	339	LVVGADDKVETRPIVA	14	1681.95	AcrAs NSC	0	1682.87	0.035337	0	0	4.90353	0.019808
ACRA_ECOLI	324	339	LVVGADDKVETRPIVA	14	1681.95	AcrAs NSC	0.167	1684.74	0.152597	1.86871	0.156635	4.82212	0.031106
ACRA_ECOLI	324	339	LVVGADDKVETRPIVA	14	1681.95	AcrAs NSC	1	1685.49	0.091772	2.62689	0.09834	4.81114	0.034369
ACRA_ECOLI	324	339	LVVGADDKVETRPIVA	14	1681.95	AcrAs NSC	10	1686.36	0.050212	3.49347	0.0614	4.80565	0.03169
ACRA_ECOLI	325	338	VVGADDKVETRPIV	12	1497.83	AcrAs DMSO	0	1498.67	0.034494	0	0	4.59107	0.030317
ACRA_ECOLI	325	338	VVGADDKVETRPIV	12	1497.83	AcrAs DMSO	0.167	1500.3	0.031877	1.63376	0.046968	4.5979	0.028628
ACRA_ECOLI	325	338	VVGADDKVETRPIV	12	1497.83	AcrAs DMSO	1	1500.7	0.041909	2.02765	0.054279	4.59878	0.024023
ACRA_ECOLI	325	338	VVGADDKVETRPIV	12	1497.83	AcrAs DMSO	10	1501.5	0.063658	2.83311	0.072403	4.59603	0.023696
ACRA_ECOLI	325	338	VVGADDKVETRPIV	12	1497.83	AcrAs NSC	0	1498.67	0.034494	0	0	4.59107	0.030317
ACRA_ECOLI	325	338	VVGADDKVETRPIV	12	1497.83	AcrAs NSC	0.167	1500.21	0.060237	1.53765	0.069414	4.5421	0.003342
ACRA_ECOLI	325	338	VVGADDKVETRPIV	12	1497.83	AcrAs NSC	1	1500.62	0.018699	1.94614	0.039236	4.54287	0.006889
ACRA_ECOLI	325	338	VVGADDKVETRPIV	12	1497.83	AcrAs NSC	10	1501.48	0.033649	2.81214	0.048188	4.53865	0.00351
ACRA_ECOLI	325	339	VVGADDKVETRPIVA	13	1568.86	AcrAs DMSO	0	1569.69	0.022914	0	0	4.36045	0.032424
ACRA_ECOLI	325	339	VVGADDKVETRPIVA	13	1568.86	AcrAs DMSO	0.167	1571.61	0.031412	1.92479	0.038881	4.36304	0.026797
ACRA_ECOLI	325	339	VVGADDKVETRPIVA	13	1568.86	AcrAs DMSO	1	1572.46	0.065651	2.77459	0.069535	4.36319	0.022322
ACRA_ECOLI	325	339	VVGADDKVETRPIVA	13	1568.86	AcrAs DMSO	10	1573.43	0.060686	3.7367	0.064868	4.35987	0.021958
ACRA_ECOLI	325	339	VVGADDKVETRPIVA	13	1568.86	AcrAs NSC	0	1569.69	0.022914	0	0	4.36045	0.032424
ACRA_ECOLI	325	339	VVGADDKVETRPIVA	13	1568.86	AcrAs NSC	0.167	1571.48	0.058598	1.78565	0.062918	4.34292	0.034729
ACRA_ECOLI	325	339	VVGADDKVETRPIVA	13	1568.86	AcrAs NSC	1	1572.36	0.034339	2.67059	0.041282	4.33218	0.027068
ACRA_ECOLI	325	339	VVGADDKVETRPIVA	13	1568.86	AcrAs NSC	10	1573.35	0.110292	3.65718	0.112647	4.32234	0.023425
ACRA_ECOLI	325	341	VVGADDKVETRPIVASQ	15	1783.95	AcrAs DMSO	0	1784.87	0.025615	0	0	4.04061	0.037589
ACRA_ECOLI	325	341	VVGADDKVETRPIVASQ	15	1783.95	AcrAs DMSO	0.167	1788.13	0.0596	3.26261	0.064871	4.03415	0.020908
ACRA_ECOLI	325	341	VVGADDKVETRPIVASQ	15	1783.95	AcrAs DMSO	1	1789.14	0.102855	4.2646	0.105996	4.03268	0.01716
ACRA_ECOLI	325	341	VVGADDKVETRPIVASQ	15	1783.95	AcrAs DMSO	10	1790.08	0.083104	5.20543	0.086962	4.03052	0.016741
ACRA_ECOLI	325	341	VVGADDKVETRPIVASQ	15	1783.95	AcrAs NSC	0	1784.87	0.025615	0	0	4.04061	0.037589
ACRA_ECOLI	325	341	VVGADDKVETRPIVASQ	15	1783.95	AcrAs NSC	0.167	1788	0.088873	3.12436	0.092491	4.02917	0.033289
ACRA_ECOLI	325	341	VVGADDKVETRPIVASQ	15	1783.95	AcrAs NSC	1	1789.05	0.07428	4.17885	0.078573	4.02056	0.028321
ACRA_ECOLI	325	341	VVGADDKVETRPIVASQ	15	1783.95	AcrAs NSC	10	1790.03	0.092705	5.1624	0.096179	4.01049	0.027722
ACRA_ECOLI	325	342	VVGADDKVETRPIVASQA	16	1854.99	AcrAs DMSO	0	1855.96	0.034685	0	0	4.19289	0.038072
ACRA_ECOLI	325	342	VVGADDKVETRPIVASQA	16	1854.99	AcrAs DMSO	0.167	1859.83	0.060579	3.87507	0.069806	4.18555	0.017597
ACRA_ECOLI	325	342	VVGADDKVETRPIVASQA	16	1854.99	AcrAs DMSO	1	1861.01	0.092468	5.05727	0.098759	4.1843	0.013722
ACRA_ECOLI	325	342	VVGADDKVETRPIVASQA	16	1854.99	AcrAs DMSO	10	1861.96	0.063254	6.00704	0.07214	4.18212	0.013641
ACRA_ECOLI	325	342	VVGADDKVETRPIVASQA	16	1854.99	AcrAs NSC	0	1855.96	0.034685	0	0	4.19289	0.038072
ACRA_ECOLI	325	342	VVGADDKVETRPIVASQA	16	1854.99	AcrAs NSC	0.167	1859.66	0.153304	3.70273	0.157179	4.16843	0.028965
ACRA_ECOLI	325	342	VVGADDKVETRPIVASQA	16	1854.99	AcrAs NSC	1	1860.85	0.1092	4.89615	0.114577	4.16165	0.023216
ACRA_ECOLI	325	342	VVGADDKVETRPIVASQA	16	1854.99	AcrAs NSC	10	1861.84	0.164169	5.88136	0.167794	4.15169	0.023602
ACRA_ECOLI	326	339	VGADDKVETRPIVA	12	1469.8	AcrAs DMSO	0	1470.6	0.059003	0	0	4.35558	0.030427
ACRA_ECOLI	326	339	VGADDKVETRPIVA	12	1469.8	AcrAs DMSO	0.167	1472.04	0.029539	1.44405	0.065984	4.35992	0.025054
ACRA_ECOLI	326	339	VGADDKVETRPIVA	12	1469.8	AcrAs DMSO	1	1472.68	0.054634	2.08094	0.080413	4.35738	0.018932
ACRA_ECOLI	326	339	VGADDKVETRPIVA	12	1469.8	AcrAs DMSO	10	1473.36	0.0699	2.76157	0.091473	4.35491	0.01845
ACRA_ECOLI	326	339	VGADDKVETRPIVA	12	1469.8	AcrAs NSC	0	1470.72	0.320407	0	0	4.3759	0.060513
ACRA_ECOLI	326	339	VGADDKVETRPIVA	12	1469.8	AcrAs NSC	0.167	1472.03	0.023638	1.31098	0.321277	4.38536	0.022321
ACRA_ECOLI	326	339	VGADDKVETRPIVA	12	1469.8	AcrAs NSC	1	1472.8	0.061602	2.08249	0.326275	4.38045	0.021183
ACRA_ECOLI	326	339	VGADDKVETRPIVA	12	1469.8	AcrAs NSC	10	1473.51	0.063921	2.78954	0.326721	4.38101	0.027721
ACRA_ECOLI	327	339	GADDKVETRPIVA	11	1370.73	AcrAs DMSO	0	1371.38	0.03555	0	0	4.35251	0.027881
ACRA_ECOLI	327	339	GADDKVETRPIVA	11	1370.73	AcrAs DMSO	0.167	1373.08	0.041204	1.69634	0.054421	4.35994	0.025475
ACRA_ECOLI	327	339	GADDKVETRPIVA	11	1370.73	AcrAs DMSO	1	1373.74	0.066906	2.35418	0.075764	4.35814	0.019726
ACRA_ECOLI	327	339	GADDKVETRPIVA	11	1370.73	AcrAs DMSO	10	1374.6	0.129183	3.21316	0.133985	4.35417	0.018918
ACRA_ECOLI	327	339	GADDKVETRPIVA	11	1370.73	AcrAs NSC	0	1371.38	0.03555	0	0	4.35251	0.027881
ACRA_ECOLI	327	339	GADDKVETRPIVA	11	1370.73	AcrAs NSC	0.167	1372.88	0.027517	1.49362	0.044956	4.38391	0.023428
ACRA_ECOLI	327	339	GADDKVETRPIVA	11	1370.73	AcrAs NSC	1	1373.6	0.051078	2.21929	0.062232	4.37875	0.023305
ACRA_ECOLI	327	339	GADDKVETRPIVA	11	1370.73	AcrAs NSC	10	1374.27	0.366744	2.88619	0.368463	4.37662	0.030613
ACRA_ECOLI	330	339	DKVETRPIVA	8	1127.64	AcrAs DMSO	0	1128.22	0.046136	0	0	3.79969	0.048703
ACRA_ECOLI	330	339	DKVETRPIVA	8	1127.64	AcrAs DMSO	0.167	1129.2	0.013094	0.975814	0.047958	3.82007	0.050714
ACRA_ECOLI	330	339	DKVETRPIVA	8	1127.64	AcrAs DMSO	1	1129.92	0.041041	1.70093	0.061748	3.81524	0.048687
ACRA_ECOLI	330	339	DKVETRPIVA	8	1127.64	AcrAs DMSO	10	1130.37	0.094687	2.14931	0.105329	3.80677	0.046167
ACRA_ECOLI	330	339	DKVETRPIVA	8	1127.64	AcrAs NSC	0	1128.22	0.046136	0	0	3.79969	0.048703
ACRA_ECOLI	330	339	DKVETRPIVA	8	1127.64	AcrAs NSC	0.167	1129.08	0.059729	0.855082	0.075472	3.8603	0.048142
ACRA_ECOLI	330	339	DKVETRPIVA	8	1127.64	AcrAs NSC	1	1129.82	0.02559	1.59931	0.052757	3.84937	0.051389
ACRA_ECOLI	330	339	DKVETRPIVA	8	1127.64	AcrAs NSC	10	1130.3	0.037726	2.07623	0.059596	3.83704	0.062176
ACRA_ECOLI	330	342	DKVETRPIVASQA	11	1413.77	AcrAs DMSO	0	1414.52	0.040403	0	0	3.66352	0.035971
ACRA_ECOLI	330	342	DKVETRPIVASQA	11	1413.77	AcrAs DMSO	0.167	1417.45	0.08509	2.9238	0.094195	3.68838	0.038395
ACRA_ECOLI	330	342	DKVETRPIVASQA	11	1413.77	AcrAs DMSO	1	1418.47	0.127167	3.94213	0.133431	3.68269	0.035671
ACRA_ECOLI	330	342	DKVETRPIVASQA	11	1413.77	AcrAs DMSO	10	1418.96	0.136359	4.43984	0.142218	3.67888	0.033644
ACRA_ECOLI	330	342	DKVETRPIVASQA	11	1413.77	AcrAs NSC	0	1414.52	0.040403	0	0	3.66352	0.035971
ACRA_ECOLI	330	342	DKVETRPIVASQA	11	1413.77	AcrAs NSC	0.167	1417.16	0.088179	2.63925	0.096995	3.72694	0.034914
ACRA_ECOLI	330	342	DKVETRPIVASQA	11	1413.77	AcrAs NSC	1	1418.31	0.037864	3.78531	0.055372	3.71941	0.035413
ACRA_ECOLI	330	342	DKVETRPIVASQA	11	1413.77	AcrAs NSC	10	1418.78	0.052092	4.25395	0.065923	3.69561	0.049087
ACRA_ECOLI	330	347	DKVETRPIVASQAIGDKW	16	2013.08	AcrAs DMSO	0	2014.15	0.040733	0	0	5.62468	0.020165
ACRA_ECOLI	330	347	DKVETRPIVASQAIGDKW	16	2013.08	AcrAs DMSO	0.167	2018.05	0.036167	3.90203	0.054473	5.62679	0.01491
ACRA_ECOLI	330	347	DKVETRPIVASQAIGDKW	16	2013.08	AcrAs DMSO	1	2019.23	0.084909	5.07803	0.094173	5.62522	0.018785
ACRA_ECOLI	330	347	DKVETRPIVASQAIGDKW	16	2013.08	AcrAs DMSO	10	2020.48	0.053908	6.32633	0.067567	5.6239	0.017487
ACRA_ECOLI	330	347	DKVETRPIVASQAIGDKW	16	2013.08	AcrAs NSC	0	2014.15	0.040733	0	0	5.62468	0.020165
ACRA_ECOLI	330	347	DKVETRPIVASQAIGDKW	16	2013.08	AcrAs NSC	0.167	2017.93	0.187146	3.77825	0.191528	5.60638	0.022743
ACRA_ECOLI	330	347	DKVETRPIVASQAIGDKW	16	2013.08	AcrAs NSC	1	2019.15	0.133417	4.99824	0.139497	5.6094	0.024195
ACRA_ECOLI	330	347	DKVETRPIVASQAIGDKW	16	2013.08	AcrAs NSC	10	2020.39	0.233201	6.2369	0.236732	5.61165	0.017564
ACRA_ECOLI	331	339	KVETRPIVA	7	1012.62	AcrAs DMSO	0	1013.15	0.043557	0	0	3.53872	0.056785
ACRA_ECOLI	331	339	KVETRPIVA	7	1012.62	AcrAs DMSO	0.167	1014.1	0.018187	0.954555	0.047201	3.55848	0.057829
ACRA_ECOLI	331	339	KVETRPIVA	7	1012.62	AcrAs DMSO	1	1014.84	0.023891	1.69367	0.049679	3.55527	0.058923
ACRA_ECOLI	331	339	KVETRPIVA	7	1012.62	AcrAs DMSO	10	1015.09	0.041741	1.94558	0.060328	3.54714	0.054389
ACRA_ECOLI	331	339	KVETRPIVA	7	1012.62	AcrAs NSC	0	1013.15	0.043557	0	0	3.53872	0.056785
ACRA_ECOLI	331	339	KVETRPIVA	7	1012.62	AcrAs NSC	0.167	1014.03	0.064749	0.878368	0.078036	3.60773	0.056332
ACRA_ECOLI	331	339	KVETRPIVA	7	1012.62	AcrAs NSC	1	1014.77	0.075647	1.61796	0.08729	3.59729	0.059521
ACRA_ECOLI	331	339	KVETRPIVA	7	1012.62	AcrAs NSC	10	1015.07	0.071996	1.91985	0.084146	3.57194	0.069839
ACRA_ECOLI	348	357	LVTEGLKAGD	9	1002.55	AcrAs DMSO	0	1002.98	0.084664	0	0	4.27102	0.051383
ACRA_ECOLI	348	357	LVTEGLKAGD	9	1002.55	AcrAs DMSO	0.167	1004.28	0.031347	1.29782	0.09028	4.26792	0.028589
ACRA_ECOLI	348	357	LVTEGLKAGD	9	1002.55	AcrAs DMSO	1	1005.01	0.031988	2.0296	0.090505	4.25225	0.02735
ACRA_ECOLI	348	357	LVTEGLKAGD	9	1002.55	AcrAs DMSO	10	1006.48	0.066527	3.49942	0.107675	4.24745	0.026617
ACRA_ECOLI	348	357	LVTEGLKAGD	9	1002.55	AcrAs NSC	0	1002.98	0.084664	0	0	4.27102	0.051383
ACRA_ECOLI	348	357	LVTEGLKAGD	9	1002.55	AcrAs NSC	0.167	1004.14	0.052022	1.15953	0.099369	4.26124	0.028063
ACRA_ECOLI	348	357	LVTEGLKAGD	9	1002.55	AcrAs NSC	1	1004.84	0.079302	1.85671	0.116003	4.2529	0.029244
ACRA_ECOLI	348	357	LVTEGLKAGD	9	1002.55	AcrAs NSC	10	1006.22	0.182724	3.23438	0.201385	4.24452	0.03984
ACRA_ECOLI	348	359	LVTEGLKAGDRV	11	1257.72	AcrAs DMSO	0	1258.49	0.061854	0	0	4.44001	0.022556
ACRA_ECOLI	348	359	LVTEGLKAGDRV	11	1257.72	AcrAs DMSO	0.167	1259.84	0.035186	1.34869	0.071161	4.45197	0.0226
ACRA_ECOLI	348	359	LVTEGLKAGDRV	11	1257.72	AcrAs DMSO	1	1260.51	0.040537	2.02333	0.073954	4.44982	0.017363
ACRA_ECOLI	348	359	LVTEGLKAGDRV	11	1257.72	AcrAs DMSO	10	1262.04	0.081839	3.5529	0.102585	4.44641	0.0176
ACRA_ECOLI	348	359	LVTEGLKAGDRV	11	1257.72	AcrAs NSC	0	1258.49	0.061854	0	0	4.44001	0.022556
ACRA_ECOLI	348	359	LVTEGLKAGDRV	11	1257.72	AcrAs NSC	0.167	1259.64	0.048789	1.15199	0.07878	4.47764	0.021784
ACRA_ECOLI	348	359	LVTEGLKAGDRV	11	1257.72	AcrAs NSC	1	1260.3	0.065069	1.81105	0.089777	4.46871	0.021665
ACRA_ECOLI	348	359	LVTEGLKAGDRV	11	1257.72	AcrAs NSC	10	1261.88	0.137386	3.39525	0.150668	4.46376	0.031287
ACRA_ECOLI	348	361	LVTEGLKAGDRVVI	13	1469.87	AcrAs DMSO	0	1470.66	0.028754	0	0	5.62758	0.026729
ACRA_ECOLI	348	361	LVTEGLKAGDRVVI	13	1469.87	AcrAs DMSO	0.167	1472.09	0.032115	1.42366	0.043106	5.63986	0.010008
ACRA_ECOLI	348	361	LVTEGLKAGDRVVI	13	1469.87	AcrAs DMSO	1	1472.81	0.052618	2.15212	0.059962	5.64105	0.014682
ACRA_ECOLI	348	361	LVTEGLKAGDRVVI	13	1469.87	AcrAs DMSO	10	1474.47	0.076509	3.81074	0.081734	5.63908	0.013676
ACRA_ECOLI	348	361	LVTEGLKAGDRVVI	13	1469.87	AcrAs NSC	0	1470.66	0.028754	0	0	5.62758	0.026729
ACRA_ECOLI	348	361	LVTEGLKAGDRVVI	13	1469.87	AcrAs NSC	0.167	1472.01	0.122893	1.34832	0.126212	5.63791	0.008088
ACRA_ECOLI	348	361	LVTEGLKAGDRVVI	13	1469.87	AcrAs NSC	1	1472.75	0.08653	2.09097	0.091182	5.64542	0.00627
ACRA_ECOLI	348	361	LVTEGLKAGDRVVI	13	1469.87	AcrAs NSC	10	1474.5	0.046773	3.84108	0.054904	5.63705	0.003174
ACRA_ECOLI	350	357	TEGLKAGD	7	790.394	AcrAs DMSO	0	790.736	0.03585	0	0	4.2394	0.043634
ACRA_ECOLI	350	357	TEGLKAGD	7	790.394	AcrAs DMSO	0.167	791.755	0.010497	1.01907	0.037356	4.24427	0.029512
ACRA_ECOLI	350	357	TEGLKAGD	7	790.394	AcrAs DMSO	1	792.358	0.031673	1.62208	0.047837	4.2386	0.025204
ACRA_ECOLI	350	357	TEGLKAGD	7	790.394	AcrAs DMSO	10	793.576	0.064006	2.83956	0.073362	4.23472	0.024449
ACRA_ECOLI	350	357	TEGLKAGD	7	790.394	AcrAs NSC	0	790.736	0.03585	0	0	4.2394	0.043634
ACRA_ECOLI	350	357	TEGLKAGD	7	790.394	AcrAs NSC	0.167	791.665	0.023983	0.928318	0.043133	4.26804	0.022025
ACRA_ECOLI	350	357	TEGLKAGD	7	790.394	AcrAs NSC	1	792.255	0.034724	1.51834	0.04991	4.2615	0.021003
ACRA_ECOLI	350	357	TEGLKAGD	7	790.394	AcrAs NSC	10	793.383	0.07284	2.64716	0.081185	4.26155	0.026717
ACRA_ECOLI	364	372	LQKVRPGVQ	7	1024.63	AcrAs DMSO	0	1025.12	0.04494	0	0	2.81348	0.085656
ACRA_ECOLI	364	372	LQKVRPGVQ	7	1024.63	AcrAs DMSO	0.167	1027.9	0.06144	2.77073	0.076122	2.84542	0.069563
ACRA_ECOLI	364	372	LQKVRPGVQ	7	1024.63	AcrAs DMSO	1	1029.4	0.077248	4.27908	0.089369	2.85781	0.068338
ACRA_ECOLI	364	372	LQKVRPGVQ	7	1024.63	AcrAs DMSO	10	1030.06	0.027191	4.93214	0.052526	2.81717	0.094026
ACRA_ECOLI	364	372	LQKVRPGVQ	7	1024.63	AcrAs NSC	0	1025.12	0.04494	0	0	2.81348	0.085656
ACRA_ECOLI	364	372	LQKVRPGVQ	7	1024.63	AcrAs NSC	0.167	1027.77	0.150781	2.64972	0.157336	2.89202	0.056193
ACRA_ECOLI	364	372	LQKVRPGVQ	7	1024.63	AcrAs NSC	1	1029.26	0.208204	4.13503	0.212999	2.87921	0.055181
ACRA_ECOLI	364	372	LQKVRPGVQ	7	1024.63	AcrAs NSC	10	1030.08	0.066775	4.95133	0.080489	2.83588	0.182418
ACRA_ECOLI	365	372	QKVRPGVQ	6	911.542	AcrAs DMSO	0	911.971	0.026942	0	0	2.42478	0.083583
ACRA_ECOLI	365	372	QKVRPGVQ	6	911.542	AcrAs DMSO	0.167	914.128	0.038624	2.15713	0.047092	2.42021	0.073853
ACRA_ECOLI	365	372	QKVRPGVQ	6	911.542	AcrAs DMSO	1	915.668	0.058112	3.69663	0.064054	2.42109	0.076107
ACRA_ECOLI	365	372	QKVRPGVQ	6	911.542	AcrAs DMSO	10	916.286	0.049239	4.31503	0.056128	2.41917	0.07454
ACRA_ECOLI	365	372	QKVRPGVQ	6	911.542	AcrAs NSC	0	911.971	0.026942	0	0	2.42478	0.083583
ACRA_ECOLI	365	372	QKVRPGVQ	6	911.542	AcrAs NSC	0.167	914.152	0.156406	2.18101	0.158709	2.41295	0.076267
ACRA_ECOLI	365	372	QKVRPGVQ	6	911.542	AcrAs NSC	1	915.751	0.172547	3.77989	0.174638	2.39296	0.062772
ACRA_ECOLI	365	372	QKVRPGVQ	6	911.542	AcrAs NSC	10	916.34	0.048824	4.3691	0.055764	2.38999	0.05928
ACRA_ECOLI	365	377	QKVRPGVQVKAQE	11	1466.84	AcrAs DMSO	0	1467.61	0.040052	0	0	2.62171	0.091189
ACRA_ECOLI	365	377	QKVRPGVQVKAQE	11	1466.84	AcrAs DMSO	0.167	1471.48	0.07591	3.87135	0.085828	2.68497	0.067789
ACRA_ECOLI	365	377	QKVRPGVQVKAQE	11	1466.84	AcrAs DMSO	1	1474.15	0.202928	6.53363	0.206842	2.7271	0.07927
ACRA_ECOLI	365	377	QKVRPGVQVKAQE	11	1466.84	AcrAs DMSO	10	1475.54	0.209128	7.93106	0.212928	2.6641	0.098861
ACRA_ECOLI	365	377	QKVRPGVQVKAQE	11	1466.84	AcrAs NSC	0	1467.61	0.040052	0	0	2.62171	0.091189
ACRA_ECOLI	365	377	QKVRPGVQVKAQE	11	1466.84	AcrAs NSC	0.167	1471.37	0.216827	3.76095	0.220495	2.68544	0.05641
ACRA_ECOLI	365	377	QKVRPGVQVKAQE	11	1466.84	AcrAs NSC	1	1474.24	0.288994	6.62985	0.291756	2.67966	0.069186
ACRA_ECOLI	365	377	QKVRPGVQVKAQE	11	1466.84	AcrAs NSC	10	1475.42	0.116362	7.81124	0.123062	2.625	0.16647
ACRA_ECOLI	365	380	QKVRPGVQVKAQEVTA	14	1738	AcrAs DMSO	0	1738.97	0.027211	0	0	3.5651	0.035892
ACRA_ECOLI	365	380	QKVRPGVQVKAQEVTA	14	1738	AcrAs DMSO	0.167	1744.51	0.056504	5.53978	0.062715	3.54799	0.027236
ACRA_ECOLI	365	380	QKVRPGVQVKAQEVTA	14	1738	AcrAs DMSO	1	1747.68	0.169804	8.71077	0.17197	3.54025	0.023728
ACRA_ECOLI	365	380	QKVRPGVQVKAQEVTA	14	1738	AcrAs DMSO	10	1749.31	0.17907	10.3348	0.181126	3.54024	0.024726
ACRA_ECOLI	365	380	QKVRPGVQVKAQEVTA	14	1738	AcrAs NSC	0	1738.97	0.027211	0	0	3.5651	0.035892
ACRA_ECOLI	365	380	QKVRPGVQVKAQEVTA	14	1738	AcrAs NSC	0.167	1744.27	0.239283	5.29596	0.240825	3.55718	0.039957
ACRA_ECOLI	365	380	QKVRPGVQVKAQEVTA	14	1738	AcrAs NSC	1	1747.46	0.207887	8.48773	0.209661	3.55089	0.035814
ACRA_ECOLI	365	380	QKVRPGVQVKAQEVTA	14	1738	AcrAs NSC	10	1748.89	0.053506	9.91588	0.060028	3.54502	0.038118
ACRA_ECOLI	386	405	AASGAQPEQSKSLEHHHHHH	18	2225.03	AcrAs DMSO	0	2226.44	0.073395	0	0	3.00709	0.100107
ACRA_ECOLI	386	405	AASGAQPEQSKSLEHHHHHH	18	2225.03	AcrAs DMSO	0.167	2233	0.28292	6.558	0.292285	3.00645	0.021896
ACRA_ECOLI	386	405	AASGAQPEQSKSLEHHHHHH	18	2225.03	AcrAs DMSO	1	2232.96	0.202943	6.51462	0.215807	2.99402	0.014099
ACRA_ECOLI	386	405	AASGAQPEQSKSLEHHHHHH	18	2225.03	AcrAs DMSO	10	2233.05	0.14608	6.61347	0.163482	2.99116	0.014335
ACRA_ECOLI	386	405	AASGAQPEQSKSLEHHHHHH	18	2225.03	AcrAs NSC	0	2226.44	0.073395	0	0	3.00709	0.100107
ACRA_ECOLI	386	405	AASGAQPEQSKSLEHHHHHH	18	2225.03	AcrAs NSC	0.167	2232.83	0.443905	6.38921	0.449932	3.04127	0.051273
ACRA_ECOLI	386	405	AASGAQPEQSKSLEHHHHHH	18	2225.03	AcrAs NSC	1	2233.17	0.265121	6.73002	0.275093	3.03094	0.047011
ACRA_ECOLI	386	405	AASGAQPEQSKSLEHHHHHH	18	2225.03	AcrAs NSC	10	2233.03	0.286181	6.58585	0.295443	3.02437	0.027881
ACRA_ECOLI	387	405	ASGAQPEQSKSLEHHHHHH	17	2154	AcrAs DMSO	0	2155.2	0.020233	0	0	3.04356	0.045982
ACRA_ECOLI	387	405	ASGAQPEQSKSLEHHHHHH	17	2154	AcrAs DMSO	0.167	2161.33	0.104119	6.13413	0.106066	3.00901	0.031104
ACRA_ECOLI	387	405	ASGAQPEQSKSLEHHHHHH	17	2154	AcrAs DMSO	1	2161.52	0.148844	6.32349	0.150213	2.99756	0.024906
ACRA_ECOLI	387	405	ASGAQPEQSKSLEHHHHHH	17	2154	AcrAs DMSO	10	2161.46	0.11794	6.25832	0.119663	2.99467	0.015339
ACRA_ECOLI	387	405	ASGAQPEQSKSLEHHHHHH	17	2154	AcrAs NSC	0	2155.2	0.020233	0	0	3.04356	0.045982
ACRA_ECOLI	387	405	ASGAQPEQSKSLEHHHHHH	17	2154	AcrAs NSC	0.167	2161.14	0.152765	5.93935	0.154099	3.03317	0.032257
ACRA_ECOLI	387	405	ASGAQPEQSKSLEHHHHHH	17	2154	AcrAs NSC	1	2161.48	0.11924	6.2803	0.120945	3.0289	0.025816
ACRA_ECOLI	387	405	ASGAQPEQSKSLEHHHHHH	17	2154	AcrAs NSC	10	2161.51	0.114893	6.31441	0.116661	3.02607	0.028
ACRA_ECOLI	389	405	GAQPEQSKSLEHHHHHH	15	1995.93	AcrAs DMSO	0	1997.09	0.038826	0	0	2.48481	0.192111
ACRA_ECOLI	389	405	GAQPEQSKSLEHHHHHH	15	1995.93	AcrAs DMSO	0.167	2002.43	0.196224	5.3453	0.200028	2.53928	0.200731
ACRA_ECOLI	389	405	GAQPEQSKSLEHHHHHH	15	1995.93	AcrAs DMSO	1	2002.66	0.178908	5.56753	0.183073	2.40714	0.044992
ACRA_ECOLI	389	405	GAQPEQSKSLEHHHHHH	15	1995.93	AcrAs DMSO	10	2002.59	0.099927	5.50385	0.107205	2.414	0.101652
ACRA_ECOLI	389	405	GAQPEQSKSLEHHHHHH	15	1995.93	AcrAs NSC	0	1997.09	0.038826	0	0	2.48481	0.192111
ACRA_ECOLI	389	405	GAQPEQSKSLEHHHHHH	15	1995.93	AcrAs NSC	0.167	2002.24	0.087336	5.15196	0.095577	2.55372	0.220545
ACRA_ECOLI	389	405	GAQPEQSKSLEHHHHHH	15	1995.93	AcrAs NSC	1	2002.58	0.071274	5.48823	0.081163	2.54901	0.154084
ACRA_ECOLI	389	405	GAQPEQSKSLEHHHHHH	15	1995.93	AcrAs NSC	10	2002.6	0.044734	5.51079	0.059234	2.49794	0.06174
ACRA_ECOLI	392	405	PEQSKSLEHHHHHH	12	1739.81	AcrAs DMSO	0	1740.78	0.04269	0	0	2.92456	0.192698
ACRA_ECOLI	392	405	PEQSKSLEHHHHHH	12	1739.81	AcrAs DMSO	0.167	1745.75	0.121914	4.96632	0.129173	3.0238	0.04255
ACRA_ECOLI	392	405	PEQSKSLEHHHHHH	12	1739.81	AcrAs DMSO	1	1745.97	0.21087	5.18508	0.215147	2.99965	0.017911
ACRA_ECOLI	392	405	PEQSKSLEHHHHHH	12	1739.81	AcrAs DMSO	10	1745.9	0.127341	5.1181	0.134306	2.98666	0.047433
ACRA_ECOLI	392	405	PEQSKSLEHHHHHH	12	1739.81	AcrAs NSC	0	1740.78	0.04269	0	0	2.92456	0.192698
ACRA_ECOLI	392	405	PEQSKSLEHHHHHH	12	1739.81	AcrAs NSC	0.167	1745.41	0.076605	4.62477	0.087697	3.03723	0.031909
ACRA_ECOLI	392	405	PEQSKSLEHHHHHH	12	1739.81	AcrAs NSC	1	1745.61	0.155101	4.82933	0.160869	3.03153	0.025071
ACRA_ECOLI	392	405	PEQSKSLEHHHHHH	12	1739.81	AcrAs NSC	10	1745.71	0.07757	4.92593	0.088541	3.02781	0.027193

## Sheet: Figure 2, S7, S9
Figure 2, S7, S9	HDX data for (AcrAS + Novo) - AcrAS
Protein	Start	End	Sequence	MaxUptake	MHP	State	Exposure	Center	Center SD	Uptake	Uptake SD	Retension time	Retension time SD
ACRA_ECOLI	25	37	MDDKQAQQGGQQM	12	1464.62	Monomer	0	1465.47	0.012191	0	0	3.51072	0.026757
ACRA_ECOLI	25	37	MDDKQAQQGGQQM	12	1464.62	Monomer	0.167	1472.75	0.138261	7.28695	0.138797	3.47431	0.00311
ACRA_ECOLI	25	37	MDDKQAQQGGQQM	12	1464.62	Monomer	1	1473.07	0.075787	7.60147	0.076761	3.47204	0.00404
ACRA_ECOLI	25	37	MDDKQAQQGGQQM	12	1464.62	Monomer	10	1472.86	0.142146	7.39098	0.142668	3.4665	0.008183
ACRA_ECOLI	25	37	MDDKQAQQGGQQM	12	1464.62	Monomer + Novo	0	1465.47	0.012191	0	0	3.51072	0.026757
ACRA_ECOLI	25	37	MDDKQAQQGGQQM	12	1464.62	Monomer + Novo	0.167	1472.4	0.082762	6.93419	0.083655	3.49226	0.001127
ACRA_ECOLI	25	37	MDDKQAQQGGQQM	12	1464.62	Monomer + Novo	1	1472.95	0.11092	7.48166	0.111588	3.48532	0.005298
ACRA_ECOLI	25	37	MDDKQAQQGGQQM	12	1464.62	Monomer + Novo	10	1472.7	0.057815	7.2317	0.059086	3.4863	0.001677
ACRA_ECOLI	25	41	MDDKQAQQGGQQMPAVG	15	1788.8	Monomer	0	1789.85	0.01162	0	0	4.35768	0.021141
ACRA_ECOLI	25	41	MDDKQAQQGGQQMPAVG	15	1788.8	Monomer	0.167	1797.8	0.111329	7.94879	0.111934	4.3369	0.003346
ACRA_ECOLI	25	41	MDDKQAQQGGQQMPAVG	15	1788.8	Monomer	1	1798.69	0.120568	8.84037	0.121127	4.32793	0.000472
ACRA_ECOLI	25	41	MDDKQAQQGGQQMPAVG	15	1788.8	Monomer	10	1799.04	0.169695	9.19515	0.170092	4.32687	0.001621
ACRA_ECOLI	25	41	MDDKQAQQGGQQMPAVG	15	1788.8	Monomer + Novo	0	1789.85	0.01162	0	0	4.35768	0.021141
ACRA_ECOLI	25	41	MDDKQAQQGGQQMPAVG	15	1788.8	Monomer + Novo	0.167	1797.59	0.099574	7.74306	0.100249	4.34873	0.001734
ACRA_ECOLI	25	41	MDDKQAQQGGQQMPAVG	15	1788.8	Monomer + Novo	1	1798.6	0.122225	8.74708	0.122776	4.34276	0.002278
ACRA_ECOLI	25	41	MDDKQAQQGGQQMPAVG	15	1788.8	Monomer + Novo	10	1798.83	0.110991	8.98505	0.111598	4.34596	0.001595
ACRA_ECOLI	25	42	MDDKQAQQGGQQMPAVGV	16	1887.87	Monomer	0	1888.89	0.013262	0	0	5.08828	0.020549
ACRA_ECOLI	25	42	MDDKQAQQGGQQMPAVGV	16	1887.87	Monomer	0.167	1896.8	0.099563	7.91337	0.100442	5.06798	0.003788
ACRA_ECOLI	25	42	MDDKQAQQGGQQMPAVGV	16	1887.87	Monomer	1	1897.74	0.134381	8.85109	0.135034	5.05962	0.001033
ACRA_ECOLI	25	42	MDDKQAQQGGQQMPAVGV	16	1887.87	Monomer	10	1898.7	0.124949	9.81934	0.125651	5.05742	0.001786
ACRA_ECOLI	25	42	MDDKQAQQGGQQMPAVGV	16	1887.87	Monomer + Novo	0	1888.89	0.013262	0	0	5.08828	0.020549
ACRA_ECOLI	25	42	MDDKQAQQGGQQMPAVGV	16	1887.87	Monomer + Novo	0.167	1896.57	0.08029	7.68039	0.081378	5.07862	0.004293
ACRA_ECOLI	25	42	MDDKQAQQGGQQMPAVGV	16	1887.87	Monomer + Novo	1	1897.62	0.181209	8.73038	0.181694	5.0758	0.00192
ACRA_ECOLI	25	42	MDDKQAQQGGQQMPAVGV	16	1887.87	Monomer + Novo	10	1898.58	0.111532	9.69271	0.112318	5.07781	0.001353
ACRA_ECOLI	25	44	MDDKQAQQGGQQMPAVGVVT	18	2087.98	Monomer	0	2089.15	0.013783	0	0	5.14143	0.025813
ACRA_ECOLI	25	44	MDDKQAQQGGQQMPAVGVVT	18	2087.98	Monomer	0.167	2097.3	0.075397	8.15363	0.076647	5.13815	0.003382
ACRA_ECOLI	25	44	MDDKQAQQGGQQMPAVGVVT	18	2087.98	Monomer	1	2098.61	0.043466	9.46027	0.045598	5.11271	0.050575
ACRA_ECOLI	25	44	MDDKQAQQGGQQMPAVGVVT	18	2087.98	Monomer	10	2099.82	0.146499	10.673	0.147146	5.12467	0.001617
ACRA_ECOLI	25	44	MDDKQAQQGGQQMPAVGVVT	18	2087.98	Monomer + Novo	0	2089.15	0.013783	0	0	5.14143	0.025813
ACRA_ECOLI	25	44	MDDKQAQQGGQQMPAVGVVT	18	2087.98	Monomer + Novo	0.167	2097.05	0.030503	7.90718	0.033473	5.1466	0.003875
ACRA_ECOLI	25	44	MDDKQAQQGGQQMPAVGVVT	18	2087.98	Monomer + Novo	1	2098.41	0.294791	9.26201	0.295113	5.14386	0.002161
ACRA_ECOLI	25	44	MDDKQAQQGGQQMPAVGVVT	18	2087.98	Monomer + Novo	10	2099.51	0.17091	10.365	0.171465	5.14131	0.002272
ACRA_ECOLI	42	51	VVTVKTEPLQ	8	1113.65	Monomer	0	1114.1	0.005808	0	0	4.42412	0.001782
ACRA_ECOLI	42	51	VVTVKTEPLQ	8	1113.65	Monomer	0.167	1116.14	0.020471	2.03515	0.021279	4.41777	0.003691
ACRA_ECOLI	42	51	VVTVKTEPLQ	8	1113.65	Monomer	1	1117.24	0.020476	3.13641	0.021284	4.41037	0.000216
ACRA_ECOLI	42	51	VVTVKTEPLQ	8	1113.65	Monomer	10	1118.86	0.027774	4.762	0.028375	4.4041	0.003421
ACRA_ECOLI	42	51	VVTVKTEPLQ	8	1113.65	Monomer + Novo	0	1114.1	0.005808	0	0	4.42412	0.001782
ACRA_ECOLI	42	51	VVTVKTEPLQ	8	1113.65	Monomer + Novo	0.167	1116.2	0.019816	2.09865	0.02065	4.42784	0.005701
ACRA_ECOLI	42	51	VVTVKTEPLQ	8	1113.65	Monomer + Novo	1	1117.23	0.062864	3.12541	0.063132	4.42714	0.001944
ACRA_ECOLI	42	51	VVTVKTEPLQ	8	1113.65	Monomer + Novo	10	1118.8	0.02363	4.70224	0.024333	4.42805	0.001342
ACRA_ECOLI	42	52	VVTVKTEPLQI	9	1226.74	Monomer	0	1227.31	0.00419	0	0	6.05222	0.00626
ACRA_ECOLI	42	52	VVTVKTEPLQI	9	1226.74	Monomer	0.167	1229.42	0.015256	2.11409	0.015821	6.04154	0.003757
ACRA_ECOLI	42	52	VVTVKTEPLQI	9	1226.74	Monomer	1	1230.72	0.02316	3.40852	0.023536	6.03515	0.000426
ACRA_ECOLI	42	52	VVTVKTEPLQI	9	1226.74	Monomer	10	1232.84	0.031999	5.53497	0.032272	6.03244	0.001564
ACRA_ECOLI	42	52	VVTVKTEPLQI	9	1226.74	Monomer + Novo	0	1227.31	0.00419	0	0	6.05222	0.00626
ACRA_ECOLI	42	52	VVTVKTEPLQI	9	1226.74	Monomer + Novo	0.167	1229.43	0.027819	2.12074	0.028133	6.04832	0.007463
ACRA_ECOLI	42	52	VVTVKTEPLQI	9	1226.74	Monomer + Novo	1	1230.69	0.040423	3.38408	0.04064	6.05002	0.00182
ACRA_ECOLI	42	52	VVTVKTEPLQI	9	1226.74	Monomer + Novo	10	1232.73	0.038222	5.42323	0.038451	6.05106	0.001723
ACRA_ECOLI	42	53	VVTVKTEPLQIT	10	1327.78	Monomer	0	1328.41	0.007327	0	0	5.43291	0.100467
ACRA_ECOLI	42	53	VVTVKTEPLQIT	10	1327.78	Monomer	0.167	1331.28	0.017612	2.86896	0.019076	5.48712	0.003664
ACRA_ECOLI	42	53	VVTVKTEPLQIT	10	1327.78	Monomer	1	1332.71	0.041727	4.30285	0.042366	5.48015	0.001024
ACRA_ECOLI	42	53	VVTVKTEPLQIT	10	1327.78	Monomer	10	1334.84	0.038186	6.43072	0.038883	5.4768	0.001999
ACRA_ECOLI	42	53	VVTVKTEPLQIT	10	1327.78	Monomer + Novo	0	1328.41	0.007327	0	0	5.43291	0.100467
ACRA_ECOLI	42	53	VVTVKTEPLQIT	10	1327.78	Monomer + Novo	0.167	1331.21	0.028431	2.80731	0.02936	5.49488	0.007258
ACRA_ECOLI	42	53	VVTVKTEPLQIT	10	1327.78	Monomer + Novo	1	1332.63	0.04119	4.2253	0.041837	5.49637	0.002058
ACRA_ECOLI	42	53	VVTVKTEPLQIT	10	1327.78	Monomer + Novo	10	1334.66	0.043586	6.25248	0.044197	5.49681	0.001492
ACRA_ECOLI	42	56	VVTVKTEPLQITTEL	13	1670.96	Monomer	0	1671.78	0.006175	0	0	6.70869	0.014447
ACRA_ECOLI	42	56	VVTVKTEPLQITTEL	13	1670.96	Monomer	0.167	1675.62	0.026751	3.83406	0.027455	6.70503	0.003708
ACRA_ECOLI	42	56	VVTVKTEPLQITTEL	13	1670.96	Monomer	1	1677.35	0.030457	5.57108	0.031077	6.69841	0.000449
ACRA_ECOLI	42	56	VVTVKTEPLQITTEL	13	1670.96	Monomer	10	1679.77	0.061255	7.99018	0.061565	6.69144	0.002283
ACRA_ECOLI	42	56	VVTVKTEPLQITTEL	13	1670.96	Monomer + Novo	0	1671.78	0.006175	0	0	6.70869	0.014447
ACRA_ECOLI	42	56	VVTVKTEPLQITTEL	13	1670.96	Monomer + Novo	0.167	1675.56	0.029566	3.78185	0.030203	6.70876	0.008918
ACRA_ECOLI	42	56	VVTVKTEPLQITTEL	13	1670.96	Monomer + Novo	1	1677.23	0.041305	5.44829	0.041764	6.71217	0.002379
ACRA_ECOLI	42	56	VVTVKTEPLQITTEL	13	1670.96	Monomer + Novo	10	1679.52	0.075175	7.73862	0.075428	6.7104	0.001777
ACRA_ECOLI	43	62	VTVKTEPLQITTELPGRTSA	17	2141.18	Monomer	0	2142.31	0.010604	0	0	5.66257	0.009722
ACRA_ECOLI	43	62	VTVKTEPLQITTELPGRTSA	17	2141.18	Monomer	0.167	2146.38	0.048054	4.06801	0.04921	5.65865	0.00399
ACRA_ECOLI	43	62	VTVKTEPLQITTELPGRTSA	17	2141.18	Monomer	1	2148.33	0.355248	6.01426	0.355406	5.64987	0.001499
ACRA_ECOLI	43	62	VTVKTEPLQITTELPGRTSA	17	2141.18	Monomer	10	2150.64	0.0378	8.3286	0.039259	5.64648	0.001813
ACRA_ECOLI	43	62	VTVKTEPLQITTELPGRTSA	17	2141.18	Monomer + Novo	0	2142.31	0.010604	0	0	5.66257	0.009722
ACRA_ECOLI	43	62	VTVKTEPLQITTELPGRTSA	17	2141.18	Monomer + Novo	0.167	2146.29	0.044706	3.98003	0.045947	5.66452	0.006757
ACRA_ECOLI	43	62	VTVKTEPLQITTELPGRTSA	17	2141.18	Monomer + Novo	1	2148.48	0.042557	6.16877	0.043858	5.66452	0.002107
ACRA_ECOLI	43	62	VTVKTEPLQITTELPGRTSA	17	2141.18	Monomer + Novo	10	2150.58	0.024882	8.26353	0.027047	5.66419	0.001604
ACRA_ECOLI	44	51	TVKTEPLQ	6	915.515	Monomer	0	915.847	0.019144	0	0	4.42294	0.001159
ACRA_ECOLI	44	51	TVKTEPLQ	6	915.515	Monomer	0.167	917.615	0.006803	1.76825	0.020317	4.41686	0.003833
ACRA_ECOLI	44	51	TVKTEPLQ	6	915.515	Monomer	1	918.538	0.011239	2.69124	0.0222	4.40967	0.000539
ACRA_ECOLI	44	51	TVKTEPLQ	6	915.515	Monomer	10	919.913	0.016399	4.06627	0.025207	4.40608	0.001801
ACRA_ECOLI	44	51	TVKTEPLQ	6	915.515	Monomer + Novo	0	915.847	0.019144	0	0	4.42294	0.001159
ACRA_ECOLI	44	51	TVKTEPLQ	6	915.515	Monomer + Novo	0.167	917.635	0.023203	1.78751	0.030082	4.42706	0.004806
ACRA_ECOLI	44	51	TVKTEPLQ	6	915.515	Monomer + Novo	1	918.529	0.030338	2.68222	0.035873	4.42563	0.002116
ACRA_ECOLI	44	51	TVKTEPLQ	6	915.515	Monomer + Novo	10	919.867	0.022518	4.01984	0.029557	4.42632	0.001577
ACRA_ECOLI	44	56	TVKTEPLQITTEL	11	1472.82	Monomer	0	1473.64	0.034533	0	0	6.81751	0.003176
ACRA_ECOLI	44	56	TVKTEPLQITTEL	11	1472.82	Monomer	0.167	1474.17	0.031195	0.526139	0.046537	6.80806	0.005389
ACRA_ECOLI	44	56	TVKTEPLQITTEL	11	1472.82	Monomer	1	1474.57	0.026943	0.93032	0.0438	6.80185	0.00092
ACRA_ECOLI	44	56	TVKTEPLQITTEL	11	1472.82	Monomer	10	1474.87	0.039767	1.22737	0.052668	6.80149	0.002922
ACRA_ECOLI	44	56	TVKTEPLQITTEL	11	1472.82	Monomer + Novo	0	1473.64	0.034533	0	0	6.81751	0.003176
ACRA_ECOLI	44	56	TVKTEPLQITTEL	11	1472.82	Monomer + Novo	0.167	1474.25	0.019018	0.61484	0.039424	6.81138	0.009129
ACRA_ECOLI	44	56	TVKTEPLQITTEL	11	1472.82	Monomer + Novo	1	1474.61	0.008148	0.972176	0.035481	6.81527	0.002371
ACRA_ECOLI	44	56	TVKTEPLQITTEL	11	1472.82	Monomer + Novo	10	1475.03	0.01819	1.39119	0.039031	6.81878	0.001939
ACRA_ECOLI	45	51	VKTEPLQ	5	814.467	Monomer	0	814.815	0.017283	0	0	3.51782	0.015155
ACRA_ECOLI	45	51	VKTEPLQ	5	814.467	Monomer	0.167	816.407	0.015388	1.59197	0.023141	3.49585	0.003453
ACRA_ECOLI	45	51	VKTEPLQ	5	814.467	Monomer	1	816.851	0.017451	2.03602	0.02456	3.5008	0.007822
ACRA_ECOLI	45	51	VKTEPLQ	5	814.467	Monomer	10	817.838	0.02589	3.02303	0.031128	3.48646	0.012544
ACRA_ECOLI	45	51	VKTEPLQ	5	814.467	Monomer + Novo	0	814.815	0.017283	0	0	3.51782	0.015155
ACRA_ECOLI	45	51	VKTEPLQ	5	814.467	Monomer + Novo	0.167	816.514	0.009362	1.69934	0.019655	3.51303	0.006098
ACRA_ECOLI	45	51	VKTEPLQ	5	814.467	Monomer + Novo	1	816.904	0.060324	2.08874	0.06275	3.51397	0.008528
ACRA_ECOLI	45	51	VKTEPLQ	5	814.467	Monomer + Novo	10	817.83	0.118276	3.01552	0.119532	3.50666	0.003093
ACRA_ECOLI	45	53	VKTEPLQIT	7	1028.6	Monomer	0	1029.01	0.013184	0	0	5.09462	0.01645
ACRA_ECOLI	45	53	VKTEPLQIT	7	1028.6	Monomer	0.167	1031.32	0.057315	2.3111	0.058812	5.07156	0.004
ACRA_ECOLI	45	53	VKTEPLQIT	7	1028.6	Monomer	1	1032.08	0.041707	3.07191	0.043741	5.06496	0.001031
ACRA_ECOLI	45	53	VKTEPLQIT	7	1028.6	Monomer	10	1033.53	0.0445	4.52236	0.046412	5.06135	0.001993
ACRA_ECOLI	45	53	VKTEPLQIT	7	1028.6	Monomer + Novo	0	1029.01	0.013184	0	0	5.09462	0.01645
ACRA_ECOLI	45	53	VKTEPLQIT	7	1028.6	Monomer + Novo	0.167	1031.34	0.015621	2.3314	0.020441	5.08225	0.006137
ACRA_ECOLI	45	53	VKTEPLQIT	7	1028.6	Monomer + Novo	1	1032.05	0.032445	3.0363	0.035021	5.08258	0.002246
ACRA_ECOLI	45	53	VKTEPLQIT	7	1028.6	Monomer + Novo	10	1033.42	0.050496	4.404	0.052188	5.08321	0.001786
ACRA_ECOLI	45	63	VKTEPLQITTELPGRTSAY	16	2104.13	Monomer	0	2105.38	0.031344	0	0	5.89621	0.01284
ACRA_ECOLI	45	63	VKTEPLQITTELPGRTSAY	16	2104.13	Monomer	0.167	2108.68	0.082472	3.30734	0.088228	5.88063	0.004467
ACRA_ECOLI	45	63	VKTEPLQITTELPGRTSAY	16	2104.13	Monomer	1	2110.12	0.046437	4.7414	0.056026	5.87404	0.000586
ACRA_ECOLI	45	63	VKTEPLQITTELPGRTSAY	16	2104.13	Monomer	10	2112.36	0.092491	6.98663	0.097658	5.87141	0.002309
ACRA_ECOLI	45	63	VKTEPLQITTELPGRTSAY	16	2104.13	Monomer + Novo	0	2105.38	0.031344	0	0	5.89621	0.01284
ACRA_ECOLI	45	63	VKTEPLQITTELPGRTSAY	16	2104.13	Monomer + Novo	0.167	2108.88	0.055358	3.49972	0.063616	5.88434	0.005804
ACRA_ECOLI	45	63	VKTEPLQITTELPGRTSAY	16	2104.13	Monomer + Novo	1	2110.28	0.017899	4.90483	0.036095	5.88412	0.001605
ACRA_ECOLI	45	63	VKTEPLQITTELPGRTSAY	16	2104.13	Monomer + Novo	10	2112.51	0.079954	7.13663	0.085878	5.885	0.001644
ACRA_ECOLI	52	62	ITTELPGRTSA	9	1145.62	Monomer	0	1146.16	0.003418	0	0	4.41859	0.00365
ACRA_ECOLI	52	62	ITTELPGRTSA	9	1145.62	Monomer	0.167	1147.51	0.008863	1.35479	0.009499	4.41738	0.003782
ACRA_ECOLI	52	62	ITTELPGRTSA	9	1145.62	Monomer	1	1148.26	0.006323	2.10838	0.007188	4.41023	0.000488
ACRA_ECOLI	52	62	ITTELPGRTSA	9	1145.62	Monomer	10	1148.92	0.003649	2.76541	0.005	4.40936	0.001662
ACRA_ECOLI	52	62	ITTELPGRTSA	9	1145.62	Monomer + Novo	0	1146.16	0.003418	0	0	4.41859	0.00365
ACRA_ECOLI	52	62	ITTELPGRTSA	9	1145.62	Monomer + Novo	0.167	1147.54	0.025532	1.38023	0.02576	4.42708	0.003615
ACRA_ECOLI	52	62	ITTELPGRTSA	9	1145.62	Monomer + Novo	1	1148.24	0.010645	2.08288	0.011181	4.42544	0.001916
ACRA_ECOLI	52	62	ITTELPGRTSA	9	1145.62	Monomer + Novo	10	1148.89	0.012375	2.73026	0.012838	4.42847	0.001729
ACRA_ECOLI	53	62	TTELPGRTSA	8	1032.53	Monomer	0	1032.96	0.007056	0	0	3.74459	0.049368
ACRA_ECOLI	53	62	TTELPGRTSA	8	1032.53	Monomer	0.167	1034.05	0.010735	1.08699	0.012846	3.77335	0.002739
ACRA_ECOLI	53	62	TTELPGRTSA	8	1032.53	Monomer	1	1034.44	0.008684	1.47716	0.011189	3.76867	0.002162
ACRA_ECOLI	53	62	TTELPGRTSA	8	1032.53	Monomer	10	1035.02	0.01398	2.0646	0.01566	3.76538	0.003726
ACRA_ECOLI	53	62	TTELPGRTSA	8	1032.53	Monomer + Novo	0	1032.96	0.007056	0	0	3.74459	0.049368
ACRA_ECOLI	53	62	TTELPGRTSA	8	1032.53	Monomer + Novo	0.167	1034.2	0.703162	1.24391	0.703197	3.78657	0.004402
ACRA_ECOLI	53	62	TTELPGRTSA	8	1032.53	Monomer + Novo	1	1034.49	0.009175	1.52552	0.011574	3.78334	0.003104
ACRA_ECOLI	53	62	TTELPGRTSA	8	1032.53	Monomer + Novo	10	1035.05	0.011255	2.08599	0.013284	3.78459	0.001019
ACRA_ECOLI	54	62	TELPGRTSA	7	931.484	Monomer	0	931.883	0.001788	0	0	3.66242	0.026423
ACRA_ECOLI	54	62	TELPGRTSA	7	931.484	Monomer	0.167	932.292	0.005898	0.409637	0.006163	3.67625	0.002521
ACRA_ECOLI	54	62	TELPGRTSA	7	931.484	Monomer	1	932.619	0.011894	0.736401	0.012028	3.67304	0.00321
ACRA_ECOLI	54	62	TELPGRTSA	7	931.484	Monomer	10	933.222	0.014094	1.33976	0.014207	3.66841	0.005098
ACRA_ECOLI	54	62	TELPGRTSA	7	931.484	Monomer + Novo	0	931.883	0.001788	0	0	3.66242	0.026423
ACRA_ECOLI	54	62	TELPGRTSA	7	931.484	Monomer + Novo	0.167	932.41	0.030154	0.527124	0.030207	3.69063	0.00233
ACRA_ECOLI	54	62	TELPGRTSA	7	931.484	Monomer + Novo	1	932.707	0.022678	0.824224	0.022749	3.68709	0.00381
ACRA_ECOLI	54	62	TELPGRTSA	7	931.484	Monomer + Novo	10	933.31	0.009688	1.42732	0.009851	3.68728	0.001109
ACRA_ECOLI	56	62	LPGRTSA	5	701.394	Monomer	0	701.604	0.004124	0	0	3.65739	0.02607
ACRA_ECOLI	56	62	LPGRTSA	5	701.394	Monomer	0.167	701.907	0.022593	0.302998	0.022967	3.67604	0.002637
ACRA_ECOLI	56	62	LPGRTSA	5	701.394	Monomer	1	702.197	0.027518	0.592584	0.027826	3.67238	0.003265
ACRA_ECOLI	56	62	LPGRTSA	5	701.394	Monomer	10	702.621	0.018436	1.01715	0.018892	3.66779	0.004935
ACRA_ECOLI	56	62	LPGRTSA	5	701.394	Monomer + Novo	0	701.604	0.004124	0	0	3.65739	0.02607
ACRA_ECOLI	56	62	LPGRTSA	5	701.394	Monomer + Novo	0.167	702.03	0.027686	0.425355	0.027992	3.69014	0.002324
ACRA_ECOLI	56	62	LPGRTSA	5	701.394	Monomer + Novo	1	702.263	0.011204	0.65892	0.011939	3.68634	0.003929
ACRA_ECOLI	56	62	LPGRTSA	5	701.394	Monomer + Novo	10	702.723	0.01068	1.1185	0.011449	3.68684	0.001031
ACRA_ECOLI	63	73	YRIAEVRPQVS	9	1317.73	Monomer	0	1318.31	0.014033	0	0	4.47106	0.042368
ACRA_ECOLI	63	73	YRIAEVRPQVS	9	1317.73	Monomer	0.167	1321.12	0.012747	2.80541	0.018958	4.49507	0.00472
ACRA_ECOLI	63	73	YRIAEVRPQVS	9	1317.73	Monomer	1	1322.04	0.018578	3.73223	0.023282	4.48554	0.001092
ACRA_ECOLI	63	73	YRIAEVRPQVS	9	1317.73	Monomer	10	1322.61	0.045612	4.30344	0.047722	4.48453	0.001897
ACRA_ECOLI	63	73	YRIAEVRPQVS	9	1317.73	Monomer + Novo	0	1318.31	0.014033	0	0	4.47106	0.042368
ACRA_ECOLI	63	73	YRIAEVRPQVS	9	1317.73	Monomer + Novo	0.167	1321.16	0.046106	2.84906	0.048194	4.50347	0.005896
ACRA_ECOLI	63	73	YRIAEVRPQVS	9	1317.73	Monomer + Novo	1	1322.08	0.015375	3.76641	0.020816	4.50093	0.001597
ACRA_ECOLI	63	73	YRIAEVRPQVS	9	1317.73	Monomer + Novo	10	1322.5	0.028104	4.19359	0.031413	4.50271	0.001631
ACRA_ECOLI	64	77	RIAEVRPQVSGIIL	12	1550.94	Monomer	0	1551.68	0.005648	0	0	6.25201	0.092039
ACRA_ECOLI	64	77	RIAEVRPQVSGIIL	12	1550.94	Monomer	0.167	1553.59	0.016985	1.90228	0.0179	6.29834	0.004411
ACRA_ECOLI	64	77	RIAEVRPQVSGIIL	12	1550.94	Monomer	1	1554.37	0.014448	2.68608	0.015513	6.29222	0.000641
ACRA_ECOLI	64	77	RIAEVRPQVSGIIL	12	1550.94	Monomer	10	1555.18	0.016655	3.49352	0.017586	6.28989	0.002281
ACRA_ECOLI	64	77	RIAEVRPQVSGIIL	12	1550.94	Monomer + Novo	0	1551.68	0.005648	0	0	6.25201	0.092039
ACRA_ECOLI	64	77	RIAEVRPQVSGIIL	12	1550.94	Monomer + Novo	0.167	1553.64	0.029417	1.95666	0.029954	6.30602	0.009781
ACRA_ECOLI	64	77	RIAEVRPQVSGIIL	12	1550.94	Monomer + Novo	1	1554.39	0.004298	2.70434	0.007098	6.30818	0.002449
ACRA_ECOLI	64	77	RIAEVRPQVSGIIL	12	1550.94	Monomer + Novo	10	1555.18	0.014299	3.4985	0.015374	6.31136	0.001861
ACRA_ECOLI	68	77	VRPQVSGIIL	8	1081.67	Monomer	0	1082.21	0.007068	0	0	6.48109	0.070649
ACRA_ECOLI	68	77	VRPQVSGIIL	8	1081.67	Monomer	0.167	1082.96	0.002422	0.759537	0.007472	6.52159	0.004089
ACRA_ECOLI	68	77	VRPQVSGIIL	8	1081.67	Monomer	1	1083.39	0.004169	1.18869	0.008206	6.51603	0.000221
ACRA_ECOLI	68	77	VRPQVSGIIL	8	1081.67	Monomer	10	1084.18	0.011808	1.97574	0.013762	6.5143	0.002081
ACRA_ECOLI	68	77	VRPQVSGIIL	8	1081.67	Monomer + Novo	0	1082.21	0.007068	0	0	6.48109	0.070649
ACRA_ECOLI	68	77	VRPQVSGIIL	8	1081.67	Monomer + Novo	0.167	1083.03	0.021219	0.820672	0.022365	6.52705	0.009231
ACRA_ECOLI	68	77	VRPQVSGIIL	8	1081.67	Monomer + Novo	1	1083.42	0.019175	1.21027	0.020436	6.53087	0.00237
ACRA_ECOLI	68	77	VRPQVSGIIL	8	1081.67	Monomer + Novo	10	1084.21	0.012234	2.00751	0.01413	6.5342	0.001832
ACRA_ECOLI	75	86	IILKRNFKEGSD	11	1419.8	Monomer	0	1420.5	0.0044	0	0	3.9301	0.007086
ACRA_ECOLI	75	86	IILKRNFKEGSD	11	1419.8	Monomer	0.167	1422.75	0.018761	2.2523	0.01927	3.91349	0.004557
ACRA_ECOLI	75	86	IILKRNFKEGSD	11	1419.8	Monomer	1	1423.85	0.021933	3.34634	0.02237	3.90458	0.000314
ACRA_ECOLI	75	86	IILKRNFKEGSD	11	1419.8	Monomer	10	1424.4	0.03097	3.90253	0.031281	3.90416	0.001753
ACRA_ECOLI	75	86	IILKRNFKEGSD	11	1419.8	Monomer + Novo	0	1420.5	0.0044	0	0	3.9301	0.007086
ACRA_ECOLI	75	86	IILKRNFKEGSD	11	1419.8	Monomer + Novo	0.167	1422.77	0.031386	2.26625	0.031693	3.9281	0.003313
ACRA_ECOLI	75	86	IILKRNFKEGSD	11	1419.8	Monomer + Novo	1	1423.83	0.030985	3.32851	0.031296	3.92132	0.002801
ACRA_ECOLI	75	86	IILKRNFKEGSD	11	1419.8	Monomer + Novo	10	1424.38	0.020019	3.88381	0.020497	3.9239	0.001244
ACRA_ECOLI	76	86	ILKRNFKEGSD	10	1306.71	Monomer	0	1307.34	0.007578	0	0	3.92971	0.006994
ACRA_ECOLI	76	86	ILKRNFKEGSD	10	1306.71	Monomer	0.167	1309.38	0.022694	2.04208	0.023926	3.91272	0.005089
ACRA_ECOLI	76	86	ILKRNFKEGSD	10	1306.71	Monomer	1	1310.43	0.019236	3.08706	0.020675	3.90386	0.0012
ACRA_ECOLI	76	86	ILKRNFKEGSD	10	1306.71	Monomer	10	1310.9	0.079437	3.55545	0.079797	3.90345	0.00145
ACRA_ECOLI	76	86	ILKRNFKEGSD	10	1306.71	Monomer + Novo	0	1307.34	0.007578	0	0	3.92971	0.006994
ACRA_ECOLI	76	86	ILKRNFKEGSD	10	1306.71	Monomer + Novo	0.167	1309.45	0.032739	2.10957	0.033604	3.92766	0.003277
ACRA_ECOLI	76	86	ILKRNFKEGSD	10	1306.71	Monomer + Novo	1	1310.4	0.027574	3.05879	0.028596	3.92059	0.002957
ACRA_ECOLI	76	86	ILKRNFKEGSD	10	1306.71	Monomer + Novo	10	1310.94	0.016706	3.59933	0.018345	3.92332	0.001159
ACRA_ECOLI	77	86	LKRNFKEGSD	9	1193.63	Monomer	0	1194.19	0.005151	0	0	3.92995	0.006676
ACRA_ECOLI	77	86	LKRNFKEGSD	9	1193.63	Monomer	0.167	1196.19	0.041585	1.99915	0.041903	3.91408	0.004643
ACRA_ECOLI	77	86	LKRNFKEGSD	9	1193.63	Monomer	1	1197.19	0.059264	2.99926	0.059487	3.90445	0.000597
ACRA_ECOLI	77	86	LKRNFKEGSD	9	1193.63	Monomer	10	1197.67	0.029577	3.47915	0.030022	3.90337	0.001621
ACRA_ECOLI	77	86	LKRNFKEGSD	9	1193.63	Monomer + Novo	0	1194.19	0.005151	0	0	3.92995	0.006676
ACRA_ECOLI	77	86	LKRNFKEGSD	9	1193.63	Monomer + Novo	0.167	1196.2	0.027459	2.01126	0.027938	3.92788	0.00335
ACRA_ECOLI	77	86	LKRNFKEGSD	9	1193.63	Monomer + Novo	1	1197.17	0.049891	2.97448	0.050157	3.92099	0.002864
ACRA_ECOLI	77	86	LKRNFKEGSD	9	1193.63	Monomer + Novo	10	1197.69	0.017756	3.49931	0.018488	3.92372	0.001219
ACRA_ECOLI	78	86	KRNFKEGSD	8	1080.54	Monomer	0	1081.01	0.006912	0	0	2.53443	0.017383
ACRA_ECOLI	78	86	KRNFKEGSD	8	1080.54	Monomer	0.167	1083.17	0.026065	2.15808	0.026966	2.52307	0.000722
ACRA_ECOLI	78	86	KRNFKEGSD	8	1080.54	Monomer	1	1084.13	0.017101	3.11646	0.018445	2.52171	0.001383
ACRA_ECOLI	78	86	KRNFKEGSD	8	1080.54	Monomer	10	1084.64	0.051985	3.63264	0.052443	2.51955	0.001746
ACRA_ECOLI	78	86	KRNFKEGSD	8	1080.54	Monomer + Novo	0	1081.01	0.006912	0	0	2.53443	0.017383
ACRA_ECOLI	78	86	KRNFKEGSD	8	1080.54	Monomer + Novo	0.167	1083.17	0.016873	2.15595	0.018234	2.53647	0.001667
ACRA_ECOLI	78	86	KRNFKEGSD	8	1080.54	Monomer + Novo	1	1084.11	0.034824	3.09441	0.035503	2.53349	0.001587
ACRA_ECOLI	78	86	KRNFKEGSD	8	1080.54	Monomer + Novo	10	1084.58	0.039271	3.56885	0.039875	2.53157	0.000489
ACRA_ECOLI	78	89	KRNFKEGSDIEA	11	1393.71	Monomer	0	1394.33	0.002599	0	0	3.51478	0.029126
ACRA_ECOLI	78	89	KRNFKEGSDIEA	11	1393.71	Monomer	0.167	1395.97	0.011612	1.64241	0.011899	3.48061	0.003941
ACRA_ECOLI	78	89	KRNFKEGSDIEA	11	1393.71	Monomer	1	1397.03	0.013271	2.70509	0.013524	3.47391	0.002102
ACRA_ECOLI	78	89	KRNFKEGSDIEA	11	1393.71	Monomer	10	1398.43	0.039456	4.10187	0.039541	3.46888	0.004502
ACRA_ECOLI	78	89	KRNFKEGSDIEA	11	1393.71	Monomer + Novo	0	1394.33	0.002599	0	0	3.51478	0.029126
ACRA_ECOLI	78	89	KRNFKEGSDIEA	11	1393.71	Monomer + Novo	0.167	1396.06	0.021246	1.73119	0.021405	3.49821	0.001879
ACRA_ECOLI	78	89	KRNFKEGSDIEA	11	1393.71	Monomer + Novo	1	1397.07	0.019635	2.74307	0.019807	3.49065	0.003828
ACRA_ECOLI	78	89	KRNFKEGSDIEA	11	1393.71	Monomer + Novo	10	1398.42	0.031096	4.09379	0.031204	3.48988	0.000873
ACRA_ECOLI	78	90	KRNFKEGSDIEAG	12	1450.73	Monomer	0	1451.42	0.01993	0	0	3.3784	0.019488
ACRA_ECOLI	78	90	KRNFKEGSDIEAG	12	1450.73	Monomer	0.167	1453.6	0.028848	2.17904	0.035062	3.35003	0.003822
ACRA_ECOLI	78	90	KRNFKEGSDIEAG	12	1450.73	Monomer	1	1454.77	0.023958	3.34239	0.031164	3.34351	0.002309
ACRA_ECOLI	78	90	KRNFKEGSDIEAG	12	1450.73	Monomer	10	1456.15	0.060603	4.72298	0.063796	3.33701	0.005849
ACRA_ECOLI	78	90	KRNFKEGSDIEAG	12	1450.73	Monomer + Novo	0	1451.42	0.01993	0	0	3.3784	0.019488
ACRA_ECOLI	78	90	KRNFKEGSDIEAG	12	1450.73	Monomer + Novo	0.167	1453.73	0.010417	2.30874	0.022488	3.36801	0.001611
ACRA_ECOLI	78	90	KRNFKEGSDIEAG	12	1450.73	Monomer + Novo	1	1454.81	0.018334	3.38123	0.02708	3.35984	0.004057
ACRA_ECOLI	78	90	KRNFKEGSDIEAG	12	1450.73	Monomer + Novo	10	1456.09	0.016502	4.66756	0.025875	3.35846	0.001131
ACRA_ECOLI	78	92	KRNFKEGSDIEAGVS	14	1636.83	Monomer	0	1637.68	0.012949	0	0	3.88422	0.004641
ACRA_ECOLI	78	92	KRNFKEGSDIEAGVS	14	1636.83	Monomer	0.167	1640.52	0.085356	2.84141	0.086333	3.86649	0.004611
ACRA_ECOLI	78	92	KRNFKEGSDIEAGVS	14	1636.83	Monomer	1	1641.66	0.294298	3.98228	0.294583	3.85312	0.001294
ACRA_ECOLI	78	92	KRNFKEGSDIEAGVS	14	1636.83	Monomer	10	1643.36	0.151751	5.6793	0.152303	3.85049	0.001716
ACRA_ECOLI	78	92	KRNFKEGSDIEAGVS	14	1636.83	Monomer + Novo	0	1637.68	0.012949	0	0	3.88422	0.004641
ACRA_ECOLI	78	92	KRNFKEGSDIEAGVS	14	1636.83	Monomer + Novo	0.167	1640.37	0.038173	2.6882	0.04031	3.88137	0.001471
ACRA_ECOLI	78	92	KRNFKEGSDIEAGVS	14	1636.83	Monomer + Novo	1	1641.64	0.03299	3.95587	0.03544	3.87287	0.002032
ACRA_ECOLI	78	92	KRNFKEGSDIEAGVS	14	1636.83	Monomer + Novo	10	1643.06	0.049895	5.37976	0.051548	3.87156	0.000469
ACRA_ECOLI	78	93	KRNFKEGSDIEAGVSL	15	1749.91	Monomer	0	1750.77	0.015447	0	0	5.13711	0.021311
ACRA_ECOLI	78	93	KRNFKEGSDIEAGVSL	15	1749.91	Monomer	0.167	1753.62	0.037095	2.84339	0.040183	5.11056	0.00424
ACRA_ECOLI	78	93	KRNFKEGSDIEAGVSL	15	1749.91	Monomer	1	1754.74	0.026234	3.96983	0.030444	5.10184	0.00041
ACRA_ECOLI	78	93	KRNFKEGSDIEAGVSL	15	1749.91	Monomer	10	1756.13	0.040291	5.3613	0.043151	5.09933	0.001685
ACRA_ECOLI	78	93	KRNFKEGSDIEAGVSL	15	1749.91	Monomer + Novo	0	1750.77	0.015447	0	0	5.13711	0.021311
ACRA_ECOLI	78	93	KRNFKEGSDIEAGVSL	15	1749.91	Monomer + Novo	0.167	1753.74	0.049455	2.96988	0.051811	5.1224	0.003857
ACRA_ECOLI	78	93	KRNFKEGSDIEAGVSL	15	1749.91	Monomer + Novo	1	1754.88	0.071496	4.10341	0.073145	5.11834	0.002414
ACRA_ECOLI	78	93	KRNFKEGSDIEAGVSL	15	1749.91	Monomer + Novo	10	1756.19	0.031712	5.4166	0.035274	5.11901	0.001698
ACRA_ECOLI	94	100	YQIDPAT	5	807.388	Monomer	0	807.74	0.016171	0	0	4.91496	0.012514
ACRA_ECOLI	94	100	YQIDPAT	5	807.388	Monomer	0.167	808.567	0.01314	0.82682	0.020837	4.8999	0.003306
ACRA_ECOLI	94	100	YQIDPAT	5	807.388	Monomer	1	808.784	0.004124	1.04348	0.016689	4.89214	0.000625
ACRA_ECOLI	94	100	YQIDPAT	5	807.388	Monomer	10	809.339	0.004048	1.59861	0.01667	4.89096	0.001648
ACRA_ECOLI	94	100	YQIDPAT	5	807.388	Monomer + Novo	0	807.74	0.016171	0	0	4.91496	0.012514
ACRA_ECOLI	94	100	YQIDPAT	5	807.388	Monomer + Novo	0.167	808.605	0.013017	0.864711	0.020759	4.90966	0.001713
ACRA_ECOLI	94	100	YQIDPAT	5	807.388	Monomer + Novo	1	808.803	0.005813	1.06298	0.017185	4.90665	0.00182
ACRA_ECOLI	94	100	YQIDPAT	5	807.388	Monomer + Novo	10	809.342	0.004201	1.60176	0.016708	4.90878	0.001504
ACRA_ECOLI	94	101	YQIDPATY	6	970.452	Monomer	0	970.842	0.016324	0	0	5.97334	0.009119
ACRA_ECOLI	94	101	YQIDPATY	6	970.452	Monomer	0.167	972.571	0.012086	1.72899	0.020311	5.95894	0.003578
ACRA_ECOLI	94	101	YQIDPATY	6	970.452	Monomer	1	972.8	0.007599	1.95778	0.018006	5.95154	0.000556
ACRA_ECOLI	94	101	YQIDPATY	6	970.452	Monomer	10	973.407	0.006227	2.5647	0.017471	5.9507	0.001566
ACRA_ECOLI	94	101	YQIDPATY	6	970.452	Monomer + Novo	0	970.842	0.016324	0	0	5.97334	0.009119
ACRA_ECOLI	94	101	YQIDPATY	6	970.452	Monomer + Novo	0.167	972.574	0.013975	1.73229	0.021489	5.96635	0.002892
ACRA_ECOLI	94	101	YQIDPATY	6	970.452	Monomer + Novo	1	972.805	0.015367	1.96282	0.022419	5.96411	0.001707
ACRA_ECOLI	94	101	YQIDPATY	6	970.452	Monomer + Novo	10	973.388	0.005616	2.54654	0.017263	5.96688	0.001716
ACRA_ECOLI	94	112	YQIDPATYQATYDSAKGDL	17	2119.98	Monomer	0	2121.07	0.005183	0	0	6.30205	0.152974
ACRA_ECOLI	94	112	YQIDPATYQATYDSAKGDL	17	2119.98	Monomer	0.167	2123.36	0.015837	2.29102	0.016664	6.40488	0.00404
ACRA_ECOLI	94	112	YQIDPATYQATYDSAKGDL	17	2119.98	Monomer	1	2124.74	0.004304	3.67276	0.006737	6.39522	0.000261
ACRA_ECOLI	94	112	YQIDPATYQATYDSAKGDL	17	2119.98	Monomer	10	2127.36	0.027132	6.28968	0.027623	6.38682	0.002161
ACRA_ECOLI	94	112	YQIDPATYQATYDSAKGDL	17	2119.98	Monomer + Novo	0	2121.07	0.005183	0	0	6.30205	0.152974
ACRA_ECOLI	94	112	YQIDPATYQATYDSAKGDL	17	2119.98	Monomer + Novo	0.167	2123.43	0.028724	2.36784	0.029188	6.40937	0.005319
ACRA_ECOLI	94	112	YQIDPATYQATYDSAKGDL	17	2119.98	Monomer + Novo	1	2124.78	0.004064	3.71292	0.006586	6.40555	0.002645
ACRA_ECOLI	94	112	YQIDPATYQATYDSAKGDL	17	2119.98	Monomer + Novo	10	2127.36	0.021231	6.2966	0.021854	6.40238	0.00202
ACRA_ECOLI	101	112	YQATYDSAKGDL	11	1331.61	Monomer	0	1332.22	0.018995	0	0	5.02887	0.021905
ACRA_ECOLI	101	112	YQATYDSAKGDL	11	1331.61	Monomer	0.167	1332.73	0.00514	0.51044	0.019678	4.99935	0.003598
ACRA_ECOLI	101	112	YQATYDSAKGDL	11	1331.61	Monomer	1	1333.76	0.006846	1.54154	0.020191	4.98969	0.00079
ACRA_ECOLI	101	112	YQATYDSAKGDL	11	1331.61	Monomer	10	1335.31	0.005237	3.0942	0.019704	4.98837	0.001489
ACRA_ECOLI	101	112	YQATYDSAKGDL	11	1331.61	Monomer + Novo	0	1332.22	0.018995	0	0	5.02887	0.021905
ACRA_ECOLI	101	112	YQATYDSAKGDL	11	1331.61	Monomer + Novo	0.167	1332.8	0.019418	0.586233	0.027163	5.01056	0.002109
ACRA_ECOLI	101	112	YQATYDSAKGDL	11	1331.61	Monomer + Novo	1	1333.82	0.008423	1.60204	0.020779	5.00466	0.002202
ACRA_ECOLI	101	112	YQATYDSAKGDL	11	1331.61	Monomer + Novo	10	1335.35	0.01033	3.1306	0.021622	5.00628	0.001663
ACRA_ECOLI	101	120	YQATYDSAKGDLAKAQAAAN	19	2056.99	Monomer	0	2058.02	0.019328	0	0	4.97091	0.032227
ACRA_ECOLI	101	120	YQATYDSAKGDLAKAQAAAN	19	2056.99	Monomer	0.167	2058.59	0.016927	0.571565	0.025693	4.93432	0.003084
ACRA_ECOLI	101	120	YQATYDSAKGDLAKAQAAAN	19	2056.99	Monomer	1	2059.82	0.016752	1.79742	0.025578	4.92296	0.000691
ACRA_ECOLI	101	120	YQATYDSAKGDLAKAQAAAN	19	2056.99	Monomer	10	2063.1	0.009999	5.07611	0.021762	4.91187	0.001614
ACRA_ECOLI	101	120	YQATYDSAKGDLAKAQAAAN	19	2056.99	Monomer + Novo	0	2058.02	0.019328	0	0	4.97091	0.032227
ACRA_ECOLI	101	120	YQATYDSAKGDLAKAQAAAN	19	2056.99	Monomer + Novo	0.167	2058.63	0.018084	0.609493	0.026469	4.94444	0.00225
ACRA_ECOLI	101	120	YQATYDSAKGDLAKAQAAAN	19	2056.99	Monomer + Novo	1	2059.89	0.009175	1.87169	0.021395	4.93588	0.002042
ACRA_ECOLI	101	120	YQATYDSAKGDLAKAQAAAN	19	2056.99	Monomer + Novo	10	2063.14	0.010463	5.11412	0.021978	4.92774	0.001678
ACRA_ECOLI	102	112	QATYDSAKGDL	10	1168.55	Monomer	0	1169.05	0.005488	0	0	4.59572	0.018013
ACRA_ECOLI	102	112	QATYDSAKGDL	10	1168.55	Monomer	0.167	1169.52	0.015221	0.471074	0.01618	4.61371	0.003778
ACRA_ECOLI	102	112	QATYDSAKGDL	10	1168.55	Monomer	1	1170.31	0.012679	1.26214	0.013816	4.60408	0.000399
ACRA_ECOLI	102	112	QATYDSAKGDL	10	1168.55	Monomer	10	1171.42	0.024688	2.36705	0.025291	4.60226	0.00188
ACRA_ECOLI	102	112	QATYDSAKGDL	10	1168.55	Monomer + Novo	0	1169.05	0.005488	0	0	4.59572	0.018013
ACRA_ECOLI	102	112	QATYDSAKGDL	10	1168.55	Monomer + Novo	0.167	1169.65	0.026138	0.601084	0.026708	4.62491	0.003299
ACRA_ECOLI	102	112	QATYDSAKGDL	10	1168.55	Monomer + Novo	1	1170.38	0.017411	1.32983	0.018255	4.61861	0.001917
ACRA_ECOLI	102	112	QATYDSAKGDL	10	1168.55	Monomer + Novo	10	1171.52	0.011537	2.47067	0.012776	4.62011	0.001528
ACRA_ECOLI	102	120	QATYDSAKGDLAKAQAAAN	18	1893.93	Monomer	0	1894.86	0.02465	0	0	4.73458	0.022196
ACRA_ECOLI	102	120	QATYDSAKGDLAKAQAAAN	18	1893.93	Monomer	0.167	1895.41	0.03368	0.545715	0.041737	4.70794	0.003585
ACRA_ECOLI	102	120	QATYDSAKGDLAKAQAAAN	18	1893.93	Monomer	1	1896.36	0.06952	1.49901	0.07376	4.69593	0.001083
ACRA_ECOLI	102	120	QATYDSAKGDLAKAQAAAN	18	1893.93	Monomer	10	1899.17	0.057371	4.31432	0.062442	4.68448	0.0016
ACRA_ECOLI	102	120	QATYDSAKGDLAKAQAAAN	18	1893.93	Monomer + Novo	0	1894.86	0.02465	0	0	4.73458	0.022196
ACRA_ECOLI	102	120	QATYDSAKGDLAKAQAAAN	18	1893.93	Monomer + Novo	0.167	1895.53	0.030571	0.667096	0.039271	4.71675	0.002832
ACRA_ECOLI	102	120	QATYDSAKGDLAKAQAAAN	18	1893.93	Monomer + Novo	1	1896.47	0.022196	1.61351	0.03317	4.70832	0.001775
ACRA_ECOLI	102	120	QATYDSAKGDLAKAQAAAN	18	1893.93	Monomer + Novo	10	1899.3	0.026904	4.43465	0.036489	4.7002	0.001777
ACRA_ECOLI	105	112	YDSAKGDL	7	868.405	Monomer	0	868.804	0.028732	0	0	4.19024	0.017651
ACRA_ECOLI	105	112	YDSAKGDL	7	868.405	Monomer	0.167	868.918	0.028054	0.114814	0.040157	4.15186	0.004557
ACRA_ECOLI	105	112	YDSAKGDL	7	868.405	Monomer	1	869.152	0.017951	0.348846	0.033878	4.13844	0.002504
ACRA_ECOLI	105	112	YDSAKGDL	7	868.405	Monomer	10	869.692	0.014916	0.88873	0.032373	4.13318	0.003261
ACRA_ECOLI	105	112	YDSAKGDL	7	868.405	Monomer + Novo	0	868.804	0.028732	0	0	4.19024	0.017651
ACRA_ECOLI	105	112	YDSAKGDL	7	868.405	Monomer + Novo	0.167	869.138	0.016498	0.334573	0.033132	4.16544	0.001016
ACRA_ECOLI	105	112	YDSAKGDL	7	868.405	Monomer + Novo	1	869.338	0.025047	0.534368	0.038116	4.14869	0.003395
ACRA_ECOLI	105	112	YDSAKGDL	7	868.405	Monomer + Novo	10	869.841	0.019884	1.03732	0.034941	4.15124	0.000914
ACRA_ECOLI	105	120	YDSAKGDLAKAQAAAN	15	1593.79	Monomer	0	1594.57	0.002943	0	0	4.30613	0.030191
ACRA_ECOLI	105	120	YDSAKGDLAKAQAAAN	15	1593.79	Monomer	0.167	1594.87	0.009117	0.293138	0.009581	4.27114	0.003474
ACRA_ECOLI	105	120	YDSAKGDLAKAQAAAN	15	1593.79	Monomer	1	1595.44	0.003591	0.867897	0.004644	4.25847	0.000787
ACRA_ECOLI	105	120	YDSAKGDLAKAQAAAN	15	1593.79	Monomer	10	1597.9	0.014293	3.33049	0.014593	4.24777	0.001722
ACRA_ECOLI	105	120	YDSAKGDLAKAQAAAN	15	1593.79	Monomer + Novo	0	1594.57	0.002943	0	0	4.30613	0.030191
ACRA_ECOLI	105	120	YDSAKGDLAKAQAAAN	15	1593.79	Monomer + Novo	0.167	1594.96	0.024783	0.389161	0.024957	4.28299	0.002111
ACRA_ECOLI	105	120	YDSAKGDLAKAQAAAN	15	1593.79	Monomer + Novo	1	1595.52	0.004586	0.948115	0.005449	4.27179	0.002124
ACRA_ECOLI	105	120	YDSAKGDLAKAQAAAN	15	1593.79	Monomer + Novo	10	1597.89	0.026801	3.31935	0.026962	4.26456	0.001832
ACRA_ECOLI	113	124	AKAQAAANIAQL	11	1169.66	Monomer	0	1170.18	0.004051	0	0	5.32552	0.001023
ACRA_ECOLI	113	124	AKAQAAANIAQL	11	1169.66	Monomer	0.167	1170.31	0.003859	0.135741	0.005595	5.31968	0.003569
ACRA_ECOLI	113	124	AKAQAAANIAQL	11	1169.66	Monomer	1	1170.54	0.018606	0.360423	0.019042	5.31329	0.000766
ACRA_ECOLI	113	124	AKAQAAANIAQL	11	1169.66	Monomer	10	1172.41	0.013276	2.23101	0.01388	5.30932	0.001596
ACRA_ECOLI	113	124	AKAQAAANIAQL	11	1169.66	Monomer + Novo	0	1170.18	0.004051	0	0	5.32552	0.001023
ACRA_ECOLI	113	124	AKAQAAANIAQL	11	1169.66	Monomer + Novo	0.167	1170.44	0.026557	0.266431	0.026864	5.3309	0.004348
ACRA_ECOLI	113	124	AKAQAAANIAQL	11	1169.66	Monomer + Novo	1	1170.67	0.011648	0.493929	0.012332	5.32969	0.001962
ACRA_ECOLI	113	124	AKAQAAANIAQL	11	1169.66	Monomer + Novo	10	1172.5	0.013308	2.32092	0.013911	5.32896	0.001858
ACRA_ECOLI	124	136	LTVNRYQKLLGTQ	12	1533.87	Monomer	0	1534.7	0.003068	0	0	5.26858	0.031098
ACRA_ECOLI	124	136	LTVNRYQKLLGTQ	12	1533.87	Monomer	0.167	1538.48	0.032804	3.77899	0.032947	5.27312	0.003665
ACRA_ECOLI	124	136	LTVNRYQKLLGTQ	12	1533.87	Monomer	1	1539.9	0.110076	5.19573	0.110119	5.2625	0.000518
ACRA_ECOLI	124	136	LTVNRYQKLLGTQ	12	1533.87	Monomer	10	1541.76	0.036297	7.06074	0.036427	5.25761	0.001568
ACRA_ECOLI	124	136	LTVNRYQKLLGTQ	12	1533.87	Monomer + Novo	0	1534.7	0.003068	0	0	5.26858	0.031098
ACRA_ECOLI	124	136	LTVNRYQKLLGTQ	12	1533.87	Monomer + Novo	0.167	1538.39	0.078939	3.68677	0.078998	5.28395	0.004495
ACRA_ECOLI	124	136	LTVNRYQKLLGTQ	12	1533.87	Monomer + Novo	1	1539.77	0.107386	5.06834	0.10743	5.27805	0.002005
ACRA_ECOLI	124	136	LTVNRYQKLLGTQ	12	1533.87	Monomer + Novo	10	1541.63	0.107748	6.92641	0.107791	5.27577	0.001483
ACRA_ECOLI	124	137	LTVNRYQKLLGTQY	13	1696.94	Monomer	0	1697.8	0.01769	0	0	5.86935	0.015795
ACRA_ECOLI	124	137	LTVNRYQKLLGTQY	13	1696.94	Monomer	0.167	1702.31	0.044859	4.51053	0.048221	5.8419	0.004071
ACRA_ECOLI	124	137	LTVNRYQKLLGTQY	13	1696.94	Monomer	1	1703.9	0.050703	6.10027	0.053701	5.83176	0.000391
ACRA_ECOLI	124	137	LTVNRYQKLLGTQY	13	1696.94	Monomer	10	1705.68	0.057744	7.88323	0.060393	5.8286	0.00187
ACRA_ECOLI	124	137	LTVNRYQKLLGTQY	13	1696.94	Monomer + Novo	0	1697.8	0.01769	0	0	5.86935	0.015795
ACRA_ECOLI	124	137	LTVNRYQKLLGTQY	13	1696.94	Monomer + Novo	0.167	1702.28	0.048094	4.47935	0.051244	5.84992	0.005217
ACRA_ECOLI	124	137	LTVNRYQKLLGTQY	13	1696.94	Monomer + Novo	1	1703.77	0.068981	5.97244	0.071214	5.84571	0.001653
ACRA_ECOLI	124	137	LTVNRYQKLLGTQY	13	1696.94	Monomer + Novo	10	1705.52	0.037212	7.72253	0.041203	5.84615	0.001648
ACRA_ECOLI	125	132	TVNRYQKL	7	1021.58	Monomer	0	1022.04	0.006643	0	0	3.91584	0.001286
ACRA_ECOLI	125	132	TVNRYQKL	7	1021.58	Monomer	0.167	1023.36	0.037321	1.32803	0.037908	3.90233	0.004288
ACRA_ECOLI	125	132	TVNRYQKL	7	1021.58	Monomer	1	1024.28	0.005719	2.23976	0.008766	3.89459	0.002057
ACRA_ECOLI	125	132	TVNRYQKL	7	1021.58	Monomer	10	1025.89	0.032492	3.85639	0.033164	3.89221	0.003193
ACRA_ECOLI	125	132	TVNRYQKL	7	1021.58	Monomer + Novo	0	1022.04	0.006643	0	0	3.91584	0.001286
ACRA_ECOLI	125	132	TVNRYQKL	7	1021.58	Monomer + Novo	0.167	1023.43	0.009298	1.39309	0.011427	3.92147	0.001771
ACRA_ECOLI	125	132	TVNRYQKL	7	1021.58	Monomer + Novo	1	1024.34	0.021897	2.30746	0.022882	3.91284	0.003427
ACRA_ECOLI	125	132	TVNRYQKL	7	1021.58	Monomer + Novo	10	1025.91	0.013123	3.8702	0.014708	3.9139	0.000748
ACRA_ECOLI	125	136	TVNRYQKLLGTQ	11	1420.79	Monomer	0	1421.49	0.003422	0	0	4.94647	0.018975
ACRA_ECOLI	125	136	TVNRYQKLLGTQ	11	1420.79	Monomer	0.167	1425.21	0.027194	3.71515	0.027409	4.91061	0.004154
ACRA_ECOLI	125	136	TVNRYQKLLGTQ	11	1420.79	Monomer	1	1426.7	0.025124	5.2122	0.025356	4.89694	0.000749
ACRA_ECOLI	125	136	TVNRYQKLLGTQ	11	1420.79	Monomer	10	1428.26	0.027243	6.76861	0.027457	4.89255	0.001691
ACRA_ECOLI	125	136	TVNRYQKLLGTQ	11	1420.79	Monomer + Novo	0	1421.49	0.003422	0	0	4.94647	0.018975
ACRA_ECOLI	125	136	TVNRYQKLLGTQ	11	1420.79	Monomer + Novo	0.167	1425.18	0.022458	3.69188	0.022717	4.92151	0.003105
ACRA_ECOLI	125	136	TVNRYQKLLGTQ	11	1420.79	Monomer + Novo	1	1426.63	0.058318	5.13516	0.058418	4.91281	0.002229
ACRA_ECOLI	125	136	TVNRYQKLLGTQ	11	1420.79	Monomer + Novo	10	1428.12	0.036973	6.63171	0.037131	4.91093	0.001636
ACRA_ECOLI	125	137	TVNRYQKLLGTQY	12	1583.85	Monomer	0	1584.65	0.010654	0	0	5.55143	0.044867
ACRA_ECOLI	125	137	TVNRYQKLLGTQY	12	1583.85	Monomer	0.167	1589.18	0.041889	4.53767	0.043222	5.57505	0.00421
ACRA_ECOLI	125	137	TVNRYQKLLGTQY	12	1583.85	Monomer	1	1590.74	0.052401	6.09649	0.053473	5.56327	0.000862
ACRA_ECOLI	125	137	TVNRYQKLLGTQY	12	1583.85	Monomer	10	1592.29	0.028892	7.64918	0.030794	5.56099	0.001819
ACRA_ECOLI	125	137	TVNRYQKLLGTQY	12	1583.85	Monomer + Novo	0	1584.65	0.010654	0	0	5.55143	0.044867
ACRA_ECOLI	125	137	TVNRYQKLLGTQY	12	1583.85	Monomer + Novo	0.167	1589.14	0.040129	4.49469	0.041519	5.5836	0.004337
ACRA_ECOLI	125	137	TVNRYQKLLGTQY	12	1583.85	Monomer + Novo	1	1590.68	0.059316	6.03575	0.060266	5.57756	0.002242
ACRA_ECOLI	125	137	TVNRYQKLLGTQY	12	1583.85	Monomer + Novo	10	1592.2	0.046838	7.55022	0.048034	5.57803	0.001525
ACRA_ECOLI	126	132	VNRYQKL	6	920.531	Monomer	0	920.971	0.02794	0	0	3.91624	0.001183
ACRA_ECOLI	126	132	VNRYQKL	6	920.531	Monomer	0.167	922.144	0.061471	1.17308	0.067523	3.90347	0.004459
ACRA_ECOLI	126	132	VNRYQKL	6	920.531	Monomer	1	922.956	0.088714	1.98539	0.09301	3.89536	0.001278
ACRA_ECOLI	126	132	VNRYQKL	6	920.531	Monomer	10	924.441	0.039996	3.47041	0.048788	3.8925	0.002702
ACRA_ECOLI	126	132	VNRYQKL	6	920.531	Monomer + Novo	0	920.971	0.02794	0	0	3.91624	0.001183
ACRA_ECOLI	126	132	VNRYQKL	6	920.531	Monomer + Novo	0.167	922.299	0.020077	1.32839	0.034405	3.92129	0.001866
ACRA_ECOLI	126	132	VNRYQKL	6	920.531	Monomer + Novo	1	923.082	0.019721	2.11127	0.034199	3.91294	0.003593
ACRA_ECOLI	126	132	VNRYQKL	6	920.531	Monomer + Novo	10	924.339	0.016525	3.36823	0.032461	3.91433	0.000935
ACRA_ECOLI	138	146	ISKQEYDQA	8	1081.52	Monomer	0	1081.99	0.008961	0	0	3.63984	0.018322
ACRA_ECOLI	138	146	ISKQEYDQA	8	1081.52	Monomer	0.167	1083.81	0.021201	1.81817	0.023017	3.65351	0.00247
ACRA_ECOLI	138	146	ISKQEYDQA	8	1081.52	Monomer	1	1084.43	0.018312	2.44352	0.020387	3.64851	0.0036
ACRA_ECOLI	138	146	ISKQEYDQA	8	1081.52	Monomer	10	1085.74	0.012553	3.75251	0.015423	3.64194	0.005177
ACRA_ECOLI	138	146	ISKQEYDQA	8	1081.52	Monomer + Novo	0	1081.99	0.008961	0	0	3.63984	0.018322
ACRA_ECOLI	138	146	ISKQEYDQA	8	1081.52	Monomer + Novo	0.167	1083.77	0.025589	1.7787	0.027113	3.67025	0.001137
ACRA_ECOLI	138	146	ISKQEYDQA	8	1081.52	Monomer + Novo	1	1084.42	0.030789	2.42848	0.032066	3.66195	0.004431
ACRA_ECOLI	138	146	ISKQEYDQA	8	1081.52	Monomer + Novo	10	1085.65	0.035515	3.66504	0.036628	3.66066	0.001153
ACRA_ECOLI	138	147	ISKQEYDQAL	9	1194.6	Monomer	0	1195.16	0.031784	0	0	5.04829	0.020584
ACRA_ECOLI	138	147	ISKQEYDQAL	9	1194.6	Monomer	0.167	1196.92	0.014929	1.75801	0.035116	5.02187	0.003592
ACRA_ECOLI	138	147	ISKQEYDQAL	9	1194.6	Monomer	1	1197.56	0.015695	2.39532	0.035448	5.01295	0.000624
ACRA_ECOLI	138	147	ISKQEYDQAL	9	1194.6	Monomer	10	1198.89	0.006986	3.72383	0.032543	5.01101	0.001661
ACRA_ECOLI	138	147	ISKQEYDQAL	9	1194.6	Monomer + Novo	0	1195.16	0.031784	0	0	5.04829	0.020584
ACRA_ECOLI	138	147	ISKQEYDQAL	9	1194.6	Monomer + Novo	0.167	1196.92	0.023118	1.75613	0.039303	5.03336	0.002253
ACRA_ECOLI	138	147	ISKQEYDQAL	9	1194.6	Monomer + Novo	1	1197.54	0.021018	2.37664	0.038105	5.02841	0.00218
ACRA_ECOLI	138	147	ISKQEYDQAL	9	1194.6	Monomer + Novo	10	1198.87	0.019395	3.70503	0.037235	5.02942	0.001617
ACRA_ECOLI	138	155	ISKQEYDQALADAQQANA	17	1963.94	Monomer	0	1964.91	0.023622	0	0	5.23627	0.019488
ACRA_ECOLI	138	155	ISKQEYDQALADAQQANA	17	1963.94	Monomer	0.167	1966.92	0.012548	2.00842	0.026748	5.24613	0.003208
ACRA_ECOLI	138	155	ISKQEYDQALADAQQANA	17	1963.94	Monomer	1	1968.01	0.020896	3.10343	0.031538	5.23881	0.000651
ACRA_ECOLI	138	155	ISKQEYDQALADAQQANA	17	1963.94	Monomer	10	1971.26	0.012586	6.34818	0.026766	5.23497	0.00191
ACRA_ECOLI	138	155	ISKQEYDQALADAQQANA	17	1963.94	Monomer + Novo	0	1964.91	0.023622	0	0	5.23627	0.019488
ACRA_ECOLI	138	155	ISKQEYDQALADAQQANA	17	1963.94	Monomer + Novo	0.167	1966.94	0.043077	2.03652	0.049129	5.25541	0.001978
ACRA_ECOLI	138	155	ISKQEYDQALADAQQANA	17	1963.94	Monomer + Novo	1	1968	0.024545	3.0907	0.034065	5.2514	0.002051
ACRA_ECOLI	138	155	ISKQEYDQALADAQQANA	17	1963.94	Monomer + Novo	10	1971.22	0.018455	6.31091	0.029976	5.25091	0.002047
ACRA_ECOLI	155	166	AAVTAAKAAVET	11	1102.61	Monomer	0	1103.08	0.001283	0	0	3.65882	0.034444
ACRA_ECOLI	155	166	AAVTAAKAAVET	11	1102.61	Monomer	0.167	1103.32	0.015233	0.23918	0.015287	3.68717	0.002757
ACRA_ECOLI	155	166	AAVTAAKAAVET	11	1102.61	Monomer	1	1103.99	0.018266	0.90197	0.018311	3.67985	0.002533
ACRA_ECOLI	155	166	AAVTAAKAAVET	11	1102.61	Monomer	10	1106.26	0.007576	3.17826	0.007684	3.66599	0.004022
ACRA_ECOLI	155	166	AAVTAAKAAVET	11	1102.61	Monomer + Novo	0	1103.08	0.001283	0	0	3.65882	0.034444
ACRA_ECOLI	155	166	AAVTAAKAAVET	11	1102.61	Monomer + Novo	0.167	1103.45	0.017166	0.362809	0.017214	3.69748	0.004394
ACRA_ECOLI	155	166	AAVTAAKAAVET	11	1102.61	Monomer + Novo	1	1104.08	0.011534	0.995024	0.011605	3.69375	0.002995
ACRA_ECOLI	155	166	AAVTAAKAAVET	11	1102.61	Monomer + Novo	10	1106.28	0.021087	3.19311	0.021126	3.6837	0.001172
ACRA_ECOLI	156	166	AVTAAKAAVET	10	1031.57	Monomer	0	1032.03	0.018214	0	0	3.37959	0.008898
ACRA_ECOLI	156	166	AVTAAKAAVET	10	1031.57	Monomer	0.167	1032.24	0.007912	0.204681	0.019858	3.36599	0.002965
ACRA_ECOLI	156	166	AVTAAKAAVET	10	1031.57	Monomer	1	1032.87	0.010316	0.835631	0.020932	3.36768	0.004897
ACRA_ECOLI	156	166	AVTAAKAAVET	10	1031.57	Monomer	10	1035.16	0.013233	3.12286	0.022514	3.34975	0.010555
ACRA_ECOLI	156	166	AVTAAKAAVET	10	1031.57	Monomer + Novo	0	1032.03	0.018214	0	0	3.37959	0.008898
ACRA_ECOLI	156	166	AVTAAKAAVET	10	1031.57	Monomer + Novo	0.167	1032.28	0.010763	0.245379	0.021156	3.38112	0.005779
ACRA_ECOLI	156	166	AVTAAKAAVET	10	1031.57	Monomer + Novo	1	1033.02	0.005152	0.986857	0.018929	3.38142	0.006498
ACRA_ECOLI	156	166	AVTAAKAAVET	10	1031.57	Monomer + Novo	10	1035.23	0.013285	3.19278	0.022544	3.37322	0.002335
ACRA_ECOLI	158	166	TAAKAAVET	8	861.468	Monomer	0	861.749	0.003971	0	0	3.3807	0.008679
ACRA_ECOLI	158	166	TAAKAAVET	8	861.468	Monomer	0.167	861.932	0.014181	0.183353	0.014726	3.36574	0.003029
ACRA_ECOLI	158	166	TAAKAAVET	8	861.468	Monomer	1	862.495	0.010804	0.746675	0.01151	3.36719	0.005424
ACRA_ECOLI	158	166	TAAKAAVET	8	861.468	Monomer	10	864.482	0.012922	2.73294	0.013518	3.34905	0.010797
ACRA_ECOLI	158	166	TAAKAAVET	8	861.468	Monomer + Novo	0	861.749	0.003971	0	0	3.3807	0.008679
ACRA_ECOLI	158	166	TAAKAAVET	8	861.468	Monomer + Novo	0.167	862.021	0.010426	0.272394	0.011157	3.38095	0.00577
ACRA_ECOLI	158	166	TAAKAAVET	8	861.468	Monomer + Novo	1	862.58	0.005726	0.831439	0.006968	3.38027	0.006034
ACRA_ECOLI	158	166	TAAKAAVET	8	861.468	Monomer + Novo	10	864.55	0.011562	2.80094	0.012225	3.37199	0.00241
ACRA_ECOLI	159	172	AAKAAVETARINLA	13	1398.81	Monomer	0	1399.56	0.011108	0	0	4.80213	0.003259
ACRA_ECOLI	159	172	AAKAAVETARINLA	13	1398.81	Monomer	0.167	1399.7	0.075613	0.140426	0.076425	4.79189	0.003591
ACRA_ECOLI	159	172	AAKAAVETARINLA	13	1398.81	Monomer	1	1399.87	0.039798	0.304844	0.041319	4.78512	0.000822
ACRA_ECOLI	159	172	AAKAAVETARINLA	13	1398.81	Monomer	10	1401.21	0.117589	1.64732	0.118112	4.78213	0.003971
ACRA_ECOLI	159	172	AAKAAVETARINLA	13	1398.81	Monomer + Novo	0	1399.56	0.011108	0	0	4.80213	0.003259
ACRA_ECOLI	159	172	AAKAAVETARINLA	13	1398.81	Monomer + Novo	0.167	1399.96	0.18655	0.39759	0.186881	4.80401	0.004706
ACRA_ECOLI	159	172	AAKAAVETARINLA	13	1398.81	Monomer + Novo	1	1399.96	0.024651	0.398558	0.027038	4.80247	0.00155
ACRA_ECOLI	159	172	AAKAAVETARINLA	13	1398.81	Monomer + Novo	10	1401.36	0.01565	1.80138	0.019191	4.80376	0.001973
ACRA_ECOLI	166	172	TARINLA	6	758.452	Monomer	0	758.681	0.009219	0	0	4.61018	0.018636
ACRA_ECOLI	166	172	TARINLA	6	758.452	Monomer	0.167	758.859	0.013182	0.178336	0.016086	4.61684	0.004288
ACRA_ECOLI	166	172	TARINLA	6	758.452	Monomer	1	758.927	0.026047	0.246743	0.02763	4.61084	0.000496
ACRA_ECOLI	166	172	TARINLA	6	758.452	Monomer	10	759.161	0.03934	0.480563	0.040405	4.60945	0.002211
ACRA_ECOLI	166	172	TARINLA	6	758.452	Monomer + Novo	0	758.681	0.009219	0	0	4.61018	0.018636
ACRA_ECOLI	166	172	TARINLA	6	758.452	Monomer + Novo	0.167	758.969	0.013951	0.288143	0.016722	4.62898	0.005264
ACRA_ECOLI	166	172	TARINLA	6	758.452	Monomer + Novo	1	759.079	0.013024	0.398384	0.015956	4.62755	0.001971
ACRA_ECOLI	166	172	TARINLA	6	758.452	Monomer + Novo	10	759.389	0.010153	0.708205	0.013714	4.62884	0.001546
ACRA_ECOLI	176	187	VTSPISGRIGKS	10	1201.69	Monomer	0	1202.25	0.012167	0	0	3.25331	0.027291
ACRA_ECOLI	176	187	VTSPISGRIGKS	10	1201.69	Monomer	0.167	1203.61	0.019101	1.3573	0.022647	3.26093	0.00643
ACRA_ECOLI	176	187	VTSPISGRIGKS	10	1201.69	Monomer	1	1204.22	0.023597	1.96586	0.026549	3.27214	0.010136
ACRA_ECOLI	176	187	VTSPISGRIGKS	10	1201.69	Monomer	10	1205.65	0.05598	3.40115	0.057287	3.2522	0.019477
ACRA_ECOLI	176	187	VTSPISGRIGKS	10	1201.69	Monomer + Novo	0	1202.25	0.012167	0	0	3.25331	0.027291
ACRA_ECOLI	176	187	VTSPISGRIGKS	10	1201.69	Monomer + Novo	0.167	1203.69	0.00537	1.43694	0.013299	3.28495	0.007831
ACRA_ECOLI	176	187	VTSPISGRIGKS	10	1201.69	Monomer + Novo	1	1204.3	0.030257	2.04599	0.032612	3.28685	0.011103
ACRA_ECOLI	176	187	VTSPISGRIGKS	10	1201.69	Monomer + Novo	10	1205.67	0.046186	3.4193	0.047762	3.27935	0.004635
ACRA_ECOLI	195	203	VQNGQATAL	8	901.474	Monomer	0	901.887	0.028912	0	0	4.45967	0.002985
ACRA_ECOLI	195	203	VQNGQATAL	8	901.474	Monomer	0.167	906.134	0.052507	4.24719	0.059941	4.45283	0.002648
ACRA_ECOLI	195	203	VQNGQATAL	8	901.474	Monomer	1	906.354	0.049725	4.46687	0.057519	4.44899	0.002403
ACRA_ECOLI	195	203	VQNGQATAL	8	901.474	Monomer	10	906.311	0.062601	4.424	0.068955	4.44514	0.003973
ACRA_ECOLI	195	203	VQNGQATAL	8	901.474	Monomer + Novo	0	901.887	0.028912	0	0	4.45967	0.002985
ACRA_ECOLI	195	203	VQNGQATAL	8	901.474	Monomer + Novo	0.167	906.048	0.044235	4.16138	0.052845	4.46579	0.002326
ACRA_ECOLI	195	203	VQNGQATAL	8	901.474	Monomer + Novo	1	906.302	0.062178	4.41542	0.068571	4.46299	0.003195
ACRA_ECOLI	195	203	VQNGQATAL	8	901.474	Monomer + Novo	10	906.21	0.043265	4.32378	0.052037	4.46481	0.000996
ACRA_ECOLI	203	213	LATVQQLDPIY	9	1260.68	Monomer	0	1261.33	0.017636	0	0	6.99612	0.02342
ACRA_ECOLI	203	213	LATVQQLDPIY	9	1260.68	Monomer	0.167	1262.45	0.023028	1.1195	0.029005	7.00836	0.003731
ACRA_ECOLI	203	213	LATVQQLDPIY	9	1260.68	Monomer	1	1263.03	0.035378	1.70012	0.03953	7.002	0.000189
ACRA_ECOLI	203	213	LATVQQLDPIY	9	1260.68	Monomer	10	1263.3	0.02112	1.96802	0.027515	7.00036	0.003055
ACRA_ECOLI	203	213	LATVQQLDPIY	9	1260.68	Monomer + Novo	0	1261.33	0.017636	0	0	6.99612	0.02342
ACRA_ECOLI	203	213	LATVQQLDPIY	9	1260.68	Monomer + Novo	0.167	1262.64	0.026287	1.3093	0.031654	7.01159	0.007497
ACRA_ECOLI	203	213	LATVQQLDPIY	9	1260.68	Monomer + Novo	1	1263.17	0.002353	1.83725	0.017792	7.0156	0.002141
ACRA_ECOLI	203	213	LATVQQLDPIY	9	1260.68	Monomer + Novo	10	1263.47	0.012069	2.13981	0.02137	7.01896	0.001641
ACRA_ECOLI	204	213	ATVQQLDPIY	8	1147.6	Monomer	0	1148.18	0.009992	0	0	6.5734	0.038812
ACRA_ECOLI	204	213	ATVQQLDPIY	8	1147.6	Monomer	0.167	1148.97	0.005186	0.782876	0.011258	6.60187	0.003577
ACRA_ECOLI	204	213	ATVQQLDPIY	8	1147.6	Monomer	1	1149.24	0.005466	1.05516	0.011389	6.59599	0.000485
ACRA_ECOLI	204	213	ATVQQLDPIY	8	1147.6	Monomer	10	1149.46	0.008895	1.27533	0.013378	6.59396	0.002222
ACRA_ECOLI	204	213	ATVQQLDPIY	8	1147.6	Monomer + Novo	0	1148.18	0.009992	0	0	6.5734	0.038812
ACRA_ECOLI	204	213	ATVQQLDPIY	8	1147.6	Monomer + Novo	0.167	1149.01	0.022845	0.822548	0.024934	6.60604	0.005722
ACRA_ECOLI	204	213	ATVQQLDPIY	8	1147.6	Monomer + Novo	1	1149.26	0.008907	1.07776	0.013386	6.60768	0.002461
ACRA_ECOLI	204	213	ATVQQLDPIY	8	1147.6	Monomer + Novo	10	1149.49	0.010043	1.30603	0.014167	6.61117	0.001734
ACRA_ECOLI	206	213	VQQLDPIY	6	975.515	Monomer	0	975.91	0.018262	0	0	6.25334	0.092513
ACRA_ECOLI	206	213	VQQLDPIY	6	975.515	Monomer	0.167	976.647	0.009122	0.736908	0.020414	6.35335	0.003789
ACRA_ECOLI	206	213	VQQLDPIY	6	975.515	Monomer	1	976.847	0.00301	0.937433	0.018509	6.3468	0.000365
ACRA_ECOLI	206	213	VQQLDPIY	6	975.515	Monomer	10	976.987	0.00388	1.07728	0.01867	6.34624	0.002346
ACRA_ECOLI	206	213	VQQLDPIY	6	975.515	Monomer + Novo	0	975.91	0.018262	0	0	6.25334	0.092513
ACRA_ECOLI	206	213	VQQLDPIY	6	975.515	Monomer + Novo	0.167	976.756	0.063902	0.845783	0.06646	6.36777	0.03633
ACRA_ECOLI	206	213	VQQLDPIY	6	975.515	Monomer + Novo	1	976.972	0.090257	1.06166	0.092086	6.61122	0.003329
ACRA_ECOLI	206	213	VQQLDPIY	6	975.515	Monomer + Novo	10	977.09	0.114008	1.18023	0.115461	6.38059	0.063228
ACRA_ECOLI	214	222	VDVTQSSND	8	964.422	Monomer	0	964.764	0.012643	0	0	3.14637	0.034395
ACRA_ECOLI	214	222	VDVTQSSND	8	964.422	Monomer	0.167	967.277	0.029576	2.51328	0.032165	3.16952	0.009874
ACRA_ECOLI	214	222	VDVTQSSND	8	964.422	Monomer	1	968.052	0.027183	3.28829	0.02998	3.19208	0.016005
ACRA_ECOLI	214	222	VDVTQSSND	8	964.422	Monomer	10	968.503	0.050599	3.73918	0.052155	3.16032	0.031115
ACRA_ECOLI	214	222	VDVTQSSND	8	964.422	Monomer + Novo	0	964.764	0.012643	0	0	3.14637	0.034395
ACRA_ECOLI	214	222	VDVTQSSND	8	964.422	Monomer + Novo	0.167	967.299	0.029195	2.53545	0.031815	3.18849	0.004919
ACRA_ECOLI	214	222	VDVTQSSND	8	964.422	Monomer + Novo	1	968.063	0.054174	3.29878	0.055629	3.19287	0.016915
ACRA_ECOLI	214	222	VDVTQSSND	8	964.422	Monomer + Novo	10	968.437	0.03238	3.67281	0.034761	3.1835	0.009913
ACRA_ECOLI	214	223	VDVTQSSNDF	9	1111.49	Monomer	0	1112.01	0.017262	0	0	5.41976	0.051458
ACRA_ECOLI	214	223	VDVTQSSNDF	9	1111.49	Monomer	0.167	1114.32	0.025239	2.30251	0.030578	5.45955	0.003223
ACRA_ECOLI	214	223	VDVTQSSNDF	9	1111.49	Monomer	1	1115.08	0.024293	3.06813	0.029801	5.45079	0.00103
ACRA_ECOLI	214	223	VDVTQSSNDF	9	1111.49	Monomer	10	1115.98	0.042963	3.96992	0.046301	5.4502	0.001741
ACRA_ECOLI	214	223	VDVTQSSNDF	9	1111.49	Monomer + Novo	0	1112.01	0.017262	0	0	5.41976	0.051458
ACRA_ECOLI	214	223	VDVTQSSNDF	9	1111.49	Monomer + Novo	0.167	1114.31	0.018297	2.29852	0.025155	5.46845	0.001583
ACRA_ECOLI	214	223	VDVTQSSNDF	9	1111.49	Monomer + Novo	1	1115.07	0.041479	3.06231	0.044928	5.46356	0.001959
ACRA_ECOLI	214	223	VDVTQSSNDF	9	1111.49	Monomer + Novo	10	1115.91	0.033532	3.89279	0.037715	5.46677	0.001443
ACRA_ECOLI	227	246	KQELANGTLKQENGKAKVSL	19	2156.2	Monomer	0	2157.4	0.037273	0	0	4.17111	0.025861
ACRA_ECOLI	227	246	KQELANGTLKQENGKAKVSL	19	2156.2	Monomer	0.167	2161.24	0.033869	3.83751	0.050362	4.14088	0.004449
ACRA_ECOLI	227	246	KQELANGTLKQENGKAKVSL	19	2156.2	Monomer	1	2163.71	0.037372	6.30924	0.052782	4.12954	0.000389
ACRA_ECOLI	227	246	KQELANGTLKQENGKAKVSL	19	2156.2	Monomer	10	2166.1	0.096182	8.7012	0.103152	4.12761	0.001872
ACRA_ECOLI	227	246	KQELANGTLKQENGKAKVSL	19	2156.2	Monomer + Novo	0	2157.4	0.037273	0	0	4.17111	0.025861
ACRA_ECOLI	227	246	KQELANGTLKQENGKAKVSL	19	2156.2	Monomer + Novo	0.167	2161.3	0.018524	3.89504	0.041622	4.15503	0.003976
ACRA_ECOLI	227	246	KQELANGTLKQENGKAKVSL	19	2156.2	Monomer + Novo	1	2163.73	0.049495	6.33144	0.06196	4.14689	0.002508
ACRA_ECOLI	227	246	KQELANGTLKQENGKAKVSL	19	2156.2	Monomer + Novo	10	2165.97	0.079196	8.57076	0.087529	4.14826	0.00164
ACRA_ECOLI	228	246	QELANGTLKQENGKAKVSL	18	2028.11	Monomer	0	2029.13	0.146624	0	0	4.17056	0.026224
ACRA_ECOLI	228	246	QELANGTLKQENGKAKVSL	18	2028.11	Monomer	0.167	2032.25	0.038205	3.12118	0.151519	4.14095	0.004496
ACRA_ECOLI	228	246	QELANGTLKQENGKAKVSL	18	2028.11	Monomer	1	2034.29	0.0375	5.15805	0.151343	4.13005	0.000652
ACRA_ECOLI	228	246	QELANGTLKQENGKAKVSL	18	2028.11	Monomer	10	2036.65	0.159126	7.52015	0.216379	4.12742	0.002157
ACRA_ECOLI	228	246	QELANGTLKQENGKAKVSL	18	2028.11	Monomer + Novo	0	2029.13	0.146624	0	0	4.17056	0.026224
ACRA_ECOLI	228	246	QELANGTLKQENGKAKVSL	18	2028.11	Monomer + Novo	0.167	2032.51	0.030643	3.38163	0.149792	4.15445	0.004214
ACRA_ECOLI	228	246	QELANGTLKQENGKAKVSL	18	2028.11	Monomer + Novo	1	2034.51	0.03482	5.38565	0.150702	4.14658	0.002638
ACRA_ECOLI	228	246	QELANGTLKQENGKAKVSL	18	2028.11	Monomer + Novo	10	2036.59	0.071785	7.46272	0.163254	4.14795	0.001563
ACRA_ECOLI	229	246	ELANGTLKQENGKAKVSL	17	1900.05	Monomer	0	1901.29	0.018233	0	0	4.17184	0.025968
ACRA_ECOLI	229	246	ELANGTLKQENGKAKVSL	17	1900.05	Monomer	0.167	1904.53	0.044423	3.23671	0.04802	4.13943	0.00498
ACRA_ECOLI	229	246	ELANGTLKQENGKAKVSL	17	1900.05	Monomer	1	1906.87	0.143642	5.57687	0.144794	4.12935	0.001812
ACRA_ECOLI	229	246	ELANGTLKQENGKAKVSL	17	1900.05	Monomer	10	1909.18	0.266038	7.89056	0.266662	4.12761	0.002337
ACRA_ECOLI	229	246	ELANGTLKQENGKAKVSL	17	1900.05	Monomer + Novo	0	1901.29	0.018233	0	0	4.17184	0.025968
ACRA_ECOLI	229	246	ELANGTLKQENGKAKVSL	17	1900.05	Monomer + Novo	0.167	1904.63	0.096284	3.33784	0.097995	4.1552	0.004172
ACRA_ECOLI	229	246	ELANGTLKQENGKAKVSL	17	1900.05	Monomer + Novo	1	1906.66	0.078439	5.37149	0.08053	4.14697	0.002649
ACRA_ECOLI	229	246	ELANGTLKQENGKAKVSL	17	1900.05	Monomer + Novo	10	1908.66	0.089252	7.36911	0.091095	4.14825	0.001861
ACRA_ECOLI	232	246	NGTLKQENGKAKVSL	14	1586.89	Monomer	0	1587.73	0.006936	0	0	4.17455	0.026469
ACRA_ECOLI	232	246	NGTLKQENGKAKVSL	14	1586.89	Monomer	0.167	1590.91	0.051173	3.18641	0.051641	4.14197	0.004391
ACRA_ECOLI	232	246	NGTLKQENGKAKVSL	14	1586.89	Monomer	1	1592.64	0.035039	4.91704	0.035719	4.13116	0.000315
ACRA_ECOLI	232	246	NGTLKQENGKAKVSL	14	1586.89	Monomer	10	1594.63	0.119122	6.90059	0.119324	4.12846	0.001739
ACRA_ECOLI	232	246	NGTLKQENGKAKVSL	14	1586.89	Monomer + Novo	0	1587.73	0.006936	0	0	4.17455	0.026469
ACRA_ECOLI	232	246	NGTLKQENGKAKVSL	14	1586.89	Monomer + Novo	0.167	1590.99	0.019731	3.26344	0.020915	4.15505	0.004218
ACRA_ECOLI	232	246	NGTLKQENGKAKVSL	14	1586.89	Monomer + Novo	1	1592.77	0.041043	5.04092	0.041625	4.14736	0.002552
ACRA_ECOLI	232	246	NGTLKQENGKAKVSL	14	1586.89	Monomer + Novo	10	1594.53	0.060092	6.80561	0.060491	4.14865	0.001623
ACRA_ECOLI	247	261	ITSDGIKFPQDGTLE	13	1620.81	Monomer	0	1621.71	0.026986	0	0	6.10196	0.018787
ACRA_ECOLI	247	261	ITSDGIKFPQDGTLE	13	1620.81	Monomer	0.167	1624.97	0.032168	3.26178	0.041988	6.11003	0.003664
ACRA_ECOLI	247	261	ITSDGIKFPQDGTLE	13	1620.81	Monomer	1	1626.53	0.058561	4.81744	0.06448	6.10376	0.000576
ACRA_ECOLI	247	261	ITSDGIKFPQDGTLE	13	1620.81	Monomer	10	1628.05	0.092589	6.33885	0.096441	6.10264	0.002143
ACRA_ECOLI	247	261	ITSDGIKFPQDGTLE	13	1620.81	Monomer + Novo	0	1621.71	0.026986	0	0	6.10196	0.018787
ACRA_ECOLI	247	261	ITSDGIKFPQDGTLE	13	1620.81	Monomer + Novo	0.167	1624.97	0.022276	3.26399	0.034992	6.11544	0.005164
ACRA_ECOLI	247	261	ITSDGIKFPQDGTLE	13	1620.81	Monomer + Novo	1	1626.51	0.048243	4.79913	0.055277	6.11593	0.002097
ACRA_ECOLI	247	261	ITSDGIKFPQDGTLE	13	1620.81	Monomer + Novo	10	1627.94	0.067206	6.22932	0.072421	6.11941	0.001566
ACRA_ECOLI	247	262	ITSDGIKFPQDGTLEF	14	1767.88	Monomer	0	1768.78	0.014356	0	0	7.22295	0.184274
ACRA_ECOLI	247	262	ITSDGIKFPQDGTLEF	14	1767.88	Monomer	0.167	1772.46	0.033498	3.67672	0.036445	7.35502	0.004144
ACRA_ECOLI	247	262	ITSDGIKFPQDGTLEF	14	1767.88	Monomer	1	1774.01	0.044325	5.23431	0.046592	7.35214	0.000482
ACRA_ECOLI	247	262	ITSDGIKFPQDGTLEF	14	1767.88	Monomer	10	1775.56	0.088215	6.78034	0.089375	7.35118	0.003381
ACRA_ECOLI	247	262	ITSDGIKFPQDGTLEF	14	1767.88	Monomer + Novo	0	1768.78	0.014356	0	0	7.22295	0.184274
ACRA_ECOLI	247	262	ITSDGIKFPQDGTLEF	14	1767.88	Monomer + Novo	0.167	1772.44	0.048233	3.65772	0.050324	7.40103	0.074993
ACRA_ECOLI	247	262	ITSDGIKFPQDGTLEF	14	1767.88	Monomer + Novo	1	1773.84	0.053401	5.06268	0.055297	7.51454	0.001755
ACRA_ECOLI	247	262	ITSDGIKFPQDGTLEF	14	1767.88	Monomer + Novo	10	1775.31	0.057769	6.53228	0.059526	7.51812	0.00245
ACRA_ECOLI	249	261	SDGIKFPQDGTLE	11	1406.68	Monomer	0	1407.6	0.256124	0	0	6.09735	0.019316
ACRA_ECOLI	249	261	SDGIKFPQDGTLE	11	1406.68	Monomer	0.167	1410.15	0.030898	2.54745	0.257981	6.10811	0.00274
ACRA_ECOLI	249	261	SDGIKFPQDGTLE	11	1406.68	Monomer	1	1411.46	0.211591	3.86517	0.33222	6.10176	0.001982
ACRA_ECOLI	249	261	SDGIKFPQDGTLE	11	1406.68	Monomer	10	1412.92	0.182769	5.32445	0.314649	6.10212	0.003453
ACRA_ECOLI	249	261	SDGIKFPQDGTLE	11	1406.68	Monomer + Novo	0	1407.6	0.256124	0	0	6.09735	0.019316
ACRA_ECOLI	249	261	SDGIKFPQDGTLE	11	1406.68	Monomer + Novo	0.167	1410.24	0.056739	2.64236	0.262333	6.11464	0.005004
ACRA_ECOLI	249	261	SDGIKFPQDGTLE	11	1406.68	Monomer + Novo	1	1411.47	0.026046	3.87197	0.257445	6.11513	0.002131
ACRA_ECOLI	249	261	SDGIKFPQDGTLE	11	1406.68	Monomer + Novo	10	1412.68	0.058789	5.08125	0.262784	6.11858	0.001585
ACRA_ECOLI	252	261	IKFPQDGTLE	8	1147.6	Monomer	0	1148.13	0.002208	0	0	5.67641	0.017054
ACRA_ECOLI	252	261	IKFPQDGTLE	8	1147.6	Monomer	0.167	1149.7	0.010714	1.56711	0.010939	5.68402	0.003809
ACRA_ECOLI	252	261	IKFPQDGTLE	8	1147.6	Monomer	1	1150.87	0.018409	2.73781	0.018541	5.67684	0.001108
ACRA_ECOLI	252	261	IKFPQDGTLE	8	1147.6	Monomer	10	1151.95	0.03175	3.81538	0.031827	5.67729	0.001863
ACRA_ECOLI	252	261	IKFPQDGTLE	8	1147.6	Monomer + Novo	0	1148.13	0.002208	0	0	5.67641	0.017054
ACRA_ECOLI	252	261	IKFPQDGTLE	8	1147.6	Monomer + Novo	0.167	1149.74	0.028602	1.60917	0.028688	5.69164	0.004578
ACRA_ECOLI	252	261	IKFPQDGTLE	8	1147.6	Monomer + Novo	1	1150.83	0.046247	2.69854	0.0463	5.69068	0.002367
ACRA_ECOLI	252	261	IKFPQDGTLE	8	1147.6	Monomer + Novo	10	1151.99	0.100194	3.85101	0.100218	5.69431	0.001629
ACRA_ECOLI	252	262	IKFPQDGTLEF	9	1294.67	Monomer	0	1295.3	0.023386	0	0	7.09142	0.108151
ACRA_ECOLI	252	262	IKFPQDGTLEF	9	1294.67	Monomer	0.167	1297.3	0.016811	1.99552	0.028801	7.17929	0.004186
ACRA_ECOLI	252	262	IKFPQDGTLEF	9	1294.67	Monomer	1	1298.49	0.032066	3.18377	0.039688	7.17455	0.000197
ACRA_ECOLI	252	262	IKFPQDGTLEF	9	1294.67	Monomer	10	1299.55	0.046184	4.2465	0.051767	7.17458	0.003166
ACRA_ECOLI	252	262	IKFPQDGTLEF	9	1294.67	Monomer + Novo	0	1295.3	0.023386	0	0	7.09142	0.108151
ACRA_ECOLI	252	262	IKFPQDGTLEF	9	1294.67	Monomer + Novo	0.167	1297.33	0.025227	2.03201	0.034399	7.18284	0.007997
ACRA_ECOLI	252	262	IKFPQDGTLEF	9	1294.67	Monomer + Novo	1	1298.49	0.025632	3.19243	0.034697	7.18737	0.002127
ACRA_ECOLI	252	262	IKFPQDGTLEF	9	1294.67	Monomer + Novo	10	1299.5	0.04104	4.199	0.047235	7.19108	0.002065
ACRA_ECOLI	261	276	EFSDVTVDQTTGSITL	15	1712.82	Monomer	0	1713.65	0.008816	0	0	7.02226	0.035742
ACRA_ECOLI	261	276	EFSDVTVDQTTGSITL	15	1712.82	Monomer	0.167	1720.8	0.085089	7.14902	0.085544	7.03259	0.003873
ACRA_ECOLI	261	276	EFSDVTVDQTTGSITL	15	1712.82	Monomer	1	1721.86	0.072118	8.20065	0.072655	7.02741	0.000333
ACRA_ECOLI	261	276	EFSDVTVDQTTGSITL	15	1712.82	Monomer	10	1722.59	0.090486	8.937	0.090915	7.02646	0.002741
ACRA_ECOLI	261	276	EFSDVTVDQTTGSITL	15	1712.82	Monomer + Novo	0	1713.65	0.008816	0	0	7.02226	0.035742
ACRA_ECOLI	261	276	EFSDVTVDQTTGSITL	15	1712.82	Monomer + Novo	0.167	1720.67	0.07573	7.0106	0.076242	7.03457	0.006789
ACRA_ECOLI	261	276	EFSDVTVDQTTGSITL	15	1712.82	Monomer + Novo	1	1721.76	0.113313	8.105	0.113655	7.03836	0.002101
ACRA_ECOLI	261	276	EFSDVTVDQTTGSITL	15	1712.82	Monomer + Novo	10	1722.4	0.05966	8.74948	0.060308	7.04226	0.00196
ACRA_ECOLI	262	275	FSDVTVDQTTGSIT	13	1470.7	Monomer	0	1471.37	0.014818	0	0	5.54294	0.050018
ACRA_ECOLI	262	275	FSDVTVDQTTGSIT	13	1470.7	Monomer	0.167	1478.06	0.071558	6.69077	0.073076	5.56371	0.003398
ACRA_ECOLI	262	275	FSDVTVDQTTGSIT	13	1470.7	Monomer	1	1479.12	0.078346	7.74797	0.079735	5.55537	0.001515
ACRA_ECOLI	262	275	FSDVTVDQTTGSIT	13	1470.7	Monomer	10	1479.82	0.0817	8.44483	0.083033	5.55527	0.001732
ACRA_ECOLI	262	275	FSDVTVDQTTGSIT	13	1470.7	Monomer + Novo	0	1471.37	0.014818	0	0	5.54294	0.050018
ACRA_ECOLI	262	275	FSDVTVDQTTGSIT	13	1470.7	Monomer + Novo	0.167	1478.02	0.059315	6.65083	0.061138	5.57008	0.003282
ACRA_ECOLI	262	275	FSDVTVDQTTGSIT	13	1470.7	Monomer + Novo	1	1479.35	0.064463	7.97474	0.066144	5.56804	0.001852
ACRA_ECOLI	262	275	FSDVTVDQTTGSIT	13	1470.7	Monomer + Novo	10	1479.88	0.054523	8.50576	0.0565	5.57181	0.001677
ACRA_ECOLI	262	276	FSDVTVDQTTGSITL	14	1583.78	Monomer	0	1584.65	0.026362	0	0	6.90245	0.001322
ACRA_ECOLI	262	276	FSDVTVDQTTGSITL	14	1583.78	Monomer	0.167	1591.33	0.077148	6.67915	0.081528	6.8913	0.003629
ACRA_ECOLI	262	276	FSDVTVDQTTGSITL	14	1583.78	Monomer	1	1592.35	0.080113	7.70477	0.084339	6.8861	0.00041
ACRA_ECOLI	262	276	FSDVTVDQTTGSITL	14	1583.78	Monomer	10	1593.13	0.088958	8.48193	0.092782	6.88497	0.002293
ACRA_ECOLI	262	276	FSDVTVDQTTGSITL	14	1583.78	Monomer + Novo	0	1584.65	0.026362	0	0	6.90245	0.001322
ACRA_ECOLI	262	276	FSDVTVDQTTGSITL	14	1583.78	Monomer + Novo	0.167	1591.21	0.074106	6.56008	0.078656	6.89446	0.00663
ACRA_ECOLI	262	276	FSDVTVDQTTGSITL	14	1583.78	Monomer + Novo	1	1592.32	0.109042	7.67296	0.112183	6.89818	0.00226
ACRA_ECOLI	262	276	FSDVTVDQTTGSITL	14	1583.78	Monomer + Novo	10	1593	0.065358	8.34784	0.070474	6.90198	0.001982
ACRA_ECOLI	263	276	SDVTVDQTTGSITL	13	1436.71	Monomer	0	1437.37	0.008553	0	0	6.3086	0.098764
ACRA_ECOLI	263	276	SDVTVDQTTGSITL	13	1436.71	Monomer	0.167	1443.77	0.073887	6.3907	0.07438	6.35813	0.003764
ACRA_ECOLI	263	276	SDVTVDQTTGSITL	13	1436.71	Monomer	1	1444.75	0.056377	7.37087	0.057022	6.35186	0.000406
ACRA_ECOLI	263	276	SDVTVDQTTGSITL	13	1436.71	Monomer	10	1445.48	0.075805	8.10503	0.076286	6.34987	0.002334
ACRA_ECOLI	263	276	SDVTVDQTTGSITL	13	1436.71	Monomer + Novo	0	1437.37	0.008553	0	0	6.3086	0.098764
ACRA_ECOLI	263	276	SDVTVDQTTGSITL	13	1436.71	Monomer + Novo	0.167	1443.63	0.072076	6.25582	0.072582	6.36208	0.005413
ACRA_ECOLI	263	276	SDVTVDQTTGSITL	13	1436.71	Monomer + Novo	1	1444.61	0.085568	7.23491	0.085995	6.36327	0.002196
ACRA_ECOLI	263	276	SDVTVDQTTGSITL	13	1436.71	Monomer + Novo	10	1445.27	0.057209	7.89836	0.057844	6.36696	0.00185
ACRA_ECOLI	265	276	VTVDQTTGSITL	11	1234.65	Monomer	0	1235.14	0.014214	0	0	6.26719	0.11824
ACRA_ECOLI	265	276	VTVDQTTGSITL	11	1234.65	Monomer	0.167	1240.58	0.061333	5.4422	0.062959	6.36777	0.00388
ACRA_ECOLI	265	276	VTVDQTTGSITL	11	1234.65	Monomer	1	1241.57	0.065591	6.43508	0.067113	6.36072	0.000377
ACRA_ECOLI	265	276	VTVDQTTGSITL	11	1234.65	Monomer	10	1242.3	0.071669	7.16116	0.073065	6.35885	0.002742
ACRA_ECOLI	265	276	VTVDQTTGSITL	11	1234.65	Monomer + Novo	0	1235.14	0.014214	0	0	6.26719	0.11824
ACRA_ECOLI	265	276	VTVDQTTGSITL	11	1234.65	Monomer + Novo	0.167	1240.41	0.081051	5.27335	0.082288	6.3745	0.003684
ACRA_ECOLI	265	276	VTVDQTTGSITL	11	1234.65	Monomer + Novo	1	1241.44	0.085893	6.30113	0.087061	6.37331	0.002305
ACRA_ECOLI	265	276	VTVDQTTGSITL	11	1234.65	Monomer + Novo	10	1242.07	0.03697	6.93529	0.039608	6.37589	0.001709
ACRA_ECOLI	276	291	LRAIFPNPDHTLLPGM	12	1791.96	Monomer	0	1792.99	0.005686	0	0	7.06829	0.078011
ACRA_ECOLI	276	291	LRAIFPNPDHTLLPGM	12	1791.96	Monomer	0.167	1793.74	0.008375	0.748799	0.010123	7.10676	0.004284
ACRA_ECOLI	276	291	LRAIFPNPDHTLLPGM	12	1791.96	Monomer	1	1794.22	0.004605	1.2304	0.007317	7.10314	0.000556
ACRA_ECOLI	276	291	LRAIFPNPDHTLLPGM	12	1791.96	Monomer	10	1794.73	0.024056	1.73513	0.024719	7.10234	0.003276
ACRA_ECOLI	276	291	LRAIFPNPDHTLLPGM	12	1791.96	Monomer + Novo	0	1792.99	0.005686	0	0	7.06829	0.078011
ACRA_ECOLI	276	291	LRAIFPNPDHTLLPGM	12	1791.96	Monomer + Novo	0.167	1793.82	0.011731	0.82629	0.013036	7.10997	0.010144
ACRA_ECOLI	276	291	LRAIFPNPDHTLLPGM	12	1791.96	Monomer + Novo	1	1794.24	0.002198	1.24687	0.006096	7.11613	0.002106
ACRA_ECOLI	276	291	LRAIFPNPDHTLLPGM	12	1791.96	Monomer + Novo	10	1794.71	0.005146	1.72358	0.007669	7.11879	0.001973
ACRA_ECOLI	276	292	LRAIFPNPDHTLLPGMF	13	1939.03	Monomer	0	1940.23	0.003019	0	0	7.81361	0.001803
ACRA_ECOLI	276	292	LRAIFPNPDHTLLPGMF	13	1939.03	Monomer	0.167	1941.47	0.02135	1.24327	0.021562	7.80323	0.004053
ACRA_ECOLI	276	292	LRAIFPNPDHTLLPGMF	13	1939.03	Monomer	1	1942.05	0.052859	1.82494	0.052945	7.80076	0.001507
ACRA_ECOLI	276	292	LRAIFPNPDHTLLPGMF	13	1939.03	Monomer	10	1942.59	0.032838	2.35975	0.032976	7.79734	0.003968
ACRA_ECOLI	276	292	LRAIFPNPDHTLLPGMF	13	1939.03	Monomer + Novo	0	1940.23	0.003019	0	0	7.81361	0.001803
ACRA_ECOLI	276	292	LRAIFPNPDHTLLPGMF	13	1939.03	Monomer + Novo	0.167	1941.53	0.020615	1.29777	0.020835	7.80533	0.010467
ACRA_ECOLI	276	292	LRAIFPNPDHTLLPGMF	13	1939.03	Monomer + Novo	1	1942.06	0.039343	1.83531	0.039458	7.81261	0.000669
ACRA_ECOLI	276	292	LRAIFPNPDHTLLPGMF	13	1939.03	Monomer + Novo	10	1942.53	0.042434	2.2963	0.042541	7.81565	0.002054
ACRA_ECOLI	277	288	RAIFPNPDHTLL	9	1393.76	Monomer	0	1394.47	0.005823	0	0	6.29389	0.116601
ACRA_ECOLI	277	288	RAIFPNPDHTLL	9	1393.76	Monomer	0.167	1394.86	0.001092	0.392381	0.005924	6.35389	0.004397
ACRA_ECOLI	277	288	RAIFPNPDHTLL	9	1393.76	Monomer	1	1395.07	0.006412	0.596724	0.008661	6.3483	0.000285
ACRA_ECOLI	277	288	RAIFPNPDHTLL	9	1393.76	Monomer	10	1395.49	0.013231	1.01643	0.014456	6.34714	0.002306
ACRA_ECOLI	277	288	RAIFPNPDHTLL	9	1393.76	Monomer + Novo	0	1394.47	0.005823	0	0	6.29389	0.116601
ACRA_ECOLI	277	288	RAIFPNPDHTLL	9	1393.76	Monomer + Novo	0.167	1394.99	0.008738	0.519521	0.0105	6.35992	0.009263
ACRA_ECOLI	277	288	RAIFPNPDHTLL	9	1393.76	Monomer + Novo	1	1395.14	0.008683	0.67452	0.010455	6.36228	0.002668
ACRA_ECOLI	277	288	RAIFPNPDHTLL	9	1393.76	Monomer + Novo	10	1395.62	0.012315	1.152	0.013622	6.36569	0.002045
ACRA_ECOLI	277	292	RAIFPNPDHTLLPGMF	12	1825.94	Monomer	0	1827	0.007119	0	0	7.57095	0.02623
ACRA_ECOLI	277	292	RAIFPNPDHTLLPGMF	12	1825.94	Monomer	0.167	1828.28	0.008256	1.27811	0.010902	7.57432	0.004038
ACRA_ECOLI	277	292	RAIFPNPDHTLLPGMF	12	1825.94	Monomer	1	1828.91	0.00842	1.91085	0.011026	7.57132	0.000806
ACRA_ECOLI	277	292	RAIFPNPDHTLLPGMF	12	1825.94	Monomer	10	1829.4	0.006702	2.40116	0.009777	7.56851	0.003035
ACRA_ECOLI	277	292	RAIFPNPDHTLLPGMF	12	1825.94	Monomer + Novo	0	1827	0.007119	0	0	7.57095	0.02623
ACRA_ECOLI	277	292	RAIFPNPDHTLLPGMF	12	1825.94	Monomer + Novo	0.167	1828.28	0.013541	1.28479	0.015298	7.57704	0.010906
ACRA_ECOLI	277	292	RAIFPNPDHTLLPGMF	12	1825.94	Monomer + Novo	1	1828.88	0.00553	1.87938	0.009014	7.58398	0.001304
ACRA_ECOLI	277	292	RAIFPNPDHTLLPGMF	12	1825.94	Monomer + Novo	10	1829.34	0.010296	2.33749	0.012517	7.58692	0.002399
ACRA_ECOLI	287	299	LLPGMFVRARLEE	11	1530.85	Monomer	0	1531.62	0.010771	0	0	6.6685	0.01779
ACRA_ECOLI	287	299	LLPGMFVRARLEE	11	1530.85	Monomer	0.167	1534.7	0.04098	3.07826	0.042372	6.66798	0.00427
ACRA_ECOLI	287	299	LLPGMFVRARLEE	11	1530.85	Monomer	1	1535.59	0.047256	3.97037	0.048468	6.66336	0.000615
ACRA_ECOLI	287	299	LLPGMFVRARLEE	11	1530.85	Monomer	10	1537.08	0.072687	5.45557	0.07348	6.66197	0.002009
ACRA_ECOLI	287	299	LLPGMFVRARLEE	11	1530.85	Monomer + Novo	0	1531.62	0.010771	0	0	6.6685	0.01779
ACRA_ECOLI	287	299	LLPGMFVRARLEE	11	1530.85	Monomer + Novo	0.167	1534.69	0.033977	3.06742	0.035644	6.67283	0.009606
ACRA_ECOLI	287	299	LLPGMFVRARLEE	11	1530.85	Monomer + Novo	1	1535.6	0.04732	3.98003	0.04853	6.67735	0.002543
ACRA_ECOLI	287	299	LLPGMFVRARLEE	11	1530.85	Monomer + Novo	10	1536.97	0.087851	5.35234	0.088509	6.68088	0.001737
ACRA_ECOLI	292	305	FVRARLEEGLNPNA	12	1585.84	Monomer	0	1586.65	0.006075	0	0	4.99528	0.020364
ACRA_ECOLI	292	305	FVRARLEEGLNPNA	12	1585.84	Monomer	0.167	1588.87	0.023309	2.21865	0.024087	4.96917	0.00445
ACRA_ECOLI	292	305	FVRARLEEGLNPNA	12	1585.84	Monomer	1	1590.71	0.025492	4.05956	0.026206	4.95781	0.000614
ACRA_ECOLI	292	305	FVRARLEEGLNPNA	12	1585.84	Monomer	10	1591.8	0.047697	5.1478	0.048083	4.95599	0.001634
ACRA_ECOLI	292	305	FVRARLEEGLNPNA	12	1585.84	Monomer + Novo	0	1586.65	0.006075	0	0	4.99528	0.020364
ACRA_ECOLI	292	305	FVRARLEEGLNPNA	12	1585.84	Monomer + Novo	0.167	1588.97	0.023296	2.31887	0.024075	4.97993	0.004021
ACRA_ECOLI	292	305	FVRARLEEGLNPNA	12	1585.84	Monomer + Novo	1	1590.77	0.052035	4.1162	0.052389	4.97354	0.002634
ACRA_ECOLI	292	305	FVRARLEEGLNPNA	12	1585.84	Monomer + Novo	10	1591.72	0.032216	5.0723	0.032784	4.97449	0.001582
ACRA_ECOLI	292	307	FVRARLEEGLNPNAIL	14	1812.01	Monomer	0	1813	0.064279	0	0	6.38141	0.156948
ACRA_ECOLI	292	307	FVRARLEEGLNPNAIL	14	1812.01	Monomer	0.167	1815.18	0.021287	2.17277	0.067712	6.46019	0.004478
ACRA_ECOLI	292	307	FVRARLEEGLNPNAIL	14	1812.01	Monomer	1	1817.07	0.037224	4.06556	0.074279	6.45231	0.00022
ACRA_ECOLI	292	307	FVRARLEEGLNPNAIL	14	1812.01	Monomer	10	1818.55	0.039419	5.54822	0.075403	6.44963	0.002163
ACRA_ECOLI	292	307	FVRARLEEGLNPNAIL	14	1812.01	Monomer + Novo	0	1813	0.064279	0	0	6.38141	0.156948
ACRA_ECOLI	292	307	FVRARLEEGLNPNAIL	14	1812.01	Monomer + Novo	0.167	1815.19	0.02872	2.18477	0.070403	6.46601	0.008881
ACRA_ECOLI	292	307	FVRARLEEGLNPNAIL	14	1812.01	Monomer + Novo	1	1817	0.040291	3.99553	0.075862	6.46681	0.002605
ACRA_ECOLI	292	307	FVRARLEEGLNPNAIL	14	1812.01	Monomer + Novo	10	1818.39	0.032798	5.3863	0.072163	6.46902	0.00192
ACRA_ECOLI	293	305	VRARLEEGLNPNA	11	1438.78	Monomer	0	1439.41	0.001785	0	0	4.42734	0.01273
ACRA_ECOLI	293	305	VRARLEEGLNPNA	11	1438.78	Monomer	0.167	1441.61	0.022789	2.19643	0.022859	4.42672	0.005057
ACRA_ECOLI	293	305	VRARLEEGLNPNA	11	1438.78	Monomer	1	1443.38	0.03018	3.97013	0.030233	4.41536	0.000651
ACRA_ECOLI	293	305	VRARLEEGLNPNA	11	1438.78	Monomer	10	1444.21	0.066676	4.80216	0.0667	4.41458	0.001668
ACRA_ECOLI	293	305	VRARLEEGLNPNA	11	1438.78	Monomer + Novo	0	1439.41	0.001785	0	0	4.42734	0.01273
ACRA_ECOLI	293	305	VRARLEEGLNPNA	11	1438.78	Monomer + Novo	0.167	1441.67	0.027814	2.26495	0.027872	4.43679	0.004895
ACRA_ECOLI	293	305	VRARLEEGLNPNA	11	1438.78	Monomer + Novo	1	1443.37	0.041335	3.95837	0.041373	4.43083	0.002094
ACRA_ECOLI	293	305	VRARLEEGLNPNA	11	1438.78	Monomer + Novo	10	1444.19	0.031616	4.7848	0.031666	4.43314	0.001708
ACRA_ECOLI	293	307	VRARLEEGLNPNAIL	13	1664.94	Monomer	0	1665.76	0.002449	0	0	6.1676	0.055685
ACRA_ECOLI	293	307	VRARLEEGLNPNAIL	13	1664.94	Monomer	0.167	1667.94	0.020084	2.18401	0.020233	6.19382	0.004143
ACRA_ECOLI	293	307	VRARLEEGLNPNAIL	13	1664.94	Monomer	1	1669.82	0.031974	4.06252	0.032068	6.1863	0.000788
ACRA_ECOLI	293	307	VRARLEEGLNPNAIL	13	1664.94	Monomer	10	1671.02	0.048383	5.2648	0.048445	6.18287	0.003097
ACRA_ECOLI	293	307	VRARLEEGLNPNAIL	13	1664.94	Monomer + Novo	0	1665.76	0.002449	0	0	6.1676	0.055685
ACRA_ECOLI	293	307	VRARLEEGLNPNAIL	13	1664.94	Monomer + Novo	0.167	1667.98	0.039499	2.22134	0.039575	6.20072	0.008232
ACRA_ECOLI	293	307	VRARLEEGLNPNAIL	13	1664.94	Monomer + Novo	1	1669.79	0.035209	4.02741	0.035294	6.20049	0.002193
ACRA_ECOLI	293	307	VRARLEEGLNPNAIL	13	1664.94	Monomer + Novo	10	1670.9	0.039692	5.14369	0.039768	6.20266	0.001431
ACRA_ECOLI	298	305	EEGLNPNA	6	843.384	Monomer	0	843.691	0.009354	0	0	4.1444	0.016248
ACRA_ECOLI	298	305	EEGLNPNA	6	843.384	Monomer	0.167	845.384	0.022499	1.69304	0.024366	4.12833	0.002403
ACRA_ECOLI	298	305	EEGLNPNA	6	843.384	Monomer	1	846.554	0.03164	2.86319	0.032994	4.1222	0.002697
ACRA_ECOLI	298	305	EEGLNPNA	6	843.384	Monomer	10	846.911	0.052753	3.22021	0.053576	4.11854	0.003958
ACRA_ECOLI	298	305	EEGLNPNA	6	843.384	Monomer + Novo	0	843.691	0.009354	0	0	4.1444	0.016248
ACRA_ECOLI	298	305	EEGLNPNA	6	843.384	Monomer + Novo	0.167	845.431	0.013767	1.7406	0.016644	4.14248	0.001902
ACRA_ECOLI	298	305	EEGLNPNA	6	843.384	Monomer + Novo	1	846.564	0.034392	2.87308	0.035642	4.13551	0.003278
ACRA_ECOLI	298	305	EEGLNPNA	6	843.384	Monomer + Novo	10	846.854	0.037449	3.16387	0.038599	4.13714	0.00111
ACRA_ECOLI	298	307	EEGLNPNAIL	8	1069.55	Monomer	0	1070.07	0.009107	0	0	6.87139	0.00645
ACRA_ECOLI	298	307	EEGLNPNAIL	8	1069.55	Monomer	0.167	1071.66	0.019275	1.59256	0.021318	6.87078	0.003694
ACRA_ECOLI	298	307	EEGLNPNAIL	8	1069.55	Monomer	1	1072.82	0.027697	2.75631	0.029155	6.8645	0.00054
ACRA_ECOLI	298	307	EEGLNPNAIL	8	1069.55	Monomer	10	1073.59	0.034587	3.5206	0.035766	6.86202	0.002222
ACRA_ECOLI	298	307	EEGLNPNAIL	8	1069.55	Monomer + Novo	0	1070.07	0.009107	0	0	6.87139	0.00645
ACRA_ECOLI	298	307	EEGLNPNAIL	8	1069.55	Monomer + Novo	0.167	1071.69	0.015235	1.62662	0.017749	6.87403	0.007437
ACRA_ECOLI	298	307	EEGLNPNAIL	8	1069.55	Monomer + Novo	1	1072.81	0.030891	2.74589	0.032206	6.87725	0.002233
ACRA_ECOLI	298	307	EEGLNPNAIL	8	1069.55	Monomer + Novo	10	1073.52	0.035903	3.45493	0.03704	6.88023	0.001848
ACRA_ECOLI	306	321	ILVPQQGVTRTPRGDA	13	1707.95	Monomer	0	1708.8	0.00528	0	0	4.28528	0.025287
ACRA_ECOLI	306	321	ILVPQQGVTRTPRGDA	13	1707.95	Monomer	0.167	1712.6	0.054031	3.80604	0.054288	4.25801	0.004034
ACRA_ECOLI	306	321	ILVPQQGVTRTPRGDA	13	1707.95	Monomer	1	1714.42	0.052189	5.62113	0.052455	4.24855	0.00059
ACRA_ECOLI	306	321	ILVPQQGVTRTPRGDA	13	1707.95	Monomer	10	1715.92	0.124574	7.11649	0.124686	4.24736	0.001969
ACRA_ECOLI	306	321	ILVPQQGVTRTPRGDA	13	1707.95	Monomer + Novo	0	1708.8	0.00528	0	0	4.28528	0.025287
ACRA_ECOLI	306	321	ILVPQQGVTRTPRGDA	13	1707.95	Monomer + Novo	0.167	1712.53	0.025806	3.73082	0.026341	4.26958	0.005416
ACRA_ECOLI	306	321	ILVPQQGVTRTPRGDA	13	1707.95	Monomer + Novo	1	1714.26	0.065795	5.46562	0.066006	4.26456	0.002455
ACRA_ECOLI	306	321	ILVPQQGVTRTPRGDA	13	1707.95	Monomer + Novo	10	1715.65	0.082893	6.85603	0.083061	4.2669	0.001616
ACRA_ECOLI	308	323	VPQQGVTRTPRGDATV	13	1681.9	Monomer	0	1682.72	0.00409	0	0	3.64695	0.030453
ACRA_ECOLI	308	323	VPQQGVTRTPRGDATV	13	1681.9	Monomer	0.167	1686.72	0.051281	3.99853	0.051444	3.66049	0.003542
ACRA_ECOLI	308	323	VPQQGVTRTPRGDATV	13	1681.9	Monomer	1	1688.67	0.07968	5.94887	0.079785	3.65287	0.001372
ACRA_ECOLI	308	323	VPQQGVTRTPRGDATV	13	1681.9	Monomer	10	1690.66	0.129385	7.94456	0.12945	3.65055	0.002204
ACRA_ECOLI	308	323	VPQQGVTRTPRGDATV	13	1681.9	Monomer + Novo	0	1682.72	0.00409	0	0	3.64695	0.030453
ACRA_ECOLI	308	323	VPQQGVTRTPRGDATV	13	1681.9	Monomer + Novo	0.167	1686.69	0.034023	3.9681	0.034268	3.67501	0.0025
ACRA_ECOLI	308	323	VPQQGVTRTPRGDATV	13	1681.9	Monomer + Novo	1	1688.61	0.074136	5.88827	0.074249	3.66905	0.002796
ACRA_ECOLI	308	323	VPQQGVTRTPRGDATV	13	1681.9	Monomer + Novo	10	1690.45	0.097355	7.73072	0.097441	3.67053	0.001259
ACRA_ECOLI	310	324	QQGVTRTPRGDATVL	13	1598.86	Monomer	0	1599.61	0.006331	0	0	4.56436	0.04631
ACRA_ECOLI	310	324	QQGVTRTPRGDATVL	13	1598.86	Monomer	0.167	1603.27	0.034514	3.6589	0.03509	4.58955	0.004414
ACRA_ECOLI	310	324	QQGVTRTPRGDATVL	13	1598.86	Monomer	1	1605.06	0.051853	5.44828	0.052238	4.58083	0.000705
ACRA_ECOLI	310	324	QQGVTRTPRGDATVL	13	1598.86	Monomer	10	1607.02	0.14196	7.40893	0.142101	4.57931	0.001569
ACRA_ECOLI	310	324	QQGVTRTPRGDATVL	13	1598.86	Monomer + Novo	0	1599.61	0.006331	0	0	4.56436	0.04631
ACRA_ECOLI	310	324	QQGVTRTPRGDATVL	13	1598.86	Monomer + Novo	0.167	1603.28	0.034058	3.66971	0.034642	4.60021	0.005094
ACRA_ECOLI	310	324	QQGVTRTPRGDATVL	13	1598.86	Monomer + Novo	1	1604.99	0.067854	5.37546	0.068149	4.57866	0.068077
ACRA_ECOLI	310	324	QQGVTRTPRGDATVL	13	1598.86	Monomer + Novo	10	1606.79	0.07673	7.18462	0.076991	4.60008	0.001499
ACRA_ECOLI	325	339	VVGADDKVETRPIVA	13	1568.86	Monomer	0	1569.66	0.00812	0	0	4.40797	0.002299
ACRA_ECOLI	325	339	VVGADDKVETRPIVA	13	1568.86	Monomer	0.167	1571.65	0.037169	1.98863	0.038046	4.40291	0.004404
ACRA_ECOLI	325	339	VVGADDKVETRPIVA	13	1568.86	Monomer	1	1572.53	0.043194	2.87293	0.04395	4.39512	0.000544
ACRA_ECOLI	325	339	VVGADDKVETRPIVA	13	1568.86	Monomer	10	1573.49	0.065906	3.83826	0.066404	4.39358	0.001494
ACRA_ECOLI	325	339	VVGADDKVETRPIVA	13	1568.86	Monomer + Novo	0	1569.66	0.00812	0	0	4.40797	0.002299
ACRA_ECOLI	325	339	VVGADDKVETRPIVA	13	1568.86	Monomer + Novo	0.167	1571.67	0.012117	2.01361	0.014586	4.41178	0.005414
ACRA_ECOLI	325	339	VVGADDKVETRPIVA	13	1568.86	Monomer + Novo	1	1572.52	0.049012	2.85894	0.04968	4.41111	0.002119
ACRA_ECOLI	325	339	VVGADDKVETRPIVA	13	1568.86	Monomer + Novo	10	1573.44	0.073836	3.78737	0.074281	4.41323	0.001662
ACRA_ECOLI	325	341	VVGADDKVETRPIVASQ	15	1783.95	Monomer	0	1784.83	0.001002	0	0	4.09469	0.019409
ACRA_ECOLI	325	341	VVGADDKVETRPIVASQ	15	1783.95	Monomer	0.167	1788.21	0.061092	3.37998	0.0611	4.07051	0.003998
ACRA_ECOLI	325	341	VVGADDKVETRPIVASQ	15	1783.95	Monomer	1	1789.27	0.057104	4.43259	0.057113	4.06236	0.000557
ACRA_ECOLI	325	341	VVGADDKVETRPIVASQ	15	1783.95	Monomer	10	1790.19	0.093086	5.36001	0.093092	4.06044	0.001911
ACRA_ECOLI	325	341	VVGADDKVETRPIVASQ	15	1783.95	Monomer + Novo	0	1784.83	0.001002	0	0	4.09469	0.019409
ACRA_ECOLI	325	341	VVGADDKVETRPIVASQ	15	1783.95	Monomer + Novo	0.167	1788.2	0.028999	3.36963	0.029017	4.08157	0.004649
ACRA_ECOLI	325	341	VVGADDKVETRPIVASQ	15	1783.95	Monomer + Novo	1	1789.24	0.064755	4.40457	0.064762	4.07757	0.002297
ACRA_ECOLI	325	341	VVGADDKVETRPIVASQ	15	1783.95	Monomer + Novo	10	1790.08	0.091834	5.24673	0.09184	4.07944	0.001632
ACRA_ECOLI	325	342	VVGADDKVETRPIVASQA	16	1854.99	Monomer	0	1855.91	0.006081	0	0	4.24501	0.025329
ACRA_ECOLI	325	342	VVGADDKVETRPIVASQA	16	1854.99	Monomer	0.167	1859.92	0.055658	4.01096	0.055989	4.21633	0.004038
ACRA_ECOLI	325	342	VVGADDKVETRPIVASQA	16	1854.99	Monomer	1	1861.11	0.06612	5.20765	0.066399	4.20785	0.000479
ACRA_ECOLI	325	342	VVGADDKVETRPIVASQA	16	1854.99	Monomer	10	1862.01	0.09785	6.1066	0.098038	4.20641	0.001859
ACRA_ECOLI	325	342	VVGADDKVETRPIVASQA	16	1854.99	Monomer + Novo	0	1855.91	0.006081	0	0	4.24501	0.025329
ACRA_ECOLI	325	342	VVGADDKVETRPIVASQA	16	1854.99	Monomer + Novo	0.167	1859.9	0.029144	3.99759	0.029771	4.22788	0.004723
ACRA_ECOLI	325	342	VVGADDKVETRPIVASQA	16	1854.99	Monomer + Novo	1	1861.08	0.064804	5.17269	0.065089	4.22343	0.002202
ACRA_ECOLI	325	342	VVGADDKVETRPIVASQA	16	1854.99	Monomer + Novo	10	1861.88	0.092683	5.97534	0.092883	4.22568	0.001674
ACRA_ECOLI	326	339	VGADDKVETRPIVA	12	1469.8	Monomer	0	1470.6	0.108709	0	0	4.40762	0.002047
ACRA_ECOLI	326	339	VGADDKVETRPIVA	12	1469.8	Monomer	0.167	1472.07	0.030486	1.4643	0.112903	4.40276	0.004416
ACRA_ECOLI	326	339	VGADDKVETRPIVA	12	1469.8	Monomer	1	1472.76	0.025544	2.15674	0.11167	4.39519	0.000604
ACRA_ECOLI	326	339	VGADDKVETRPIVA	12	1469.8	Monomer	10	1473.49	0.051647	2.8848	0.120354	4.39377	0.001535
ACRA_ECOLI	326	339	VGADDKVETRPIVA	12	1469.8	Monomer + Novo	0	1470.6	0.108709	0	0	4.40762	0.002047
ACRA_ECOLI	326	339	VGADDKVETRPIVA	12	1469.8	Monomer + Novo	0.167	1472.28	0.020067	1.6807	0.110545	4.41185	0.005522
ACRA_ECOLI	326	339	VGADDKVETRPIVA	12	1469.8	Monomer + Novo	1	1473.05	0.034168	2.44993	0.113952	4.41116	0.002152
ACRA_ECOLI	326	339	VGADDKVETRPIVA	12	1469.8	Monomer + Novo	10	1473.83	0.075543	3.23021	0.13238	4.41341	0.001663
ACRA_ECOLI	327	341	GADDKVETRPIVASQ	13	1585.82	Monomer	0	1586.6	0.010716	0	0	4.09394	0.019101
ACRA_ECOLI	327	341	GADDKVETRPIVASQ	13	1585.82	Monomer	0.167	1589.55	0.051957	2.94806	0.05305	4.06985	0.00427
ACRA_ECOLI	327	341	GADDKVETRPIVASQ	13	1585.82	Monomer	1	1590.39	0.102252	3.78782	0.102812	4.06245	0.000976
ACRA_ECOLI	327	341	GADDKVETRPIVASQ	13	1585.82	Monomer	10	1590.92	0.320933	4.3174	0.321112	4.06241	0.001135
ACRA_ECOLI	327	341	GADDKVETRPIVASQ	13	1585.82	Monomer + Novo	0	1586.6	0.010716	0	0	4.09394	0.019101
ACRA_ECOLI	327	341	GADDKVETRPIVASQ	13	1585.82	Monomer + Novo	0.167	1589.66	0.028992	3.05781	0.030909	4.08164	0.00464
ACRA_ECOLI	327	341	GADDKVETRPIVASQ	13	1585.82	Monomer + Novo	1	1590.55	0.06858	3.95535	0.069412	4.07754	0.00245
ACRA_ECOLI	327	341	GADDKVETRPIVASQ	13	1585.82	Monomer + Novo	10	1591.2	0.070528	4.60313	0.071337	4.07944	0.001787
ACRA_ECOLI	330	339	DKVETRPIVA	8	1127.64	Monomer	0	1128.15	0.010194	0	0	3.87668	0.011025
ACRA_ECOLI	330	339	DKVETRPIVA	8	1127.64	Monomer	0.167	1129.19	0.01059	1.0432	0.014699	3.87819	0.003622
ACRA_ECOLI	330	339	DKVETRPIVA	8	1127.64	Monomer	1	1129.96	0.015599	1.80824	0.018635	3.87385	0.002389
ACRA_ECOLI	330	339	DKVETRPIVA	8	1127.64	Monomer	10	1130.5	0.039482	2.34745	0.040777	3.87026	0.004106
ACRA_ECOLI	330	339	DKVETRPIVA	8	1127.64	Monomer + Novo	0	1128.15	0.010194	0	0	3.87668	0.011025
ACRA_ECOLI	330	339	DKVETRPIVA	8	1127.64	Monomer + Novo	0.167	1129.28	0.016825	1.13341	0.019672	3.89086	0.006792
ACRA_ECOLI	330	339	DKVETRPIVA	8	1127.64	Monomer + Novo	1	1129.99	0.02728	1.84533	0.029122	3.89015	0.003361
ACRA_ECOLI	330	339	DKVETRPIVA	8	1127.64	Monomer + Novo	10	1130.53	0.02551	2.38035	0.027471	3.89106	0.00073
ACRA_ECOLI	330	341	DKVETRPIVASQ	10	1342.73	Monomer	0	1343.38	0.020375	0	0	3.52337	0.023135
ACRA_ECOLI	330	341	DKVETRPIVASQ	10	1342.73	Monomer	0.167	1345.77	0.046237	2.3875	0.050527	3.49173	0.003076
ACRA_ECOLI	330	341	DKVETRPIVASQ	10	1342.73	Monomer	1	1346.73	0.065508	3.34452	0.068604	3.48965	0.003075
ACRA_ECOLI	330	341	DKVETRPIVASQ	10	1342.73	Monomer	10	1347.28	0.087178	3.9	0.089528	3.48347	0.005968
ACRA_ECOLI	330	341	DKVETRPIVASQ	10	1342.73	Monomer + Novo	0	1343.38	0.020375	0	0	3.52337	0.023135
ACRA_ECOLI	330	341	DKVETRPIVASQ	10	1342.73	Monomer + Novo	0.167	1345.81	0.013814	2.42557	0.024616	3.5055	0.005658
ACRA_ECOLI	330	341	DKVETRPIVASQ	10	1342.73	Monomer + Novo	1	1346.98	0.015816	3.59864	0.025793	3.50383	0.004305
ACRA_ECOLI	330	341	DKVETRPIVASQ	10	1342.73	Monomer + Novo	10	1347.37	0.029807	3.98398	0.036105	3.50245	0.000973
ACRA_ECOLI	330	342	DKVETRPIVASQA	11	1413.77	Monomer	0	1414.47	0.022279	0	0	3.68596	0.05806
ACRA_ECOLI	330	342	DKVETRPIVASQA	11	1413.77	Monomer	0.167	1417.5	0.054313	3.02482	0.058705	3.73662	0.003126
ACRA_ECOLI	330	342	DKVETRPIVASQA	11	1413.77	Monomer	1	1418.6	0.089122	4.12165	0.091865	3.73059	0.001825
ACRA_ECOLI	330	342	DKVETRPIVASQA	11	1413.77	Monomer	10	1419.16	0.046326	4.6804	0.051405	3.72733	0.002986
ACRA_ECOLI	330	342	DKVETRPIVASQA	11	1413.77	Monomer + Novo	0	1414.47	0.022279	0	0	3.68596	0.05806
ACRA_ECOLI	330	342	DKVETRPIVASQA	11	1413.77	Monomer + Novo	0.167	1417.7	0.190803	3.22392	0.192099	3.71425	0.091998
ACRA_ECOLI	330	342	DKVETRPIVASQA	11	1413.77	Monomer + Novo	1	1418.7	0.217358	4.2209	0.218497	3.70722	0.089021
ACRA_ECOLI	330	342	DKVETRPIVASQA	11	1413.77	Monomer + Novo	10	1419.03	0.060312	4.55218	0.064295	3.74756	0.001035
ACRA_ECOLI	330	347	DKVETRPIVASQAIGDKW	16	2013.08	Monomer	0	2014.09	0.008316	0	0	5.60007	0.026243
ACRA_ECOLI	330	347	DKVETRPIVASQAIGDKW	16	2013.08	Monomer	0.167	2018.08	0.047645	3.99767	0.048365	5.60476	0.004486
ACRA_ECOLI	330	347	DKVETRPIVASQAIGDKW	16	2013.08	Monomer	1	2019.28	0.061924	5.19689	0.062479	5.59587	0.001026
ACRA_ECOLI	330	347	DKVETRPIVASQAIGDKW	16	2013.08	Monomer	10	2020.51	0.068398	6.42675	0.068902	5.5955	0.001571
ACRA_ECOLI	330	347	DKVETRPIVASQAIGDKW	16	2013.08	Monomer + Novo	0	2014.09	0.008316	0	0	5.60007	0.026243
ACRA_ECOLI	330	347	DKVETRPIVASQAIGDKW	16	2013.08	Monomer + Novo	0.167	2018.08	0.036415	3.99159	0.037352	5.6125	0.005681
ACRA_ECOLI	330	347	DKVETRPIVASQAIGDKW	16	2013.08	Monomer + Novo	1	2019.27	0.055708	5.18193	0.056325	5.61061	0.002194
ACRA_ECOLI	330	347	DKVETRPIVASQAIGDKW	16	2013.08	Monomer + Novo	10	2020.41	0.078132	6.32336	0.078573	5.6132	0.001475
ACRA_ECOLI	331	339	KVETRPIVA	7	1012.62	Monomer	0	1013.08	0.018307	0	0	3.63218	0.009314
ACRA_ECOLI	331	339	KVETRPIVA	7	1012.62	Monomer	0.167	1014.11	0.025422	1.02958	0.031327	3.63062	0.003909
ACRA_ECOLI	331	339	KVETRPIVA	7	1012.62	Monomer	1	1014.85	0.036028	1.7684	0.040412	3.6302	0.004882
ACRA_ECOLI	331	339	KVETRPIVA	7	1012.62	Monomer	10	1015.13	0.032334	2.04717	0.037157	3.62464	0.007671
ACRA_ECOLI	331	339	KVETRPIVA	7	1012.62	Monomer + Novo	0	1013.08	0.018307	0	0	3.63218	0.009314
ACRA_ECOLI	331	339	KVETRPIVA	7	1012.62	Monomer + Novo	0.167	1014.17	0.012306	1.09197	0.022059	3.64536	0.007647
ACRA_ECOLI	331	339	KVETRPIVA	7	1012.62	Monomer + Novo	1	1014.88	0.026702	1.80634	0.032375	3.64659	0.005306
ACRA_ECOLI	331	339	KVETRPIVA	7	1012.62	Monomer + Novo	10	1015.15	0.06925	2.07371	0.071629	3.64489	0.001466
ACRA_ECOLI	340	347	SQAIGDKW	7	904.452	Monomer	0	904.869	0.008758	0	0	5.47134	0.060357
ACRA_ECOLI	340	347	SQAIGDKW	7	904.452	Monomer	0.167	906.601	0.029093	1.73195	0.030383	5.51315	0.004142
ACRA_ECOLI	340	347	SQAIGDKW	7	904.452	Monomer	1	906.884	0.028318	2.01482	0.029641	5.50503	0.000759
ACRA_ECOLI	340	347	SQAIGDKW	7	904.452	Monomer	10	907.613	0.041558	2.74365	0.042471	5.50566	0.001871
ACRA_ECOLI	340	347	SQAIGDKW	7	904.452	Monomer + Novo	0	904.869	0.008758	0	0	5.47134	0.060357
ACRA_ECOLI	340	347	SQAIGDKW	7	904.452	Monomer + Novo	0.167	906.601	0.015794	1.73143	0.018059	5.52491	0.002922
ACRA_ECOLI	340	347	SQAIGDKW	7	904.452	Monomer + Novo	1	906.864	0.025726	1.99461	0.027176	5.52122	0.002263
ACRA_ECOLI	340	347	SQAIGDKW	7	904.452	Monomer + Novo	10	907.517	0.047256	2.64805	0.048061	5.52457	0.001363
ACRA_ECOLI	348	354	LVTEGLK	6	759.461	Monomer	0	759.793	0.008214	0	0	6.46554	0.073735
ACRA_ECOLI	348	354	LVTEGLK	6	759.461	Monomer	0.167	761.836	0.029605	2.04271	0.030723	6.50605	0.004636
ACRA_ECOLI	348	354	LVTEGLK	6	759.461	Monomer	1	762.099	0.028753	2.30607	0.029903	6.50064	0.000422
ACRA_ECOLI	348	354	LVTEGLK	6	759.461	Monomer	10	762.078	0.036786	2.28498	0.037692	6.50075	0.002116
ACRA_ECOLI	348	354	LVTEGLK	6	759.461	Monomer + Novo	0	759.793	0.008214	0	0	6.46554	0.073735
ACRA_ECOLI	348	354	LVTEGLK	6	759.461	Monomer + Novo	0.167	761.814	0.027299	2.02061	0.028508	6.51216	0.00926
ACRA_ECOLI	348	354	LVTEGLK	6	759.461	Monomer + Novo	1	762.101	0.028212	2.30742	0.029383	6.51594	0.002589
ACRA_ECOLI	348	354	LVTEGLK	6	759.461	Monomer + Novo	10	762.056	0.025097	2.26245	0.026407	6.52083	0.001648
ACRA_ECOLI	348	357	LVTEGLKAGD	9	1002.55	Monomer	0	1002.91	0.012131	0	0	4.31464	0.022761
ACRA_ECOLI	348	357	LVTEGLKAGD	9	1002.55	Monomer	0.167	1004.26	0.011774	1.3537	0.016905	4.28735	0.003695
ACRA_ECOLI	348	357	LVTEGLKAGD	9	1002.55	Monomer	1	1005.02	0.015675	2.11107	0.019821	4.28002	0.000834
ACRA_ECOLI	348	357	LVTEGLKAGD	9	1002.55	Monomer	10	1006.54	0.046644	3.63491	0.048196	4.27666	0.002125
ACRA_ECOLI	348	357	LVTEGLKAGD	9	1002.55	Monomer + Novo	0	1002.91	0.012131	0	0	4.31464	0.022761
ACRA_ECOLI	348	357	LVTEGLKAGD	9	1002.55	Monomer + Novo	0.167	1004.33	0.013714	1.4221	0.018309	4.3001	0.004849
ACRA_ECOLI	348	357	LVTEGLKAGD	9	1002.55	Monomer + Novo	1	1005.07	0.022435	2.15849	0.025504	4.29636	0.002471
ACRA_ECOLI	348	357	LVTEGLKAGD	9	1002.55	Monomer + Novo	10	1006.5	0.051259	3.59202	0.052675	4.29679	0.001312
ACRA_ECOLI	348	361	LVTEGLKAGDRVVI	13	1469.87	Monomer	0	1470.63	0.008489	0	0	5.60762	0.03671
ACRA_ECOLI	348	361	LVTEGLKAGDRVVI	13	1469.87	Monomer	0.167	1472.13	0.022211	1.50294	0.023778	5.62603	0.004321
ACRA_ECOLI	348	361	LVTEGLKAGDRVVI	13	1469.87	Monomer	1	1472.88	0.029285	2.2515	0.03049	5.61862	0.000945
ACRA_ECOLI	348	361	LVTEGLKAGDRVVI	13	1469.87	Monomer	10	1474.58	0.066115	3.95233	0.066658	5.61749	0.001817
ACRA_ECOLI	348	361	LVTEGLKAGDRVVI	13	1469.87	Monomer + Novo	0	1470.63	0.008489	0	0	5.60762	0.03671
ACRA_ECOLI	348	361	LVTEGLKAGDRVVI	13	1469.87	Monomer + Novo	0.167	1472.2	0.022357	1.57766	0.023914	5.63355	0.007269
ACRA_ECOLI	348	361	LVTEGLKAGDRVVI	13	1469.87	Monomer + Novo	1	1472.91	0.030802	2.28659	0.03195	5.63425	0.00222
ACRA_ECOLI	348	361	LVTEGLKAGDRVVI	13	1469.87	Monomer + Novo	10	1474.49	0.069986	3.86687	0.070499	5.63565	0.001647
ACRA_ECOLI	350	357	TEGLKAGD	7	790.394	Monomer	0	790.682	0.028349	0	0	4.31013	0.022579
ACRA_ECOLI	350	357	TEGLKAGD	7	790.394	Monomer	0.167	791.755	0.014613	1.07311	0.031894	4.28525	0.003444
ACRA_ECOLI	350	357	TEGLKAGD	7	790.394	Monomer	1	792.39	0.019187	1.70754	0.034231	4.27796	0.000571
ACRA_ECOLI	350	357	TEGLKAGD	7	790.394	Monomer	10	793.67	0.022881	2.98837	0.03643	4.27465	0.001879
ACRA_ECOLI	350	357	TEGLKAGD	7	790.394	Monomer + Novo	0	790.682	0.028349	0	0	4.31013	0.022579
ACRA_ECOLI	350	357	TEGLKAGD	7	790.394	Monomer + Novo	0.167	791.822	0.049253	1.1401	0.056829	4.29717	0.004637
ACRA_ECOLI	350	357	TEGLKAGD	7	790.394	Monomer + Novo	1	792.48	0.023905	1.79769	0.037083	4.29312	0.00238
ACRA_ECOLI	350	357	TEGLKAGD	7	790.394	Monomer + Novo	10	793.678	0.043163	2.99573	0.05164	4.29408	0.001198
ACRA_ECOLI	364	372	LQKVRPGVQ	7	1024.63	Monomer	0	1025.07	0.003517	0	0	2.78756	0.129215
ACRA_ECOLI	364	372	LQKVRPGVQ	7	1024.63	Monomer	0.167	1027.89	0.103199	2.81636	0.103259	2.83623	0.119802
ACRA_ECOLI	364	372	LQKVRPGVQ	7	1024.63	Monomer	1	1029.45	0.065151	4.37519	0.065246	2.95213	0.025215
ACRA_ECOLI	364	372	LQKVRPGVQ	7	1024.63	Monomer	10	1030.07	0.032053	4.99741	0.032245	2.79224	0.164207
ACRA_ECOLI	364	372	LQKVRPGVQ	7	1024.63	Monomer + Novo	0	1025.07	0.003517	0	0	2.78756	0.129215
ACRA_ECOLI	364	372	LQKVRPGVQ	7	1024.63	Monomer + Novo	0.167	1027.95	0.03808	2.88257	0.038242	2.90787	0.021895
ACRA_ECOLI	364	372	LQKVRPGVQ	7	1024.63	Monomer + Novo	1	1029.45	0.075313	4.38198	0.075395	2.93438	0.055565
ACRA_ECOLI	364	372	LQKVRPGVQ	7	1024.63	Monomer + Novo	10	1029.87	0.111009	4.80178	0.111064	2.90667	0.044321
ACRA_ECOLI	365	372	QKVRPGVQ	6	911.542	Monomer	0	911.938	0.013382	0	0	2.53738	0.017809
ACRA_ECOLI	365	372	QKVRPGVQ	6	911.542	Monomer	0.167	914.171	0.029922	2.23255	0.032778	2.52365	0.000651
ACRA_ECOLI	365	372	QKVRPGVQ	6	911.542	Monomer	1	915.726	0.03495	3.78793	0.037424	2.52244	0.001333
ACRA_ECOLI	365	372	QKVRPGVQ	6	911.542	Monomer	10	916.283	0.071076	4.3445	0.072325	2.52032	0.001818
ACRA_ECOLI	365	372	QKVRPGVQ	6	911.542	Monomer + Novo	0	911.938	0.013382	0	0	2.53738	0.017809
ACRA_ECOLI	365	372	QKVRPGVQ	6	911.542	Monomer + Novo	0.167	914.203	0.012235	2.2642	0.018132	2.53704	0.00167
ACRA_ECOLI	365	372	QKVRPGVQ	6	911.542	Monomer + Novo	1	915.717	0.050212	3.77838	0.051965	2.53426	0.001741
ACRA_ECOLI	365	372	QKVRPGVQ	6	911.542	Monomer + Novo	10	916.137	0.072206	4.19892	0.073436	2.53227	0.000466
ACRA_ECOLI	365	375	QKVRPGVQVKA	9	1209.74	Monomer	0	1210.36	0.005626	0	0	2.78675	0.10166
ACRA_ECOLI	365	375	QKVRPGVQVKA	9	1209.74	Monomer	0.167	1213.3	0.036659	2.93683	0.037088	2.75888	0.122556
ACRA_ECOLI	365	375	QKVRPGVQVKA	9	1209.74	Monomer	1	1215.69	0.110637	5.33276	0.11078	2.91849	0.026687
ACRA_ECOLI	365	375	QKVRPGVQVKA	9	1209.74	Monomer	10	1216.84	0.100236	6.47583	0.100394	2.75087	0.149743
ACRA_ECOLI	365	375	QKVRPGVQVKA	9	1209.74	Monomer + Novo	0	1210.36	0.005626	0	0	2.78675	0.10166
ACRA_ECOLI	365	375	QKVRPGVQVKA	9	1209.74	Monomer + Novo	0.167	1213.33	0.109552	2.97339	0.109696	2.87315	0.026192
ACRA_ECOLI	365	375	QKVRPGVQVKA	9	1209.74	Monomer + Novo	1	1215.66	0.134181	5.2972	0.134299	2.86811	0.122604
ACRA_ECOLI	365	375	QKVRPGVQVKA	9	1209.74	Monomer + Novo	10	1216.73	0.090515	6.36766	0.09069	2.78856	0.126107
ACRA_ECOLI	365	377	QKVRPGVQVKAQE	11	1466.84	Monomer	0	1467.58	0.006345	0	0	2.61055	0.011126
ACRA_ECOLI	365	377	QKVRPGVQVKAQE	11	1466.84	Monomer	0.167	1471.56	0.042764	3.97818	0.043232	2.60734	0.015746
ACRA_ECOLI	365	377	QKVRPGVQVKAQE	11	1466.84	Monomer	1	1474.31	0.075085	6.72696	0.075352	2.78823	0.074839
ACRA_ECOLI	365	377	QKVRPGVQVKAQE	11	1466.84	Monomer	10	1475.4	0.171159	7.82086	0.171277	2.66557	0.119843
ACRA_ECOLI	365	377	QKVRPGVQVKAQE	11	1466.84	Monomer + Novo	0	1467.58	0.006345	0	0	2.61055	0.011126
ACRA_ECOLI	365	377	QKVRPGVQVKAQE	11	1466.84	Monomer + Novo	0.167	1471.57	0.030935	3.99199	0.031579	2.62439	0.035818
ACRA_ECOLI	365	377	QKVRPGVQVKAQE	11	1466.84	Monomer + Novo	1	1474.37	0.100767	6.79181	0.100967	2.72755	0.11096
ACRA_ECOLI	365	377	QKVRPGVQVKAQE	11	1466.84	Monomer + Novo	10	1475.31	0.141189	7.73399	0.141331	2.66073	0.070955
ACRA_ECOLI	365	380	QKVRPGVQVKAQEVTA	14	1738	Monomer	0	1738.94	0.005597	0	0	3.60913	0.010831
ACRA_ECOLI	365	380	QKVRPGVQVKAQEVTA	14	1738	Monomer	0.167	1744.53	0.091313	5.59328	0.091485	3.60107	0.00398
ACRA_ECOLI	365	380	QKVRPGVQVKAQEVTA	14	1738	Monomer	1	1747.91	0.086792	8.97351	0.086972	3.59032	0.001431
ACRA_ECOLI	365	380	QKVRPGVQVKAQEVTA	14	1738	Monomer	10	1748.99	0.138062	10.0499	0.138175	3.58883	0.001711
ACRA_ECOLI	365	380	QKVRPGVQVKAQEVTA	14	1738	Monomer + Novo	0	1738.94	0.005597	0	0	3.60913	0.010831
ACRA_ECOLI	365	380	QKVRPGVQVKAQEVTA	14	1738	Monomer + Novo	0.167	1744.55	0.052534	5.60569	0.052831	3.61583	0.003994
ACRA_ECOLI	365	380	QKVRPGVQVKAQEVTA	14	1738	Monomer + Novo	1	1747.9	0.046957	8.95755	0.047289	3.60775	0.002986
ACRA_ECOLI	365	380	QKVRPGVQVKAQEVTA	14	1738	Monomer + Novo	10	1748.68	0.102559	9.74429	0.102712	3.60929	0.001112
ACRA_ECOLI	386	405	AASGAQPEQSKSLEHHHHHH	18	2225.03	Monomer	0	2226.28	0.017359	0	0	3.12258	0.08112
ACRA_ECOLI	386	405	AASGAQPEQSKSLEHHHHHH	18	2225.03	Monomer	0.167	2232.64	0.210793	6.36331	0.211507	3.08765	0.063555
ACRA_ECOLI	386	405	AASGAQPEQSKSLEHHHHHH	18	2225.03	Monomer	1	2232.89	0.166989	6.61362	0.167889	3.20347	0.002397
ACRA_ECOLI	386	405	AASGAQPEQSKSLEHHHHHH	18	2225.03	Monomer	10	2232.5	0.307358	6.21749	0.307848	3.20079	0.003077
ACRA_ECOLI	386	405	AASGAQPEQSKSLEHHHHHH	18	2225.03	Monomer + Novo	0	2226.28	0.017359	0	0	3.12258	0.08112
ACRA_ECOLI	386	405	AASGAQPEQSKSLEHHHHHH	18	2225.03	Monomer + Novo	0.167	2232.55	0.178672	6.26921	0.179513	3.23265	0.003168
ACRA_ECOLI	386	405	AASGAQPEQSKSLEHHHHHH	18	2225.03	Monomer + Novo	1	2233.06	0.182373	6.78302	0.183197	3.12379	0.084756
ACRA_ECOLI	386	405	AASGAQPEQSKSLEHHHHHH	18	2225.03	Monomer + Novo	10	2232.45	0.176694	6.16896	0.177544	3.09351	0.065551
ACRA_ECOLI	388	405	SGAQPEQSKSLEHHHHHH	16	2082.96	Monomer	0	2084.04	0.025861	0	0	2.91311	0.210305
ACRA_ECOLI	388	405	SGAQPEQSKSLEHHHHHH	16	2082.96	Monomer	0.167	2090.04	0.204494	5.99415	0.206123	3.05184	0.005429
ACRA_ECOLI	388	405	SGAQPEQSKSLEHHHHHH	16	2082.96	Monomer	1	2090.42	0.196723	6.37272	0.198416	3.03401	0.002312
ACRA_ECOLI	388	405	SGAQPEQSKSLEHHHHHH	16	2082.96	Monomer	10	2090.14	0.280131	6.09793	0.281322	3.033	0.003293
ACRA_ECOLI	388	405	SGAQPEQSKSLEHHHHHH	16	2082.96	Monomer + Novo	0	2084.04	0.025861	0	0	2.91311	0.210305
ACRA_ECOLI	388	405	SGAQPEQSKSLEHHHHHH	16	2082.96	Monomer + Novo	0.167	2089.93	0.195878	5.88903	0.197578	2.90383	0.340682
ACRA_ECOLI	388	405	SGAQPEQSKSLEHHHHHH	16	2082.96	Monomer + Novo	1	2090.57	0.245178	6.52317	0.246538	3.05604	0.003192
ACRA_ECOLI	388	405	SGAQPEQSKSLEHHHHHH	16	2082.96	Monomer + Novo	10	2089.75	0.156794	5.70796	0.158912	3.22313	0.00134
ACRA_ECOLI	392	405	PEQSKSLEHHHHHH	12	1739.81	Monomer	0	1740.69	0.00762	0	0	2.82435	0.227721
ACRA_ECOLI	392	405	PEQSKSLEHHHHHH	12	1739.81	Monomer	0.167	1745.66	0.071503	4.9644	0.071908	3.05259	0.006159
ACRA_ECOLI	392	405	PEQSKSLEHHHHHH	12	1739.81	Monomer	1	1745.95	0.161868	5.25792	0.162047	3.03498	0.001417
ACRA_ECOLI	392	405	PEQSKSLEHHHHHH	12	1739.81	Monomer	10	1745.76	0.131537	5.06945	0.131758	2.97131	0.120564
ACRA_ECOLI	392	405	PEQSKSLEHHHHHH	12	1739.81	Monomer + Novo	0	1740.69	0.00762	0	0	2.82435	0.227721
ACRA_ECOLI	392	405	PEQSKSLEHHHHHH	12	1739.81	Monomer + Novo	0.167	1745.53	0.077769	4.83764	0.078142	3.2324	0.003328
ACRA_ECOLI	392	405	PEQSKSLEHHHHHH	12	1739.81	Monomer + Novo	1	1745.75	0.211601	5.06125	0.211738	3.03857	0.232953
ACRA_ECOLI	392	405	PEQSKSLEHHHHHH	12	1739.81	Monomer + Novo	10	1745.47	0.244693	4.77313	0.244812	3.22196	0.001156

## Sheet: Figure 2d, S7
Figure 2d, S7	Data for uptake plots for AcrAS								Peptide Number							Peptide Number
No drug			NSC 60339			Novobiocin			75-86		AcrA	Time	Uptake	Uptake SD		232-246
Time	Uptake	Uptake SD	Time	Uptake	Uptake SD	Time	Uptake	Uptake SD				10	3.18641	0.051641
0	0	0	0	0	0	0	0					60	4.91704	0.035719
10	2.23083	0.039062	10	1.85945	0.072082	10	2.26625	0.031693				600	6.90059	0.119324
60	3.32513	0.052898	60	2.80452	0.040819	60	3.32851	0.031296
600	3.93288	0.061354	600	3.3643	0.050779	600	3.88381	0.020497			AcrA novobiocin	10	3.26344	0.020915
												60	5.04092	0.041625
												600	6.80561	0.060491
No drug			NSC 60339			Novobiocin			75-86
Time	Uptake	Uptake SD	Time	Uptake	Uptake SD	Time	Uptake	Uptake SD
0	0	0	0	0	0	0	0
10	1.76016	0.042418	10	1.41529	0.044506	10	1.75613	0.039303
60	2.39048	0.04801	60	2.00953	0.04676	60	2.37664	0.038105
600	3.72719	0.039024	600	3.29151	0.141858	600	3.70503	0.037235
No drug			NSC 60339			Novobiocin			75-86
Time	Uptake	Uptake SD	Time	Uptake	Uptake SD	Time	Uptake	Uptake SD
0	0	0	0	0	0	0	0
10	3.86061	0.079167	10	3.31972	0.128725	10	3.9681	0.034268
60	5.7637	0.133671	60	4.96494	0.25222	60	5.88827	0.074249
600	7.96339	0.096064	600	7.16803	0.184707	600	7.73072	0.097441

## Sheet: Figure 4, S9
Figure 4, S9	HDX data for (AcrASD + NSC) - AcrASD
Protein	Start	End	Sequence	MaxUptake	MHP	State	Exposure	Center	Center SD	Uptake	Uptake SD	Retension time	Retension time SD
ACRA_ECOLI	42	51	VVTVKTEPLQ	8	1113.65	AcrA_Dimer_DMSO	0	1114.3	0.031531	0	0	4.36344	0.032516
ACRA_ECOLI	42	51	VVTVKTEPLQ	8	1113.65	AcrA_Dimer_DMSO	4.01	1116.04	0.049683	1.73834	0.058844	4.36328	0.028605
ACRA_ECOLI	42	51	VVTVKTEPLQ	8	1113.65	AcrA_Dimer_DMSO	25.11	1116.99	0.07345	2.689	0.079932	4.36287	0.030395
ACRA_ECOLI	42	51	VVTVKTEPLQ	8	1113.65	AcrA_Dimer_DMSO	251.11	1118.7	0.123782	4.39999	0.127735	4.35636	0.027105
ACRA_ECOLI	42	51	VVTVKTEPLQ	8	1113.65	AcrA_Dimer_NSC60339	0	1114.3	0.031531	0	0	4.36344	0.032516
ACRA_ECOLI	42	51	VVTVKTEPLQ	8	1113.65	AcrA_Dimer_NSC60339	4.01	1115.99	0.107204	1.69322	0.111745	4.34252	0.042411
ACRA_ECOLI	42	51	VVTVKTEPLQ	8	1113.65	AcrA_Dimer_NSC60339	25.11	1116.87	0.18444	2.56378	0.187115	4.33849	0.037879
ACRA_ECOLI	42	51	VVTVKTEPLQ	8	1113.65	AcrA_Dimer_NSC60339	251.11	1118.47	0.137381	4.16663	0.140953	4.32696	0.031831
ACRA_ECOLI	42	52	VVTVKTEPLQI	9	1226.74	AcrA_Dimer_DMSO	0	1227.36	0.03349	0	0	6.05957	0.020901
ACRA_ECOLI	42	52	VVTVKTEPLQI	9	1226.74	AcrA_Dimer_DMSO	4.01	1229.27	0.075695	1.90739	0.082773	6.06774	0.009703
ACRA_ECOLI	42	52	VVTVKTEPLQI	9	1226.74	AcrA_Dimer_DMSO	25.11	1230.47	0.10238	3.10729	0.107718	6.06193	0.006188
ACRA_ECOLI	42	52	VVTVKTEPLQI	9	1226.74	AcrA_Dimer_DMSO	251.11	1232.73	0.155369	5.3662	0.158938	6.05835	0.00542
ACRA_ECOLI	42	52	VVTVKTEPLQI	9	1226.74	AcrA_Dimer_NSC60339	0	1227.36	0.03349	0	0	6.05957	0.020901
ACRA_ECOLI	42	52	VVTVKTEPLQI	9	1226.74	AcrA_Dimer_NSC60339	4.01	1229.34	0.106038	1.98359	0.111201	6.06176	0.010189
ACRA_ECOLI	42	52	VVTVKTEPLQI	9	1226.74	AcrA_Dimer_NSC60339	25.11	1230.51	0.251624	3.1444	0.253842	6.05956	0.001723
ACRA_ECOLI	42	52	VVTVKTEPLQI	9	1226.74	AcrA_Dimer_NSC60339	251.11	1232.78	0.203179	5.41463	0.205921	6.05784	0.005566
ACRA_ECOLI	45	51	VKTEPLQ	5	814.467	AcrA_Dimer_DMSO	0	814.845	0.051136	0	0	3.5058	0.019733
ACRA_ECOLI	45	51	VKTEPLQ	5	814.467	AcrA_Dimer_DMSO	4.01	816.324	0.038508	1.47921	0.064013	3.38885	0.050954
ACRA_ECOLI	45	51	VKTEPLQ	5	814.467	AcrA_Dimer_DMSO	25.11	816.731	0.055364	1.88641	0.075366	3.39145	0.055988
ACRA_ECOLI	45	51	VKTEPLQ	5	814.467	AcrA_Dimer_DMSO	251.11	817.807	0.127447	2.96235	0.137323	3.38614	0.052091
ACRA_ECOLI	45	51	VKTEPLQ	5	814.467	AcrA_Dimer_NSC60339	0	814.845	0.051136	0	0	3.5058	0.019733
ACRA_ECOLI	45	51	VKTEPLQ	5	814.467	AcrA_Dimer_NSC60339	4.01	816.35	0.079654	1.50523	0.094656	3.38666	0.051995
ACRA_ECOLI	45	51	VKTEPLQ	5	814.467	AcrA_Dimer_NSC60339	25.11	816.697	0.13128	1.85277	0.140888	3.39459	0.057771
ACRA_ECOLI	45	51	VKTEPLQ	5	814.467	AcrA_Dimer_NSC60339	251.11	817.881	0.129415	3.03679	0.139151	3.37468	0.045852
ACRA_ECOLI	45	51	VKTEPLQ	5	814.467	AcrA_Dimer_DMSO	0	814.867	0.011797	0	0	3.36856	0.049558
ACRA_ECOLI	45	51	VKTEPLQ	5	814.467	AcrA_Dimer_DMSO	4.01	816.429	0.046641	1.56249	0.04811	3.56555	0.044847
ACRA_ECOLI	45	51	VKTEPLQ	5	814.467	AcrA_Dimer_DMSO	25.11	816.789	0.084026	1.92251	0.08485	3.56597	0.048968
ACRA_ECOLI	45	51	VKTEPLQ	5	814.467	AcrA_Dimer_DMSO	251.11	817.866	0.106266	2.99925	0.106919	3.5601	0.046363
ACRA_ECOLI	45	51	VKTEPLQ	5	814.467	AcrA_Dimer_NSC60339	0	814.867	0.011797	0	0	3.36856	0.049558
ACRA_ECOLI	45	51	VKTEPLQ	5	814.467	AcrA_Dimer_NSC60339	4.01	816.386	0.082344	1.51888	0.083185	3.56303	0.045188
ACRA_ECOLI	45	51	VKTEPLQ	5	814.467	AcrA_Dimer_NSC60339	25.11	816.808	0.150187	1.94126	0.15065	3.56736	0.050798
ACRA_ECOLI	45	51	VKTEPLQ	5	814.467	AcrA_Dimer_NSC60339	251.11	817.971	0.15999	3.10438	0.160425	3.54855	0.040601
ACRA_ECOLI	45	56	VKTEPLQITTEL	10	1371.77	AcrA_Dimer_DMSO	0	1372.44	0.022094	0	0	6.5468	0.011988
ACRA_ECOLI	45	56	VKTEPLQITTEL	10	1371.77	AcrA_Dimer_DMSO	4.01	1375.61	0.034426	3.17019	0.040907	6.55077	0.010641
ACRA_ECOLI	45	56	VKTEPLQITTEL	10	1371.77	AcrA_Dimer_DMSO	25.11	1376.78	0.048659	4.33221	0.05344	6.54129	0.014442
ACRA_ECOLI	45	56	VKTEPLQITTEL	10	1371.77	AcrA_Dimer_DMSO	251.11	1378.39	0.123368	5.94188	0.125331	6.53957	0.016369
ACRA_ECOLI	45	56	VKTEPLQITTEL	10	1371.77	AcrA_Dimer_NSC60339	0	1372.44	0.022094	0	0	6.5468	0.011988
ACRA_ECOLI	45	56	VKTEPLQITTEL	10	1371.77	AcrA_Dimer_NSC60339	4.01	1375.62	0.134686	3.17269	0.136486	6.53974	0.009114
ACRA_ECOLI	45	56	VKTEPLQITTEL	10	1371.77	AcrA_Dimer_NSC60339	25.11	1376.6	0.161898	4.15905	0.163398	6.53639	0.014932
ACRA_ECOLI	45	56	VKTEPLQITTEL	10	1371.77	AcrA_Dimer_NSC60339	251.11	1378.28	0.147235	5.83814	0.148884	6.53667	0.012352
ACRA_ECOLI	45	62	VKTEPLQITTELPGRTSA	15	1941.07	AcrA_Dimer_DMSO	0	1942.22	0.026179	0	0	5.54926	0.005275
ACRA_ECOLI	45	62	VKTEPLQITTELPGRTSA	15	1941.07	AcrA_Dimer_DMSO	4.01	1945.57	0.036289	3.34886	0.044747	5.54995	0.001695
ACRA_ECOLI	45	62	VKTEPLQITTELPGRTSA	15	1941.07	AcrA_Dimer_DMSO	25.11	1946.96	0.055668	4.73411	0.061516	5.54347	0.003632
ACRA_ECOLI	45	62	VKTEPLQITTELPGRTSA	15	1941.07	AcrA_Dimer_DMSO	251.11	1949.07	0.098426	6.84522	0.101848	5.5409	0.005418
ACRA_ECOLI	45	62	VKTEPLQITTELPGRTSA	15	1941.07	AcrA_Dimer_NSC60339	0	1942.22	0.026179	0	0	5.54926	0.005275
ACRA_ECOLI	45	62	VKTEPLQITTELPGRTSA	15	1941.07	AcrA_Dimer_NSC60339	4.01	1945.39	0.158815	3.16621	0.160958	5.52208	0.013086
ACRA_ECOLI	45	62	VKTEPLQITTELPGRTSA	15	1941.07	AcrA_Dimer_NSC60339	25.11	1946.62	0.117517	4.39786	0.120398	5.51589	0.021531
ACRA_ECOLI	45	62	VKTEPLQITTELPGRTSA	15	1941.07	AcrA_Dimer_NSC60339	251.11	1948.79	0.127375	6.57217	0.130038	5.51862	0.013537
ACRA_ECOLI	52	62	ITTELPGRTSA	9	1145.62	AcrA_Dimer_DMSO	0	1146.27	0.04431	0	0	4.36856	0.029303
ACRA_ECOLI	52	62	ITTELPGRTSA	9	1145.62	AcrA_Dimer_DMSO	4.01	1147.54	0.020245	1.26534	0.048716	4.37457	0.02308
ACRA_ECOLI	52	62	ITTELPGRTSA	9	1145.62	AcrA_Dimer_DMSO	25.11	1148.24	0.043981	1.96608	0.062432	4.37424	0.022487
ACRA_ECOLI	52	62	ITTELPGRTSA	9	1145.62	AcrA_Dimer_DMSO	251.11	1148.82	0.066516	2.55197	0.079923	4.37228	0.02159
ACRA_ECOLI	52	62	ITTELPGRTSA	9	1145.62	AcrA_Dimer_NSC60339	0	1146.27	0.04431	0	0	4.36856	0.029303
ACRA_ECOLI	52	62	ITTELPGRTSA	9	1145.62	AcrA_Dimer_NSC60339	4.01	1147.34	0.04995	1.06797	0.066772	4.34551	0.037745
ACRA_ECOLI	52	62	ITTELPGRTSA	9	1145.62	AcrA_Dimer_NSC60339	25.11	1147.89	0.086723	1.61692	0.097388	4.34519	0.034861
ACRA_ECOLI	52	62	ITTELPGRTSA	9	1145.62	AcrA_Dimer_NSC60339	251.11	1148.54	0.04858	2.26295	0.065753	4.33538	0.032777
ACRA_ECOLI	52	63	ITTELPGRTSAY	10	1308.68	AcrA_Dimer_DMSO	0	1309.36	0.026546	0	0	5.05051	0.012563
ACRA_ECOLI	52	63	ITTELPGRTSAY	10	1308.68	AcrA_Dimer_DMSO	4.01	1310.69	0.047661	1.33168	0.054555	5.05437	0.007289
ACRA_ECOLI	52	63	ITTELPGRTSAY	10	1308.68	AcrA_Dimer_DMSO	25.11	1311.33	0.085658	1.96488	0.089677	5.05219	0.0045
ACRA_ECOLI	52	63	ITTELPGRTSAY	10	1308.68	AcrA_Dimer_DMSO	251.11	1312.01	0.05937	2.65013	0.065035	5.05319	0.004421
ACRA_ECOLI	52	63	ITTELPGRTSAY	10	1308.68	AcrA_Dimer_NSC60339	0	1309.36	0.026546	0	0	5.05051	0.012563
ACRA_ECOLI	52	63	ITTELPGRTSAY	10	1308.68	AcrA_Dimer_NSC60339	4.01	1310.73	0.103122	1.36841	0.106484	4.83853	0.093555
ACRA_ECOLI	52	63	ITTELPGRTSAY	10	1308.68	AcrA_Dimer_NSC60339	25.11	1311.08	0.068103	1.72105	0.073094	4.86486	0.100133
ACRA_ECOLI	52	63	ITTELPGRTSAY	10	1308.68	AcrA_Dimer_NSC60339	251.11	1311.81	0.113817	2.44962	0.116871	4.80473	0.099462
ACRA_ECOLI	53	62	TTELPGRTSA	8	1032.53	AcrA_Dimer_DMSO	0	1033	0.026495	0	0	3.71464	0.037165
ACRA_ECOLI	53	62	TTELPGRTSA	8	1032.53	AcrA_Dimer_DMSO	4.01	1034.04	0.011916	1.03619	0.029052	3.7103	0.034758
ACRA_ECOLI	53	62	TTELPGRTSA	8	1032.53	AcrA_Dimer_DMSO	25.11	1034.37	0.015653	1.36554	0.030774	3.71205	0.035022
ACRA_ECOLI	53	62	TTELPGRTSA	8	1032.53	AcrA_Dimer_DMSO	251.11	1034.92	0.053424	1.91891	0.059634	3.70842	0.033952
ACRA_ECOLI	53	62	TTELPGRTSA	8	1032.53	AcrA_Dimer_NSC60339	0	1033	0.026495	0	0	3.71464	0.037165
ACRA_ECOLI	53	62	TTELPGRTSA	8	1032.53	AcrA_Dimer_NSC60339	4.01	1033.88	0.045725	0.87822	0.052847	3.70505	0.040893
ACRA_ECOLI	53	62	TTELPGRTSA	8	1032.53	AcrA_Dimer_NSC60339	25.11	1034.15	0.084582	1.14393	0.088635	3.70689	0.040282
ACRA_ECOLI	53	62	TTELPGRTSA	8	1032.53	AcrA_Dimer_NSC60339	251.11	1034.77	0.044956	1.7671	0.052183	3.69553	0.03635
ACRA_ECOLI	54	62	TELPGRTSA	7	931.484	AcrA_Dimer_DMSO	0	931.924	0.038613	0	0	3.60307	0.035206
ACRA_ECOLI	54	62	TELPGRTSA	7	931.484	AcrA_Dimer_DMSO	4.01	932.268	0.010137	0.344168	0.039921	3.60342	0.033696
ACRA_ECOLI	54	62	TELPGRTSA	7	931.484	AcrA_Dimer_DMSO	25.11	932.539	0.014765	0.614795	0.041339	3.60564	0.035149
ACRA_ECOLI	54	62	TELPGRTSA	7	931.484	AcrA_Dimer_DMSO	251.11	933.123	0.03034	1.19944	0.049106	3.60388	0.033662
ACRA_ECOLI	54	62	TELPGRTSA	7	931.484	AcrA_Dimer_NSC60339	0	931.924	0.038613	0	0	3.60307	0.035206
ACRA_ECOLI	54	62	TELPGRTSA	7	931.484	AcrA_Dimer_NSC60339	4.01	932.183	0.013211	0.259239	0.04081	3.60177	0.037911
ACRA_ECOLI	54	62	TELPGRTSA	7	931.484	AcrA_Dimer_NSC60339	25.11	932.452	0.03269	0.527887	0.050592	3.60605	0.039549
ACRA_ECOLI	54	62	TELPGRTSA	7	931.484	AcrA_Dimer_NSC60339	251.11	933.066	0.020383	1.14241	0.043662	3.59353	0.033017
ACRA_ECOLI	56	62	LPGRTSA	5	701.394	AcrA_Dimer_DMSO	0	701.712	0.030995	0	0	3.60081	0.034378
ACRA_ECOLI	56	62	LPGRTSA	5	701.394	AcrA_Dimer_DMSO	4.01	702.005	0.012359	0.292922	0.033369	3.6022	0.033458
ACRA_ECOLI	56	62	LPGRTSA	5	701.394	AcrA_Dimer_DMSO	25.11	702.203	0.014503	0.491073	0.034221	3.60568	0.035549
ACRA_ECOLI	56	62	LPGRTSA	5	701.394	AcrA_Dimer_DMSO	251.11	702.59	0.027331	0.878184	0.041324	3.60402	0.033947
ACRA_ECOLI	56	62	LPGRTSA	5	701.394	AcrA_Dimer_NSC60339	0	701.712	0.030995	0	0	3.60081	0.034378
ACRA_ECOLI	56	62	LPGRTSA	5	701.394	AcrA_Dimer_NSC60339	4.01	701.919	0.035871	0.207013	0.047407	3.60576	0.040528
ACRA_ECOLI	56	62	LPGRTSA	5	701.394	AcrA_Dimer_NSC60339	25.11	702.098	0.055449	0.386434	0.063524	3.60996	0.04103
ACRA_ECOLI	56	62	LPGRTSA	5	701.394	AcrA_Dimer_NSC60339	251.11	702.557	0.02409	0.845104	0.039256	3.59662	0.035679
ACRA_ECOLI	63	74	YRIAEVRPQVSG	10	1374.75	AcrA_Dimer_DMSO	0	1375.51	0.032965	0	0	4.4614	0.029136
ACRA_ECOLI	63	74	YRIAEVRPQVSG	10	1374.75	AcrA_Dimer_DMSO	4.01	1377.28	0.093753	1.77651	0.09938	4.47115	0.024082
ACRA_ECOLI	63	74	YRIAEVRPQVSG	10	1374.75	AcrA_Dimer_DMSO	25.11	1378.66	0.055027	3.14837	0.064145	4.46783	0.02128
ACRA_ECOLI	63	74	YRIAEVRPQVSG	10	1374.75	AcrA_Dimer_DMSO	251.11	1379.48	0.149632	3.96877	0.15322	4.46489	0.022577
ACRA_ECOLI	63	74	YRIAEVRPQVSG	10	1374.75	AcrA_Dimer_NSC60339	0	1375.51	0.032965	0	0	4.4614	0.029136
ACRA_ECOLI	63	74	YRIAEVRPQVSG	10	1374.75	AcrA_Dimer_NSC60339	4.01	1377.11	0.155175	1.60268	0.158638	4.44991	0.042186
ACRA_ECOLI	63	74	YRIAEVRPQVSG	10	1374.75	AcrA_Dimer_NSC60339	25.11	1378.11	0.198931	2.60008	0.201644	4.44409	0.035265
ACRA_ECOLI	63	74	YRIAEVRPQVSG	10	1374.75	AcrA_Dimer_NSC60339	251.11	1379.06	0.141506	3.55491	0.145295	4.43224	0.041801
ACRA_ECOLI	63	77	YRIAEVRPQVSGIIL	13	1714	AcrA_Dimer_DMSO	0	1715.17	0.06821	0	0	6.6402	0.007668
ACRA_ECOLI	63	77	YRIAEVRPQVSGIIL	13	1714	AcrA_Dimer_DMSO	4.01	1716.72	0.09616	1.54556	0.117895	6.64505	0.002961
ACRA_ECOLI	63	77	YRIAEVRPQVSGIIL	13	1714	AcrA_Dimer_DMSO	25.11	1717.97	0.119977	2.79674	0.138011	6.63792	0.002393
ACRA_ECOLI	63	77	YRIAEVRPQVSGIIL	13	1714	AcrA_Dimer_DMSO	251.11	1718.96	0.092073	3.79106	0.114586	6.63733	0.005476
ACRA_ECOLI	63	77	YRIAEVRPQVSGIIL	13	1714	AcrA_Dimer_NSC60339	0	1715.17	0.06821	0	0	6.6402	0.007668
ACRA_ECOLI	63	77	YRIAEVRPQVSGIIL	13	1714	AcrA_Dimer_NSC60339	4.01	1716.72	0.050712	1.55007	0.084996	6.62753	0.005274
ACRA_ECOLI	63	77	YRIAEVRPQVSGIIL	13	1714	AcrA_Dimer_NSC60339	25.11	1717.82	0.100608	2.64452	0.12155	6.6272	0.005444
ACRA_ECOLI	63	77	YRIAEVRPQVSGIIL	13	1714	AcrA_Dimer_NSC60339	251.11	1718.86	0.044272	3.68237	0.081318	6.62759	0.004256
ACRA_ECOLI	64	74	RIAEVRPQVSG	9	1211.69	AcrA_Dimer_DMSO	0	1212.38	0.155598	0	0	3.57897	0.054782
ACRA_ECOLI	64	74	RIAEVRPQVSG	9	1211.69	AcrA_Dimer_DMSO	4.01	1213.7	0.090291	1.3195	0.179898	3.59852	0.050249
ACRA_ECOLI	64	74	RIAEVRPQVSG	9	1211.69	AcrA_Dimer_DMSO	25.11	1214.65	0.047224	2.27013	0.162607	3.5999	0.050221
ACRA_ECOLI	64	74	RIAEVRPQVSG	9	1211.69	AcrA_Dimer_DMSO	251.11	1215.44	0.109869	3.0606	0.190479	3.59376	0.050867
ACRA_ECOLI	64	74	RIAEVRPQVSG	9	1211.69	AcrA_Dimer_NSC60339	0	1212.38	0.155598	0	0	3.57897	0.054782
ACRA_ECOLI	64	74	RIAEVRPQVSG	9	1211.69	AcrA_Dimer_NSC60339	4.01	1213.55	0.11531	1.17122	0.193668	3.59759	0.055191
ACRA_ECOLI	64	74	RIAEVRPQVSG	9	1211.69	AcrA_Dimer_NSC60339	25.11	1214.21	0.120371	1.8254	0.196723	3.59859	0.053277
ACRA_ECOLI	64	74	RIAEVRPQVSG	9	1211.69	AcrA_Dimer_NSC60339	251.11	1215.15	0.117632	2.77214	0.195059	3.58068	0.052274
ACRA_ECOLI	68	74	VRPQVSG	5	742.421	AcrA_Dimer_DMSO	0	742.76	0.018224	0	0	2.55479	0.076202
ACRA_ECOLI	68	74	VRPQVSG	5	742.421	AcrA_Dimer_DMSO	4.01	743.444	0.041181	0.683933	0.045033	2.56997	0.081314
ACRA_ECOLI	68	74	VRPQVSG	5	742.421	AcrA_Dimer_DMSO	25.11	744.01	0.07154	1.25013	0.073824	2.58122	0.098101
ACRA_ECOLI	68	74	VRPQVSG	5	742.421	AcrA_Dimer_DMSO	251.11	744.659	0.073632	1.89838	0.075853	2.5833	0.087886
ACRA_ECOLI	68	74	VRPQVSG	5	742.421	AcrA_Dimer_NSC60339	0	742.76	0.018224	0	0	2.55479	0.076202
ACRA_ECOLI	68	74	VRPQVSG	5	742.421	AcrA_Dimer_NSC60339	4.01	743.469	0.044382	0.70854	0.047978	2.55674	0.075996
ACRA_ECOLI	68	74	VRPQVSG	5	742.421	AcrA_Dimer_NSC60339	25.11	743.951	0.0674	1.19039	0.06982	2.54161	0.066487
ACRA_ECOLI	68	74	VRPQVSG	5	742.421	AcrA_Dimer_NSC60339	251.11	744.695	0.057176	1.93443	0.06001	2.5377	0.068201
ACRA_ECOLI	68	77	VRPQVSGIIL	8	1081.67	AcrA_Dimer_DMSO	0	1082.26	0.013331	0	0	6.54509	0.015874
ACRA_ECOLI	68	77	VRPQVSGIIL	8	1081.67	AcrA_Dimer_DMSO	4.01	1082.7	0.034151	0.435882	0.03666	6.55296	0.012938
ACRA_ECOLI	68	77	VRPQVSGIIL	8	1081.67	AcrA_Dimer_DMSO	25.11	1083.16	0.024036	0.894438	0.027485	6.54803	0.01064
ACRA_ECOLI	68	77	VRPQVSGIIL	8	1081.67	AcrA_Dimer_DMSO	251.11	1083.86	0.038323	1.59596	0.040575	6.54689	0.008214
ACRA_ECOLI	68	77	VRPQVSGIIL	8	1081.67	AcrA_Dimer_NSC60339	0	1082.26	0.013331	0	0	6.54509	0.015874
ACRA_ECOLI	68	77	VRPQVSGIIL	8	1081.67	AcrA_Dimer_NSC60339	4.01	1082.61	0.028913	0.34561	0.031838	6.54057	0.01409
ACRA_ECOLI	68	77	VRPQVSGIIL	8	1081.67	AcrA_Dimer_NSC60339	25.11	1082.95	0.033595	0.684766	0.036144	6.54194	0.008545
ACRA_ECOLI	68	77	VRPQVSGIIL	8	1081.67	AcrA_Dimer_NSC60339	251.11	1083.7	0.072289	1.43429	0.073508	6.54063	0.009847
ACRA_ECOLI	75	86	IILKRNFKEGSD	11	1419.8	AcrA_Dimer_DMSO	0	1420.55	0.016048	0	0	3.85181	0.047535
ACRA_ECOLI	75	86	IILKRNFKEGSD	11	1419.8	AcrA_Dimer_DMSO	4.01	1422.6	0.032174	2.0431	0.035954	3.85182	0.043707
ACRA_ECOLI	75	86	IILKRNFKEGSD	11	1419.8	AcrA_Dimer_DMSO	25.11	1423.77	0.093452	3.22105	0.09482	3.85164	0.045705
ACRA_ECOLI	75	86	IILKRNFKEGSD	11	1419.8	AcrA_Dimer_DMSO	251.11	1424.47	0.085935	3.92126	0.087421	3.84389	0.037997
ACRA_ECOLI	75	86	IILKRNFKEGSD	11	1419.8	AcrA_Dimer_NSC60339	0	1420.55	0.016048	0	0	3.85181	0.047535
ACRA_ECOLI	75	86	IILKRNFKEGSD	11	1419.8	AcrA_Dimer_NSC60339	4.01	1422.25	0.064772	1.69549	0.06673	3.84452	0.048143
ACRA_ECOLI	75	86	IILKRNFKEGSD	11	1419.8	AcrA_Dimer_NSC60339	25.11	1423.13	0.123745	2.58052	0.124781	3.84171	0.04561
ACRA_ECOLI	75	86	IILKRNFKEGSD	11	1419.8	AcrA_Dimer_NSC60339	251.11	1423.76	0.079965	3.21026	0.081559	3.8329	0.041899
ACRA_ECOLI	75	89	IILKRNFKEGSDIEA	14	1732.96	AcrA_Dimer_DMSO	0	1733.91	0.029071	0	0	4.55476	0.025973
ACRA_ECOLI	75	89	IILKRNFKEGSDIEA	14	1732.96	AcrA_Dimer_DMSO	4.01	1735.72	0.049727	1.80785	0.057601	4.55706	0.024013
ACRA_ECOLI	75	89	IILKRNFKEGSDIEA	14	1732.96	AcrA_Dimer_DMSO	25.11	1737.12	0.058831	3.20529	0.065621	4.55394	0.024143
ACRA_ECOLI	75	89	IILKRNFKEGSDIEA	14	1732.96	AcrA_Dimer_DMSO	251.11	1738.73	0.04653	4.82245	0.054865	4.55166	0.020436
ACRA_ECOLI	75	89	IILKRNFKEGSDIEA	14	1732.96	AcrA_Dimer_NSC60339	0	1733.91	0.029071	0	0	4.55476	0.025973
ACRA_ECOLI	75	89	IILKRNFKEGSDIEA	14	1732.96	AcrA_Dimer_NSC60339	4.01	1735.4	0.087681	1.49049	0.092374	4.50715	0.036981
ACRA_ECOLI	75	89	IILKRNFKEGSDIEA	14	1732.96	AcrA_Dimer_NSC60339	25.11	1736.53	0.047329	2.61832	0.055544	4.50386	0.0339
ACRA_ECOLI	75	89	IILKRNFKEGSDIEA	14	1732.96	AcrA_Dimer_NSC60339	251.11	1738.04	0.07478	4.12937	0.080232	4.49454	0.031664
ACRA_ECOLI	76	86	ILKRNFKEGSD	10	1306.71	AcrA_Dimer_DMSO	0	1307.46	0.015861	0	0	3.85519	0.05012
ACRA_ECOLI	76	86	ILKRNFKEGSD	10	1306.71	AcrA_Dimer_DMSO	4.01	1309.37	0.027969	1.90638	0.032154	3.85148	0.043513
ACRA_ECOLI	76	86	ILKRNFKEGSD	10	1306.71	AcrA_Dimer_DMSO	25.11	1310.45	0.080124	2.99163	0.081679	3.85115	0.045448
ACRA_ECOLI	76	86	ILKRNFKEGSD	10	1306.71	AcrA_Dimer_DMSO	251.11	1311.12	0.079462	3.65733	0.081029	3.84504	0.038627
ACRA_ECOLI	76	86	ILKRNFKEGSD	10	1306.71	AcrA_Dimer_NSC60339	0	1307.46	0.015861	0	0	3.85519	0.05012
ACRA_ECOLI	76	86	ILKRNFKEGSD	10	1306.71	AcrA_Dimer_NSC60339	4.01	1309.07	0.075997	1.60479	0.077634	3.8445	0.04777
ACRA_ECOLI	76	86	ILKRNFKEGSD	10	1306.71	AcrA_Dimer_NSC60339	25.11	1309.87	0.135111	2.40566	0.136039	3.84249	0.046157
ACRA_ECOLI	76	86	ILKRNFKEGSD	10	1306.71	AcrA_Dimer_NSC60339	251.11	1310.46	0.087545	2.99414	0.08897	3.83443	0.042978
ACRA_ECOLI	77	86	LKRNFKEGSD	9	1193.63	AcrA_Dimer_DMSO	0	1194.3	0.029718	0	0	3.85568	0.050482
ACRA_ECOLI	77	86	LKRNFKEGSD	9	1193.63	AcrA_Dimer_DMSO	4.01	1196.12	0.090738	1.82861	0.09548	3.85409	0.045613
ACRA_ECOLI	77	86	LKRNFKEGSD	9	1193.63	AcrA_Dimer_DMSO	25.11	1197.33	0.149733	3.03474	0.152653	3.91903	0.033595
ACRA_ECOLI	77	86	LKRNFKEGSD	9	1193.63	AcrA_Dimer_DMSO	251.11	1197.73	0.142076	3.43913	0.145151	3.84703	0.041337
ACRA_ECOLI	77	86	LKRNFKEGSD	9	1193.63	AcrA_Dimer_NSC60339	0	1194.3	0.029718	0	0	3.85568	0.050482
ACRA_ECOLI	77	86	LKRNFKEGSD	9	1193.63	AcrA_Dimer_NSC60339	4.01	1195.81	0.053037	1.51735	0.060795	3.84807	0.050263
ACRA_ECOLI	77	86	LKRNFKEGSD	9	1193.63	AcrA_Dimer_NSC60339	25.11	1196.54	0.078867	2.24904	0.08428	3.85546	0.05218
ACRA_ECOLI	77	86	LKRNFKEGSD	9	1193.63	AcrA_Dimer_NSC60339	251.11	1197.05	0.028322	2.75605	0.041052	3.85456	0.053028
ACRA_ECOLI	78	86	KRNFKEGSD	8	1080.54	AcrA_Dimer_DMSO	0	1081.06	0.017838	0	0	2.41645	0.049458
ACRA_ECOLI	78	86	KRNFKEGSD	8	1080.54	AcrA_Dimer_DMSO	4.01	1083	0.034711	1.93621	0.039027	2.40308	0.043173
ACRA_ECOLI	78	86	KRNFKEGSD	8	1080.54	AcrA_Dimer_DMSO	25.11	1083.95	0.042953	2.88751	0.04651	2.41181	0.045505
ACRA_ECOLI	78	86	KRNFKEGSD	8	1080.54	AcrA_Dimer_DMSO	251.11	1084.69	0.03879	3.62713	0.042695	2.40187	0.046726
ACRA_ECOLI	78	86	KRNFKEGSD	8	1080.54	AcrA_Dimer_NSC60339	0	1081.06	0.017838	0	0	2.41645	0.049458
ACRA_ECOLI	78	86	KRNFKEGSD	8	1080.54	AcrA_Dimer_NSC60339	4.01	1083.04	0.105524	1.97636	0.107021	2.41092	0.045792
ACRA_ECOLI	78	86	KRNFKEGSD	8	1080.54	AcrA_Dimer_NSC60339	25.11	1083.89	0.147174	2.83296	0.148251	2.40869	0.040566
ACRA_ECOLI	78	86	KRNFKEGSD	8	1080.54	AcrA_Dimer_NSC60339	251.11	1084.65	0.052187	3.59085	0.055151	2.39975	0.043887
ACRA_ECOLI	78	88	KRNFKEGSDIE	10	1322.67	AcrA_Dimer_DMSO	0	1323.36	0.016088	0	0	3.11934	0.061633
ACRA_ECOLI	78	88	KRNFKEGSDIE	10	1322.67	AcrA_Dimer_DMSO	4.01	1324.86	0.021835	1.49453	0.027122	3.10789	0.050861
ACRA_ECOLI	78	88	KRNFKEGSDIE	10	1322.67	AcrA_Dimer_DMSO	25.11	1325.67	0.026375	2.30465	0.030895	3.10603	0.056167
ACRA_ECOLI	78	88	KRNFKEGSDIE	10	1322.67	AcrA_Dimer_DMSO	251.11	1326.78	0.04204	3.41848	0.045013	3.10129	0.046921
ACRA_ECOLI	78	88	KRNFKEGSDIE	10	1322.67	AcrA_Dimer_NSC60339	0	1323.36	0.016088	0	0	3.11934	0.061633
ACRA_ECOLI	78	88	KRNFKEGSDIE	10	1322.67	AcrA_Dimer_NSC60339	4.01	1324.83	0.041794	1.46063	0.044783	3.10494	0.045473
ACRA_ECOLI	78	88	KRNFKEGSDIE	10	1322.67	AcrA_Dimer_NSC60339	25.11	1325.57	0.094408	2.20386	0.095769	3.10333	0.04935
ACRA_ECOLI	78	88	KRNFKEGSDIE	10	1322.67	AcrA_Dimer_NSC60339	251.11	1326.66	0.05789	3.29967	0.060084	3.09397	0.04281
ACRA_ECOLI	78	89	KRNFKEGSDIEA	11	1393.71	AcrA_Dimer_DMSO	0	1394.38	0.040848	0	0	3.46849	0.060246
ACRA_ECOLI	78	89	KRNFKEGSDIEA	11	1393.71	AcrA_Dimer_DMSO	4.01	1395.93	0.030331	1.54903	0.050878	3.45735	0.0632
ACRA_ECOLI	78	89	KRNFKEGSDIEA	11	1393.71	AcrA_Dimer_DMSO	25.11	1396.95	0.043244	2.56733	0.059487	3.46197	0.059047
ACRA_ECOLI	78	89	KRNFKEGSDIEA	11	1393.71	AcrA_Dimer_DMSO	251.11	1398.55	0.035452	4.1662	0.054087	3.45482	0.062271
ACRA_ECOLI	78	89	KRNFKEGSDIEA	11	1393.71	AcrA_Dimer_NSC60339	0	1394.38	0.040848	0	0	3.46849	0.060246
ACRA_ECOLI	78	89	KRNFKEGSDIEA	11	1393.71	AcrA_Dimer_NSC60339	4.01	1395.74	0.100643	1.36049	0.108617	3.47375	0.060978
ACRA_ECOLI	78	89	KRNFKEGSDIEA	11	1393.71	AcrA_Dimer_NSC60339	25.11	1396.57	0.144782	2.1907	0.150434	3.47492	0.055533
ACRA_ECOLI	78	89	KRNFKEGSDIEA	11	1393.71	AcrA_Dimer_NSC60339	251.11	1398.13	0.134024	3.75397	0.140111	3.44708	0.064821
ACRA_ECOLI	78	92	KRNFKEGSDIEAGVS	14	1636.83	AcrA_Dimer_DMSO	0	1637.72	0.016038	0	0	3.80733	0.039172
ACRA_ECOLI	78	92	KRNFKEGSDIEAGVS	14	1636.83	AcrA_Dimer_DMSO	4.01	1640.53	0.042204	2.80087	0.045149	3.79981	0.032483
ACRA_ECOLI	78	92	KRNFKEGSDIEAGVS	14	1636.83	AcrA_Dimer_DMSO	25.11	1641.69	0.058422	3.96737	0.060583	3.79596	0.03402
ACRA_ECOLI	78	92	KRNFKEGSDIEAGVS	14	1636.83	AcrA_Dimer_DMSO	251.11	1643.47	0.092406	5.74572	0.093788	3.79027	0.030695
ACRA_ECOLI	78	92	KRNFKEGSDIEAGVS	14	1636.83	AcrA_Dimer_NSC60339	0	1637.72	0.016038	0	0	3.80733	0.039172
ACRA_ECOLI	78	92	KRNFKEGSDIEAGVS	14	1636.83	AcrA_Dimer_NSC60339	4.01	1640.23	0.073121	2.5029	0.074859	3.79373	0.041241
ACRA_ECOLI	78	92	KRNFKEGSDIEAGVS	14	1636.83	AcrA_Dimer_NSC60339	25.11	1641.26	0.146214	3.53322	0.147091	3.78872	0.03871
ACRA_ECOLI	78	92	KRNFKEGSDIEAGVS	14	1636.83	AcrA_Dimer_NSC60339	251.11	1642.88	0.143947	5.155	0.144837	3.77527	0.03153
ACRA_ECOLI	78	93	KRNFKEGSDIEAGVSL	15	1749.91	AcrA_Dimer_DMSO	0	1750.92	0.131443	0	0	5.10597	0.02226
ACRA_ECOLI	78	93	KRNFKEGSDIEAGVSL	15	1749.91	AcrA_Dimer_DMSO	4.01	1753.65	0.061054	2.73076	0.144931	5.10706	0.021714
ACRA_ECOLI	78	93	KRNFKEGSDIEAGVSL	15	1749.91	AcrA_Dimer_DMSO	25.11	1754.71	0.063771	3.79196	0.146096	5.10308	0.020574
ACRA_ECOLI	78	93	KRNFKEGSDIEAGVSL	15	1749.91	AcrA_Dimer_DMSO	251.11	1756.47	0.145265	5.5529	0.195906	5.10868	0.022752
ACRA_ECOLI	78	93	KRNFKEGSDIEAGVSL	15	1749.91	AcrA_Dimer_NSC60339	0	1750.92	0.131443	0	0	5.10597	0.02226
ACRA_ECOLI	78	93	KRNFKEGSDIEAGVSL	15	1749.91	AcrA_Dimer_NSC60339	4.01	1753.47	0.106158	2.55299	0.168959	4.91079	0.117463
ACRA_ECOLI	78	93	KRNFKEGSDIEAGVSL	15	1749.91	AcrA_Dimer_NSC60339	25.11	1754.56	0.087235	3.63808	0.157757	4.86945	0.119829
ACRA_ECOLI	78	93	KRNFKEGSDIEAGVSL	15	1749.91	AcrA_Dimer_NSC60339	251.11	1756.08	0.048283	5.16298	0.140031	4.81548	0.108465
ACRA_ECOLI	87	102	IEAGVSLYQIDPATYQ	14	1767.88	AcrA_Dimer_DMSO	0	1768.87	0.034532	0	0	7.47471	0.068808
ACRA_ECOLI	87	102	IEAGVSLYQIDPATYQ	14	1767.88	AcrA_Dimer_DMSO	4.01	1772.38	0.032174	3.50942	0.047198	7.60973	0.033448
ACRA_ECOLI	87	102	IEAGVSLYQIDPATYQ	14	1767.88	AcrA_Dimer_DMSO	25.11	1773.89	0.088624	5.02029	0.095114	7.59769	0.039191
ACRA_ECOLI	87	102	IEAGVSLYQIDPATYQ	14	1767.88	AcrA_Dimer_DMSO	251.11	1775.59	0.112346	6.71861	0.117534	7.60187	0.045601
ACRA_ECOLI	87	102	IEAGVSLYQIDPATYQ	14	1767.88	AcrA_Dimer_NSC60339	0	1768.87	0.034532	0	0	7.47471	0.068808
ACRA_ECOLI	87	102	IEAGVSLYQIDPATYQ	14	1767.88	AcrA_Dimer_NSC60339	4.01	1772.35	0.141043	3.47848	0.145209	7.59697	0.036576
ACRA_ECOLI	87	102	IEAGVSLYQIDPATYQ	14	1767.88	AcrA_Dimer_NSC60339	25.11	1773.75	0.169116	4.87436	0.172605	7.57577	0.043606
ACRA_ECOLI	87	102	IEAGVSLYQIDPATYQ	14	1767.88	AcrA_Dimer_NSC60339	251.11	1775.42	0.118822	6.55321	0.123739	7.59483	0.044251
ACRA_ECOLI	94	100	YQIDPAT	5	807.388	AcrA_Dimer_DMSO	0	807.883	0.047145	0	0	4.87896	0.013607
ACRA_ECOLI	94	100	YQIDPAT	5	807.388	AcrA_Dimer_DMSO	4.01	808.596	0.01556	0.71361	0.049646	4.87305	0.006438
ACRA_ECOLI	94	100	YQIDPAT	5	807.388	AcrA_Dimer_DMSO	25.11	808.726	0.016785	0.843716	0.050044	4.86938	0.003629
ACRA_ECOLI	94	100	YQIDPAT	5	807.388	AcrA_Dimer_DMSO	251.11	809.17	0.059103	1.2869	0.075603	4.86891	0.005135
ACRA_ECOLI	94	100	YQIDPAT	5	807.388	AcrA_Dimer_NSC60339	0	807.883	0.047145	0	0	4.87896	0.013607
ACRA_ECOLI	94	100	YQIDPAT	5	807.388	AcrA_Dimer_NSC60339	4.01	808.584	0.047956	0.701272	0.067249	4.82973	0.046305
ACRA_ECOLI	94	100	YQIDPAT	5	807.388	AcrA_Dimer_NSC60339	25.11	808.681	0.051237	0.798023	0.069626	4.81859	0.04731
ACRA_ECOLI	94	100	YQIDPAT	5	807.388	AcrA_Dimer_NSC60339	251.11	809.214	0.073738	1.33135	0.087521	4.80898	0.057828
ACRA_ECOLI	94	101	YQIDPATY	6	970.452	AcrA_Dimer_DMSO	0	970.929	0.015779	0	0	5.97442	0.014942
ACRA_ECOLI	94	101	YQIDPATY	6	970.452	AcrA_Dimer_DMSO	4.01	972.529	0.035444	1.59997	0.038797	5.97169	0.015634
ACRA_ECOLI	94	101	YQIDPATY	6	970.452	AcrA_Dimer_DMSO	25.11	972.719	0.030295	1.78946	0.034158	5.96182	0.017617
ACRA_ECOLI	94	101	YQIDPATY	6	970.452	AcrA_Dimer_DMSO	251.11	973.228	0.062452	2.29874	0.064414	5.96715	0.021888
ACRA_ECOLI	94	101	YQIDPATY	6	970.452	AcrA_Dimer_NSC60339	0	970.929	0.015779	0	0	5.97442	0.014942
ACRA_ECOLI	94	101	YQIDPATY	6	970.452	AcrA_Dimer_NSC60339	4.01	972.547	0.088082	1.61813	0.089484	5.97445	0.018089
ACRA_ECOLI	94	101	YQIDPATY	6	970.452	AcrA_Dimer_NSC60339	25.11	972.632	0.100534	1.70313	0.101765	5.95981	0.026191
ACRA_ECOLI	94	101	YQIDPATY	6	970.452	AcrA_Dimer_NSC60339	251.11	973.278	0.06146	2.34851	0.063453	5.9716	0.023927
ACRA_ECOLI	94	104	YQIDPATYQAT	9	1270.6	AcrA_Dimer_DMSO	0	1271.3	0.106093	0	0	5.52858	0.023906
ACRA_ECOLI	94	104	YQIDPATYQAT	9	1270.6	AcrA_Dimer_DMSO	4.01	1273.22	0.143614	1.92149	0.178552	5.53948	0.020522
ACRA_ECOLI	94	104	YQIDPATYQAT	9	1270.6	AcrA_Dimer_DMSO	25.11	1273.81	0.135153	2.50592	0.17182	5.52983	0.024079
ACRA_ECOLI	94	104	YQIDPATYQAT	9	1270.6	AcrA_Dimer_DMSO	251.11	1275.26	0.179468	3.96206	0.208482	5.53175	0.026102
ACRA_ECOLI	94	104	YQIDPATYQAT	9	1270.6	AcrA_Dimer_NSC60339	0	1271.3	0.106093	0	0	5.52858	0.023906
ACRA_ECOLI	94	104	YQIDPATYQAT	9	1270.6	AcrA_Dimer_NSC60339	4.01	1273.23	0.077799	1.93146	0.131562	5.49133	0.039355
ACRA_ECOLI	94	104	YQIDPATYQAT	9	1270.6	AcrA_Dimer_NSC60339	25.11	1273.85	0.181232	2.54889	0.210002	5.47543	0.047936
ACRA_ECOLI	94	104	YQIDPATYQAT	9	1270.6	AcrA_Dimer_NSC60339	251.11	1275.44	0.096528	4.13562	0.143435	5.49411	0.040917
ACRA_ECOLI	94	112	YQIDPATYQATYDSAKGDL	17	2119.98	AcrA_Dimer_DMSO	0	2121.13	0.040408	0	0	6.48358	0.039929
ACRA_ECOLI	94	112	YQIDPATYQATYDSAKGDL	17	2119.98	AcrA_Dimer_DMSO	4.01	2123.13	0.067864	1.99669	0.078983	6.48861	0.037121
ACRA_ECOLI	94	112	YQIDPATYQATYDSAKGDL	17	2119.98	AcrA_Dimer_DMSO	25.11	2123.96	0.114459	2.82431	0.121382	6.47366	0.044029
ACRA_ECOLI	94	112	YQIDPATYQATYDSAKGDL	17	2119.98	AcrA_Dimer_DMSO	251.11	2126.19	0.161818	5.05788	0.166787	6.47551	0.045657
ACRA_ECOLI	94	112	YQIDPATYQATYDSAKGDL	17	2119.98	AcrA_Dimer_NSC60339	0	2121.13	0.040408	0	0	6.48358	0.039929
ACRA_ECOLI	94	112	YQIDPATYQATYDSAKGDL	17	2119.98	AcrA_Dimer_NSC60339	4.01	2123.21	0.053635	2.07852	0.067153	6.47643	0.040698
ACRA_ECOLI	94	112	YQIDPATYQATYDSAKGDL	17	2119.98	AcrA_Dimer_NSC60339	25.11	2124.04	0.153913	2.90892	0.159129	6.46036	0.046649
ACRA_ECOLI	94	112	YQIDPATYQATYDSAKGDL	17	2119.98	AcrA_Dimer_NSC60339	251.11	2126.45	0.178666	5.31357	0.183179	6.47235	0.043764
ACRA_ECOLI	101	112	YQATYDSAKGDL	11	1331.61	AcrA_Dimer_DMSO	0	1332.31	0.039857	0	0	4.987	0.022508
ACRA_ECOLI	101	112	YQATYDSAKGDL	11	1331.61	AcrA_Dimer_DMSO	4.01	1332.54	0.037769	0.226695	0.054909	4.9816	0.012328
ACRA_ECOLI	101	112	YQATYDSAKGDL	11	1331.61	AcrA_Dimer_DMSO	25.11	1333.11	0.072742	0.799928	0.082946	4.97755	0.007993
ACRA_ECOLI	101	112	YQATYDSAKGDL	11	1331.61	AcrA_Dimer_DMSO	251.11	1334.51	0.092131	2.1959	0.100383	4.97389	0.009201
ACRA_ECOLI	101	112	YQATYDSAKGDL	11	1331.61	AcrA_Dimer_NSC60339	0	1332.31	0.039857	0	0	4.987	0.022508
ACRA_ECOLI	101	112	YQATYDSAKGDL	11	1331.61	AcrA_Dimer_NSC60339	4.01	1332.61	0.046764	0.301295	0.061445	4.87943	0.086779
ACRA_ECOLI	101	112	YQATYDSAKGDL	11	1331.61	AcrA_Dimer_NSC60339	25.11	1333.18	0.074735	0.871158	0.084698	4.85777	0.086291
ACRA_ECOLI	101	112	YQATYDSAKGDL	11	1331.61	AcrA_Dimer_NSC60339	251.11	1334.56	0.058609	2.24633	0.070877	4.8616	0.100272
ACRA_ECOLI	102	112	QATYDSAKGDL	10	1168.55	AcrA_Dimer_DMSO	0	1169.1	0.038431	0	0	4.57365	0.030251
ACRA_ECOLI	102	112	QATYDSAKGDL	10	1168.55	AcrA_Dimer_DMSO	4.01	1169.35	0.064834	0.24591	0.075368	4.57084	0.028069
ACRA_ECOLI	102	112	QATYDSAKGDL	10	1168.55	AcrA_Dimer_DMSO	25.11	1169.81	0.066649	0.705537	0.076935	4.57096	0.024952
ACRA_ECOLI	102	112	QATYDSAKGDL	10	1168.55	AcrA_Dimer_DMSO	251.11	1170.75	0.053509	1.64669	0.06588	4.56209	0.025658
ACRA_ECOLI	102	112	QATYDSAKGDL	10	1168.55	AcrA_Dimer_NSC60339	0	1169.1	0.038431	0	0	4.57365	0.030251
ACRA_ECOLI	102	112	QATYDSAKGDL	10	1168.55	AcrA_Dimer_NSC60339	4.01	1169.34	0.069697	0.238454	0.07959	4.53192	0.050079
ACRA_ECOLI	102	112	QATYDSAKGDL	10	1168.55	AcrA_Dimer_NSC60339	25.11	1169.66	0.033066	0.558044	0.050698	4.51283	0.040123
ACRA_ECOLI	102	112	QATYDSAKGDL	10	1168.55	AcrA_Dimer_NSC60339	251.11	1170.42	0.076341	1.31699	0.085469	4.51481	0.04637
ACRA_ECOLI	102	120	QATYDSAKGDLAKAQAAAN	18	1893.93	AcrA_Dimer_DMSO	0	1894.9	0.072909	0	0	4.71666	0.078684
ACRA_ECOLI	102	120	QATYDSAKGDLAKAQAAAN	18	1893.93	AcrA_Dimer_DMSO	4.01	1895.21	0.068203	0.301593	0.099836	4.70045	0.006102
ACRA_ECOLI	102	120	QATYDSAKGDLAKAQAAAN	18	1893.93	AcrA_Dimer_DMSO	25.11	1895.69	0.087474	0.782432	0.113874	4.69273	0.007878
ACRA_ECOLI	102	120	QATYDSAKGDLAKAQAAAN	18	1893.93	AcrA_Dimer_DMSO	251.11	1897.37	0.200641	2.4609	0.213477	4.69025	0.009546
ACRA_ECOLI	102	120	QATYDSAKGDLAKAQAAAN	18	1893.93	AcrA_Dimer_NSC60339	0	1894.9	0.072909	0	0	4.71666	0.078684
ACRA_ECOLI	102	120	QATYDSAKGDLAKAQAAAN	18	1893.93	AcrA_Dimer_NSC60339	4.01	1895.32	0.123522	0.412282	0.143434	4.65825	0.026223
ACRA_ECOLI	102	120	QATYDSAKGDLAKAQAAAN	18	1893.93	AcrA_Dimer_NSC60339	25.11	1895.83	0.056805	0.925464	0.092426	4.63556	0.022562
ACRA_ECOLI	102	120	QATYDSAKGDLAKAQAAAN	18	1893.93	AcrA_Dimer_NSC60339	251.11	1897.57	0.112722	2.66848	0.134246	4.63103	0.030738
ACRA_ECOLI	105	120	YDSAKGDLAKAQAAAN	15	1593.79	AcrA_Dimer_DMSO	0	1594.59	0.021805	0	0	4.2565	0.015764
ACRA_ECOLI	105	120	YDSAKGDLAKAQAAAN	15	1593.79	AcrA_Dimer_DMSO	4.01	1594.72	0.037858	0.132602	0.043688	4.24983	0.007304
ACRA_ECOLI	105	120	YDSAKGDLAKAQAAAN	15	1593.79	AcrA_Dimer_DMSO	25.11	1594.95	0.050543	0.364818	0.055046	4.24655	0.003547
ACRA_ECOLI	105	120	YDSAKGDLAKAQAAAN	15	1593.79	AcrA_Dimer_DMSO	251.11	1596.32	0.15589	1.73449	0.157407	4.24053	0.005462
ACRA_ECOLI	105	120	YDSAKGDLAKAQAAAN	15	1593.79	AcrA_Dimer_NSC60339	0	1594.59	0.021805	0	0	4.2565	0.015764
ACRA_ECOLI	105	120	YDSAKGDLAKAQAAAN	15	1593.79	AcrA_Dimer_NSC60339	4.01	1594.86	0.246093	0.273104	0.247058	4.2303	0.023809
ACRA_ECOLI	105	120	YDSAKGDLAKAQAAAN	15	1593.79	AcrA_Dimer_NSC60339	25.11	1595.04	0.020925	0.454019	0.030221	4.21865	0.013092
ACRA_ECOLI	105	120	YDSAKGDLAKAQAAAN	15	1593.79	AcrA_Dimer_NSC60339	251.11	1596.57	0.125	1.98182	0.126887	4.21049	0.015084
ACRA_ECOLI	106	120	DSAKGDLAKAQAAAN	14	1430.72	AcrA_Dimer_DMSO	0	1431.57	0.025722	0	0	4.04358	0.021374
ACRA_ECOLI	106	120	DSAKGDLAKAQAAAN	14	1430.72	AcrA_Dimer_DMSO	4.01	1431.67	0.023805	0.098802	0.035047	4.03742	0.009568
ACRA_ECOLI	106	120	DSAKGDLAKAQAAAN	14	1430.72	AcrA_Dimer_DMSO	25.11	1431.91	0.043472	0.343989	0.050512	4.03575	0.006538
ACRA_ECOLI	106	120	DSAKGDLAKAQAAAN	14	1430.72	AcrA_Dimer_DMSO	251.11	1433.25	0.146529	1.68553	0.148769	4.02685	0.008398
ACRA_ECOLI	106	120	DSAKGDLAKAQAAAN	14	1430.72	AcrA_Dimer_NSC60339	0	1431.57	0.025722	0	0	4.04358	0.021374
ACRA_ECOLI	106	120	DSAKGDLAKAQAAAN	14	1430.72	AcrA_Dimer_NSC60339	4.01	1431.9	0.237076	0.331556	0.238467	4.01998	0.017455
ACRA_ECOLI	106	120	DSAKGDLAKAQAAAN	14	1430.72	AcrA_Dimer_NSC60339	25.11	1431.98	0.06775	0.412126	0.072468	4.01061	0.013143
ACRA_ECOLI	106	120	DSAKGDLAKAQAAAN	14	1430.72	AcrA_Dimer_NSC60339	251.11	1433.45	0.12603	1.8849	0.128628	4.00181	0.015372
ACRA_ECOLI	107	120	SAKGDLAKAQAAAN	13	1315.7	AcrA_Dimer_DMSO	0	1316.43	0.01959	0	0	3.70734	0.028622
ACRA_ECOLI	107	120	SAKGDLAKAQAAAN	13	1315.7	AcrA_Dimer_DMSO	4.01	1316.51	0.032742	0.08576	0.038155	3.70325	0.024348
ACRA_ECOLI	107	120	SAKGDLAKAQAAAN	13	1315.7	AcrA_Dimer_DMSO	25.11	1316.76	0.05973	0.327762	0.062861	3.69733	0.020633
ACRA_ECOLI	107	120	SAKGDLAKAQAAAN	13	1315.7	AcrA_Dimer_DMSO	251.11	1317.97	0.143207	1.53889	0.144541	3.69044	0.021641
ACRA_ECOLI	107	120	SAKGDLAKAQAAAN	13	1315.7	AcrA_Dimer_NSC60339	0	1316.43	0.01959	0	0	3.70734	0.028622
ACRA_ECOLI	107	120	SAKGDLAKAQAAAN	13	1315.7	AcrA_Dimer_NSC60339	4.01	1316.57	0.038309	0.144182	0.043027	3.68983	0.025786
ACRA_ECOLI	107	120	SAKGDLAKAQAAAN	13	1315.7	AcrA_Dimer_NSC60339	25.11	1316.83	0.038954	0.398072	0.043603	3.68031	0.020319
ACRA_ECOLI	107	120	SAKGDLAKAQAAAN	13	1315.7	AcrA_Dimer_NSC60339	251.11	1318.27	0.176958	1.84029	0.178039	3.67094	0.021284
ACRA_ECOLI	113	123	AKAQAAANIAQ	10	1056.58	AcrA_Dimer_DMSO	0	1057.13	0.050371	0	0	3.01775	0.054673
ACRA_ECOLI	113	123	AKAQAAANIAQ	10	1056.58	AcrA_Dimer_DMSO	4.01	1057.22	0.043116	0.094563	0.066304	3.00771	0.046329
ACRA_ECOLI	113	123	AKAQAAANIAQ	10	1056.58	AcrA_Dimer_DMSO	25.11	1057.31	0.029509	0.180529	0.058378	3.01744	0.052402
ACRA_ECOLI	113	123	AKAQAAANIAQ	10	1056.58	AcrA_Dimer_DMSO	251.11	1058.33	0.146803	1.19817	0.155204	3.00448	0.046179
ACRA_ECOLI	113	123	AKAQAAANIAQ	10	1056.58	AcrA_Dimer_NSC60339	0	1057.13	0.050371	0	0	3.01775	0.054673
ACRA_ECOLI	113	123	AKAQAAANIAQ	10	1056.58	AcrA_Dimer_NSC60339	4.01	1057.23	0.04111	0.10427	0.065017	2.99415	0.039804
ACRA_ECOLI	113	123	AKAQAAANIAQ	10	1056.58	AcrA_Dimer_NSC60339	25.11	1057.37	0.015374	0.238956	0.052664	3.00646	0.048222
ACRA_ECOLI	113	123	AKAQAAANIAQ	10	1056.58	AcrA_Dimer_NSC60339	251.11	1058.6	0.16294	1.46875	0.170548	2.99342	0.044569
ACRA_ECOLI	121	137	IAQLTVNRYQKLLGTQY	16	2009.12	AcrA_Dimer_DMSO	0	2010.22	0.011322	0	0	6.28498	0.007313
ACRA_ECOLI	121	137	IAQLTVNRYQKLLGTQY	16	2009.12	AcrA_Dimer_DMSO	4.01	2014.68	0.025961	4.45967	0.028323	6.28445	0.001848
ACRA_ECOLI	121	137	IAQLTVNRYQKLLGTQY	16	2009.12	AcrA_Dimer_DMSO	25.11	2016.43	0.103335	6.21453	0.103953	6.27873	0.002575
ACRA_ECOLI	121	137	IAQLTVNRYQKLLGTQY	16	2009.12	AcrA_Dimer_DMSO	251.11	2018.78	0.11326	8.56054	0.113824	6.27613	0.004302
ACRA_ECOLI	121	137	IAQLTVNRYQKLLGTQY	16	2009.12	AcrA_Dimer_NSC60339	0	2010.22	0.011322	0	0	6.28498	0.007313
ACRA_ECOLI	121	137	IAQLTVNRYQKLLGTQY	16	2009.12	AcrA_Dimer_NSC60339	4.01	2014.64	0.035463	4.42735	0.037226	6.27577	0.001957
ACRA_ECOLI	121	137	IAQLTVNRYQKLLGTQY	16	2009.12	AcrA_Dimer_NSC60339	25.11	2016.48	0.104412	6.2626	0.105024	6.27388	0.003334
ACRA_ECOLI	121	137	IAQLTVNRYQKLLGTQY	16	2009.12	AcrA_Dimer_NSC60339	251.11	2018.71	0.017198	8.49193	0.02059	6.26936	0.002178
ACRA_ECOLI	124	137	LTVNRYQKLLGTQY	13	1696.94	AcrA_Dimer_DMSO	0	1697.88	0.068968	0	0	5.8929	0.012772
ACRA_ECOLI	124	137	LTVNRYQKLLGTQY	13	1696.94	AcrA_Dimer_DMSO	4.01	1702.16	0.14912	4.27776	0.164296	5.88577	0.007005
ACRA_ECOLI	124	137	LTVNRYQKLLGTQY	13	1696.94	AcrA_Dimer_DMSO	25.11	1703.46	0.076312	5.57724	0.10286	5.87724	0.01107
ACRA_ECOLI	124	137	LTVNRYQKLLGTQY	13	1696.94	AcrA_Dimer_DMSO	251.11	1705.16	0.141934	7.28118	0.157803	5.87623	0.013122
ACRA_ECOLI	124	137	LTVNRYQKLLGTQY	13	1696.94	AcrA_Dimer_NSC60339	0	1697.88	0.068968	0	0	5.8929	0.012772
ACRA_ECOLI	124	137	LTVNRYQKLLGTQY	13	1696.94	AcrA_Dimer_NSC60339	4.01	1702	0.184451	4.11899	0.196923	5.88027	0.00874
ACRA_ECOLI	124	137	LTVNRYQKLLGTQY	13	1696.94	AcrA_Dimer_NSC60339	25.11	1703.32	0.152394	5.43265	0.167274	5.87194	0.012997
ACRA_ECOLI	124	137	LTVNRYQKLLGTQY	13	1696.94	AcrA_Dimer_NSC60339	251.11	1705.03	0.098696	7.14524	0.120405	5.87387	0.01024
ACRA_ECOLI	125	132	TVNRYQKL	7	1021.58	AcrA_Dimer_DMSO	0	1022.05	0.037546	0	0	3.88397	0.051337
ACRA_ECOLI	125	132	TVNRYQKL	7	1021.58	AcrA_Dimer_DMSO	4.01	1023.3	0.045733	1.24838	0.059171	3.85851	0.057241
ACRA_ECOLI	125	132	TVNRYQKL	7	1021.58	AcrA_Dimer_DMSO	25.11	1024.13	0.077742	2.07872	0.086334	3.86468	0.052525
ACRA_ECOLI	125	132	TVNRYQKL	7	1021.58	AcrA_Dimer_DMSO	251.11	1025.54	0.130753	3.49028	0.136037	3.85576	0.057251
ACRA_ECOLI	125	132	TVNRYQKL	7	1021.58	AcrA_Dimer_NSC60339	0	1022.05	0.037546	0	0	3.88397	0.051337
ACRA_ECOLI	125	132	TVNRYQKL	7	1021.58	AcrA_Dimer_NSC60339	4.01	1023.35	0.054802	1.30642	0.066431	3.85424	0.068518
ACRA_ECOLI	125	132	TVNRYQKL	7	1021.58	AcrA_Dimer_NSC60339	25.11	1024.13	0.15257	2.07837	0.157122	3.85954	0.064018
ACRA_ECOLI	125	132	TVNRYQKL	7	1021.58	AcrA_Dimer_NSC60339	251.11	1025.67	0.155268	3.61906	0.159743	3.83341	0.067687
ACRA_ECOLI	125	136	TVNRYQKLLGTQ	11	1420.79	AcrA_Dimer_DMSO	0	1421.57	0.021373	0	0	4.90315	0.030167
ACRA_ECOLI	125	136	TVNRYQKLLGTQ	11	1420.79	AcrA_Dimer_DMSO	4.01	1425.1	0.064552	3.53397	0.067998	4.8867	0.020354
ACRA_ECOLI	125	136	TVNRYQKLLGTQ	11	1420.79	AcrA_Dimer_DMSO	25.11	1426.54	0.101343	4.96706	0.103572	4.8801	0.019094
ACRA_ECOLI	125	136	TVNRYQKLLGTQ	11	1420.79	AcrA_Dimer_DMSO	251.11	1428.04	0.088315	6.46774	0.090865	4.87207	0.017957
ACRA_ECOLI	125	136	TVNRYQKLLGTQ	11	1420.79	AcrA_Dimer_NSC60339	0	1421.57	0.021373	0	0	4.90315	0.030167
ACRA_ECOLI	125	136	TVNRYQKLLGTQ	11	1420.79	AcrA_Dimer_NSC60339	4.01	1425.04	0.150902	3.47287	0.152408	4.80748	0.073326
ACRA_ECOLI	125	136	TVNRYQKLLGTQ	11	1420.79	AcrA_Dimer_NSC60339	25.11	1426.34	0.278718	4.76642	0.279536	4.79371	0.067358
ACRA_ECOLI	125	136	TVNRYQKLLGTQ	11	1420.79	AcrA_Dimer_NSC60339	251.11	1427.76	0.136496	6.19073	0.138159	4.76915	0.078655
ACRA_ECOLI	125	137	TVNRYQKLLGTQY	12	1583.85	AcrA_Dimer_DMSO	0	1584.84	0.03434	0	0	5.60224	0.009471
ACRA_ECOLI	125	137	TVNRYQKLLGTQY	12	1583.85	AcrA_Dimer_DMSO	4.01	1589.08	0.088787	4.24054	0.095196	5.59749	0.003772
ACRA_ECOLI	125	137	TVNRYQKLLGTQY	12	1583.85	AcrA_Dimer_DMSO	25.11	1590.51	0.103118	5.67752	0.108685	5.5891	0.002794
ACRA_ECOLI	125	137	TVNRYQKLLGTQY	12	1583.85	AcrA_Dimer_DMSO	251.11	1592.06	0.084918	7.22153	0.091599	5.58648	0.005753
ACRA_ECOLI	125	137	TVNRYQKLLGTQY	12	1583.85	AcrA_Dimer_NSC60339	0	1584.84	0.03434	0	0	5.60224	0.009471
ACRA_ECOLI	125	137	TVNRYQKLLGTQY	12	1583.85	AcrA_Dimer_NSC60339	4.01	1589.02	0.148636	4.18202	0.152552	5.58357	0.009112
ACRA_ECOLI	125	137	TVNRYQKLLGTQY	12	1583.85	AcrA_Dimer_NSC60339	25.11	1590.42	0.223063	5.58263	0.225691	5.57043	0.01894
ACRA_ECOLI	125	137	TVNRYQKLLGTQY	12	1583.85	AcrA_Dimer_NSC60339	251.11	1591.85	0.09806	7.013	0.103899	5.57396	0.00959
ACRA_ECOLI	126	132	VNRYQKL	6	920.531	AcrA_Dimer_DMSO	0	921.026	0.033115	0	0	3.84752	0.063619
ACRA_ECOLI	126	132	VNRYQKL	6	920.531	AcrA_Dimer_DMSO	4.01	922.163	0.015784	1.13719	0.036685	3.82079	0.056315
ACRA_ECOLI	126	132	VNRYQKL	6	920.531	AcrA_Dimer_DMSO	25.11	922.911	0.074852	1.88497	0.081851	3.82816	0.058516
ACRA_ECOLI	126	132	VNRYQKL	6	920.531	AcrA_Dimer_DMSO	251.11	924.162	0.121666	3.1362	0.126092	3.81526	0.054319
ACRA_ECOLI	126	132	VNRYQKL	6	920.531	AcrA_Dimer_NSC60339	0	921.026	0.033115	0	0	3.84752	0.063619
ACRA_ECOLI	126	132	VNRYQKL	6	920.531	AcrA_Dimer_NSC60339	4.01	922.202	0.034122	1.17619	0.047549	3.81411	0.062491
ACRA_ECOLI	126	132	VNRYQKL	6	920.531	AcrA_Dimer_NSC60339	25.11	922.933	0.129076	1.90733	0.133256	3.81421	0.063143
ACRA_ECOLI	126	132	VNRYQKL	6	920.531	AcrA_Dimer_NSC60339	251.11	924.232	0.107962	3.20592	0.112927	3.79856	0.056896
ACRA_ECOLI	138	147	ISKQEYDQAL	9	1194.6	AcrA_Dimer_DMSO	0	1195.21	0.018122	0	0	4.99833	0.029804
ACRA_ECOLI	138	147	ISKQEYDQAL	9	1194.6	AcrA_Dimer_DMSO	4.01	1196.89	0.019478	1.67995	0.026604	4.99281	0.019993
ACRA_ECOLI	138	147	ISKQEYDQAL	9	1194.6	AcrA_Dimer_DMSO	25.11	1197.55	0.027319	2.34143	0.032783	4.99239	0.016771
ACRA_ECOLI	138	147	ISKQEYDQAL	9	1194.6	AcrA_Dimer_DMSO	251.11	1198.74	0.10069	3.53738	0.102308	4.98607	0.016883
ACRA_ECOLI	138	147	ISKQEYDQAL	9	1194.6	AcrA_Dimer_NSC60339	0	1195.21	0.018122	0	0	4.99833	0.029804
ACRA_ECOLI	138	147	ISKQEYDQAL	9	1194.6	AcrA_Dimer_NSC60339	4.01	1196.6	0.044544	1.38919	0.048089	4.97486	0.006782
ACRA_ECOLI	138	147	ISKQEYDQAL	9	1194.6	AcrA_Dimer_NSC60339	25.11	1197.03	0.045224	1.82534	0.04872	4.95123	0.003722
ACRA_ECOLI	138	147	ISKQEYDQAL	9	1194.6	AcrA_Dimer_NSC60339	251.11	1198.35	0.066222	3.14566	0.068657	4.97219	0.0077
ACRA_ECOLI	138	149	ISKQEYDQALAD	11	1380.66	AcrA_Dimer_DMSO	0	1381.37	0.045828	0	0	4.71606	0.020105
ACRA_ECOLI	138	149	ISKQEYDQALAD	11	1380.66	AcrA_Dimer_DMSO	4.01	1383.13	0.020985	1.75533	0.050404	4.70944	0.014174
ACRA_ECOLI	138	149	ISKQEYDQALAD	11	1380.66	AcrA_Dimer_DMSO	25.11	1383.79	0.031778	2.42329	0.055768	4.70831	0.01202
ACRA_ECOLI	138	149	ISKQEYDQALAD	11	1380.66	AcrA_Dimer_DMSO	251.11	1385.02	0.118964	3.65383	0.127486	4.70393	0.012086
ACRA_ECOLI	138	149	ISKQEYDQALAD	11	1380.66	AcrA_Dimer_NSC60339	0	1381.37	0.045828	0	0	4.71606	0.020105
ACRA_ECOLI	138	149	ISKQEYDQALAD	11	1380.66	AcrA_Dimer_NSC60339	4.01	1382.92	0.043482	1.55093	0.063174	4.65809	0.04645
ACRA_ECOLI	138	149	ISKQEYDQALAD	11	1380.66	AcrA_Dimer_NSC60339	25.11	1383.46	0.106639	2.09247	0.11607	4.64904	0.042787
ACRA_ECOLI	138	149	ISKQEYDQALAD	11	1380.66	AcrA_Dimer_NSC60339	251.11	1384.89	0.122525	3.52276	0.130816	4.63718	0.044561
ACRA_ECOLI	138	155	ISKQEYDQALADAQQANA	17	1963.94	AcrA_Dimer_DMSO	0	1964.94	0.041632	0	0	5.26463	0.059669
ACRA_ECOLI	138	155	ISKQEYDQALADAQQANA	17	1963.94	AcrA_Dimer_DMSO	4.01	1966.77	0.049151	1.8275	0.064413	5.29082	0.030079
ACRA_ECOLI	138	155	ISKQEYDQALADAQQANA	17	1963.94	AcrA_Dimer_DMSO	25.11	1967.67	0.089504	2.73038	0.098713	5.2795	0.036068
ACRA_ECOLI	138	155	ISKQEYDQALADAQQANA	17	1963.94	AcrA_Dimer_DMSO	251.11	1970.22	0.25697	5.28131	0.260321	5.28325	0.035674
ACRA_ECOLI	138	155	ISKQEYDQALADAQQANA	17	1963.94	AcrA_Dimer_NSC60339	0	1964.94	0.041632	0	0	5.26463	0.059669
ACRA_ECOLI	138	155	ISKQEYDQALADAQQANA	17	1963.94	AcrA_Dimer_NSC60339	4.01	1966.73	0.058362	1.78677	0.071689	5.21412	0.05509
ACRA_ECOLI	138	155	ISKQEYDQALADAQQANA	17	1963.94	AcrA_Dimer_NSC60339	25.11	1967.59	0.059988	2.64633	0.073019	5.20815	0.065636
ACRA_ECOLI	138	155	ISKQEYDQALADAQQANA	17	1963.94	AcrA_Dimer_NSC60339	251.11	1970.33	0.221152	5.38859	0.225036	5.20486	0.052323
ACRA_ECOLI	141	157	QEYDQALADAQQANAAV	16	1805.83	AcrA_Dimer_DMSO	0	1806.91	0.015533	0	0	7.4791	0.006757
ACRA_ECOLI	141	157	QEYDQALADAQQANAAV	16	1805.83	AcrA_Dimer_DMSO	4.01	1811.04	0.083002	4.12842	0.084442	7.48586	0.002062
ACRA_ECOLI	141	157	QEYDQALADAQQANAAV	16	1805.83	AcrA_Dimer_DMSO	25.11	1812.55	0.174543	5.6388	0.175233	7.4858	0.00218
ACRA_ECOLI	141	157	QEYDQALADAQQANAAV	16	1805.83	AcrA_Dimer_DMSO	251.11	1814.18	0.194225	7.26995	0.194845	7.48837	0.003736
ACRA_ECOLI	141	157	QEYDQALADAQQANAAV	16	1805.83	AcrA_Dimer_NSC60339	0	1806.91	0.015533	0	0	7.4791	0.006757
ACRA_ECOLI	141	157	QEYDQALADAQQANAAV	16	1805.83	AcrA_Dimer_NSC60339	4.01	1810.95	0.074027	4.038	0.075639	7.47788	0.001527
ACRA_ECOLI	141	157	QEYDQALADAQQANAAV	16	1805.83	AcrA_Dimer_NSC60339	25.11	1812.44	0.123092	5.52549	0.124068	7.482	0.001732
ACRA_ECOLI	141	157	QEYDQALADAQQANAAV	16	1805.83	AcrA_Dimer_NSC60339	251.11	1814.11	0.048317	7.19454	0.050752	7.48398	0.002292
ACRA_ECOLI	147	155	LADAQQANA	8	901.437	AcrA_Dimer_DMSO	0	901.865	0.035378	0	0	3.05655	0.035105
ACRA_ECOLI	147	155	LADAQQANA	8	901.437	AcrA_Dimer_DMSO	4.01	901.983	0.25597	0.117424	0.258403	3.0484	0.025128
ACRA_ECOLI	147	155	LADAQQANA	8	901.437	AcrA_Dimer_DMSO	25.11	902.226	0.083228	0.360119	0.090435	3.04997	0.035765
ACRA_ECOLI	147	155	LADAQQANA	8	901.437	AcrA_Dimer_DMSO	251.11	903.525	0.164535	1.65938	0.168295	3.04397	0.028109
ACRA_ECOLI	147	155	LADAQQANA	8	901.437	AcrA_Dimer_NSC60339	0	901.865	0.035378	0	0	3.05655	0.035105
ACRA_ECOLI	147	155	LADAQQANA	8	901.437	AcrA_Dimer_NSC60339	4.01	902.024	0.043025	0.158855	0.055702	3.03049	0.021032
ACRA_ECOLI	147	155	LADAQQANA	8	901.437	AcrA_Dimer_NSC60339	25.11	902.323	0.066014	0.457522	0.074896	3.03772	0.025533
ACRA_ECOLI	147	155	LADAQQANA	8	901.437	AcrA_Dimer_NSC60339	251.11	903.821	0.189004	1.95545	0.192287	3.0325	0.02488
ACRA_ECOLI	147	166	LADAQQANAAVTAAKAAVET	19	1913.99	AcrA_Dimer_DMSO	0	1915.06	0.025774	0	0	5.90502	0.029974
ACRA_ECOLI	147	166	LADAQQANAAVTAAKAAVET	19	1913.99	AcrA_Dimer_DMSO	4.01	1915.32	0.056257	0.250947	0.06188	5.90464	0.035186
ACRA_ECOLI	147	166	LADAQQANAAVTAAKAAVET	19	1913.99	AcrA_Dimer_DMSO	25.11	1916.06	0.161722	0.995678	0.163763	5.89036	0.04047
ACRA_ECOLI	147	166	LADAQQANAAVTAAKAAVET	19	1913.99	AcrA_Dimer_DMSO	251.11	1919.54	0.368791	4.47181	0.369691	5.88389	0.037457
ACRA_ECOLI	147	166	LADAQQANAAVTAAKAAVET	19	1913.99	AcrA_Dimer_NSC60339	0	1915.06	0.025774	0	0	5.90502	0.029974
ACRA_ECOLI	147	166	LADAQQANAAVTAAKAAVET	19	1913.99	AcrA_Dimer_NSC60339	4.01	1915.4	0.09291	0.333919	0.096418	5.89812	0.039641
ACRA_ECOLI	147	166	LADAQQANAAVTAAKAAVET	19	1913.99	AcrA_Dimer_NSC60339	25.11	1916.22	0.136182	1.15423	0.1386	5.88762	0.045943
ACRA_ECOLI	147	166	LADAQQANAAVTAAKAAVET	19	1913.99	AcrA_Dimer_NSC60339	251.11	1919.94	0.364736	4.88038	0.365646	5.88339	0.037393
ACRA_ECOLI	148	166	ADAQQANAAVTAAKAAVET	18	1800.91	AcrA_Dimer_DMSO	0	1801.87	0.029807	0	0	5.48552	0.027765
ACRA_ECOLI	148	166	ADAQQANAAVTAAKAAVET	18	1800.91	AcrA_Dimer_DMSO	4.01	1802.12	0.036772	0.249722	0.047335	5.49411	0.022943
ACRA_ECOLI	148	166	ADAQQANAAVTAAKAAVET	18	1800.91	AcrA_Dimer_DMSO	25.11	1802.81	0.096896	0.94035	0.101377	5.485	0.028587
ACRA_ECOLI	148	166	ADAQQANAAVTAAKAAVET	18	1800.91	AcrA_Dimer_DMSO	251.11	1806.06	0.242783	4.18788	0.244606	5.47331	0.025858
ACRA_ECOLI	148	166	ADAQQANAAVTAAKAAVET	18	1800.91	AcrA_Dimer_NSC60339	0	1801.87	0.029807	0	0	5.48552	0.027765
ACRA_ECOLI	148	166	ADAQQANAAVTAAKAAVET	18	1800.91	AcrA_Dimer_NSC60339	4.01	1802.17	0.035335	0.304772	0.046228	5.48233	0.02633
ACRA_ECOLI	148	166	ADAQQANAAVTAAKAAVET	18	1800.91	AcrA_Dimer_NSC60339	25.11	1802.89	0.104821	1.01584	0.108976	5.47605	0.033325
ACRA_ECOLI	148	166	ADAQQANAAVTAAKAAVET	18	1800.91	AcrA_Dimer_NSC60339	251.11	1806.12	0.36325	4.24754	0.364471	5.45899	0.024421
ACRA_ECOLI	156	165	AVTAAKAAVE	9	930.525	AcrA_Dimer_DMSO	0	930.977	0.014149	0	0	3.06716	0.05719
ACRA_ECOLI	156	165	AVTAAKAAVE	9	930.525	AcrA_Dimer_DMSO	4.01	931.081	0.026333	0.103236	0.029894	3.04924	0.044462
ACRA_ECOLI	156	165	AVTAAKAAVE	9	930.525	AcrA_Dimer_DMSO	25.11	931.441	0.073991	0.463821	0.075332	3.05679	0.055728
ACRA_ECOLI	156	165	AVTAAKAAVE	9	930.525	AcrA_Dimer_DMSO	251.11	932.921	0.152624	1.94337	0.153278	3.05027	0.047753
ACRA_ECOLI	156	165	AVTAAKAAVE	9	930.525	AcrA_Dimer_NSC60339	0	930.977	0.014149	0	0	3.06716	0.05719
ACRA_ECOLI	156	165	AVTAAKAAVE	9	930.525	AcrA_Dimer_NSC60339	4.01	931.102	0.021103	0.124285	0.025408	3.04346	0.043671
ACRA_ECOLI	156	165	AVTAAKAAVE	9	930.525	AcrA_Dimer_NSC60339	25.11	931.499	0.07544	0.521876	0.076756	3.06071	0.051587
ACRA_ECOLI	156	165	AVTAAKAAVE	9	930.525	AcrA_Dimer_NSC60339	251.11	933.083	0.148728	2.10579	0.149399	3.03861	0.046137
ACRA_ECOLI	156	166	AVTAAKAAVET	10	1031.57	AcrA_Dimer_DMSO	0	1032.17	0.021893	0	0	3.31205	0.053828
ACRA_ECOLI	156	166	AVTAAKAAVET	10	1031.57	AcrA_Dimer_DMSO	4.01	1032.22	0.032087	0.043639	0.038844	3.2995	0.041402
ACRA_ECOLI	156	166	AVTAAKAAVET	10	1031.57	AcrA_Dimer_DMSO	25.11	1032.54	0.068144	0.368247	0.071574	3.30609	0.045032
ACRA_ECOLI	156	166	AVTAAKAAVET	10	1031.57	AcrA_Dimer_DMSO	251.11	1034.06	0.148677	1.88905	0.15028	3.29573	0.042559
ACRA_ECOLI	156	166	AVTAAKAAVET	10	1031.57	AcrA_Dimer_NSC60339	0	1032.17	0.021893	0	0	3.31205	0.053828
ACRA_ECOLI	156	166	AVTAAKAAVET	10	1031.57	AcrA_Dimer_NSC60339	4.01	1032.23	0.031148	0.059235	0.038073	3.29676	0.042365
ACRA_ECOLI	156	166	AVTAAKAAVET	10	1031.57	AcrA_Dimer_NSC60339	25.11	1032.59	0.052165	0.414669	0.056573	3.30356	0.044513
ACRA_ECOLI	156	166	AVTAAKAAVET	10	1031.57	AcrA_Dimer_NSC60339	251.11	1034.14	0.160807	1.97235	0.162291	3.28933	0.042165
ACRA_ECOLI	156	167	AVTAAKAAVETA	11	1102.61	AcrA_Dimer_DMSO	0	1103.13	0.02826	0	0	3.63396	0.039207
ACRA_ECOLI	156	167	AVTAAKAAVETA	11	1102.61	AcrA_Dimer_DMSO	4.01	1103.28	0.045787	0.15368	0.053806	3.63226	0.03535
ACRA_ECOLI	156	167	AVTAAKAAVETA	11	1102.61	AcrA_Dimer_DMSO	25.11	1103.64	0.086827	0.506572	0.091311	3.63577	0.03792
ACRA_ECOLI	156	167	AVTAAKAAVETA	11	1102.61	AcrA_Dimer_DMSO	251.11	1105.17	0.152908	2.0357	0.155497	3.62322	0.035978
ACRA_ECOLI	156	167	AVTAAKAAVETA	11	1102.61	AcrA_Dimer_NSC60339	0	1103.13	0.02826	0	0	3.63396	0.039207
ACRA_ECOLI	156	167	AVTAAKAAVETA	11	1102.61	AcrA_Dimer_NSC60339	4.01	1103.31	0.051791	0.175819	0.059	3.63073	0.041481
ACRA_ECOLI	156	167	AVTAAKAAVETA	11	1102.61	AcrA_Dimer_NSC60339	25.11	1103.69	0.086434	0.556641	0.090936	3.63322	0.04154
ACRA_ECOLI	156	167	AVTAAKAAVETA	11	1102.61	AcrA_Dimer_NSC60339	251.11	1105.27	0.181917	2.14239	0.184099	3.61422	0.0371
ACRA_ECOLI	158	166	TAAKAAVET	8	861.468	AcrA_Dimer_DMSO	0	861.851	0.033662	0	0	3.31408	0.054156
ACRA_ECOLI	158	166	TAAKAAVET	8	861.468	AcrA_Dimer_DMSO	4.01	861.963	0.042589	0.11222	0.054286	3.30022	0.041584
ACRA_ECOLI	158	166	TAAKAAVET	8	861.468	AcrA_Dimer_DMSO	25.11	862.241	0.087644	0.38983	0.093886	3.31077	0.045412
ACRA_ECOLI	158	166	TAAKAAVET	8	861.468	AcrA_Dimer_DMSO	251.11	863.528	0.143817	1.67716	0.147704	3.29699	0.043194
ACRA_ECOLI	158	166	TAAKAAVET	8	861.468	AcrA_Dimer_NSC60339	0	861.851	0.033662	0	0	3.31408	0.054156
ACRA_ECOLI	158	166	TAAKAAVET	8	861.468	AcrA_Dimer_NSC60339	4.01	861.973	0.046004	0.121385	0.057005	3.30713	0.044474
ACRA_ECOLI	158	166	TAAKAAVET	8	861.468	AcrA_Dimer_NSC60339	25.11	862.28	0.075731	0.428851	0.082876	3.31325	0.045723
ACRA_ECOLI	158	166	TAAKAAVET	8	861.468	AcrA_Dimer_NSC60339	251.11	863.599	0.163811	1.74761	0.167234	3.29705	0.045238
ACRA_ECOLI	159	172	AAKAAVETARINLA	13	1398.81	AcrA_Dimer_DMSO	0	1399.61	0.067703	0	0	4.73522	0.035929
ACRA_ECOLI	159	172	AAKAAVETARINLA	13	1398.81	AcrA_Dimer_DMSO	4.01	1399.79	0.02769	0.178291	0.073146	4.74066	0.030408
ACRA_ECOLI	159	172	AAKAAVETARINLA	13	1398.81	AcrA_Dimer_DMSO	25.11	1399.81	0.052438	0.198462	0.085635	4.74198	0.032945
ACRA_ECOLI	159	172	AAKAAVETARINLA	13	1398.81	AcrA_Dimer_DMSO	251.11	1400.39	0.043077	0.783206	0.080245	4.74212	0.032333
ACRA_ECOLI	159	172	AAKAAVETARINLA	13	1398.81	AcrA_Dimer_NSC60339	0	1399.61	0.067703	0	0	4.73522	0.035929
ACRA_ECOLI	159	172	AAKAAVETARINLA	13	1398.81	AcrA_Dimer_NSC60339	4.01	1399.75	0.047195	0.139533	0.082529	4.68963	0.062915
ACRA_ECOLI	159	172	AAKAAVETARINLA	13	1398.81	AcrA_Dimer_NSC60339	25.11	1399.81	0.033664	0.200035	0.07561	4.68937	0.063302
ACRA_ECOLI	159	172	AAKAAVETARINLA	13	1398.81	AcrA_Dimer_NSC60339	251.11	1400.42	0.070944	0.811329	0.098065	4.66801	0.058848
ACRA_ECOLI	160	166	AKAAVET	6	689.383	AcrA_Dimer_DMSO	0	689.714	0.04088	0	0	3.307	0.052805
ACRA_ECOLI	160	166	AKAAVET	6	689.383	AcrA_Dimer_DMSO	4.01	689.861	0.024978	0.146885	0.047907	3.29555	0.040489
ACRA_ECOLI	160	166	AKAAVET	6	689.383	AcrA_Dimer_DMSO	25.11	690.075	0.034737	0.361162	0.053646	3.30381	0.045411
ACRA_ECOLI	160	166	AKAAVET	6	689.383	AcrA_Dimer_DMSO	251.11	691.138	0.102535	1.42344	0.110384	3.29163	0.041692
ACRA_ECOLI	160	166	AKAAVET	6	689.383	AcrA_Dimer_NSC60339	0	689.714	0.04088	0	0	3.307	0.052805
ACRA_ECOLI	160	166	AKAAVET	6	689.383	AcrA_Dimer_NSC60339	4.01	689.864	0.043407	0.149303	0.059627	3.29901	0.04327
ACRA_ECOLI	160	166	AKAAVET	6	689.383	AcrA_Dimer_NSC60339	25.11	690.12	0.071253	0.405799	0.082147	3.30364	0.044876
ACRA_ECOLI	160	166	AKAAVET	6	689.383	AcrA_Dimer_NSC60339	251.11	691.195	0.148345	1.48113	0.153875	3.28884	0.042487
ACRA_ECOLI	163	179	AVETARINLAYTKVTSP	15	1834.01	AcrA_Dimer_DMSO	0	1835.18	0.049751	0	0	6.52792	0.00652
ACRA_ECOLI	163	179	AVETARINLAYTKVTSP	15	1834.01	AcrA_Dimer_DMSO	4.01	1837.26	0.113293	2.07794	0.123735	6.53201	0.002129
ACRA_ECOLI	163	179	AVETARINLAYTKVTSP	15	1834.01	AcrA_Dimer_DMSO	25.11	1839.17	0.162061	3.98819	0.169525	6.52267	0.005823
ACRA_ECOLI	163	179	AVETARINLAYTKVTSP	15	1834.01	AcrA_Dimer_DMSO	251.11	1840.83	0.11072	5.65016	0.121384	6.52383	0.006603
ACRA_ECOLI	163	179	AVETARINLAYTKVTSP	15	1834.01	AcrA_Dimer_NSC60339	0	1835.18	0.049751	0	0	6.52792	0.00652
ACRA_ECOLI	163	179	AVETARINLAYTKVTSP	15	1834.01	AcrA_Dimer_NSC60339	4.01	1837.39	0.099823	2.21452	0.111534	6.51658	0.003702
ACRA_ECOLI	163	179	AVETARINLAYTKVTSP	15	1834.01	AcrA_Dimer_NSC60339	25.11	1839.22	0.238803	4.03874	0.24393	6.51498	0.008168
ACRA_ECOLI	163	179	AVETARINLAYTKVTSP	15	1834.01	AcrA_Dimer_NSC60339	251.11	1840.81	0.23989	5.63007	0.244994	6.51389	0.005561
ACRA_ECOLI	165	179	ETARINLAYTKVTSP	13	1663.9	AcrA_Dimer_DMSO	0	1664.77	0.022103	0	0	4.52839	0.043079
ACRA_ECOLI	165	179	ETARINLAYTKVTSP	13	1663.9	AcrA_Dimer_DMSO	4.01	1668.12	0.072096	3.34452	0.075408	4.52832	0.038709
ACRA_ECOLI	165	179	ETARINLAYTKVTSP	13	1663.9	AcrA_Dimer_DMSO	25.11	1670.01	0.241514	5.2332	0.242524	4.52803	0.039078
ACRA_ECOLI	165	179	ETARINLAYTKVTSP	13	1663.9	AcrA_Dimer_DMSO	251.11	1671.95	0.14074	7.17724	0.142465	4.52036	0.036061
ACRA_ECOLI	165	179	ETARINLAYTKVTSP	13	1663.9	AcrA_Dimer_NSC60339	0	1664.77	0.022103	0	0	4.52839	0.043079
ACRA_ECOLI	165	179	ETARINLAYTKVTSP	13	1663.9	AcrA_Dimer_NSC60339	4.01	1667.82	0.113853	3.04926	0.115979	4.48894	0.058014
ACRA_ECOLI	165	179	ETARINLAYTKVTSP	13	1663.9	AcrA_Dimer_NSC60339	25.11	1669.01	0.132809	4.23703	0.134636	4.5649	0.019397
ACRA_ECOLI	165	179	ETARINLAYTKVTSP	13	1663.9	AcrA_Dimer_NSC60339	251.11	1671.23	0.1819	6.45665	0.183238	4.48995	0.063177
ACRA_ECOLI	166	172	TARINLA	6	758.452	AcrA_Dimer_DMSO	0	758.805	0.0151	0	0	4.54383	0.05045
ACRA_ECOLI	166	172	TARINLA	6	758.452	AcrA_Dimer_DMSO	4.01	758.947	0.023315	0.141964	0.027778	4.5412	0.042301
ACRA_ECOLI	166	172	TARINLA	6	758.452	AcrA_Dimer_DMSO	25.11	758.968	0.023012	0.163403	0.027524	4.54396	0.045382
ACRA_ECOLI	166	172	TARINLA	6	758.452	AcrA_Dimer_DMSO	251.11	759.047	0.021731	0.24197	0.026462	4.54146	0.042414
ACRA_ECOLI	166	172	TARINLA	6	758.452	AcrA_Dimer_NSC60339	0	758.805	0.0151	0	0	4.54383	0.05045
ACRA_ECOLI	166	172	TARINLA	6	758.452	AcrA_Dimer_NSC60339	4.01	758.922	0.034746	0.117431	0.037885	4.50365	0.054801
ACRA_ECOLI	166	172	TARINLA	6	758.452	AcrA_Dimer_NSC60339	25.11	758.941	0.03503	0.136015	0.038146	4.50569	0.054536
ACRA_ECOLI	166	172	TARINLA	6	758.452	AcrA_Dimer_NSC60339	251.11	759.058	0.013011	0.253357	0.019932	4.49345	0.048728
ACRA_ECOLI	172	187	AYTKVTSPISGRIGKS	14	1664.93	AcrA_Dimer_DMSO	0	1665.9	0.027582	0	0	4.27704	0.035409
ACRA_ECOLI	172	187	AYTKVTSPISGRIGKS	14	1664.93	AcrA_Dimer_DMSO	4.01	1668	0.05092	2.10257	0.05791	4.26792	0.028186
ACRA_ECOLI	172	187	AYTKVTSPISGRIGKS	14	1664.93	AcrA_Dimer_DMSO	25.11	1669.11	0.180904	3.21014	0.182995	4.26482	0.028213
ACRA_ECOLI	172	187	AYTKVTSPISGRIGKS	14	1664.93	AcrA_Dimer_DMSO	251.11	1669.52	0.147954	3.62516	0.150503	4.26155	0.024319
ACRA_ECOLI	172	187	AYTKVTSPISGRIGKS	14	1664.93	AcrA_Dimer_NSC60339	0	1665.9	0.027582	0	0	4.27704	0.035409
ACRA_ECOLI	172	187	AYTKVTSPISGRIGKS	14	1664.93	AcrA_Dimer_NSC60339	4.01	1668.03	0.101962	2.13718	0.105627	4.24231	0.036524
ACRA_ECOLI	172	187	AYTKVTSPISGRIGKS	14	1664.93	AcrA_Dimer_NSC60339	25.11	1668.97	0.207045	3.07247	0.208874	4.23644	0.030362
ACRA_ECOLI	172	187	AYTKVTSPISGRIGKS	14	1664.93	AcrA_Dimer_NSC60339	251.11	1669.39	0.076547	3.49555	0.081365	4.23341	0.033083
ACRA_ECOLI	175	194	KVTSPISGRIGKSNVTEGAL	18	2014.13	AcrA_Dimer_DMSO	0	2015.29	0.034784	0	0	4.9223	0.025945
ACRA_ECOLI	175	194	KVTSPISGRIGKSNVTEGAL	18	2014.13	AcrA_Dimer_DMSO	4.01	2019.5	0.034631	4.20235	0.049084	4.91425	0.01507
ACRA_ECOLI	175	194	KVTSPISGRIGKSNVTEGAL	18	2014.13	AcrA_Dimer_DMSO	25.11	2021.51	0.124972	6.21647	0.129723	4.90881	0.013104
ACRA_ECOLI	175	194	KVTSPISGRIGKSNVTEGAL	18	2014.13	AcrA_Dimer_DMSO	251.11	2023.11	0.30937	7.81593	0.311319	4.90454	0.01111
ACRA_ECOLI	175	194	KVTSPISGRIGKSNVTEGAL	18	2014.13	AcrA_Dimer_NSC60339	0	2015.29	0.034784	0	0	4.9223	0.025945
ACRA_ECOLI	175	194	KVTSPISGRIGKSNVTEGAL	18	2014.13	AcrA_Dimer_NSC60339	4.01	2019.07	0.297158	3.78104	0.299187	4.78999	0.065046
ACRA_ECOLI	175	194	KVTSPISGRIGKSNVTEGAL	18	2014.13	AcrA_Dimer_NSC60339	25.11	2020.81	0.330412	5.51511	0.332237	4.78932	0.074147
ACRA_ECOLI	175	194	KVTSPISGRIGKSNVTEGAL	18	2014.13	AcrA_Dimer_NSC60339	251.11	2022.22	0.274391	6.92367	0.276586	4.75877	0.069337
ACRA_ECOLI	195	203	VQNGQATAL	8	901.474	AcrA_Dimer_DMSO	0	901.951	0.023774	0	0	4.38206	0.036187
ACRA_ECOLI	195	203	VQNGQATAL	8	901.474	AcrA_Dimer_DMSO	4.01	905.453	0.04803	3.50193	0.053592	4.37397	0.031733
ACRA_ECOLI	195	203	VQNGQATAL	8	901.474	AcrA_Dimer_DMSO	25.11	906.023	0.062445	4.07213	0.066818	4.37554	0.032409
ACRA_ECOLI	195	203	VQNGQATAL	8	901.474	AcrA_Dimer_DMSO	251.11	906.09	0.067042	4.13917	0.071133	4.3705	0.029985
ACRA_ECOLI	195	203	VQNGQATAL	8	901.474	AcrA_Dimer_NSC60339	0	901.951	0.023774	0	0	4.38206	0.036187
ACRA_ECOLI	195	203	VQNGQATAL	8	901.474	AcrA_Dimer_NSC60339	4.01	905.262	0.168872	3.31108	0.170537	4.35364	0.037533
ACRA_ECOLI	195	203	VQNGQATAL	8	901.474	AcrA_Dimer_NSC60339	25.11	905.675	0.216483	3.72389	0.217785	4.35018	0.034062
ACRA_ECOLI	195	203	VQNGQATAL	8	901.474	AcrA_Dimer_NSC60339	251.11	905.821	0.094546	3.87049	0.097489	4.34551	0.032567
ACRA_ECOLI	195	205	VQNGQATALAT	10	1073.56	AcrA_Dimer_DMSO	0	1074.07	0.036695	0	0	4.01294	0.029471
ACRA_ECOLI	195	205	VQNGQATALAT	10	1073.56	AcrA_Dimer_DMSO	4.01	1077.75	0.040055	3.67973	0.054322	4.03099	0.001294
ACRA_ECOLI	195	205	VQNGQATALAT	10	1073.56	AcrA_Dimer_DMSO	25.11	1078.74	0.149814	4.66765	0.154242	4.02322	0.014597
ACRA_ECOLI	195	205	VQNGQATALAT	10	1073.56	AcrA_Dimer_DMSO	251.11	1079.02	0.131896	4.95083	0.136906	4.02956	0.001916
ACRA_ECOLI	195	205	VQNGQATALAT	10	1073.56	AcrA_Dimer_NSC60339	0	1074.07	0.036695	0	0	4.01294	0.029471
ACRA_ECOLI	195	205	VQNGQATALAT	10	1073.56	AcrA_Dimer_NSC60339	4.01	1076.97	0.247526	2.90316	0.250232	4.03443	0.000996
ACRA_ECOLI	195	205	VQNGQATALAT	10	1073.56	AcrA_Dimer_NSC60339	25.11	1077.54	0.108497	3.46449	0.114535	4.02808	0.001493
ACRA_ECOLI	195	205	VQNGQATALAT	10	1073.56	AcrA_Dimer_NSC60339	251.11	1078	0.136588	3.92884	0.141431	4.02814	0.002098
ACRA_ECOLI	203	213	LATVQQLDPIY	9	1260.68	AcrA_Dimer_DMSO	0	1261.41	0.044371	0	0	7.08497	0.047826
ACRA_ECOLI	203	213	LATVQQLDPIY	9	1260.68	AcrA_Dimer_DMSO	4.01	1262.48	0.052489	1.07355	0.068731	7.09961	0.033382
ACRA_ECOLI	203	213	LATVQQLDPIY	9	1260.68	AcrA_Dimer_DMSO	25.11	1262.97	0.050751	1.5628	0.067413	7.09123	0.038633
ACRA_ECOLI	203	213	LATVQQLDPIY	9	1260.68	AcrA_Dimer_DMSO	251.11	1263.35	0.027132	1.94242	0.052009	7.09765	0.039338
ACRA_ECOLI	203	213	LATVQQLDPIY	9	1260.68	AcrA_Dimer_NSC60339	0	1261.41	0.044371	0	0	7.08497	0.047826
ACRA_ECOLI	203	213	LATVQQLDPIY	9	1260.68	AcrA_Dimer_NSC60339	4.01	1262.52	0.062258	1.11342	0.076452	7.09847	0.033203
ACRA_ECOLI	203	213	LATVQQLDPIY	9	1260.68	AcrA_Dimer_NSC60339	25.11	1262.99	0.062603	1.58507	0.076733	7.09586	0.042257
ACRA_ECOLI	203	213	LATVQQLDPIY	9	1260.68	AcrA_Dimer_NSC60339	251.11	1263.38	0.053872	1.97452	0.069792	7.10361	0.035791
ACRA_ECOLI	204	213	ATVQQLDPIY	8	1147.6	AcrA_Dimer_DMSO	0	1148.23	0.0232	0	0	6.64066	0.022887
ACRA_ECOLI	204	213	ATVQQLDPIY	8	1147.6	AcrA_Dimer_DMSO	4.01	1149.08	0.030186	0.85615	0.038072	6.64712	0.024413
ACRA_ECOLI	204	213	ATVQQLDPIY	8	1147.6	AcrA_Dimer_DMSO	25.11	1149.24	0.013405	1.01619	0.026795	6.63603	0.027033
ACRA_ECOLI	204	213	ATVQQLDPIY	8	1147.6	AcrA_Dimer_DMSO	251.11	1149.45	0.021959	1.22681	0.031944	6.64032	0.031403
ACRA_ECOLI	204	213	ATVQQLDPIY	8	1147.6	AcrA_Dimer_NSC60339	0	1148.23	0.0232	0	0	6.64066	0.022887
ACRA_ECOLI	204	213	ATVQQLDPIY	8	1147.6	AcrA_Dimer_NSC60339	4.01	1149.07	0.025441	0.847674	0.034431	6.64012	0.026989
ACRA_ECOLI	204	213	ATVQQLDPIY	8	1147.6	AcrA_Dimer_NSC60339	25.11	1149.17	0.02076	0.942686	0.031132	6.63083	0.032693
ACRA_ECOLI	204	213	ATVQQLDPIY	8	1147.6	AcrA_Dimer_NSC60339	251.11	1149.44	0.039728	1.21742	0.046006	6.64281	0.031422
ACRA_ECOLI	204	214	ATVQQLDPIYV	9	1246.67	AcrA_Dimer_DMSO	0	1247.29	0.041366	0	0	7.19003	0.050532
ACRA_ECOLI	204	214	ATVQQLDPIYV	9	1246.67	AcrA_Dimer_DMSO	4.01	1248.19	0.043547	0.900604	0.060062	7.21183	0.036667
ACRA_ECOLI	204	214	ATVQQLDPIYV	9	1246.67	AcrA_Dimer_DMSO	25.11	1248.33	0.015293	1.03837	0.044103	7.20102	0.040119
ACRA_ECOLI	204	214	ATVQQLDPIYV	9	1246.67	AcrA_Dimer_DMSO	251.11	1248.54	0.048996	1.25373	0.064123	7.20841	0.04561
ACRA_ECOLI	204	214	ATVQQLDPIYV	9	1246.67	AcrA_Dimer_NSC60339	0	1247.29	0.041366	0	0	7.19003	0.050532
ACRA_ECOLI	204	214	ATVQQLDPIYV	9	1246.67	AcrA_Dimer_NSC60339	4.01	1248.21	0.021073	0.914844	0.046424	7.20781	0.037956
ACRA_ECOLI	204	214	ATVQQLDPIYV	9	1246.67	AcrA_Dimer_NSC60339	25.11	1248.3	0.029203	1.00838	0.050636	7.201	0.045519
ACRA_ECOLI	204	214	ATVQQLDPIYV	9	1246.67	AcrA_Dimer_NSC60339	251.11	1248.54	0.041383	1.24609	0.058512	7.21233	0.044921
ACRA_ECOLI	204	215	ATVQQLDPIYVD	10	1361.69	AcrA_Dimer_DMSO	0	1362.61	0.245355	0	0	6.75222	0.033814
ACRA_ECOLI	204	215	ATVQQLDPIYVD	10	1361.69	AcrA_Dimer_DMSO	4.01	1363.38	0.1366	0.770174	0.280818	6.76182	0.039832
ACRA_ECOLI	204	215	ATVQQLDPIYVD	10	1361.69	AcrA_Dimer_DMSO	25.11	1363.7	0.129589	1.08759	0.277475	6.75511	0.042863
ACRA_ECOLI	204	215	ATVQQLDPIYVD	10	1361.69	AcrA_Dimer_DMSO	251.11	1363.88	0.024994	1.26408	0.246625	6.74234	0.043841
ACRA_ECOLI	204	215	ATVQQLDPIYVD	10	1361.69	AcrA_Dimer_NSC60339	0	1362.61	0.245355	0	0	6.75222	0.033814
ACRA_ECOLI	204	215	ATVQQLDPIYVD	10	1361.69	AcrA_Dimer_NSC60339	4.01	1363.54	0.098904	0.928637	0.264539	6.74197	0.040583
ACRA_ECOLI	204	215	ATVQQLDPIYVD	10	1361.69	AcrA_Dimer_NSC60339	25.11	1363.58	0.071872	0.968013	0.255665	6.7338	0.045815
ACRA_ECOLI	204	215	ATVQQLDPIYVD	10	1361.69	AcrA_Dimer_NSC60339	251.11	1363.92	0.18938	1.30528	0.309942	6.76253	0.056962
ACRA_ECOLI	204	223	ATVQQLDPIYVDVTQSSNDF	18	2240.07	AcrA_Dimer_DMSO	0	2241.35	0.030003	0	0	7.91414	0.091781
ACRA_ECOLI	204	223	ATVQQLDPIYVDVTQSSNDF	18	2240.07	AcrA_Dimer_DMSO	4.01	2244.29	0.042912	2.93787	0.05236	7.94066	0.072246
ACRA_ECOLI	204	223	ATVQQLDPIYVDVTQSSNDF	18	2240.07	AcrA_Dimer_DMSO	25.11	2245.36	0.045456	4.01022	0.054465	7.92957	0.079549
ACRA_ECOLI	204	223	ATVQQLDPIYVDVTQSSNDF	18	2240.07	AcrA_Dimer_DMSO	251.11	2246.51	0.130401	5.15613	0.133808	7.92452	0.08831
ACRA_ECOLI	204	223	ATVQQLDPIYVDVTQSSNDF	18	2240.07	AcrA_Dimer_NSC60339	0	2241.35	0.030003	0	0	7.91414	0.091781
ACRA_ECOLI	204	223	ATVQQLDPIYVDVTQSSNDF	18	2240.07	AcrA_Dimer_NSC60339	4.01	2244.51	0.086251	3.15502	0.091321	7.88883	0.09145
ACRA_ECOLI	204	223	ATVQQLDPIYVDVTQSSNDF	18	2240.07	AcrA_Dimer_NSC60339	25.11	2245.51	0.119985	4.16117	0.12368	7.84399	0.086405
ACRA_ECOLI	204	223	ATVQQLDPIYVDVTQSSNDF	18	2240.07	AcrA_Dimer_NSC60339	251.11	2246.57	0.09667	5.22194	0.101219	7.92462	0.092403
ACRA_ECOLI	206	213	VQQLDPIY	6	975.515	AcrA_Dimer_DMSO	0	975.966	0.039039	0	0	6.36817	0.024869
ACRA_ECOLI	206	213	VQQLDPIY	6	975.515	AcrA_Dimer_DMSO	4.01	976.8	0.049341	0.833864	0.062917	6.38237	0.012793
ACRA_ECOLI	206	213	VQQLDPIY	6	975.515	AcrA_Dimer_DMSO	25.11	976.902	0.044971	0.935799	0.059552	6.37376	0.016596
ACRA_ECOLI	206	213	VQQLDPIY	6	975.515	AcrA_Dimer_DMSO	251.11	977.033	0.030243	1.06669	0.049383	6.37773	0.019003
ACRA_ECOLI	206	213	VQQLDPIY	6	975.515	AcrA_Dimer_NSC60339	0	975.966	0.039039	0	0	6.36817	0.024869
ACRA_ECOLI	206	213	VQQLDPIY	6	975.515	AcrA_Dimer_NSC60339	4.01	976.821	0.05552	0.85514	0.067871	6.37715	0.014503
ACRA_ECOLI	206	213	VQQLDPIY	6	975.515	AcrA_Dimer_NSC60339	25.11	976.879	0.065475	0.913213	0.07623	6.36892	0.020091
ACRA_ECOLI	206	213	VQQLDPIY	6	975.515	AcrA_Dimer_NSC60339	251.11	977.046	0.019202	1.08004	0.043506	6.37859	0.018509
ACRA_ECOLI	206	223	VQQLDPIYVDVTQSSNDF	16	2067.99	AcrA_Dimer_DMSO	0	2069.32	0.081675	0	0	7.7938	0.062894
ACRA_ECOLI	206	223	VQQLDPIYVDVTQSSNDF	16	2067.99	AcrA_Dimer_DMSO	4.01	2072.34	0.064612	3.01796	0.104142	7.78972	0.066513
ACRA_ECOLI	206	223	VQQLDPIYVDVTQSSNDF	16	2067.99	AcrA_Dimer_DMSO	25.11	2073.61	0.068251	4.29425	0.106438	7.76888	0.075979
ACRA_ECOLI	206	223	VQQLDPIYVDVTQSSNDF	16	2067.99	AcrA_Dimer_DMSO	251.11	2074.86	0.089429	5.53891	0.121113	7.76524	0.085563
ACRA_ECOLI	206	223	VQQLDPIYVDVTQSSNDF	16	2067.99	AcrA_Dimer_NSC60339	0	2069.32	0.081675	0	0	7.7938	0.062894
ACRA_ECOLI	206	223	VQQLDPIYVDVTQSSNDF	16	2067.99	AcrA_Dimer_NSC60339	4.01	2072.67	0.188574	3.34784	0.205502	7.73018	0.082804
ACRA_ECOLI	206	223	VQQLDPIYVDVTQSSNDF	16	2067.99	AcrA_Dimer_NSC60339	25.11	2073.87	0.180454	4.54598	0.198077	7.69023	0.073636
ACRA_ECOLI	206	223	VQQLDPIYVDVTQSSNDF	16	2067.99	AcrA_Dimer_NSC60339	251.11	2074.89	0.107528	5.57232	0.13503	7.76779	0.087159
ACRA_ECOLI	214	224	VDVTQSSNDFL	10	1224.57	AcrA_Dimer_DMSO	0	1225.13	0.009374	0	0	6.80765	0.001601
ACRA_ECOLI	214	224	VDVTQSSNDFL	10	1224.57	AcrA_Dimer_DMSO	4.01	1227.42	0.029773	2.29051	0.031214	6.80648	0.003291
ACRA_ECOLI	214	224	VDVTQSSNDFL	10	1224.57	AcrA_Dimer_DMSO	25.11	1228.39	0.049681	3.26198	0.050558	6.7963	0.00084
ACRA_ECOLI	214	224	VDVTQSSNDFL	10	1224.57	AcrA_Dimer_DMSO	251.11	1229.44	0.043042	4.31024	0.044051	6.7901	0.005317
ACRA_ECOLI	214	224	VDVTQSSNDFL	10	1224.57	AcrA_Dimer_NSC60339	0	1225.13	0.009374	0	0	6.80765	0.001601
ACRA_ECOLI	214	224	VDVTQSSNDFL	10	1224.57	AcrA_Dimer_NSC60339	4.01	1227.47	0.09969	2.34269	0.10013	6.79805	0.009742
ACRA_ECOLI	214	224	VDVTQSSNDFL	10	1224.57	AcrA_Dimer_NSC60339	25.11	1228.18	0.109993	3.05679	0.110392	6.78238	0.00065
ACRA_ECOLI	214	224	VDVTQSSNDFL	10	1224.57	AcrA_Dimer_NSC60339	251.11	1229.39	0.052659	4.26827	0.053487	6.7889	0.007391
ACRA_ECOLI	223	235	FLRLKQELANGTL	12	1502.87	AcrA_Dimer_DMSO	0	1503.69	0.017826	0	0	6.09986	0.027637
ACRA_ECOLI	223	235	FLRLKQELANGTL	12	1502.87	AcrA_Dimer_DMSO	4.01	1505.1	0.045363	1.40987	0.048739	6.101	0.010526
ACRA_ECOLI	223	235	FLRLKQELANGTL	12	1502.87	AcrA_Dimer_DMSO	25.11	1506.79	0.078978	3.10179	0.080964	6.09018	0.008103
ACRA_ECOLI	223	235	FLRLKQELANGTL	12	1502.87	AcrA_Dimer_DMSO	251.11	1508.47	0.102514	4.78066	0.104053	6.08604	0.006261
ACRA_ECOLI	223	235	FLRLKQELANGTL	12	1502.87	AcrA_Dimer_NSC60339	0	1503.69	0.017826	0	0	6.09986	0.027637
ACRA_ECOLI	223	235	FLRLKQELANGTL	12	1502.87	AcrA_Dimer_NSC60339	4.01	1505.26	0.044637	1.57553	0.048065	6.08627	0.005595
ACRA_ECOLI	223	235	FLRLKQELANGTL	12	1502.87	AcrA_Dimer_NSC60339	25.11	1506.84	0.131545	3.15494	0.132747	6.08298	0.002671
ACRA_ECOLI	223	235	FLRLKQELANGTL	12	1502.87	AcrA_Dimer_NSC60339	251.11	1508.69	0.127231	5.00368	0.128474	6.07678	0.004343
ACRA_ECOLI	232	246	NGTLKQENGKAKVSL	14	1586.89	AcrA_Dimer_DMSO	0	1587.77	0.036408	0	0	4.12249	0.047886
ACRA_ECOLI	232	246	NGTLKQENGKAKVSL	14	1586.89	AcrA_Dimer_DMSO	4.01	1590.92	0.037084	3.14692	0.051969	4.10286	0.034809
ACRA_ECOLI	232	246	NGTLKQENGKAKVSL	14	1586.89	AcrA_Dimer_DMSO	25.11	1592.8	0.106354	5.03439	0.112413	4.101	0.034048
ACRA_ECOLI	232	246	NGTLKQENGKAKVSL	14	1586.89	AcrA_Dimer_DMSO	251.11	1594.77	0.143919	7.00416	0.148453	4.09343	0.03272
ACRA_ECOLI	232	246	NGTLKQENGKAKVSL	14	1586.89	AcrA_Dimer_NSC60339	0	1587.77	0.036408	0	0	4.12249	0.047886
ACRA_ECOLI	232	246	NGTLKQENGKAKVSL	14	1586.89	AcrA_Dimer_NSC60339	4.01	1590.69	0.140696	2.92511	0.145331	4.08753	0.044552
ACRA_ECOLI	232	246	NGTLKQENGKAKVSL	14	1586.89	AcrA_Dimer_NSC60339	25.11	1592.31	0.334525	4.53852	0.3365	4.08625	0.041584
ACRA_ECOLI	232	246	NGTLKQENGKAKVSL	14	1586.89	AcrA_Dimer_NSC60339	251.11	1594.33	0.296312	6.55583	0.298541	4.07344	0.04227
ACRA_ECOLI	233	246	GTLKQENGKAKVSL	13	1472.84	AcrA_Dimer_DMSO	0	1473.68	0.045544	0	0	4.33049	0.228603
ACRA_ECOLI	233	246	GTLKQENGKAKVSL	13	1472.84	AcrA_Dimer_DMSO	4.01	1476.67	0.046353	2.99115	0.064984	4.40953	0.248102
ACRA_ECOLI	233	246	GTLKQENGKAKVSL	13	1472.84	AcrA_Dimer_DMSO	25.11	1478.21	0.138586	4.53492	0.145878	4.31494	0.23541
ACRA_ECOLI	233	246	GTLKQENGKAKVSL	13	1472.84	AcrA_Dimer_DMSO	251.11	1480.15	0.152095	6.47477	0.158768	4.36854	0.24478
ACRA_ECOLI	233	246	GTLKQENGKAKVSL	13	1472.84	AcrA_Dimer_NSC60339	0	1473.68	0.045544	0	0	4.33049	0.228603
ACRA_ECOLI	233	246	GTLKQENGKAKVSL	13	1472.84	AcrA_Dimer_NSC60339	4.01	1476.31	0.151469	2.63072	0.158168	4.14733	0.002555
ACRA_ECOLI	233	246	GTLKQENGKAKVSL	13	1472.84	AcrA_Dimer_NSC60339	25.11	1477.54	0.133553	3.85987	0.141105	4.1361	0.000638
ACRA_ECOLI	233	246	GTLKQENGKAKVSL	13	1472.84	AcrA_Dimer_NSC60339	251.11	1479.41	0.146262	5.7329	0.153189	4.13764	0.002688
ACRA_ECOLI	236	246	KQENGKAKVSL	10	1201.69	AcrA_Dimer_DMSO	0	1202.3	0.026079	0	0	3.17159	0.095147
ACRA_ECOLI	236	246	KQENGKAKVSL	10	1201.69	AcrA_Dimer_DMSO	4.01	1203.63	0.108118	1.32509	0.111218	3.16328	0.089547
ACRA_ECOLI	236	246	KQENGKAKVSL	10	1201.69	AcrA_Dimer_DMSO	25.11	1204.28	0.067714	1.97926	0.072562	3.15934	0.091012
ACRA_ECOLI	236	246	KQENGKAKVSL	10	1201.69	AcrA_Dimer_DMSO	251.11	1205.79	0.115002	3.48687	0.117922	3.13992	0.078704
ACRA_ECOLI	236	246	KQENGKAKVSL	10	1201.69	AcrA_Dimer_NSC60339	0	1202.3	0.026079	0	0	3.17159	0.095147
ACRA_ECOLI	236	246	KQENGKAKVSL	10	1201.69	AcrA_Dimer_NSC60339	4.01	1203.61	0.045995	1.31087	0.052874	3.14197	0.078954
ACRA_ECOLI	236	246	KQENGKAKVSL	10	1201.69	AcrA_Dimer_NSC60339	25.11	1204.28	0.143509	1.98095	0.145859	3.14298	0.083139
ACRA_ECOLI	236	246	KQENGKAKVSL	10	1201.69	AcrA_Dimer_NSC60339	251.11	1205.79	0.123736	3.48344	0.126454	3.12911	0.07618
ACRA_ECOLI	238	246	ENGKAKVSL	8	945.536	AcrA_Dimer_DMSO	0	946.104	0.093581	0	0	3.24512	0.08106
ACRA_ECOLI	238	246	ENGKAKVSL	8	945.536	AcrA_Dimer_DMSO	4.01	946.968	0.098472	0.863657	0.135846	3.22134	0.086032
ACRA_ECOLI	238	246	ENGKAKVSL	8	945.536	AcrA_Dimer_DMSO	25.11	947.393	0.13937	1.28862	0.167874	3.23736	0.080888
ACRA_ECOLI	238	246	ENGKAKVSL	8	945.536	AcrA_Dimer_DMSO	251.11	948.422	0.215565	2.31802	0.235001	3.22256	0.090439
ACRA_ECOLI	238	246	ENGKAKVSL	8	945.536	AcrA_Dimer_NSC60339	0	946.104	0.093581	0	0	3.24512	0.08106
ACRA_ECOLI	238	246	ENGKAKVSL	8	945.536	AcrA_Dimer_NSC60339	4.01	946.992	0.082918	0.888186	0.125031	3.22659	0.087987
ACRA_ECOLI	238	246	ENGKAKVSL	8	945.536	AcrA_Dimer_NSC60339	25.11	947.392	0.077428	1.28797	0.12146	3.24482	0.088393
ACRA_ECOLI	238	246	ENGKAKVSL	8	945.536	AcrA_Dimer_NSC60339	251.11	948.432	0.210037	2.32833	0.229941	3.23063	0.092754
ACRA_ECOLI	247	262	ITSDGIKFPQDGTLEF	14	1767.88	AcrA_Dimer_DMSO	0	1768.88	0.028349	0	0	7.45524	0.052615
ACRA_ECOLI	247	262	ITSDGIKFPQDGTLEF	14	1767.88	AcrA_Dimer_DMSO	4.01	1772.44	0.024551	3.55746	0.037502	7.45112	0.034295
ACRA_ECOLI	247	262	ITSDGIKFPQDGTLEF	14	1767.88	AcrA_Dimer_DMSO	25.11	1774.02	0.067473	5.13409	0.073186	7.4383	0.040187
ACRA_ECOLI	247	262	ITSDGIKFPQDGTLEF	14	1767.88	AcrA_Dimer_DMSO	251.11	1775.76	0.167251	6.87626	0.169637	7.44256	0.047446
ACRA_ECOLI	247	262	ITSDGIKFPQDGTLEF	14	1767.88	AcrA_Dimer_NSC60339	0	1768.88	0.028349	0	0	7.45524	0.052615
ACRA_ECOLI	247	262	ITSDGIKFPQDGTLEF	14	1767.88	AcrA_Dimer_NSC60339	4.01	1772.46	0.148657	3.57548	0.151336	7.4424	0.035932
ACRA_ECOLI	247	262	ITSDGIKFPQDGTLEF	14	1767.88	AcrA_Dimer_NSC60339	25.11	1773.94	0.204425	5.05782	0.206381	7.42747	0.044696
ACRA_ECOLI	247	262	ITSDGIKFPQDGTLEF	14	1767.88	AcrA_Dimer_NSC60339	251.11	1775.58	0.163516	6.6941	0.165956	7.44395	0.045497
ACRA_ECOLI	249	261	SDGIKFPQDGTLE	11	1406.68	AcrA_Dimer_DMSO	0	1407.52	0.076972	0	0	6.14135	0.04957
ACRA_ECOLI	249	261	SDGIKFPQDGTLE	11	1406.68	AcrA_Dimer_DMSO	4.01	1410.31	0.154992	2.78375	0.173052	6.1605	0.017018
ACRA_ECOLI	249	261	SDGIKFPQDGTLE	11	1406.68	AcrA_Dimer_DMSO	25.11	1411.54	0.096911	4.01844	0.123759	6.15085	0.021227
ACRA_ECOLI	249	261	SDGIKFPQDGTLE	11	1406.68	AcrA_Dimer_DMSO	251.11	1412.89	0.224229	5.36625	0.237073	6.15503	0.023722
ACRA_ECOLI	249	261	SDGIKFPQDGTLE	11	1406.68	AcrA_Dimer_NSC60339	0	1407.52	0.076972	0	0	6.14135	0.04957
ACRA_ECOLI	249	261	SDGIKFPQDGTLE	11	1406.68	AcrA_Dimer_NSC60339	4.01	1410.11	0.139222	2.58636	0.159083	6.14863	0.016937
ACRA_ECOLI	249	261	SDGIKFPQDGTLE	11	1406.68	AcrA_Dimer_NSC60339	25.11	1411.25	0.091365	3.7273	0.119466	6.14031	0.020909
ACRA_ECOLI	249	261	SDGIKFPQDGTLE	11	1406.68	AcrA_Dimer_NSC60339	251.11	1412.5	0.110961	4.97944	0.135045	6.14604	0.021387
ACRA_ECOLI	252	261	IKFPQDGTLE	8	1147.6	AcrA_Dimer_DMSO	0	1148.13	0.018275	0	0	5.7	0.007536
ACRA_ECOLI	252	261	IKFPQDGTLE	8	1147.6	AcrA_Dimer_DMSO	4.01	1149.62	0.023827	1.48218	0.030029	5.70335	0.002414
ACRA_ECOLI	252	261	IKFPQDGTLE	8	1147.6	AcrA_Dimer_DMSO	25.11	1150.81	0.031529	2.6724	0.036443	5.69959	0.004879
ACRA_ECOLI	252	261	IKFPQDGTLE	8	1147.6	AcrA_Dimer_DMSO	251.11	1151.9	0.043073	3.76029	0.04679	5.70112	0.006438
ACRA_ECOLI	252	261	IKFPQDGTLE	8	1147.6	AcrA_Dimer_NSC60339	0	1148.13	0.018275	0	0	5.7	0.007536
ACRA_ECOLI	252	261	IKFPQDGTLE	8	1147.6	AcrA_Dimer_NSC60339	4.01	1149.57	0.047479	1.43924	0.050874	5.69837	0.008569
ACRA_ECOLI	252	261	IKFPQDGTLE	8	1147.6	AcrA_Dimer_NSC60339	25.11	1150.63	0.050522	2.49894	0.053726	5.69477	0.01571
ACRA_ECOLI	252	261	IKFPQDGTLE	8	1147.6	AcrA_Dimer_NSC60339	251.11	1151.74	0.054095	3.60044	0.057099	5.69938	0.008598
ACRA_ECOLI	252	262	IKFPQDGTLEF	9	1294.67	AcrA_Dimer_DMSO	0	1295.34	0.044254	0	0	7.24395	0.037206
ACRA_ECOLI	252	262	IKFPQDGTLEF	9	1294.67	AcrA_Dimer_DMSO	4.01	1297.27	0.041891	1.9287	0.060937	7.26345	0.02004
ACRA_ECOLI	252	262	IKFPQDGTLEF	9	1294.67	AcrA_Dimer_DMSO	25.11	1298.46	0.05956	3.11524	0.074201	7.25546	0.025481
ACRA_ECOLI	252	262	IKFPQDGTLEF	9	1294.67	AcrA_Dimer_DMSO	251.11	1299.58	0.052124	4.23559	0.068376	7.26224	0.028604
ACRA_ECOLI	252	262	IKFPQDGTLEF	9	1294.67	AcrA_Dimer_NSC60339	0	1295.34	0.044254	0	0	7.24395	0.037206
ACRA_ECOLI	252	262	IKFPQDGTLEF	9	1294.67	AcrA_Dimer_NSC60339	4.01	1297.28	0.035748	1.93826	0.056889	7.25653	0.017847
ACRA_ECOLI	252	262	IKFPQDGTLEF	9	1294.67	AcrA_Dimer_NSC60339	25.11	1298.35	0.085598	3.01428	0.096361	7.25374	0.025774
ACRA_ECOLI	252	262	IKFPQDGTLEF	9	1294.67	AcrA_Dimer_NSC60339	251.11	1299.47	0.025303	4.12807	0.050977	7.26096	0.022534
ACRA_ECOLI	261	276	EFSDVTVDQTTGSITL	15	1712.82	AcrA_Dimer_DMSO	0	1713.75	0.01512	0	0	7.10735	0.07445
ACRA_ECOLI	261	276	EFSDVTVDQTTGSITL	15	1712.82	AcrA_Dimer_DMSO	4.01	1720.11	0.074769	6.36666	0.076282	7.12688	0.053399
ACRA_ECOLI	261	276	EFSDVTVDQTTGSITL	15	1712.82	AcrA_Dimer_DMSO	25.11	1721.58	0.111831	7.83581	0.112849	7.11239	0.058601
ACRA_ECOLI	261	276	EFSDVTVDQTTGSITL	15	1712.82	AcrA_Dimer_DMSO	251.11	1722.76	0.066313	9.01702	0.068015	7.12154	0.063967
ACRA_ECOLI	261	276	EFSDVTVDQTTGSITL	15	1712.82	AcrA_Dimer_NSC60339	0	1713.75	0.01512	0	0	7.10735	0.07445
ACRA_ECOLI	261	276	EFSDVTVDQTTGSITL	15	1712.82	AcrA_Dimer_NSC60339	4.01	1720.04	0.18415	6.29714	0.184769	7.12624	0.057387
ACRA_ECOLI	261	276	EFSDVTVDQTTGSITL	15	1712.82	AcrA_Dimer_NSC60339	25.11	1721.4	0.260474	7.65663	0.260912	7.11226	0.067047
ACRA_ECOLI	261	276	EFSDVTVDQTTGSITL	15	1712.82	AcrA_Dimer_NSC60339	251.11	1722.62	0.077561	8.87087	0.079021	7.13155	0.063047
ACRA_ECOLI	263	276	SDVTVDQTTGSITL	13	1436.71	AcrA_Dimer_DMSO	0	1437.47	0.019353	0	0	6.40391	0.043226
ACRA_ECOLI	263	276	SDVTVDQTTGSITL	13	1436.71	AcrA_Dimer_DMSO	4.01	1443.01	0.125501	5.54123	0.126984	6.41579	0.033855
ACRA_ECOLI	263	276	SDVTVDQTTGSITL	13	1436.71	AcrA_Dimer_DMSO	25.11	1444.44	0.11471	6.97454	0.116331	6.40538	0.038519
ACRA_ECOLI	263	276	SDVTVDQTTGSITL	13	1436.71	AcrA_Dimer_DMSO	251.11	1445.53	0.17824	8.06761	0.179288	6.41307	0.039165
ACRA_ECOLI	263	276	SDVTVDQTTGSITL	13	1436.71	AcrA_Dimer_NSC60339	0	1437.47	0.019353	0	0	6.40391	0.043226
ACRA_ECOLI	263	276	SDVTVDQTTGSITL	13	1436.71	AcrA_Dimer_NSC60339	4.01	1442.99	0.242599	5.52257	0.243369	6.41351	0.034708
ACRA_ECOLI	263	276	SDVTVDQTTGSITL	13	1436.71	AcrA_Dimer_NSC60339	25.11	1444.25	0.407003	6.78495	0.407463	6.40724	0.043956
ACRA_ECOLI	263	276	SDVTVDQTTGSITL	13	1436.71	AcrA_Dimer_NSC60339	251.11	1445.48	0.243865	8.01196	0.244632	6.41596	0.038097
ACRA_ECOLI	276	288	LRAIFPNPDHTLL	10	1506.84	AcrA_Dimer_DMSO	0	1507.69	0.031156	0	0	6.82121	0.006601
ACRA_ECOLI	276	288	LRAIFPNPDHTLL	10	1506.84	AcrA_Dimer_DMSO	4.01	1508.14	0.03717	0.447959	0.0485	6.82834	0.004555
ACRA_ECOLI	276	288	LRAIFPNPDHTLL	10	1506.84	AcrA_Dimer_DMSO	25.11	1508.36	0.025431	0.670218	0.040217	6.8224	0.006178
ACRA_ECOLI	276	288	LRAIFPNPDHTLL	10	1506.84	AcrA_Dimer_DMSO	251.11	1508.72	0.052955	1.02428	0.061441	6.82588	0.011488
ACRA_ECOLI	276	288	LRAIFPNPDHTLL	10	1506.84	AcrA_Dimer_NSC60339	0	1507.69	0.03072	0	0	6.8175	0.022306
ACRA_ECOLI	276	288	LRAIFPNPDHTLL	10	1506.84	AcrA_Dimer_NSC60339	4.01	1508.07	0.051904	0.374652	0.060314	6.81236	0.00567
ACRA_ECOLI	276	288	LRAIFPNPDHTLL	10	1506.84	AcrA_Dimer_NSC60339	25.11	1508.29	0.077248	0.597563	0.083132	6.81292	0.010825
ACRA_ECOLI	276	288	LRAIFPNPDHTLL	10	1506.84	AcrA_Dimer_NSC60339	251.11	1508.56	0.073174	0.864811	0.079362	6.81532	0.00751
ACRA_ECOLI	276	291	LRAIFPNPDHTLLPGM	12	1791.96	AcrA_Dimer_DMSO	0	1793.05	0.014199	0	0	7.20595	0.027055
ACRA_ECOLI	276	291	LRAIFPNPDHTLLPGM	12	1791.96	AcrA_Dimer_DMSO	4.01	1793.65	0.018754	0.601368	0.023523	7.21902	0.01211
ACRA_ECOLI	276	291	LRAIFPNPDHTLLPGM	12	1791.96	AcrA_Dimer_DMSO	25.11	1794.19	0.047635	1.13352	0.049706	7.21324	0.015954
ACRA_ECOLI	276	291	LRAIFPNPDHTLLPGM	12	1791.96	AcrA_Dimer_DMSO	251.11	1794.7	0.038051	1.64619	0.040613	7.2154	0.020939
ACRA_ECOLI	276	291	LRAIFPNPDHTLLPGM	12	1791.96	AcrA_Dimer_NSC60339	0	1793.05	0.014199	0	0	7.20595	0.027055
ACRA_ECOLI	276	291	LRAIFPNPDHTLLPGM	12	1791.96	AcrA_Dimer_NSC60339	4.01	1793.67	0.030079	0.619905	0.033262	7.20359	0.015284
ACRA_ECOLI	276	291	LRAIFPNPDHTLLPGM	12	1791.96	AcrA_Dimer_NSC60339	25.11	1794.18	0.024696	1.12404	0.028487	7.20271	0.022657
ACRA_ECOLI	276	291	LRAIFPNPDHTLLPGM	12	1791.96	AcrA_Dimer_NSC60339	251.11	1794.65	0.023296	1.59648	0.027282	7.20918	0.017286
ACRA_ECOLI	277	288	RAIFPNPDHTLL	9	1393.76	AcrA_Dimer_DMSO	0	1394.56	0.036406	0	0	6.39502	0.012263
ACRA_ECOLI	277	288	RAIFPNPDHTLL	9	1393.76	AcrA_Dimer_DMSO	4.01	1394.91	0.018875	0.354526	0.041008	6.40317	0.005479
ACRA_ECOLI	277	288	RAIFPNPDHTLL	9	1393.76	AcrA_Dimer_DMSO	25.11	1395.13	0.015298	0.574416	0.03949	6.39767	0.003077
ACRA_ECOLI	277	288	RAIFPNPDHTLL	9	1393.76	AcrA_Dimer_DMSO	251.11	1395.49	0.046997	0.934564	0.059448	6.39894	0.004231
ACRA_ECOLI	277	288	RAIFPNPDHTLL	9	1393.76	AcrA_Dimer_NSC60339	0	1394.56	0.036406	0	0	6.39502	0.012263
ACRA_ECOLI	277	288	RAIFPNPDHTLL	9	1393.76	AcrA_Dimer_NSC60339	4.01	1394.86	0.041675	0.300278	0.055337	6.3867	0.008266
ACRA_ECOLI	277	288	RAIFPNPDHTLL	9	1393.76	AcrA_Dimer_NSC60339	25.11	1395.06	0.066747	0.494967	0.07603	6.38789	0.005529
ACRA_ECOLI	277	288	RAIFPNPDHTLL	9	1393.76	AcrA_Dimer_NSC60339	251.11	1395.35	0.074156	0.787932	0.08261	6.38666	0.005334
ACRA_ECOLI	277	292	RAIFPNPDHTLLPGMF	12	1825.94	AcrA_Dimer_DMSO	0	1827.25	0.094628	0	0	7.68888	0.006526
ACRA_ECOLI	277	292	RAIFPNPDHTLLPGMF	12	1825.94	AcrA_Dimer_DMSO	4.01	1828.09	0.034148	0.839202	0.100601	7.69822	0.003869
ACRA_ECOLI	277	292	RAIFPNPDHTLLPGMF	12	1825.94	AcrA_Dimer_DMSO	25.11	1828.88	0.053211	1.62978	0.108563	7.69384	0.005712
ACRA_ECOLI	277	292	RAIFPNPDHTLLPGMF	12	1825.94	AcrA_Dimer_DMSO	251.11	1829.39	0.051286	2.14279	0.107632	7.6961	0.01227
ACRA_ECOLI	277	292	RAIFPNPDHTLLPGMF	12	1825.94	AcrA_Dimer_NSC60339	0	1827.25	0.094628	0	0	7.68888	0.006526
ACRA_ECOLI	277	292	RAIFPNPDHTLLPGMF	12	1825.94	AcrA_Dimer_NSC60339	4.01	1828.06	0.032308	0.813353	0.099991	7.68263	0.010118
ACRA_ECOLI	277	292	RAIFPNPDHTLLPGMF	12	1825.94	AcrA_Dimer_NSC60339	25.11	1828.81	0.049415	1.56147	0.106753	7.68624	0.012302
ACRA_ECOLI	277	292	RAIFPNPDHTLLPGMF	12	1825.94	AcrA_Dimer_NSC60339	251.11	1829.28	0.027394	2.03163	0.098513	7.68824	0.008932
ACRA_ECOLI	281	288	PNPDHTLL	5	906.468	AcrA_Dimer_DMSO	0	906.976	0.013127	0	0	6.39532	0.013604
ACRA_ECOLI	281	288	PNPDHTLL	5	906.468	AcrA_Dimer_DMSO	4.01	907.287	0.07056	0.310716	0.071771	6.40365	0.005594
ACRA_ECOLI	281	288	PNPDHTLL	5	906.468	AcrA_Dimer_DMSO	25.11	907.53	0.026387	0.553672	0.029472	6.39804	0.002983
ACRA_ECOLI	281	288	PNPDHTLL	5	906.468	AcrA_Dimer_DMSO	251.11	907.813	0.040784	0.836836	0.042845	6.39893	0.004553
ACRA_ECOLI	281	288	PNPDHTLL	5	906.468	AcrA_Dimer_NSC60339	0	906.976	0.013127	0	0	6.39532	0.013604
ACRA_ECOLI	281	288	PNPDHTLL	5	906.468	AcrA_Dimer_NSC60339	4.01	907.287	0.082373	0.310922	0.083413	6.38953	0.009173
ACRA_ECOLI	281	288	PNPDHTLL	5	906.468	AcrA_Dimer_NSC60339	25.11	907.462	0.074156	0.48611	0.075309	6.38894	0.005685
ACRA_ECOLI	281	288	PNPDHTLL	5	906.468	AcrA_Dimer_NSC60339	251.11	907.72	0.060875	0.743449	0.062275	6.39123	0.0053
ACRA_ECOLI	292	305	FVRARLEEGLNPNA	12	1585.84	AcrA_Dimer_DMSO	0	1586.7	0.030066	0	0	4.9692	0.032192
ACRA_ECOLI	292	305	FVRARLEEGLNPNA	12	1585.84	AcrA_Dimer_DMSO	4.01	1588.79	0.065635	2.09281	0.072194	4.96398	0.023101
ACRA_ECOLI	292	305	FVRARLEEGLNPNA	12	1585.84	AcrA_Dimer_DMSO	25.11	1590.78	0.085645	4.08345	0.090769	4.95631	0.022172
ACRA_ECOLI	292	305	FVRARLEEGLNPNA	12	1585.84	AcrA_Dimer_DMSO	251.11	1592.06	0.084646	5.36168	0.089827	4.95355	0.01871
ACRA_ECOLI	292	305	FVRARLEEGLNPNA	12	1585.84	AcrA_Dimer_NSC60339	0	1586.7	0.030066	0	0	4.9692	0.032192
ACRA_ECOLI	292	305	FVRARLEEGLNPNA	12	1585.84	AcrA_Dimer_NSC60339	4.01	1588.81	0.129217	2.11415	0.132669	4.88787	0.077738
ACRA_ECOLI	292	305	FVRARLEEGLNPNA	12	1585.84	AcrA_Dimer_NSC60339	25.11	1590.44	0.10376	3.74347	0.108028	4.91508	0.004927
ACRA_ECOLI	292	305	FVRARLEEGLNPNA	12	1585.84	AcrA_Dimer_NSC60339	251.11	1591.71	0.070897	5.01237	0.077008	4.93213	0.011426
ACRA_ECOLI	292	307	FVRARLEEGLNPNAIL	14	1812.01	AcrA_Dimer_DMSO	0	1813.11	0.051307	0	0	6.52778	0.006585
ACRA_ECOLI	292	307	FVRARLEEGLNPNAIL	14	1812.01	AcrA_Dimer_DMSO	4.01	1815.11	0.087389	2.00257	0.101338	6.53182	0.002229
ACRA_ECOLI	292	307	FVRARLEEGLNPNAIL	14	1812.01	AcrA_Dimer_DMSO	25.11	1817.1	0.105815	3.99356	0.117598	6.52195	0.004994
ACRA_ECOLI	292	307	FVRARLEEGLNPNAIL	14	1812.01	AcrA_Dimer_DMSO	251.11	1818.68	0.115505	5.56457	0.126388	6.52303	0.006879
ACRA_ECOLI	292	307	FVRARLEEGLNPNAIL	14	1812.01	AcrA_Dimer_NSC60339	0	1813.11	0.051307	0	0	6.52778	0.006585
ACRA_ECOLI	292	307	FVRARLEEGLNPNAIL	14	1812.01	AcrA_Dimer_NSC60339	4.01	1815.23	0.081024	2.11784	0.095902	6.51675	0.003765
ACRA_ECOLI	292	307	FVRARLEEGLNPNAIL	14	1812.01	AcrA_Dimer_NSC60339	25.11	1817.11	0.196734	4.00356	0.203314	6.51468	0.00781
ACRA_ECOLI	292	307	FVRARLEEGLNPNAIL	14	1812.01	AcrA_Dimer_NSC60339	251.11	1818.69	0.14885	5.5775	0.157444	6.51408	0.005015
ACRA_ECOLI	293	305	VRARLEEGLNPNA	11	1438.78	AcrA_Dimer_DMSO	0	1439.48	0.033286	0	0	4.385	0.045555
ACRA_ECOLI	293	305	VRARLEEGLNPNA	11	1438.78	AcrA_Dimer_DMSO	4.01	1441.52	0.119694	2.03739	0.124236	4.39192	0.039238
ACRA_ECOLI	293	305	VRARLEEGLNPNA	11	1438.78	AcrA_Dimer_DMSO	25.11	1443.35	0.130136	3.87394	0.134325	4.38997	0.037866
ACRA_ECOLI	293	305	VRARLEEGLNPNA	11	1438.78	AcrA_Dimer_DMSO	251.11	1444.2	0.171823	4.71662	0.175018	4.38384	0.037619
ACRA_ECOLI	293	305	VRARLEEGLNPNA	11	1438.78	AcrA_Dimer_NSC60339	0	1439.48	0.033286	0	0	4.385	0.045555
ACRA_ECOLI	293	305	VRARLEEGLNPNA	11	1438.78	AcrA_Dimer_NSC60339	4.01	1441.56	0.210435	2.08447	0.213051	4.37716	0.055703
ACRA_ECOLI	293	305	VRARLEEGLNPNA	11	1438.78	AcrA_Dimer_NSC60339	25.11	1443.19	0.301618	3.7064	0.303449	4.36996	0.049557
ACRA_ECOLI	293	305	VRARLEEGLNPNA	11	1438.78	AcrA_Dimer_NSC60339	251.11	1444.12	0.205762	4.6427	0.208437	4.35313	0.051115
ACRA_ECOLI	293	307	VRARLEEGLNPNAIL	13	1664.94	AcrA_Dimer_DMSO	0	1665.9	0.0408	0	0	6.23216	0.027869
ACRA_ECOLI	293	307	VRARLEEGLNPNAIL	13	1664.94	AcrA_Dimer_DMSO	4.01	1667.88	0.091192	1.982	0.099903	6.24211	0.004582
ACRA_ECOLI	293	307	VRARLEEGLNPNAIL	13	1664.94	AcrA_Dimer_DMSO	25.11	1669.8	0.116189	3.89968	0.123145	6.23371	0.002821
ACRA_ECOLI	293	307	VRARLEEGLNPNAIL	13	1664.94	AcrA_Dimer_DMSO	251.11	1670.94	0.149585	5.04328	0.155049	6.23267	0.004
ACRA_ECOLI	293	307	VRARLEEGLNPNAIL	13	1664.94	AcrA_Dimer_NSC60339	0	1665.9	0.0408	0	0	6.23216	0.027869
ACRA_ECOLI	293	307	VRARLEEGLNPNAIL	13	1664.94	AcrA_Dimer_NSC60339	4.01	1667.97	0.09017	2.06945	0.098971	6.22895	0.005377
ACRA_ECOLI	293	307	VRARLEEGLNPNAIL	13	1664.94	AcrA_Dimer_NSC60339	25.11	1669.71	0.190682	3.81272	0.194998	6.22776	0.003345
ACRA_ECOLI	293	307	VRARLEEGLNPNAIL	13	1664.94	AcrA_Dimer_NSC60339	251.11	1670.89	0.11122	4.99165	0.118467	6.2257	0.003177
ACRA_ECOLI	298	305	EEGLNPNA	6	843.384	AcrA_Dimer_DMSO	0	843.754	0.051084	0	0	4.08523	0.030155
ACRA_ECOLI	298	305	EEGLNPNA	6	843.384	AcrA_Dimer_DMSO	4.01	845.339	0.101316	1.58556	0.113465	4.0743	0.022959
ACRA_ECOLI	298	305	EEGLNPNA	6	843.384	AcrA_Dimer_DMSO	25.11	846.514	0.105922	2.75981	0.117597	4.07396	0.021416
ACRA_ECOLI	298	305	EEGLNPNA	6	843.384	AcrA_Dimer_DMSO	251.11	846.931	0.140862	3.17725	0.149839	4.0709	0.022477
ACRA_ECOLI	298	305	EEGLNPNA	6	843.384	AcrA_Dimer_NSC60339	0	843.754	0.051084	0	0	4.08523	0.030155
ACRA_ECOLI	298	305	EEGLNPNA	6	843.384	AcrA_Dimer_NSC60339	4.01	845.284	0.195855	1.53035	0.202408	4.07202	0.030519
ACRA_ECOLI	298	305	EEGLNPNA	6	843.384	AcrA_Dimer_NSC60339	25.11	846.112	0.249689	2.35818	0.254861	4.06795	0.027082
ACRA_ECOLI	298	305	EEGLNPNA	6	843.384	AcrA_Dimer_NSC60339	251.11	846.674	0.196202	2.92016	0.202743	4.05854	0.028836
ACRA_ECOLI	298	307	EEGLNPNAIL	8	1069.55	AcrA_Dimer_DMSO	0	1070.13	0.035996	0	0	6.93917	0.032515
ACRA_ECOLI	298	307	EEGLNPNAIL	8	1069.55	AcrA_Dimer_DMSO	4.01	1071.42	0.051617	1.28266	0.062929	6.95124	0.02956
ACRA_ECOLI	298	307	EEGLNPNAIL	8	1069.55	AcrA_Dimer_DMSO	25.11	1072.42	0.062108	2.2824	0.071785	6.94279	0.034167
ACRA_ECOLI	298	307	EEGLNPNAIL	8	1069.55	AcrA_Dimer_DMSO	251.11	1073.04	0.073604	2.90578	0.081935	6.94622	0.035687
ACRA_ECOLI	298	307	EEGLNPNAIL	8	1069.55	AcrA_Dimer_NSC60339	0	1070.13	0.035996	0	0	6.93917	0.032515
ACRA_ECOLI	298	307	EEGLNPNAIL	8	1069.55	AcrA_Dimer_NSC60339	4.01	1071.44	0.05451	1.30458	0.065323	6.93023	0.023308
ACRA_ECOLI	298	307	EEGLNPNAIL	8	1069.55	AcrA_Dimer_NSC60339	25.11	1072.31	0.073462	2.17309	0.081807	6.92503	0.033684
ACRA_ECOLI	298	307	EEGLNPNAIL	8	1069.55	AcrA_Dimer_NSC60339	251.11	1072.99	0.074731	2.85283	0.082949	6.93186	0.026174
ACRA_ECOLI	306	321	ILVPQQGVTRTPRGDA	13	1707.95	AcrA_Dimer_DMSO	0	1708.83	0.022815	0	0	4.23187	0.037124
ACRA_ECOLI	306	321	ILVPQQGVTRTPRGDA	13	1707.95	AcrA_Dimer_DMSO	4.01	1712.34	0.044507	3.50927	0.050014	4.22159	0.028046
ACRA_ECOLI	306	321	ILVPQQGVTRTPRGDA	13	1707.95	AcrA_Dimer_DMSO	25.11	1714.05	0.148355	5.21871	0.150099	4.21982	0.027115
ACRA_ECOLI	306	321	ILVPQQGVTRTPRGDA	13	1707.95	AcrA_Dimer_DMSO	251.11	1716.04	0.107566	7.21376	0.109959	4.21358	0.024134
ACRA_ECOLI	306	321	ILVPQQGVTRTPRGDA	13	1707.95	AcrA_Dimer_NSC60339	0	1708.83	0.022815	0	0	4.23187	0.037124
ACRA_ECOLI	306	321	ILVPQQGVTRTPRGDA	13	1707.95	AcrA_Dimer_NSC60339	4.01	1712.01	0.149428	3.1863	0.151159	4.19891	0.036921
ACRA_ECOLI	306	321	ILVPQQGVTRTPRGDA	13	1707.95	AcrA_Dimer_NSC60339	25.11	1713.47	0.166585	4.63891	0.16814	4.19573	0.032056
ACRA_ECOLI	306	321	ILVPQQGVTRTPRGDA	13	1707.95	AcrA_Dimer_NSC60339	251.11	1715.33	0.0645	6.50369	0.068416	4.18713	0.030125
ACRA_ECOLI	308	321	VPQQGVTRTPRGDA	11	1481.78	AcrA_Dimer_DMSO	0	1482.52	0.027199	0	0	2.94478	0.045229
ACRA_ECOLI	308	321	VPQQGVTRTPRGDA	11	1481.78	AcrA_Dimer_DMSO	4.01	1486.12	0.074906	3.59533	0.079691	2.931	0.037359
ACRA_ECOLI	308	321	VPQQGVTRTPRGDA	11	1481.78	AcrA_Dimer_DMSO	25.11	1487.95	0.090226	5.42466	0.094237	2.93723	0.041591
ACRA_ECOLI	308	321	VPQQGVTRTPRGDA	11	1481.78	AcrA_Dimer_DMSO	251.11	1489.83	0.143328	7.30639	0.145886	2.92455	0.034164
ACRA_ECOLI	308	321	VPQQGVTRTPRGDA	11	1481.78	AcrA_Dimer_NSC60339	0	1482.52	0.027199	0	0	2.94478	0.045229
ACRA_ECOLI	308	321	VPQQGVTRTPRGDA	11	1481.78	AcrA_Dimer_NSC60339	4.01	1485.88	0.130902	3.35784	0.133698	2.92178	0.031133
ACRA_ECOLI	308	321	VPQQGVTRTPRGDA	11	1481.78	AcrA_Dimer_NSC60339	25.11	1487.48	0.308107	4.96333	0.309305	2.92674	0.036909
ACRA_ECOLI	308	321	VPQQGVTRTPRGDA	11	1481.78	AcrA_Dimer_NSC60339	251.11	1489.23	0.209987	6.70982	0.211742	2.91849	0.032731
ACRA_ECOLI	308	323	VPQQGVTRTPRGDATV	13	1681.9	AcrA_Dimer_DMSO	0	1682.75	0.032614	0	0	3.59301	0.03865
ACRA_ECOLI	308	323	VPQQGVTRTPRGDATV	13	1681.9	AcrA_Dimer_DMSO	4.01	1686.43	0.036538	3.68283	0.048977	3.5975	0.031704
ACRA_ECOLI	308	323	VPQQGVTRTPRGDATV	13	1681.9	AcrA_Dimer_DMSO	25.11	1688.36	0.063459	5.60634	0.071349	3.59846	0.033313
ACRA_ECOLI	308	323	VPQQGVTRTPRGDATV	13	1681.9	AcrA_Dimer_DMSO	251.11	1690.65	0.129249	7.89719	0.133301	3.5911	0.028756
ACRA_ECOLI	308	323	VPQQGVTRTPRGDATV	13	1681.9	AcrA_Dimer_NSC60339	0	1682.75	0.032614	0	0	3.59301	0.03865
ACRA_ECOLI	308	323	VPQQGVTRTPRGDATV	13	1681.9	AcrA_Dimer_NSC60339	4.01	1686.06	0.108131	3.30941	0.112942	3.59153	0.035758
ACRA_ECOLI	308	323	VPQQGVTRTPRGDATV	13	1681.9	AcrA_Dimer_NSC60339	25.11	1687.7	0.284246	4.94555	0.286111	3.59206	0.036247
ACRA_ECOLI	308	323	VPQQGVTRTPRGDATV	13	1681.9	AcrA_Dimer_NSC60339	251.11	1689.91	0.234676	7.16215	0.236932	3.58174	0.0304
ACRA_ECOLI	309	324	PQQGVTRTPRGDATVL	13	1695.91	AcrA_Dimer_DMSO	0	1696.81	0.035167	0	0	4.5343	0.04507
ACRA_ECOLI	309	324	PQQGVTRTPRGDATVL	13	1695.91	AcrA_Dimer_DMSO	4.01	1700.04	0.12687	3.22562	0.131654	4.53673	0.042458
ACRA_ECOLI	309	324	PQQGVTRTPRGDATVL	13	1695.91	AcrA_Dimer_DMSO	25.11	1701.86	0.188521	5.04561	0.191773	4.54078	0.042295
ACRA_ECOLI	309	324	PQQGVTRTPRGDATVL	13	1695.91	AcrA_Dimer_DMSO	251.11	1704.02	0.121603	7.20422	0.126586	4.52642	0.039951
ACRA_ECOLI	309	324	PQQGVTRTPRGDATVL	13	1695.91	AcrA_Dimer_NSC60339	0	1696.81	0.035167	0	0	4.5343	0.04507
ACRA_ECOLI	309	324	PQQGVTRTPRGDATVL	13	1695.91	AcrA_Dimer_NSC60339	4.01	1699.95	0.191312	3.13543	0.194518	4.53159	0.063193
ACRA_ECOLI	309	324	PQQGVTRTPRGDATVL	13	1695.91	AcrA_Dimer_NSC60339	25.11	1700.95	0.116468	4.13809	0.121661	4.56777	0.014126
ACRA_ECOLI	309	324	PQQGVTRTPRGDATVL	13	1695.91	AcrA_Dimer_NSC60339	251.11	1703.47	0.287676	6.6547	0.289817	4.49887	0.063978
ACRA_ECOLI	310	323	QQGVTRTPRGDATV	12	1485.78	AcrA_Dimer_DMSO	0	1486.6	0.020169	0	0	3.59205	0.038525
ACRA_ECOLI	310	323	QQGVTRTPRGDATV	12	1485.78	AcrA_Dimer_DMSO	4.01	1490	0.084526	3.39675	0.086899	3.60023	0.033611
ACRA_ECOLI	310	323	QQGVTRTPRGDATV	12	1485.78	AcrA_Dimer_DMSO	25.11	1491.81	0.051882	5.21081	0.055665	3.60444	0.035517
ACRA_ECOLI	310	323	QQGVTRTPRGDATV	12	1485.78	AcrA_Dimer_DMSO	251.11	1493.94	0.268636	7.34076	0.269392	3.59481	0.031508
ACRA_ECOLI	310	323	QQGVTRTPRGDATV	12	1485.78	AcrA_Dimer_NSC60339	0	1486.6	0.020169	0	0	3.59205	0.038525
ACRA_ECOLI	310	323	QQGVTRTPRGDATV	12	1485.78	AcrA_Dimer_NSC60339	4.01	1489.56	0.114906	2.96335	0.116663	3.60239	0.041147
ACRA_ECOLI	310	323	QQGVTRTPRGDATV	12	1485.78	AcrA_Dimer_NSC60339	25.11	1491	0.361142	4.40311	0.361705	3.60479	0.041496
ACRA_ECOLI	310	323	QQGVTRTPRGDATV	12	1485.78	AcrA_Dimer_NSC60339	251.11	1493.18	0.36918	6.57781	0.369731	3.59197	0.037479
ACRA_ECOLI	324	339	LVVGADDKVETRPIVA	14	1681.95	AcrA_Dimer_DMSO	0	1682.88	0.013502	0	0	4.89039	0.018307
ACRA_ECOLI	324	339	LVVGADDKVETRPIVA	14	1681.95	AcrA_Dimer_DMSO	4.01	1684.71	0.035755	1.82467	0.03822	4.89665	0.014677
ACRA_ECOLI	324	339	LVVGADDKVETRPIVA	14	1681.95	AcrA_Dimer_DMSO	25.11	1685.6	0.054111	2.7107	0.05577	4.89344	0.01497
ACRA_ECOLI	324	339	LVVGADDKVETRPIVA	14	1681.95	AcrA_Dimer_DMSO	251.11	1686.47	0.05184	3.5902	0.05357	4.89129	0.011721
ACRA_ECOLI	324	339	LVVGADDKVETRPIVA	14	1681.95	AcrA_Dimer_NSC60339	0	1682.88	0.013502	0	0	4.89039	0.018307
ACRA_ECOLI	324	339	LVVGADDKVETRPIVA	14	1681.95	AcrA_Dimer_NSC60339	4.01	1684.69	0.124626	1.8035	0.125355	4.88213	0.006579
ACRA_ECOLI	324	339	LVVGADDKVETRPIVA	14	1681.95	AcrA_Dimer_NSC60339	25.11	1685.25	0.07812	2.3652	0.079278	4.86679	0.004053
ACRA_ECOLI	324	339	LVVGADDKVETRPIVA	14	1681.95	AcrA_Dimer_NSC60339	251.11	1686.42	0.1503	3.5399	0.150905	4.77466	0.079513
ACRA_ECOLI	325	341	VVGADDKVETRPIVASQ	15	1783.95	AcrA_Dimer_DMSO	0	1784.87	0.025612	0	0	4.03407	0.034108
ACRA_ECOLI	325	341	VVGADDKVETRPIVASQ	15	1783.95	AcrA_Dimer_DMSO	4.01	1788.03	0.035596	3.15572	0.043852	4.02759	0.025779
ACRA_ECOLI	325	341	VVGADDKVETRPIVASQ	15	1783.95	AcrA_Dimer_DMSO	25.11	1789.18	0.069858	4.30754	0.074405	4.02718	0.026227
ACRA_ECOLI	325	341	VVGADDKVETRPIVASQ	15	1783.95	AcrA_Dimer_DMSO	251.11	1789.99	0.089297	5.12106	0.092897	4.02014	0.022448
ACRA_ECOLI	325	341	VVGADDKVETRPIVASQ	15	1783.95	AcrA_Dimer_NSC60339	0	1784.87	0.025612	0	0	4.03407	0.034108
ACRA_ECOLI	325	341	VVGADDKVETRPIVASQ	15	1783.95	AcrA_Dimer_NSC60339	4.01	1787.98	0.114837	3.10921	0.117659	4.00186	0.033022
ACRA_ECOLI	325	341	VVGADDKVETRPIVASQ	15	1783.95	AcrA_Dimer_NSC60339	25.11	1788.92	0.184943	4.05337	0.186708	3.99713	0.028978
ACRA_ECOLI	325	341	VVGADDKVETRPIVASQ	15	1783.95	AcrA_Dimer_NSC60339	251.11	1789.89	0.137423	5.0211	0.13979	3.99222	0.029375
ACRA_ECOLI	325	342	VVGADDKVETRPIVASQA	16	1854.99	AcrA_Dimer_DMSO	0	1855.98	0.035992	0	0	4.18317	0.032143
ACRA_ECOLI	325	342	VVGADDKVETRPIVASQA	16	1854.99	AcrA_Dimer_DMSO	4.01	1859.68	0.041899	3.70231	0.055235	4.17739	0.023282
ACRA_ECOLI	325	342	VVGADDKVETRPIVASQA	16	1854.99	AcrA_Dimer_DMSO	25.11	1861.05	0.079166	5.07407	0.086963	4.17607	0.023196
ACRA_ECOLI	325	342	VVGADDKVETRPIVASQA	16	1854.99	AcrA_Dimer_DMSO	251.11	1861.86	0.092632	5.87918	0.099378	4.16942	0.01921
ACRA_ECOLI	325	342	VVGADDKVETRPIVASQA	16	1854.99	AcrA_Dimer_NSC60339	0	1855.98	0.035992	0	0	4.18317	0.032143
ACRA_ECOLI	325	342	VVGADDKVETRPIVASQA	16	1854.99	AcrA_Dimer_NSC60339	4.01	1859.66	0.1174	3.68326	0.122793	4.14432	0.030167
ACRA_ECOLI	325	342	VVGADDKVETRPIVASQA	16	1854.99	AcrA_Dimer_NSC60339	25.11	1860.75	0.197883	4.77355	0.201129	4.14084	0.023107
ACRA_ECOLI	325	342	VVGADDKVETRPIVASQA	16	1854.99	AcrA_Dimer_NSC60339	251.11	1861.71	0.125801	5.73255	0.130848	4.13715	0.025395
ACRA_ECOLI	326	339	VGADDKVETRPIVA	12	1469.8	AcrA_Dimer_DMSO	0	1470.56	0.020878	0	0	4.34492	0.035201
ACRA_ECOLI	326	339	VGADDKVETRPIVA	12	1469.8	AcrA_Dimer_DMSO	4.01	1471.89	0.035461	1.33092	0.041151	4.35055	0.031506
ACRA_ECOLI	326	339	VGADDKVETRPIVA	12	1469.8	AcrA_Dimer_DMSO	25.11	1472.6	0.053949	2.0394	0.057848	4.35199	0.033714
ACRA_ECOLI	326	339	VGADDKVETRPIVA	12	1469.8	AcrA_Dimer_DMSO	251.11	1473.15	0.052708	2.59511	0.056692	4.34234	0.028433
ACRA_ECOLI	326	339	VGADDKVETRPIVA	12	1469.8	AcrA_Dimer_NSC60339	0	1470.56	0.020878	0	0	4.34492	0.035201
ACRA_ECOLI	326	339	VGADDKVETRPIVA	12	1469.8	AcrA_Dimer_NSC60339	4.01	1471.87	0.051384	1.30706	0.055464	4.31792	0.044217
ACRA_ECOLI	326	339	VGADDKVETRPIVA	12	1469.8	AcrA_Dimer_NSC60339	25.11	1472.46	0.11231	1.90265	0.114234	4.31291	0.039111
ACRA_ECOLI	326	339	VGADDKVETRPIVA	12	1469.8	AcrA_Dimer_NSC60339	251.11	1473.12	0.112453	2.56164	0.114375	4.30652	0.03796
ACRA_ECOLI	327	341	GADDKVETRPIVASQ	13	1585.82	AcrA_Dimer_DMSO	0	1586.63	0.007779	0	0	4.00771	0.006635
ACRA_ECOLI	327	341	GADDKVETRPIVASQ	13	1585.82	AcrA_Dimer_DMSO	4.01	1589.34	0.028011	2.70215	0.029071	4.01057	0.001491
ACRA_ECOLI	327	341	GADDKVETRPIVASQ	13	1585.82	AcrA_Dimer_DMSO	25.11	1590.28	0.066352	3.64462	0.066807	4.00729	0.001681
ACRA_ECOLI	327	341	GADDKVETRPIVASQ	13	1585.82	AcrA_Dimer_DMSO	251.11	1590.97	0.045689	4.34003	0.046347	4.00852	0.003177
ACRA_ECOLI	327	341	GADDKVETRPIVASQ	13	1585.82	AcrA_Dimer_NSC60339	0	1586.63	0.007779	0	0	4.00771	0.006635
ACRA_ECOLI	327	341	GADDKVETRPIVASQ	13	1585.82	AcrA_Dimer_NSC60339	4.01	1589.33	0.025898	2.69484	0.027041	3.98369	0.001386
ACRA_ECOLI	327	341	GADDKVETRPIVASQ	13	1585.82	AcrA_Dimer_NSC60339	25.11	1590.2	0.078311	3.56335	0.078697	3.98308	0.005129
ACRA_ECOLI	327	341	GADDKVETRPIVASQ	13	1585.82	AcrA_Dimer_NSC60339	251.11	1590.97	0.047945	4.33177	0.048572	3.97941	0.00316
ACRA_ECOLI	330	339	DKVETRPIVA	8	1127.64	AcrA_Dimer_DMSO	0	1128.18	0.041083	0	0	3.83381	0.059857
ACRA_ECOLI	330	339	DKVETRPIVA	8	1127.64	AcrA_Dimer_DMSO	4.01	1129.07	0.055778	0.884056	0.069275	3.82727	0.058065
ACRA_ECOLI	330	339	DKVETRPIVA	8	1127.64	AcrA_Dimer_DMSO	25.11	1129.85	0.050101	1.66792	0.064792	3.83315	0.057117
ACRA_ECOLI	330	339	DKVETRPIVA	8	1127.64	AcrA_Dimer_DMSO	251.11	1130.24	0.061175	2.05167	0.07369	3.81569	0.058815
ACRA_ECOLI	330	339	DKVETRPIVA	8	1127.64	AcrA_Dimer_NSC60339	0	1128.18	0.041083	0	0	3.83381	0.059857
ACRA_ECOLI	330	339	DKVETRPIVA	8	1127.64	AcrA_Dimer_NSC60339	4.01	1129.06	0.077834	0.874071	0.088011	3.80577	0.066309
ACRA_ECOLI	330	339	DKVETRPIVA	8	1127.64	AcrA_Dimer_NSC60339	25.11	1129.72	0.134424	1.5391	0.140562	3.80195	0.065512
ACRA_ECOLI	330	339	DKVETRPIVA	8	1127.64	AcrA_Dimer_NSC60339	251.11	1130.19	0.073972	2.00541	0.084614	3.78817	0.062537
ACRA_ECOLI	330	341	DKVETRPIVASQ	10	1342.73	AcrA_Dimer_DMSO	0	1343.45	0.022783	0	0	3.43506	0.052819
ACRA_ECOLI	330	341	DKVETRPIVASQ	10	1342.73	AcrA_Dimer_DMSO	4.01	1345.44	0.036804	1.98883	0.043285	3.41918	0.043051
ACRA_ECOLI	330	341	DKVETRPIVASQ	10	1342.73	AcrA_Dimer_DMSO	25.11	1346.41	0.049453	2.95986	0.054448	3.42111	0.045898
ACRA_ECOLI	330	341	DKVETRPIVASQ	10	1342.73	AcrA_Dimer_DMSO	251.11	1346.82	0.077828	3.37036	0.081094	3.41028	0.038546
ACRA_ECOLI	330	341	DKVETRPIVASQ	10	1342.73	AcrA_Dimer_NSC60339	0	1343.45	0.022783	0	0	3.43506	0.052819
ACRA_ECOLI	330	341	DKVETRPIVASQ	10	1342.73	AcrA_Dimer_NSC60339	4.01	1345.4	0.099456	1.95691	0.102032	3.40786	0.039291
ACRA_ECOLI	330	341	DKVETRPIVASQ	10	1342.73	AcrA_Dimer_NSC60339	25.11	1346.22	0.188837	2.77336	0.190207	3.40506	0.036438
ACRA_ECOLI	330	341	DKVETRPIVASQ	10	1342.73	AcrA_Dimer_NSC60339	251.11	1346.7	0.117189	3.25148	0.119383	3.40124	0.034842
ACRA_ECOLI	330	342	DKVETRPIVASQA	11	1413.77	AcrA_Dimer_DMSO	0	1414.49	0.048104	0	0	3.69973	0.040078
ACRA_ECOLI	330	342	DKVETRPIVASQA	11	1413.77	AcrA_Dimer_DMSO	4.01	1417.23	0.081891	2.74052	0.094974	3.69609	0.042642
ACRA_ECOLI	330	342	DKVETRPIVASQA	11	1413.77	AcrA_Dimer_DMSO	25.11	1418.51	0.046105	4.01324	0.066631	3.6999	0.041063
ACRA_ECOLI	330	342	DKVETRPIVASQA	11	1413.77	AcrA_Dimer_DMSO	251.11	1418.88	0.137382	4.38307	0.14556	3.68682	0.043765
ACRA_ECOLI	330	342	DKVETRPIVASQA	11	1413.77	AcrA_Dimer_NSC60339	0	1414.49	0.048104	0	0	3.69973	0.040078
ACRA_ECOLI	330	342	DKVETRPIVASQA	11	1413.77	AcrA_Dimer_NSC60339	4.01	1417.18	0.192874	2.68863	0.198782	3.68608	0.049461
ACRA_ECOLI	330	342	DKVETRPIVASQA	11	1413.77	AcrA_Dimer_NSC60339	25.11	1418.08	0.290709	3.59013	0.294662	3.68087	0.047864
ACRA_ECOLI	330	342	DKVETRPIVASQA	11	1413.77	AcrA_Dimer_NSC60339	251.11	1418.62	0.192257	4.12565	0.198184	3.67251	0.046492
ACRA_ECOLI	330	347	DKVETRPIVASQAIGDKW	16	2013.08	AcrA_Dimer_DMSO	0	2014.16	0.008877	0	0	5.63376	0.015536
ACRA_ECOLI	330	347	DKVETRPIVASQAIGDKW	16	2013.08	AcrA_Dimer_DMSO	4.01	2017.41	0.067936	3.25306	0.068513	5.62701	0.009265
ACRA_ECOLI	330	347	DKVETRPIVASQAIGDKW	16	2013.08	AcrA_Dimer_DMSO	25.11	2018.7	0.052135	4.53944	0.052885	5.62128	0.006308
ACRA_ECOLI	330	347	DKVETRPIVASQAIGDKW	16	2013.08	AcrA_Dimer_DMSO	251.11	2019.72	0.078845	5.55957	0.079343	5.62028	0.006018
ACRA_ECOLI	330	347	DKVETRPIVASQAIGDKW	16	2013.08	AcrA_Dimer_NSC60339	0	2014.16	0.008877	0	0	5.63376	0.015536
ACRA_ECOLI	330	347	DKVETRPIVASQAIGDKW	16	2013.08	AcrA_Dimer_NSC60339	4.01	2017.47	0.132497	3.30901	0.132794	5.61925	0.007452
ACRA_ECOLI	330	347	DKVETRPIVASQAIGDKW	16	2013.08	AcrA_Dimer_NSC60339	25.11	2018.57	0.223938	4.41287	0.224114	5.61656	0.001419
ACRA_ECOLI	330	347	DKVETRPIVASQAIGDKW	16	2013.08	AcrA_Dimer_NSC60339	251.11	2019.74	0.163291	5.58543	0.163532	5.61585	0.004388
ACRA_ECOLI	331	339	KVETRPIVA	7	1012.62	AcrA_Dimer_DMSO	0	1013.13	0.03336	0	0	3.55598	0.065539
ACRA_ECOLI	331	339	KVETRPIVA	7	1012.62	AcrA_Dimer_DMSO	4.01	1013.99	0.058113	0.858608	0.067008	3.56049	0.070564
ACRA_ECOLI	331	339	KVETRPIVA	7	1012.62	AcrA_Dimer_DMSO	25.11	1014.77	0.067441	1.6379	0.075241	3.56909	0.073071
ACRA_ECOLI	331	339	KVETRPIVA	7	1012.62	AcrA_Dimer_DMSO	251.11	1015.09	0.076016	1.95884	0.083014	3.55096	0.069725
ACRA_ECOLI	331	339	KVETRPIVA	7	1012.62	AcrA_Dimer_NSC60339	0	1013.13	0.03336	0	0	3.55598	0.065539
ACRA_ECOLI	331	339	KVETRPIVA	7	1012.62	AcrA_Dimer_NSC60339	4.01	1014.05	0.065486	0.920313	0.073494	3.54548	0.071299
ACRA_ECOLI	331	339	KVETRPIVA	7	1012.62	AcrA_Dimer_NSC60339	25.11	1014.75	0.147157	1.61435	0.150891	3.54836	0.072759
ACRA_ECOLI	331	339	KVETRPIVA	7	1012.62	AcrA_Dimer_NSC60339	251.11	1015.08	0.077003	1.94368	0.083919	3.53382	0.066761
ACRA_ECOLI	340	353	SQAIGDKWLVTEGL	13	1516.8	AcrA_Dimer_DMSO	0	1517.68	0.052425	0	0	7.40719	0.033873
ACRA_ECOLI	340	353	SQAIGDKWLVTEGL	13	1516.8	AcrA_Dimer_DMSO	4.01	1520.06	0.026371	2.37305	0.058684	7.41881	0.032302
ACRA_ECOLI	340	353	SQAIGDKWLVTEGL	13	1516.8	AcrA_Dimer_DMSO	25.11	1520.63	0.050123	2.94411	0.072531	7.40493	0.037271
ACRA_ECOLI	340	353	SQAIGDKWLVTEGL	13	1516.8	AcrA_Dimer_DMSO	251.11	1522.15	0.051374	4.4674	0.073401	7.40526	0.044668
ACRA_ECOLI	340	353	SQAIGDKWLVTEGL	13	1516.8	AcrA_Dimer_NSC60339	0	1517.68	0.052425	0	0	7.40719	0.033873
ACRA_ECOLI	340	353	SQAIGDKWLVTEGL	13	1516.8	AcrA_Dimer_NSC60339	4.01	1520.03	0.100807	2.34848	0.113624	7.4066	0.033385
ACRA_ECOLI	340	353	SQAIGDKWLVTEGL	13	1516.8	AcrA_Dimer_NSC60339	25.11	1520.58	0.106161	2.89425	0.118399	7.3891	0.039617
ACRA_ECOLI	340	353	SQAIGDKWLVTEGL	13	1516.8	AcrA_Dimer_NSC60339	251.11	1522.22	0.065375	4.53349	0.083799	7.40733	0.042036
ACRA_ECOLI	348	357	LVTEGLKAGD	9	1002.55	AcrA_Dimer_DMSO	0	1003.21	0.05958	0	0	4.23845	0.038976
ACRA_ECOLI	348	357	LVTEGLKAGD	9	1002.55	AcrA_Dimer_DMSO	4.01	1004.27	0.032009	1.06462	0.067633	4.23346	0.031185
ACRA_ECOLI	348	357	LVTEGLKAGD	9	1002.55	AcrA_Dimer_DMSO	25.11	1004.98	0.04772	1.77395	0.076334	4.23369	0.030587
ACRA_ECOLI	348	357	LVTEGLKAGD	9	1002.55	AcrA_Dimer_DMSO	251.11	1006.41	0.149266	3.20456	0.160717	4.22414	0.027078
ACRA_ECOLI	348	357	LVTEGLKAGD	9	1002.55	AcrA_Dimer_NSC60339	0	1003.21	0.05958	0	0	4.23845	0.038976
ACRA_ECOLI	348	357	LVTEGLKAGD	9	1002.55	AcrA_Dimer_NSC60339	4.01	1004.23	0.046184	1.0256	0.075383	4.19944	0.042644
ACRA_ECOLI	348	357	LVTEGLKAGD	9	1002.55	AcrA_Dimer_NSC60339	25.11	1004.92	0.115693	1.71876	0.130133	4.1905	0.038012
ACRA_ECOLI	348	357	LVTEGLKAGD	9	1002.55	AcrA_Dimer_NSC60339	251.11	1006.36	0.151532	3.15482	0.162824	4.18509	0.03946
ACRA_ECOLI	348	364	LVTEGLKAGDRVVISGL	16	1727.01	AcrA_Dimer_DMSO	0	1728.14	0.077901	0	0	6.23305	0.040315
ACRA_ECOLI	348	364	LVTEGLKAGDRVVISGL	16	1727.01	AcrA_Dimer_DMSO	4.01	1731.16	0.04874	3.02092	0.091892	6.24699	0.005695
ACRA_ECOLI	348	364	LVTEGLKAGDRVVISGL	16	1727.01	AcrA_Dimer_DMSO	25.11	1732.37	0.074339	4.23458	0.107679	6.23882	0.009196
ACRA_ECOLI	348	364	LVTEGLKAGDRVVISGL	16	1727.01	AcrA_Dimer_DMSO	251.11	1734.03	0.104762	5.88739	0.130552	6.24061	0.009962
ACRA_ECOLI	348	364	LVTEGLKAGDRVVISGL	16	1727.01	AcrA_Dimer_NSC60339	0	1728.14	0.077901	0	0	6.23305	0.040315
ACRA_ECOLI	348	364	LVTEGLKAGDRVVISGL	16	1727.01	AcrA_Dimer_NSC60339	4.01	1731.15	0.091955	3.01035	0.120517	6.23739	0.004105
ACRA_ECOLI	348	364	LVTEGLKAGDRVVISGL	16	1727.01	AcrA_Dimer_NSC60339	25.11	1732.33	0.172817	4.19006	0.189564	6.23707	0.007778
ACRA_ECOLI	348	364	LVTEGLKAGDRVVISGL	16	1727.01	AcrA_Dimer_NSC60339	251.11	1734.16	0.113872	6.02432	0.137969	6.23504	0.006612
ACRA_ECOLI	350	357	TEGLKAGD	7	790.394	AcrA_Dimer_DMSO	0	790.734	0.029816	0	0	4.23926	0.038237
ACRA_ECOLI	350	357	TEGLKAGD	7	790.394	AcrA_Dimer_DMSO	4.01	791.699	0.026552	0.965217	0.039925	4.23496	0.031775
ACRA_ECOLI	350	357	TEGLKAGD	7	790.394	AcrA_Dimer_DMSO	25.11	792.302	0.029973	1.56794	0.042277	4.23766	0.031112
ACRA_ECOLI	350	357	TEGLKAGD	7	790.394	AcrA_Dimer_DMSO	251.11	793.447	0.075966	2.71244	0.081608	4.22432	0.028305
ACRA_ECOLI	350	357	TEGLKAGD	7	790.394	AcrA_Dimer_NSC60339	0	790.734	0.029816	0	0	4.23926	0.038237
ACRA_ECOLI	350	357	TEGLKAGD	7	790.394	AcrA_Dimer_NSC60339	4.01	791.698	0.050725	0.964285	0.058839	4.20857	0.046726
ACRA_ECOLI	350	357	TEGLKAGD	7	790.394	AcrA_Dimer_NSC60339	25.11	792.256	0.109614	1.52162	0.113597	4.19515	0.0411
ACRA_ECOLI	350	357	TEGLKAGD	7	790.394	AcrA_Dimer_NSC60339	251.11	793.436	0.126835	2.70189	0.130292	4.19198	0.044054
ACRA_ECOLI	350	364	TEGLKAGDRVVISGL	14	1514.85	AcrA_Dimer_DMSO	0	1515.65	0.030538	0	0	6.23555	0.035896
ACRA_ECOLI	350	364	TEGLKAGDRVVISGL	14	1514.85	AcrA_Dimer_DMSO	4.01	1518.55	0.032353	2.90476	0.044489	6.24644	0.005521
ACRA_ECOLI	350	364	TEGLKAGDRVVISGL	14	1514.85	AcrA_Dimer_DMSO	25.11	1519.69	0.060883	4.04497	0.068113	6.23772	0.009552
ACRA_ECOLI	350	364	TEGLKAGDRVVISGL	14	1514.85	AcrA_Dimer_DMSO	251.11	1521.19	0.09659	5.54406	0.101303	6.24063	0.009848
ACRA_ECOLI	350	364	TEGLKAGDRVVISGL	14	1514.85	AcrA_Dimer_NSC60339	0	1515.65	0.030538	0	0	6.23555	0.035896
ACRA_ECOLI	350	364	TEGLKAGDRVVISGL	14	1514.85	AcrA_Dimer_NSC60339	4.01	1518.56	0.079098	2.91451	0.084788	6.23669	0.004376
ACRA_ECOLI	350	364	TEGLKAGDRVVISGL	14	1514.85	AcrA_Dimer_NSC60339	25.11	1519.65	0.155659	3.99938	0.158626	6.23613	0.008138
ACRA_ECOLI	350	364	TEGLKAGDRVVISGL	14	1514.85	AcrA_Dimer_NSC60339	251.11	1521.31	0.123845	5.66109	0.127554	6.23422	0.007294
ACRA_ECOLI	351	357	EGLKAGD	6	689.346	AcrA_Dimer_DMSO	0	689.657	0.04595	0	0	2.84329	0.053809
ACRA_ECOLI	351	357	EGLKAGD	6	689.346	AcrA_Dimer_DMSO	4.01	690.218	0.080138	0.560388	0.092377	2.83876	0.046677
ACRA_ECOLI	351	357	EGLKAGD	6	689.346	AcrA_Dimer_DMSO	25.11	690.695	0.066016	1.03825	0.080433	2.86434	0.05413
ACRA_ECOLI	351	357	EGLKAGD	6	689.346	AcrA_Dimer_DMSO	251.11	691.332	0.133875	1.67499	0.141541	2.85065	0.055807
ACRA_ECOLI	351	357	EGLKAGD	6	689.346	AcrA_Dimer_NSC60339	0	689.657	0.04595	0	0	2.84329	0.053809
ACRA_ECOLI	351	357	EGLKAGD	6	689.346	AcrA_Dimer_NSC60339	4.01	690.321	0.173679	0.663591	0.179654	2.83457	0.067491
ACRA_ECOLI	351	357	EGLKAGD	6	689.346	AcrA_Dimer_NSC60339	25.11	690.695	0.165185	1.0379	0.171457	2.84523	0.064459
ACRA_ECOLI	351	357	EGLKAGD	6	689.346	AcrA_Dimer_NSC60339	251.11	691.449	0.16919	1.79176	0.175319	2.8357	0.066659
ACRA_ECOLI	351	364	EGLKAGDRVVISGL	13	1413.81	AcrA_Dimer_DMSO	0	1414.54	0.016595	0	0	5.87874	0.018372
ACRA_ECOLI	351	364	EGLKAGDRVVISGL	13	1413.81	AcrA_Dimer_DMSO	4.01	1416.73	0.019612	2.18993	0.025691	5.8776	0.008348
ACRA_ECOLI	351	364	EGLKAGDRVVISGL	13	1413.81	AcrA_Dimer_DMSO	25.11	1417.66	0.042822	3.11346	0.045925	5.87301	0.006176
ACRA_ECOLI	351	364	EGLKAGDRVVISGL	13	1413.81	AcrA_Dimer_DMSO	251.11	1418.48	0.039614	3.93738	0.04295	5.87269	0.005534
ACRA_ECOLI	351	364	EGLKAGDRVVISGL	13	1413.81	AcrA_Dimer_NSC60339	0	1414.54	0.016595	0	0	5.87874	0.018372
ACRA_ECOLI	351	364	EGLKAGDRVVISGL	13	1413.81	AcrA_Dimer_NSC60339	4.01	1416.72	0.065609	2.17889	0.067675	5.87383	0.008379
ACRA_ECOLI	351	364	EGLKAGDRVVISGL	13	1413.81	AcrA_Dimer_NSC60339	25.11	1417.57	0.072263	3.02532	0.074144	5.87284	0.002093
ACRA_ECOLI	351	364	EGLKAGDRVVISGL	13	1413.81	AcrA_Dimer_NSC60339	251.11	1418.61	0.028279	4.06463	0.032788	5.87172	0.005262
ACRA_ECOLI	364	372	LQKVRPGVQ	7	1024.63	AcrA_Dimer_DMSO	0	1025.16	0.030406	0	0	2.88528	0.068577
ACRA_ECOLI	364	372	LQKVRPGVQ	7	1024.63	AcrA_Dimer_DMSO	4.01	1027.56	0.128046	2.39288	0.131606	2.86823	0.066629
ACRA_ECOLI	364	372	LQKVRPGVQ	7	1024.63	AcrA_Dimer_DMSO	25.11	1029.08	0.177848	3.91449	0.180429	2.88555	0.072466
ACRA_ECOLI	364	372	LQKVRPGVQ	7	1024.63	AcrA_Dimer_DMSO	251.11	1030.14	0.184009	4.97361	0.186504	2.86573	0.066728
ACRA_ECOLI	364	372	LQKVRPGVQ	7	1024.63	AcrA_Dimer_NSC60339	0	1025.16	0.030406	0	0	2.88528	0.068577
ACRA_ECOLI	364	372	LQKVRPGVQ	7	1024.63	AcrA_Dimer_NSC60339	4.01	1027.63	0.194836	2.46456	0.197195	2.84288	0.067452
ACRA_ECOLI	364	372	LQKVRPGVQ	7	1024.63	AcrA_Dimer_NSC60339	25.11	1029.03	0.383052	3.8615	0.384257	2.86021	0.06686
ACRA_ECOLI	364	372	LQKVRPGVQ	7	1024.63	AcrA_Dimer_NSC60339	251.11	1029.99	0.182704	4.82602	0.185217	2.84659	0.064983
ACRA_ECOLI	365	372	QKVRPGVQ	6	911.542	AcrA_Dimer_DMSO	0	911.979	0.022737	0	0	2.39745	0.046646
ACRA_ECOLI	365	372	QKVRPGVQ	6	911.542	AcrA_Dimer_DMSO	4.01	913.79	0.104291	1.81045	0.106741	2.38952	0.039651
ACRA_ECOLI	365	372	QKVRPGVQ	6	911.542	AcrA_Dimer_DMSO	25.11	915.334	0.148076	3.35409	0.149811	2.39759	0.043966
ACRA_ECOLI	365	372	QKVRPGVQ	6	911.542	AcrA_Dimer_DMSO	251.11	916.435	0.061003	4.45578	0.065102	2.38579	0.040602
ACRA_ECOLI	365	372	QKVRPGVQ	6	911.542	AcrA_Dimer_NSC60339	0	911.979	0.022737	0	0	2.39745	0.046646
ACRA_ECOLI	365	372	QKVRPGVQ	6	911.542	AcrA_Dimer_NSC60339	4.01	913.92	0.135515	1.94077	0.137409	2.38892	0.040403
ACRA_ECOLI	365	372	QKVRPGVQ	6	911.542	AcrA_Dimer_NSC60339	25.11	915.449	0.256858	3.47001	0.257863	2.38394	0.034274
ACRA_ECOLI	365	372	QKVRPGVQ	6	911.542	AcrA_Dimer_NSC60339	251.11	916.375	0.090613	4.39506	0.093422	2.38001	0.034422
ACRA_ECOLI	365	377	QKVRPGVQVKAQE	11	1466.84	AcrA_Dimer_DMSO	0	1467.62	0.030868	0	0	2.74926	0.066022
ACRA_ECOLI	365	377	QKVRPGVQVKAQE	11	1466.84	AcrA_Dimer_DMSO	4.01	1470.89	0.141862	3.27856	0.145181	2.76147	0.049426
ACRA_ECOLI	365	377	QKVRPGVQVKAQE	11	1466.84	AcrA_Dimer_DMSO	25.11	1473.62	0.205949	6.00661	0.20825	2.75786	0.09687
ACRA_ECOLI	365	377	QKVRPGVQVKAQE	11	1466.84	AcrA_Dimer_DMSO	251.11	1475.74	0.112397	8.1245	0.116559	2.74472	0.066457
ACRA_ECOLI	365	377	QKVRPGVQVKAQE	11	1466.84	AcrA_Dimer_NSC60339	0	1467.62	0.030868	0	0	2.74926	0.066022
ACRA_ECOLI	365	377	QKVRPGVQVKAQE	11	1466.84	AcrA_Dimer_NSC60339	4.01	1471.02	0.245384	3.40201	0.247318	2.65007	0.130518
ACRA_ECOLI	365	377	QKVRPGVQVKAQE	11	1466.84	AcrA_Dimer_NSC60339	25.11	1473.61	0.51637	5.99277	0.517292	2.72685	0.078356
ACRA_ECOLI	365	377	QKVRPGVQVKAQE	11	1466.84	AcrA_Dimer_NSC60339	251.11	1475.36	0.230053	7.74439	0.232115	2.73362	0.070336
ACRA_ECOLI	365	380	QKVRPGVQVKAQEVTA	14	1738	AcrA_Dimer_DMSO	0	1738.95	0.038569	0	0	3.56325	0.049947
ACRA_ECOLI	365	380	QKVRPGVQVKAQEVTA	14	1738	AcrA_Dimer_DMSO	4.01	1744.24	0.136261	5.28948	0.141614	3.56072	0.045482
ACRA_ECOLI	365	380	QKVRPGVQVKAQEVTA	14	1738	AcrA_Dimer_DMSO	25.11	1747.25	0.170362	8.30089	0.174674	3.55836	0.045989
ACRA_ECOLI	365	380	QKVRPGVQVKAQEVTA	14	1738	AcrA_Dimer_DMSO	251.11	1749.33	0.16907	10.3846	0.173413	3.54303	0.04231
ACRA_ECOLI	365	380	QKVRPGVQVKAQEVTA	14	1738	AcrA_Dimer_NSC60339	0	1738.95	0.038569	0	0	3.56325	0.049947
ACRA_ECOLI	365	380	QKVRPGVQVKAQEVTA	14	1738	AcrA_Dimer_NSC60339	4.01	1744.06	0.38841	5.11172	0.39032	3.5542	0.049613
ACRA_ECOLI	365	380	QKVRPGVQVKAQEVTA	14	1738	AcrA_Dimer_NSC60339	25.11	1746.71	0.715157	7.76004	0.716196	3.54528	0.046092
ACRA_ECOLI	365	380	QKVRPGVQVKAQEVTA	14	1738	AcrA_Dimer_NSC60339	251.11	1748.5	0.425849	9.5513	0.427592	3.53734	0.04349
ACRA_ECOLI	366	372	KVRPGVQ	5	783.484	AcrA_Dimer_DMSO	0	783.874	0.029296	0	0	3.202	0.08307
ACRA_ECOLI	366	372	KVRPGVQ	5	783.484	AcrA_Dimer_DMSO	4.01	783.97	0.014401	0.096538	0.032644	3.24686	0.05368
ACRA_ECOLI	366	372	KVRPGVQ	5	783.484	AcrA_Dimer_DMSO	25.11	784.223	0.052528	0.349486	0.060145	3.23558	0.058035
ACRA_ECOLI	366	372	KVRPGVQ	5	783.484	AcrA_Dimer_DMSO	251.11	785.267	0.064692	1.39347	0.071016	3.24224	0.052867
ACRA_ECOLI	366	372	KVRPGVQ	5	783.484	AcrA_Dimer_NSC60339	0	783.874	0.029296	0	0	3.202	0.08307
ACRA_ECOLI	366	372	KVRPGVQ	5	783.484	AcrA_Dimer_NSC60339	4.01	783.975	0.016755	0.101383	0.033749	3.233	0.068568
ACRA_ECOLI	366	372	KVRPGVQ	5	783.484	AcrA_Dimer_NSC60339	25.11	784.231	0.051997	0.356929	0.059682	3.23041	0.062603
ACRA_ECOLI	366	372	KVRPGVQ	5	783.484	AcrA_Dimer_NSC60339	251.11	785.354	0.061432	1.47971	0.06806	3.24147	0.050313
ACRA_ECOLI	387	405	ASGAQPEQSKSLEHHHHHH	17	2154	AcrA_Dimer_DMSO	0	2155.21	0.004126	0	0	3.19015	0.010306
ACRA_ECOLI	387	405	ASGAQPEQSKSLEHHHHHH	17	2154	AcrA_Dimer_DMSO	4.01	2161.94	0.105539	6.72755	0.105619	3.14199	0.005823
ACRA_ECOLI	387	405	ASGAQPEQSKSLEHHHHHH	17	2154	AcrA_Dimer_DMSO	25.11	2162.34	0.119864	7.13377	0.119935	3.11871	0.004345
ACRA_ECOLI	387	405	ASGAQPEQSKSLEHHHHHH	17	2154	AcrA_Dimer_DMSO	251.11	2162.43	0.040133	7.21519	0.040344	3.12045	0.005167
ACRA_ECOLI	387	405	ASGAQPEQSKSLEHHHHHH	17	2154	AcrA_Dimer_NSC60339	0	2155.21	0.004126	0	0	3.19015	0.010306
ACRA_ECOLI	387	405	ASGAQPEQSKSLEHHHHHH	17	2154	AcrA_Dimer_NSC60339	4.01	2161.21	0.121579	6.00359	0.121649	3.11904	0.002163
ACRA_ECOLI	387	405	ASGAQPEQSKSLEHHHHHH	17	2154	AcrA_Dimer_NSC60339	25.11	2161.44	0.179842	6.23173	0.179889	3.10066	0.001328
ACRA_ECOLI	387	405	ASGAQPEQSKSLEHHHHHH	17	2154	AcrA_Dimer_NSC60339	251.11	2161.55	0.081732	6.34298	0.081836	3.10947	0.001705
ACRA_ECOLI	392	405	PEQSKSLEHHHHHH	12	1739.81	AcrA_Dimer_DMSO	0	1740.8	0.026249	0	0	2.56754	0.291179
ACRA_ECOLI	392	405	PEQSKSLEHHHHHH	12	1739.81	AcrA_Dimer_DMSO	4.01	1745.95	0.136086	5.15138	0.138594	2.44803	0.125313
ACRA_ECOLI	392	405	PEQSKSLEHHHHHH	12	1739.81	AcrA_Dimer_DMSO	25.11	1746.28	0.194902	5.47992	0.196662	2.56393	0.294394
ACRA_ECOLI	392	405	PEQSKSLEHHHHHH	12	1739.81	AcrA_Dimer_DMSO	251.11	1746.29	0.210929	5.48757	0.212556	2.51203	0.255578
ACRA_ECOLI	392	405	PEQSKSLEHHHHHH	12	1739.81	AcrA_Dimer_NSC60339	0	1740.8	0.026249	0	0	2.56754	0.291179
ACRA_ECOLI	392	405	PEQSKSLEHHHHHH	12	1739.81	AcrA_Dimer_NSC60339	4.01	1745.51	0.211364	4.71182	0.212988	2.5781	0.317181
ACRA_ECOLI	392	405	PEQSKSLEHHHHHH	12	1739.81	AcrA_Dimer_NSC60339	25.11	1745.81	0.269002	5.01511	0.27028	2.68465	0.349072
ACRA_ECOLI	392	405	PEQSKSLEHHHHHH	12	1739.81	AcrA_Dimer_NSC60339	251.11	1745.97	0.179094	5.16692	0.181007	2.51764	0.269695

## Sheet: Figure 5, S15
Figure 5, S15	Data for the average rates of AcrA mutants - in vivo cell assay											Average initial rate = Avg. vi
	No MTS		With MTS			Avg. Vi	Avg. Vi		SDV	SDV
External concentration	Vi	Vi	Vi	Vi	External concentration	No MTS	With MTS		No MTS	With MTS
0	1.31312e-05	8.4827e-24	2.69196e-06	1.12522e-06	0	6.5656e-06	1.90859e-06		6.5656e-06	7.83373e-07
1	0.000508758	0.000466514	0.000504768	0.000546113	1	0.000487636	0.00052544		2.11221e-05	2.06727e-05
2	0.000854119	0.00108448	0.000846118	0.000976746	2	0.000969301	0.000911432		0.000115182	6.5314e-05
4	0.00116231	0.000982675	0.00108905	0.00112537	4	0.00107249	0.00110721		8.98193e-05	1.81618e-05
8	0.00127999	0.0012129	0.00130055	0.00137711	8	0.00124645	0.00133883		3.35475e-05	3.82815e-05
16	0.00164859	0.00162032	0.00157853	0.0018392	16	0.00163446	0.00170887		1.41376e-05	0.000130339
							External concentration	pUC18	p151	L50C
							0	1.14794e-05	1.14963e-05	7.96859e-06
							1	0.00165611	0.000377716	0.000597598
							2	0.003532	0.000727964	0.00111611
							4	0.00624697	0.000946971	0.00269528
							8	0.00791771	0.00134199	0.00478406
							16	0.00756434	0.00219499	0.00528727
	No MTS		With MTS			Avg. Vi	Avg. Vi		SDV	SDV
External concentration	Vi	Vi	Vi	Vi	External concentration	No MTS	With MTS		No MTS	With MTS
0	3.836e-06	1.66891e-05	2.62637e-06	5.28861e-05	0	1.02626e-05	2.77563e-05		6.42656e-06	2.51299e-05
1	0.00040895	0.000306967	0.000366386	0.000303559	1	0.000357958	0.000334973		5.09917e-05	3.14138e-05
2	0.000686478	0.000454165	0.000629729	0.000568055	2	0.000570322	0.000598892		0.000116157	3.0837e-05
4	0.00093085	0.000652367	0.000881468	0.000719751	4	0.000791608	0.000800609		0.000139242	8.08588e-05
8	0.00131963	0.00117759	0.00195547	0.00118407	8	0.00124861	0.00156977		7.10212e-05	0.000385699
16	0.00222894	0.00216121	0.00372322	0.00260148	16	0.00219507	0.00316235		3.38661e-05	0.00056087
							External concentration	pUC18	p151	L50C
							0	1.14794e-05	1.14963e-05	7.96859e-06
							1	0.00165611	0.000377716	0.000597598
							2	0.003532	0.000727964	0.00111611
							4	0.00624697	0.000946971	0.00269528
							8	0.00791771	0.00134199	0.00478406
							16	0.00756434	0.00219499	0.00528727
		No MTS		With MTS			Avg. Vi	Avg. Vi		SDV	SDV
	External concentration	Vi	Vi	Vi	Vi	External concentration	No MTS	With MTS		No MTS	With MTS
	0	0.000129858	6.43234e-06	9.89563e-06	6.04155e-06	0	6.81451e-05	7.96859e-06		6.17127e-05	1.92704e-06
	1	0.000472608	0.00074721	0.000516751	0.000678445	1	0.000609909	0.000597598		0.000137301	8.08472e-05
	2	0.000802687	0.000772696	0.00115241	0.0010798	2	0.000787692	0.00111611		1.49955e-05	3.6304e-05
	4	0.00125491	0.00152949	0.00252872	0.00286185	4	0.0013922	0.00269528		0.000137291	0.000166565
	8	0.00209405	0.00201406	0.00470398	0.00486414	8	0.00205406	0.00478406		3.99937e-05	8.00824e-05
	16	0.00352036	0.00387963	0.00575039	0.00482415	16	0.00369999	0.00528727		0.000179636	0.000463122
								External concentration	pUC18	p151	L50C
								0	1.14794e-05	1.14963e-05	7.96859e-06
								1	0.00165611	0.000377716	0.000597598
								2	0.003532	0.000727964	0.00111611
								4	0.00624697	0.000946971	0.00269528
								8	0.00791771	0.00134199	0.00478406
								16	0.00756434	0.00219499	0.00528727
	No MTS		With MTS			Avg. Vi	Avg. Vi		SDV	SDV
External concentration	Vi	Vi	Vi	Vi	External concentration	No MTS	With MTS		No MTS	With MTS
0	4.66457e-05	8.78045e-05	1.46041e-05	3.30639e-05	0	6.72251e-05	2.3834e-05		2.05794e-05	9.2299e-06
1	0.000460653	0.000475848	0.000279448	0.000283309	1	0.00046825	0.000281378		7.59719e-06	1.9305e-06
2	0.000463346	0.000485125	0.000631259	0.000631262	2	0.000474235	0.00063126		1.08894e-05	1.5074e-09
4	0.00063748	0.000680741	0.00059873	0.000653129	4	0.000659111	0.000625929		2.16309e-05	2.71995e-05
8	0.0006343	0.000699246	0.000672842	0.000740197	8	0.000666773	0.00070652		3.24733e-05	3.36777e-05
16	0.00137463	0.00142971	0.00124709	0.00129507	16	0.00140217	0.00127108		2.75396e-05	2.3991e-05
			No MTS		With MTS			Avg. Vi	Avg. Vi		SDV	SDV
		External concentration	Vi	Vi	Vi	Vi	External concentration	No MTS	With MTS		No MTS	With MTS
		0	1.51248e-06	0.000349217	5.77421e-05	0.000151236	0	0.000175365	0.000104489		0.000173852	4.67472e-05
		1	0.000442074	0.000435564	0.000417427	0.000514563	1	0.000438819	0.000465995		3.25462e-06	4.85677e-05
		2	0.00045755	0.000565818	0.000530403	0.000632693	2	0.000511684	0.000581548		5.41344e-05	5.11453e-05
		4	0.000634419	0.000739074	0.00062689	0.000832326	4	0.000686747	0.000729608		5.23275e-05	0.000102718
		8	0.000708886	0.000807035	0.000910853	0.00102091	8	0.000757961	0.000965883		4.90742e-05	5.50299e-05
		16	0.000761061	0.0007825	0.00118092	0.00118724	16	0.000771781	0.00118408		1.07192e-05	3.15662e-06
	No MTS		With MTS			Avg. Vi	Avg. Vi		SDV	SDV
External concentration	Vi	Vi	Vi	Vi	External concentration	No MTS	With MTS		No MTS	With MTS
0	7.00628e-06	8.89244e-06	7.3245e-06	1.40535e-05	0	7.94936e-06	1.0689e-05		9.43079e-07	3.3645e-06
1	0.000263246	0.000267388	0.000206792	0.000245521	1	0.000265317	0.000226157		2.07102e-06	1.93648e-05
2	0.000348897	0.000290701	0.000447947	0.000242989	2	0.000319799	0.000345468		2.90979e-05	0.000102479
4	0.000430637	0.000447722	0.00058736	0.000545196	4	0.000439179	0.000566278		8.54233e-06	2.10821e-05
8	0.000346953	0.000427686	0.000649483	0.000604272	8	0.00038732	0.000626878		4.03668e-05	2.26059e-05
16	0.000514899	0.000467423	0.000906478	0.00076312	16	0.000491161	0.000834799		2.37381e-05	7.16792e-05
		No MTS		With MTS			Avg. Vi	Avg. Vi		SDV	SDV
	External concentration	Vi	Vi	Vi	Vi	External concentration	No MTS	With MTS		No MTS	With MTS
	0	7.77619e-05	8.1951e-05	1.15268e-06	7.61783e-06	0	7.98564e-05	4.38526e-06		2.09455e-06	3.23257e-06
	1	0.000604614	0.000418004	0.000521393	0.000357835	1	0.000511309	0.000439614		9.3305e-05	8.17791e-05
	2	0.000766646	0.000761219	0.000951174	0.000659062	2	0.000763932	0.000805118		2.71379e-06	0.000146056
	4	0.000987997	0.000915291	0.00215277	0.000816346	4	0.000951644	0.00148456		3.6353e-05	0.000668215
	8	0.00157068	0.00122266	0.00307058	0.00207194	8	0.00139667	0.00257126		0.000174011	0.00049932
	16	0.00211706	0.00200594	0.00287451	0.00370278	16	0.0020615	0.00328865		5.55588e-05	0.000414133
	No MTS		With MTS			Avg. Vi	Avg. Vi		SDV	SDV
External concentration	Vi	Vi	Vi	Vi	External concentration	No MTS	With MTS		No MTS	With MTS
0	1.90821e-06	2.66295e-05	7.19978e-06	1.68647e-05	0	1.42688e-05	1.20322e-05		1.23606e-05	4.83245e-06
1	0.000525056	0.000508634	0.00050266	0.000533769	1	0.000516845	0.000518214		8.21071e-06	1.5555e-05
2	0.000694929	0.000682184	0.000954186	0.000827675	2	0.000688556	0.00089093		6.37249e-06	6.32553e-05
4	0.000851007	0.000811872	0.00117616	0.00106328	4	0.00083144	0.00111972		1.95673e-05	5.64402e-05
8	0.00101687	0.000876616	0.00205252	0.0018775	8	0.000946745	0.00196501		7.01292e-05	8.75134e-05
16	0.00121417	0.000911495	0.00299664	0.00222072	16	0.00106283	0.00260868		0.000151336	0.000387961
		No MTS		With MTS			Avg. Vi	Avg. Vi		SDV	SDV
	External concentration	Vi	Vi	Vi	Vi	External concentration	No MTS	With MTS		No MTS	With MTS
	0	1.87446e-05	6.59486e-06	8.37858e-07	8.96908e-06	0	1.26697e-05	4.90347e-06		6.07486e-06	4.06561e-06
	1	0.000470563	0.000404541	0.000427045	0.000367903	1	0.000437552	0.000397474		3.3011e-05	2.95708e-05
	2	0.000669938	0.000655552	0.000652811	0.000840089	2	0.000662745	0.00074645		7.19331e-06	9.36391e-05
	4	0.000734274	0.000994173	0.000759594	0.00109348	4	0.000864224	0.000926537		0.00012995	0.000166943
	8	0.000763861	0.00109598	0.00102012	0.00148726	8	0.00092992	0.00125369		0.000166059	0.000233571
	16	0.000774984	0.00137179	0.00124396	0.00211594	16	0.00107339	0.00167995		0.000298403	0.00043599
		No MTS		With MTS			Avg. Vi	Avg. Vi		SDV	SDV
	External concentration	Vi	Vi	Vi	Vi	External concentration	No MTS	With MTS		No MTS	With MTS
	0	1.38031e-05	1.25625e-05	1.30458e-05	9.91292e-06	0	1.31828e-05	1.14794e-05		6.20296e-07	1.56644e-06
	1	0.00141498	0.00181467	0.00148812	0.0018241	1	0.00161482	0.00165611		0.000199843	0.000167986
	2	0.00265267	0.00333237	0.00316724	0.00389677	2	0.00299252	0.003532		0.000339849	0.000364765
	4	0.00552166	0.00666181	0.00596826	0.00652567	4	0.00609173	0.00624697		0.000570077	0.000278704
	8	0.00782055	0.00830296	0.00764357	0.00819184	8	0.00806175	0.00791771		0.000241204	0.000274134
	16	0.00732934	0.00819056	0.00670833	0.00842034	16	0.00775995	0.00756434		0.000430613	0.000856004

## Sheet: Figure S3
Figure S3	Data used for AcrAS Heatmap		Start	End	State	MaxUptake	Exposure	Uptake	Uptake SD	back exchange	Uptake MaxD	Dcorr	Corrected Uptake	Uptake SD	Rentension time	Rentension time SD
			25	37	AcrA pH6	12	0.167	7.24852	0.249836	0.341384	7.50822	0.965412	11.5849	0.249836	3.62807	0.001977
			25	37	AcrA pH6	12	1	7.57503	0.12876	0.341384	7.50822	1.0089	12.1068	0.12876	3.62586	0.001537
Dcorr = is the % uptake corrected for backexchange, per peptide			25	37	AcrA pH6	12	10	7.63019	0.121305	0.341384	7.50822	1.01624	12.1949	0.121305	3.62801	0.002996
			25	42	AcrA pH6	16	0.167	7.67914	0.112657	0.386149	9.33053	0.823012	13.1682	0.112657	5.3562	0.002052
			25	42	AcrA pH6	16	1	8.65613	0.096705	0.386149	9.33053	0.927722	14.8435	0.096705	5.35547	0.002278
			25	42	AcrA pH6	16	10	10.5153	0.165703	0.386149	9.33053	1.12698	18.0317	0.165703	5.35033	0.001414
			25	44	AcrA pH6	18	0.167	8.25406	0.207721	0.331645	11.4289	0.722212	12.9998	0.207721	5.41975	0.001836
			25	44	AcrA pH6	18	1	9.64935	0.141012	0.331645	11.4289	0.844296	15.1973	0.141012	5.41753	0.001624
			25	44	AcrA pH6	18	10	11.2248	0.266977	0.331645	11.4289	0.982145	17.6786	0.266977	5.41251	0.001934
			42	52	AcrA pH6	9	0.167	2.14327	0.030241	0.26137	6.31529	0.339378	3.0544	0.030241	6.44883	0.00121
			42	52	AcrA pH6	9	1	3.46164	0.037416	0.26137	6.31529	0.548136	4.93323	0.037416	6.4486	0.001546
			42	52	AcrA pH6	9	10	5.58194	0.089279	0.26137	6.31529	0.883877	7.95489	0.089279	6.44377	0.001508
			42	53	AcrA pH6	10	0.167	2.91874	0.030365	0.236793	7.25047	0.402559	4.02559	0.030365	5.82149	0.001178
			42	53	AcrA pH6	10	1	4.39909	0.038027	0.236793	7.25047	0.606731	6.06731	0.038027	5.82012	0.002042
			42	53	AcrA pH6	10	10	6.52481	0.06623	0.236793	7.25047	0.899915	8.99915	0.06623	5.81483	0.001518
			42	56	AcrA pH6	13	0.167	3.83452	0.032905	0.228768	9.52472	0.402587	5.23363	0.032905	7.16649	0.001396
			42	56	AcrA pH6	13	1	5.82652	0.04665	0.228768	9.52472	0.611726	7.95244	0.04665	7.16313	0.001971
			42	56	AcrA pH6	13	10	8.1932	0.097119	0.228768	9.52472	0.860205	11.1827	0.097119	7.15527	0.001185
			44	62	AcrA pH6	16	0.167	3.80029	0.052972	0.382042	9.39295	0.404589	6.47343	0.052972	5.93077	0.001688
			44	62	AcrA pH6	16	1	6.10649	0.081207	0.382042	9.39295	0.650114	10.4018	0.081207	5.92636	0.002331
			44	62	AcrA pH6	16	10	7.9126	0.076995	0.382042	9.39295	0.842398	13.4784	0.076995	5.92273	0.001979
			45	51	AcrA pH6	5	0.167	1.49013	0.004206	0.353801	3.06944	0.485473	2.42737	0.004206	3.68056	0.000655
			45	51	AcrA pH6	5	1	1.97088	0.043459	0.353801	3.06944	0.642097	3.21049	0.043459	3.67823	0.001218
			45	51	AcrA pH6	5	10	2.95116	0.030815	0.353801	3.06944	0.961465	4.80733	0.030815	3.67647	0.001941
			45	56	AcrA pH6	10	0.167	3.36411	0.043098	0.280377	6.83642	0.492086	4.92086	0.043098	6.91751	0.001169
			45	56	AcrA pH6	10	1	4.58709	0.046898	0.280377	6.83642	0.670978	6.70978	0.046898	6.91494	0.001607
			45	56	AcrA pH6	10	10	6.18248	0.078907	0.280377	6.83642	0.904344	9.04344	0.078907	6.90914	0.002003
			45	62	AcrA pH6	15	0.167	3.82307	0.029432	0.323704	9.63722	0.396699	5.95048	0.029432	5.87467	0.001387
			45	62	AcrA pH6	15	1	5.34439	0.042359	0.323704	9.63722	0.554558	8.31837	0.042359	5.8724	0.001954
			45	62	AcrA pH6	15	10	7.39335	0.028157	0.323704	9.63722	0.767167	11.5075	0.028157	5.86611	0.001308
			45	63	AcrA pH6	16	0.167	3.6663	0.144961	0.317706	10.3709	0.353519	5.6563	0.144961	6.27471	0.001571
			45	63	AcrA pH6	16	1	5.3258	0.067621	0.317706	10.3709	0.513535	8.21656	0.067621	6.27355	0.001112
			45	63	AcrA pH6	16	10	7.52567	0.091498	0.317706	10.3709	0.725654	11.6105	0.091498	6.26812	0.001673
			53	62	AcrA pH6	8	0.167	1.20139	0.019356	0.405911	4.51508	0.266085	2.12868	0.019356	3.95058	0.001132
			53	62	AcrA pH6	8	1	1.59701	0.016926	0.405911	4.51508	0.353706	2.82965	0.016926	3.95017	0.001589
			53	62	AcrA pH6	8	10	2.10838	0.029391	0.405911	4.51508	0.466964	3.73571	0.029391	3.94944	0.001533
			54	62	AcrA pH6	7	0.167	0.569456	0.017986	0.424144	3.82944	0.148705	1.04093	0.017986	3.84721	0.001059
			54	62	AcrA pH6	7	1	0.927656	0.008934	0.424144	3.82944	0.242243	1.6957	0.008934	3.84704	0.001422
			54	62	AcrA pH6	7	10	1.43736	0.035312	0.424144	3.82944	0.375345	2.62741	0.035312	3.84631	0.001226
			56	62	AcrA pH6	5	0.167	0.37464	0.053419	0.464612	2.54309	0.147317	0.736583	0.053419	3.84677	0.000438
			56	62	AcrA pH6	5	1	0.55786	0.032925	0.464612	2.54309	0.219363	1.09681	0.032925	3.84643	0.001867
			56	62	AcrA pH6	5	10	0.871612	0.054378	0.464612	2.54309	0.342737	1.71368	0.054378	3.84649	0.001547
			64	74	AcrA pH6	9	0.167	2.57141	0.025967	0.313719	5.8677	0.438231	3.94408	0.025967	3.82359	0.001748
			64	74	AcrA pH6	9	1	3.34158	0.071954	0.313719	5.8677	0.569488	5.12539	0.071954	3.82002	0.001882
			64	74	AcrA pH6	9	10	3.97476	0.106604	0.313719	5.8677	0.677396	6.09656	0.106604	3.82028	0.003013
			64	77	AcrA pH6	12	0.167	1.84994	0.035388	0.301853	7.95887	0.232437	2.78925	0.035388	6.76942	0.001521
			64	77	AcrA pH6	12	1	2.63298	0.018521	0.301853	7.95887	0.330823	3.96988	0.018521	6.76988	0.001772
			64	77	AcrA pH6	12	10	3.43687	0.037534	0.301853	7.95887	0.431829	5.18194	0.037534	6.76837	0.001356
			68	74	AcrA pH6	5	0.167	1.16063	0.019352	0.306541	3.29393	0.352353	1.76176	0.019352	2.96674	0.004415
			68	74	AcrA pH6	5	1	1.6733	0.028428	0.306541	3.29393	0.507995	2.53998	0.028428	2.95716	0.004102
			68	74	AcrA pH6	5	10	2.25191	0.030105	0.306541	3.29393	0.683656	3.41828	0.030105	2.9667	0.004944
			76	86	AcrA pH6	10	0.167	2.04414	0.115498	0.490493	4.84032	0.422315	4.22315	0.115498	4.1449	0.001473
			76	86	AcrA pH6	10	1	3.42755	0.131105	0.490493	4.84032	0.708124	7.08124	0.131105	4.14244	0.00607
			76	86	AcrA pH6	10	10	3.85471	0.079336	0.490493	4.84032	0.796374	7.96374	0.079336	4.14212	0.00144
			78	88	AcrA pH6	10	0.167	1.86845	0.052269	0.531819	4.44772	0.420092	4.20092	0.052269	3.41107	0.00205
			78	88	AcrA pH6	10	1	2.82056	0.068081	0.531819	4.44772	0.634158	6.34158	0.068081	3.40807	0.001364
			78	88	AcrA pH6	10	10	3.74446	0.054909	0.531819	4.44772	0.841884	8.41884	0.054909	3.40896	0.001993
			78	89	AcrA pH6	11	0.167	1.92022	0.027343	0.506927	5.15261	0.37267	4.09937	0.027343	3.69099	0.001051
			78	89	AcrA pH6	11	1	3.1443	0.032477	0.506927	5.15261	0.610235	6.71259	0.032477	3.68898	0.001342
			78	89	AcrA pH6	11	10	4.46241	0.040039	0.506927	5.15261	0.866049	9.52654	0.040039	3.68759	0.001404
			94	100	AcrA pH6	5	0.167	0.24255	0.013951	0.387836	2.90778	0.0834142	0.417071	0.013951	5.08926	0.002074
			94	100	AcrA pH6	5	1	0.375539	0.038915	0.387836	2.90778	0.12915	0.645749	0.038915	5.0916	0.001179
			94	100	AcrA pH6	5	10	0.602725	0.021046	0.387836	2.90778	0.20728	1.0364	0.021046	5.08847	0.002645
			94	101	AcrA pH6	6	0.167	0.790257	0.028948	0.324147	3.85236	0.205136	1.23081	0.028948	6.25731	0.001606
			94	101	AcrA pH6	6	1	0.961491	0.024041	0.324147	3.85236	0.249585	1.49751	0.024041	6.25848	0.000836
			94	101	AcrA pH6	6	10	1.3687	0.02756	0.324147	3.85236	0.355289	2.13173	0.02756	6.25597	0.001743
			94	104	AcrA pH6	9	0.167	2.07244	0.075214	0.255525	6.36526	0.325586	2.93028	0.075214	5.77085	0.001282
			94	104	AcrA pH6	9	1	3.11499	0.062416	0.255525	6.36526	0.489373	4.40436	0.062416	5.77109	0.001993
			94	104	AcrA pH6	9	10	4.67858	0.060377	0.255525	6.36526	0.735017	6.61516	0.060377	5.76535	0.001489
[truncated: 174 more rows]

## Sheet: Figure S10, S9
Figure S10, S9	HDX data for (AcrAS + AcrASD) - AcrAS
[truncated: 1,105 more rows]

[truncated: 4 more sheets: Figure S11, Figure S14, Figure S14 (2), MaxD Data]
